# Supplementary material for: Data-independent acquisition method for ubiquitinome analysis reveals regulation of circadian biology
Source: Nat Commun. 2021 Jan 11;12:254. doi: 10.1038/s41467-020-20509-1 (PMC7801436; doi:10.1038/s41467-020-20509-1)
Supplement: Supplementary file 4 — Supplementary Data 1 [file 41467_2020_20509_MOESM4_ESM.xlsx]

## Sheet: Table description
Data Table	Description
A - DIA_ Distribution	Table contains diGly peptides of DIA measurements. DIA window width an distribution for measurements was either based on tryptic peptides or all/diGly peptides of the HEK293 diGly spectral library
B - DIA_ Resolution	Table contains diGly peptides of DIA measurements of DIA measurements with different DIA window numbers and MS2 resolution
C - DIA_AB titration	Table contains diGly sites of antibody titration experiments acquired via DIA
D - DIA_peptide titration	Table contains diGly sites of peptide titration experiments acquired via DIA
E - DIA_injection titration	Table contains diGly sites of IP injection amount titration experiments acquired via DIA
F - DDA_AB titration	Table contains diGly sites of antibody titration experiments acquired via DDA
G - DDA_peptide titration	Table contains diGly sites of peptide titration experiments acquired via DDA
H - DDA_ injection titration	Table contains diGly sites of IP injection amount titration experiments acquired via DDA
Table Heading	Description
Genes	Gene name as retrieved from the used FASTA file (for the corresponding diGly site)
UniProtIds	UniProt accession IDs as retrieved from the used FASTA file (for the corresponding diGly site)
PeptidePosition	Sequence position of the peptide in all protein sequences of the parent protein group
EG.PrecursorId	Modified sequence including charge
PTM_group	peptide precursors that were collapsed, separated by “;”
PTM_collapse_key	used for site-level collapse; lists the gene/protein identifier _ PTM amino acid type & position _ multiplicity (equals PTM_0_num, but capped at 3 max) lists the gene/protein identifier _ PTM amino acid type & position _ multiplicity (equals PTM_0_num, but capped at 3 max)
PTM_collapse_key_num	lists how many peptide precursors were collapsed into the key sequence
PTM_localization	maximum observed localization probability for each site
Intensity	Intensity diGly peptides (A-B) or diGly sites (C-H)

## Sheet: A - DIA_Distribution
Genes	UniProtIds	PEP.PeptidePosition	EG.PrecursorId	Intensity_DistDiGly_1	Intensity_DistDiGly_2	Intensity_DistMix_1	Intensity_DistMix_2	Intensity_DistTryp_1	Intensity_DistTryp_2	DistDiGly_1_PTM_probability	DistDiGly_2_PTM_probability	DistMix_1_PTM_probability	DistMix_2_PTM_probability	DistTryp_1_PTM_probability	DistTryp_2_PTM_probability
PDCD6	A0A024QZ42;O75340	43;113	_NELK[GlyGly (K)]QALSGFGYR_.3	3439.52	NaN	3458.79	4710.44	NaN	NaN	1	NaN	1	1	NaN	NaN
SERPINB6	A0A024QZX5;A0A087X1N8;P35237	304;319;300	_ADFSGM[Oxidation (M)]SQTDLSLSK[GlyGly (K)]VVHK_.4	NaN	NaN	NaN	NaN	464.867	NaN	NaN	NaN	NaN	NaN	1	NaN
TADA2L;TADA2A	A0A024R0Y4;O75478	235;235	_K[GlyGly (K)]FQLM[Oxidation (M)]ER_.3	6177.18	8698.71	NaN	6877.73	NaN	NaN	1	1	NaN	1	NaN	NaN
TADA2L;TADA2A	A0A024R0Y4;O75478	302;302	_TYDHLK[GlyGly (K)]K_.3	2259.82	2742.87	2124.46	2547.96	NaN	NaN	1	1	1	1	NaN	NaN
TADA2L;TADA2A	A0A024R0Y4;O75478	243;243	_YPK[GlyGly (K)]EVQDLYETM[Oxidation (M)]R_.3	NaN	628.815	NaN	NaN	NaN	NaN	NaN	1	NaN	NaN	NaN	NaN
HDLBP	A0A024R4E5;Q00341	266;266	_TEIVFTGEK[GlyGly (K)]EQLAQAVAR_.3	4095.98	NaN	10608.9	5919.48	9194.4	6327.35	1	NaN	1	1	1	1
HDLBP	A0A024R4E5;Q00341	615;615	_IDLPAENSNSETIIITGK[GlyGly (K)]R_.3	NaN	1810.97	NaN	2402.39	2486.1	2638.96	NaN	1	NaN	1	1	1
HDLBP	A0A024R4E5;Q00341	854;854	_DC[Carbamidomethyl (C)]VEAAK[GlyGly (K)]K_.2	NaN	NaN	5413.82	5133.56	NaN	6191.3	NaN	NaN	1	1	NaN	1
HDLBP	A0A024R4E5;Q00341	173;173	_LQDLELK[GlyGly (K)]TATK_.3	1989.63	2029.33	2789.15	NaN	3345.53	NaN	1	1	1	NaN	1	NaN
HDLBP	A0A024R4E5;Q00341	471;471	_IPPDSEK[GlyGly (K)]SNLIR_.3	NaN	NaN	1040.26	NaN	1050.82	NaN	NaN	NaN	1	NaN	1	NaN
HDLBP	A0A024R4E5;Q00341	1038;1038	_VK[GlyGly (K)]ELQAEQEDR_.3	745.353	NaN	1165.37	NaN	NaN	NaN	1	NaN	1	NaN	NaN	NaN
HDLBP	A0A024R4E5;Q00341	483;483	_IEGDPQGVQQAK[GlyGly (K)]R_.3	NaN	635.13	NaN	NaN	NaN	NaN	NaN	1	NaN	NaN	NaN	NaN
HDLBP	A0A024R4E5;Q00341	198;198	_ITGTK[GlyGly (K)]EGIEK_.2	NaN	NaN	150.037	NaN	NaN	NaN	NaN	NaN	1	NaN	NaN	NaN
HDLBP	A0A024R4E5;Q00341	741;741	_FLIGK[GlyGly (K)]GGGK_.3	NaN	5399.93	NaN	NaN	NaN	NaN	NaN	1	NaN	NaN	NaN	NaN
EHD1	A0A024R571;C9JC03;Q9H4M9	344;344;330	_ELVNNLGEIYQK[GlyGly (K)]IER_.3	NaN	5641.45	7214.71	5762.02	5209.33	5584.04	NaN	1	1	1	1	1
EHD1	A0A024R571;C9JC03;Q9H4M9	331;331;317	_EM[Oxidation (M)]PNVFGK[GlyGly (K)]ESK_.3	1073.23	916.855	1159.65	NaN	NaN	NaN	1	1	1	NaN	NaN	NaN
EHD1	A0A024R571;C9JC03;Q9H4M9	230;230;216	_VVLNK[GlyGly (K)]ADQIETQQLM[Oxidation (M)]R_.3	2917.01	NaN	4703.65	NaN	4353.49	4457.79	1	NaN	1	NaN	1	1
EHD1	A0A024R571;C9JC03;Q9H4M9	41;41;27	_QLYAQK[GlyGly (K)]LLPLEEHYR_.4	4569.78	NaN	NaN	4201.86	3178.48	NaN	1	NaN	NaN	1	1	NaN
EHD1	A0A024R571;C9JC03;Q9H4M9	308;308;294	_LNDLIK[GlyGly (K)]R_.2	NaN	NaN	2406.88	NaN	NaN	1920.99	NaN	NaN	1	NaN	NaN	1
DIABLO	A0A024RBT2;F5GX50;F5H796;Q9NR28;Q9NR28-2	43;43;43;116;63	_QYTSLLGK[GlyGly (K)]M[Oxidation (M)]NSEEEDEVWQVIIGAR_.3	12370.8	18158.4	10118.6	19368.5	13315.1	18759.2	1	1	1	1	1	1
DIABLO	A0A024RBT2;F5GX50;F5H796;Q9NR28;Q9NR28-2	68;68;68;141;88	_AEM[Oxidation (M)]TSK[GlyGly (K)]HQEYLK_.3	952.503	NaN	960.386	1384.41	786.033	NaN	1	NaN	1	1	1	NaN
DIABLO	A0A024RBT2;F5GX50;F5H796;Q9NR28;Q9NR28-2	68;68;68;141;88	_AEM[Oxidation (M)]TSK[GlyGly (K)]HQEYLK_.4	1065.89	NaN	NaN	883.69	NaN	NaN	1	NaN	NaN	1	NaN	NaN
DIABLO	A0A024RBT2;F5GX50;F5H796;Q9NR28;Q9NR28-2	112;112;112;185;132	_NHIQLVK[GlyGly (K)]LQVEEVHQLSR_.4	2086.42	2796.89	3017.27	2914.69	NaN	3082.64	1	1	1	1	NaN	1
SLC22A18	A0A024RCG2;E9PRM7;Q96BI1	223;125;223	_ASVFDLK[GlyGly (K)]AIASLLR_.3	8434.11	18707.3	14185.7	16535.2	11088.5	7397.13	1	1	1	1	1	1
PPT2	A0A024RCQ8;A0A0G2JH76;Q9UMR5;Q9UMR5-3	260;260;260;266	_DSFGLK[GlyGly (K)]TLLAR_.3	8669.17	9083.27	8452.57	8131.55	NaN	NaN	1	1	1	1	NaN	NaN
BAT3;BAG6;BAG6;BAG6;BAG6;BAG6;BAG6;BAG6	A0A024RCR6;A0A0G2JK23;A0A0G2JL47;P46379;P46379-2;P46379-3;P46379-4;P46379-5	1026;1032;1026;1032;1026;1062;852;1026	_VK[GlyGly (K)]PQPPLSDAYLSGM[Oxidation (M)]PAK_.3	5763.71	6963.97	7605.65	7967.67	7969.03	8265.01	1	1	1	1	1	1
BAT3;BAG6;BAG6;BAG6;BAG6;BAG6;BAG6;BAG6	A0A024RCR6;A0A0G2JK23;A0A0G2JL47;P46379;P46379-2;P46379-3;P46379-4;P46379-5	72;72;72;72;72;72;72;72	_LQEYNVGGK[GlyGly (K)]VIHLVER_.4	17426.2	9556.89	16496.9	15063.7	15909.5	15275.8	1	1	1	1	1	1
BAT3;BAG6;BAG6;BAG6;BAG6;BAG6;BAG6;BAG6	A0A024RCR6;A0A0G2JK23;A0A0G2JL47;P46379;P46379-2;P46379-3;P46379-4;P46379-5	72;72;72;72;72;72;72;72	_LQEYNVGGK[GlyGly (K)]VIHLVER_.3	652.435	NaN	1611.36	1479.73	NaN	1040.49	1	NaN	1	1	NaN	1
BAT3;BAG6;BAG6;BAG6;BAG6;BAG6;BAG6;BAG6	A0A024RCR6;A0A0G2JK23;A0A0G2JL47;P46379;P46379-2;P46379-3;P46379-4;P46379-5	44;44;44;44;44;44;44;44	_EHIAASVSIPSEK[GlyGly (K)]QR_.4	12088.6	11356.6	11606.9	12089.2	11574	12601.9	1	1	1	1	1	1
BAT3;BAG6;BAG6;BAG6;BAG6;BAG6;BAG6;BAG6	A0A024RCR6;A0A0G2JK23;A0A0G2JL47;P46379;P46379-2;P46379-3;P46379-4;P46379-5	44;44;44;44;44;44;44;44	_EHIAASVSIPSEK[GlyGly (K)]QR_.3	6932.66	6863.34	7250.07	6247.64	8089.26	7090.73	1	1	1	1	1	1
ATP11C	A0A067XG54	553	_TQEGDILLFC[Carbamidomethyl (C)]K[GlyGly (K)]GADSAVFPR_.3	4189.74	NaN	5069.95	NaN	1480.97	2118.15	1	NaN	1	NaN	1	1
ATP11C	A0A067XG54	123	_STVYIIENAK[GlyGly (K)]R_.3	5055.74	5274.14	4829.5	5073.21	4300.21	4457.21	1	1	1	1	1	1
ATP11C	A0A067XG54	726	_LLHEFPK[GlyGly (K)]STR_.3	NaN	5493.85	NaN	4525.06	3533.69	NaN	NaN	1	NaN	1	1	NaN
ATP11C	A0A067XG54	573	_VQNHEIELTK[GlyGly (K)]VHVER_.4	3297.62	2063.11	3305.37	2285.56	3247.27	3077.57	1	1	1	1	1	1
ATP11C	A0A067XG54	841	_NSDYSVPK[GlyGly (K)]FK_.3	NaN	NaN	410.095	1	243.873	NaN	NaN	NaN	1	1	1	NaN
ATP11C	A0A067XG54	207	_AAIEC[Carbamidomethyl (C)]EQPQPDLYK[GlyGly (K)]FVGR_.3	NaN	NaN	NaN	3142.53	NaN	NaN	NaN	NaN	NaN	1	NaN	NaN
ATP11C	A0A067XG54	690	_LFQTNTELLELTTK[GlyGly (K)]TIEESER_.3	NaN	NaN	NaN	NaN	NaN	847.908	NaN	NaN	NaN	NaN	NaN	1
ATP11C	A0A067XG54	238	_SLGPENLLLK[GlyGly (K)]GATLK_.3	NaN	NaN	NaN	2869.86	NaN	NaN	NaN	NaN	NaN	1	NaN	NaN
ATP11C	A0A067XG54	614	_QLIEAK[GlyGly (K)]M[Oxidation (M)]ALQDR_.3	2467.33	NaN	NaN	NaN	NaN	NaN	1	NaN	NaN	NaN	NaN	NaN
ATP11C	A0A067XG54	9	_FC[Carbamidomethyl (C)]AGEEK[GlyGly (K)]R_.3	NaN	1437.53	NaN	NaN	NaN	NaN	NaN	1	NaN	NaN	NaN	NaN
DISC1	A0A075B6Q7;C4P093;C4P0B0;C4P0B1;Q5T409;Q9NRI5;Q9NRI5-11;Q9NRI5-2;Q9NRI5-3;Q9NRI5-5;Q9NRI5-6;Q9NRI5-7;Q9NRI5-8;Q9NRI5-9	476;476;476;476;476;476;126;476;476;476;476;476;476;476	_M[Oxidation (M)]FVLEAK[GlyGly (K)]DQQLR_.3	5472.27	5155.14	5342.23	5665.08	5565.11	4237.1	1	1	1	1	1	1
AMBRA1	A0A075B6T1;Q9C0C7;Q9C0C7-2;Q9C0C7-3;Q9C0C7-4;Q9C0C7-5;Q9C0C7-6	3;3;3;3;3;3;3	_VVPEK[GlyGly (K)]NAVR_.3	3708.19	3414.3	3644.79	4000.62	2738.65	3205.79	1	1	1	1	1	1
AMBRA1	A0A075B6T1;Q9C0C7;Q9C0C7-2;Q9C0C7-3;Q9C0C7-4;Q9C0C7-5;Q9C0C7-6	3;3;3;3;3;3;3	_VVPEK[GlyGly (K)]NAVR_.2	1126.67	1066.09	991.246	1018.1	NaN	984.417	1	1	1	1	NaN	1
AMBRA1	A0A075B6T1;Q9C0C7;Q9C0C7-2;Q9C0C7-3;Q9C0C7-4;Q9C0C7-5;Q9C0C7-6	169;169;169;169;169;169;169	_EPFAVVK[GlyGly (K)]TASEM[Oxidation (M)]ER_.3	9301.59	9990.55	10508.7	10290.9	10738.9	9663.32	1	1	1	1	1	1
KBTBD4	A0A075B6T4;Q9NVX7;Q9NVX7-2	511;486;502	_GDANTYK[GlyGly (K)]LDPATSAVTVTR_.3	1385.48	1668.97	2290.29	2026.64	2320.64	2287.8	1	1	1	1	1	1
KBTBD4	A0A075B6T4;Q9NVX7;Q9NVX7-2	182;157;173	_HSDPELYTAAK[GlyGly (K)]HC[Carbamidomethyl (C)]AK_.4	2141.18	1797.79	1930.98	2191.56	1316.85	2215.43	1	1	1	1	1	1
KBTBD4	A0A075B6T4;Q9NVX7;Q9NVX7-2	344;319;335	_LQHTLVSVPGK[GlyGly (K)]DAIYSLGGK_.4	NaN	NaN	NaN	NaN	5894.19	NaN	NaN	NaN	NaN	NaN	1	NaN
PEX12	A0A075B773;K7ELY8;O00623	203;203;203	_LTVQDIQALEHK[GlyGly (K)]PAK_.3	3545.41	14083.6	12946.3	10973.3	14187.1	14222.9	1	1	1	1	1	1
PEX12	A0A075B773;K7ELY8;O00623	203;203;203	_LTVQDIQALEHK[GlyGly (K)]PAK_.4	5883.12	6380.45	3899.48	NaN	6317.19	NaN	1	1	1	NaN	1	NaN
USP36	A0A075B784;Q9P275;Q9P275-2	331;331;331	_FANFSGGK[GlyGly (K)]ITK_.3	12291.6	12399.1	10808	10407.2	10154.1	10344.6	1	1	1	1	1	1
USP36	A0A075B784;Q9P275;Q9P275-2	331;331;331	_FANFSGGK[GlyGly (K)]ITK_.2	NaN	1647.06	1839.1	NaN	2514.25	2131.93	NaN	1	1	NaN	1	1
USP36	A0A075B784;Q9P275;Q9P275-2	428;428;428	_K[GlyGly (K)]SPEGLISR_.2	NaN	NaN	NaN	152.24	NaN	NaN	NaN	NaN	NaN	1	NaN	NaN
KIAA1468	A0A075B785;Q9P260;Q9P260-2	773;773;773	_AK[GlyGly (K)]LHGEVPQIEVTR_.4	1447.07	2297.56	1544.55	NaN	NaN	NaN	1	1	1	NaN	NaN	NaN
KIAA1468	A0A075B785;Q9P260;Q9P260-2	872;872;872	_IFTNTK[GlyGly (K)]VK_.2	544.29	NaN	1196.85	NaN	NaN	NaN	1	NaN	1	NaN	NaN	NaN
KIAA1468	A0A075B785;Q9P260;Q9P260-2	463;463;463	_EGM[Oxidation (M)]PPSSLSSK[GlyGly (K)]K_.3	NaN	NaN	1	NaN	NaN	1	NaN	NaN	1	NaN	NaN	1
GRIPAP1	A0A075B793;A0A087WT45;Q4V328;Q4V328-4	601;587;632;601	_LQDILTNSK[GlyGly (K)]SR_.3	6578.31	NaN	6245.02	5814.17	5771.36	5148.71	1	NaN	1	1	1	1
SRGAP2	A0A075B7B5;A2RUF3;B7ZM87;O75044	470;471;470;471	_HDLLQK[GlyGly (K)]TLGESQR_.3	4479.55	NaN	4708.02	NaN	5066.51	4725.62	1	NaN	1	NaN	1	1
SRGAP2	A0A075B7B5;A2RUF3;B7ZM87;O75044	80;80;80;80	_STK[GlyGly (K)]DQQFK_.2	733.964	1009.72	NaN	872.939	NaN	774.687	1	1	NaN	1	NaN	1
SRGAP2	A0A075B7B5;A2RUF3;B7ZM87;O75044	12;12;12;12	_EIIAEYDTQVK[GlyGly (K)]EIR_.3	8507.16	7654.67	9008.19	6962.7	10612.2	10216.2	1	1	1	1	1	1
SRGAP2	A0A075B7B5;A2RUF3;B7ZM87;O75044	423;424;423;424	_STVSETFM[Oxidation (M)]SK[GlyGly (K)]PSIAK_.3	2578.12	2071.89	2895.55	1972.97	1601.37	2589.07	1	1	1	1	1	1
SRGAP2	A0A075B7B5;A2RUF3;B7ZM87;O75044	466;467;466;467	_LQAK[GlyGly (K)]HDLLQK_.3	NaN	549.135	738.299	535.883	NaN	NaN	NaN	1	1	1	NaN	NaN
SRGAP2	A0A075B7B5;A2RUF3;B7ZM87;O75044	26;26;26;26	_AQLTEQM[Oxidation (M)]K[GlyGly (K)]C[Carbamidomethyl (C)]LDQQC[Carbamidomethyl (C)]ELR_.3	509.148	NaN	527.709	NaN	NaN	667.091	1	NaN	1	NaN	NaN	1
SRGAP2	A0A075B7B5;A2RUF3;B7ZM87;O75044	156;156;156;156	_VLNELYSVM[Oxidation (M)]K[GlyGly (K)]TYHM[Oxidation (M)]YNADSISAQSK_.4	7300.01	NaN	8604.2	5575.77	6266.82	7216.52	1	NaN	1	1	1	1
SRGAP2	A0A075B7B5;A2RUF3;B7ZM87;O75044	306;307;306;307	_HEGLDAIENAVENLDATSDK[GlyGly (K)]QR_.4	1531.94	NaN	2921.37	NaN	NaN	3475.79	1	NaN	1	NaN	NaN	1
SRGAP2	A0A075B7B5;A2RUF3;B7ZM87;O75044	142;142;142;142	_SK[GlyGly (K)]EVGQQLQDDLM[Oxidation (M)]K_.3	NaN	NaN	NaN	NaN	2481.23	2083.92	NaN	NaN	NaN	NaN	1	1
SRGAP2	A0A075B7B5;A2RUF3;B7ZM87;O75044	239;239;239;239	_YTENK[GlyGly (K)]LK_.2	NaN	NaN	NaN	NaN	NaN	3333.96	NaN	NaN	NaN	NaN	NaN	1
SRGAP2	A0A075B7B5;A2RUF3;B7ZM87;O75044	166;166;166;166	_TYHM[Oxidation (M)]YNADSISAQSK[GlyGly (K)]LK_.4	NaN	NaN	NaN	NaN	462.858	NaN	NaN	NaN	NaN	NaN	1	NaN
CAPNS1	A0A075B7C0;A0A0C4DGQ5;P04632	82;131;131	_HPDLK[GlyGly (K)]TDGFGIDTC[Carbamidomethyl (C)]R_.3	23994.8	22771.5	24517.5	24379.1	25726.2	23511.4	1	1	1	1	1	1
CAPNS1	A0A075B7C0;A0A0C4DGQ5;P04632	82;131;131	_HPDLK[GlyGly (K)]TDGFGIDTC[Carbamidomethyl (C)]R_.4	6427.47	5966.04	6221.75	4351.77	4315.21	4847.65	1	1	1	1	1	1
CAPNS1	A0A075B7C0;A0A0C4DGQ5;P04632	97;146;146	_SM[Oxidation (M)]VAVM[Oxidation (M)]DSDTTGK[GlyGly (K)]LGFEEFK_.3	9399.75	10181	10782.8	10955.3	9599.56	10828	1	1	1	1	1	1
CAPNS1	A0A075B7C0;A0A0C4DGQ5;P04632	125;174;174	_WQAIYK[GlyGly (K)]QFDTDR_.3	7179.17	6694.05	7051.1	5981.54	6927.61	6870.36	1	1	1	1	1	1
CAPNS1	A0A075B7C0;A0A0C4DGQ5;P04632	55;104;104	_LFAQLAGDDM[Oxidation (M)]EVSATELM[Oxidation (M)]NILNK[GlyGly (K)]VVTR_.3	NaN	12671.8	NaN	10164.3	NaN	NaN	NaN	1	NaN	1	NaN	NaN
POM121C	A0A075B7F8;A8CG34	287;287	_ETVLSALK[GlyGly (K)]EK_.3	5998.12	NaN	5128.34	5166.65	NaN	3960.63	1	NaN	1	1	NaN	1
POM121C	A0A075B7F8;A8CG34	91;91	_TLFASPPAK[GlyGly (K)]STANGNLLEPR_.3	521.697	NaN	NaN	NaN	NaN	NaN	1	NaN	NaN	NaN	NaN	NaN
ZNF100	A0A075B7G6;A0A0A0MTN5;Q8IYN0	150;87;151	_SVDEC[Carbamidomethyl (C)]K[GlyGly (K)]VHK_.3	NaN	1056.61	1134.18	1387.08	825.581	1271.99	NaN	1	1	1	1	1
BCL2L12	A0A087WSV0;Q9HB09;Q9HB09-3	98;182;181	_LEQLVQEQLK[GlyGly (K)]SPPSPELQGPPSTEK_.3	5791.41	7539.42	4687.79	5061.15	7630.66	8773.93	1	1	1	1	1	1
BCL2L12	A0A087WSV0;Q9HB09;Q9HB09-3	129;213;212	_LVALLEEEAEVINQK[GlyGly (K)]LASDPALR_.3	NaN	NaN	NaN	8797.9	15268.6	12186.2	NaN	NaN	NaN	1	1	1
BCL2L12	A0A087WSV0;Q9HB09;Q9HB09-3	108;192;191	_SPPSPELQGPPSTEK[GlyGly (K)]EAILR_.3	NaN	NaN	NaN	NaN	2660.5	2891.74	NaN	NaN	NaN	NaN	1	1
NUCB2;NUCB2;NUCB2;Nucb2;HEL-S-109	A0A087WSV8;P80303;P80303-2;Q2L696;V9HW75	78;78;78;78;78	_ADIEEIK[GlyGly (K)]SGR_.3	1776.94	1645.2	NaN	1437.16	NaN	NaN	1	1	NaN	1	NaN	NaN
TXNRD1	A0A087WSW9;A0A087WSY9;E9PNQ6;F8W809;Q16881;Q16881-2;Q16881-3;Q16881-4;Q16881-5;Q16881-6	300;400;319;250;400;294;349;302;250;365	_QFVPIK[GlyGly (K)]VEQIEAGTPGR_.3	16939.6	15350.5	15692.7	13458.9	17923.7	16089	1	1	1	1	1	1
TXNRD1	A0A087WSW9;A0A087WSY9;E9PNQ6;F8W809;Q16881;Q16881-2;Q16881-3;Q16881-4;Q16881-5;Q16881-6	140;240;159;90;240;134;189;142;90;205	_VEETVK[GlyGly (K)]HDWDR_.3	9403.68	7036.42	9612.26	8844.25	11070.7	8388.23	1	1	1	1	1	1
TXNRD1	A0A087WSW9;A0A087WSY9;E9PNQ6;F8W809;Q16881;Q16881-2;Q16881-3;Q16881-4;Q16881-5;Q16881-6	140;240;159;90;240;134;189;142;90;205	_VEETVK[GlyGly (K)]HDWDR_.4	4918.73	4691.65	4075.06	3885.6	4080.09	4309.98	1	1	1	1	1	1
TXNRD1	A0A087WSW9;A0A087WSY9;E9PNQ6;F8W809;Q16881;Q16881-2;Q16881-3;Q16881-4;Q16881-5;Q16881-6	485;585;504;435;585;479;534;487;435;550	_VVGFHVLGPNAGEVTQGFAAALK[GlyGly (K)]C[Carbamidomethyl (C)]GLTK_.4	7466.42	5270.98	10759.8	8417.71	6537.79	7704	1	1	1	1	1	1
TXNRD1	A0A087WSW9;A0A087WSY9;E9PNQ6;F8W809;Q16881;Q16881-2;Q16881-3;Q16881-4;Q16881-5;Q16881-6	135;235;154;85;235;129;184;137;85;200	_NYGWK[GlyGly (K)]VEETVK_.3	3018.41	2929.07	3516.91	3142.99	3496.95	3717.3	1	1	1	1	1	1
TXNRD1	A0A087WSW9;A0A087WSY9;E9PNQ6;F8W809;Q16881;Q16881-2;Q16881-3;Q16881-4;Q16881-5;Q16881-6	135;235;154;85;235;129;184;137;85;200	_NYGWK[GlyGly (K)]VEETVK_.2	1938.76	2238.06	2284.61	2513.71	2906.49	2719.9	1	1	1	1	1	1
TXNRD1	A0A087WSW9;A0A087WSY9;E9PNQ6;F8W809;Q16881;Q16881-2;Q16881-3;Q16881-4;Q16881-5;Q16881-6	349;449;368;299;449;343;398;351;299;414	_K[GlyGly (K)]IGLETVGVK_.3	6867.08	10275.1	4769.18	4388.23	NaN	NaN	1	1	1	1	NaN	NaN
TXNRD1	A0A087WSW9;A0A087WSY9;E9PNQ6;F8W809;Q16881;Q16881-2;Q16881-3;Q16881-4;Q16881-5;Q16881-6	349;449;368;299;449;343;398;351;299;414	_K[GlyGly (K)]IGLETVGVK_.2	NaN	2409.05	1764.78	NaN	NaN	4082.53	NaN	1	1	NaN	NaN	1
TXNRD1	A0A087WSW9;A0A087WSY9;E9PNQ6;F8W809;Q16881;Q16881-2;Q16881-3;Q16881-4;Q16881-5;Q16881-6	350;450;369;300;450;344;399;352;300;415	_IGLETVGVK[GlyGly (K)]INEK_.3	7268.03	7148.9	8523.18	8777.47	10597.8	8246.96	1	1	1	1	1	1
TXNRD1	A0A087WSW9;A0A087WSY9;E9PNQ6;F8W809;Q16881;Q16881-2;Q16881-3;Q16881-4;Q16881-5;Q16881-6	475;575;494;425;575;469;524;477;425;540	_IIC[Carbamidomethyl (C)]NTK[GlyGly (K)]DNER_.3	9081.97	4687.54	6956.93	6822.94	7086.02	9250.12	1	1	1	1	1	1
TXNRD1	A0A087WSW9;A0A087WSY9;E9PNQ6;F8W809;Q16881;Q16881-2;Q16881-3;Q16881-4;Q16881-5;Q16881-6	286;386;305;236;386;280;335;288;236;351	_IGEHM[Oxidation (M)]EEHGIK[GlyGly (K)]FIR_.4	5492.72	6458.72	6216.59	6310.81	6066.21	4978.22	1	1	1	1	1	1
TXNRD1	A0A087WSW9;A0A087WSY9;E9PNQ6;F8W809;Q16881;Q16881-2;Q16881-3;Q16881-4;Q16881-5;Q16881-6	440;540;459;390;540;434;489;442;390;505	_AVEK[GlyGly (K)]FGEENIEVYHSYFWPLEWTIPSR_.4	NaN	NaN	6866.18	9246.66	NaN	3845.25	NaN	NaN	1	1	NaN	1
TXNRD1	A0A087WSW9;A0A087WSY9;E9PNQ6;F8W809;Q16881;Q16881-2;Q16881-3;Q16881-4;Q16881-5;Q16881-6	199;299;218;149;299;193;248;201;149;264	_EK[GlyGly (K)]IYSAER_.3	3649.65	3179.19	2324.51	2603.68	NaN	NaN	1	1	1	1	NaN	NaN
TXNRD1	A0A087WSW9;A0A087WSY9;E9PNQ6;F8W809;Q16881;Q16881-2;Q16881-3;Q16881-4;Q16881-5;Q16881-6	199;299;218;149;299;193;248;201;149;264	_EK[GlyGly (K)]IYSAER_.2	NaN	NaN	718.023	NaN	589.923	NaN	NaN	NaN	1	NaN	1	NaN
TXNRD1	A0A087WSW9;A0A087WSY9;E9PNQ6;F8W809;Q16881;Q16881-2;Q16881-3;Q16881-4;Q16881-5;Q16881-6	60;160;79;10;160;54;109;62;10;125	_SYDYDLIIIGGGSGGLAAAK[GlyGly (K)]EAAQYGK_.3	NaN	NaN	3997.99	NaN	3118.83	4437.31	NaN	NaN	1	NaN	1	1
TXNRD1	A0A087WSW9;A0A087WSY9;E9PNQ6;F8W809;Q16881;Q16881-2;Q16881-3;Q16881-4;Q16881-5;Q16881-6	407;507;426;357;507;401;456;409;357;472	_LYAGSTVK[GlyGly (K)]C[Carbamidomethyl (C)]DYENVPTTVFTPLEYGAC[Carbamidomethyl (C)]GLSEEK_.3	558.796	326.867	NaN	NaN	NaN	NaN	1	1	NaN	NaN	NaN	NaN
GPX4	A0A087WT12;A0A087X2I2;K7EJ20;K7EKX7;K7ENB4;K7ERP4;P36969;P36969-2;R4GNE4	133;96;70;70;97;57;97;70;134	_ILAFPC[Carbamidomethyl (C)]NQFGK[GlyGly (K)]QEPGSNEEIK_.3	490.385	NaN	781.245	NaN	NaN	NaN	1	NaN	1	NaN	NaN	NaN
DCAF13	A0A087WT20;Q9NV06	168;16	_ETK[GlyGly (K)]LDLQR_.3	38865.6	37568.9	38463.9	37951.2	32195.2	32484.7	1	1	1	1	1	1
DCAF13	A0A087WT20;Q9NV06	168;16	_ETK[GlyGly (K)]LDLQR_.2	4655.64	4872.25	5225.08	4798.36	4550.55	4680.31	1	1	1	1	1	1
DCAF13	A0A087WT20;Q9NV06	196;44	_ALNATK[GlyGly (K)]LER_.3	11820.8	9346.51	9199.49	11080.1	15190.8	15623.9	1	1	1	1	1	1
DCAF13	A0A087WT20;Q9NV06	196;44	_ALNATK[GlyGly (K)]LER_.2	2093.5	NaN	1664.13	1349.22	2319.62	2040.87	1	NaN	1	1	1	1
DCAF13	A0A087WT20;Q9NV06	579;427	_PGSVPLVSEK[GlyGly (K)]K_.3	10660.1	11517.4	9502.29	10851.9	9959.13	10228.6	1	1	1	1	1	1
DCAF13	A0A087WT20;Q9NV06	219;67	_DGVNC[Carbamidomethyl (C)]LAK[GlyGly (K)]HPEK_.3	3755.68	3629.28	3297.33	3311.54	3459.55	2777.49	1	1	1	1	1	1
DCAF13	A0A087WT20;Q9NV06	219;67	_DGVNC[Carbamidomethyl (C)]LAK[GlyGly (K)]HPEK_.4	4105.49	2855.9	3364.21	2514.2	3825.36	NaN	1	1	1	1	1	NaN
DCAF13	A0A087WT20;Q9NV06	460;308	_IFPVDK[GlyGly (K)]SR_.3	27439.9	31261.8	22552.8	25538.2	21613.1	21530	1	1	1	1	1	1
DCAF13	A0A087WT20;Q9NV06	506;354	_ANASEK[GlyGly (K)]LGVLTSR_.3	5171.4	4539.49	4397.44	4190.25	5333.22	5868.89	1	1	1	1	1	1
DCAF13	A0A087WT20;Q9NV06	448;296	_EFVSASFDK[GlyGly (K)]SIR_.3	4202.98	4597.39	6377.95	5370.64	4255.38	4335.1	1	1	1	1	1	1
DCAF13	A0A087WT20;Q9NV06	205;53	_VFAK[GlyGly (K)]PFLASLDGHR_.3	NaN	NaN	1499.47	NaN	NaN	NaN	NaN	NaN	1	NaN	NaN	NaN
DCAF13	A0A087WT20;Q9NV06	531;379	_EK[GlyGly (K)]FQHYPHIK_.3	NaN	NaN	NaN	985.719	NaN	NaN	NaN	NaN	NaN	1	NaN	NaN
DCAF13	A0A087WT20;Q9NV06	503;351	_LWK[GlyGly (K)]ANASEK_.3	NaN	NaN	NaN	612.877	NaN	NaN	NaN	NaN	NaN	1	NaN	NaN
MBD3	A0A087WT34;A0A087X1H1;A0A0A0MTS6;K7EIE8;O95983;O95983-2	69;69;69;69;125;93	_SDPQK[GlyGly (K)]AVDQPR_.3	975.583	632.38	558.964	572.995	NaN	NaN	1	1	1	1	NaN	NaN
HMOX2	A0A087WT44;P30519;P30519-2	211;157;128	_YM[Oxidation (M)]GDLSGGQVLK[GlyGly (K)]K_.3	8056.34	7716.68	3607.44	4023.47	8646.43	8003.41	1	1	1	1	1	1
HMOX2	A0A087WT44;P30519;P30519-2	301;247;218	_ETLEDGFPVHDGK[GlyGly (K)]GDM[Oxidation (M)]R_.4	5062.07	5226.76	4192.47	5622.36	4583.29	4999.92	1	1	1	1	1	1
HMOX2	A0A087WT44;P30519;P30519-2	301;247;218	_ETLEDGFPVHDGK[GlyGly (K)]GDM[Oxidation (M)]R_.3	1309.06	1245.01	NaN	NaN	NaN	NaN	1	1	NaN	NaN	NaN	NaN
HMOX2	A0A087WT44;P30519;P30519-2	260;206;177	_M[Oxidation (M)]NALDLNM[Oxidation (M)]K[GlyGly (K)]TK_.3	3497.16	3418.4	3565.52	3081.67	3212.66	2593.99	1	1	1	1	1	1
HMOX2	A0A087WT44;P30519;P30519-2	231;177;148	_LPSTGEGTQFYLFENVDNAQQFK[GlyGly (K)]QLYR_.3	3769.83	2269.94	NaN	3911.99	NaN	NaN	1	1	NaN	1	NaN	NaN
ZNF195	A0A087WT67;O14628;O14628-4;O14628-5;O14628-6;O14628-7	247;243;171;220;224;175	_PFK[GlyGly (K)]C[Carbamidomethyl (C)]QEC[Carbamidomethyl (C)]GK_.3	754.297	624.31	NaN	NaN	NaN	NaN	1	1	NaN	NaN	NaN	NaN
ZNF195	A0A087WT67;O14628;O14628-4;O14628-5;O14628-6;O14628-7	219;215;143;192;196;147	_IFQYNK[GlyGly (K)]YVK_.3	NaN	6043.57	NaN	NaN	NaN	NaN	NaN	1	NaN	NaN	NaN	NaN
PLCB1	A0A087WT80;A0A087WW73;A0A0D9SF51;A0A0D9SG17;H0YCJ2;Q9NQ66;Q9NQ66-2	667;667;646;646;488;747;747	_IAVYEEGGK[GlyGly (K)]FIGHR_.4	NaN	4594.3	3833.98	4523.85	3382.83	3588.55	NaN	1	1	1	1	1
PLCB1	A0A087WT80;A0A087WW73;A0A0D9SF51;A0A0D9SG17;H0YCJ2;Q9NQ66;Q9NQ66-2	472;472;451;451;293;552;552	_FESFEISK[GlyGly (K)]K_.3	970.119	1041.4	957.656	NaN	NaN	1851.71	1	1	1	NaN	NaN	1
PLCB1	A0A087WT80;A0A087WW73;A0A0D9SF51;A0A0D9SG17;H0YCJ2;Q9NQ66;Q9NQ66-2	602;602;581;581;423;682;682	_IISGQFLSDK[GlyGly (K)]K_.3	NaN	2397.3	NaN	NaN	NaN	NaN	NaN	1	NaN	NaN	NaN	NaN
PLCB1	A0A087WT80;A0A087WW73;A0A0D9SF51;A0A0D9SG17;H0YCJ2;Q9NQ66;Q9NQ66-2	207;207;186;186;28;287;287	_K[GlyGly (K)]GQISVDGFM[Oxidation (M)]R_.3	NaN	NaN	NaN	NaN	NaN	1746.47	NaN	NaN	NaN	NaN	NaN	1
JMJD4	A0A087WT84;Q9H9V9;Q9H9V9-2	132;178;178	_GC[Carbamidomethyl (C)]LYLK[GlyGly (K)]DWHLC[Carbamidomethyl (C)]R_.4	5326.03	5537.06	4682.04	6047.61	4254.19	3508.61	1	1	1	1	1	1
JMJD4	A0A087WT84;Q9H9V9;Q9H9V9-2	132;178;178	_GC[Carbamidomethyl (C)]LYLK[GlyGly (K)]DWHLC[Carbamidomethyl (C)]R_.3	NaN	NaN	NaN	1362.84	1315.3	NaN	NaN	NaN	NaN	1	1	NaN
JMJD4	A0A087WT84;Q9H9V9;Q9H9V9-2	391;437;421	_VDTSAFSPQPK[GlyGly (K)]ELLQQLR_.3	34573.5	35458.5	36866.4	34601.9	40041.5	34625.7	1	1	1	1	1	1
JMJD4	A0A087WT84;Q9H9V9;Q9H9V9-2	114;160;160	_DYITYWK[GlyGly (K)]EYIQAGYSSPR_.3	NaN	NaN	4793.22	NaN	4436.49	NaN	NaN	NaN	1	NaN	1	NaN
JMJD4	A0A087WT84;Q9H9V9;Q9H9V9-2	328;374;358	_SC[Carbamidomethyl (C)]SGINFEEFYHFLK[GlyGly (K)]VIAEK_.4	NaN	NaN	NaN	628.32	539.189	NaN	NaN	NaN	NaN	1	1	NaN
EIF2B4	A0A087WTA5;E7ERK9;Q9UI10;Q9UI10-2;Q9UI10-3	444;468;447;467;446	_VQTDAFVSNELDDPDDLQC[Carbamidomethyl (C)]K[GlyGly (K)]R_.3	NaN	NaN	663.781	711.86	525.141	716.202	NaN	NaN	1	1	1	1
EIF2B4	A0A087WTA5;E7ERK9;Q9UI10;Q9UI10-2;Q9UI10-3	276;300;279;299;278	_FLNK[GlyGly (K)]EITSVGSSK_.3	2925.4	2366.62	2479.72	3136.26	2738.94	1902.4	1	1	1	1	1	1
LENG8	A0A087WTE7;A0A087WUE4;A0A0G2JNN3;C9JMY0;Q96PV6;Q96PV6-2	593;630;482;593;593;630	_IALEK[GlyGly (K)]GDHEEFNQC[Carbamidomethyl (C)]QTQLK_.3	1	NaN	NaN	NaN	NaN	NaN	1	NaN	NaN	NaN	NaN	NaN
NCAM1	A0A087WTF6;A0A087WV75;A0A087WWD4;A0A087WX77;P13591;P13591-1	772;808;808;782;782;772	_DESK[GlyGly (K)]EPIVEVR_.3	3594.56	3855.1	3523.17	3537.28	3056.2	3397	1	1	1	1	1	1
NCAM1	A0A087WTF6;A0A087WV75;A0A087WWD4;A0A087WX77;P13591;P13591-1	761;797;797;771;771;761	_DM[Oxidation (M)]EEGK[GlyGly (K)]AAFSK_.3	2145.61	1931.83	2011.81	NaN	2798.35	NaN	1	1	1	NaN	1	NaN
NCAM1	A0A087WTF6;A0A087WV75;A0A087WWD4;A0A087WX77;P13591;P13591-1	826;862;862;836;836;826	_PAPAEVK[GlyGly (K)]TVPNDATQTK_.3	NaN	NaN	NaN	972.739	NaN	874.175	NaN	NaN	NaN	1	NaN	1
NCAM1	A0A087WTF6;A0A087WV75;A0A087WWD4;A0A087WX77;P13591;P13591-1	833;869;869;843;843;833	_TVPNDATQTK[GlyGly (K)]ENESK_.3	NaN	NaN	NaN	1	NaN	NaN	NaN	NaN	NaN	1	NaN	NaN
NDUFS7	A0A087WTI3;A0A087WXF6;F5GXJ1;F5H5N1;O75251;O75251-2	60;60;90;60;60;60	_GEYVVAK[GlyGly (K)]LDDLVNWAR_.3	NaN	NaN	5946.65	NaN	NaN	NaN	NaN	NaN	1	NaN	NaN	NaN
ROBO1	A0A087WTM1;A0A087WZ85;A0A0A0MSX4;Q9Y6N7;Q9Y6N7-2;Q9Y6N7-3;Q9Y6N7-4;Q9Y6N7-5	1007;926;932;1052;1056;1016;1013;1007	_TFNSPNLK[GlyGly (K)]DGR_.3	5596.48	5289.61	4818.87	2845.14	4484.98	5072.64	1	1	1	1	1	1
ROBO1	A0A087WTM1;A0A087WZ85;A0A0A0MSX4;Q9Y6N7;Q9Y6N7-2;Q9Y6N7-3;Q9Y6N7-4;Q9Y6N7-5	708;628;625;744;748;708;705;708	_GVNYEIK[GlyGly (K)]AR_.3	2645.44	2398.86	2213.86	2505.45	NaN	1771.82	1	1	1	1	NaN	1
ROBO1	A0A087WTM1;A0A087WZ85;A0A0A0MSX4;Q9Y6N7;Q9Y6N7-2;Q9Y6N7-3;Q9Y6N7-4;Q9Y6N7-5	1002;921;927;1047;1051;1011;1008;1002	_INEM[Oxidation (M)]K[GlyGly (K)]TFNSPNLK_.3	NaN	NaN	NaN	2057.14	NaN	NaN	NaN	NaN	NaN	1	NaN	NaN
ROBO1	A0A087WTM1;A0A087WZ85;A0A0A0MSX4;Q9Y6N7;Q9Y6N7-2;Q9Y6N7-3;Q9Y6N7-4;Q9Y6N7-5	478;398;395;514;514;478;475;478	_YAK[GlyGly (K)]LGDTGR_.3	NaN	NaN	NaN	1797.87	NaN	NaN	NaN	NaN	NaN	1	NaN	NaN
RNF34	A0A087WTM5;H7BYJ1;Q969K3;Q969K3-2	98;290;290;291	_WELVEK[GlyGly (K)]VNR_.3	2043.88	1541.38	1713.16	2029.57	1819.28	NaN	1	1	1	1	1	NaN
RNF34	A0A087WTM5;H7BYJ1;Q969K3;Q969K3-2	107;299;299;300	_LYK[GlyGly (K)]ENEENQK_.3	418.614	NaN	NaN	NaN	NaN	NaN	1	NaN	NaN	NaN	NaN	NaN
KHSRP	A0A087WTP3;Q92945	245;245	_AGLVIGK[GlyGly (K)]GGETIK_.3	12674	12721	9670.96	9933.06	8737.54	10043.2	1	1	1	1	1	1
KHSRP	A0A087WTP3;Q92945	245;245	_AGLVIGK[GlyGly (K)]GGETIK_.2	3673.52	3790.46	NaN	3378.96	2834.99	3775.42	1	1	NaN	1	1	1
KHSRP	A0A087WTP3;Q92945	191;191	_SVSLTGAPESVQK[GlyGly (K)]AK_.3	5874.54	4617.4	6464.17	6309.65	5455.83	6005.89	1	1	1	1	1	1
KHSRP	A0A087WTP3;Q92945	88;88	_IGGDAATTVNNSTPDFGFGGQK[GlyGly (K)]R_.3	2930.62	2750.67	2552.53	2259.09	3389.53	4020.12	1	1	1	1	1	1
KHSRP	A0A087WTP3;Q92945	356;356	_IQFK[GlyGly (K)]QDDGTGPEK_.3	469.305	734.307	788.794	664.346	237.495	839.577	1	1	1	1	1	1
KHSRP	A0A087WTP3;Q92945	111;111	_QLEDGDQPESK[GlyGly (K)]K_.3	NaN	NaN	NaN	NaN	1257.59	674.7	NaN	NaN	NaN	NaN	1	1
KHSRP	A0A087WTP3;Q92945	252;252	_GGETIK[GlyGly (K)]QLQER_.3	3401.48	3183.22	NaN	NaN	NaN	NaN	1	1	NaN	NaN	NaN	NaN
KHSRP	A0A087WTP3;Q92945	621,647;621,647	_AWEEYYK[GlyGly (K)]K_.2	NaN	NaN	1059.18	NaN	NaN	NaN	NaN	NaN	1	NaN	NaN	NaN
FAM92A1	A0A087WTS3;A0A0B4J212;A1XBS5;A1XBS5-2;A1XBS5-3;A1XBS5-4;E5RGD0;F8W7P5;H0YC32	111;111;111;111;111;111;119;111;122	_DDLK[GlyGly (K)]ATLTAR_.2	3471.2	59.7156	3445.04	3899.47	4508.94	NaN	1	1	1	1	1	NaN
FAM92A1	A0A087WTS3;A0A0B4J212;A1XBS5;A1XBS5-2;A1XBS5-3;A1XBS5-4;E5RGD0;F8W7P5;H0YC32	91;91;91;91;91;91;99;91;102	_LEAK[GlyGly (K)]VVEPLK_.3	4653.59	4231.43	NaN	5092.04	3579.69	NaN	1	1	NaN	1	1	NaN
FAM92A1	A0A087WTS3;A0A0B4J212;A1XBS5;A1XBS5-2;A1XBS5-3;A1XBS5-4;E5RGD0;F8W7P5;H0YC32	68;68;68;68;68;68;68;68;79	_LGLM[Oxidation (M)]NFADEFAK[GlyGly (K)]LQDYR_.3	5169.81	NaN	3269.1	NaN	NaN	NaN	1	NaN	1	NaN	NaN	NaN
FAM92A1	A0A087WTS3;A0A0B4J212;A1XBS5;A1XBS5-2;A1XBS5-3;A1XBS5-4;E5RGD0;F8W7P5;H0YC32	95;95;95;95;95;95;103;95;106	_VVEPLK[GlyGly (K)]TYGTIVK_.3	NaN	1448.31	NaN	NaN	3214.79	NaN	NaN	1	NaN	NaN	1	NaN
FAM92A1	A0A087WTS3;A0A0B4J212;A1XBS5;A1XBS5-2;A1XBS5-3;A1XBS5-4;E5RGD0;F8W7P5;H0YC32	123;123;123;123;123;123;131;123;134	_EAK[GlyGly (K)]QLTQLER_.3	NaN	NaN	6122.52	9287.28	NaN	NaN	NaN	NaN	1	1	NaN	NaN
PABPC1	A0A087WTT1;P11940;P11940-2	43;68;68	_ALDTM[Oxidation (M)]NFDVIK[GlyGly (K)]GK_.3	110170	111401	133497	141733	108832	111051	1	1	1	1	1	1
PABPC1	A0A087WTT1;P11940;P11940-2	43;68;68	_ALDTM[Oxidation (M)]NFDVIK[GlyGly (K)]GK_.2	8522.2	9760.56	5581.91	5383.68	5761.58	8442.35	1	1	1	1	1	1
PABPC1	A0A087WTT1;P11940;P11940-2	162;187;187	_AK[GlyGly (K)]EFTNVYIK_.3	14818.7	15868.9	13362.3	14113.9	17322.3	17848.3	1	1	1	1	1	1
PABPC1	A0A087WTT1;P11940;P11940-2	162;187;187	_AK[GlyGly (K)]EFTNVYIK_.2	7212.9	6316.74	7186.15	8005.91	7088.78	10186.7	1	1	1	1	1	1
PABPC1	A0A087WTT1;P11940;P11940-2	80;105;105	_NLDK[GlyGly (K)]SIDNK_.3	9024.45	10507.4	9557.23	9615.67	8811.06	9169.26	1	1	1	1	1	1
PABPC1	A0A087WTT1;P11940;P11940-2	80;105;105	_NLDK[GlyGly (K)]SIDNK_.2	3808.92	4073.98	3403.88	3346.04	4777.57	4631.91	1	1	1	1	1	1
PABPC1	A0A087WTT1;P11940;P11940-2	493;607;518	_VDEAVAVLQAHQAK[GlyGly (K)]EAAQK_.3	2862.15	2901.76	2454.32	2780.64	2891.56	2765.8	1	1	1	1	1	1
PABPC1	A0A087WTT1;P11940;P11940-2	493;607;518	_VDEAVAVLQAHQAK[GlyGly (K)]EAAQK_.4	2839	2442.53	2439.28	2388.74	2764.73	2163.05	1	1	1	1	1	1
PABPC1	A0A087WTT1;P11940;P11940-2	129;154;154	_AIEK[GlyGly (K)]M[Oxidation (M)]NGM[Oxidation (M)]LLNDR_.3	4208.74	3047.03	3952.38	4453.86	5449.81	1789.24	1	1	1	1	1	1
PABPC1	A0A087WTT1;P11940;P11940-2	255;280;280	_FEQM[Oxidation (M)]K[GlyGly (K)]QDR_.3	8794.77	7900.85	7114.69	2473.74	7469.25	9990.98	1	1	1	1	1	1
PABPC1	A0A087WTT1;P11940;P11940-2	230;255;255	_ELNGK[GlyGly (K)]QIYVGR_.3	6971.88	5357.2	6454.29	7288.5	6382.18	6286.66	1	1	1	1	1	1
PABPC1	A0A087WTT1;P11940;P11940-2	184;209;209	_DLFGK[GlyGly (K)]FGPALSVK_.3	3872.49	3933.56	4702.55	4163.08	NaN	3176.91	1	1	1	1	NaN	1
PABPC1	A0A087WTT1;P11940;P11940-2	70;95;95	_K[GlyGly (K)]SGVGNIFIK_.3	5751.7	4623.95	NaN	6798.03	NaN	NaN	1	1	NaN	1	NaN	NaN
PABPC1	A0A087WTT1;P11940;P11940-2	105;130;130	_VVC[Carbamidomethyl (C)]DENGSK[GlyGly (K)]GYGFVHFETQEAAER_.4	183.955	NaN	NaN	NaN	NaN	NaN	1	NaN	NaN	NaN	NaN	NaN
TMEM230	A0A087WTT2;Q5JWB9;Q96A57;Q96A57-2	6;6;6;69	_TNLATGIPSSK[GlyGly (K)]VK_.3	10648.9	10052.3	11834.7	13566.7	11604.3	11042.6	1	1	1	1	1	1
TMEM230	A0A087WTT2;Q5JWB9;Q96A57;Q96A57-2	6;6;6;69	_TNLATGIPSSK[GlyGly (K)]VK_.2	976.399	858.035	1353.03	1003.47	1536.89	1629.66	1	1	1	1	1	1
RPS29	A0A087WTT6;P62273;P62273-2	42;45;45	_QYAK[GlyGly (K)]DIGFIK_.3	8454.48	7792.08	7664.9	7251.69	6696.08	7394.62	1	1	1	1	1	1
ALMS1	A0A087WTU9;A0A087WZY3;Q8TCU4	3184;3226;3225	_GHEIIEPGNQK[GlyGly (K)]LR_.4	3782.21	2981.16	3727.02	3699.42	3195.44	3057	1	1	1	1	1	1
ALMS1	A0A087WTU9;A0A087WZY3;Q8TCU4	3184;3226;3225	_GHEIIEPGNQK[GlyGly (K)]LR_.3	2027.05	2380.45	2370.17	2467.89	2900.95	2725.71	1	1	1	1	1	1
ALMS1	A0A087WTU9;A0A087WZY3;Q8TCU4	2189;2231;2230	_VVINK[GlyGly (K)]PESAGFR_.3	5375.15	5266.28	4550.46	4694.2	3816.52	3637.57	1	1	1	1	1	1
ALMS1	A0A087WTU9;A0A087WZY3;Q8TCU4	3013;3055;3054	_TSSK[GlyGly (K)]LDSGTLDER_.3	2578.48	2675.75	2503.95	2665.43	3075.5	2433.78	1	1	1	1	1	1
ALMS1	A0A087WTU9;A0A087WZY3;Q8TCU4	2844;2886;2885	_ELFEQSK[GlyGly (K)]APR_.3	NaN	10040.2	15870.3	11939.5	15776.8	15686.7	NaN	1	1	1	1	1
ALMS1	A0A087WTU9;A0A087WZY3;Q8TCU4	2511;2553;2552	_TTDLSK[GlyGly (K)]GLQSPR_.3	24162.6	24483.9	25711.2	26103.7	22648.7	25432	1	1	1	1	1	1
ALMS1	A0A087WTU9;A0A087WZY3;Q8TCU4	2511;2553;2552	_TTDLSK[GlyGly (K)]GLQSPR_.2	NaN	NaN	742.572	NaN	746.815	1271.14	NaN	NaN	1	NaN	1	1
ALMS1	A0A087WTU9;A0A087WZY3;Q8TCU4	3026;3068;3067	_FHSLDAASK[GlyGly (K)]AR_.3	4219.8	4540.37	4735.14	3545.93	3978	3924.13	1	1	1	1	1	1
ALMS1	A0A087WTU9;A0A087WZY3;Q8TCU4	3026;3068;3067	_FHSLDAASK[GlyGly (K)]AR_.4	1636.85	1503.34	NaN	NaN	NaN	NaN	1	1	NaN	NaN	NaN	NaN
ALMS1	A0A087WTU9;A0A087WZY3;Q8TCU4	2222;2264;2263	_TLLM[Oxidation (M)]EAENM[Oxidation (M)]ALK[GlyGly (K)]R_.3	1698.96	6123.07	NaN	2466.9	2172.86	NaN	1	1	NaN	1	1	NaN
ALMS1	A0A087WTU9;A0A087WZY3;Q8TCU4	4080;4122;4121	_IYEQLPEVQK[GlyGly (K)]K_.3	NaN	1576.07	1415.44	NaN	1121.89	1305.08	NaN	1	1	NaN	1	1
ALMS1	A0A087WTU9;A0A087WZY3;Q8TCU4	2246;2288;2287	_DISDISFIQSK[GlyGly (K)]K_.3	NaN	4030.35	3095.64	NaN	NaN	3026.33	NaN	1	1	NaN	NaN	1
ALMS1	A0A087WTU9;A0A087WZY3;Q8TCU4	3052;3094;3093	_SLEPTSK[GlyGly (K)]LLTSK_.3	2512.8	3280.5	3618.47	3252.6	NaN	NaN	1	1	1	1	NaN	NaN
ALMS1	A0A087WTU9;A0A087WZY3;Q8TCU4	2319;2361;2360	_SPLQEAESK[GlyGly (K)]VSM[Oxidation (M)]ALEETLR_.3	NaN	NaN	NaN	NaN	5177.82	6403.93	NaN	NaN	NaN	NaN	1	1
ALMS1	A0A087WTU9;A0A087WZY3;Q8TCU4	3383;3425;3424	_NLPDTK[GlyGly (K)]AITQK_.3	3824.23	NaN	2464.95	2535.04	NaN	NaN	1	NaN	1	1	NaN	NaN
ALMS1	A0A087WTU9;A0A087WZY3;Q8TCU4	3516;3558;3557	_EVM[Oxidation (M)]DTTK[GlyGly (K)]SQVR_.3	2356.63	NaN	NaN	NaN	NaN	3565.12	1	NaN	NaN	NaN	NaN	1
ALMS1	A0A087WTU9;A0A087WZY3;Q8TCU4	2886;2928;2927	_ELFEQC[Carbamidomethyl (C)]K[GlyGly (K)]APYVDHQM[Oxidation (M)]R_.4	1360.36	1488.67	1348.12	NaN	1514.79	NaN	1	1	1	NaN	1	NaN
ALMS1	A0A087WTU9;A0A087WZY3;Q8TCU4	2293;2335;2334	_DIGTQTNLK[GlyGly (K)]C[Carbamidomethyl (C)]R_.3	810.167	NaN	NaN	NaN	697.562	NaN	1	NaN	NaN	NaN	1	NaN
ALMS1	A0A087WTU9;A0A087WZY3;Q8TCU4	2498;2540;2539	_VEEIK[GlyGly (K)]AELFGHGR_.4	5567.97	NaN	NaN	NaN	NaN	NaN	1	NaN	NaN	NaN	NaN	NaN
ALMS1	A0A087WTU9;A0A087WZY3;Q8TCU4	3344;3386;3385	_AVTEAAQAK[GlyGly (K)]EK_.3	NaN	NaN	NaN	268.767	NaN	NaN	NaN	NaN	NaN	1	NaN	NaN
POLR3G	A0A087WTV7;D6R921;D6R9U7;D6RIT0;D6RJH6;O15318	50;50;50;50;50;50	_TGEGEEYM[Oxidation (M)]LALK[GlyGly (K)]QELR_.3	3021.47	NaN	3454.21	2834.16	4462.67	3604.26	1	NaN	1	1	1	1
UHRF1	A0A087WTW0;A0A087WVR3;Q96T88;Q96T88-2	113;62;49;62	_GK[GlyGly (K)]QM[Oxidation (M)]EDGHTLFDYEVR_.4	5195.87	6402.4	4668.94	5489.99	4974.01	4853.01	1	1	1	1	1	1
UHRF1	A0A087WTW0;A0A087WVR3;Q96T88;Q96T88-2	113;62;49;62	_GK[GlyGly (K)]QM[Oxidation (M)]EDGHTLFDYEVR_.3	2528.19	1894.3	1877.7	1674.68	1414.56	1667.81	1	1	1	1	1	1
UHRF1	A0A087WTW0;A0A087WVR3;Q96T88;Q96T88-2	86;35;22;35	_LTK[GlyGly (K)]VEELR_.2	NaN	NaN	NaN	614.445	NaN	NaN	NaN	NaN	NaN	1	NaN	NaN
CASP8AP2	A0A087WTW5;Q9UKL3	1890;1890	_DPSSLK[GlyGly (K)]ATPGIK_.3	2700.34	2134.05	2669.36	3270.41	3222.88	NaN	1	1	1	1	1	NaN
CASP8AP2	A0A087WTW5;Q9UKL3	1890;1890	_DPSSLK[GlyGly (K)]ATPGIK_.2	NaN	1901.62	1620.68	1202.8	1943.29	1676.79	NaN	1	1	1	1	1
CASP8AP2	A0A087WTW5;Q9UKL3	1594;1594	_SVEELENSNK[GlyGly (K)]NVDGSK_.3	184.082	NaN	NaN	NaN	413.707	424.867	1	NaN	NaN	NaN	1	1
MTMR14	A0A087WTZ0;Q8NCE2;Q8NCE2-2;Q8NCE2-3	399;399;399;399	_HITSEEFSALK[GlyGly (K)]TQR_.3	2271.61	2146.37	2675.36	3084.63	2878.14	2338.06	1	1	1	1	1	1
MTMR14	A0A087WTZ0;Q8NCE2;Q8NCE2-2;Q8NCE2-3	186;186;186;186	_SGDTHLFDK[GlyGly (K)]VR_.3	3243.75	3471.32	3440.02	3365.4	3465.31	3002.15	1	1	1	1	1	1
MTMR14	A0A087WTZ0;Q8NCE2;Q8NCE2-2;Q8NCE2-3	88;88;88;88	_HIVFLEYESSEK[GlyGly (K)]EK_.3	NaN	2355.34	NaN	NaN	NaN	1704.57	NaN	1	NaN	NaN	NaN	1
MTMR14	A0A087WTZ0;Q8NCE2;Q8NCE2-2;Q8NCE2-3	102;102;102;102	_DTFESTVQVSK[GlyGly (K)]LQDLIHR_.4	NaN	1234.91	NaN	NaN	NaN	NaN	NaN	1	NaN	NaN	NaN	NaN
ERGIC2	A0A087WU02;Q96RQ1	143;134	_LQEEHSLQDVIFK[GlyGly (K)]SAFK_.4	5762.84	6696.16	5355.64	5885.82	4841.71	5288.82	1	1	1	1	1	1
ERGIC2	A0A087WU02;Q96RQ1	143;134	_LQEEHSLQDVIFK[GlyGly (K)]SAFK_.3	2642.65	3274.23	3935.27	2544.91	4451.92	4446.99	1	1	1	1	1	1
MINOS1;MINOS1;MINOS1-NBL1;MINOS1-NBL1	A0A087WU07;Q5TGZ0;R4GMY4;R4GNA1	56;72;64;65	_YVK[GlyGly (K)]EQEQ_.2	915.515	1090.95	807.203	961.19	649.643	866.205	1	1	1	1	1	1
ELF4	A0A087WU18;Q99607	286;286	_LVYQFK[GlyGly (K)]EM[Oxidation (M)]PK_.3	3661.4	2027.28	2535	2548.98	2336.92	2931.57	1	1	1	1	1	1
ELF4	A0A087WU18;Q99607	535;536	_VK[GlyGly (K)]EGPLR_.3	2756.63	2988.9	3125.92	3106.34	NaN	4160.01	1	1	1	1	NaN	1
ELF4	A0A087WU18;Q99607	535;536	_VK[GlyGly (K)]EGPLR_.2	NaN	1942.87	1943.49	2120.31	NaN	NaN	NaN	1	1	1	NaN	NaN
CLCN3	A0A087WU31;A0A0A0MTB7;E9PE15;P51790;P51790-2;P51790-4;P51790-5	423;433;423;450;450;423;433	_LNTSELIK[GlyGly (K)]ELFTDC[Carbamidomethyl (C)]GPLESSSLC[Carbamidomethyl (C)]DYR_.3	NaN	NaN	NaN	NaN	2525.15	NaN	NaN	NaN	NaN	NaN	1	NaN
MAGT1	A0A087WU53;Q9H0U3	355;323	_SK[GlyGly (K)]YHGYPYSFLM[Oxidation (M)]S_.3	84537.4	88470.3	78263.5	82268.2	75476.2	81630.7	1	1	1	1	1	1
MAGT1	A0A087WU53;Q9H0U3	355;323	_SK[GlyGly (K)]YHGYPYSFLM[Oxidation (M)]S_.2	16325.9	13861.9	15150.2	14472.9	17241.1	14565.7	1	1	1	1	1	1
MAGT1	A0A087WU53;Q9H0U3	96;64	_LVK[GlyGly (K)]APPR_.2	26608.9	26325.6	14512.7	17277	20653.3	20737.4	1	1	1	1	1	1
MAGT1	A0A087WU53;Q9H0U3	66;34	_EM[Oxidation (M)]VLSEK[GlyGly (K)]VSQLM[Oxidation (M)]EWTNK_.3	8393.05	5934.97	8015.88	7006.83	6785.4	6488.96	1	1	1	1	1	1
MAGT1	A0A087WU53;Q9H0U3	146;114	_IFFAM[Oxidation (M)]VDFDEGSDVFQM[Oxidation (M)]LNM[Oxidation (M)]NSAPTFINFPAK[GlyGly (K)]GK_.4	NaN	NaN	NaN	5661.17	NaN	3579.09	NaN	NaN	NaN	1	NaN	1
MAGT1	A0A087WU53;Q9H0U3	73;41	_VSQLM[Oxidation (M)]EWTNK[GlyGly (K)]R_.3	NaN	5016.36	6306.68	NaN	NaN	NaN	NaN	1	1	NaN	NaN	NaN
MAGT1	A0A087WU53;Q9H0U3	88;56	_M[Oxidation (M)]NGDK[GlyGly (K)]FR_.2	NaN	NaN	NaN	658.803	NaN	NaN	NaN	NaN	NaN	1	NaN	NaN
MRPL45	A0A087WU62;A0A087X2D5;A0A0G2JMS5;Q9BRJ2	97;97;97;97	_ISSLSK[GlyGly (K)]EGLIER_.3	7203.92	5651.93	7819.77	6751.26	7037.32	7713.15	1	1	1	1	1	1
POLA1	A0A087WU64;A6NMQ1;P09884	515;522;516	_VEAM[Oxidation (M)]ALK[GlyGly (K)]PDLVNVIK_.3	NaN	388.432	990.53	NaN	76.6313	NaN	NaN	1	1	NaN	1	NaN
POLA1	A0A087WU64;A6NMQ1;P09884	1105;1112;1106	_DTIVENIQK[GlyGly (K)]R_.3	1904.94	2577.64	2351.77	2140.89	NaN	NaN	1	1	1	1	NaN	NaN
POLA1	A0A087WU64;A6NMQ1;P09884	1432;1439;1433	_LK[GlyGly (K)]NTAEQFLSR_.3	1620.38	NaN	NaN	NaN	1781.3	NaN	1	NaN	NaN	NaN	1	NaN
POLA1	A0A087WU64;A6NMQ1;P09884	1024;1031;1025	_VK[GlyGly (K)]SEVNK_.3	91.1541	NaN	1	NaN	NaN	NaN	1	NaN	1	NaN	NaN	NaN
POLA1	A0A087WU64;A6NMQ1;P09884	981;988;982	_EILM[Oxidation (M)]HTK[GlyGly (K)]EM[Oxidation (M)]VQK_.3	NaN	NaN	NaN	1	NaN	NaN	NaN	NaN	NaN	1	NaN	NaN
EHD4	A0A087WUA5;Q9H223	151;151	_SISVIDSPGILSGEK[GlyGly (K)]QR_.3	NaN	8744.25	4257.13	NaN	5034.44	5327.74	NaN	1	1	NaN	1	1
EHD4	A0A087WUA5;Q9H223	284;284	_DIQSLPQK[GlyGly (K)]AAVR_.3	8424.16	10324.6	10824.7	10776.6	10105	12142	1	1	1	1	1	1
EHD4	A0A087WUA5;Q9H223	219;219	_VVLNK[GlyGly (K)]ADQVDTQQLM[Oxidation (M)]R_.3	2312.9	1617.39	2448.87	1929.99	2470.21	2706.01	1	1	1	1	1	1
CTNNBL1	A0A087WUB9;Q8WYA6;Q8WYA6-2;Q8WYA6-3;Q8WYA6-4	431;426;239;174;399	_LLNK[GlyGly (K)]FTENDSEK_.3	613.642	886.078	554.795	827.841	828.925	599.65	1	1	1	1	1	1
CTNNBL1	A0A087WUB9;Q8WYA6;Q8WYA6-2;Q8WYA6-3;Q8WYA6-4	435;430;243;178;403	_FTENDSEK[GlyGly (K)]VDR_.3	NaN	1072.38	833.23	NaN	NaN	NaN	NaN	1	1	NaN	NaN	NaN
SPCS2	A0A087WUC6;Q15005	187;186	_EAEFTK[GlyGly (K)]SIAK_.3	82956.8	88134.1	77398.4	71416.6	85842.6	80463.1	1	1	1	1	1	1
SPCS2	A0A087WUC6;Q15005	187;186	_EAEFTK[GlyGly (K)]SIAK_.2	31067.9	31036.8	34583.9	32129	39323	34992.7	1	1	1	1	1	1
SPCS2	A0A087WUC6;Q15005	137;136	_EK[GlyGly (K)]SIFLVAHR_.3	31589.8	32660.7	31770.9	31404.6	29092.9	27450.4	1	1	1	1	1	1
SPCS2	A0A087WUC6;Q15005	67;67	_VLLEK[GlyGly (K)]YK_.2	23748.8	24397.3	22302.4	22813.3	23357.2	22832.5	1	1	1	1	1	1
SPCS2	A0A087WUC6;Q15005	58;58	_NSLDDSAK[GlyGly (K)]K_.3	11367	13105.5	11699.1	8196.48	13849.4	14754.4	1	1	1	1	1	1
SPCS2	A0A087WUC6;Q15005	58;58	_NSLDDSAK[GlyGly (K)]K_.2	6328.15	7900.97	7205.43	10574.2	7186.18	8100.57	1	1	1	1	1	1
SPCS2	A0A087WUC6;Q15005	72;72	_YK[GlyGly (K)]YVENFGLIDGR_.3	13918.7	15378.2	11871	13338.9	14317	14206.1	1	1	1	1	1	1
SPCS2	A0A087WUC6;Q15005	66;66	_K[GlyGly (K)]VLLEK[GlyGly (K)]YK_.3	3929.84	3441.92	3187.1	2905.18	3994.44	3010.96	NaN	NaN	NaN	NaN	NaN	NaN
SPCS2	A0A087WUC6;Q15005	193;192	_SIAK[GlyGly (K)]FFDHSGTLVM[Oxidation (M)]DAYEPEISR_.4	35226.2	25668.4	37126.6	19085.7	33857.4	37785	1	1	1	1	1	1
SPCS2	A0A087WUC6;Q15005	193;192	_SIAK[GlyGly (K)]FFDHSGTLVM[Oxidation (M)]DAYEPEISR_.3	5123.06	NaN	9200.09	4633.19	NaN	3798.33	1	NaN	1	1	NaN	1
SPCS2	A0A087WUC6;Q15005	51;51	_WDGSAVK[GlyGly (K)]NSLDDSAK_.3	31695.8	29512	33763.7	29814.7	33489.1	31412.2	1	1	1	1	1	1
SPCS2	A0A087WUC6;Q15005	51;51	_WDGSAVK[GlyGly (K)]NSLDDSAK_.2	NaN	1732.14	1362.94	1665.37	2023.94	NaN	NaN	1	1	1	1	NaN
SPCS2	A0A087WUC6;Q15005	167;166	_FDDK[GlyGly (K)]YTLK_.2	440.877	977.635	898.752	NaN	989.914	776.185	1	1	1	NaN	1	1
SPCS2	A0A087WUC6;Q15005	33;33	_SGLLDK[GlyGly (K)]WK_.3	NaN	NaN	1307.59	NaN	NaN	NaN	NaN	NaN	1	NaN	NaN	NaN
SPCS2	A0A087WUC6;Q15005	41;41	_IDDKPVK[GlyGly (K)]IDK_.3	NaN	NaN	2158.6	NaN	NaN	NaN	NaN	NaN	NaN	NaN	NaN	NaN
SPCS2	A0A087WUC6;Q15005	51;51	_WDGSAVK[GlyGly (K)]NSLDDSAK[GlyGly (K)]K_.3	NaN	NaN	NaN	NaN	NaN	545.979	NaN	NaN	NaN	NaN	NaN	NaN
TPGS2	A0A087WUC8;K7EKC0;K7EP30;Q68CL5;Q68CL5-1;Q68CL5-3;Q68CL5-4;Q68CL5-5	162;162;150;162;119;162;127;162	_SGK[GlyGly (K)]PALAEDTEIWFLDR_.3	24467.7	23084.8	26118.6	24880.9	26541.9	24061.6	1	1	1	1	1	1
TPGS2	A0A087WUC8;K7EKC0;K7EP30;Q68CL5;Q68CL5-1;Q68CL5-3;Q68CL5-4;Q68CL5-5	15;15;3;15;15;15;15;15	_PHLEK[GlyGly (K)]LTLGITR_.4	7348.45	6064.86	7776.19	5978.86	NaN	NaN	1	1	1	1	NaN	NaN
TPGS2	A0A087WUC8;K7EKC0;K7EP30;Q68CL5;Q68CL5-1;Q68CL5-3;Q68CL5-4;Q68CL5-5	15;15;3;15;15;15;15;15	_PHLEK[GlyGly (K)]LTLGITR_.3	NaN	NaN	15928.4	11912.4	NaN	NaN	NaN	NaN	1	1	NaN	NaN
SYMPK	A0A087WUE9;Q92797	867;867	_VPPSPELVK[GlyGly (K)]R_.3	10166.9	9709.31	7852.79	8664.16	6797.52	7072.8	1	1	1	1	1	1
SYMPK	A0A087WUE9;Q92797	120;120	_DENVNVVK[GlyGly (K)]K_.3	1325.52	1471.96	1085.33	NaN	2029.95	NaN	1	1	1	NaN	1	NaN
SYMPK	A0A087WUE9;Q92797	120;120	_DENVNVVK[GlyGly (K)]K_.2	NaN	NaN	NaN	517.568	NaN	726.348	NaN	NaN	NaN	1	NaN	1
SYMPK	A0A087WUE9;Q92797	913;913	_LNPIVVK[GlyGly (K)]EVFNR_.3	NaN	3796.45	NaN	NaN	3515.81	NaN	NaN	1	NaN	NaN	1	NaN
CNTNAP3B;CNTNAP3B;CNTNAP3B;CNTNAP3B;CNTNAP3B;CNTNAP3;CNTNAP3;CNTNAP3;CNTNAP3B;CNTNAP3;CNTNAP3B;CNTNAP3B;CNTNAP3;CNTNAP3	A0A087WUG9;A0A087WUH3;A0A087WXL9;A0A087WZ03;A0A087X119;A6NC89;B1AM99;B1AMA2;F2Z2X5;F2Z2X6;Q96NU0;Q96NU0-2;Q9BZ76;Q9BZ76-2	415;415;415;415;415;415;415;327;415;415;415;415;415;415	_GSGSFVLFLK[GlyGly (K)]DGK_.3	NaN	1520.28	NaN	1893.74	NaN	NaN	NaN	1	NaN	1	NaN	NaN
TRIM46	A0A087WUH1;F5GYK0;Q5VT61;Q7Z4K8;Q7Z4K8-2;Q7Z4K8-3;Q7Z4K8-4;Q7Z4K8-5	306;193;319;319;319;345;319;296	_GLGAVLEEK[GlyGly (K)]R_.3	2133.92	1219.7	1588.46	2136.09	NaN	1111.84	1	1	1	1	NaN	1
RYK	A0A087WUK1;A0A096LNL3;H0Y8A4;H7C4P6;P34925;P34925-2	333;330;271;15;327;330	_ITLK[GlyGly (K)]DVLQEGTFGR_.3	3418.91	4094.46	2959.69	3155.64	3315.86	4341.57	1	1	1	1	1	1
RYK	A0A087WUK1;A0A096LNL3;H0Y8A4;H7C4P6;P34925;P34925-2	347;344;285;29;341;344	_IFHGILIDEK[GlyGly (K)]DPNK_.4	NaN	NaN	NaN	1283.84	NaN	NaN	NaN	NaN	NaN	1	NaN	NaN
HNRNPDL	A0A087WUK2;O14979;O14979-2;O14979-3	275;275;156;156	_GFC[Carbamidomethyl (C)]FITYTDEEPVK[GlyGly (K)]K_.3	NaN	2652.07	5227.53	5363.83	1868.85	1910.32	NaN	1	1	1	1	1
HNRNPDL	A0A087WUK2;O14979;O14979-2;O14979-3	295;295;176;176	_YHQIGSGK[GlyGly (K)]C[Carbamidomethyl (C)]EIK_.3	1711.56	1556.31	1892.38	2220.3	1824.41	1647.34	1	1	1	1	1	1
HNRNPDL	A0A087WUK2;O14979;O14979-2;O14979-3	295;295;176;176	_YHQIGSGK[GlyGly (K)]C[Carbamidomethyl (C)]EIK_.4	2991.05	3086.24	2495.19	2868.31	NaN	3744.55	1	1	1	1	NaN	1
HNRNPDL	A0A087WUK2;O14979;O14979-2;O14979-3	251;251;132;132	_EYFGAFGEIENIELPM[Oxidation (M)]DTK[GlyGly (K)]TNER_.3	6740.96	NaN	2611.28	NaN	4709.68	8798.72	1	NaN	1	NaN	1	1
HNRNPDL	A0A087WUK2;O14979;O14979-2;O14979-3	171;171;52;52	_FGEVVDC[Carbamidomethyl (C)]TIK[GlyGly (K)]TDPVTGR_.3	16956.4	15097.1	10708.6	10614.3	16476.2	16036	1	1	1	1	1	1
HNRNPDL	A0A087WUK2;O14979;O14979-2;O14979-3	307;307;188;188	_VAQPK[GlyGly (K)]EVYR_.3	4061.67	4317.16	4161.23	4084	4284.35	4717.19	1	1	1	1	1	1
HNRNPDL	A0A087WUK2;O14979;O14979-2;O14979-3	190;190;71;71	_GFGFVLFK[GlyGly (K)]DAASVDK_.3	3770.95	2128.23	4643.79	4092.18	NaN	4866.56	1	1	1	1	NaN	1
HNRNPDL	A0A087WUK2;O14979;O14979-2;O14979-3	205;205;86;86	_VLELK[GlyGly (K)]EHK_.3	3483.68	2832.61	NaN	5692.94	NaN	NaN	1	1	NaN	1	NaN	NaN
TKFC;TKFC;DAK;DAK	A0A087WUL0;H0YCY6;Q3LXA3;Q3LXA3-2	41;39;40;40	_SDLDSLK[GlyGly (K)]GR_.3	17423.4	17899.7	16712.4	16521.9	15147.6	16257.6	1	1	1	1	1	1
TKFC;TKFC;DAK;DAK	A0A087WUL0;H0YCY6;Q3LXA3;Q3LXA3-2	41;39;40;40	_SDLDSLK[GlyGly (K)]GR_.2	10934.5	11292.2	14740.1	11905.5	12059.3	11497.5	1	1	1	1	1	1
TKFC;TKFC;DAK;DAK	A0A087WUL0;H0YCY6;Q3LXA3;Q3LXA3-2	512;510;511;511	_SPGADLLQVLTK[GlyGly (K)]AVK_.3	NaN	2794.58	NaN	3712.43	552.79	3003.48	NaN	1	NaN	1	1	1
TKFC;TKFC;DAK;DAK	A0A087WUL0;H0YCY6;Q3LXA3;Q3LXA3-2	128;126;127;127	_AEGIPVEM[Oxidation (M)]VVIGDDSAFTVLK[GlyGly (K)]K_.3	1679.13	NaN	NaN	1473.28	NaN	2525.09	1	NaN	NaN	1	NaN	1
PSMD13	A0A087WUL9;Q9UNM6	155;155	_FYDLSSK[GlyGly (K)]YYQTIGNHASYYK_.4	11697.2	12412.3	10729	10731.5	10655.2	10451.6	1	1	1	1	1	1
PSMD13	A0A087WUL9;Q9UNM6	155;155	_FYDLSSK[GlyGly (K)]YYQTIGNHASYYK_.3	4526.36	4081.62	3754.56	3441.9	3936.95	3658.34	1	1	1	1	1	1
PSMD13	A0A087WUL9;Q9UNM6	106;106	_SSDEAVILC[Carbamidomethyl (C)]K[GlyGly (K)]TAIGALK_.3	3203.91	NaN	2432.61	3311.6	2082.79	4431.81	1	NaN	1	1	1	1
PSMD13	A0A087WUL9;Q9UNM6	86;86	_QM[Oxidation (M)]TDPNVALTFLEK[GlyGly (K)]TR_.3	2934.61	1576.24	NaN	NaN	3776.81	NaN	1	1	NaN	NaN	1	NaN
PSMD13	A0A087WUL9;Q9UNM6	179;179	_FLGC[Carbamidomethyl (C)]VDIK[GlyGly (K)]DLPVSEQQER_.3	12789.4	NaN	NaN	NaN	12209.3	NaN	1	NaN	NaN	NaN	1	NaN
PSMD13	A0A087WUL9;Q9UNM6	25;25	_LEELYTK[GlyGly (K)]K_.2	NaN	NaN	NaN	905.001	NaN	999.421	NaN	NaN	NaN	1	NaN	1
LRP1B	A0A087WUR9;Q9NZR2	1097;1211	_TC[Carbamidomethyl (C)]EIVDYC[Carbamidomethyl (C)]SNHLK[GlyGly (K)]C[Carbamidomethyl (C)]SQVC[Carbamidomethyl (C)]EQHK_.4	1	1	1	1	1	1	1	1	1	1	1	1
RPS24	A0A087WUS0;E7ETK0;P62847;P62847-2;P62847-3;P62847-4	94;94;94;94;94;94	_HGLYEK[GlyGly (K)]K_.3	87278.4	86889.1	81269.8	60619.1	79952.3	93061.7	1	1	1	1	1	1
RPS24	A0A087WUS0;E7ETK0;P62847;P62847-2;P62847-3;P62847-4	94;94;94;94;94;94	_HGLYEK[GlyGly (K)]K_.2	2959.63	3509.95	3333.54	4728.99	3116	3436.11	1	1	1	1	1	1
RPS24	A0A087WUS0;E7ETK0;P62847;P62847-2;P62847-3;P62847-4	33;33;33;33;33;33	_ATVPK[GlyGly (K)]TEIR_.3	56618.5	59831.2	65073.7	63593.6	51462.6	57014.9	1	1	1	1	1	1
RPS24	A0A087WUS0;E7ETK0;P62847;P62847-2;P62847-3;P62847-4	33;33;33;33;33;33	_ATVPK[GlyGly (K)]TEIR_.2	5931.29	4924.64	7580.55	6036.46	8310.39	6932.32	1	1	1	1	1	1
RPS24	A0A087WUS0;E7ETK0;P62847;P62847-2;P62847-3;P62847-4	62;62;62;62;62;62	_THFGGGK[GlyGly (K)]TTGFGM[Oxidation (M)]IYDSLDYAK_.4	18293.8	20765.2	16684	16412.3	18400.8	18563.6	1	1	1	1	1	1
RPS24	A0A087WUS0;E7ETK0;P62847;P62847-2;P62847-3;P62847-4	62;62;62;62;62;62	_THFGGGK[GlyGly (K)]TTGFGM[Oxidation (M)]IYDSLDYAK_.3	8130.7	8356.32	9940.71	7879.54	9463.76	10270.2	1	1	1	1	1	1
RPS24	A0A087WUS0;E7ETK0;P62847;P62847-2;P62847-3;P62847-4	22;22;22;22;22;22	_QM[Oxidation (M)]VIDVLHPGK[GlyGly (K)]ATVPK_.4	4516.62	5144.19	8423.92	4463.95	7158.09	8211.99	1	1	1	1	1	1
RPS24	A0A087WUS0;E7ETK0;P62847;P62847-2;P62847-3;P62847-4	22;22;22;22;22;22	_QM[Oxidation (M)]VIDVLHPGK[GlyGly (K)]ATVPK_.3	NaN	NaN	NaN	4010.92	NaN	6471.44	NaN	NaN	NaN	1	NaN	1
RPS24	A0A087WUS0;E7ETK0;P62847;P62847-2;P62847-3;P62847-4	69;69;69;69;69;69	_TTGFGM[Oxidation (M)]IYDSLDYAK[GlyGly (K)]K_.3	42166.7	45902.8	44768.3	44885.8	42165.1	41710.6	1	1	1	1	1	1
RPS24	A0A087WUS0;E7ETK0;P62847;P62847-2;P62847-3;P62847-4	47;47;47;47;47;47	_M[Oxidation (M)]YK[GlyGly (K)]TTPDVIFVFGFR_.3	21041.9	17107.6	17720.8	12030.4	17129.2	16955.2	1	1	1	1	1	1
RPS24	A0A087WUS0;E7ETK0;P62847;P62847-2;P62847-3;P62847-4	21;21;21;21;21;21	_K[GlyGly (K)]QM[Oxidation (M)]VIDVLHPGK_.4	5628.59	7142.78	11773.9	14378.6	NaN	6002.59	1	1	1	1	NaN	1
RPS24	A0A087WUS0;E7ETK0;P62847;P62847-2;P62847-3;P62847-4	21;21;21;21;21;21	_K[GlyGly (K)]QM[Oxidation (M)]VIDVLHPGK_.3	5327.89	4777.5	15203.9	NaN	6889.32	8970.63	1	1	1	NaN	1	1
MYC	A0A087WUS5;H0YBT0;P01106;P01106-2	159;158;144;159	_LVSEK[GlyGly (K)]LASYQAAR_.3	220853	198608	210758	211954	208702	200226	1	1	1	1	1	1
MYC	A0A087WUS5;H0YBT0;P01106;P01106-2	159;158;144;159	_LVSEK[GlyGly (K)]LASYQAAR_.2	31825.7	26558.3	35511.8	36988.2	41329	43038.9	1	1	1	1	1	1
MYC	A0A087WUS5;H0YBT0;P01106;P01106-2	340;339;325;340	_VK[GlyGly (K)]LDSVR_.2	10282.7	9837.5	9145.95	10549.9	12813.3	13413.7	1	1	1	1	1	1
MYC	A0A087WUS5;H0YBT0;P01106;P01106-2	333;332;318;333	_DYPAAK[GlyGly (K)]R_.2	8937.95	8649.78	8998.18	9686.99	7700.52	8783.06	1	1	1	1	1	1
MYC	A0A087WUS5;H0YBT0;P01106;P01106-2	444;443;429;444	_HK[GlyGly (K)]LEQLR_.2	2114.09	2028.66	2983.54	2581.73	2825.53	2195.61	1	1	1	1	1	1
MYC	A0A087WUS5;H0YBT0;P01106;P01106-2	414;413;399;414	_ATAYILSVQAEEQK[GlyGly (K)]LISEEDLLR_.3	10910.9	15116.7	NaN	10817	6940.03	9940.67	1	1	NaN	1	1	1
MYC	A0A087WUS5;H0YBT0;P01106;P01106-2	67;66;52;67	_K[GlyGly (K)]FELLPTPPLSPSR_.3	27867.5	29427.1	27596.5	24822.2	24017.6	25241	1	1	1	1	1	1
MYC	A0A087WUS5;H0YBT0;P01106;P01106-2	394;393;379;394	_DQIPELENNEK[GlyGly (K)]APK_.3	12401.7	12117.6	12584.5	11714.5	12397	13365.1	1	1	1	1	1	1
MYC	A0A087WUS5;H0YBT0;P01106;P01106-2	362;361;347;362	_SSDTEENVK[GlyGly (K)]R_.3	1655.94	1099.27	NaN	1061.1	1549.97	930.388	1	1	NaN	1	1	1
EIF5B	A0A087WUT6;O60841	1175;1175	_HFEATDILVSK[GlyGly (K)]ISR_.3	19389.3	17537.7	20785.1	18845.8	16732.6	19486.1	1	1	1	1	1	1
EIF5B	A0A087WUT6;O60841	903;903	_GLLLPPPM[Oxidation (M)]K[GlyGly (K)]ELR_.3	NaN	NaN	12951.7	13639.1	12377.9	NaN	NaN	NaN	1	1	1	NaN
EIF5B	A0A087WUT6;O60841	924;924	_EVEAAQGVK[GlyGly (K)]ILGK_.3	2361.32	2249.47	2632.89	3344.32	NaN	2387.53	1	1	1	1	NaN	1
EIF5B	A0A087WUT6;O60841	922;922	_HK[GlyGly (K)]EVEAAQGVK_.3	NaN	3528.43	NaN	NaN	NaN	NaN	NaN	1	NaN	NaN	NaN	NaN
EIF5B	A0A087WUT6;O60841	631;631	_APIIC[Carbamidomethyl (C)]VLGHVDTGK[GlyGly (K)]TK_.3	NaN	NaN	NaN	NaN	1300.99	NaN	NaN	NaN	NaN	NaN	1	NaN
EIF5B	A0A087WUT6;O60841	882;882	_LK[GlyGly (K)]EGDTIIVPGVEGPIVTQIR_.3	NaN	NaN	NaN	NaN	1291.33	NaN	NaN	NaN	NaN	NaN	1	NaN
ZFP36L2	A0A087WUU9;P47974	170;170	_YGEK[GlyGly (K)]C[Carbamidomethyl (C)]QFAHGFHELR_.4	3592.63	4335.51	3823.62	4312.29	3531.06	4908.14	1	1	1	1	1	1
ZFP36L2	A0A087WUU9;P47974	170;170	_YGEK[GlyGly (K)]C[Carbamidomethyl (C)]QFAHGFHELR_.5	NaN	3111.57	NaN	NaN	NaN	NaN	NaN	1	NaN	NaN	NaN	NaN
ZFP36L2	A0A087WUU9;P47974	103;103	_EPSGGGGTALLNK[GlyGly (K)]ENK_.3	853.75	NaN	946.225	NaN	NaN	1172.08	1	NaN	1	NaN	NaN	1
ZFP36L2	A0A087WUU9;P47974	154,192;154,192	_YK[GlyGly (K)]TELC[Carbamidomethyl (C)]R_.3	415.496	412.707	614.957	NaN	NaN	NaN	1	1	1	NaN	NaN	NaN
ZFP36L2	A0A087WUU9;P47974	156;156	_TELC[Carbamidomethyl (C)]RPFEESGTC[Carbamidomethyl (C)]K[GlyGly (K)]YGEK_.3	1	NaN	NaN	NaN	NaN	NaN	1	NaN	NaN	NaN	NaN	NaN
IKBKG	A0A087WUW6;A0A087X0G7;A0A087X1B1;Q9Y6K9;Q9Y6K9-2	296;295;302;303;371	_AQADIYK[GlyGly (K)]ADFQAER_.3	2661.55	3817.46	3522.75	4227.99	2145.77	3209.19	1	1	1	1	1	1
PIAS2	A0A087WUY7;O75928;O75928-2	482;453;453	_PC[Carbamidomethyl (C)]SVTVASEASK[GlyGly (K)]K_.3	4126.98	4121.46	3333.35	3718.98	4094.14	3473.35	1	1	1	1	1	1
SPTBN1	A0A087WUZ3;Q01082	1012;1012	_LSDLQK[GlyGly (K)]EAEK_.3	1750.11	1522.56	1887.01	1812.38	5847.82	NaN	1	1	1	1	1	NaN
SPTBN1	A0A087WUZ3;Q01082	356;356	_FTEK[GlyGly (K)]GNLEVLLFTIQSK_.3	NaN	NaN	NaN	15098.9	NaN	9353.06	NaN	NaN	NaN	1	NaN	1
SPTBN1	A0A087WUZ3;Q01082	119;119	_ALQFLK[GlyGly (K)]EQR_.3	3459.1	NaN	2564.16	NaN	NaN	NaN	1	NaN	1	NaN	NaN	NaN
SPTBN1	A0A087WUZ3;Q01082	282;282	_ALAVEGK[GlyGly (K)]R_.3	NaN	NaN	857.46	1197.57	NaN	NaN	NaN	NaN	1	1	NaN	NaN
SPTBN1	A0A087WUZ3;Q01082	914;914	_QLM[Oxidation (M)]HSGHPSEK[GlyGly (K)]EIK_.3	NaN	NaN	44.8276	NaN	NaN	NaN	NaN	NaN	1	NaN	NaN	NaN
INADL	A0A087WUZ6;Q8NI35;Q8NI35-2;Q8NI35-3;Q8NI35-4	1106;1106;1106;1106;1106	_QVLEDSPAGK[GlyGly (K)]TNALK_.3	1825.54	1204.09	NaN	969.263	2595.63	1610.76	1	1	NaN	1	1	1
INADL	A0A087WUZ6;Q8NI35;Q8NI35-2;Q8NI35-3;Q8NI35-4	1093;1093;1093;1093;1093	_LK[GlyGly (K)]NGEELK_.2	6826.52	NaN	NaN	NaN	NaN	NaN	1	NaN	NaN	NaN	NaN	NaN
SNX13	A0A087WUZ7;Q9Y5W8;Q9Y5W8-2	351;351;351	_LQSGK[GlyGly (K)]EINTVK_.3	1278.6	1045.34	1047.24	NaN	1135.38	1498.29	1	1	1	NaN	1	1
SNX13	A0A087WUZ7;Q9Y5W8;Q9Y5W8-2	440;440;440	_AAAVGIYEQYLSEK[GlyGly (K)]ASPR_.3	NaN	NaN	NaN	2208.43	NaN	2912.74	NaN	NaN	NaN	1	NaN	1
RPL10	A0A087WV22;F8W7C6	154;139	_LIPDGC[Carbamidomethyl (C)]GVK[GlyGly (K)]YIPSR_.3	820096	807315	710580	705279	895802	934581	1	1	1	1	1	1
RPL10	A0A087WV22;F8W7C6	154;139	_LIPDGC[Carbamidomethyl (C)]GVK[GlyGly (K)]YIPSR_.2	25037.6	26997.4	24487.3	30420	28747.8	29348.5	1	1	1	1	1	1
MKI67	A0A087WV66;P46013	735;736	_VLNNFISNQK[GlyGly (K)]M[Oxidation (M)]DFK_.3	1102.89	1028.25	2004.64	3002.74	3170.96	2459.82	1	1	1	1	1	1
MKI67	A0A087WV66;P46013	550;550	_IIK[GlyGly (K)]EQPQPSGK_.3	2618.9	2770.92	2861.11	3511.06	2373.81	NaN	1	1	1	1	1	NaN
MKI67	A0A087WV66;P46013	82;82	_LK[GlyGly (K)]HGDVITIIDR_.3	17021.5	NaN	8240.59	9335.79	8563.6	NaN	1	NaN	1	1	1	NaN
MKI67	A0A087WV66;P46013	82;82	_LK[GlyGly (K)]HGDVITIIDR_.4	2549.86	3137.56	NaN	NaN	2255.67	NaN	1	1	NaN	NaN	1	NaN
MKI67	A0A087WV66;P46013	142;142	_AYSK[GlyGly (K)]ITEGK_.2	NaN	1630.5	942.058	544.219	NaN	NaN	NaN	1	1	1	NaN	NaN
MKI67	A0A087WV66;P46013	142;142	_AYSK[GlyGly (K)]ITEGK_.3	1630.59	1064.63	NaN	NaN	NaN	NaN	1	1	NaN	NaN	NaN	NaN
MKI67	A0A087WV66;P46013	1031,1639;1032,1640	_VGVK[GlyGly (K)]EELLAVGK_.3	NaN	NaN	NaN	7666.83	NaN	NaN	NaN	NaN	NaN	1	NaN	NaN
MKI67	A0A087WV66;P46013	146;146	_ITEGK[GlyGly (K)]VSGNPQVHIK_.4	1556.81	NaN	926.746	NaN	NaN	NaN	1	NaN	1	NaN	NaN	NaN
MKI67	A0A087WV66;P46013	1441,2167;1442,2168	_LDPAASVTGSK[GlyGly (K)]R_.3	NaN	614.55	NaN	NaN	NaN	453.743	NaN	1	NaN	NaN	NaN	1
MKI67	A0A087WV66;P46013	247;247	_ELDVK[GlyGly (K)]SQK_.2	NaN	NaN	NaN	NaN	860.555	NaN	NaN	NaN	NaN	NaN	1	NaN
MKI67	A0A087WV66;P46013	263;263	_K[GlyGly (K)]SGLQTDYATEK_.3	73.8055	NaN	NaN	NaN	NaN	NaN	1	NaN	NaN	NaN	NaN	NaN
MKI67	A0A087WV66;P46013	205;205	_EISSVK[GlyGly (K)]LVSR_.2	NaN	NaN	239.515	NaN	NaN	NaN	NaN	NaN	1	NaN	NaN	NaN
NOP2	A0A087WV73;P46087;P46087-4	472;472;505	_DPAVK[GlyGly (K)]TNK_.2	2084.49	NaN	1393.53	NaN	1543.95	NaN	1	NaN	1	NaN	1	NaN
NOP2	A0A087WV73;P46087;P46087-4	31;31;31	_FLPAVSDENSK[GlyGly (K)]R_.3	NaN	NaN	NaN	NaN	NaN	262.066	NaN	NaN	NaN	NaN	NaN	1
MPDU1;MPDU1;MPDU1;MPDU1;MPDU1;MPDU1;MPDU1;MPDU1;MPDU1;MPDU1;HBEBP2BPA;MPDU1	A0A087WV81;I3L295;J3KT75;J3KTK8;J3QQZ4;J3QRD5;J3QS48;J3QW43;O75352;O75352-2;Q1HDL3;Q9H3L2	59;59;59;55;49;59;59;59;59;59;59;59	_LPQVFK[GlyGly (K)]ILGAK_.3	1394.57	953.22	537.315	882.184	NaN	NaN	1	1	1	1	NaN	NaN
SELT	A0A087WVA1;P62341	31;31	_LK[GlyGly (K)]M[Oxidation (M)]QYATGPLLK_.3	926.94	NaN	1187.17	1472.67	594.292	NaN	1	NaN	1	1	1	NaN
ZNF658	A0A087WVA2;A0A087WZ36;A0A087X186;Q5TYW1;Q5TYW1-2	84;84;48;84;84	_VDHIK[GlyGly (K)]GIR_.3	NaN	1943.2	2499.47	2334.08	NaN	NaN	NaN	1	1	1	NaN	NaN
LENG9	A0A087WVD1	234	_LAGVTEALK[GlyGly (K)]PTAATR_.3	NaN	NaN	1	324.963	NaN	NaN	NaN	NaN	1	1	NaN	NaN
AS3MT	A0A087WVD4;Q9HBK9	12;12	_DVQTYYGQVLK[GlyGly (K)]R_.3	NaN	NaN	NaN	NaN	6745.68	8196.99	NaN	NaN	NaN	NaN	1	1
AS3MT	A0A087WVD4;Q9HBK9	174;174	_VLK[GlyGly (K)]HGGELYFSDVYTSLELPEEIR_.4	NaN	NaN	NaN	NaN	NaN	1585.49	NaN	NaN	NaN	NaN	NaN	1
AS3MT	A0A087WVD4;Q9HBK9	96;96	_GHVTGIDM[Oxidation (M)]TK[GlyGly (K)]GQVEVAEK_.3	NaN	NaN	NaN	NaN	645.731	NaN	NaN	NaN	NaN	NaN	1	NaN
TAF9;AK6;AK6	A0A087WVD7;Q9Y3D8;Q9Y3D8-2	22;22;19	_ELASK[GlyGly (K)]SGLK_.2	3157.15	3316.51	2415.55	2753.93	3374.29	3389.26	1	1	1	1	1	1
TAF9;AK6;AK6	A0A087WVD7;Q9Y3D8;Q9Y3D8-2	22;22;19	_ELASK[GlyGly (K)]SGLK_.3	NaN	NaN	5475.98	5610.88	NaN	NaN	NaN	NaN	1	1	NaN	NaN
TAF9;AK6;AK6	A0A087WVD7;Q9Y3D8;Q9Y3D8-2	17;17;14	_TTLGK[GlyGly (K)]ELASK_.2	1380.26	NaN	NaN	1443.27	1221.7	NaN	1	NaN	NaN	1	1	NaN
GPSM1	A0A087WVF5;A0A0A0MRC4;A0A0A0MSK4;Q86YR5;Q86YR5-3;Q86YR5-4	183;161;183;183;183;160	_ETLC[Carbamidomethyl (C)]K[GlyGly (K)]ASEFYER_.3	1548.82	1807.22	NaN	1561.74	1408.93	1388.06	1	1	NaN	1	1	1
COG1	A0A087WVI0;E9PBL8;Q8WTW3	426;426;426	_LQTLTK[GlyGly (K)]EGFDSISSSSK_.3	10513.1	10601.2	10738.4	10995.3	11196.7	10713.3	1	1	1	1	1	1
COG1	A0A087WVI0;E9PBL8;Q8WTW3	657;657;657	_TQEIIPTQAK[GlyGly (K)]WQEVK_.3	2608.67	2502.67	3480.79	2467.93	3351.36	2768.7	1	1	1	1	1	1
COG1	A0A087WVI0;E9PBL8;Q8WTW3	546;546;546	_DVSPTQAK[GlyGly (K)]SSAFDR_.3	4948.28	5507.08	6958.33	6873.71	6649.85	6809.91	1	1	1	1	1	1
COG1	A0A087WVI0;E9PBL8;Q8WTW3	655;655;655	_VK[GlyGly (K)]TQEIIPTQAK_.3	4065.54	3616.55	3152.79	3539.26	3195.28	3296.2	1	1	1	1	1	1
CLK1	A0A087WVK0;F8WBF5;P49759;P49759-3	61;61;61;103	_SINEK[GlyGly (K)]DYHSR_.3	NaN	687.151	901.049	1477.61	554.85	NaN	NaN	1	1	1	1	NaN
CLK1	A0A087WVK0;F8WBF5;P49759;P49759-3	145;175;175;217	_VVEC[Carbamidomethyl (C)]IDHK[GlyGly (K)]AGGR_.3	2686.98	3146.56	2278.54	2748.06	2831.49	3445.64	1	1	1	1	1	1
BNIP3L	A0A087WVL5;H0YBC7;O60238;O60238-2	130;108;130;90	_EVEALK[GlyGly (K)]K_.2	8187.95	8434.04	9057.94	8785.56	7674.6	8769.01	1	1	1	1	1	1
SLC35A1	A0A087WVM1;P78382;P78382-2;Q5W1L7	60;79;79;79	_ENVLGSPK[GlyGly (K)]ELLK_.3	12758.1	NaN	NaN	18495.3	7999.08	10012.5	1	NaN	NaN	1	1	1
CYR61	A0A087WVM3;O00622	195;195	_NNELIAVGK[GlyGly (K)]GSSLK_.3	2056.22	2329.82	2214.83	1936.91	1621.01	1965.52	1	1	1	1	1	1
CYR61	A0A087WVM3;O00622	195;195	_NNELIAVGK[GlyGly (K)]GSSLK_.2	NaN	NaN	NaN	NaN	913.153	NaN	NaN	NaN	NaN	NaN	1	NaN
CYR61	A0A087WVM3;O00622	370;372	_LFNDIHK[GlyGly (K)]FRD_.3	1508.38	NaN	1458.07	NaN	1210.78	NaN	1	NaN	1	NaN	1	NaN
CYR61	A0A087WVM3;O00622	55;55	_VC[Carbamidomethyl (C)]AK[GlyGly (K)]QLNEDC[Carbamidomethyl (C)]SK_.3	NaN	NaN	126.324	195.415	NaN	NaN	NaN	NaN	1	1	NaN	NaN
MTHFD1L	A0A087WVM4;B7ZM99;Q6UB35	442;508;507	_ILHENTQTDK[GlyGly (K)]ALYNR_.4	12691.3	12621.3	12074.8	11750	12928.9	12668.2	1	1	1	1	1	1
MTHFD1L	A0A087WVM4;B7ZM99;Q6UB35	442;508;507	_ILHENTQTDK[GlyGly (K)]ALYNR_.3	3674.44	3429	3944.43	3518.57	5310.29	5602.17	1	1	1	1	1	1
MTHFD1L	A0A087WVM4;B7ZM99;Q6UB35	483;549;548	_TDPSTLTEEEVSK[GlyGly (K)]FAR_.3	6336.41	6845.98	7518.05	6940.92	8099.59	8038.01	1	1	1	1	1	1
MTHFD1L	A0A087WVM4;B7ZM99;Q6UB35	743;809;808	_AEIDLVC[Carbamidomethyl (C)]ELAK[GlyGly (K)]R_.3	4650.3	4959.27	3993.32	3756.56	4441.07	3784.71	1	1	1	1	1	1
MTHFD1L	A0A087WVM4;B7ZM99;Q6UB35	103;169;169	_VLNALK[GlyGly (K)]PEK_.3	7122.74	8008	6610.25	6447.81	6229.08	7403.05	1	1	1	1	1	1
MTHFD1L	A0A087WVM4;B7ZM99;Q6UB35	103;169;169	_VLNALK[GlyGly (K)]PEK_.2	NaN	NaN	1231.17	NaN	1133.88	NaN	NaN	NaN	1	NaN	1	NaN
MTHFD1L	A0A087WVM4;B7ZM99;Q6UB35	18;84;84	_EVLSLLQEK[GlyGly (K)]NPAFK_.3	NaN	2022.62	2180.36	2388.8	NaN	NaN	NaN	1	1	1	NaN	NaN
STK4;STK4;STK4;STK3;STK3	A0A087WVN8;Q13043;Q13043-2;Q13188;Q13188-2	89;165;165;162;190	_LADFGVAGQLTDTM[Oxidation (M)]AK[GlyGly (K)]R_.3	7018.63	7902.47	7276.93	7539.88	7168.83	7553.62	1	1	1	1	1	1
FAT1	A0A087WVP1;Q14517	1498;1498	_DPLSLK[GlyGly (K)]K_.2	4519.51	4370.19	6993.17	6808.59	NaN	4001.88	1	1	1	1	NaN	1
FAT1	A0A087WVP1;Q14517	2559;2557	_ETPAEK[GlyGly (K)]VISVR_.3	1293.72	NaN	1404.43	1466.04	NaN	NaN	1	NaN	1	1	NaN	NaN
CPVL	A0A087WVP6;A0A087WXJ9;C9JLV0;Q9H3G5	150;150;196;266	_YFQK[GlyGly (K)]QC[Carbamidomethyl (C)]HEC[Carbamidomethyl (C)]IEHIR_.5	NaN	NaN	7883.93	3242.84	2289.44	2288.53	NaN	NaN	1	1	1	1
CPVL	A0A087WVP6;A0A087WXJ9;C9JLV0;Q9H3G5	79;79;125;195	_NNDFYVTGESYAGK[GlyGly (K)]YVPAIAHLIHSLNPVR_.5	NaN	2057.49	NaN	NaN	NaN	NaN	NaN	1	NaN	NaN	NaN	NaN
NUDT7	A0A087WVP7;P0C024;P0C024-2	13;13;13	_NSLLDDAK[GlyGly (K)]AR_.3	2029.51	2244.79	NaN	NaN	NaN	NaN	1	1	NaN	NaN	NaN	NaN
NRSN2	A0A087WVS5;Q9GZP1;V9GYN1;V9GYV8;V9GYY0;V9GZ28	14;14;14;14;14;14	_GPSVEDGK[GlyGly (K)]WYGVR_.3	39976	43000.8	44434.2	44159.1	41640	43325.7	1	1	1	1	1	1
NRSN2	A0A087WVS5;Q9GZP1;V9GYN1;V9GYV8;V9GYY0;V9GZ28	14;14;14;14;14;14	_GPSVEDGK[GlyGly (K)]WYGVR_.2	529.492	NaN	385.055	NaN	861.614	NaN	1	NaN	1	NaN	1	NaN
MOB2	A0A087WVS8;Q70IA6;Q70IA6-3	120;121;152	_LVTDEDVFPTK[GlyGly (K)]YGR_.3	NaN	NaN	1579.49	2175.95	1623.23	2216.82	NaN	NaN	1	1	1	1
MOB2	A0A087WVS8;Q70IA6;Q70IA6-3	23;24;55	_AYLEPEHTK[GlyGly (K)]AR_.3	2179.9	1930.23	2232.92	2648.91	2925.5	3790.79	1	1	1	1	1	1
NME4	A0A087WVT9;F2Z2X0;O00746;Q4TT34	40;40;40;48	_TLVAVK[GlyGly (K)]PDGVQR_.3	3676.78	3940.22	3023.68	NaN	NaN	3980.31	1	1	1	NaN	NaN	1
JKAMP	A0A087WVY6;G3V2M4;G3V2R2;Q9P055;Q9P055-2;Q9P055-3;Q9P055-4;Q9P055-5	179;193;187;194;116;173;179;187	_IAC[Carbamidomethyl (C)]GLGK[GlyGly (K)]SDR_.3	9339.58	10645.6	8387.72	9473.31	8429.1	9151.75	1	1	1	1	1	1
JKAMP	A0A087WVY6;G3V2M4;G3V2R2;Q9P055;Q9P055-2;Q9P055-3;Q9P055-4;Q9P055-5	179;193;187;194;116;173;179;187	_IAC[Carbamidomethyl (C)]GLGK[GlyGly (K)]SDR_.2	743.19	NaN	754.306	1047.09	967.681	865.842	1	NaN	1	1	1	1
SCRN3	A0A087WW14;Q0VDG4	173;173	_YWAAEK[GlyGly (K)]VQEGVR_.3	2775.93	2460.8	3339.14	NaN	2375.04	2773.4	1	1	1	NaN	1	1
SCRN3	A0A087WW14;Q0VDG4	21;21	_IIFGK[GlyGly (K)]NSDR_.3	5665.3	6149.53	5798.59	5422.54	4058.19	4513.53	1	1	1	1	1	1
SCRN3	A0A087WW14;Q0VDG4	21;21	_IIFGK[GlyGly (K)]NSDR_.2	NaN	NaN	NaN	1521.75	NaN	NaN	NaN	NaN	NaN	1	NaN	NaN
SCRN3	A0A087WW14;Q0VDG4	240;240	_YC[Carbamidomethyl (C)]EGYK[GlyGly (K)]LLNK_.3	2006.77	1688.79	2223.47	2397.43	1966.05	2080.22	1	1	1	1	1	1
SCRN3	A0A087WW14;Q0VDG4	120;120	_ADTAEK[GlyGly (K)]ALNVIVDLLEK_.3	NaN	NaN	NaN	2429.66	NaN	NaN	NaN	NaN	NaN	1	NaN	NaN
SH3GLB1	A0A087WW40;Q9Y371;Q9Y371-2	149;149;149	_NFIEGDYK[GlyGly (K)]TIAK_.3	11471.9	10759.5	11027.2	9745.09	10031.4	8761.41	1	1	1	1	1	1
SH3GLB1	A0A087WW40;Q9Y371;Q9Y371-2	149;149;149	_NFIEGDYK[GlyGly (K)]TIAK_.2	2714.99	2688.15	3600.95	3256.49	4935.04	4392.83	1	1	1	1	1	1
SH3GLB1	A0A087WW40;Q9Y371;Q9Y371-2	383;354;375	_GK[GlyGly (K)]VPITYLELLN_.2	13202.6	7540.4	14301.5	11292.4	12311.3	12948.4	1	1	1	1	1	1
SH3GLB1	A0A087WW40;Q9Y371;Q9Y371-2	75;75;75	_IEEFVYEK[GlyGly (K)]LDR_.3	29507.3	29392.4	32697.2	28739.9	25123	26965.2	1	1	1	1	1	1
SH3GLB1	A0A087WW40;Q9Y371;Q9Y371-2	75;75;75	_IEEFVYEK[GlyGly (K)]LDR_.2	1927.68	NaN	NaN	NaN	3377.37	NaN	1	NaN	NaN	NaN	1	NaN
SH3GLB1	A0A087WW40;Q9Y371;Q9Y371-2	22;22;22	_AVQFTEEK[GlyGly (K)]LGQAEK_.3	15929.8	16677.2	16438.4	16459.7	15862.5	15439.3	1	1	1	1	1	1
SH3GLB1	A0A087WW40;Q9Y371;Q9Y371-2	170;170;170	_LDLDAAK[GlyGly (K)]TR_.3	5223.43	5795.13	4314.48	4020.46	NaN	4762.77	1	1	1	1	NaN	1
DEPDC7	A0A087WW54;Q96QD5;Q96QD5-2	156;134;125	_FTTIPNQDSQLGK[GlyGly (K)]ENK_.3	4500.21	3804.66	4449.36	3949.73	4374.05	4872.45	1	1	1	1	1	1
DEPDC7	A0A087WW54;Q96QD5;Q96QD5-2	500;478;469	_TLDEDSK[GlyGly (K)]LSAK_.3	1882.38	1850.51	849.995	NaN	NaN	NaN	1	1	1	NaN	NaN	NaN
DEPDC7	A0A087WW54;Q96QD5;Q96QD5-2	129;107;98	_VFEAVPTK[GlyGly (K)]VFGK_.3	3106.86	NaN	5155.21	NaN	NaN	NaN	1	NaN	1	NaN	NaN	NaN
DEPDC7	A0A087WW54;Q96QD5;Q96QD5-2	411;389;380	_IFSK[GlyGly (K)]AIVDNK_.3	1753.69	2250.35	NaN	NaN	NaN	NaN	1	1	NaN	NaN	NaN	NaN
DEPDC7	A0A087WW54;Q96QD5;Q96QD5-2	415;393;384	_AIVDNK[GlyGly (K)]NLSK_.3	NaN	484.951	NaN	NaN	NaN	NaN	NaN	1	NaN	NaN	NaN	NaN
EPT1	A0A087WW58;Q9C0D9	18;18	_YK[GlyGly (K)]YSAVDTNPLSLYVM[Oxidation (M)]HPFWNTIVK_.4	NaN	NaN	NaN	NaN	NaN	4934.85	NaN	NaN	NaN	NaN	NaN	1
LLGL1	A0A087WW77;Q15334	18;18	_LK[GlyGly (K)]QELFAFNK_.3	NaN	NaN	9129.63	1699.64	NaN	NaN	NaN	NaN	1	1	NaN	NaN
LLGL1	A0A087WW77;Q15334	20;20	_QELFAFNK[GlyGly (K)]TVEHGFPNQPSALAFDPELR_.4	NaN	NaN	NaN	9996.5	NaN	NaN	NaN	NaN	NaN	1	NaN	NaN
LLGL1	A0A087WW77;Q15334	502;502	_K[GlyGly (K)]VGC[Carbamidomethyl (C)]FDPYSDDPR_.3	NaN	666.018	NaN	1199.43	NaN	NaN	NaN	1	NaN	1	NaN	NaN
LLGL1	A0A087WW77;Q15334	564;564	_EGFTWK[GlyGly (K)]GHER_.4	NaN	NaN	556.547	NaN	NaN	NaN	NaN	NaN	1	NaN	NaN	NaN
TBX3	A0A087WW95;O15119;O15119-2;O15119-3	706;727;707;584	_LVSGLEAK[GlyGly (K)]PDR_.3	5782.59	5364.98	5014.28	5467.41	5413.57	5152.44	1	1	1	1	1	1
TBX3	A0A087WW95;O15119;O15119-2;O15119-3	440;460;440;460	_EGTAPAK[GlyGly (K)]VEEAR_.3	1868.75	2225.86	1287.42	1711.94	2648.42	2022.76	1	1	1	1	1	1
TBX3	A0A087WW95;O15119;O15119-2;O15119-3	237;257;237;257	_ANDILK[GlyGly (K)]LPYSTFR_.3	12780.8	10963.6	10659.4	10537.2	10576.6	10696.5	1	1	1	1	1	1
TBX3	A0A087WW95;O15119;O15119-2;O15119-3	201;201;201;201	_VVTFHK[GlyGly (K)]LK_.3	2117.7	NaN	NaN	NaN	NaN	NaN	1	NaN	NaN	NaN	NaN	NaN
TBX3	A0A087WW95;O15119;O15119-2;O15119-3	170;170;170;170	_WM[Oxidation (M)]VAGK[GlyGly (K)]ADPEM[Oxidation (M)]PK_.3	NaN	NaN	NaN	1372.91	NaN	NaN	NaN	NaN	NaN	1	NaN	NaN
KIF1B;KIF1B;KIF1B;KIF1B;KIF1Bbeta	A0A087WWA3;O60333;O60333-2;O60333-4;Q4R9M9	967;993;947;993;979	_VAIVSEK[GlyGly (K)]GEVR_.3	1690.25	2080.7	NaN	1547.04	NaN	NaN	1	1	NaN	1	NaN	NaN
KIF1B;KIF1B;KIF1B;KIF1B;KIF1Bbeta	A0A087WWA3;O60333;O60333-2;O60333-4;Q4R9M9	967;993;947;993;979	_VAIVSEK[GlyGly (K)]GEVR_.2	NaN	NaN	1	NaN	NaN	NaN	NaN	NaN	1	NaN	NaN	NaN
POLR2A	A0A087WWE2;A0A0C4DGZ0;P24928	1346;1346;1346	_VLSEK[GlyGly (K)]DVDPVR_.3	251649	262696	237351	245313	243234	247791	1	1	1	1	1	1
POLR2A	A0A087WWE2;A0A0C4DGZ0;P24928	1346;1346;1346	_VLSEK[GlyGly (K)]DVDPVR_.2	24658.5	21539.6	21034.2	17055.7	18001.7	14943.3	1	1	1	1	1	1
POLR2A	A0A087WWE2;A0A0C4DGZ0;P24928	709;709;709	_AK[GlyGly (K)]QDVIEVIEK_.3	52353.3	55974.7	54404.2	57275.8	47714.6	45088.4	1	1	1	1	1	1
POLR2A	A0A087WWE2;A0A0C4DGZ0;P24928	709;709;709	_AK[GlyGly (K)]QDVIEVIEK_.2	6023.99	5871.51	6258.02	5252.71	7186.36	7723.29	1	1	1	1	1	1
POLR2A	A0A087WWE2;A0A0C4DGZ0;P24928	435;435;435	_PSDLHLQTGYK[GlyGly (K)]VER_.4	49133.5	48847.2	46507.8	46234.9	48404.8	46474.5	1	1	1	1	1	1
POLR2A	A0A087WWE2;A0A0C4DGZ0;P24928	435;435;435	_PSDLHLQTGYK[GlyGly (K)]VER_.3	5401.14	4941.3	5646.43	4813.78	5650.91	5094.55	1	1	1	1	1	1
POLR2A	A0A087WWE2;A0A0C4DGZ0;P24928	1124;1124;1124	_LK[GlyGly (K)]ELINISK_.3	29481.5	27741.2	31080.7	28879.9	24869.4	28734.9	1	1	1	1	1	1
POLR2A	A0A087WWE2;A0A0C4DGZ0;P24928	1124;1124;1124	_LK[GlyGly (K)]ELINISK_.2	4793.45	4398.04	6657.08	4623.84	6413.74	6073.46	1	1	1	1	1	1
POLR2A	A0A087WWE2;A0A0C4DGZ0;P24928	1009;1009;1009	_VVEGVK[GlyGly (K)]ELSK_.3	18111.2	18119.3	15521.6	16322.2	15422.5	14943.4	1	1	1	1	1	1
POLR2A	A0A087WWE2;A0A0C4DGZ0;P24928	1009;1009;1009	_VVEGVK[GlyGly (K)]ELSK_.2	8109.23	6778.37	8820.09	8782.86	9170.78	9207.86	1	1	1	1	1	1
POLR2A	A0A087WWE2;A0A0C4DGZ0;P24928	867;867;867	_SM[Oxidation (M)]ESVM[Oxidation (M)]VK[GlyGly (K)]YDATVR_.3	21987	22275.1	23902.7	24256.2	23379	23325.1	1	1	1	1	1	1
POLR2A	A0A087WWE2;A0A0C4DGZ0;P24928	221;221;221	_VHEIFK[GlyGly (K)]R_.3	15063.4	14925.2	15101	14157.1	13200.1	15729.1	1	1	1	1	1	1
POLR2A	A0A087WWE2;A0A0C4DGZ0;P24928	221;221;221	_VHEIFK[GlyGly (K)]R_.2	6466.54	6222.14	5074.56	6197.97	7266.08	5427.62	1	1	1	1	1	1
POLR2A	A0A087WWE2;A0A0C4DGZ0;P24928	128;128;128	_DILAK[GlyGly (K)]SK_.2	16508	16938.8	14679.7	14684.5	17007.3	13975.2	1	1	1	1	1	1
POLR2A	A0A087WWE2;A0A0C4DGZ0;P24928	911;911;911	_PSNK[GlyGly (K)]AFEK_.2	886.272	1687.51	1142.08	1853.55	1562.34	2231.54	1	1	1	1	1	1
POLR2A	A0A087WWE2;A0A0C4DGZ0;P24928	911;911;911	_PSNK[GlyGly (K)]AFEK_.3	11154	7860.73	8426.22	7976.3	6788.73	NaN	1	1	1	1	1	NaN
POLR2A	A0A087WWE2;A0A0C4DGZ0;P24928	1154;1154;1154	_AK[GlyGly (K)]DILC[Carbamidomethyl (C)]R_.2	7349.16	7652.93	6922.78	7904.45	7210.18	7040.92	1	1	1	1	1	1
POLR2A	A0A087WWE2;A0A0C4DGZ0;P24928	574;574;574	_VPQPAILK[GlyGly (K)]PR_.3	5006.63	5999.15	5080.85	5049.03	3268.06	4391.62	1	1	1	1	1	1
POLR2A	A0A087WWE2;A0A0C4DGZ0;P24928	126;126;126	_IK[GlyGly (K)]DILAK_.2	3049.6	2256.92	3687.5	2323.31	3672.5	3443.83	1	1	1	1	1	1
POLR2A	A0A087WWE2;A0A0C4DGZ0;P24928	891;891;891	_YGEDGLAGESVEFQNLATLK[GlyGly (K)]PSNK_.3	NaN	36938.8	30030.4	28191.6	23932.4	28271.4	NaN	1	1	1	1	1
POLR2A	A0A087WWE2;A0A0C4DGZ0;P24928	698;698;698	_TYQDIQNTIK[GlyGly (K)]K_.3	10558.2	9957.07	10418.3	10481.6	10918.6	10069.8	1	1	1	1	1	1
POLR2A	A0A087WWE2;A0A0C4DGZ0;P24928	698;698;698	_TYQDIQNTIK[GlyGly (K)]K_.2	NaN	NaN	352.526	317.906	506.464	403.121	NaN	NaN	1	1	1	1
POLR2A	A0A087WWE2;A0A0C4DGZ0;P24928	628;628;628	_VVVENGELIM[Oxidation (M)]GILC[Carbamidomethyl (C)]K[GlyGly (K)]K_.3	NaN	1723.89	2328.56	4783.62	4364.27	3873.64	NaN	1	1	1	1	1
POLR2A	A0A087WWE2;A0A0C4DGZ0;P24928	1269;1269;1269	_M[Oxidation (M)]QEEEEVVDK[GlyGly (K)]M[Oxidation (M)]DDDVFLR_.3	2900.44	1588.95	2120.94	2070.57	1693.31	NaN	1	1	1	1	1	NaN
POLR2A	A0A087WWE2;A0A0C4DGZ0;P24928	806;806;806	_TLPHFIK[GlyGly (K)]DDYGPESR_.4	66291.7	64283	54779.3	61191.3	51670.4	50063.7	1	1	1	1	1	1
POLR2A	A0A087WWE2;A0A0C4DGZ0;P24928	806;806;806	_TLPHFIK[GlyGly (K)]DDYGPESR_.3	NaN	34107.8	34473	31007.2	38657.5	37552.5	NaN	1	1	1	1	1
POLR2A	A0A087WWE2;A0A0C4DGZ0;P24928	1000;1000;1000	_LPSDLHPIK[GlyGly (K)]VVEGVK_.4	27605.4	27771	28216.1	25043.7	24504.3	21508.7	1	1	1	1	1	1
POLR2A	A0A087WWE2;A0A0C4DGZ0;P24928	1000;1000;1000	_LPSDLHPIK[GlyGly (K)]VVEGVK_.3	14052.2	15321.9	15707.2	14119.3	14533.4	14355.2	1	1	1	1	1	1
POLR2A	A0A087WWE2;A0A0C4DGZ0;P24928	280;280;280	_LADIVK[GlyGly (K)]INNQLR_.3	34334.5	34703.7	19469.5	21475.6	33733.4	32705.2	1	1	1	1	1	1
POLR2A	A0A087WWE2;A0A0C4DGZ0;P24928	280;280;280	_LADIVK[GlyGly (K)]INNQLR_.2	NaN	NaN	NaN	NaN	NaN	4078.23	NaN	NaN	NaN	NaN	NaN	1
POLR2A	A0A087WWE2;A0A0C4DGZ0;P24928	141;141;141	_LTHVYDLC[Carbamidomethyl (C)]K[GlyGly (K)]GK_.3	17139.1	18011.8	14339.3	13397.3	14350.9	13629.2	1	1	1	1	1	1
POLR2A	A0A087WWE2;A0A0C4DGZ0;P24928	141;141;141	_LTHVYDLC[Carbamidomethyl (C)]K[GlyGly (K)]GK_.4	3052.85	3429.44	3098.37	3017.09	3915.18	3524.67	1	1	1	1	1	1
POLR2A	A0A087WWE2;A0A0C4DGZ0;P24928	272;272;272	_NQDDLTHK[GlyGly (K)]LADIVK_.3	9174.88	10228.1	9287.3	8511	9384.37	8191.76	1	1	1	1	1	1
POLR2A	A0A087WWE2;A0A0C4DGZ0;P24928	272;272;272	_NQDDLTHK[GlyGly (K)]LADIVK_.4	6377.65	4963.32	4964.13	4133.23	3842.65	5755.67	1	1	1	1	1	1
POLR2A	A0A087WWE2;A0A0C4DGZ0;P24928	864;864;864	_LIK[GlyGly (K)]SM[Oxidation (M)]ESVM[Oxidation (M)]VK_.3	10706.3	10066.4	10832	9336.83	9463.59	9643.68	1	1	1	1	1	1
POLR2A	A0A087WWE2;A0A0C4DGZ0;P24928	864;864;864	_LIK[GlyGly (K)]SM[Oxidation (M)]ESVM[Oxidation (M)]VK_.2	655.819	NaN	NaN	NaN	NaN	NaN	1	NaN	NaN	NaN	NaN	NaN
POLR2A	A0A087WWE2;A0A0C4DGZ0;P24928	1126;1126;1126	_ELINISK[GlyGly (K)]K_.2	11866.4	NaN	NaN	12780.1	14574.8	14976.3	1	NaN	NaN	1	1	1
POLR2A	A0A087WWE2;A0A0C4DGZ0;P24928	968;968;968	_VIFPTGDSK[GlyGly (K)]VVLPC[Carbamidomethyl (C)]NLLR_.3	40278.8	30679.8	41875.6	29677.5	46389.6	35919.7	1	1	1	1	1	1
POLR2A	A0A087WWE2;A0A0C4DGZ0;P24928	164;164;164	_FGVEQPEGDEDLTK[GlyGly (K)]EK_.3	22151.5	21366.8	17780.9	20892.4	23682.3	23924.2	1	1	1	1	1	1
POLR2A	A0A087WWE2;A0A0C4DGZ0;P24928	845;845;845	_EGLIDTAVK[GlyGly (K)]TAETGYIQR_.3	18568.8	15299.2	22238.8	17671.7	19169.5	23956.5	1	1	1	1	1	1
POLR2A	A0A087WWE2;A0A0C4DGZ0;P24928	911;911;911	_PSNK[GlyGly (K)]AFEK[GlyGly (K)]K_.3	4185.05	3761.97	4286.97	3691.8	4569.39	4282.65	NaN	NaN	NaN	NaN	NaN	NaN
POLR2A	A0A087WWE2;A0A0C4DGZ0;P24928	194;194;194	_SGLELYAEWK[GlyGly (K)]HVNEDSQEK_.3	NaN	NaN	3833.5	NaN	5916.42	5164.66	NaN	NaN	1	NaN	1	1
POLR2A	A0A087WWE2;A0A0C4DGZ0;P24928	21;21;21	_VQFGVLSPDELK[GlyGly (K)]R_.2	NaN	NaN	2654.05	NaN	2233.48	1872.32	NaN	NaN	1	NaN	1	1
POLR2A	A0A087WWE2;A0A0C4DGZ0;P24928	213;213;213	_K[GlyGly (K)]ILLSPER_.3	4126.47	5342.32	NaN	NaN	3603.85	NaN	1	1	NaN	NaN	1	NaN
POLR2A	A0A087WWE2;A0A0C4DGZ0;P24928	1235;1235;1235	_INAGFGDDLNC[Carbamidomethyl (C)]IFNDDNAEK[GlyGly (K)]LVLR_.3	NaN	NaN	NaN	5054.33	NaN	5062.39	NaN	NaN	NaN	1	NaN	1
POLR2A	A0A087WWE2;A0A0C4DGZ0;P24928	759;759;759	_SLSEYNNFK[GlyGly (K)]SM[Oxidation (M)]VVSGAK_.3	1676.09	NaN	1991.58	2149.85	NaN	NaN	1	NaN	1	1	NaN	NaN
POLR2A	A0A087WWE2;A0A0C4DGZ0;P24928	1307;1307;1307	_VYM[Oxidation (M)]HLPQTDNK[GlyGly (K)]K_.3	NaN	605.658	383.722	1252	NaN	NaN	NaN	1	1	1	NaN	NaN
POLR2A	A0A087WWE2;A0A0C4DGZ0;P24928	711;711;711	_QDVIEVIEK[GlyGly (K)]AHNNELEPTPGNTLR_.4	NaN	NaN	3460.64	NaN	NaN	3421.67	NaN	NaN	1	NaN	NaN	1
POLR2A	A0A087WWE2;A0A0C4DGZ0;P24928	1019;1019;1019	_K[GlyGly (K)]LVIVNGDDPLSR_.3	NaN	2940.53	NaN	NaN	NaN	NaN	NaN	1	NaN	NaN	NaN	NaN
POLR2A	A0A087WWE2;A0A0C4DGZ0;P24928	1124;1124;1124	_LK[GlyGly (K)]ELINISK[GlyGly (K)]K_.3	NaN	NaN	835.275	1258.38	NaN	NaN	NaN	NaN	NaN	NaN	NaN	NaN
POLR2A	A0A087WWE2;A0A0C4DGZ0;P24928	1319;1319;1319	_K[GlyGly (K)]IIITEDGEFK_.3	886.6	NaN	NaN	967.761	NaN	NaN	1	NaN	NaN	1	NaN	NaN
POLR2A	A0A087WWE2;A0A0C4DGZ0;P24928	752;752;752	_TGSSAQK[GlyGly (K)]SLSEYNNFK_.3	NaN	763.122	NaN	NaN	NaN	756.076	NaN	1	NaN	NaN	NaN	1
POLR2A	A0A087WWE2;A0A0C4DGZ0;P24928	915;915;915	_AFEK[GlyGly (K)]K[GlyGly (K)]FR_.3	NaN	NaN	1	162.368	NaN	NaN	NaN	NaN	NaN	NaN	NaN	NaN
POLR2A	A0A087WWE2;A0A0C4DGZ0;P24928	605;605;605	_THSTHPDDEDSGPYK[GlyGly (K)]HISPGDTK_.3	1	1	1	NaN	NaN	NaN	1	1	1	NaN	NaN	NaN
POLR2A	A0A087WWE2;A0A0C4DGZ0;P24928	1225;1225;1225	_K[GlyGly (K)]LTM[Oxidation (M)]EQIAEK_.3	NaN	NaN	NaN	NaN	NaN	4575.84	NaN	NaN	NaN	NaN	NaN	1
POLD2	A0A087WWF6;P49005	159;124	_SK[GlyGly (K)]YIHPDDELVLEDELQR_.4	22821.3	19023.2	20468.7	19936.6	17622.4	18614.2	1	1	1	1	1	1
POLD2	A0A087WWF6;P49005	159;124	_SK[GlyGly (K)]YIHPDDELVLEDELQR_.3	7041.56	6922.75	6487.39	6293.59	6259.34	8191.76	1	1	1	1	1	1
POLD2	A0A087WWF6;P49005	179;144	_LK[GlyGly (K)]GTIDVSK_.3	20502.9	19722.8	19222.4	19199	16947.3	18934.8	1	1	1	1	1	1
POLD2	A0A087WWF6;P49005	117;82	_LC[Carbamidomethyl (C)]ELQPEEK[GlyGly (K)]C[Carbamidomethyl (C)]C[Carbamidomethyl (C)]VVGTLFK_.3	9742.3	12785.2	13778.1	14009.5	14219.6	13299.2	1	1	1	1	1	1
POLD2	A0A087WWF6;P49005	425;390	_TDPFIFPEC[Carbamidomethyl (C)]PHVYFC[Carbamidomethyl (C)]GNTPSFGSK[GlyGly (K)]IIR_.4	16122.6	14797.1	NaN	4534.13	8492.59	7551.83	1	1	NaN	1	1	1
POLD2	A0A087WWF6;P49005	206;171	_FLVEDYC[Carbamidomethyl (C)]FADLAPQK[GlyGly (K)]PAPPLDTDR_.3	NaN	NaN	85972.8	NaN	NaN	NaN	NaN	NaN	1	NaN	NaN	NaN
POLD2	A0A087WWF6;P49005	302;267	_K[GlyGly (K)]TQAASVEAVK_.3	683.636	NaN	NaN	1000.12	NaN	NaN	1	NaN	NaN	1	NaN	NaN
POLD2	A0A087WWF6;P49005	116;81	_K[GlyGly (K)]LC[Carbamidomethyl (C)]ELQPEEK_.3	NaN	NaN	NaN	1541.77	NaN	NaN	NaN	NaN	NaN	1	NaN	NaN
SSH3	A0A087WWG1;Q8TE77;Q8TE77-2	196;282;282	_VLDVSDLESVTSK[GlyGly (K)]EIR_.3	4770.62	NaN	7468.12	6676.33	5943.7	6815.41	1	NaN	1	1	1	1
RPL17;RPL17;RPL17-C18orf32;RPL17;RPL17;RPL17;RPL17;RPL17;RPL17	A0A087WWH0;A0A087WXM6;A0A0A6YYL6;J3KRB3;J3KRX5;J3QQT2;J3QS96;P18621;P18621-3	50;50;50;50;50;50;50;50;50	_DVTLQK[GlyGly (K)]QC[Carbamidomethyl (C)]VPFR_.3	166534	168450	123712	120575	150996	170387	1	1	1	1	1	1
RPL17;RPL17;RPL17-C18orf32;RPL17;RPL17;RPL17;RPL17;RPL17;RPL17	A0A087WWH0;A0A087WXM6;A0A0A6YYL6;J3KRB3;J3KRX5;J3QQT2;J3QS96;P18621;P18621-3	50;50;50;50;50;50;50;50;50	_DVTLQK[GlyGly (K)]QC[Carbamidomethyl (C)]VPFR_.2	7917.04	8590.38	8256.59	9999.53	9685.88	10474.5	1	1	1	1	1	1
RPL17;RPL17;RPL17-C18orf32;RPL17;RPL17;RPL17;RPL17;RPL17;RPL17	A0A087WWH0;A0A087WXM6;A0A0A6YYL6;J3KRB3;J3KRX5;J3QQT2;J3QS96;P18621;P18621-3	47;47;47;47;47;47;47;47;47	_YLK[GlyGly (K)]DVTLQK_.3	14250.9	13808.6	13355	13733.8	11323.7	13214.9	1	1	1	1	1	1
RPL17;RPL17;RPL17-C18orf32;RPL17;RPL17;RPL17;RPL17;RPL17;RPL17	A0A087WWH0;A0A087WXM6;A0A0A6YYL6;J3KRB3;J3KRX5;J3QQT2;J3QS96;P18621;P18621-3	47;47;47;47;47;47;47;47;47	_YLK[GlyGly (K)]DVTLQK_.2	2926.17	3728.81	3083.3	3454.09	3306.92	3781.16	1	1	1	1	1	1
RPL17;RPL17;RPL17-C18orf32;RPL17;RPL17;RPL17;RPL17;RPL17;RPL17	A0A087WWH0;A0A087WXM6;A0A0A6YYL6;J3KRB3;J3KRX5;J3QQT2;J3QS96;P18621;P18621-3	4;4;4;4;4;4;4;4;4	_YSLDPENPTK[GlyGly (K)]SC[Carbamidomethyl (C)]K_.3	31909.1	35642.3	34049.4	30764.2	35110.9	34662	1	1	1	1	1	1
RPL17;RPL17;RPL17-C18orf32;RPL17;RPL17;RPL17;RPL17;RPL17;RPL17	A0A087WWH0;A0A087WXM6;A0A0A6YYL6;J3KRB3;J3KRX5;J3QQT2;J3QS96;P18621;P18621-3	4;4;4;4;4;4;4;4;4	_YSLDPENPTK[GlyGly (K)]SC[Carbamidomethyl (C)]K_.2	NaN	1038.37	NaN	1040.59	1695.71	2020.41	NaN	1	NaN	1	1	1
RPL17;RPL17;RPL17-C18orf32;RPL17;RPL17;RPL17;RPL17;RPL17;RPL17	A0A087WWH0;A0A087WXM6;A0A0A6YYL6;J3KRB3;J3KRX5;J3QQT2;J3QS96;P18621;P18621-3	87;87;87;87;87;87;87;87;87	_SAEFLLHM[Oxidation (M)]LK[GlyGly (K)]NAESNAELK_.3	8302.9	3828.43	12403.4	9803.23	12868.4	10709.1	1	1	1	1	1	1
RPL17;RPL17;RPL17-C18orf32;RPL17;RPL17;RPL17;RPL17;RPL17;RPL17	A0A087WWH0;A0A087WXM6;A0A0A6YYL6;J3KRB3;J3KRX5;J3QQT2;J3QS96;P18621;P18621-3	87;87;87;87;87;87;87;87;87	_SAEFLLHM[Oxidation (M)]LK[GlyGly (K)]NAESNAELK_.4	15866.8	10483.3	2807.22	14236	NaN	NaN	1	1	1	1	NaN	NaN
RPL17;RPL17;RPL17-C18orf32;RPL17;RPL17;RPL17;RPL17;RPL17;RPL17	A0A087WWH0;A0A087WXM6;A0A0A6YYL6;J3KRB3;J3KRX5;J3QQT2;J3QS96;P18621;P18621-3	106;106;106;106;106;106;106;106;106	_GLDVDSLVIEHIQVNK[GlyGly (K)]APK_.4	3049.08	2211.18	3217.07	2374.4	1347.51	2022.5	1	1	1	1	1	1
RPL17;RPL17;RPL17-C18orf32;RPL17;RPL17;RPL17;RPL17;RPL17;RPL17	A0A087WWH0;A0A087WXM6;A0A0A6YYL6;J3KRB3;J3KRX5;J3QQT2;J3QS96;P18621;P18621-3	106;106;106;106;106;106;106;106;106	_GLDVDSLVIEHIQVNK[GlyGly (K)]APK_.3	NaN	NaN	NaN	NaN	NaN	192.395	NaN	NaN	NaN	NaN	NaN	1
RPL17;RPL17;RPL17-C18orf32;RPL17;RPL17;RPL17;RPL17;RPL17;RPL17	A0A087WWH0;A0A087WXM6;A0A0A6YYL6;J3KRB3;J3KRX5;J3QQT2;J3QS96;P18621;P18621-3	97;97;97;97;97;97;97;97;97	_NAESNAELK[GlyGly (K)]GLDVDSLVIEHIQVNK_.4	10379.4	NaN	14167.9	12427.5	5019.89	4058.82	1	NaN	1	1	1	1
C19orf68	A0A087WWL5;Q86XI8	273;273	_FALASLLQSAPDVK[GlyGly (K)]GR_.3	8342.65	5078.61	6789.44	5974.25	NaN	5610.21	1	1	1	1	NaN	1
C19orf68	A0A087WWL5;Q86XI8	319;319	_AQGLETLFSK[GlyGly (K)]AQELGGAGR_.3	12852.5	11703.7	8366.82	8613.67	10200.5	9593.12	1	1	1	1	1	1
C19orf68	A0A087WWL5;Q86XI8	154;154	_ISK[GlyGly (K)]QFVAPADVR_.3	8141.29	7604.36	NaN	8838.83	8500.7	8140.27	1	1	NaN	1	1	1
C19orf68	A0A087WWL5;Q86XI8	504;504	_DWGGAQFEGEK[GlyGly (K)]GR_.3	NaN	NaN	NaN	455.101	862.968	NaN	NaN	NaN	NaN	1	1	NaN
HLA-C	A0A087WWL9	136	_GYDQSAYDGK[GlyGly (K)]DYIALNEDLR_.3	71974.4	70402.5	77997.9	81952.2	101624	100127	1	1	1	1	1	1
GMPR2	A0A087WWM4;F8WAN9;H0YMB3;Q9P2T1	292;293;259;292	_TVEVPFK[GlyGly (K)]GDVEHTIR_.4	6240.94	6218.84	5710.18	6401.01	5238.83	4947.13	1	1	1	1	1	1
GMPR2	A0A087WWM4;F8WAN9;H0YMB3;Q9P2T1	292;293;259;292	_TVEVPFK[GlyGly (K)]GDVEHTIR_.3	5041.33	3503.76	5015.39	5439.79	5319.28	4710.32	1	1	1	1	1	1
GMPR2	A0A087WWM4;F8WAN9;H0YMB3;Q9P2T1	10;10;10;10	_LDFK[GlyGly (K)]DVLLRPK_.4	2667.18	3681.81	2509.14	2618.24	1682.25	1083.4	1	1	1	1	1	1
GMPR2	A0A087WWM4;F8WAN9;H0YMB3;Q9P2T1	10;10;10;10	_LDFK[GlyGly (K)]DVLLRPK_.3	NaN	NaN	2835.89	2596.91	3885.82	NaN	NaN	NaN	1	1	1	NaN
GMPR2	A0A087WWM4;F8WAN9;H0YMB3;Q9P2T1	2;2;2;2	_PHIDNDVK[GlyGly (K)]LDFK_.3	1533.69	NaN	NaN	NaN	NaN	NaN	1	NaN	NaN	NaN	NaN	NaN
GMPR2	A0A087WWM4;F8WAN9;H0YMB3;Q9P2T1	2;2;2;2	_PHIDNDVK[GlyGly (K)]LDFK_.4	NaN	NaN	NaN	767.917	NaN	NaN	NaN	NaN	NaN	1	NaN	NaN
RBM15	A0A087WWP4;Q96T37;Q96T37-2;Q96T37-3;Q96T37-4	398;442;442;442;398	_NPIK[GlyGly (K)]IGYGK_.2	NaN	NaN	NaN	503.774	NaN	NaN	NaN	NaN	NaN	1	NaN	NaN
PTPRG	A0A087WWP7;A0A087X1P0;P23470;P23470-2	809;838;900;871	_DSK[GlyGly (K)]HSDYINANYVDGYNK_.3	816.663	878.923	1225.91	953.391	1026.37	1066.99	1	1	1	1	1	1
;EMG1;	A0A087WWQ2;Q92979;V9GYP5	58;57;51	_VGK[GlyGly (K)]TYELLNC[Carbamidomethyl (C)]DK_.3	1639.4	1693.24	2028.22	1728.97	1177.97	1325.66	1	1	1	1	1	1
TMEM237	A0A087WWU1;Q96Q45;Q96Q45-2;Q96Q45-3;Q96Q45-5	171;179;171;203;184	_VFVEK[GlyGly (K)]SR_.2	41018.9	29173.6	35929.3	29727.7	41960.3	39173.2	1	1	1	1	1	1
TMEM237	A0A087WWU1;Q96Q45;Q96Q45-2;Q96Q45-3;Q96Q45-5	171;179;171;203;184	_VFVEK[GlyGly (K)]SR_.3	6046.08	5945.54	5010.35	5733.49	6103.35	5976.45	1	1	1	1	1	1
TMEM237	A0A087WWU1;Q96Q45;Q96Q45-2;Q96Q45-3;Q96Q45-5	81;89;81;113;89	_LPLELETSSTQK[GlyGly (K)]K_.3	NaN	NaN	NaN	1004.94	NaN	NaN	NaN	NaN	NaN	1	NaN	NaN
TPM3;TPM3;TPM3;TPM3;DKFZp686J1372;TPM3	A0A087WWU8;J3KN67;P06753-2;P06753-5;Q5HYB6;Q5VU61	205;263;226;226;210;201	_C[Carbamidomethyl (C)]TK[GlyGly (K)]EEHLC[Carbamidomethyl (C)]TQR_.3	NaN	NaN	NaN	474.54	NaN	NaN	NaN	NaN	NaN	1	NaN	NaN
SRP19	A0A087WWU9;P09132;P09132-2	15;15;15	_FIC[Carbamidomethyl (C)]IYPAYLNNK[GlyGly (K)]K_.3	NaN	NaN	940.508	1741.99	NaN	NaN	NaN	NaN	1	1	NaN	NaN
SRP19	A0A087WWU9;P09132;P09132-2	35;35;35	_IPISK[GlyGly (K)]AVENPTATEIQDVC[Carbamidomethyl (C)]SAVGLNVFLEK_.3	NaN	NaN	NaN	NaN	NaN	1572.44	NaN	NaN	NaN	NaN	NaN	1
CABIN1	A0A087WWW8;Q9Y6J0;Q9Y6J0-2	633;683;633	_NLK[GlyGly (K)]SLER_.3	20326.6	20140	3237.37	6052.47	43379	43074.9	1	1	1	1	1	1
CABIN1	A0A087WWW8;Q9Y6J0;Q9Y6J0-2	633;683;633	_NLK[GlyGly (K)]SLER_.2	2499.64	NaN	2021.98	1017.92	2700.34	1597.17	1	NaN	1	1	1	1
CABIN1	A0A087WWW8;Q9Y6J0;Q9Y6J0-2	43;43;43	_ALDLQK[GlyGly (K)]HDR_.3	991.714	847.446	NaN	1057.96	NaN	890.943	1	1	NaN	1	NaN	1
CABIN1	A0A087WWW8;Q9Y6J0;Q9Y6J0-2	937;987;937	_PK[GlyGly (K)]TLPEFDSYK_.3	NaN	2447.95	NaN	NaN	2216.86	1832.92	NaN	1	NaN	NaN	1	1
CABIN1	A0A087WWW8;Q9Y6J0;Q9Y6J0-2	70;70;70	_EAVSSGDEK[GlyGly (K)]EGLK_.3	866.869	NaN	NaN	NaN	NaN	827.75	1	NaN	NaN	NaN	NaN	1
CABIN1	A0A087WWW8;Q9Y6J0;Q9Y6J0-2	948;998;948	_TSTVSADLANLLK[GlyGly (K)]R_.3	NaN	NaN	2660.86	NaN	NaN	NaN	NaN	NaN	1	NaN	NaN	NaN
CABIN1	A0A087WWW8;Q9Y6J0;Q9Y6J0-2	332;382;332	_ISEESGETAK[GlyGly (K)]R_.3	NaN	NaN	NaN	1632.77	NaN	NaN	NaN	NaN	NaN	1	NaN	NaN
ADD3	A0A087WX08;Q9UEY8;Q9UEY8-2	469;471;471	_AEDSSK[GlyGly (K)]VSGGTPIK_.3	NaN	NaN	NaN	1129.19	791.991	NaN	NaN	NaN	NaN	1	1	NaN
MTHFSD	A0A087WX22;H3BPD2;Q2M296;Q2M296-3	3;5;5;5	_AVGVSK[GlyGly (K)]QDIR_.3	4043.87	3797.32	3828.63	3517.12	4487.35	6321.53	1	1	1	1	1	1
RUSC1	A0A087WX95;Q9BVN2;Q9BVN2-2;Q9BVN2-3;Q9BVN2-4	212;787;318;377;681	_LFGVPGGPAENENGALK[GlyGly (K)]SR_.3	20077.6	21013.8	19336.1	18696.9	20137.1	19867.4	1	1	1	1	1	1
SCAMP1	A0A087WXB0;O15126	71;97	_K[GlyGly (K)]AAELDR_.2	4760.91	5461.39	6600.73	5081.27	5457.35	5822.54	1	1	1	1	1	1
SCAMP1	A0A087WXB0;O15126	71;97	_K[GlyGly (K)]AAELDR_.3	3370.76	4313.98	NaN	5675.22	12522.1	12301	1	1	NaN	1	1	1
SCAMP1	A0A087WXB0;O15126	40;66	_PTEEHPAYTQIAK[GlyGly (K)]EHALAQAELLK_.5	5939.61	5092.22	5369.48	5195.13	2494.42	4285.09	1	1	1	1	1	1
SCAMP1	A0A087WXB0;O15126	40;66	_PTEEHPAYTQIAK[GlyGly (K)]EHALAQAELLK_.4	2567.28	2331.26	1732.55	2427.08	2873.94	3304.52	1	1	1	1	1	1
SCAMP1	A0A087WXB0;O15126	53;79	_EHALAQAELLK[GlyGly (K)]R_.3	234854	233782	243010	225661	239359	228941	1	1	1	1	1	1
SCAMP1	A0A087WXB0;O15126	53;79	_EHALAQAELLK[GlyGly (K)]R_.4	118393	111912	108091	110206	94261.2	110418	1	1	1	1	1	1
SCAMP1	A0A087WXB0;O15126	53;79	_EHALAQAELLK[GlyGly (K)]R_.2	2027.4	2066.45	NaN	NaN	2258.44	2031	1	1	NaN	NaN	1	1
SCAMP1	A0A087WXB0;O15126	286;312	_TVQTAAANAASTAASSAAQNAFK[GlyGly (K)]GNQI_.3	74059.1	73233.4	68249.8	69132.1	62163.9	62700.5	1	1	1	1	1	1
SCAMP1	A0A087WXB0;O15126	286;312	_TVQTAAANAASTAASSAAQNAFK[GlyGly (K)]GNQI_.4	16094.6	14749.7	17265.9	17519.5	14562.3	15072.9	1	1	1	1	1	1
SCAMP1	A0A087WXB0;O15126	265;291	_TTGASFEK[GlyGly (K)]AQQEFATGVM[Oxidation (M)]SNK_.3	NaN	1580.31	NaN	NaN	NaN	5458.02	NaN	1	NaN	NaN	NaN	1
SAMD11	A0A087WXB3;A0A087WYU3;A0A087WYW1;A0A087X1J5;A0A087X223;A6PWC8;H7BY14;I7G285;Q96NU1;Q96NU1-4;Q96NU1-5;Q96NU1-6	140;157;157;157;157;157;81;157;157;157;157;157	_ISSDC[Carbamidomethyl (C)]FSEK[GlyGly (K)]R_.3	5771.16	5966.1	6607.77	6568.29	6012.38	6116.47	1	1	1	1	1	1
NDUFA10	A0A087WXC5;E7ESZ7;O95299;O95299-2	269;269;269;299	_VVEDIEYLK[GlyGly (K)]FDK_.3	11343.9	12162.2	9663.87	9376.35	9268.96	11002.1	1	1	1	1	1	1
NDUFA10	A0A087WXC5;E7ESZ7;O95299;O95299-2	76;76;76;76	_EIAEK[GlyGly (K)]LGFK_.2	3483.88	2061.31	3376.56	4134.8	3345.5	3460.25	1	1	1	1	1	1
NDUFA10	A0A087WXC5;E7ESZ7;O95299;O95299-2	244;244;244;274	_TFLPEM[Oxidation (M)]SEK[GlyGly (K)]C[Carbamidomethyl (C)]EVLQYSAR_.3	3298.5	NaN	4117.54	3943.05	3853.25	4216.77	1	NaN	1	1	1	1
NDUFA10	A0A087WXC5;E7ESZ7;O95299;O95299-2	59;59;59;59	_VITVDGNIC[Carbamidomethyl (C)]TGK[GlyGly (K)]GK_.3	8172.37	7693.86	7638.57	7081.84	7796.29	7386.63	1	1	1	1	1	1
NDUFA10	A0A087WXC5;E7ESZ7;O95299;O95299-2	38;38;38;38	_YGM[Oxidation (M)]WHFLLGDK[GlyGly (K)]ASK_.3	NaN	NaN	5131.19	NaN	8079.87	8522.64	NaN	NaN	1	NaN	1	1
ADCK2	A0A087WXG2;C9JE15;Q7Z695	276;276;276	_LLLPK[GlyGly (K)]ADLVGSNAGVSR_.3	5483.85	5220.29	4473.72	3972.73	4593.51	4422.46	1	1	1	1	1	1
ADCK2	A0A087WXG2;C9JE15;Q7Z695	157;157;157	_DLFSEAFC[Carbamidomethyl (C)]AQFSK[GlyGly (K)]LHVR_.4	775.514	NaN	1217.25	NaN	705.289	NaN	1	NaN	1	NaN	1	NaN
ADCK2	A0A087WXG2;C9JE15;Q7Z695	262;262;262	_K[GlyGly (K)]PPENLADQSFLER_.3	NaN	NaN	NaN	3022.57	NaN	NaN	NaN	NaN	NaN	1	NaN	NaN
FAM83D	A0A087WXK8;Q9H4H8	263;233	_SGTK[GlyGly (K)]IIGK_.2	1467.99	2372.87	1936.94	1749.27	2274.66	2993.67	1	1	1	1	1	1
FAM83D	A0A087WXK8;Q9H4H8	169;139	_GAGEGGPYGC[Carbamidomethyl (C)]K[GlyGly (K)]DALR_.3	15589.8	15598.1	18053.8	15864.1	17711.2	19248.8	1	1	1	1	1	1
FAM83D	A0A087WXK8;Q9H4H8	319;289	_ILYAQSK[GlyGly (K)]PISPK_.3	2105.72	1760.53	2920.52	3175.18	2668.58	3046.55	1	1	1	1	1	1
FAM83D	A0A087WXK8;Q9H4H8	267;237	_IIGK[GlyGly (K)]VHEK_.3	NaN	1081.89	1171.18	1663.82	NaN	NaN	NaN	1	1	1	NaN	NaN
FAM83D	A0A087WXK8;Q9H4H8	331;301	_LLSHFQSSNK[GlyGly (K)]FDHLTNR_.4	NaN	NaN	NaN	1003.94	2302.56	992.557	NaN	NaN	NaN	1	1	1
FAM83D	A0A087WXK8;Q9H4H8	241;211	_VHPEQEK[GlyGly (K)]LM[Oxidation (M)]TVR_.3	936.452	940.905	NaN	NaN	NaN	NaN	1	1	NaN	NaN	NaN	NaN
POLQ	A0A087WXL3;O75417	603;468	_PLDILTYK[GlyGly (K)]QM[Oxidation (M)]VGR_.3	7247.32	6906.52	7624.71	9553.05	6766.02	6907.26	1	1	1	1	1	1
POLQ	A0A087WXL3;O75417	431;298	_VGNSIYDSSM[Oxidation (M)]K[GlyGly (K)]LVR_.3	1123.86	754.128	2063.02	882.131	1168.46	2061.13	1	1	1	1	1	1
POLQ	A0A087WXL3;O75417	2584;2449	_YLPGIK[GlyGly (K)]DNNPYR_.3	NaN	4149.23	2714.5	4149.4	3330.11	3812.26	NaN	1	1	1	1	1
POLQ	A0A087WXL3;O75417	1235;1100	_NVSLSGK[GlyGly (K)]EK_.2	NaN	NaN	1	1	1	NaN	NaN	NaN	1	1	1	NaN
POLQ	A0A087WXL3;O75417	620;485	_GVDTVGESILIC[Carbamidomethyl (C)]K[GlyGly (K)]NSEK_.3	NaN	NaN	NaN	2236.16	316.47	NaN	NaN	NaN	NaN	1	1	NaN
POLQ	A0A087WXL3;O75417	1055;920	_EHTFISQTK[GlyGly (K)]SSYK_.3	NaN	NaN	NaN	NaN	NaN	63.5326	NaN	NaN	NaN	NaN	NaN	1
VPS11	A0A087WXL6;B7Z879;Q9H270	646;636;646	_LHAEAISLLK[GlyGly (K)]SGR_.3	3562.93	3417.31	4426.16	NaN	3820.87	3898.27	1	1	1	NaN	1	1
VPS11	A0A087WXL6;B7Z879;Q9H270	349;339;349	_VHALQEK[GlyGly (K)]DTQTK_.3	1110.95	NaN	1681.93	NaN	1934	1589.28	1	NaN	1	NaN	1	1
VPS11	A0A087WXL6;B7Z879;Q9H270	292;282;292	_VSPK[GlyGly (K)]SEFTSR_.3	2666.36	2725.32	3236.44	2944.74	2959.24	2936.65	1	1	1	1	1	1
SHISA8	A0A087WXQ4;B8ZZ34	264;359	_AAALK[GlyGly (K)]AAEAAPR_.3	3180.16	2849.66	2701.41	3071.4	NaN	NaN	1	1	1	1	NaN	NaN
RNASEH2B	A0A087WXR7;Q5TBB1;Q5TBB1-2	137;137;137	_LLHHVTEEK[GlyGly (K)]GNPEIDNK_.4	630.75	NaN	933.043	705.202	342.131	723.879	1	NaN	1	1	1	1
ASNA1	A0A087WXS7;O43681	70;87	_FSK[GlyGly (K)]VPTK_.2	NaN	2797.15	2598.75	2661.19	4976.26	NaN	NaN	1	1	1	1	NaN
ASNA1	A0A087WXS7;O43681	285;302	_YLDQM[Oxidation (M)]EDLYEDFHIVK[GlyGly (K)]LPLLPHEVR_.5	9038.63	9235.04	3931.48	NaN	NaN	9176.97	1	1	1	NaN	NaN	1
ASNA1	A0A087WXS7;O43681	244;261	_LIQELAK[GlyGly (K)]C[Carbamidomethyl (C)]K_.3	1247.98	1136.95	589.088	748.513	NaN	NaN	1	1	1	1	NaN	NaN
RMND1	A0A087WXU0;Q9NWS8;Q9NWS8-2	106;276;65	_IEGQSK[GlyGly (K)]LHR_.3	NaN	NaN	1203.89	NaN	NaN	NaN	NaN	NaN	1	NaN	NaN	NaN
RMND1	A0A087WXU0;Q9NWS8;Q9NWS8-2	248;418;207	_NHLNEK[GlyGly (K)]R_.2	1	NaN	NaN	NaN	NaN	NaN	1	NaN	NaN	NaN	NaN	NaN
RMND1	A0A087WXU0;Q9NWS8;Q9NWS8-2	231;401;190	_VM[Oxidation (M)]NEK[GlyGly (K)]LQHC[Carbamidomethyl (C)]M[Oxidation (M)]ELTDLM[Oxidation (M)]R_.4	631.518	NaN	NaN	NaN	NaN	NaN	1	NaN	NaN	NaN	NaN	NaN
ESYT2	A0A087WXU3;A0FGR8;A0FGR8-2	410;410;382	_GK[GlyGly (K)]SDPYGIIR_.3	11658.9	11609.9	10624	9711.73	8517.33	7154.63	1	1	1	1	1	1
ESYT2	A0A087WXU3;A0FGR8;A0FGR8-2	410;410;382	_GK[GlyGly (K)]SDPYGIIR_.2	1712.07	NaN	NaN	NaN	2315.44	NaN	1	NaN	NaN	NaN	1	NaN
ESYT2	A0A087WXU3;A0FGR8;A0FGR8-2	518;518;490	_VLTDIK[GlyGly (K)]ADK_.3	3010.04	3170.26	2579.82	2624.4	2231.6	2616.08	1	1	1	1	1	1
ESYT2	A0A087WXU3;A0FGR8;A0FGR8-2	518;518;490	_VLTDIK[GlyGly (K)]ADK_.2	NaN	NaN	739.01	NaN	NaN	NaN	NaN	NaN	1	NaN	NaN	NaN
ESYT2	A0A087WXU3;A0FGR8;A0FGR8-2	547;547;519	_NLPSGK[GlyGly (K)]K_.2	1599.56	2355.39	NaN	NaN	NaN	NaN	1	1	NaN	NaN	NaN	NaN
OTUD5	A0A087WXV6;H7BZQ3;Q96G74;Q96G74-2;Q96G74-3;Q96G74-5	342;244;371;342;366;366	_TSEESWIEQQM[Oxidation (M)]LEDK[GlyGly (K)]K_.3	3317.15	2611.83	3241.61	3609.94	4707.03	4037.25	1	1	1	1	1	1
OTUD5	A0A087WXV6;H7BZQ3;Q96G74;Q96G74-2;Q96G74-3;Q96G74-5	328;230;357;328;352;352	_PGFAEQSLM[Oxidation (M)]K[GlyGly (K)]NAIK_.3	2520.77	2969.64	3188.44	3277.87	4123.92	3529.69	1	1	1	1	1	1
OTUD5	A0A087WXV6;H7BZQ3;Q96G74;Q96G74-2;Q96G74-3;Q96G74-5	193;90;217;193;217;217	_QM[Oxidation (M)]K[GlyGly (K)]EDGAC[Carbamidomethyl (C)]LFR_.3	4777.9	4530.32	5163.63	5169.38	5226.79	5397	1	1	1	1	1	1
OTUD5	A0A087WXV6;H7BZQ3;Q96G74;Q96G74-2;Q96G74-3;Q96G74-5	315;217;344;315;339;339	_ATIGVGLGLPSFK[GlyGly (K)]PGFAEQSLM[Oxidation (M)]K_.3	17075.8	29012.1	NaN	28901.1	16000.2	26717.2	1	1	NaN	1	1	1
YTHDF2	A0A087WXZ3;Q9Y5A9;Q9Y5A9-2	549;549;499	_HTTSIFDDFSHYEK[GlyGly (K)]R_.4	NaN	NaN	4439.86	4940.06	4483.76	3688.78	NaN	NaN	1	1	1	1
YTHDF2	A0A087WXZ3;Q9Y5A9;Q9Y5A9-2	402;402;352	_DFDWNLK[GlyGly (K)]HGR_.3	1767.83	2469.5	1798.6	1692.49	1641.96	2236.09	1	1	1	1	1	1
YTHDF2	A0A087WXZ3;Q9Y5A9;Q9Y5A9-2	179;179;129	_APGM[Oxidation (M)]NTIDQGM[Oxidation (M)]AALK[GlyGly (K)]LGSTEVASNVPK_.3	NaN	5714.52	3322.94	4114.43	3709.65	6860.29	NaN	1	1	1	1	1
ZIC2;ZIC4;ZIC3;ZIC3;ZIC2;ZIC1;ZIC4;ZIC4;ZIC4;ZIC4;ZIC5	A0A087WY47;C9JD04;O60481;O60481-2;O95409;Q15915;Q8N9L1;Q8N9L1-2;Q8N9L1-3;Q8N9L1-5;Q96T25	346;218;342;342;347;316;218;218;268;256;505	_SENLK[GlyGly (K)]IHK_.3	1660.98	1888.28	1885.59	2516.55	NaN	NaN	1	1	1	1	NaN	NaN
VTA1	A0A087WY55;Q9NP79	63;63	_LM[Oxidation (M)]DQLEALK[GlyGly (K)]K_.3	2370.35	2262.82	3628.44	NaN	NaN	3146.85	1	1	1	NaN	NaN	1
PCSK6	A0A087WY68;A0A087WZR0;H0YKZ4;H7BXT3;P29122;P29122-2;P29122-3;P29122-4;P29122-5;P29122-7;P29122-8	444;444;318;444;444;444;444;444;444;444;444	_DVQHLLVK[GlyGly (K)]TSR_.3	12600.3	13196	12999	11790.6	11538.8	12485.5	1	1	1	1	1	1
PCSK6	A0A087WY68;A0A087WZR0;H0YKZ4;H7BXT3;P29122;P29122-2;P29122-3;P29122-4;P29122-5;P29122-7;P29122-8	324;324;198;324;324;324;324;324;324;324;324	_QAFEYGIK[GlyGly (K)]K_.3	NaN	3435.74	NaN	3634.25	NaN	3723.29	NaN	1	NaN	1	NaN	1
PCSK6	A0A087WY68;A0A087WZR0;H0YKZ4;H7BXT3;P29122;P29122-2;P29122-3;P29122-4;P29122-5;P29122-7;P29122-8	137;137;59;137;137;137;137;137;137;137;137	_WLQQQEVK[GlyGly (K)]R_.3	NaN	NaN	NaN	3487.47	NaN	NaN	NaN	NaN	NaN	1	NaN	NaN
AP2M1	A0A087WY71;E9PFW3;Q96CW1;Q96CW1-2	219;245;220;218	_IVIEK[GlyGly (K)]QGK_.3	34867.8	35056.5	34967	32695.4	31600.5	27952.9	1	1	1	1	1	1
AP2M1	A0A087WY71;E9PFW3;Q96CW1;Q96CW1-2	219;245;220;218	_IVIEK[GlyGly (K)]QGK_.2	24202.2	21975.7	28869	27584	26948.7	23892.2	1	1	1	1	1	1
AP2M1	A0A087WY71;E9PFW3;Q96CW1;Q96CW1-2	253;279;254;252	_LSK[GlyGly (K)]FDSER_.3	17192.6	17498.5	15482.4	13656	15233.7	15651.3	1	1	1	1	1	1
AP2M1	A0A087WY71;E9PFW3;Q96CW1;Q96CW1-2	253;279;254;252	_LSK[GlyGly (K)]FDSER_.2	1836.27	1855.13	1184.6	1519.29	1781.41	1533.07	1	1	1	1	1	1
AP2M1	A0A087WY71;E9PFW3;Q96CW1;Q96CW1-2	410;436;411;409	_LNYSDHDVIK[GlyGly (K)]WVR_.4	2452.07	2765.53	2787.18	2658.81	1665.19	2030.82	1	1	1	1	1	1
AP2M1	A0A087WY71;E9PFW3;Q96CW1;Q96CW1-2	410;436;411;409	_LNYSDHDVIK[GlyGly (K)]WVR_.3	NaN	NaN	1437.2	1458.86	NaN	NaN	NaN	NaN	1	1	NaN	NaN
AP2M1	A0A087WY71;E9PFW3;Q96CW1;Q96CW1-2	278;304;279;277	_TTK[GlyGly (K)]DIILPFR_.3	8020.92	7936.37	5187	5061.72	3759.4	3758.5	1	1	1	1	1	1
AP2M1	A0A087WY71;E9PFW3;Q96CW1;Q96CW1-2	312;338;313;311	_PSLLAQK[GlyGly (K)]IEVR_.3	2482.51	1934.51	NaN	NaN	NaN	NaN	1	1	NaN	NaN	NaN	NaN
AP2M1	A0A087WY71;E9PFW3;Q96CW1;Q96CW1-2	362;388;363;361	_ESQISAEIELLPTNDK[GlyGly (K)]K_.3	NaN	NaN	NaN	NaN	4260.03	NaN	NaN	NaN	NaN	NaN	1	NaN
AP2M1	A0A087WY71;E9PFW3;Q96CW1;Q96CW1-2	219;245;220;218	_IVIEK[GlyGly (K)]QGK[GlyGly (K)]GTADETSK_.3	NaN	NaN	NaN	NaN	NaN	523.147	NaN	NaN	NaN	NaN	NaN	NaN
AP2M1	A0A087WY71;E9PFW3;Q96CW1;Q96CW1-2	227;253;228;226	_GTADETSK[GlyGly (K)]SGK_.2	1	NaN	NaN	NaN	NaN	NaN	1	NaN	NaN	NaN	NaN	NaN
JAGN1	A0A087WY88;Q8N5M9	167;169	_LLDSWFTSTQEK[GlyGly (K)]K_.3	4283.72	NaN	NaN	NaN	NaN	NaN	1	NaN	NaN	NaN	NaN	NaN
SLC6A6	A0A087WY96;P31641	117;16	_DILK[GlyGly (K)]PSPGK_.3	16638.1	15574.6	15012.6	16518.3	13801.7	14097.9	1	1	1	1	1	1
SLC6A6	A0A087WY96;P31641	117;16	_DILK[GlyGly (K)]PSPGK_.2	5636.46	5799.52	4243.88	4602.37	6345.79	6932.92	1	1	1	1	1	1
SLC6A6	A0A087WY96;P31641	703;602	_TVM[Oxidation (M)]NGALVK[GlyGly (K)]PTHIIVETM[Oxidation (M)]M[Oxidation (M)]_.3	7091.76	6893.67	5943.76	7647.06	7513.03	8185.5	1	1	1	1	1	1
SLC6A6	A0A087WY96;P31641	108;7	_LQC[Carbamidomethyl (C)]LK[GlyGly (K)]DFHK_.3	3244.45	2868.67	2995.1	2390.85	3217.74	2676.74	1	1	1	1	1	1
SLC6A6	A0A087WY96;P31641	677;576	_VK[GlyGly (K)]YLLTPR_.3	12117.7	12321.7	9704.59	9691.46	7733.87	NaN	1	1	1	1	1	NaN
SLC6A6	A0A087WY96;P31641	677;576	_VK[GlyGly (K)]YLLTPR_.2	NaN	NaN	2233.41	1475.59	1542.33	1731.85	NaN	NaN	1	1	1	1
HSPA4	A0A087WYC1;P34932	347;347	_IPAVK[GlyGly (K)]EK_.2	25217.3	29480.5	29481.5	32979.9	38353.5	38214.5	1	1	1	1	1	1
HSPA4	A0A087WYC1;P34932	357;357	_FFGK[GlyGly (K)]ELSTTLNADEAVTR_.3	9165.08	7505.62	7954.4	7939.92	8403.13	8248.35	1	1	1	1	1	1
HSPA4	A0A087WYC1;P34932	323;323	_SVLEQTK[GlyGly (K)]LK_.2	7393.21	8091.95	8045	8333.35	8706.38	8522.92	1	1	1	1	1	1
HSPA4	A0A087WYC1;P34932	125;125	_LK[GlyGly (K)]ETAESVLK_.3	4270.04	3458.99	3987.76	3162.71	3573.59	3681.54	1	1	1	1	1	1
HSPA4	A0A087WYC1;P34932	125;125	_LK[GlyGly (K)]ETAESVLK_.2	3139.37	1714.96	2553.25	2343.9	2176.75	2654.41	1	1	1	1	1	1
HSPA4	A0A087WYC1;P34932	630;632	_LSGEYEK[GlyGly (K)]FVSEDDR_.3	5634.13	4454.33	5085.48	5851.92	5352.34	5307.47	1	1	1	1	1	1
HSPA4	A0A087WYC1;P34932	127;127	_ETAESVLK[GlyGly (K)]K_.2	5314.55	5184.86	5593.3	4731.68	4309.07	4809.1	1	1	1	1	1	1
HSPA4	A0A087WYC1;P34932	467;467	_VTPQSDGSSSK[GlyGly (K)]VK_.3	3187.2	2821.46	3567.96	4975.73	3967.58	3401.29	1	1	1	1	1	1
HSPA4	A0A087WYC1;P34932	467;467	_VTPQSDGSSSK[GlyGly (K)]VK_.2	NaN	541.239	NaN	NaN	NaN	NaN	NaN	1	NaN	NaN	NaN	NaN
HSPA4	A0A087WYC1;P34932	266;266	_LSQEC[Carbamidomethyl (C)]EK[GlyGly (K)]LK_.3	3315.31	3006.74	2604.6	2869.46	3024.66	3842.68	1	1	1	1	1	1
HSPA4	A0A087WYC1;P34932	266;266	_LSQEC[Carbamidomethyl (C)]EK[GlyGly (K)]LK_.2	325.234	NaN	NaN	270.098	710.141	NaN	1	NaN	NaN	1	1	NaN
HSPA4	A0A087WYC1;P34932	304;304	_GK[GlyGly (K)]FLEM[Oxidation (M)]C[Carbamidomethyl (C)]NDLLAR_.3	15035.5	17955.6	17510.8	16102.2	17428	13944.6	1	1	1	1	1	1
HSPA4	A0A087WYC1;P34932	186;186	_QDLPALEEK[GlyGly (K)]PR_.3	14014.4	15329.5	14263.1	15216.7	13529	11905.1	1	1	1	1	1	1
HSPA4	A0A087WYC1;P34932	220;220	_LK[GlyGly (K)]VLATAFDTTLGGR_.3	5082.45	4462.61	4510.27	5204.34	4833.85	4851.43	1	1	1	1	1	1
HSPA4	A0A087WYC1;P34932	354;354	_ISK[GlyGly (K)]FFGK_.2	1809.78	1902.74	NaN	NaN	NaN	NaN	1	1	NaN	NaN	NaN	NaN
HSPA4	A0A087WYC1;P34932	111;111	_NFTTEQVTAM[Oxidation (M)]LLSK[GlyGly (K)]LK_.3	NaN	NaN	NaN	3988.35	NaN	4231.83	NaN	NaN	NaN	1	NaN	1
HSPA4	A0A087WYC1;P34932	630;632	_LSGEYEK[GlyGly (K)]FVSEDDRNSFTLK_.4	NaN	NaN	NaN	801.746	720.807	NaN	NaN	NaN	NaN	1	1	NaN
DNAH11	A0A087WYC6;A0A0C4DFR0;Q96DT5	306;306;306	_ILTTK[GlyGly (K)]QSSYFPTLK_.3	1825.06	NaN	NaN	324.971	1330.65	NaN	1	NaN	NaN	1	1	NaN
DNAH11	A0A087WYC6;A0A0C4DFR0;Q96DT5	933;933;933	_NTEK[GlyGly (K)]QLK_.2	NaN	2422.44	NaN	NaN	NaN	NaN	NaN	1	NaN	NaN	NaN	NaN
DNAH11	A0A087WYC6;A0A0C4DFR0;Q96DT5	990;990;990	_IATHLEIK[GlyGly (K)]NYQNDM[Oxidation (M)]DNM[Oxidation (M)]LGLAEVR_.4	NaN	NaN	565.421	NaN	NaN	NaN	NaN	NaN	1	NaN	NaN	NaN
CERCAM	A0A087WYE2;Q5T4B2;Q5T4B2-2;X6RL83	115;193;115;115	_TAEYFPTK[GlyGly (K)]NR_.3	8802.89	8344.38	8607.21	8651.75	6644.78	7394.42	1	1	1	1	1	1
CERCAM	A0A087WYE2;Q5T4B2;Q5T4B2-2;X6RL83	115;193;115;115	_TAEYFPTK[GlyGly (K)]NR_.2	1048.63	NaN	1795.09	604.447	1205.02	NaN	1	NaN	1	1	1	NaN
CERCAM	A0A087WYE2;Q5T4B2;Q5T4B2-2;X6RL83	41;119;41;41	_HQFLM[Oxidation (M)]ELK[GlyGly (K)]QEALTFAR_.3	NaN	NaN	8238.2	NaN	8915.81	NaN	NaN	NaN	1	NaN	1	NaN
INA	A0A087WYG8;Q16352	91;92	_TNEK[GlyGly (K)]EQLQGLNDR_.3	1271.14	1360.19	1028.07	1093.93	NaN	562.973	1	1	1	1	NaN	1
INA	A0A087WYG8;Q16352	83;84	_TNEYK[GlyGly (K)]IIR_.2	324.731	NaN	NaN	NaN	764.054	NaN	1	NaN	NaN	NaN	1	NaN
MED6	A0A087WYL7;G3V4A5;O75586;O75586-2	192;192;192;199	_FVQLK[GlyGly (K)]PGEK_.3	10265.9	10284.8	13139.3	14693.2	9085.62	13452	1	1	1	1	1	1
MED6	A0A087WYL7;G3V4A5;O75586;O75586-2	192;192;192;199	_FVQLK[GlyGly (K)]PGEK_.2	NaN	NaN	516.8	NaN	892.716	1101.36	NaN	NaN	1	NaN	1	1
MED6	A0A087WYL7;G3V4A5;O75586;O75586-2	201;201;201;208	_PVPVDQTK[GlyGly (K)]K_.3	1882.12	2662.62	1647.28	1521.86	NaN	1747.2	1	1	1	1	NaN	1
MED6	A0A087WYL7;G3V4A5;O75586;O75586-2	201;201;201;208	_PVPVDQTK[GlyGly (K)]K_.2	367.311	NaN	NaN	NaN	516.105	NaN	1	NaN	NaN	NaN	1	NaN
SIRT2	A0A087WYM3;Q8IXJ6;Q8IXJ6-2;Q8IXJ6-3;Q8IXJ6-5	268;283;246;263;213	_LLINK[GlyGly (K)]EK_.2	1388.64	1424.87	1297.17	1245.58	1338.88	1058.03	1	1	1	1	1	1
SIRT2	A0A087WYM3;Q8IXJ6;Q8IXJ6-2;Q8IXJ6-3;Q8IXJ6-5	187;202;165;182;132	_HEYPLSWM[Oxidation (M)]K[GlyGly (K)]EK_.3	5662.96	5303.89	4180.37	5332.73	NaN	6862.1	1	1	1	1	NaN	1
SIRT2	A0A087WYM3;Q8IXJ6;Q8IXJ6-2;Q8IXJ6-3;Q8IXJ6-5	275;290;253;270;220	_AGQSDPFLGM[Oxidation (M)]IM[Oxidation (M)]GLGGGM[Oxidation (M)]DFDSK[GlyGly (K)]K_.3	NaN	NaN	NaN	1225.33	1337.94	722.716	NaN	NaN	NaN	1	1	1
SIRT2	A0A087WYM3;Q8IXJ6;Q8IXJ6-2;Q8IXJ6-3;Q8IXJ6-5	142;157;120;137;87	_DK[GlyGly (K)]GLLLR_.2	NaN	NaN	11488.5	NaN	NaN	NaN	NaN	NaN	1	NaN	NaN	NaN
KIAA0586	A0A087WYM5;Q9BVV6;Q9BVV6-2;Q9BVV6-3;Q9BVV6-4	610;680;619;748;651	_TQTDFYATK[GlyGly (K)]PK_.3	4038.24	4412.62	2871.28	3229.7	4382.58	4091.8	1	1	1	1	1	1
KIAA0586	A0A087WYM5;Q9BVV6;Q9BVV6-2;Q9BVV6-3;Q9BVV6-4	269;339;354;407;310	_DDELSK[GlyGly (K)]R_.2	NaN	1177.82	1102.5	1100.62	NaN	901.969	NaN	1	1	1	NaN	1
KIAA0586	A0A087WYM5;Q9BVV6;Q9BVV6-2;Q9BVV6-3;Q9BVV6-4	129;199;214;267;170	_LQETDK[GlyGly (K)]HLQR_.3	2797.41	NaN	2127.78	1363.19	NaN	NaN	1	NaN	1	1	NaN	NaN
KIAA0586	A0A087WYM5;Q9BVV6;Q9BVV6-2;Q9BVV6-3;Q9BVV6-4	29;99;114;126;29	_ANDIFISQYTM[Oxidation (M)]GQK[GlyGly (K)]DALR_.3	NaN	NaN	NaN	2717.8	NaN	NaN	NaN	NaN	NaN	1	NaN	NaN
KIAA0586	A0A087WYM5;Q9BVV6;Q9BVV6-2;Q9BVV6-3;Q9BVV6-4	350;420;435;488;391	_SDDVLHDLGQK[GlyGly (K)]EK_.3	NaN	NaN	1268.41	NaN	NaN	NaN	NaN	NaN	1	NaN	NaN	NaN
DHX29	A0A087WYN9;Q7Z478	489;489	_DLFIAK[GlyGly (K)]LLNK_.2	NaN	NaN	NaN	NaN	3003.91	2484.1	NaN	NaN	NaN	NaN	1	1
DHX29	A0A087WYN9;Q7Z478	579;579	_DSIVETLK[GlyGly (K)]R_.2	NaN	NaN	3930.16	NaN	NaN	NaN	NaN	NaN	1	NaN	NaN	NaN
DHX29	A0A087WYN9;Q7Z478	1218;1218	_AVLVAGLYDNVGK[GlyGly (K)]IIYTK_.3	NaN	NaN	NaN	1831	NaN	NaN	NaN	NaN	NaN	1	NaN	NaN
DHX29	A0A087WYN9;Q7Z478	88;88	_VVINNK[GlyGly (K)]LEQR_.3	NaN	1048.7	NaN	NaN	NaN	319.864	NaN	1	NaN	NaN	NaN	1
DHX29	A0A087WYN9;Q7Z478	1231;1231	_IIYTK[GlyGly (K)]SVDVTEK_.3	NaN	NaN	NaN	1357.96	NaN	NaN	NaN	NaN	NaN	1	NaN	NaN
SRRD	A0A087WYR1;Q9UH36	238;242	_M[Oxidation (M)]VIIGNSFK[GlyGly (K)]GLEER_.3	NaN	NaN	7332.48	8108.99	NaN	NaN	NaN	NaN	1	1	NaN	NaN
UGP2	A0A087WYS1;E7EUC7;Q16851;Q16851-2	432;441;432;421	_LGSSFTK[GlyGly (K)]VQDYLR_.3	NaN	3343.76	NaN	2969.79	NaN	2639.72	NaN	1	NaN	1	NaN	1
UGP2	A0A087WYS1;E7EUC7;Q16851;Q16851-2	39;48;39;28	_ILTTASSHEFEHTK[GlyGly (K)]K_.4	399.6	654.171	250.054	NaN	NaN	NaN	1	1	1	NaN	NaN	NaN
UGP2	A0A087WYS1;E7EUC7;Q16851;Q16851-2	313;322;313;302	_AHVDEFK[GlyGly (K)]SVSK_.3	NaN	2066.23	1814.78	NaN	NaN	NaN	NaN	1	1	NaN	NaN	NaN
ZMYND8	A0A087WYS3;Q9ULU4;Q9ULU4-10;Q9ULU4-11;Q9ULU4-12;Q9ULU4-13;Q9ULU4-19;Q9ULU4-22;Q9ULU4-7;Q9ULU4-8;Q9ULU4-9	165;165;185;165;185;185;192;185;185;185;165	_M[Oxidation (M)]K[GlyGly (K)]QPGTDAFQK_.3	12060.5	NaN	NaN	9878.89	10086.4	10687.1	1	NaN	NaN	1	1	1
ZMYND8	A0A087WYS3;Q9ULU4;Q9ULU4-10;Q9ULU4-11;Q9ULU4-12;Q9ULU4-13;Q9ULU4-19;Q9ULU4-22;Q9ULU4-7;Q9ULU4-8;Q9ULU4-9	876;1003;1023;1003;977;977;1030;950;1023;896;957	_LIAEVK[GlyGly (K)]K_.2	1429.19	1856.5	NaN	NaN	NaN	NaN	1	1	NaN	NaN	NaN	NaN
PTGES3	A0A087WYT3;Q15185;Q15185-4	30;26;26	_DVNVNFEK[GlyGly (K)]SK_.3	37684.1	39047.5	36472.4	39744.1	34787.5	37116	1	1	1	1	1	1
PTGES3	A0A087WYT3;Q15185;Q15185-4	30;26;26	_DVNVNFEK[GlyGly (K)]SK_.2	23885.7	24196	23972.3	26396.8	30203	25540.5	1	1	1	1	1	1
PTGES3	A0A087WYT3;Q15185;Q15185-4	53;49;49	_HLNEIDLFHC[Carbamidomethyl (C)]IDPNDSK[GlyGly (K)]HK_.4	9598.56	10289.4	10065.5	9716.33	9611.12	10353.9	1	1	1	1	1	1
PTGES3	A0A087WYT3;Q15185;Q15185-4	53;49;49	_HLNEIDLFHC[Carbamidomethyl (C)]IDPNDSK[GlyGly (K)]HK_.5	4436.19	5182.83	NaN	NaN	NaN	NaN	1	1	NaN	NaN	NaN	NaN
PTGES3	A0A087WYT3;Q15185;Q15185-4	38;34;34	_SK[GlyGly (K)]LTFSC[Carbamidomethyl (C)]LGGSDNFK_.3	8558.28	7602.61	9496.13	7641.87	8666.77	8953.85	1	1	1	1	1	1
SNX9	A0A087WYU1;Q9Y5X1	213;214	_PGTEQYLLAK[GlyGly (K)]QLAK_.3	21179.7	22556.8	23463.5	22662.1	21596	22518.2	1	1	1	1	1	1
SNX9	A0A087WYU1;Q9Y5X1	414;415	_ELLTVGQEHWK[GlyGly (K)]R_.3	12064.5	9355.56	11719.6	10555.1	12058.2	11139.7	1	1	1	1	1	1
SNX9	A0A087WYU1;Q9Y5X1	511;512	_GAIEK[GlyGly (K)]VK_.2	3921.77	NaN	4482.84	4505.4	5512.91	5598.61	1	NaN	1	1	1	1
SNX9	A0A087WYU1;Q9Y5X1	207;208	_FPGFAK[GlyGly (K)]PGTEQYLLAK_.3	5251.87	4968.37	NaN	5026.36	3004.34	4527.57	1	1	NaN	1	1	1
SNX9	A0A087WYU1;Q9Y5X1	404;405	_FTK[GlyGly (K)]AM[Oxidation (M)]DDGVK_.3	10955.4	11744.8	11606.8	10656.2	12869.5	11030.5	1	1	1	1	1	1
SNX9	A0A087WYU1;Q9Y5X1	404;405	_FTK[GlyGly (K)]AM[Oxidation (M)]DDGVK_.2	672.85	NaN	772.651	1292.01	NaN	NaN	1	NaN	1	1	NaN	NaN
SNX9	A0A087WYU1;Q9Y5X1	522;523	_LVATSK[GlyGly (K)]ITLQDK_.3	7792.27	7621.7	8712.55	8087.24	7529.1	7451.89	1	1	1	1	1	1
SNX9	A0A087WYU1;Q9Y5X1	522;523	_LVATSK[GlyGly (K)]ITLQDK_.2	NaN	NaN	1300.27	NaN	1494.34	NaN	NaN	NaN	1	NaN	1	NaN
SNX9	A0A087WYU1;Q9Y5X1	202;203	_IPLNK[GlyGly (K)]FPGFAK_.3	NaN	5770.53	6306.46	7263.98	5549.19	7290.93	NaN	1	1	1	1	1
SNX9	A0A087WYU1;Q9Y5X1	202;203	_IPLNK[GlyGly (K)]FPGFAK_.2	NaN	NaN	NaN	NaN	842.663	NaN	NaN	NaN	NaN	NaN	1	NaN
SNX9	A0A087WYU1;Q9Y5X1	318;319	_FEEEFIK[GlyGly (K)]M[Oxidation (M)]R_.3	2263.57	3812.73	1430.33	3113.73	1927.25	3053.71	1	1	1	1	1	1
SNX9	A0A087WYU1;Q9Y5X1	528;529	_ITLQDK[GlyGly (K)]QNM[Oxidation (M)]VK_.3	2399.96	2276.42	2848.54	NaN	NaN	NaN	1	1	1	NaN	NaN	NaN
SNX9	A0A087WYU1;Q9Y5X1	426;427	_C[Carbamidomethyl (C)]TGPLPK[GlyGly (K)]EYQK_.3	1234.5	NaN	1176.43	779.629	NaN	NaN	1	NaN	1	1	NaN	NaN
SNX9	A0A087WYU1;Q9Y5X1	300;301	_FGSAIPIPSLPDK[GlyGly (K)]QVTGR_.3	NaN	NaN	NaN	20549.3	19172.5	NaN	NaN	NaN	NaN	1	1	NaN
SNX9	A0A087WYU1;Q9Y5X1	568;569	_LYLEQQVQFYETIAEK[GlyGly (K)]LR_.3	NaN	NaN	NaN	3662.6	NaN	4094.07	NaN	NaN	NaN	1	NaN	1
SNX9	A0A087WYU1;Q9Y5X1	497;498	_GFLGC[Carbamidomethyl (C)]FPDIIGTHK[GlyGly (K)]GAIEK_.4	1149.11	1339.72	1447.8	NaN	NaN	1147.29	1	1	1	NaN	NaN	1
SNX9	A0A087WYU1;Q9Y5X1	398;399	_C[Carbamidomethyl (C)]EAVGK[GlyGly (K)]FTK_.3	1694.49	1504.94	NaN	NaN	NaN	NaN	1	1	NaN	NaN	NaN	NaN
SNX9	A0A087WYU1;Q9Y5X1	286;287	_YK[GlyGly (K)]HFDWLYER_.3	4737.29	NaN	NaN	NaN	NaN	NaN	1	NaN	NaN	NaN	NaN	NaN
SNX9	A0A087WYU1;Q9Y5X1	518;519	_ESDK[GlyGly (K)]LVATSK_.3	NaN	NaN	NaN	749.223	NaN	NaN	NaN	NaN	NaN	1	NaN	NaN
SYNJ2BP-COX16	A0A087WYV9	117	_YDAVK[GlyGly (K)]SK_.2	4556.47	4541.49	3424.29	2880.17	4037.62	2768.47	1	1	1	1	1	1
SYNJ2BP-COX16	A0A087WYV9	47	_IK[GlyGly (K)]ENGAAALDGR_.3	NaN	NaN	NaN	NaN	NaN	4752.46	NaN	NaN	NaN	NaN	NaN	1
SYNJ2BP-COX16	A0A087WYV9	173	_NPESLK[GlyGly (K)]TK_.2	NaN	NaN	NaN	NaN	259.755	NaN	NaN	NaN	NaN	NaN	1	NaN
C11orf73	A0A087WYW7;Q53FT3	122;188	_LAQNPLFWK[GlyGly (K)]T_.2	19822.6	17729.5	16962.3	16635.4	17177.4	16699.4	1	1	1	1	1	1
GOSR1	A0A087WYX5;E9PCW1;G5E9T8;O95249;O95249-2	165;158;165;160;95	_TELFLK[GlyGly (K)]EHDHLR_.4	5704.61	6478.64	7746.59	7909.5	6078.64	6382.26	1	1	1	1	1	1
GOSR1	A0A087WYX5;E9PCW1;G5E9T8;O95249;O95249-2	165;158;165;160;95	_TELFLK[GlyGly (K)]EHDHLR_.3	4704.65	5036.98	5596.52	4070.8	6022.08	5675.42	1	1	1	1	1	1
GOSR1	A0A087WYX5;E9PCW1;G5E9T8;O95249;O95249-2	181;174;181;176;111	_LIEETISIAM[Oxidation (M)]ATK[GlyGly (K)]ENM[Oxidation (M)]TSQR_.3	921.938	NaN	1509.78	1336.36	1983.56	671.425	1	NaN	1	1	1	1
TARDBP	A0A087WYY0;A0A087X260;B1AKP7;G3V162;Q13148	85;85;85;85;85	_M[Oxidation (M)]DETDASSAVK[GlyGly (K)]VK_.3	53528.4	54929.2	60019.4	54199.5	51808	53786.3	1	1	1	1	1	1
TARDBP	A0A087WYY0;A0A087X260;B1AKP7;G3V162;Q13148	85;85;85;85;85	_M[Oxidation (M)]DETDASSAVK[GlyGly (K)]VK_.2	942.703	NaN	1179.2	738.999	1258.97	1053.4	1	NaN	1	1	1	1
TARDBP	A0A087WYY0;A0A087X260;B1AKP7;G3V162;Q13148	152;152;152;152;152	_FTEYETQVK[GlyGly (K)]VM[Oxidation (M)]SQR_.3	12632.3	12055.9	11983.5	12892	13764.7	12833.7	1	1	1	1	1	1
TARDBP	A0A087WYY0;A0A087X260;B1AKP7;G3V162;Q13148	99;99;99;99;99	_AVQK[GlyGly (K)]TSDLIVLGLPWK_.3	25894.1	22924	28520.5	23896.8	28215	24621.7	1	1	1	1	1	1
TARDBP	A0A087WYY0;A0A087X260;B1AKP7;G3V162;Q13148	177;177;177;177;177	_LPNSK[GlyGly (K)]QSQDEPLR_.3	18798.4	19363.6	19788.6	21212.5	19277.7	19896	1	1	1	1	1	1
TARDBP	A0A087WYY0;A0A087X260;B1AKP7;G3V162;Q13148	172;172;172;172;172	_WC[Carbamidomethyl (C)]DC[Carbamidomethyl (C)]K[GlyGly (K)]LPNSK_.3	12418.9	10048	12726.2	10832.3	12865.7	11470.4	1	1	1	1	1	1
TARDBP	A0A087WYY0;A0A087X260;B1AKP7;G3V162;Q13148	103;103;103;103;103	_TSDLIVLGLPWK[GlyGly (K)]TTEQDLK_.3	NaN	NaN	22591.9	NaN	NaN	26273.9	NaN	NaN	1	NaN	NaN	1
RAVER1	A0A087WZ13;E9PAU2;Q8IY67-2	433;450;433	_GK[GlyGly (K)]PPPLLPSVLGPAGGDR_.3	4402.39	8309.83	7357.45	4892.25	4400.29	4710.42	1	1	1	1	1	1
RAVER1	A0A087WZ13;E9PAU2;Q8IY67-2	191;208;191	_SDLLGK[GlyGly (K)]PLGPR_.3	1793.03	3003.54	2121.65	2495.97	4780.88	NaN	1	1	1	1	1	NaN
IFFO1	A0A087WZ16;Q0D2I5;Q0D2I5-4;Q0D2I5-5;Q0D2I5-7	473;461;464;465;464	_DTESLFK[GlyGly (K)]TR_.3	7346.34	6934.55	6453.87	6749.89	5631.37	6934.02	1	1	1	1	1	1
IFFO1	A0A087WZ16;Q0D2I5;Q0D2I5-4;Q0D2I5-5;Q0D2I5-7	473;461;464;465;464	_DTESLFK[GlyGly (K)]TR_.2	3704.66	4200.03	4140.92	4566.61	3576	3642.17	1	1	1	1	1	1
IFFO1	A0A087WZ16;Q0D2I5;Q0D2I5-4;Q0D2I5-5;Q0D2I5-7	470;458;461;462;461	_VIK[GlyGly (K)]DTESLFK_.3	NaN	760.488	NaN	406.021	NaN	NaN	NaN	1	NaN	1	NaN	NaN
RECQL4	A0A087WZ30;O94761	831;831	_HVHADSTDFLAVK[GlyGly (K)]R_.4	43336.3	39192.6	36385.4	35841.2	35985.7	32885.1	1	1	1	1	1	1
RECQL4	A0A087WZ30;O94761	831;831	_HVHADSTDFLAVK[GlyGly (K)]R_.3	6231.9	6584.57	6405.96	6894.11	7386	5402.79	1	1	1	1	1	1
RECQL4	A0A087WZ30;O94761	1100;1100	_LK[GlyGly (K)]DLLGR_.2	5298.27	NaN	5610.22	5303.11	6052.1	6342	1	NaN	1	1	1	1
RECQL4	A0A087WZ30;O94761	683;683	_DTDQALLTLLQGK[GlyGly (K)]R_.3	12689.6	7390.21	12925.8	13880.9	12321.4	13847.4	1	1	1	1	1	1
RECQL4	A0A087WZ30;O94761	330;330	_AGK[GlyGly (K)]AEGTAPLHIFPR_.4	3585.2	3336.14	4243.79	2900.28	NaN	2631.17	1	1	1	1	NaN	1
;ALG9;ALG9	A0A087WZ62;Q9H6U8;Q9H6U8-3	696;463;470	_PVNVC[Carbamidomethyl (C)]VGK[GlyGly (K)]EWYR_.3	5513.77	6023.56	NaN	7126.07	6827.31	6674.21	1	1	NaN	1	1	1
;ALG9;ALG9	A0A087WZ62;Q9H6U8;Q9H6U8-3	276;43;43	_TELSGNK[GlyGly (K)]AGQVWAPEGSTAFK_.3	NaN	1410.48	NaN	2463.39	2852.22	NaN	NaN	1	NaN	1	1	NaN
;ALG9;ALG9	A0A087WZ62;Q9H6U8;Q9H6U8-3	760;527;534	_YIDISK[GlyGly (K)]C[Carbamidomethyl (C)]HYLVDLDTM[Oxidation (M)]R_.4	5313.18	2032.99	4062.05	NaN	NaN	NaN	1	1	1	NaN	NaN	NaN
KRR1	A0A087WZC7;Q13601	227;227	_ELAK[GlyGly (K)]DSELR_.3	7303.19	NaN	5328.76	5803.16	NaN	NaN	1	NaN	1	1	NaN	NaN
KRR1	A0A087WZC7;Q13601	42;42	_EPAFSK[GlyGly (K)]EDNPR_.3	NaN	NaN	NaN	3959.74	1214.46	NaN	NaN	NaN	NaN	1	1	NaN
KRR1	A0A087WZC7;Q13601	242;242	_FLPQFK[GlyGly (K)]HK_.3	NaN	426.488	1	NaN	NaN	NaN	NaN	1	1	NaN	NaN	NaN
MARCKS	A0A087WZH7;P29966	163;163	_SFK[GlyGly (K)]LSGFSFK_.3	3252.52	NaN	NaN	NaN	NaN	NaN	1	NaN	NaN	NaN	NaN	NaN
DHPS	A0A087WZK0;P49366;P49366-2	209;210;210	_LGK[GlyGly (K)]EINNPESVYYWAQK_.3	10552.4	10201.5	10725.7	10439.9	9628.18	9138.14	1	1	1	1	1	1
DHPS	A0A087WZK0;P49366;P49366-2	360;359;312	_M[Oxidation (M)]DAFM[Oxidation (M)]HEK[GlyGly (K)]NED_.3	1055.12	810.35	1179.24	466.07	553.261	1088.67	1	1	1	1	1	1
DHPS	A0A087WZK0;P49366;P49366-2	61;62;62	_AVQQVNAM[Oxidation (M)]IEK[GlyGly (K)]K_.3	4444.58	NaN	3584.97	4455.16	5360.49	6434.15	1	NaN	1	1	1	1
DHPS	A0A087WZK0;P49366;P49366-2	212;213;213	_EINNPESVYYWAQK[GlyGly (K)]NHIPVFSPALTDGSLGDM[Oxidation (M)]IFFHSYK_.5	NaN	NaN	NaN	NaN	NaN	3580.94	NaN	NaN	NaN	NaN	NaN	1
DHPS	A0A087WZK0;P49366;P49366-2	340;339;292	_VYADASLVFPLLVAETFAQK[GlyGly (K)]M[Oxidation (M)]DAFM[Oxidation (M)]HEK_.4	NaN	NaN	769.765	NaN	NaN	NaN	NaN	NaN	1	NaN	NaN	NaN
DACH1	A0A087WZP2;Q9UI36;Q9UI36-2	662;664;612	_ETLEK[GlyGly (K)]QLAM[Oxidation (M)]EQK_.3	1327.72	NaN	850.634	1335.23	NaN	NaN	1	NaN	1	1	NaN	NaN
DACH1	A0A087WZP2;Q9UI36;Q9UI36-2	479;481;429	_VETSVIK[GlyGly (K)]ER_.3	2315.24	NaN	2065.92	2011.8	NaN	NaN	1	NaN	1	1	NaN	NaN
DACH1	A0A087WZP2;Q9UI36;Q9UI36-2	704;706;654	_EQAEQTLK[GlyGly (K)]QAASTDSLR_.3	NaN	NaN	NaN	NaN	NaN	683.77	NaN	NaN	NaN	NaN	NaN	1
BRCC3	A0A087WZR3;P46736-2;P46736-3	169;168;169	_VLYTC[Carbamidomethyl (C)]FQSIQAQK[GlyGly (K)]SSEYER_.3	1254.06	1251.47	1484.77	1981.6	2715.33	2543.54	1	1	1	1	1	1
CDK16	A0A087WZU2;E5RGN0;Q00536;Q00536-2;Q00536-3	250;298;298;372;304	_GELK[GlyGly (K)]LADFGLAR_.3	23894.7	25564.4	20682.8	19636.5	21432.1	21272.3	1	1	1	1	1	1
CDK16	A0A087WZU2;E5RGN0;Q00536;Q00536-2;Q00536-3	250;298;298;372;304	_GELK[GlyGly (K)]LADFGLAR_.2	28872.6	NaN	NaN	NaN	NaN	NaN	1	NaN	NaN	NaN	NaN	NaN
CDK16	A0A087WZU2;E5RGN0;Q00536;Q00536-2;Q00536-3	138;186;186;260;192	_LTDNLVALK[GlyGly (K)]EIR_.3	18925.2	19052.6	NaN	NaN	17955.4	18331.8	1	1	NaN	NaN	1	1
CDK16	A0A087WZU2;E5RGN0;Q00536;Q00536-2;Q00536-3	238;286;286;360;292	_DLK[GlyGly (K)]PQNLLINER_.3	12567.2	NaN	NaN	NaN	9319.03	NaN	1	NaN	NaN	NaN	1	NaN
CDK16	A0A087WZU2;E5RGN0;Q00536;Q00536-2;Q00536-3	61;109;109;183;115	_ISTEDINK[GlyGly (K)]R_.3	1248.35	1047.35	NaN	NaN	NaN	NaN	1	1	NaN	NaN	NaN	NaN
CDK16	A0A087WZU2;E5RGN0;Q00536;Q00536-2;Q00536-3	163;211;211;285;217	_EVSLLK[GlyGly (K)]DLK_.2	NaN	NaN	NaN	936.57	NaN	727.277	NaN	NaN	NaN	1	NaN	1
CDK16	A0A087WZU2;E5RGN0;Q00536;Q00536-2;Q00536-3	123;171;171;245;177	_LGEGTYATVYK[GlyGly (K)]GK_.3	3096.29	NaN	NaN	NaN	NaN	NaN	1	NaN	NaN	NaN	NaN	NaN
PPIP5K2	A0A087WZV0;O43314;O43314-2	558;558;558	_HDLK[GlyGly (K)]IYASDEGR_.3	2813.4	3085.91	2856.38	2790.44	3017.55	2685.76	1	1	1	1	1	1
PPIP5K2	A0A087WZV0;O43314;O43314-2	623;623;623	_LHEILQK[GlyGly (K)]DR_.3	2503.03	2607.21	3354.2	NaN	NaN	NaN	1	1	1	NaN	NaN	NaN
PPIP5K2	A0A087WZV0;O43314;O43314-2	264;264;264	_SPALDGK[GlyGly (K)]VER_.3	NaN	4613.83	3197.64	NaN	NaN	NaN	NaN	1	1	NaN	NaN	NaN
PPIP5K2	A0A087WZV0;O43314;O43314-2	264;264;264	_SPALDGK[GlyGly (K)]VER_.2	NaN	NaN	622.579	NaN	NaN	NaN	NaN	NaN	1	NaN	NaN	NaN
HNRNPAB	A0A087WZV1;D6R9P3;D6RBZ0;D6RD18;Q99729-2;Q99729-3	125;127;127;127;127;127	_VLDQK[GlyGly (K)]EHR_.3	32424.2	27818.9	30497.6	23685.3	26884.3	28476.8	1	1	1	1	1	1
HNRNPAB	A0A087WZV1;D6R9P3;D6RBZ0;D6RD18;Q99729-2;Q99729-3	125;127;127;127;127;127	_VLDQK[GlyGly (K)]EHR_.2	1046.69	1243.05	830.462	2202.67	1169.52	710.677	1	1	1	1	1	1
HNRNPAB	A0A087WZV1;D6R9P3;D6RBZ0;D6RD18;Q99729-2;Q99729-3	222;224;224;224;224;224	_C[Carbamidomethyl (C)]EIK[GlyGly (K)]VAQPK_.3	12898	12896.4	12745.5	12474.5	11129.5	10837.9	1	1	1	1	1	1
HNRNPAB	A0A087WZV1;D6R9P3;D6RBZ0;D6RD18;Q99729-2;Q99729-3	222;224;224;224;224;224	_C[Carbamidomethyl (C)]EIK[GlyGly (K)]VAQPK_.2	1170.27	777.337	851.883	907.061	833.928	831.372	1	1	1	1	1	1
HNRNPAB	A0A087WZV1;D6R9P3;D6RBZ0;D6RD18;Q99729-2;Q99729-3	154;156;156;156;156;156	_IFVGGLNPEATEEK[GlyGly (K)]IR_.3	2688.09	3758.02	2626.04	2482.95	3252.58	4085	1	1	1	1	1	1
HNRNPAB	A0A087WZV1;D6R9P3;D6RBZ0;D6RD18;Q99729-2;Q99729-3	91;93;93;93;93;93	_FGEVVDC[Carbamidomethyl (C)]TIK[GlyGly (K)]M[Oxidation (M)]DPNTGR_.3	55233.8	56396	52791.6	57786.1	63095.7	64341.8	1	1	1	1	1	1
HNRNPAB	A0A087WZV1;D6R9P3;D6RBZ0;D6RD18;Q99729-2;Q99729-3	86;88;88;88;88;88	_DYFTK[GlyGly (K)]FGEVVDC[Carbamidomethyl (C)]TIK_.3	4204.31	4575.55	3783.42	2770.11	4008.69	3611.42	1	1	1	1	1	1
SBDS	A0A087X020;Q9Y3A5	86;86	_QILTK[GlyGly (K)]GEVQVSDK_.3	5298.32	4880.46	4206.2	4432.86	5265.39	4865.84	1	1	1	1	1	1
SBDS	A0A087X020;Q9Y3A5	149;149	_STK[GlyGly (K)]QQALEVIK_.3	2944.63	2957.94	4739.93	4149.85	7801.1	5087.19	1	1	1	1	1	1
SBDS	A0A087X020;Q9Y3A5	139;139	_DIHYSVK[GlyGly (K)]TNK_.3	4280.81	4254	3830.05	3616.11	3826.05	3476.76	1	1	1	1	1	1
ANKRD36	A0A087X037;A6QL64	232;232	_IAGDYAIEAK[GlyGly (K)]NR_.3	1799.64	2246.97	1885.52	1988.53	1210.67	1630.2	1	1	1	1	1	1
HYOU1	A0A087X054;Q9Y4L1	80;80	_FFGDSAASM[Oxidation (M)]AIK[GlyGly (K)]NPK_.3	3103.54	2806.64	3173.48	NaN	2679.72	3428.82	1	1	1	NaN	1	1
HYOU1	A0A087X054;Q9Y4L1	68;68	_TPVIVTLK[GlyGly (K)]ENER_.3	4254.12	5283.85	4522.23	4826.24	4473.52	4451.19	1	1	1	1	1	1
HYOU1	A0A087X054;Q9Y4L1	521;521	_LK[GlyGly (K)]GVGDSFK_.3	2384.47	2838.24	2187.28	2462.21	NaN	NaN	1	1	1	1	NaN	NaN
TRO	A0A087X070;G5E9N2;Q12816;Q12816-2;Q12816-4;Q12816-5	182;579;579;579;182;182	_LITDEFVK[GlyGly (K)]QK_.3	51935.5	53746.7	45666.7	52056.1	43870.7	43737.6	1	1	1	1	1	1
TRO	A0A087X070;G5E9N2;Q12816;Q12816-2;Q12816-4;Q12816-5	182;579;579;579;182;182	_LITDEFVK[GlyGly (K)]QK_.2	8870.56	8903.9	9905.16	8894.01	10567.4	10154.3	1	1	1	1	1	1
TRO	A0A087X070;G5E9N2;Q12816;Q12816-2;Q12816-4;Q12816-5	57;454;454;454;57;57	_YLLVK[GlyGly (K)]DQTK_.3	11940.4	13033.5	11346.9	13491.9	10461.1	9937.01	1	1	1	1	1	1
TRO	A0A087X070;G5E9N2;Q12816;Q12816-2;Q12816-4;Q12816-5	57;454;454;454;57;57	_YLLVK[GlyGly (K)]DQTK_.2	9649.16	9822.23	9348.83	9706.07	12149.3	12469.7	1	1	1	1	1	1
TRO	A0A087X070;G5E9N2;Q12816;Q12816-2;Q12816-4;Q12816-5	62;459;459;459;62;62	_DQTK[GlyGly (K)]IPIK_.2	7574.08	8479.15	7471.13	8238.09	7580.56	6024.75	1	1	1	1	1	1
TRO	A0A087X070;G5E9N2;Q12816;Q12816-2;Q12816-4;Q12816-5	102;499;499;499;102;102	_VNLK[GlyGly (K)]EIDK_.2	2146.84	1360.38	2516.28	2211.75	2705.49	2350.88	1	1	1	1	1	1
TRO	A0A087X070;G5E9N2;Q12816;Q12816-2;Q12816-4;Q12816-5	102;499;499;499;102;102	_VNLK[GlyGly (K)]EIDK_.3	4757.23	3873.35	5353.06	4510.12	8479.65	NaN	1	1	1	1	1	NaN
TRO	A0A087X070;G5E9N2;Q12816;Q12816-2;Q12816-4;Q12816-5	181;578;578;578;181;181	_K[GlyGly (K)]LITDEFVK[GlyGly (K)]QK_.3	3191.22	2959.67	3877.04	3514.73	3060.65	3499.56	NaN	NaN	NaN	NaN	NaN	NaN
TRO	A0A087X070;G5E9N2;Q12816;Q12816-2;Q12816-4;Q12816-5	92;489;489;489;92;92	_ASYTLEK[GlyGly (K)]M[Oxidation (M)]FR_.3	3832.85	4111.28	3101.26	3914.22	3161.82	2919.87	1	1	1	1	1	1
TRO	A0A087X070;G5E9N2;Q12816;Q12816-2;Q12816-4;Q12816-5	92;489;489;489;92;92	_ASYTLEK[GlyGly (K)]M[Oxidation (M)]FR_.2	NaN	NaN	NaN	NaN	898.179	814.306	NaN	NaN	NaN	NaN	1	1
CAPRIN1	A0A087X082;Q14444;Q14444-2	62;115;115	_SFM[Oxidation (M)]ALSQDIQK[GlyGly (K)]TIK_.3	1916.9	2052.88	1886.29	2522.24	2474.13	2304.03	1	1	1	1	1	1
CAPRIN1	A0A087X082;Q14444;Q14444-2	20;73;73	_GK[GlyGly (K)]LDDYQER_.3	3250.38	2731.75	3372.41	5306.95	NaN	NaN	1	1	1	1	NaN	NaN
CAPRIN1	A0A087X082;Q14444;Q14444-2	179;232;232	_VLK[GlyGly (K)]EIVER_.3	4415.82	4078.83	NaN	NaN	4597.52	NaN	1	1	NaN	NaN	1	NaN
SNAP47	A0A087X0B7;Q5SQN1	287;332	_M[Oxidation (M)]PEVIPILEVQFSK[GlyGly (K)]K_.3	13950.7	15100.7	6159.88	19689.7	7315.49	16045.8	1	1	1	1	1	1
SNAP47	A0A087X0B7;Q5SQN1	194;239	_EDVSM[Oxidation (M)]TSC[Carbamidomethyl (C)]EPFGK[GlyGly (K)]EGILIK_.3	2968.94	3977.03	3197.35	3925.74	4014.91	4640.21	1	1	1	1	1	1
SNAP47	A0A087X0B7;Q5SQN1	272;317	_FIGK[GlyGly (K)]PDM[Oxidation (M)]AYR_.3	9756.66	10106	9749.21	10386.4	8555.91	10189.5	1	1	1	1	1	1
SNAP47	A0A087X0B7;Q5SQN1	272;317	_FIGK[GlyGly (K)]PDM[Oxidation (M)]AYR_.2	NaN	NaN	NaN	907.465	NaN	NaN	NaN	NaN	NaN	1	NaN	NaN
SNAP47	A0A087X0B7;Q5SQN1	253;298	_EDVDDIK[GlyGly (K)]VHSPYEISIR_.4	9108.71	8243.78	6284.32	7253.29	8728.15	11069	1	1	1	1	1	1
SNAP47	A0A087X0B7;Q5SQN1	253;298	_EDVDDIK[GlyGly (K)]VHSPYEISIR_.3	NaN	NaN	NaN	NaN	NaN	1300.06	NaN	NaN	NaN	NaN	NaN	1
SNAP47	A0A087X0B7;Q5SQN1	376;421	_M[Oxidation (M)]K[GlyGly (K)]GLALEAESELER_.3	4285.14	3512.84	4528.18	NaN	NaN	4461.55	1	1	1	NaN	NaN	1
SNAP47	A0A087X0B7;Q5SQN1	404;449	_ATLTIDK[GlyGly (K)]HNR_.3	1396.33	1426.76	1018.98	1564.99	978.668	1211.36	1	1	1	1	1	1
SNAP47	A0A087X0B7;Q5SQN1	404;449	_ATLTIDK[GlyGly (K)]HNR_.4	442.625	781.874	323.527	NaN	NaN	NaN	1	1	1	NaN	NaN	NaN
SNAP47	A0A087X0B7;Q5SQN1	207;252	_EGILIK[GlyGly (K)]IPAVISHR_.4	11398.1	9791.16	13593.3	13097.6	12101.2	12939.1	1	1	1	1	1	1
SNAP47	A0A087X0B7;Q5SQN1	207;252	_EGILIK[GlyGly (K)]IPAVISHR_.3	4654.94	NaN	NaN	NaN	7365.79	NaN	1	NaN	NaN	NaN	1	NaN
SNAP47	A0A087X0B7;Q5SQN1	282;327	_LISAK[GlyGly (K)]M[Oxidation (M)]PEVIPILEVQFSK_.3	NaN	NaN	7462.06	17878.5	NaN	11687.6	NaN	NaN	1	1	NaN	1
SNAP47	A0A087X0B7;Q5SQN1	119;164	_GEELTGLM[Oxidation (M)]AGSQK[GlyGly (K)]R_.3	7019.8	7517.05	3157.07	7268.79	4652.03	7062.39	1	1	1	1	1	1
SNAP47	A0A087X0B7;Q5SQN1	183;228	_LWK[GlyGly (K)]TPPETK_.3	6836.79	6112.8	7008.21	6604.74	NaN	5012.58	1	1	1	1	NaN	1
SNAP47	A0A087X0B7;Q5SQN1	186;231	_TPPETK[GlyGly (K)]PR_.3	5803.3	6071.29	4892.45	NaN	8345.16	NaN	1	1	1	NaN	1	NaN
SNAP47	A0A087X0B7;Q5SQN1	186;231	_TPPETK[GlyGly (K)]PR_.2	2933.58	NaN	NaN	NaN	NaN	NaN	1	NaN	NaN	NaN	NaN	NaN
ZFAND2B	A0A087X0D9;B4DEN4;B8ZZ56;E7EV05;E9PFU9;Q8WV99;Q8WV99-2	51;95;95;95;95;95;95	_IFTNK[GlyGly (K)]C[Carbamidomethyl (C)]ER_.3	2252.26	3038.65	2221.07	1703.57	1685.33	1461.19	1	1	1	1	1	1
DDHD1	A0A087X0H7;Q8NEL9;Q8NEL9-2;Q8NEL9-3;Q8NEL9-4	449;578;578;160;585	_HLLDELYITK[GlyGly (K)]R_.3	6667.98	5223.94	8642.22	9334.28	8897.33	8548.08	1	1	1	1	1	1
RBM26	A0A087X0H9;Q5T8P6;Q5T8P6-2;Q5T8P6-3	699;697;673;670	_TVYNPAALK[GlyGly (K)]AAQK_.3	NaN	2132.28	1559.53	1979.71	NaN	NaN	NaN	1	1	1	NaN	NaN
RBM26	A0A087X0H9;Q5T8P6;Q5T8P6-2;Q5T8P6-3	498;493;493;493	_TIGSGEPGVPTK[GlyGly (K)]K_.3	1697.12	1899.21	1478.08	NaN	NaN	1524.69	1	1	1	NaN	NaN	1
RBM26	A0A087X0H9;Q5T8P6;Q5T8P6-2;Q5T8P6-3	95;95;95;95	_VEFFPHQEK[GlyGly (K)]DIK_.4	NaN	NaN	1	NaN	NaN	NaN	NaN	NaN	1	NaN	NaN	NaN
COPE	A0A087X0I4;O14579	245;246	_DSGYPETLVNLIVLSQHLGK[GlyGly (K)]PPEVTNR_.4	5193.63	5813.66	4632.72	6105.94	6826.27	6956.97	1	1	1	1	1	1
COPE	A0A087X0I4;O14579	272;273	_YLSQLK[GlyGly (K)]DAHR_.3	32901.2	35153.2	38194.4	35744.7	32412.6	32756.5	1	1	1	1	1	1
COPE	A0A087X0I4;O14579	272;273	_YLSQLK[GlyGly (K)]DAHR_.4	11606.1	12083.7	12158.2	9827.94	7685.48	8464.58	1	1	1	1	1	1
COPE	A0A087X0I4;O14579	282;283	_SHPFIK[GlyGly (K)]EYQAK_.3	10126.5	9624.94	10039.8	9892.09	10431	10278.1	1	1	1	1	1	1
COPE	A0A087X0I4;O14579	65;66	_FGVVLDEIK[GlyGly (K)]PSSAPELQAVR_.3	10020	NaN	8061.95	NaN	NaN	16015	1	NaN	1	NaN	NaN	1
COPE	A0A087X0I4;O14579	288;289	_EYQAK[GlyGly (K)]ENDFDR_.3	3907.36	4766.11	6112.52	5500.69	5341.43	5075.79	1	1	1	1	1	1
COPE	A0A087X0I4;O14579	40;41	_VK[GlyGly (K)]LSSPER_.3	3511.59	3250.15	2981.73	2770.99	NaN	1228.58	1	1	1	1	NaN	1
COPE	A0A087X0I4;O14579	40;41	_VK[GlyGly (K)]LSSPER_.2	NaN	NaN	NaN	1538.72	NaN	NaN	NaN	NaN	NaN	1	NaN	NaN
COPE	A0A087X0I4;O14579	64;65	_K[GlyGly (K)]FGVVLDEIK[GlyGly (K)]PSSAPELQAVR_.3	NaN	NaN	NaN	NaN	1769.92	NaN	NaN	NaN	NaN	NaN	NaN	NaN
PRKCQ	A0A087X0I9;Q04759;Q04759-2;Q04759-3	484;520;520;395	_IADFGM[Oxidation (M)]C[Carbamidomethyl (C)]K[GlyGly (K)]ENM[Oxidation (M)]LGDAK_.3	NaN	NaN	NaN	NaN	NaN	2579.36	NaN	NaN	NaN	NaN	NaN	1
MED28	A0A087X0M1;H0YAA8;Q9H204	126;123;126	_DALVQK[GlyGly (K)]HLTK_.3	2212.08	1665.52	2117.94	1763.33	982.507	NaN	1	1	1	1	1	NaN
SLC4A1AP	A0A087X0M4;Q9BWU0	421;475	_TGLIEK[GlyGly (K)]K_.2	7546.56	NaN	4590.94	4562.59	NaN	7877.94	1	NaN	1	1	NaN	1
CENPE	A0A087X0P0;Q02224;Q02224-2;Q02224-3	331;331;331;331	_NTPYVNEVSTDEALLK[GlyGly (K)]R_.3	1724.19	1096.64	1769.92	1727.78	1159.2	2089.16	1	1	1	1	1	1
CENPE	A0A087X0P0;Q02224;Q02224-2;Q02224-3	389;389;389;389	_VQNEK[GlyGly (K)]IENLTR_.3	3020.86	3461.34	3773.35	NaN	3649.6	4309.49	1	1	1	NaN	1	1
SELO	A0A087X0Q9;Q9BVL4	373;373	_YAYSK[GlyGly (K)]QPEVC[Carbamidomethyl (C)]R_.3	2925.87	3200.04	2605.77	2954.24	2850.14	2802.14	1	1	1	1	1	1
SELO	A0A087X0Q9;Q9BVL4	254;254	_FGSFEIFK[GlyGly (K)]SADEHTGR_.4	2356.38	NaN	1984.71	NaN	NaN	NaN	1	NaN	1	NaN	NaN	NaN
KDM6A	A0A087X0R0;F5H5V6;F5H6S1;F8W8R6;O15550	1126;1047;1029;1081;1098	_LQLHELTK[GlyGly (K)]LPAFVR_.4	5035.84	3490.93	9368.66	7994.64	8918.3	8783.91	1	1	1	1	1	1
KDM6A	A0A087X0R0;F5H5V6;F5H6S1;F8W8R6;O15550	964;885;867;919;936	_LNPPTPSIYLENK[GlyGly (K)]R_.3	5643.97	NaN	4692.03	4543.27	NaN	5950.42	1	NaN	1	1	NaN	1
KDM6A	A0A087X0R0;F5H5V6;F5H6S1;F8W8R6;O15550	239;239;239;239;263	_ATK[GlyGly (K)]ESYAIQYLQK_.3	NaN	NaN	NaN	NaN	1098.58	NaN	NaN	NaN	NaN	NaN	1	NaN
SNX12	A0A087X0R6;Q9UMY4;Q9UMY4-2	88;88;88	_IVVPPLPGK[GlyGly (K)]ALK_.3	2565.59	3081.33	NaN	NaN	NaN	2106.7	1	1	NaN	NaN	NaN	1
SNX12	A0A087X0R6;Q9UMY4;Q9UMY4-2	63;63;63	_LK[GlyGly (K)]ESC[Carbamidomethyl (C)]VR_.3	2756.27	1887.58	2035.13	NaN	1607.16	NaN	1	1	1	NaN	1	NaN
COL6A1	A0A087X0S5;P12109	122;122	_YFGK[GlyGly (K)]GTYTDC[Carbamidomethyl (C)]AIK_.3	1451.73	1362.51	1567.39	22236.8	1070.19	1031.1	1	1	1	1	1	1
COL6A1	A0A087X0S5;P12109	136;136	_GLEQLLVGGSHLK[GlyGly (K)]ENK_.4	1752.97	NaN	NaN	876.515	1009.73	NaN	1	NaN	NaN	1	1	NaN
COL6A1	A0A087X0S5;P12109	126;126	_GTYTDC[Carbamidomethyl (C)]AIK[GlyGly (K)]K_.3	NaN	381.965	NaN	NaN	NaN	NaN	NaN	1	NaN	NaN	NaN	NaN
SLC1A3	A0A087X0U3;P43003;P43003-2	423;535;490	_PIDSETK[GlyGly (K)]M[Oxidation (M)]_.2	6422.19	7185.5	6849.71	7252.84	7798.15	6869.9	1	1	1	1	1	1
SLC1A3	A0A087X0U3;P43003;P43003-2	33;33;33	_VQNITK[GlyGly (K)]EDVK_.3	4356.77	4953.63	3771.2	5268.78	5068.58	5166.85	1	1	1	1	1	1
SLC1A3	A0A087X0U3;P43003;P43003-2	33;33;33	_VQNITK[GlyGly (K)]EDVK_.2	452.073	NaN	520.528	549.339	821.044	754.364	1	NaN	1	1	1	1
SLC1A3	A0A087X0U3;P43003;P43003-2	394;506;461	_DVEM[Oxidation (M)]GNSVIEENEM[Oxidation (M)]K[GlyGly (K)]K_.3	38296	38180.3	43526	47178	46932.4	49907.6	1	1	1	1	1	1
SLC1A3	A0A087X0U3;P43003;P43003-2	39;39;39	_EDVK[GlyGly (K)]SYLFR_.3	2761.73	4211.82	4003.1	4620.15	2657.56	NaN	1	1	1	1	1	NaN
SLC1A3	A0A087X0U3;P43003;P43003-2	39;39;39	_EDVK[GlyGly (K)]SYLFR_.2	NaN	NaN	NaN	NaN	448.569	NaN	NaN	NaN	NaN	NaN	1	NaN
SLC1A3	A0A087X0U3;P43003;P43003-2	409;521;476	_K[GlyGly (K)]PYQLIAQDNETEK_.3	1371.78	1394.43	1585.11	1240.19	1375.1	1861.34	1	1	1	1	1	1
SLC1A3	A0A087X0U3;P43003;P43003-2	77;77;77	_EVK[GlyGly (K)]YFSFPGELLM[Oxidation (M)]R_.3	NaN	7717.02	5880.51	6080.75	7088.27	NaN	NaN	1	1	1	1	NaN
SLC1A3	A0A087X0U3;P43003;P43003-2	410;522;477	_PYQLIAQDNETEKPIDSETK[GlyGly (K)]M[Oxidation (M)]_.3	NaN	NaN	6525.5	NaN	NaN	NaN	NaN	NaN	NaN	NaN	NaN	NaN
ZBTB8OS	A0A087X0V4;A8K0B5;D3DPQ2;Q8IWT0	112;122;53;110	_EVK[GlyGly (K)]VLSIDQR_.3	6367.21	6182.39	6334.9	6469.55	5697.3	4217.16	1	1	1	1	1	1
ZBTB8OS	A0A087X0V4;A8K0B5;D3DPQ2;Q8IWT0	127;137;68;125	_SIGWGEEFSLSK[GlyGly (K)]HPQGTEVK_.4	2762.81	2551.96	5081.83	3753.55	2428.83	2517.82	1	1	1	1	1	1
RELA	A0A087X0W8;E9PKH5;Q04206;Q04206-2;Q04206-3;Q04206-4;Q2TAM5	51;51;51;38;51;51;51	_STDTTK[GlyGly (K)]THPTIK_.3	NaN	NaN	NaN	NaN	NaN	289.117	NaN	NaN	NaN	NaN	NaN	1
OTUD6B	A0A087X0W9;Q8N6M0;Q8N6M0-2	139;109;8	_AALEK[GlyGly (K)]ER_.2	4621.86	5085.4	5364.02	5455.62	4347.3	5668.11	1	1	1	1	1	1
2020-09-08	A0A087X142;A6NFQ9;A6NMH6;F8W8I8;Q92599;Q92599-2;Q92599-4	185;186;188;186;188;188;188	_ADTISK[GlyGly (K)]SELHK_.3	5996.28	6639.43	6467.8	6583.51	5116.31	5271.76	1	1	1	1	1	1
2020-09-08	A0A087X142;A6NFQ9;A6NMH6;F8W8I8;Q92599;Q92599-2;Q92599-4	191;192;194;192;194;194;194	_SELHK[GlyGly (K)]FK_.3	5115.69	6650.16	4185.45	6785.71	4498.07	6364.49	1	1	1	1	1	1
2020-09-08	A0A087X142;A6NFQ9;A6NMH6;F8W8I8;Q92599;Q92599-2;Q92599-4	351;352;354;352;354;354;354	_ETELELK[GlyGly (K)]EK_.2	NaN	NaN	233.818	NaN	NaN	NaN	NaN	NaN	1	NaN	NaN	NaN
RAB18	A0A087X163;Q9NP72;Q9NP72-2	110;134;163	_NEGLK[GlyGly (K)]FAR_.2	340.713	NaN	409.873	874.198	546.987	NaN	1	NaN	1	1	1	NaN
QSOX2	A0A087X176;Q6ZRP7	151;151	_EFTTGENFK[GlyGly (K)]GPDR_.3	4171.95	4985.64	3568.86	3784.66	NaN	5130.31	1	1	1	1	NaN	1
STAU1	A0A087X1A5;O95793;O95793-2;O95793-3;Q5JW30	69;150;69;69;69	_HDAAAK[GlyGly (K)]ALR_.3	16361.1	17214.5	15569.5	18587.1	14472.8	16558.4	1	1	1	1	1	1
STAU1	A0A087X1A5;O95793;O95793-2;O95793-3;Q5JW30	415;499;418;424;416	_VQGFQVEYK[GlyGly (K)]DFPK_.3	6215.46	NaN	NaN	NaN	NaN	NaN	1	NaN	NaN	NaN	NaN	NaN
FTL	A0A087X1B9;P02792	77;77	_ALFQDIK[GlyGly (K)]K_.2	2400.82	NaN	2353.46	2668.94	3149.15	2769.83	1	NaN	1	1	1	1
FTL	A0A087X1B9;P02792	93;93	_TPDAM[Oxidation (M)]K[GlyGly (K)]AAM[Oxidation (M)]ALEK_.3	NaN	NaN	NaN	3293.28	1020.03	NaN	NaN	NaN	NaN	1	1	NaN
FTL	A0A087X1B9;P02792	99;99	_AAM[Oxidation (M)]ALEK[GlyGly (K)]K_.2	1128.5	NaN	NaN	NaN	NaN	2272.59	1	NaN	NaN	NaN	NaN	1
FTL	A0A087X1B9;P02792	106;106	_K[GlyGly (K)]LNQALLDLHALGSAR_.4	NaN	NaN	6095.15	4591.83	NaN	NaN	NaN	NaN	1	1	NaN	NaN
FTL	A0A087X1B9;P02792	84;84	_K[GlyGly (K)]PAEDEWGK_.3	NaN	NaN	NaN	605.452	NaN	NaN	NaN	NaN	NaN	1	NaN	NaN
CYP2D7;CYP2D7;CYP2D7;CYP2D7;;;CYP2D6;CYP2D6;CYP2D6;CYP2D6;CYP2D6;CYP2D6	A0A087X1C5;A0A0G2JMD2;A0A0G2JNM9;A0A0G2JPK8;A0A0G2JQS4;A0A0G2JRU3;A0A0G2JSD7;E7ENE7;P10635;Q38LG0;Q38LG2;Q6NWU0	141;141;141;141;141;141;119;119;141;141;141;141	_NLGLGK[GlyGly (K)]K_.2	52249.1	NaN	50464.8	49674	NaN	24397.7	1	NaN	1	1	NaN	1
ARFIP2	A0A087X1E4;P53365;P53365-3	318;285;247	_FLEENK[GlyGly (K)]IK_.2	243.25	NaN	NaN	208.074	40.7876	NaN	1	NaN	NaN	1	1	NaN
2020-09-15	A0A087X1G7;A0A0B4J1S4;O60613	72;72;69	_GC[Carbamidomethyl (C)]C[Carbamidomethyl (C)]QEEAQFETK[GlyGly (K)]K_.3	944.098	563.926	1470.26	1653.06	1380.43	NaN	1	1	1	1	1	NaN
ACAP2	A0A087X1H5;Q15057	3;3	_M[Oxidation (M)]TVDFEEC[Carbamidomethyl (C)]LK[GlyGly (K)]DSPR_.3	NaN	4048.02	3195.43	3848.5	4057.3	3233.28	NaN	1	1	1	1	1
ACAP2	A0A087X1H5;Q15057	770;771	_FQQDSQK[GlyGly (K)]F_.2	1	1	NaN	NaN	NaN	NaN	1	1	NaN	NaN	NaN	NaN
ACAP2	A0A087X1H5;Q15057	226;227	_LVVDAAK[GlyGly (K)]EK_.3	2520.87	NaN	NaN	NaN	NaN	NaN	1	NaN	NaN	NaN	NaN	NaN
ACAP2	A0A087X1H5;Q15057	226;227	_LVVDAAK[GlyGly (K)]EK_.2	NaN	NaN	NaN	388.482	NaN	NaN	NaN	NaN	NaN	1	NaN	NaN
ACAP2	A0A087X1H5;Q15057	337;338	_SC[Carbamidomethyl (C)]M[Oxidation (M)]LQADSEK[GlyGly (K)]LR_.3	NaN	NaN	NaN	434.904	NaN	NaN	NaN	NaN	NaN	1	NaN	NaN
ARMC9	A0A087X1I8;Q7Z3E5;Q7Z3E5-2	30;30;30	_TFSK[GlyGly (K)]EC[Carbamidomethyl (C)]K_.2	NaN	613.456	NaN	554.365	NaN	623.068	NaN	1	NaN	1	NaN	1
ARMC9	A0A087X1I8;Q7Z3E5;Q7Z3E5-2	195;195;195	_LLTIYK[GlyGly (K)]ENGQSNK_.3	NaN	NaN	435.805	NaN	NaN	NaN	NaN	NaN	1	NaN	NaN	NaN
ARMC9	A0A087X1I8;Q7Z3E5;Q7Z3E5-2	52;52;52	_DSK[GlyGly (K)]SLTIQK_.2	NaN	NaN	NaN	NaN	561.498	NaN	NaN	NaN	NaN	NaN	1	NaN
TCTN1	A0A087X1J4;Q2MV58;Q2MV58-2;Q2MV58-3;Q2MV58-4	431;445;445;431;389	_LTGALPC[Carbamidomethyl (C)]QLVAQK[GlyGly (K)]VK_.3	NaN	NaN	NaN	1293.93	NaN	NaN	NaN	NaN	NaN	1	NaN	NaN
KLF13	A0A087X1K6;H0YK05;Q9Y2Y9	225;39;227	_FSC[Carbamidomethyl (C)]PIC[Carbamidomethyl (C)]EK[GlyGly (K)]R_.3	695.048	NaN	NaN	NaN	NaN	NaN	1	NaN	NaN	NaN	NaN	NaN
CREB3	A0A087X1M9;O43889;O43889-2;O43889-3	205;206;182;182	_VLK[GlyGly (K)]YTAQNM[Oxidation (M)]ELQNK_.3	686.44	NaN	584.183	584.974	491.628	541.627	1	NaN	1	1	1	1
BLOC1S2	A0A087X1N6;J3QRU7;Q6QNY1;Q6QNY1-2	43;50;90;47	_NLK[GlyGly (K)]DLNQK_.3	NaN	2111.02	NaN	NaN	NaN	NaN	NaN	1	NaN	NaN	NaN	NaN
COPS7B	A0A087X1P5;Q9H9Q2	150;205	_TQQQVEAEVTNIK[GlyGly (K)]K_.3	1283.75	NaN	1054.72	1151.62	1455.27	1480.74	1	NaN	1	1	1	1
WTAP	A0A087X1R4;Q15007-2	135;135	_LEQAQNELSAWK[GlyGly (K)]FTPDR_.3	NaN	NaN	5402.76	5524.46	7239.16	6637.46	NaN	NaN	1	1	1	1
TRIM24	A0A087X1V3;O15164;O15164-2	241;245;245	_DC[Carbamidomethyl (C)]QLLEHK[GlyGly (K)]EHR_.3	2079.04	2169.48	2721.3	3085.37	3024.03	2623.51	1	1	1	1	1	1
TRIM24	A0A087X1V3;O15164;O15164-2	241;245;245	_DC[Carbamidomethyl (C)]QLLEHK[GlyGly (K)]EHR_.4	1660.5	2034.99	1800.37	1683.59	1198.18	1046.27	1	1	1	1	1	1
TRIM24	A0A087X1V3;O15164;O15164-2	291;295;295	_IIEVNQNQK[GlyGly (K)]QVEQDIK_.3	1900.49	1623.74	1727.79	1741.69	1625.86	1803.5	1	1	1	1	1	1
FAM58A	A0A087X1W3;Q8N1B3;Q8N1B3-2	27;33;33	_FIM[Oxidation (M)]EAGVK[GlyGly (K)]LGM[Oxidation (M)]R_.3	11862	9799.53	10920.2	8794.17	10193.5	8835.88	1	1	1	1	1	1
TUBGCP5	A0A087X1Z1;A0A0G2JPW5;A0A0G2JQX1;A0A0G2JSA7;Q96RT8;Q96RT8-2	406;406;406;406;406;406	_LSQLK[GlyGly (K)]VLHK_.3	1760.89	845.977	1790.41	1301.71	1333.32	1113.71	1	1	1	1	1	1
TUBGCP5	A0A087X1Z1;A0A0G2JPW5;A0A0G2JQX1;A0A0G2JSA7;Q96RT8;Q96RT8-2	922;922;922;922;922;922	_DLDQLIK[GlyGly (K)]IHYR_.3	2873.41	3076.85	2092.73	2840.3	NaN	1171.11	1	1	1	1	NaN	1
TUBGCP5	A0A087X1Z1;A0A0G2JPW5;A0A0G2JQX1;A0A0G2JSA7;Q96RT8;Q96RT8-2	922;922;922;922;922;922	_DLDQLIK[GlyGly (K)]IHYR_.4	NaN	NaN	2151.07	NaN	NaN	NaN	NaN	NaN	1	NaN	NaN	NaN
TUBGCP5	A0A087X1Z1;A0A0G2JPW5;A0A0G2JQX1;A0A0G2JSA7;Q96RT8;Q96RT8-2	777;777;777;777;777;777	_LSISFENVDTAK[GlyGly (K)]K_.3	4274.7	4143.11	NaN	NaN	2524.21	NaN	1	1	NaN	NaN	1	NaN
TUBGCP5	A0A087X1Z1;A0A0G2JPW5;A0A0G2JQX1;A0A0G2JSA7;Q96RT8;Q96RT8-2	352;352;352;352;352;352	_K[GlyGly (K)]STEAPFR_.3	NaN	2388.66	2038.53	2655.5	NaN	NaN	NaN	1	1	1	NaN	NaN
TUBGCP5	A0A087X1Z1;A0A0G2JPW5;A0A0G2JQX1;A0A0G2JSA7;Q96RT8;Q96RT8-2	945;945;945;945;945;945	_EK[GlyGly (K)]VSFVK_.2	NaN	3439.13	NaN	NaN	NaN	NaN	NaN	1	NaN	NaN	NaN	NaN
TUBGCP5	A0A087X1Z1;A0A0G2JPW5;A0A0G2JQX1;A0A0G2JSA7;Q96RT8;Q96RT8-2	653;653;653;653;653;653	_M[Oxidation (M)]YLEQSDFHEK[GlyGly (K)]FAGGDVC[Carbamidomethyl (C)]VDR_.4	NaN	NaN	5208.4	NaN	NaN	NaN	NaN	NaN	1	NaN	NaN	NaN
KIAA1524	A0A087X211;Q8TCG1	631;630	_LSTLASK[GlyGly (K)]ESR_.3	19083.3	18226.8	19867.7	17807.2	16612.4	15321.8	1	1	1	1	1	1
KIAA1524	A0A087X211;Q8TCG1	631;630	_LSTLASK[GlyGly (K)]ESR_.2	4235.12	3720.22	4278.74	3481.05	3856.83	3642.58	1	1	1	1	1	1
KIAA1524	A0A087X211;Q8TCG1	264;264	_NPK[GlyGly (K)]IADYLTR_.2	8340.54	6905.94	8699.67	10348.4	8474.65	9719.39	1	1	1	1	1	1
KIAA1524	A0A087X211;Q8TCG1	264;264	_NPK[GlyGly (K)]IADYLTR_.3	3406.03	4012.26	3784.06	3228.05	3677.14	2939.87	1	1	1	1	1	1
KIAA1524	A0A087X211;Q8TCG1	459;458	_IDLGFGTK[GlyGly (K)]VADSELC[Carbamidomethyl (C)]K_.3	5243.43	5644.51	5588.03	6595.58	8000.91	6686.37	1	1	1	1	1	1
KIAA1524	A0A087X211;Q8TCG1	620;619	_ISDIM[Oxidation (M)]DVYEM[Oxidation (M)]K[GlyGly (K)]LSTLASK_.3	5221.01	4580.48	7571.91	4960.28	6535.7	4084.12	1	1	1	1	1	1
KIAA1524	A0A087X211;Q8TCG1	253;253	_YSVDLLM[Oxidation (M)]DLLK[GlyGly (K)]NPK_.3	6541.98	6172.71	1808.82	7501.1	NaN	3719.83	1	1	1	1	NaN	1
KIAA1524	A0A087X211;Q8TCG1	869;868	_ESLVK[GlyGly (K)]LQQEELNK_.3	2606.15	NaN	1821.75	2401.62	2159.54	2539.51	1	NaN	1	1	1	1
KIAA1524	A0A087X211;Q8TCG1	19;19	_AVK[GlyGly (K)]SEANATQLLR_.3	16039.2	15204	14352.5	15245.5	15029.9	15846.9	1	1	1	1	1	1
KIAA1524	A0A087X211;Q8TCG1	19;19	_AVK[GlyGly (K)]SEANATQLLR_.2	NaN	NaN	NaN	932.657	NaN	950.005	NaN	NaN	NaN	1	NaN	1
KIAA1524	A0A087X211;Q8TCG1	687;686	_NEELSVLLK[GlyGly (K)]AQQVESER_.3	NaN	5003.71	NaN	5374.68	8403.67	8262.59	NaN	1	NaN	1	1	1
KIAA1524	A0A087X211;Q8TCG1	467;466	_VADSELC[Carbamidomethyl (C)]K[GlyGly (K)]LAADVILK_.3	1678.64	NaN	2547.25	3050.68	NaN	2898.12	1	NaN	1	1	NaN	1
KIAA1524	A0A087X211;Q8TCG1	641;640	_LQDLLETK[GlyGly (K)]ALALAQADR_.3	52871.2	62842.1	61721.1	59423.8	56315.5	50293.1	1	1	1	1	1	1
KIAA1524	A0A087X211;Q8TCG1	605;604	_LQSGM[Oxidation (M)]VVK[GlyGly (K)]DQIC[Carbamidomethyl (C)]DVR_.3	38095.9	35562	38220.8	39251.8	42668.9	45380.8	1	1	1	1	1	1
KIAA1524	A0A087X211;Q8TCG1	483;482	_TLDLINK[GlyGly (K)]LK_.3	11287.9	9696.27	8890.61	10856.8	6768.71	NaN	1	1	1	1	1	NaN
KIAA1524	A0A087X211;Q8TCG1	483;482	_TLDLINK[GlyGly (K)]LK_.2	4672.61	NaN	NaN	NaN	NaN	NaN	1	NaN	NaN	NaN	NaN	NaN
KIAA1524	A0A087X211;Q8TCG1	435;434	_M[Oxidation (M)]HIAK[GlyGly (K)]ILTTVK_.3	5137.03	3664.41	4648.37	5628.19	4902.23	5449.53	1	1	1	1	1	1
KIAA1524	A0A087X211;Q8TCG1	32;32	_HLEVISGQK[GlyGly (K)]LTR_.3	90122.4	79217.5	93151.8	89781.8	90817.6	99447.4	1	1	1	1	1	1
KIAA1524	A0A087X211;Q8TCG1	492;491	_PLVPGM[Oxidation (M)]EVSFYK[GlyGly (K)]ILQDPR_.3	31121.4	NaN	NaN	NaN	16869.3	NaN	1	NaN	NaN	NaN	1	NaN
KIAA1524	A0A087X211;Q8TCG1	591;590	_DGVPGLNIEELIEK[GlyGly (K)]LQSGM[Oxidation (M)]VVK_.3	8122.18	NaN	NaN	12742.2	NaN	NaN	1	NaN	NaN	1	NaN	NaN
KIAA1524	A0A087X211;Q8TCG1	490;489	_LKPLVPGM[Oxidation (M)]EVSFYK[GlyGly (K)]ILQDPR_.4	NaN	NaN	4220.28	2605.31	NaN	NaN	NaN	NaN	NaN	NaN	NaN	NaN
KIAA1033	A0A087X256;Q2M389	22;22	_IHAEVQLK[GlyGly (K)]NYGK_.3	2238.57	1829.74	2550.01	1930.72	2319.18	2002.13	1	1	1	1	1	1
KIAA1033	A0A087X256;Q2M389	22;22	_IHAEVQLK[GlyGly (K)]NYGK_.4	13262.1	15276.8	6760.26	6821.71	24314.9	NaN	1	1	1	1	1	NaN
KIAA1033	A0A087X256;Q2M389	879;878	_DQNDHK[GlyGly (K)]YPFDR_.3	3017.63	3031.64	4920.52	4422.34	3534.53	NaN	1	1	1	1	1	NaN
KIAA1033	A0A087X256;Q2M389	960;959	_EEGLAEETLK[GlyGly (K)]AAR_.3	17160.5	15606.8	14768.6	14911.1	19445.2	16683.7	1	1	1	1	1	1
KIAA1033	A0A087X256;Q2M389	960;959	_EEGLAEETLK[GlyGly (K)]AAR_.2	NaN	NaN	858.302	784.712	NaN	NaN	NaN	NaN	1	1	NaN	NaN
KIAA1033	A0A087X256;Q2M389	416;416	_M[Oxidation (M)]ESILSK[GlyGly (K)]EQR_.3	3695.13	3297.54	3294.77	3056.85	3360.3	3566.38	1	1	1	1	1	1
KIAA1033	A0A087X256;Q2M389	984;983	_NSAEGTEYFK[GlyGly (K)]M[Oxidation (M)]LVDVFAPEFR_.3	3758.55	NaN	3732.31	NaN	3954.65	NaN	1	NaN	1	NaN	1	NaN
KIAA1033	A0A087X256;Q2M389	388;388	_DTFLQQK[GlyGly (K)]AQSLTK_.3	NaN	2491.23	3676.47	NaN	NaN	NaN	NaN	1	1	NaN	NaN	NaN
KIAA1033	A0A087X256;Q2M389	703;702	_VGM[Oxidation (M)]K[GlyGly (K)]DLALFFSLNPIR_.3	1879.8	NaN	NaN	NaN	3442.61	NaN	1	NaN	NaN	NaN	1	NaN
KIAA1033	A0A087X256;Q2M389	687;686	_LSVHTHLK[GlyGly (K)]LDDR_.4	784.026	NaN	1349.12	505.327	NaN	NaN	1	NaN	1	1	NaN	NaN
KIAA1033	A0A087X256;Q2M389	687;686	_LSVHTHLK[GlyGly (K)]LDDR_.3	NaN	NaN	1014.76	1054.48	NaN	NaN	NaN	NaN	1	1	NaN	NaN
KIAA1033	A0A087X256;Q2M389	294;294	_SIFANVEAK[GlyGly (K)]LGEPSEIDQR_.3	NaN	NaN	NaN	NaN	NaN	5686.74	NaN	NaN	NaN	NaN	NaN	1
KIAA1033	A0A087X256;Q2M389	30;30	_NYGK[GlyGly (K)]FLEEYTSQLR_.3	NaN	NaN	NaN	NaN	NaN	2004.31	NaN	NaN	NaN	NaN	NaN	1
KIAA1033	A0A087X256;Q2M389	426;426	_M[Oxidation (M)]DK[GlyGly (K)]FAEDLTNR_.3	NaN	NaN	NaN	NaN	NaN	2994.8	NaN	NaN	NaN	NaN	NaN	1
WDR6	A0A087X295;Q9NNW5	557;527	_DPGVGGK[GlyGly (K)]AR_.2	34796	41849.4	38367.4	40983.5	45887	42241.4	1	1	1	1	1	1
WDR6	A0A087X295;Q9NNW5	557;527	_DPGVGGK[GlyGly (K)]AR_.3	13521.2	13895.8	13244.2	15401.6	12890.2	12945.7	1	1	1	1	1	1
WDR6	A0A087X295;Q9NNW5	883;853	_M[Oxidation (M)]VK[GlyGly (K)]VDPETR_.3	45267.1	45509.7	41299.4	43478.2	38439.7	43559.4	1	1	1	1	1	1
WDR6	A0A087X295;Q9NNW5	883;853	_M[Oxidation (M)]VK[GlyGly (K)]VDPETR_.2	4135.4	4476.95	4712.35	5876.25	5381.81	5155.19	1	1	1	1	1	1
WDR6	A0A087X295;Q9NNW5	447;417	_VK[GlyGly (K)]VVPINTPTAAVDQTLFPGK_.3	43393.8	43797.1	46829.1	39914.7	43194.7	44135.9	1	1	1	1	1	1
WDR6	A0A087X295;Q9NNW5	449;419	_VVPINTPTAAVDQTLFPGK[GlyGly (K)]VHSLSWALR_.4	14180	19277.4	14544	41043.5	17028	20759.5	1	1	1	1	1	1
WDR6	A0A087X295;Q9NNW5	733;703	_EITC[Carbamidomethyl (C)]VK[GlyGly (K)]R_.2	4318.07	3984.26	4539.61	5323.83	4909.21	5296.47	1	1	1	1	1	1
WDR6	A0A087X295;Q9NNW5	552;522	_PGLLK[GlyGly (K)]DPGVGGK_.3	18869.6	17304	NaN	40803.7	34071.2	39184.1	1	1	NaN	1	1	1
WDR6	A0A087X295;Q9NNW5	929;899	_ILQLLAETFHHK[GlyGly (K)]R_.4	13067.4	12553.8	9451.54	10357.2	10977.8	11058.8	1	1	1	1	1	1
WDR6	A0A087X295;Q9NNW5	929;899	_ILQLLAETFHHK[GlyGly (K)]R_.3	4232.95	NaN	NaN	NaN	5044.77	NaN	1	NaN	NaN	NaN	1	NaN
WDR6	A0A087X295;Q9NNW5	265;235	_IWK[GlyGly (K)]VGDLR_.3	13738.5	13016.2	NaN	12154.3	NaN	17758.2	1	1	NaN	1	NaN	1
ABHD6	A0A087X2C5;Q9BV23	188;188	_LK[GlyGly (K)]ELQGSAAVEK_.3	2649.16	2101.42	2357.65	2142.35	3198.26	NaN	1	1	1	1	1	NaN
ABHD6	A0A087X2C5;Q9BV23	188;188	_LK[GlyGly (K)]ELQGSAAVEK_.2	NaN	NaN	NaN	240.837	NaN	NaN	NaN	NaN	NaN	1	NaN	NaN
ABHD6	A0A087X2C5;Q9BV23	222;222	_FK[GlyGly (K)]VPQQILQGLVDVR_.3	NaN	NaN	NaN	NaN	2448.83	2596.87	NaN	NaN	NaN	NaN	1	1
ABHD6	A0A087X2C5;Q9BV23	128;128	_IHQFVEC[Carbamidomethyl (C)]LK[GlyGly (K)]LNK_.3	NaN	NaN	NaN	1278.54	NaN	NaN	NaN	NaN	NaN	1	NaN	NaN
SPAG9	A0A087X2D8;O60271;O60271-2;O60271-4	706;715;705;701	_DVAGLDTEGSK[GlyGly (K)]QR_.3	1341.67	1774.15	2062.43	1298.6	1034.31	1399.66	1	1	1	1	1	1
SPAG9	A0A087X2D8;O60271;O60271-2;O60271-4	706;715;705;701	_DVAGLDTEGSK[GlyGly (K)]QR_.2	NaN	NaN	NaN	NaN	NaN	1	NaN	NaN	NaN	NaN	NaN	1
SPAG9	A0A087X2D8;O60271;O60271-2;O60271-4	728;737;727;723	_LDQELK[GlyGly (K)]EQQK_.3	1139.36	1710.63	1312.2	1344.86	NaN	NaN	1	1	1	1	NaN	NaN
C9orf78	A0A087X2F5;Q9NZ63	111;186	_NIISTEDAK[GlyGly (K)]AR_.3	1634.74	1386.04	1882.44	1503.85	1287.4	447.727	1	1	1	1	1	1
C9orf78	A0A087X2F5;Q9NZ63	53;128	_GIVEHEEQK[GlyGly (K)]VK_.3	612.37	NaN	1380.19	NaN	NaN	1590.69	1	NaN	1	NaN	NaN	1
HECTD1	A0A087X2H1;Q9ULT8	462;462	_TPLDK[GlyGly (K)]AR_.2	7023.81	6812.89	7641.1	7965.63	6805.54	6363.9	1	1	1	1	1	1
HECTD1	A0A087X2H1;Q9ULT8	2265;2261	_LVDLPISK[GlyGly (K)]PFFK_.3	11880.4	12075.8	11971.9	10812.7	10671.5	9169.17	1	1	1	1	1	1
HECTD1	A0A087X2H1;Q9ULT8	1764;1760	_TWDDDYVLK[GlyGly (K)]R_.3	4076.17	3510.76	NaN	4090.06	4837.55	NaN	1	1	NaN	1	1	NaN
HECTD1	A0A087X2H1;Q9ULT8	221;221	_GVDPAPLAK[GlyGly (K)]HGLTEELLSR_.4	NaN	NaN	NaN	3991.94	NaN	NaN	NaN	NaN	NaN	1	NaN	NaN
HECTD1	A0A087X2H1;Q9ULT8	92;92	_IVGVDGAIK[GlyGly (K)]ALC[Carbamidomethyl (C)]NR_.3	3695	NaN	NaN	NaN	NaN	NaN	1	NaN	NaN	NaN	NaN	NaN
HECTD1	A0A087X2H1;Q9ULT8	2602;2598	_LLAATM[Oxidation (M)]EK[GlyGly (K)]GFHLN_.3	NaN	1431.19	NaN	NaN	NaN	NaN	NaN	1	NaN	NaN	NaN	NaN
PSMC6	A0A087X2I1;P62333	20;6	_DK[GlyGly (K)]ALQDYR_.3	14322.3	16085.5	13536.4	15807.5	14155.7	16043.4	1	1	1	1	1	1
PSMC6	A0A087X2I1;P62333	20;6	_DK[GlyGly (K)]ALQDYR_.2	3970.39	3744.18	3374.69	3728.45	4304.2	4553.11	1	1	1	1	1	1
PSMC6	A0A087X2I1;P62333	324;310	_LDILK[GlyGly (K)]IHAGPITK_.3	3512.93	2091.79	2258.08	2038.75	1939.65	2203.6	1	1	1	1	1	1
PSMC6	A0A087X2I1;P62333	324;310	_LDILK[GlyGly (K)]IHAGPITK_.4	2883.37	2577.47	2326.43	1655.49	682.364	NaN	1	1	1	1	1	NaN
PSMC6	A0A087X2I1;P62333	371;357	_ADHDFVVQEDFM[Oxidation (M)]K[GlyGly (K)]AVR_.4	4604.59	5050.77	4901.33	5415.1	4724.98	4406.11	1	1	1	1	1	1
PSMC6	A0A087X2I1;P62333	371;357	_ADHDFVVQEDFM[Oxidation (M)]K[GlyGly (K)]AVR_.3	NaN	NaN	1311.44	1092.54	1568.69	1704.79	NaN	NaN	1	1	1	1
PSMC6	A0A087X2I1;P62333	212;198	_VVSSSIVDK[GlyGly (K)]YIGESAR_.3	6508.87	NaN	6582.87	NaN	7615.28	5374.59	1	NaN	1	NaN	1	1
PSMC6	A0A087X2I1;P62333	200;186	_AVASQLDC[Carbamidomethyl (C)]NFLK[GlyGly (K)]VVSSSIVDK_.3	34581.5	26939.2	42221.4	35219.7	50627.3	42777	1	1	1	1	1	1
PSMC6	A0A087X2I1;P62333	30;16	_LLEHK[GlyGly (K)]EIDGR_.3	15358.9	17011.2	18951.9	17140.2	14722.6	14038.9	1	1	1	1	1	1
PSMC6	A0A087X2I1;P62333	312;298	_K[GlyGly (K)]IHIDLPNEQAR_.3	NaN	NaN	NaN	2346.3	2117.7	NaN	NaN	NaN	NaN	1	1	NaN
PSMC6	A0A087X2I1;P62333	394;380	_LESK[GlyGly (K)]LDYKPV_.3	NaN	231.256	NaN	NaN	NaN	NaN	NaN	NaN	NaN	NaN	NaN	NaN
NCOR1	A0A088AWL3;O75376	1893;1989	_LQTYQPEVVK[GlyGly (K)]ANQAENDPTR_.3	1294.12	682.85	1909.39	1933.63	2286.37	1809.46	1	1	1	1	1	1
NCOR1	A0A088AWL3;O75376	1774;1870	_TLEVEK[GlyGly (K)]R_.2	1569.31	NaN	506.602	NaN	NaN	NaN	1	NaN	1	NaN	NaN	NaN
NARF	A0A088AWN8;E7EP87;J3KTG5;Q9UHQ1;Q9UHQ1-2;Q9UHQ1-3;Q9UHQ1-4	430;429;125;383;429;335;324	_GQAQTPDGHADK[GlyGly (K)]ALLR_.4	NaN	606.73	NaN	313.157	NaN	NaN	NaN	1	NaN	1	NaN	NaN
DOCK1	A0A096LNH6;Q14185	750;729	_PGVNEQLYK[GlyGly (K)]AM[Oxidation (M)]K_.3	2325.78	2462.16	2462.97	2967.93	2315.38	2468.46	1	1	1	1	1	1
DOCK1	A0A096LNH6;Q14185	923;902	_HVQIIM[Oxidation (M)]EK[GlyGly (K)]LLR_.3	NaN	8262.37	3023.42	4453.7	6793.5	6298.41	NaN	1	1	1	1	1
DOCK1	A0A096LNH6;Q14185	878;857	_EILLPM[Oxidation (M)]M[Oxidation (M)]TDQLK[GlyGly (K)]YHLER_.4	NaN	4749.85	4648.2	5964.65	NaN	5011.06	NaN	1	1	1	NaN	1
DOCK1	A0A096LNH6;Q14185	187;187	_AHEIASK[GlyGly (K)]QVEER_.3	1332.99	NaN	1578.28	1813.51	1430.52	996.323	1	NaN	1	1	1	1
DOCK1	A0A096LNH6;Q14185	187;187	_AHEIASK[GlyGly (K)]QVEER_.4	1839.86	NaN	NaN	1587.2	NaN	NaN	1	NaN	NaN	1	NaN	NaN
DOCK1	A0A096LNH6;Q14185	389;368	_VIAAK[GlyGly (K)]EVNHK_.3	20451.6	16982.7	23552	24765	15029.5	19676.7	1	1	1	1	1	1
DOCK1	A0A096LNH6;Q14185	389;368	_VIAAK[GlyGly (K)]EVNHK_.2	NaN	NaN	1223.05	NaN	NaN	NaN	NaN	NaN	1	NaN	NaN	NaN
DOCK1	A0A096LNH6;Q14185	389;368	_VIAAK[GlyGly (K)]EVNHK_.4	NaN	779.158	NaN	NaN	NaN	NaN	NaN	1	NaN	NaN	NaN	NaN
DOCK1	A0A096LNH6;Q14185	149;149	_VTAK[GlyGly (K)]IDYGNR_.3	8628.06	9102.78	8624.99	8723.95	6340.26	6416.9	1	1	1	1	1	1
DOCK1	A0A096LNH6;Q14185	816;795	_GAALK[GlyGly (K)]YLPTIVNDVK_.3	1960.81	NaN	NaN	2659.84	2745.48	1912.45	1	NaN	NaN	1	1	1
DOCK1	A0A096LNH6;Q14185	634;613	_LTQNVDLLGLLK[GlyGly (K)]WR_.3	NaN	3194.13	NaN	NaN	NaN	NaN	NaN	1	NaN	NaN	NaN	NaN
DOCK1	A0A096LNH6;Q14185	1183;1162	_YLAK[GlyGly (K)]TGETFVK_.3	NaN	NaN	1983.56	1119.36	NaN	NaN	NaN	NaN	1	1	NaN	NaN
DOCK1	A0A096LNH6;Q14185	814;793	_VK[GlyGly (K)]GAALK_.2	NaN	NaN	1131.89	NaN	NaN	NaN	NaN	NaN	1	NaN	NaN	NaN
DOCK1	A0A096LNH6;Q14185	1072;1051	_ILNK[GlyGly (K)]YGDM[Oxidation (M)]R_.3	NaN	1712.34	NaN	NaN	NaN	NaN	NaN	1	NaN	NaN	NaN	NaN
DOCK1	A0A096LNH6;Q14185	596;575	_AELEEK[GlyGly (K)]GHSATGK_.3	NaN	NaN	NaN	542.052	NaN	NaN	NaN	NaN	NaN	1	NaN	NaN
DOCK1	A0A096LNH6;Q14185	1341;1320	_K[GlyGly (K)]QAQFYENIVK_.3	NaN	NaN	444.429	NaN	NaN	NaN	NaN	NaN	1	NaN	NaN	NaN
FBXW5	A0A096LNM2;Q969U6;Q969U6-2	95;279;279	_IFDLGSDNEEVVAGPAPAHAK[GlyGly (K)]EGLR_.4	7828.54	7896.39	7284.32	7893.4	8006.37	8977.51	1	1	1	1	1	1
FBXW5	A0A096LNM2;Q969U6;Q969U6-2	143;327;327	_VAELLAQGHTK[GlyGly (K)]PPER_.4	1394.49	NaN	NaN	1377.16	NaN	1143.96	1	NaN	NaN	1	NaN	1
FBXW5	A0A096LNM2;Q969U6;Q969U6-2	143;327;327	_VAELLAQGHTK[GlyGly (K)]PPER_.3	NaN	NaN	NaN	NaN	623.271	1189.65	NaN	NaN	NaN	NaN	1	1
LOC102723897;LOC102723897;LOC102723897;WASH1;WASH4P;WASH2P;WASH6P	A0A096LNU2;A0A096LP26;A0A096LP75;A8K0Z3;A8MWX3;Q6VEQ5;Q9NQA3	131;144;133;134;147;134;116	_ALQEK[GlyGly (K)]LK_.2	7009.74	7002.15	5215.4	5312.98	7867.11	7241.67	1	1	1	1	1	1
LOC102723897;LOC102723897;LOC102723897;WASH1;WASH4P;WASH2P;WASH6P	A0A096LNU2;A0A096LP26;A0A096LP75;A8K0Z3;A8MWX3;Q6VEQ5;Q9NQA3	209;221;210;211;224;211;193	_LFDAPLSISK[GlyGly (K)]R_.3	31193.7	31601.9	28345.7	29312.4	25052.1	25101.5	1	1	1	1	1	1
RNF114	A0A096LNV3;A0A096LP02;Q9Y508;Q9Y508-2	123;123;123;123	_ATIK[GlyGly (K)]DASLQPR_.3	84988.1	84897.4	88068.9	88519.3	91257.7	81655	1	1	1	1	1	1
RNF114	A0A096LNV3;A0A096LP02;Q9Y508;Q9Y508-2	123;123;123;123	_ATIK[GlyGly (K)]DASLQPR_.2	12470.6	11069.9	11743.4	10864.4	14707.3	12275.1	1	1	1	1	1	1
RNF114	A0A096LNV3;A0A096LP02;Q9Y508;Q9Y508-2	113;113;113;113	_YQNYIM[Oxidation (M)]EGVK[GlyGly (K)]ATIK_.3	15094.1	15819.2	17297.2	16818.2	14198.6	18063.5	1	1	1	1	1	1
RNF114	A0A096LNV3;A0A096LP02;Q9Y508;Q9Y508-2	96;96;96;96	_K[GlyGly (K)]NFFLSK_.2	NaN	3488.01	2652.37	3895.94	2460.91	2761.41	NaN	1	1	1	1	1
RNF114	A0A096LNV3;A0A096LP02;Q9Y508;Q9Y508-2	150;150;150;150	_NFDQEGLVEHC[Carbamidomethyl (C)]K[GlyGly (K)]LFHSTDTK_.4	7853.88	8406.03	8375.48	9270.47	9838.71	9536.89	1	1	1	1	1	1
RNF114	A0A096LNV3;A0A096LP02;Q9Y508;Q9Y508-2	150;150;150;150	_NFDQEGLVEHC[Carbamidomethyl (C)]K[GlyGly (K)]LFHSTDTK_.5	NaN	4850.91	4406.19	4714.76	NaN	NaN	NaN	1	1	1	NaN	NaN
RNF114	A0A096LNV3;A0A096LP02;Q9Y508;Q9Y508-2	150;150;150;150	_NFDQEGLVEHC[Carbamidomethyl (C)]K[GlyGly (K)]LFHSTDTK_.3	NaN	NaN	NaN	NaN	NaN	1060.65	NaN	NaN	NaN	NaN	NaN	1
GPS1	A0A096LP07;A0A096LPJ3;A8K070;C9JFE4;Q13098;Q13098-5;Q13098-7	234;238;274;219;239;235;275	_DSQTQAILTK[GlyGly (K)]LK_.3	60167.8	55030.5	70166.2	62658.6	63723	63557.1	1	1	1	1	1	1
GPS1	A0A096LP07;A0A096LPJ3;A8K070;C9JFE4;Q13098;Q13098-5;Q13098-7	234;238;274;219;239;235;275	_DSQTQAILTK[GlyGly (K)]LK_.2	4505.12	3896.78	4990.93	4437.66	5668.19	5922.36	1	1	1	1	1	1
GPS1	A0A096LP07;A0A096LPJ3;A8K070;C9JFE4;Q13098;Q13098-5;Q13098-7	428;432;468;413;433;429;469	_STTFEK[GlyGly (K)]SLLM[Oxidation (M)]GK_.3	26085.3	24806.6	12237.8	24984	13334.1	13634.2	1	1	1	1	1	1
GPS1	A0A096LP07;A0A096LPJ3;A8K070;C9JFE4;Q13098;Q13098-5;Q13098-7	428;432;468;413;433;429;469	_STTFEK[GlyGly (K)]SLLM[Oxidation (M)]GK_.2	701.961	1128.03	920.247	946.975	1565.71	1053.78	1	1	1	1	1	1
GPS1	A0A096LP07;A0A096LPJ3;A8K070;C9JFE4;Q13098;Q13098-5;Q13098-7	150;154;190;134;154;150;190	_GNSIK[GlyGly (K)]ESIR_.2	2014.62	1659.79	1598.15	2403	2313.98	2466.09	1	1	1	1	1	1
GPS1	A0A096LP07;A0A096LPJ3;A8K070;C9JFE4;Q13098;Q13098-5;Q13098-7	150;154;190;134;154;150;190	_GNSIK[GlyGly (K)]ESIR_.3	19136.5	22252.9	18723.7	21605.2	NaN	27177.5	1	1	1	1	NaN	1
GPS1	A0A096LP07;A0A096LPJ3;A8K070;C9JFE4;Q13098;Q13098-5;Q13098-7	339;343;379;324;344;340;380	_M[Oxidation (M)]LDEM[Oxidation (M)]K[GlyGly (K)]DNLLLDM[Oxidation (M)]YLAPHVR_.4	14811	17175.2	19039.9	17613.6	17697.6	16060.4	1	1	1	1	1	1
GPS1	A0A096LP07;A0A096LPJ3;A8K070;C9JFE4;Q13098;Q13098-5;Q13098-7	141;145;181;125;145;141;181	_LDTDLK[GlyGly (K)]NYK_.3	14649.7	12164.8	13994.9	13348.5	10301.5	11860.3	1	1	1	1	1	1
GPS1	A0A096LP07;A0A096LPJ3;A8K070;C9JFE4;Q13098;Q13098-5;Q13098-7	141;145;181;125;145;141;181	_LDTDLK[GlyGly (K)]NYK_.2	1538.26	1677.32	1981.6	1876.87	1977.76	NaN	1	1	1	1	1	NaN
GPS1	A0A096LP07;A0A096LPJ3;A8K070;C9JFE4;Q13098;Q13098-5;Q13098-7	134;138;174;118;138;134;174	_ALLK[GlyGly (K)]LEK_.2	13696.4	11912.1	14502	11468.2	14661.3	16021.2	1	1	1	1	1	1
GPS1	A0A096LP07;A0A096LPJ3;A8K070;C9JFE4;Q13098;Q13098-5;Q13098-7	323;327;363;308;328;324;364	_DIIFK[GlyGly (K)]FYESK_.3	2097.8	1377.65	2214.27	1291.42	1386.55	1613.68	1	1	1	1	1	1
GPS1	A0A096LP07;A0A096LPJ3;A8K070;C9JFE4;Q13098;Q13098-5;Q13098-7	412;416;452;397;417;413;453	_VDSHSK[GlyGly (K)]ILYAR_.3	42039.1	40884.1	40787.3	42532.4	40291.1	41557.8	1	1	1	1	1	1
GPS1	A0A096LP07;A0A096LPJ3;A8K070;C9JFE4;Q13098;Q13098-5;Q13098-7	412;416;452;397;417;413;453	_VDSHSK[GlyGly (K)]ILYAR_.2	245.624	NaN	369.22	126.294	NaN	452.776	1	NaN	1	1	NaN	1
GPS1	A0A096LP07;A0A096LPJ3;A8K070;C9JFE4;Q13098;Q13098-5;Q13098-7	333;337;373;318;338;334;374	_YASC[Carbamidomethyl (C)]LK[GlyGly (K)]M[Oxidation (M)]LDEM[Oxidation (M)]K_.3	755.39	1480.64	1625.45	1283.28	NaN	534.458	1	1	1	1	NaN	1
GPS1	A0A096LP07;A0A096LPJ3;A8K070;C9JFE4;Q13098;Q13098-5;Q13098-7	160;164;200;144;164;160;200	_GHDDLGDHYLDC[Carbamidomethyl (C)]GDLSNALK[GlyGly (K)]C[Carbamidomethyl (C)]YSR_.4	10456.2	8838.16	12333.2	11222.1	11076.2	12983.1	1	1	1	1	1	1
GPS1	A0A096LP07;A0A096LPJ3;A8K070;C9JFE4;Q13098;Q13098-5;Q13098-7	160;164;200;144;164;160;200	_GHDDLGDHYLDC[Carbamidomethyl (C)]GDLSNALK[GlyGly (K)]C[Carbamidomethyl (C)]YSR_.5	4037.2	507.717	3652.03	2504.69	3473.34	3066.04	1	1	1	1	1	1
GPS1	A0A096LP07;A0A096LPJ3;A8K070;C9JFE4;Q13098;Q13098-5;Q13098-7	434;438;474;419;439;435;475	_SLLM[Oxidation (M)]GK[GlyGly (K)]EFQR_.3	11623	11957.9	14023.8	13432.2	13346.8	10579.1	1	1	1	1	1	1
GPS1	A0A096LP07;A0A096LPJ3;A8K070;C9JFE4;Q13098;Q13098-5;Q13098-7	434;438;474;419;439;435;475	_SLLM[Oxidation (M)]GK[GlyGly (K)]EFQR_.2	1082.03	NaN	NaN	NaN	NaN	NaN	1	NaN	NaN	NaN	NaN	NaN
GPS1	A0A096LP07;A0A096LPJ3;A8K070;C9JFE4;Q13098;Q13098-5;Q13098-7	72;72;112;56;72;72;112	_VEALK[GlyGly (K)]M[Oxidation (M)]ALSFVQR_.3	4254.46	3870.61	NaN	NaN	4792.91	2617.84	1	1	NaN	NaN	1	1
GPS1	A0A096LP07;A0A096LPJ3;A8K070;C9JFE4;Q13098;Q13098-5;Q13098-7	260;264;300;245;265;261;301	_QAAK[GlyGly (K)]C[Carbamidomethyl (C)]LLLASFDHC[Carbamidomethyl (C)]DFPELLSPSNVAIYGGLC[Carbamidomethyl (C)]ALATFDR_.4	14738.2	16832.2	11249.9	18508.3	13030.3	13051.5	1	1	1	1	1	1
GPS1	A0A096LP07;A0A096LPJ3;A8K070;C9JFE4;Q13098;Q13098-5;Q13098-7	328;332;368;313;333;329;369	_FYESK[GlyGly (K)]YASC[Carbamidomethyl (C)]LK_.3	8650.42	8318.25	8747.84	8679.65	8453.39	6903.34	1	1	1	1	1	1
GPS1	A0A096LP07;A0A096LPJ3;A8K070;C9JFE4;Q13098;Q13098-5;Q13098-7	304;308;344;289;309;305;345	_NVISSSSFK[GlyGly (K)]LFLELEPQVR_.3	NaN	14042.2	NaN	16730.1	NaN	15293.6	NaN	1	NaN	1	NaN	1
GPS1	A0A096LP07;A0A096LPJ3;A8K070;C9JFE4;Q13098;Q13098-5;Q13098-7	186;190;226;170;190;186;226	_DYC[Carbamidomethyl (C)]TSAK[GlyGly (K)]HVINM[Oxidation (M)]C[Carbamidomethyl (C)]LNVIK_.3	NaN	NaN	232.264	NaN	NaN	NaN	NaN	NaN	1	NaN	NaN	NaN
TRIM39-RPP21;RPP21;RPP21;TRIM39;RPP21;RPP21;RPP21	A0A096LP39;A0A0G2JHI3;A0A0G2JIT5;A0A0G2JKY0;Q9H633;Q9H633-2;Q9H633-4	490;164;149;490;141;164;149	_LPEEK[GlyGly (K)]M[Oxidation (M)]QTQGSSNQ_.2	7130.29	7416.21	7396.75	7180.61	9404.76	9821.26	1	1	1	1	1	1
TRIM39-RPP21;RPP21;RPP21;TRIM39;RPP21;RPP21;RPP21	A0A096LP39;A0A0G2JHI3;A0A0G2JIT5;A0A0G2JKY0;Q9H633;Q9H633-2;Q9H633-4	490;164;149;490;141;164;149	_LPEEK[GlyGly (K)]M[Oxidation (M)]QTQGSSNQ_.3	361.038	1	313.959	297.842	599.108	NaN	1	1	1	1	1	NaN
FAM21C	A0A096LPC5;A0A0A0MR88;Q9Y4E1;Q9Y4E1-2;Q9Y4E1-4;Q9Y4E1-5;Q9Y4E1-6	99;99;99;91;99;99;99	_VYDEEVEEPVLK[GlyGly (K)]AEAEK_.3	NaN	NaN	NaN	522.319	1242.04	1223.94	NaN	NaN	NaN	1	1	1
	A0A096LPI6	194	_EVVEAHVDQK[GlyGly (K)]NK_.3	1260.89	1517.95	2018.45	1974.32	1503.3	1499.67	1	1	1	1	1	1
	A0A096LPI6	112	_NLSTFAVDGK[GlyGly (K)]DC[Carbamidomethyl (C)]K_.3	1544.78	1242.76	977.521	1120.15	1438.9	844.242	1	1	1	1	1	1
MAP4K5	A0A0A0MQR1;Q9Y4K4	26;26	_VGSGTYGDVYK[GlyGly (K)]AR_.3	3695.63	3761.84	3778.46	4218.66	4413.7	3634.23	1	1	1	1	1	1
MAP4K5	A0A0A0MQR1;Q9Y4K4	616;616	_IPDTK[GlyGly (K)]GC[Carbamidomethyl (C)]HK_.3	NaN	NaN	1	NaN	NaN	NaN	NaN	NaN	1	NaN	NaN	NaN
MAP4K5	A0A0A0MQR1;Q9Y4K4	749;749	_IVNLQGK[GlyGly (K)]LK_.3	NaN	11264.6	NaN	NaN	NaN	NaN	NaN	1	NaN	NaN	NaN	NaN
POLR2E	A0A0A0MQR7;P19388	102;102	_ALIVVQQGM[Oxidation (M)]TPSAK[GlyGly (K)]QSLVDM[Oxidation (M)]APK_.3	5150.63	8676.12	6444.87	9486.4	11924.1	12010.5	1	1	1	1	1	1
POLR2E	A0A0A0MQR7;P19388	82;82	_VGIK[GlyGly (K)]TIK_.2	2180.93	2597.14	2005.45	2066.06	1343.23	2302.01	1	1	1	1	1	1
MARK3	A0A0A0MQR8;A0A0A0MSZ1;A0A0A0MT23;J3KNR0;P27448;P27448-2;P27448-3;P27448-4;P27448-6;P27448-7	296;319;296;319;296;319;296;296;296;319	_GTLEQIM[Oxidation (M)]K[GlyGly (K)]DR_.3	3674.37	5535.9	1994.94	2021.33	3422.54	3344.12	1	1	1	1	1	1
MARK3	A0A0A0MQR8;A0A0A0MSZ1;A0A0A0MT23;J3KNR0;P27448;P27448-2;P27448-3;P27448-4;P27448-6;P27448-7	209;232;209;232;209;232;209;209;209;232	_LDTFC[Carbamidomethyl (C)]GSPPYAAPELFQGK[GlyGly (K)]K_.3	NaN	NaN	8563.53	4185.4	6280.52	NaN	NaN	NaN	1	1	1	NaN
MARK3	A0A0A0MQR8;A0A0A0MSZ1;A0A0A0MT23;J3KNR0;P27448;P27448-2;P27448-3;P27448-4;P27448-6;P27448-7	58;58;58;58;58;58;58;58;58;58	_LLK[GlyGly (K)]TIGK_.2	NaN	NaN	NaN	416.727	NaN	NaN	NaN	NaN	NaN	1	NaN	NaN
PHF20L1	A0A0A0MQS0;A8MUE8;A8MW92;A8MW92-2;A8MW92-4;A8MXR8;E9PM57;F8W9L8;H0YC05	151;177;177;151;177;181;151;151;13	_AAAAAAAK[GlyGly (K)]NK_.2	4251.41	4531.11	3121.3	3108.67	4442.59	4261.57	1	1	1	1	1	1
PYCRL	A0A0A0MQS1;Q53H96;Q53H96-2	42;30;30	_AGK[GlyGly (K)]VEAQHILASAPTDR_.4	NaN	NaN	6175.6	6467.8	6084.87	NaN	NaN	NaN	1	1	1	NaN
PYCRL	A0A0A0MQS1;Q53H96;Q53H96-2	42;30;30	_AGK[GlyGly (K)]VEAQHILASAPTDR_.3	2360.28	NaN	NaN	2752.56	NaN	2173.26	1	NaN	NaN	1	NaN	1
SCLY	A0A0A0MQU4;Q96I15	342;334	_LEAEFGQK[GlyGly (K)]R_.3	13707.6	15265.3	13984.7	13300.2	12710.2	13789.1	1	1	1	1	1	1
SCLY	A0A0A0MQU4;Q96I15	342;334	_LEAEFGQK[GlyGly (K)]R_.2	2094.67	2410.5	2721.63	2486.33	2821.38	2472.64	1	1	1	1	1	1
SCLY	A0A0A0MQU4;Q96I15	251;243	_VDVEDLGVDFLTIVGHK[GlyGly (K)]FYGPR_.4	3968.6	1762.01	NaN	1806.85	NaN	1647.3	1	1	NaN	1	NaN	1
SPAG16	A0A0A0MQX0;A0A0C4DG20;E7EWV3;Q8N0X2;Q8N0X2-3;Q8N0X2-4;Q8N0X2-5	125;94;125;125;94;125;125	_TLDC[Carbamidomethyl (C)]FQSEWYELIQK[GlyGly (K)]GVTELR_.3	NaN	NaN	NaN	NaN	NaN	3443.42	NaN	NaN	NaN	NaN	NaN	1
SPAG16	A0A0A0MQX0;A0A0C4DG20;E7EWV3;Q8N0X2;Q8N0X2-3;Q8N0X2-4;Q8N0X2-5	97;66;97;97;66;97;97	_TVLPSK[GlyGly (K)]HAVPEVIEDFLC[Carbamidomethyl (C)]NFLIK_.4	NaN	NaN	1593.63	NaN	NaN	NaN	NaN	NaN	1	NaN	NaN	NaN
MYO10	A0A0A0MQX1;D6RGD1;Q9HD67	559;570;559	_GILEK[GlyGly (K)]NR_.2	NaN	NaN	511.217	NaN	7976.12	NaN	NaN	NaN	1	NaN	1	NaN
MBNL1	A0A0A0MQX8;C9JP00;Q9NR56	50;50;50	_VIAC[Carbamidomethyl (C)]FDSLK[GlyGly (K)]GR_.3	2515.39	2308.85	3076.1	2787.91	NaN	NaN	1	1	1	1	NaN	NaN
PPM1K	A0A0A0MQZ4;Q8N3J5	263;263	_SIGDLDLK[GlyGly (K)]TSGVIAEPETK_.3	3864.14	3587.1	4356.13	5299.89	5222.85	3563.18	1	1	1	1	1	1
PPM1K	A0A0A0MQZ4;Q8N3J5	83;83	_YGK[GlyGly (K)]PIPK_.2	1479.8	2029.58	1223.03	1481.48	NaN	NaN	1	1	1	1	NaN	NaN
PPM1K	A0A0A0MQZ4;Q8N3J5	271;271	_TSGVIAEPETK[GlyGly (K)]R_.3	3363.22	3624.06	2791.55	2904.95	NaN	3506.24	1	1	1	1	NaN	1
CTDP1	A0A0A0MR03;K7EJD2;Q9Y5B0;Q9Y5B0-4	506;557;625;625	_IVPELK[GlyGly (K)]SK_.2	69945.1	65609.8	74053.1	70800.3	65542.4	69787.6	1	1	1	1	1	1
CTDP1	A0A0A0MR03;K7EJD2;Q9Y5B0;Q9Y5B0-4	156;207;275;275	_DEC[Carbamidomethyl (C)]IDPFSK[GlyGly (K)]TGNLR_.3	6256.44	6858.52	5750.34	6498.73	6621.07	6601.82	1	1	1	1	1	1
CTDP1	A0A0A0MR03;K7EJD2;Q9Y5B0;Q9Y5B0-4	481;532;600;600	_VHTDYYAK[GlyGly (K)]YDR_.4	NaN	2253.1	1948.78	857.639	1957.9	1113.94	NaN	1	1	1	1	1
CTDP1	A0A0A0MR03;K7EJD2;Q9Y5B0;Q9Y5B0-4	481;532;600;600	_VHTDYYAK[GlyGly (K)]YDR_.3	2005.74	NaN	1233.58	NaN	NaN	NaN	1	NaN	1	NaN	NaN	NaN
MLST8	A0A0A0MR05;H3BSZ4;Q9BVC4;Q9BVC4-3;Q9BVC4-5	67;73;67;1;66	_M[Oxidation (M)]YDLNSNNPNPIISYDGVNK[GlyGly (K)]NIASVGFHEDGR_.4	4107.8	NaN	5422.64	5952.44	7669.69	6267.11	1	NaN	1	1	1	1
MLST8	A0A0A0MR05;H3BSZ4;Q9BVC4;Q9BVC4-3;Q9BVC4-5	228;234;228;162;227	_FSPDSTLLATC[Carbamidomethyl (C)]SADQTC[Carbamidomethyl (C)]K[GlyGly (K)]IWR_.3	NaN	NaN	NaN	2338.04	2781.74	1763.21	NaN	NaN	NaN	1	1	1
PTPN9	A0A0A0MR09;P43378	70;80	_LK[GlyGly (K)]PHEEPLR_.3	NaN	2092.2	2558.9	2218.44	NaN	2458.78	NaN	1	1	1	NaN	1
PTPN9	A0A0A0MR09;P43378	204;214	_IQILK[GlyGly (K)]TSEVTQHLPR_.4	3796.27	3356.69	3193.92	3637.47	3501.54	NaN	1	1	1	1	1	NaN
ATP9A	A0A0A0MR22;O75110;O75110-2	25;40;40	_TVWLGHPEK[GlyGly (K)]R_.3	10550.4	8815.8	11066.3	8828.11	8314.26	9077.62	1	1	1	1	1	1
ATP9A	A0A0A0MR22;O75110;O75110-2	901;1037;916	_FSPPSYSK[GlyGly (K)]LTS_.2	2548.1	2561.8	3157.2	1744.16	2686.7	1968.73	1	1	1	1	1	1
ATP9A	A0A0A0MR22;O75110;O75110-2	229;365;244	_DSK[GlyGly (K)]IPGTVVR_.3	2313.25	2274.75	1819.74	2227.35	NaN	2783.24	1	1	1	1	NaN	1
ATP9A	A0A0A0MR22;O75110;O75110-2	482;618;497	_YVQAK[GlyGly (K)]LSVHDR_.3	1162.62	1061.02	NaN	NaN	NaN	NaN	1	1	NaN	NaN	NaN	NaN
CCDC14	A0A0A0MR27;J3QT39;Q49A88;Q49A88-2;Q49A88-3;Q49A88-6	507;548;596;396;436;555	_IELEEALVNVK[GlyGly (K)]SSQFK_.3	6311.37	6116.52	7985.78	8484.22	6181.34	6664.07	1	1	1	1	1	1
CCDC14	A0A0A0MR27;J3QT39;Q49A88;Q49A88-2;Q49A88-3;Q49A88-6	764;805;853;653;693;812	_DTQLLK[GlyGly (K)]K_.2	2172.18	2587.7	2394.79	2382.82	2703.26	2868.73	1	1	1	1	1	1
CCDC14	A0A0A0MR27;J3QT39;Q49A88;Q49A88-2;Q49A88-3;Q49A88-6	480;521;569;369;409;528	_FSSIFK[GlyGly (K)]DK_.2	2197.81	NaN	1914.52	2135.75	1625.95	2607.43	1	NaN	1	1	1	1
CCDC14	A0A0A0MR27;J3QT39;Q49A88;Q49A88-2;Q49A88-3;Q49A88-6	455;496;544;344;384;503	_SQELLQSK[GlyGly (K)]NEELLK_.3	5991.91	6621.48	7394.47	7427.34	7649.78	8063.66	1	1	1	1	1	1
CCDC14	A0A0A0MR27;J3QT39;Q49A88;Q49A88-2;Q49A88-3;Q49A88-6	463;504;552;352;392;511	_NEELLK[GlyGly (K)]VIENQK_.3	4791.45	4545.59	2122.28	3108.31	2262.19	3226.73	1	1	1	1	1	1
CCDC14	A0A0A0MR27;J3QT39;Q49A88;Q49A88-2;Q49A88-3;Q49A88-6	759;800;848;648;688;807	_ASDM[Oxidation (M)]K[GlyGly (K)]DTQLLK_.3	3854.18	3692.7	3830.26	4113.26	1683.8	1743.2	1	1	1	1	1	1
CCDC14	A0A0A0MR27;J3QT39;Q49A88;Q49A88-2;Q49A88-3;Q49A88-6	469;510;558;358;398;517	_VIENQK[GlyGly (K)]DENK_.3	1616.65	1550.67	1575.71	1053.54	1542.04	1448.41	1	1	1	1	1	1
CCDC14	A0A0A0MR27;J3QT39;Q49A88;Q49A88-2;Q49A88-3;Q49A88-6	773;814;862;662;702;821	_EAIGK[GlyGly (K)]IPAATK_.3	4364.43	4434.3	3903.99	4706.07	2880.94	NaN	1	1	1	1	1	NaN
CCDC14	A0A0A0MR27;J3QT39;Q49A88;Q49A88-2;Q49A88-3;Q49A88-6	229;270;318;118;158;277	_TDISAIPTLQQLGLVNGILPQQGIHK[GlyGly (K)]ETDLLK_.4	NaN	NaN	NaN	4478.23	NaN	5413.88	NaN	NaN	NaN	1	NaN	1
CCDC14	A0A0A0MR27;J3QT39;Q49A88;Q49A88-2;Q49A88-3;Q49A88-6	771;812;860;660;700;819	_IK[GlyGly (K)]EAIGK_.2	NaN	NaN	NaN	NaN	NaN	1264.76	NaN	NaN	NaN	NaN	NaN	1
CCDC14	A0A0A0MR27;J3QT39;Q49A88;Q49A88-2;Q49A88-3;Q49A88-6	314;355;403;203;243;362	_K[GlyGly (K)]DLNIHVR_.3	NaN	NaN	1505.8	NaN	NaN	NaN	NaN	NaN	1	NaN	NaN	NaN
GSTZ1	A0A0A0MR33;A0A0C4DFM0;G3V4T6;G3V5T0	136;178;179;164	_VDLTPYPTISSINK[GlyGly (K)]R_.3	4261.77	4185.99	4584.49	4294.22	3539.59	3580.93	1	1	1	1	1	1
GSTZ1	A0A0A0MR33;A0A0C4DFM0;G3V4T6;G3V5T0	41;41;42;41	_DGGQQFSK[GlyGly (K)]DFQALNPM[Oxidation (M)]K_.3	6583.33	NaN	NaN	8625.79	NaN	NaN	1	NaN	NaN	1	NaN	NaN
GSTZ1	A0A0A0MR33;A0A0C4DFM0;G3V4T6;G3V5T0	134;176;177;162	_FK[GlyGly (K)]VDLTPYPTISSINK_.3	NaN	NaN	NaN	NaN	NaN	2090.84	NaN	NaN	NaN	NaN	NaN	1
FADS1	A0A0A0MR51;O60427	162;105	_NK[GlyGly (K)]ELTDEFR_.3	20336	17172.3	17125.3	17783.5	16104.7	16632.3	1	1	1	1	1	1
FADS1	A0A0A0MR51;O60427	162;105	_NK[GlyGly (K)]ELTDEFR_.2	7555.4	9658.67	9828.36	9468.79	9844.84	9096.37	1	1	1	1	1	1
FADS1	A0A0A0MR51;O60427	301;244	_ILSVELGK[GlyGly (K)]QK_.3	9183.03	8593.19	9235.38	9535.89	9170.79	8099.01	1	1	1	1	1	1
FADS1	A0A0A0MR51;O60427	301;244	_ILSVELGK[GlyGly (K)]QK_.2	2358.83	1940.68	3032.2	2220.29	2793.49	3420.52	1	1	1	1	1	1
FADS1	A0A0A0MR51;O60427	141;84	_YM[Oxidation (M)]NSLLIGELSPEQPSFEPTK[GlyGly (K)]NK_.3	NaN	9967.44	9552.52	10001.8	12987.4	10375.6	NaN	1	1	1	1	1
FADS1	A0A0A0MR51;O60427	456;399	_VAPLVQSLC[Carbamidomethyl (C)]AK[GlyGly (K)]HGIEYQSK_.4	2231.42	2228.13	2529.03	2356.06	3182.38	1540.52	1	1	1	1	1	1
FADS1	A0A0A0MR51;O60427	456;399	_VAPLVQSLC[Carbamidomethyl (C)]AK[GlyGly (K)]HGIEYQSK_.3	NaN	NaN	NaN	NaN	1291.24	NaN	NaN	NaN	NaN	NaN	1	NaN
FADS1	A0A0A0MR51;O60427	98;41	_K[GlyGly (K)]VYNISEFTR_.3	3746.32	5076.36	4658.61	3974.15	NaN	NaN	1	1	1	1	NaN	NaN
FADS1	A0A0A0MR51;O60427	467;410	_HGIEYQSK[GlyGly (K)]PLLSAFADIIHSLK_.4	NaN	3562.17	NaN	2750.43	NaN	2181.34	NaN	1	NaN	1	NaN	1
PTPRS	A0A0A0MR60;G8JL96;Q13332;Q13332-2;Q13332-3;Q13332-4;Q13332-5;Q13332-6;Q13332-7	786;782;1213;1204;1209;1204;795;1191;782	_FSVLPPTFHPGDQK[GlyGly (K)]QYGGFDNR_.4	41189.5	48326.8	NaN	NaN	NaN	NaN	1	1	NaN	NaN	NaN	NaN
STIL	A0A0A0MR87	696	_LLEAQSLM[Oxidation (M)]PC[Carbamidomethyl (C)]SPK[GlyGly (K)]TTAVEDTVQAGR_.3	2215.39	1371.99	1866.51	2199.64	2050.93	2987.06	1	1	1	1	1	1
STIL	A0A0A0MR87	55	_LVVTEK[GlyGly (K)]TIR_.3	11061.2	12127.3	11405.9	11465.5	NaN	NaN	1	1	1	1	NaN	NaN
STIL	A0A0A0MR87	55	_LVVTEK[GlyGly (K)]TIR_.2	NaN	527.141	NaN	650.92	NaN	NaN	NaN	1	NaN	1	NaN	NaN
STIL	A0A0A0MR87	958	_SLGVK[GlyGly (K)]IDSPTK_.3	5658.77	4904.61	5825.48	6000.69	6139.16	4937.91	1	1	1	1	1	1
STIL	A0A0A0MR87	963	_IDSPTK[GlyGly (K)]VK_.2	881.844	NaN	NaN	NaN	1467.03	1352.31	1	NaN	NaN	NaN	1	1
STIL	A0A0A0MR87	946	_DC[Carbamidomethyl (C)]VLNATLK[GlyGly (K)]QLR_.3	4536.76	3453.84	NaN	9012.02	4162.98	NaN	1	1	NaN	1	1	NaN
STIL	A0A0A0MR87	152	_ALQC[Carbamidomethyl (C)]HIC[Carbamidomethyl (C)]SK[GlyGly (K)]DSLDC[Carbamidomethyl (C)]ALAR_.4	NaN	NaN	3721.24	NaN	NaN	NaN	NaN	NaN	1	NaN	NaN	NaN
STIL	A0A0A0MR87	1113	_SIPEQLGGQK[GlyGly (K)]EPSK_.3	1473.32	NaN	NaN	NaN	NaN	NaN	1	NaN	NaN	NaN	NaN	NaN
STIL	A0A0A0MR87	1161	_AK[GlyGly (K)]QQLTEK_.3	NaN	1084.28	NaN	NaN	NaN	NaN	NaN	1	NaN	NaN	NaN	NaN
STIL	A0A0A0MR87	1161	_AK[GlyGly (K)]QQLTEK_.2	NaN	1	NaN	NaN	NaN	NaN	NaN	1	NaN	NaN	NaN	NaN
STIL	A0A0A0MR87	281	_FQLLTSK[GlyGly (K)]ETLHLFK_.4	NaN	NaN	NaN	3613.17	NaN	NaN	NaN	NaN	NaN	1	NaN	NaN
MPPE1	A0A0A0MR93;A0A0C4DH11;K7ES91;Q53F39;Q53F39-2;Q53F39-3	263;188;285;285;285;286	_EASQK[GlyGly (K)]LLWWLQPR_.3	NaN	2570.74	6512.28	6674.47	4009.7	2721.8	NaN	1	1	1	1	1
MPPE1	A0A0A0MR93;A0A0C4DH11;K7ES91;Q53F39;Q53F39-2;Q53F39-3	174;77;174;174;174;174	_FEK[GlyGly (K)]VFSSER_.3	NaN	1120.4	NaN	NaN	NaN	NaN	NaN	1	NaN	NaN	NaN	NaN
HNRNPUL1	A0A0A0MRA5;B7Z4B8;Q9BUJ2;Q9BUJ2-2;Q9BUJ2-4	163;174;263;263;163	_INEEISVK[GlyGly (K)]HLPSTEPDPHVVR_.5	29115.7	32257.7	30967.5	27854.4	27461.3	27313.4	1	1	1	1	1	1
HNRNPUL1	A0A0A0MRA5;B7Z4B8;Q9BUJ2;Q9BUJ2-2;Q9BUJ2-4	163;174;263;263;163	_INEEISVK[GlyGly (K)]HLPSTEPDPHVVR_.4	12990.2	14146.3	13086.1	11042.5	12850.3	12103.8	1	1	1	1	1	1
HNRNPUL1	A0A0A0MRA5;B7Z4B8;Q9BUJ2;Q9BUJ2-2;Q9BUJ2-4	501;512;601;601;501	_AGPPPEK[GlyGly (K)]R_.2	1591.83	1818.54	1646.71	1327.75	1543.01	1521.99	1	1	1	1	1	1
HNRNPUL1	A0A0A0MRA5;B7Z4B8;Q9BUJ2;Q9BUJ2-2;Q9BUJ2-4	428;439;528;528;428	_AIVIC[Carbamidomethyl (C)]PTDEDLK[GlyGly (K)]DR_.3	NaN	NaN	3990.23	3434	4320.94	3822.95	NaN	NaN	1	1	1	1
HNRNPUL1	A0A0A0MRA5;B7Z4B8;Q9BUJ2;Q9BUJ2-2;Q9BUJ2-4	47;58;147;147;47	_QGAPTSFLPPEASQLK[GlyGly (K)]PDR_.3	4656.62	NaN	NaN	NaN	9038.79	NaN	1	NaN	NaN	NaN	1	NaN
EPB41L3	A0A0A0MRA8;Q9Y2J2;Q9Y2J2-2;Q9Y2J2-4	267;267;267;267	_VIELHK[GlyGly (K)]SHR_.3	NaN	NaN	823.576	1336.21	NaN	NaN	NaN	NaN	1	1	NaN	NaN
MADD	A0A0A0MRB5;Q8WXG6;Q8WXG6-2;Q8WXG6-3;Q8WXG6-4;Q8WXG6-5;Q8WXG6-8	1544;1603;1564;1543;1521;1501;1497	_EVVSHK[GlyGly (K)]YK_.3	5528.61	6241.62	4136.91	3217.04	4720.25	5670.13	1	1	1	1	1	1
MADD	A0A0A0MRB5;Q8WXG6;Q8WXG6-2;Q8WXG6-3;Q8WXG6-4;Q8WXG6-5;Q8WXG6-8	535;535;535;535;535;535;535	_QTPFAEK[GlyGly (K)]LAR_.3	361.771	582.013	NaN	NaN	NaN	1619.89	1	1	NaN	NaN	NaN	1
MADD	A0A0A0MRB5;Q8WXG6;Q8WXG6-2;Q8WXG6-3;Q8WXG6-4;Q8WXG6-5;Q8WXG6-8	226;226;226;226;226;226;226	_IFTGSLLVEEK[GlyGly (K)]SSALLHDLR_.4	NaN	NaN	NaN	NaN	NaN	4068.65	NaN	NaN	NaN	NaN	NaN	1
SYNE2	A0A0A0MRE3;G3V5X4;Q8WXH0;Q8WXH0-2	2998;2998;2965;2965	_NELLLNQEVNK[GlyGly (K)]GVK_.3	3837.1	NaN	NaN	1619.15	NaN	NaN	1	NaN	NaN	1	NaN	NaN
WDR47	A0A0A0MRE6;O94967;O94967-2;O94967-3;O94967-4	247;275;247;275;282	_PTK[GlyGly (K)]AAYADLLTPLISK_.3	8502.95	7828.9	7966.33	6611.65	6211.84	6024.74	1	1	1	1	1	1
WDR47	A0A0A0MRE6;O94967;O94967-2;O94967-3;O94967-4	118;146;118;146;153	_LTNHAEFK[GlyGly (K)]DWNPSTAR_.4	NaN	7653.17	3818.06	NaN	7685	NaN	NaN	1	1	NaN	1	NaN
WDR47	A0A0A0MRE6;O94967;O94967-2;O94967-3;O94967-4	17;17;17;17;17	_LILDFLNSK[GlyGly (K)]K_.3	NaN	NaN	1455.31	NaN	NaN	NaN	NaN	NaN	1	NaN	NaN	NaN
WDR47	A0A0A0MRE6;O94967;O94967-2;O94967-3;O94967-4	284;312;284;312;319	_SLNPALDGLTC[Carbamidomethyl (C)]GLTSHDK[GlyGly (K)]R_.3	NaN	NaN	1	NaN	NaN	NaN	NaN	NaN	1	NaN	NaN	NaN
TEAD4	A0A0A0MRF3;Q15561;Q15561-3;Q53GI4	66;66;66;66	_IILSDEGK[GlyGly (K)]M[Oxidation (M)]YGR_.3	3126.78	2674.44	2583.32	2645.99	2478.26	3278.07	1	1	1	1	1	1
TEAD4	A0A0A0MRF3;Q15561;Q15561-3;Q53GI4	112;112;112;112	_EIQAK[GlyGly (K)]LK_.2	2012.61	2689.73	2575.08	2244.94	2566.79	2501.64	1	1	1	1	1	1
TEAD4	A0A0A0MRF3;Q15561;Q15561-3;Q53GI4	291;334;291;334	_VC[Carbamidomethyl (C)]SFGK[GlyGly (K)]QVVEK_.3	1025.38	653.729	NaN	1689.56	NaN	NaN	1	1	NaN	1	NaN	NaN
PLCG2	A0A0A0MRF9;P16885	776;776	_ALYDYK[GlyGly (K)]AK_.2	8726.22	NaN	NaN	NaN	NaN	NaN	1	NaN	NaN	NaN	NaN	NaN
APP	A0A0A0MRG2;E9PG40;P05067;P05067-10;P05067-11;P05067-3;P05067-4;P05067-5;P05067-6;P05067-7;P05067-8;P05067-9	642;696;752;621;728;659;677;678;696;715;733;734	_M[Oxidation (M)]QQNGYENPTYK[GlyGly (K)]FFEQM[Oxidation (M)]QN_.3	5968.03	6542.07	4787.48	5182.04	5676.6	6469.04	1	1	1	1	1	1
APP	A0A0A0MRG2;E9PG40;P05067;P05067-10;P05067-11;P05067-3;P05067-4;P05067-5;P05067-6;P05067-7;P05067-8;P05067-9	121;100;156;100;151;156;156;156;156;156;156;156	_ETC[Carbamidomethyl (C)]SEK[GlyGly (K)]STNLHDYGM[Oxidation (M)]LLPC[Carbamidomethyl (C)]GIDK_.4	NaN	NaN	NaN	NaN	2874.22	NaN	NaN	NaN	NaN	NaN	1	NaN
APP	A0A0A0MRG2;E9PG40;P05067;P05067-10;P05067-11;P05067-3;P05067-4;P05067-5;P05067-6;P05067-7;P05067-8;P05067-9	268;322;378;247;354;303;303;322;322;359;359;378	_YLETPGDENEHAHFQK[GlyGly (K)]AK_.4	NaN	NaN	NaN	960.409	NaN	1074.09	NaN	NaN	NaN	1	NaN	1
NLE1	A0A0A0MRH0;Q9NVX2	261;303	_TGAFEPAEASVNPQDLQGSLQELK[GlyGly (K)]ER_.3	5549.07	NaN	1821.14	NaN	2788.4	1840.41	1	NaN	1	NaN	1	1
NLE1	A0A0A0MRH0;Q9NVX2	176;218	_YVASSSK[GlyGly (K)]DGSVR_.3	4284.51	2652.74	4001.63	3497.16	3802.74	4006.78	1	1	1	1	1	1
NLE1	A0A0A0MRH0;Q9NVX2	398;440	_VWDVK[GlyGly (K)]AQK_.3	459.722	NaN	NaN	1	NaN	NaN	1	NaN	NaN	1	NaN	NaN
MIA3	A0A0A0MRH6;Q5JRA6;Q5JRA6-2	791;1208;1208	_VYQVTEQQISEK[GlyGly (K)]LK_.3	3545.92	3155.69	3510.29	3574.6	3408.26	3380.8	1	1	1	1	1	1
MIA3	A0A0A0MRH6;Q5JRA6;Q5JRA6-2	783;1200;1200	_TVLVVK[GlyGly (K)]DR_.2	2530.37	2602.01	NaN	3497.27	2746.4	NaN	1	1	NaN	1	1	NaN
MIA3	A0A0A0MRH6;Q5JRA6;Q5JRA6-2	817;1234;1234	_LSNYEQK[GlyGly (K)]IK_.3	8877.5	NaN	NaN	NaN	NaN	NaN	1	NaN	NaN	NaN	NaN	NaN
GPALPP1	A0A0A0MRI1;Q8IXQ4;Q8IXQ4-2;Q8IXQ4-3	258;260;111;90	_LAEQVSSYNESK[GlyGly (K)]R_.3	2112.51	1909.05	1755.34	1956.23	2118.13	2051.68	1	1	1	1	1	1
GPALPP1	A0A0A0MRI1;Q8IXQ4;Q8IXQ4-2;Q8IXQ4-3	271;273;124;103	_SESLM[Oxidation (M)]DIHHK[GlyGly (K)]K_.3	1139.68	NaN	737.177	NaN	NaN	1044.46	1	NaN	1	NaN	NaN	1
SNX6	A0A0A0MRI2;Q9UNH7	314;302	_ESQAAK[GlyGly (K)]DLLYR_.3	29828.2	30401.5	51187.9	49604.1	55282.4	49260.2	1	1	1	1	1	1
SNX6	A0A0A0MRI2;Q9UNH7	314;302	_ESQAAK[GlyGly (K)]DLLYR_.2	2661.87	2597.59	2956.25	2223.76	3356.88	2759.93	1	1	1	1	1	1
SNX6	A0A0A0MRI2;Q9UNH7	348;336	_DVLQAETSQQLC[Carbamidomethyl (C)]C[Carbamidomethyl (C)]QK[GlyGly (K)]FEK_.3	1734.19	1981.64	1505.46	1370.37	1758.63	1870.1	1	1	1	1	1	1
SNX6	A0A0A0MRI2;Q9UNH7	328;316	_SLVDYENANK[GlyGly (K)]ALDK_.3	1252.64	1485.17	1335.14	1509.67	1523.96	1222.34	1	1	1	1	1	1
SNX6	A0A0A0MRI2;Q9UNH7	132;120	_EEFTK[GlyGly (K)]M[Oxidation (M)]K_.2	1884.78	1858.97	NaN	2191.28	2062.78	2181.72	1	1	NaN	1	1	1
SNX6	A0A0A0MRI2;Q9UNH7	202;190	_NM[Oxidation (M)]VK[GlyGly (K)]SADGVIVSGVK_.3	20310.3	20681.6	20393.7	19774.9	19941.8	20457.3	1	1	1	1	1	1
SNX6	A0A0A0MRI2;Q9UNH7	202;190	_NM[Oxidation (M)]VK[GlyGly (K)]SADGVIVSGVK_.2	NaN	NaN	1	NaN	NaN	NaN	NaN	NaN	1	NaN	NaN	NaN
SNX6	A0A0A0MRI2;Q9UNH7	122;110	_LGEGEGSM[Oxidation (M)]TK[GlyGly (K)]EEFTK_.3	12206.6	11587.7	12061	12694.4	13448.7	14775	1	1	1	1	1	1
SNX6	A0A0A0MRI2;Q9UNH7	122;110	_LGEGEGSM[Oxidation (M)]TK[GlyGly (K)]EEFTK_.2	1	NaN	NaN	1	NaN	NaN	1	NaN	NaN	1	NaN	NaN
SNX6	A0A0A0MRI2;Q9UNH7	372;360	_QELIDFK[GlyGly (K)]TR_.3	8727.91	8953.65	8254.54	8360.77	7037.76	5687.58	1	1	1	1	1	1
SNX6	A0A0A0MRI2;Q9UNH7	372;360	_QELIDFK[GlyGly (K)]TR_.2	NaN	NaN	2912.92	NaN	NaN	NaN	NaN	NaN	1	NaN	NaN	NaN
SNX6	A0A0A0MRI2;Q9UNH7	296;284	_VSADEDLK[GlyGly (K)]LSDLLK_.3	NaN	NaN	4934.42	5222.3	4991.17	6317.42	NaN	NaN	1	1	1	1
SNX6	A0A0A0MRI2;Q9UNH7	304;292	_LSDLLK[GlyGly (K)]YYLR_.3	8982.44	8314.97	8491.12	7634	5874.51	7226.21	1	1	1	1	1	1
SNX6	A0A0A0MRI2;Q9UNH7	66;54	_SSLPNFK[GlyGly (K)]QNEFSVVR_.3	4281.41	5093.35	4621.27	4501.02	7087.6	6754.04	1	1	1	1	1	1
SNX6	A0A0A0MRI2;Q9UNH7	206;194	_SADGVIVSGVK[GlyGly (K)]DVDDFFEHER_.4	2940.39	2059.9	5250.93	NaN	3806.58	5624.52	1	1	1	NaN	1	1
SNX6	A0A0A0MRI2;Q9UNH7	206;194	_SADGVIVSGVK[GlyGly (K)]DVDDFFEHER_.3	NaN	NaN	NaN	NaN	3440.02	NaN	NaN	NaN	NaN	NaN	1	NaN
SNX6	A0A0A0MRI2;Q9UNH7	119;107	_LQK[GlyGly (K)]LGEGEGSM[Oxidation (M)]TK_.3	1975.67	2283.47	1857.21	2079.93	2335.8	1806.5	1	1	1	1	1	1
SNX6	A0A0A0MRI2;Q9UNH7	260;248	_IGSSLYALGTQDSTDIC[Carbamidomethyl (C)]K[GlyGly (K)]FFLK_.3	28884.6	NaN	NaN	NaN	15597.7	NaN	1	NaN	NaN	NaN	1	NaN
SNX6	A0A0A0MRI2;Q9UNH7	282;270	_VSELFDK[GlyGly (K)]TR_.3	8224.14	9111.22	9882.31	NaN	NaN	11041.2	1	1	1	NaN	NaN	1
SNX6	A0A0A0MRI2;Q9UNH7	282;270	_VSELFDK[GlyGly (K)]TR_.2	NaN	NaN	NaN	1951.35	NaN	NaN	NaN	NaN	NaN	1	NaN	NaN
SNX6	A0A0A0MRI2;Q9UNH7	60;48	_FTVHTK[GlyGly (K)]SSLPNFK_.4	3213.61	5017.73	NaN	NaN	NaN	NaN	1	1	NaN	NaN	NaN	NaN
SNX6	A0A0A0MRI2;Q9UNH7	363;351	_FEK[GlyGly (K)]ISESAK_.3	2420.41	2303.72	NaN	NaN	NaN	NaN	1	1	NaN	NaN	NaN	NaN
SNX6	A0A0A0MRI2;Q9UNH7	366;354	_ISESAK[GlyGly (K)]QELIDFK_.3	NaN	NaN	2673.94	1633.77	NaN	NaN	NaN	NaN	1	1	NaN	NaN
CDC42BPA	A0A0A0MRJ0;Q5VT25;Q5VT25-2;Q5VT25-3;Q5VT25-4;Q5VT25-5;Q5VT25-6	329;329;329;329;329;329;329	_LGQNGIEDFK[GlyGly (K)]K_.3	10517.7	11470.3	10168.6	10617.8	11907.4	10927	1	1	1	1	1	1
CDC42BPA	A0A0A0MRJ0;Q5VT25;Q5VT25-2;Q5VT25-3;Q5VT25-4;Q5VT25-5;Q5VT25-6	329;329;329;329;329;329;329	_LGQNGIEDFK[GlyGly (K)]K_.2	NaN	NaN	826.013	1182.38	1275.55	776.299	NaN	NaN	1	1	1	1
ATF3	A0A0A0MRJ2;P18847;P18847-5	140;168;111	_NLFIQQIK[GlyGly (K)]EGTLQS_.2	22063.8	12434.6	11697.5	9523.12	7510.22	7763.93	1	1	1	1	1	1
ATF3	A0A0A0MRJ2;P18847;P18847-5	89;117;60	_ESEK[GlyGly (K)]LESVNAELK_.3	1780.47	NaN	1940.82	1893.78	NaN	2048.57	1	NaN	1	1	NaN	1
ATF3	A0A0A0MRJ2;P18847;P18847-5	102;130;73	_AQIEELK[GlyGly (K)]NEK_.3	2946.24	2502.89	3390.37	2776.15	3113.73	3522.26	1	1	1	1	1	1
ATF3	A0A0A0MRJ2;P18847;P18847-5	83;111;54	_TEC[Carbamidomethyl (C)]LQK[GlyGly (K)]ESEK_.3	1119	996.272	1170.59	1560	2080.63	NaN	1	1	1	1	1	NaN
PCMT1	A0A0A0MRJ6;H7BY58;P22061;P22061-2	203;203;145;145	_M[Oxidation (M)]GYAEEAPYDAIHVGAAAPVVPQALIDQLK[GlyGly (K)]PGGR_.4	12840.9	17324.5	14854.8	16101.8	11517.1	15489.3	1	1	1	1	1	1
PCMT1	A0A0A0MRJ6;H7BY58;P22061;P22061-2	265;265;207;207	_PLM[Oxidation (M)]GVIYVPLTDK[GlyGly (K)]EK_.3	7210.67	8623.4	5565.21	6554.23	8156.81	8249.77	1	1	1	1	1	1
PCMT1	A0A0A0MRJ6;H7BY58;P22061;P22061-2	263;263;205;205	_M[Oxidation (M)]K[GlyGly (K)]PLM[Oxidation (M)]GVIYVPLTDK_.3	6489.67	6676.35	5662.16	7646.81	2947.95	4065.24	1	1	1	1	1	1
PCMT1	A0A0A0MRJ6;H7BY58;P22061;P22061-2	237;237;179;179	_LILPVGPAGGNQM[Oxidation (M)]LEQYDK[GlyGly (K)]LQDGSIK_.3	20632.6	NaN	14861.8	14719.1	15488.1	16832.1	1	NaN	1	1	1	1
PCMT1	A0A0A0MRJ6;H7BY58;P22061;P22061-2	157;157;99;99	_M[Oxidation (M)]VGC[Carbamidomethyl (C)]TGK[GlyGly (K)]VIGIDHIK_.3	8701.92	7887.75	9882.76	9625.81	10000.9	9116.06	1	1	1	1	1	1
PCMT1	A0A0A0MRJ6;H7BY58;P22061;P22061-2	157;157;99;99	_M[Oxidation (M)]VGC[Carbamidomethyl (C)]TGK[GlyGly (K)]VIGIDHIK_.4	5447.17	4945.07	4298.61	NaN	3861.7	NaN	1	1	1	NaN	1	NaN
PCMT1	A0A0A0MRJ6;H7BY58;P22061;P22061-2	183;183;125;125	_K[GlyGly (K)]DDPTLLSSGR_.3	NaN	NaN	12652.4	12334.9	NaN	12625.4	NaN	NaN	1	1	NaN	1
PCMT1	A0A0A0MRJ6;H7BY58;P22061;P22061-2	256;256;198;198	_LQDGSIK[GlyGly (K)]M[Oxidation (M)]K_.3	NaN	3129.56	6299.66	7610.82	NaN	NaN	NaN	1	1	1	NaN	NaN
PCMT1	A0A0A0MRJ6;H7BY58;P22061;P22061-2	78;78;20;20	_NGIIK[GlyGly (K)]TDK_.2	NaN	NaN	NaN	NaN	NaN	473.886	NaN	NaN	NaN	NaN	NaN	1
GPATCH4	A0A0A0MRK1;E9PAV9;Q5T3I0;Q5T3I0-3	43;48;43;48	_VTLK[GlyGly (K)]QDTHGVGHDPAK_.4	2750.58	2748.92	2874.15	2086.34	3239.09	2254.35	1	1	1	1	1	1
GPATCH4	A0A0A0MRK1;E9PAV9;Q5T3I0;Q5T3I0-3	43;48;43;48	_VTLK[GlyGly (K)]QDTHGVGHDPAK_.3	351.498	NaN	305.046	425.844	NaN	NaN	1	NaN	1	1	NaN	NaN
GPATCH4	A0A0A0MRK1;E9PAV9;Q5T3I0;Q5T3I0-3	43;48;43;48	_VTLK[GlyGly (K)]QDTHGVGHDPAK_.5	NaN	1618.63	NaN	NaN	NaN	1651.18	NaN	1	NaN	NaN	NaN	1
GPATCH4	A0A0A0MRK1;E9PAV9;Q5T3I0;Q5T3I0-3	109;114;109;114	_FVK[GlyGly (K)]M[Oxidation (M)]ATLTSGGEK_.3	NaN	NaN	1040.2	NaN	NaN	NaN	NaN	NaN	1	NaN	NaN	NaN
GPATCH4	A0A0A0MRK1;E9PAV9;Q5T3I0;Q5T3I0-3	185;190;185;190	_LK[GlyGly (K)]GQDPGAPQLQSESKPPK_.4	NaN	NaN	NaN	NaN	NaN	1.19015	NaN	NaN	NaN	NaN	NaN	NaN
GPATCH4	A0A0A0MRK1;E9PAV9;Q5T3I0;Q5T3I0-3	89;94;89;94	_SLSK[GlyGly (K)]ETTR_.3	NaN	NaN	458.805	NaN	NaN	NaN	NaN	NaN	1	NaN	NaN	NaN
MTX1	A0A0A0MRK6;Q13505;Q13505-3	274;274;125	_K[GlyGly (K)]WYAEAM[Oxidation (M)]PFPLNFFLPGR_.3	22104.7	11976.6	23429.9	NaN	15814.3	11348.3	1	1	1	NaN	1	1
MTX1	A0A0A0MRK6;Q13505;Q13505-3	226;226;77	_EK[GlyGly (K)]YNADYDLSAR_.3	21279.2	22217.7	19144.3	21055.9	21746.1	20281.6	1	1	1	1	1	1
MTX1	A0A0A0MRK6;Q13505;Q13505-3	226;226;77	_EK[GlyGly (K)]YNADYDLSAR_.2	NaN	NaN	NaN	NaN	775.73	NaN	NaN	NaN	NaN	NaN	1	NaN
MTX1	A0A0A0MRK6;Q13505;Q13505-3	181;181;32	_FTGAPLK[GlyGly (K)]VHK_.3	55524.2	54126.4	52103.7	55507.8	48637.8	47923.5	1	1	1	1	1	1
CASP7	A0A0A0MRL7;P55210;P55210-3;P55210-4	162;77;110;52	_NFDK[GlyGly (K)]VTGM[Oxidation (M)]GVR_.3	NaN	NaN	678.308	640.665	715.804	1177.47	NaN	NaN	1	1	1	1
CASP7	A0A0A0MRL7;P55210;P55210-3;P55210-4	239;154;187;129	_DGVTPIK[GlyGly (K)]DLTAHFR_.3	NaN	152.528	NaN	NaN	NaN	NaN	NaN	1	NaN	NaN	NaN	NaN
CYB5R4	A0A0A0MRM6;Q7L1T6	12;46	_DLTGLK[GlyGly (K)]GR_.2	1027.35	949.361	1396.71	1728.23	2224.91	1195.49	1	1	1	1	1	1
MYO6	A0A0A0MRM8;A0A0D9SGC1;E7EW20;Q9UM54;Q9UM54-1;Q9UM54-2;Q9UM54-4;Q9UM54-5;Q9UM54-6	1037;1069;1070;1069;1060;1037;1069;1037;1069	_GPAVLATK[GlyGly (K)]AAAGTK_.3	7187.16	8591.92	8040.59	8472.67	8813.36	8302.13	1	1	1	1	1	1
MYO6	A0A0A0MRM8;A0A0D9SGC1;E7EW20;Q9UM54;Q9UM54-1;Q9UM54-2;Q9UM54-4;Q9UM54-5;Q9UM54-6	1037;1069;1070;1069;1060;1037;1069;1037;1069	_GPAVLATK[GlyGly (K)]AAAGTK_.2	1309.55	1856.14	2382.21	1998.04	1732.92	NaN	1	1	1	1	1	NaN
MYO6	A0A0A0MRM8;A0A0D9SGC1;E7EW20;Q9UM54;Q9UM54-1;Q9UM54-2;Q9UM54-4;Q9UM54-5;Q9UM54-6	297;297;297;297;297;297;297;297;297	_SPEYLK[GlyGly (K)]AGSM[Oxidation (M)]K_.3	6861.95	5546.95	4874.71	4558.26	3648.04	3517.69	1	1	1	1	1	1
MYO6	A0A0A0MRM8;A0A0D9SGC1;E7EW20;Q9UM54;Q9UM54-1;Q9UM54-2;Q9UM54-4;Q9UM54-5;Q9UM54-6	106;106;106;106;106;106;106;106;106	_IYSSEAIK[GlyGly (K)]SYQGK_.3	3441.24	2967.37	2933.87	2591.36	2076.4	1707.57	1	1	1	1	1	1
MYO6	A0A0A0MRM8;A0A0D9SGC1;E7EW20;Q9UM54;Q9UM54-1;Q9UM54-2;Q9UM54-4;Q9UM54-5;Q9UM54-6	182;182;182;182;182;182;182;182;182	_IVEANPLLEAFGNAK[GlyGly (K)]TVR_.3	4156.64	NaN	4416.55	4969.08	3830.73	5355.04	1	NaN	1	1	1	1
MYO6	A0A0A0MRM8;A0A0D9SGC1;E7EW20;Q9UM54;Q9UM54-1;Q9UM54-2;Q9UM54-4;Q9UM54-5;Q9UM54-6	1086;1118;1119;1118;1109;1086;1118;1086;1118	_LK[GlyGly (K)]VYHAWK_.3	11031.8	7285.39	11514.6	8763.82	8901.67	9136.18	1	1	1	1	1	1
MYO6	A0A0A0MRM8;A0A0D9SGC1;E7EW20;Q9UM54;Q9UM54-1;Q9UM54-2;Q9UM54-4;Q9UM54-5;Q9UM54-6	281;281;281;281;281;281;281;281;281	_YFANK[GlyGly (K)]ETDK_.3	1186.51	1707.44	1766.12	1261.68	NaN	NaN	1	1	1	1	NaN	NaN
MYO6	A0A0A0MRM8;A0A0D9SGC1;E7EW20;Q9UM54;Q9UM54-1;Q9UM54-2;Q9UM54-4;Q9UM54-5;Q9UM54-6	281;281;281;281;281;281;281;281;281	_YFANK[GlyGly (K)]ETDK_.2	374.873	NaN	NaN	NaN	NaN	259.799	1	NaN	NaN	NaN	NaN	1
MYO6	A0A0A0MRM8;A0A0D9SGC1;E7EW20;Q9UM54;Q9UM54-1;Q9UM54-2;Q9UM54-4;Q9UM54-5;Q9UM54-6	286;286;286;286;286;286;286;286;286	_ETDK[GlyGly (K)]QILQNR_.3	NaN	555.022	358.787	NaN	881.957	NaN	NaN	1	1	NaN	1	NaN
MYO6	A0A0A0MRM8;A0A0D9SGC1;E7EW20;Q9UM54;Q9UM54-1;Q9UM54-2;Q9UM54-4;Q9UM54-5;Q9UM54-6	1158;1199;1200;1199;1190;1167;1190;1158;1190	_K[GlyGly (K)]GWWYAHFDGPWIAR_.4	NaN	4184.79	9534.57	NaN	NaN	NaN	NaN	1	1	NaN	NaN	NaN
MYO6	A0A0A0MRM8;A0A0D9SGC1;E7EW20;Q9UM54;Q9UM54-1;Q9UM54-2;Q9UM54-4;Q9UM54-5;Q9UM54-6	1146;1187;1188;1187;1178;1155;1178;1146;1178	_PADQYK[GlyGly (K)]DPQSK_.2	451.604	NaN	NaN	290.542	NaN	NaN	1	NaN	NaN	1	NaN	NaN
MYO6	A0A0A0MRM8;A0A0D9SGC1;E7EW20;Q9UM54;Q9UM54-1;Q9UM54-2;Q9UM54-4;Q9UM54-5;Q9UM54-6	741;741;741;741;741;741;741;741;741	_ALGLNENDYK[GlyGly (K)]FGLTK_.3	NaN	3035.73	NaN	NaN	NaN	NaN	NaN	1	NaN	NaN	NaN	NaN
MYO6	A0A0A0MRM8;A0A0D9SGC1;E7EW20;Q9UM54;Q9UM54-1;Q9UM54-2;Q9UM54-4;Q9UM54-5;Q9UM54-6	1088;1120;1121;1120;1111;1088;1120;1088;1120	_VYHAWK[GlyGly (K)]SK_.3	480.388	NaN	NaN	NaN	NaN	NaN	1	NaN	NaN	NaN	NaN	NaN
NOLC1	A0A0A0MRM9;Q14978-2	648;649	_VADNSFDAK[GlyGly (K)]R_.3	5296.33	5147.22	5641.63	5293.44	4837.69	5206.25	1	1	1	1	1	1
NOLC1	A0A0A0MRM9;Q14978-2	648;649	_VADNSFDAK[GlyGly (K)]R_.2	NaN	NaN	NaN	NaN	598.742	NaN	NaN	NaN	NaN	NaN	1	NaN
NOLC1	A0A0A0MRM9;Q14978-2	186;187	_ITPVTVK[GlyGly (K)]AQTK_.3	1835.21	2112.95	2348.64	2245.37	2034.88	2657.54	1	1	1	1	1	1
NOLC1	A0A0A0MRM9;Q14978-2	582;583	_AAVVVSK[GlyGly (K)]SGSLK_.3	1869.97	1947.72	1131.36	1373.61	NaN	NaN	1	1	1	1	NaN	NaN
NOLC1	A0A0A0MRM9;Q14978-2	603;604	_EAETPQAK[GlyGly (K)]K_.3	1110.68	1279.91	NaN	NaN	NaN	NaN	1	1	NaN	NaN	NaN	NaN
MAP7D3	A0A0A0MRP0;Q8IWC1;Q8IWC1-2;Q8IWC1-3;Q8IWC1-4	125;125;125;125;107	_IAAEEK[GlyGly (K)]R_.2	1731.16	1479.32	1	NaN	NaN	1986.87	1	1	1	NaN	NaN	1
MAP7D3	A0A0A0MRP0;Q8IWC1;Q8IWC1-2;Q8IWC1-3;Q8IWC1-4	155;155;155;155;137	_LADDYQQK[GlyGly (K)]R_.3	2454.48	2341.53	2308.96	NaN	NaN	NaN	1	1	1	NaN	NaN	NaN
MAP7D3	A0A0A0MRP0;Q8IWC1;Q8IWC1-2;Q8IWC1-3;Q8IWC1-4	88;88;88;88;70	_ETQLLEK[GlyGly (K)]ER_.3	2174.17	2492.91	1837.13	NaN	NaN	NaN	1	1	1	NaN	NaN	NaN
SLC44A5	A0A0A0MRP1;Q8NCS7;Q8NCS7-2	22;22;22	_TYDPDFK[GlyGly (K)]GPVANR_.3	4437.31	4232.03	3704.78	4734.33	3438.68	4075.9	1	1	1	1	1	1
SLC44A5	A0A0A0MRP1;Q8NCS7;Q8NCS7-2	587;587;587	_SAK[GlyGly (K)]DAFNLLM[Oxidation (M)]R_.3	5662.77	6400.62	9018.65	9088.74	3397.61	3789.49	1	1	1	1	1	1
SLC44A5	A0A0A0MRP1;Q8NCS7;Q8NCS7-2	352;352;352	_VAIILLK[GlyGly (K)]EGSK_.3	1249.87	NaN	NaN	1726.86	NaN	867.554	1	NaN	NaN	1	NaN	1
SLC44A5	A0A0A0MRP1;Q8NCS7;Q8NCS7-2	224;224;224	_LLDAK[GlyGly (K)]SLGLK_.3	NaN	NaN	NaN	NaN	11957.5	NaN	NaN	NaN	NaN	NaN	1	NaN
SMARCA1	A0A0A0MRP6;B7ZLQ5;P28370;P28370-2	923;935;935;923	_ALDAK[GlyGly (K)]IAR_.3	7072.07	7172.21	4266.79	5488.79	NaN	NaN	1	1	1	1	NaN	NaN
SMARCA1	A0A0A0MRP6;B7ZLQ5;P28370;P28370-2	923;935;935;923	_ALDAK[GlyGly (K)]IAR_.2	NaN	NaN	1477.08	1810.81	1582.62	1496.78	NaN	NaN	1	1	1	1
SMARCA1	A0A0A0MRP6;B7ZLQ5;P28370;P28370-2	640;652;652;640	_LIDQQSNK[GlyGly (K)]LAK_.3	3875.56	3482.99	3471.22	3602.34	3083.4	3460.95	1	1	1	1	1	1
SMARCA1	A0A0A0MRP6;B7ZLQ5;P28370;P28370-2	640;652;652;640	_LIDQQSNK[GlyGly (K)]LAK_.2	NaN	NaN	NaN	NaN	1	NaN	NaN	NaN	NaN	NaN	1	NaN
SMARCA1	A0A0A0MRP6;B7ZLQ5;P28370;P28370-2	434;434;434;434	_DIDVLNSSGK[GlyGly (K)]M[Oxidation (M)]DK_.3	843.904	719.144	2291.36	1280.32	1019.46	949.998	1	1	1	1	1	1
SMARCA1	A0A0A0MRP6;B7ZLQ5;P28370;P28370-2	434;434;434;434	_DIDVLNSSGK[GlyGly (K)]M[Oxidation (M)]DK_.2	NaN	NaN	NaN	NaN	876.857	NaN	NaN	NaN	NaN	NaN	1	NaN
SMARCA1	A0A0A0MRP6;B7ZLQ5;P28370;P28370-2	171;171;171;171	_FEVSPSYVK[GlyGly (K)]GGPLR_.3	13555.3	12990.3	12578.9	12706.8	12721.9	12676.3	1	1	1	1	1	1
SMARCA1	A0A0A0MRP6;B7ZLQ5;P28370;P28370-2	399;399;399;399	_IK[GlyGly (K)]TDVEK_.2	NaN	NaN	NaN	1109.04	1257.25	3171.35	NaN	NaN	NaN	1	1	1
SMARCA1	A0A0A0MRP6;B7ZLQ5;P28370;P28370-2	488;488;488;488	_M[Oxidation (M)]VVLDK[GlyGly (K)]LLAK_.3	NaN	4419.93	NaN	5132.5	NaN	NaN	NaN	1	NaN	1	NaN	NaN
SAMD8	A0A0A0MRR2;Q5JSC9;Q96LT4;Q96LT4-2	124;61;61;61	_VLGDIK[GlyGly (K)]R_.2	5392.93	6784.5	7748.5	7954.29	6300.39	6156.46	1	1	1	1	1	1
SAMD8	A0A0A0MRR2;Q5JSC9;Q96LT4;Q96LT4-2	117;54;54;54	_SPPLEIK[GlyGly (K)]VLGDIK_.3	NaN	NaN	NaN	NaN	NaN	1902.14	NaN	NaN	NaN	NaN	NaN	1
SAMD8	A0A0A0MRR2;Q5JSC9;Q96LT4;Q96LT4-2	117;54;54;54	_SPPLEIK[GlyGly (K)]VLGDIK[GlyGly (K)]R_.4	NaN	NaN	NaN	1266.97	NaN	NaN	NaN	NaN	NaN	NaN	NaN	NaN
KIF17	A0A0A0MRS8;Q9P2E2;Q9P2E2-3	49;149;149	_DLLGADTK[GlyGly (K)]QK_.2	505.073	1219	1874.65	1298.26	810.95	1258.43	1	1	1	1	1	1
KIF17	A0A0A0MRS8;Q9P2E2;Q9P2E2-3	59;159;159	_LELK[GlyGly (K)]EHPEK_.3	NaN	NaN	2311.13	1583.14	NaN	1026.2	NaN	NaN	1	1	NaN	1
MPP2	A0A0A0MRU0;A0A0C4DH75;A0A0D9SFF8;B4DZ84;D3DX48;D3DX49;Q14168;Q14168-2;Q14168-3;Q14168-4;Q14168-6	72;100;76;44;55;79;79;55;72;100;44	_LEETK[GlyGly (K)]LEAVR_.3	22155.4	25321.6	25287	25272.6	24843.6	24664.5	1	1	1	1	1	1
MPP2	A0A0A0MRU0;A0A0C4DH75;A0A0D9SFF8;B4DZ84;D3DX48;D3DX49;Q14168;Q14168-2;Q14168-3;Q14168-4;Q14168-6	72;100;76;44;55;79;79;55;72;100;44	_LEETK[GlyGly (K)]LEAVR_.2	794.769	NaN	NaN	NaN	NaN	698.95	1	NaN	NaN	NaN	NaN	1
MPP2	A0A0A0MRU0;A0A0C4DH75;A0A0D9SFF8;B4DZ84;D3DX48;D3DX49;Q14168;Q14168-2;Q14168-3;Q14168-4;Q14168-6	499;527;503;471;482;506;506;482;499;527;471	_AALESGISTK[GlyGly (K)]QLTEADLR_.3	10555.9	9389.57	8534.79	8880.9	9675.96	8289.88	1	1	1	1	1	1
MPP2	A0A0A0MRU0;A0A0C4DH75;A0A0D9SFF8;B4DZ84;D3DX48;D3DX49;Q14168;Q14168-2;Q14168-3;Q14168-4;Q14168-6	258;286;262;230;241;265;265;241;258;286;230	_DSLIPC[Carbamidomethyl (C)]K[GlyGly (K)]EAGLR_.3	8758.4	NaN	NaN	7275.83	NaN	8604.79	1	NaN	NaN	1	NaN	1
MPP2	A0A0A0MRU0;A0A0C4DH75;A0A0D9SFF8;B4DZ84;D3DX48;D3DX49;Q14168;Q14168-2;Q14168-3;Q14168-4;Q14168-6	548;576;552;520;531;555;555;531;548;576;520	_ELQTAM[Oxidation (M)]EK[GlyGly (K)]LR_.3	NaN	NaN	NaN	3661.01	3218.02	NaN	NaN	NaN	NaN	1	1	NaN
RRBP1	A0A0A0MRV0;Q9P2E9;Q9P2E9-2	560;560;560	_VEGITNQGK[GlyGly (K)]K_.3	NaN	7614.91	NaN	NaN	NaN	NaN	NaN	1	NaN	NaN	NaN	NaN
EBPL	A0A0A0MRV2;Q9BY08	83;83	_EYGK[GlyGly (K)]ADAR_.2	1588.53	1781.76	1509.25	1480.03	1937.53	2342.5	1	1	1	1	1	1
WRAP73	A0A0A0MRV3;Q9P2S5	308;308	_YEIASVPVSLQTLK[GlyGly (K)]PVTDR_.3	19236.4	19116.5	20263.4	20560.8	16658.6	17330.3	1	1	1	1	1	1
WRAP73	A0A0A0MRV3;Q9P2S5	272;272	_IVVYK[GlyGly (K)]EAEK_.2	2940.62	3443.33	3347.93	3487.43	4251.01	3852.91	1	1	1	1	1	1
WRAP73	A0A0A0MRV3;Q9P2S5	272;272	_IVVYK[GlyGly (K)]EAEK_.3	16941.9	16076.9	16370.7	15116.7	13993.3	NaN	1	1	1	1	1	NaN
WRAP73	A0A0A0MRV3;Q9P2S5	16;16	_FSPDGK[GlyGly (K)]YLASC[Carbamidomethyl (C)]VQYR_.3	3451.82	3776.75	NaN	4516.65	1660.18	1783.92	1	1	NaN	1	1	1
WRAP73	A0A0A0MRV3;Q9P2S5	296;296	_AGAGPLPSSESK[GlyGly (K)]YEIASVPVSLQTLK_.3	NaN	NaN	5917.68	5100.72	6490.14	4574.3	NaN	NaN	1	1	1	1
WRAP73	A0A0A0MRV3;Q9P2S5	125;125	_SVSYIK[GlyGly (K)]YPK_.3	5222.23	4968.83	6503.01	8014.22	6114.96	8695.73	1	1	1	1	1	1
WRAP73	A0A0A0MRV3;Q9P2S5	327;327	_ANPK[GlyGly (K)]IGIGM[Oxidation (M)]LAFSPDSYFLATR_.3	NaN	NaN	NaN	NaN	29836.6	42256.2	NaN	NaN	NaN	NaN	1	1
WRAP73	A0A0A0MRV3;Q9P2S5	349;349	_NDNIPNAVWVWDIQK[GlyGly (K)]LR_.3	NaN	NaN	8086.07	NaN	6802.12	NaN	NaN	NaN	1	NaN	1	NaN
APTX	A0A0A0MRW7;Q7Z2E3;Q7Z2E3-10;Q7Z2E3-3;Q7Z2E3-5;Q7Z2E3-7;Q7Z2E3-8	301;321;267;249;253;307;302	_DGM[Oxidation (M)]PELLK[GlyGly (K)]LPLR_.3	3887.77	NaN	NaN	3974.84	5550.04	NaN	1	NaN	NaN	1	1	NaN
APTX	A0A0A0MRW7;Q7Z2E3;Q7Z2E3-10;Q7Z2E3-3;Q7Z2E3-5;Q7Z2E3-7;Q7Z2E3-8	228;248;194;176;180;234;229	_VIVDFAGSSK[GlyGly (K)]LR_.3	4045.5	NaN	NaN	3428.57	NaN	NaN	1	NaN	NaN	1	NaN	NaN
TNIP1	A0A0A0MRZ4;E7EMV7;Q15025;Q15025-2;Q15025-3;Q15025-4;Q15025-5;Q15025-6;Q15025-7;Q15025-8	382;329;382;382;329;382;382;382;382;382	_EQLTAEAK[GlyGly (K)]ELR_.3	1189.15	1589.62	2347.22	1857.89	1124.17	1617.49	1	1	1	1	1	1
TNIP1	A0A0A0MRZ4;E7EMV7;Q15025;Q15025-2;Q15025-3;Q15025-4;Q15025-5;Q15025-6;Q15025-7;Q15025-8	367;314;367;367;314;367;367;367;367;367	_LLLAK[GlyGly (K)]SK_.2	NaN	NaN	1023.58	NaN	NaN	NaN	NaN	NaN	1	NaN	NaN	NaN
RAD51B	A0A0A0MS18;C9JYJ0;O15315;O15315-1;O15315-2;O15315-4;O15315-5	219;219;219;219;219;219;100	_EFDAQLQGNLK[GlyGly (K)]ER_.3	13046.3	12345.7	12559.3	11314.6	12044.9	11313.1	1	1	1	1	1	1
GSN	A0A0A0MS51;A0A0A0MT01;P06396;P06396-2;P06396-3;P06396-4	323;342;357;306;317;314	_AALK[GlyGly (K)]TASDFITK_.3	3182.77	3265.35	3395.19	1763.03	1780.81	2770.72	1	1	1	1	1	1
GSN	A0A0A0MS51;A0A0A0MT01;P06396;P06396-2;P06396-3;P06396-4	323;342;357;306;317;314	_AALK[GlyGly (K)]TASDFITK_.2	NaN	1061.57	NaN	1292.89	1854.55	1163.09	NaN	1	NaN	1	1	1
PRKACB	A0A0A0MS54;P22694;P22694-2;P22694-3;P22694-4;P22694-5;P22694-6;P22694-7;P22694-9	288;282;329;270;269;285;288;286;289	_FGNLK[GlyGly (K)]NGVSDIK_.3	NaN	NaN	NaN	NaN	NaN	1259.24	NaN	NaN	NaN	NaN	NaN	1
SRCAP	A0A0A0MS59;A0A0C4DFX4;Q6ZRS2;Q6ZRS2-2;Q6ZRS2-3	498;676;695;695;695	_ILTYYGAQK[GlyGly (K)]ER_.3	5371.73	5206.46	6308.73	5009.06	4092.24	5163.19	1	1	1	1	1	1
SRCAP	A0A0A0MS59;A0A0C4DFX4;Q6ZRS2;Q6ZRS2-2;Q6ZRS2-3	1582;1664;1841;1779;1683	_LPVSK[GlyGly (K)]DEPDTLTLR_.3	NaN	NaN	1905.45	4363.61	NaN	2712.08	NaN	NaN	1	1	NaN	1
PGAP2	A0A0A0MS75;A8MYS5;E9PKT0;E9PPF7;Q9UHJ9;Q9UHJ9-2;Q9UHJ9-3;Q9UHJ9-5	260;299;82;86;242;303;238;295	_ELLITSQPEEK[GlyGly (K)]R_.3	4984.41	6948.44	NaN	4751.37	4538.09	5979.9	1	1	NaN	1	1	1
PGAP2	A0A0A0MS75;A8MYS5;E9PKT0;E9PPF7;Q9UHJ9;Q9UHJ9-2;Q9UHJ9-3;Q9UHJ9-5	260;299;82;86;242;303;238;295	_ELLITSQPEEK[GlyGly (K)]RF_.3	NaN	NaN	NaN	4344.63	3650.55	NaN	NaN	NaN	NaN	1	1	NaN
EIF4G3	A0A0A0MSA7	1520	_VDTAVIK[GlyGly (K)]QR_.3	2727.58	2635	NaN	7038.84	NaN	NaN	1	1	NaN	1	NaN	NaN
EXOC7	A0A0A0MSB8;Q9UPT5;Q9UPT5-1;Q9UPT5-2;Q9UPT5-5;Q9UPT5-6	146;146;146;146;146;146	_GK[GlyGly (K)]EALESEFR_.3	4095.5	3545.39	3563.31	3290.86	3829.59	3819.01	1	1	1	1	1	1
EXOC7	A0A0A0MSB8;Q9UPT5;Q9UPT5-1;Q9UPT5-2;Q9UPT5-5;Q9UPT5-6	56;56;56;56;56;56	_LENSIIPVHK[GlyGly (K)]QTENLQR_.4	4420.87	5062.18	4697.29	NaN	4299.38	NaN	1	1	1	NaN	1	NaN
EXOC7	A0A0A0MSB8;Q9UPT5;Q9UPT5-1;Q9UPT5-2;Q9UPT5-5;Q9UPT5-6	661;703;652;621;644;675	_FGSVPFTK[GlyGly (K)]NPEK_.3	NaN	NaN	NaN	2355.19	NaN	NaN	NaN	NaN	NaN	1	NaN	NaN
ADCY3	A0A0A0MSC1;O60266	624;624	_YSVEK[GlyGly (K)]EK_.2	NaN	1833.78	1327.65	1820.07	2040.27	NaN	NaN	1	1	1	1	NaN
ADCY3	A0A0A0MSC1;O60266	873;872	_IEVHDQK[GlyGly (K)]ER_.3	11093.3	9249.5	9225.35	12351.7	8302.5	9326.11	1	1	1	1	1	1
ADCY3	A0A0A0MSC1;O60266	598;598	_ESAQVVK[GlyGly (K)]K_.2	556.888	626.179	NaN	640.221	878.422	899.655	1	1	NaN	1	1	1
ADCY3	A0A0A0MSC1;O60266	598;598	_ESAQVVK[GlyGly (K)]K_.3	NaN	NaN	2194.48	NaN	NaN	NaN	NaN	NaN	1	NaN	NaN	NaN
ADCY3	A0A0A0MSC1;O60266	55;55	_LTFVPESLENLYQTYFK[GlyGly (K)]R_.3	21188.1	25538.6	12968.7	NaN	12549	21295.9	1	1	1	NaN	1	1
ADCY3	A0A0A0MSC1;O60266	253;253	_K[GlyGly (K)]AFLEAR_.3	1869.09	1552.44	NaN	2589.14	NaN	NaN	1	1	NaN	1	NaN	NaN
ADCY3	A0A0A0MSC1;O60266	286;286	_HVADEM[Oxidation (M)]LK[GlyGly (K)]DM[Oxidation (M)]K_.3	NaN	NaN	NaN	1121.25	NaN	NaN	NaN	NaN	NaN	1	NaN	NaN
ADCY3	A0A0A0MSC1;O60266	351;351	_FDK[GlyGly (K)]LAAK_.2	NaN	NaN	NaN	669.536	NaN	NaN	NaN	NaN	NaN	1	NaN	NaN
HADH	A0A0A0MSE2;Q16836;Q16836-2;Q16836-3	245;186;245;186	_TPM[Oxidation (M)]TSQK[GlyGly (K)]TFESLVDFSK_.3	17820	18342.8	16705.3	19411.8	17581.3	19927.8	1	1	1	1	1	1
HADH	A0A0A0MSE2;Q16836;Q16836-2;Q16836-3	239;180;239;180	_LVEVIK[GlyGly (K)]TPM[Oxidation (M)]TSQK_.3	14251.1	13858	14553.4	14238.2	14321.5	13357	1	1	1	1	1	1
HADH	A0A0A0MSE2;Q16836;Q16836-2;Q16836-3	372;296;372;313	_LVAENK[GlyGly (K)]FGK_.3	12437.6	12125.8	10571.2	10495.6	8808.9	10627.3	1	1	1	1	1	1
HADH	A0A0A0MSE2;Q16836;Q16836-2;Q16836-3	372;296;372;313	_LVAENK[GlyGly (K)]FGK_.2	3317.41	2460.11	2804.6	3123.4	NaN	3563.76	1	1	1	1	NaN	1
HADH	A0A0A0MSE2;Q16836;Q16836-2;Q16836-3	313;237;313;254	_GDASK[GlyGly (K)]EDIDTAM[Oxidation (M)]K_.3	6669.16	6179.77	7551.29	6680.44	7134.62	6792.24	1	1	1	1	1	1
HADH	A0A0A0MSE2;Q16836;Q16836-2;Q16836-3	185;126;185;126	_VK[GlyGly (K)]NELFK_.2	2060.94	2431.76	2942.88	3302.37	2839.56	2845.82	1	1	1	1	1	1
HADH	A0A0A0MSE2;Q16836;Q16836-2;Q16836-3	225;166;225;166	_FAGLHFFNPVPVM[Oxidation (M)]K[GlyGly (K)]LVEVIK_.4	6108.81	5527.27	NaN	5381.11	NaN	6132.11	1	1	NaN	1	NaN	1
HADH	A0A0A0MSE2;Q16836;Q16836-2;Q16836-3	382;306;382;323	_TGEGFYK[GlyGly (K)]YK_.3	1570.5	NaN	1323.31	NaN	1655.89	1756.15	1	NaN	1	NaN	1	1
HADH	A0A0A0MSE2;Q16836;Q16836-2;Q16836-3	382;306;382;323	_TGEGFYK[GlyGly (K)]YK_.2	745.789	NaN	601.946	916.25	915.752	NaN	1	NaN	1	1	1	NaN
HADH	A0A0A0MSE2;Q16836;Q16836-2;Q16836-3	252;193;252;193	_TFESLVDFSK[GlyGly (K)]ALGK_.3	19597.6	18245.9	18909.5	17267.2	17652.8	17713.4	1	1	1	1	1	1
HADH	A0A0A0MSE2;Q16836;Q16836-2;Q16836-3	127;68;127;68	_K[GlyGly (K)]GIEESLR_.3	2626.64	2596.2	2387.52	3160.2	NaN	NaN	1	1	1	1	NaN	NaN
HADH	A0A0A0MSE2;Q16836;Q16836-2;Q16836-3	127;68;127;68	_K[GlyGly (K)]GIEESLR_.2	NaN	NaN	NaN	1076.25	NaN	NaN	NaN	NaN	NaN	1	NaN	NaN
HADH	A0A0A0MSE2;Q16836;Q16836-2;Q16836-3	381;305;381;322	_K[GlyGly (K)]TGEGFYK_.3	1361.36	1121.51	NaN	NaN	NaN	NaN	1	1	NaN	NaN	NaN	NaN
HADH	A0A0A0MSE2;Q16836;Q16836-2;Q16836-3	155;96;155;96	_TLSTIATSTDAASVVHSTDLVVEAIVENLK[GlyGly (K)]VK_.4	NaN	NaN	NaN	NaN	NaN	2405.46	NaN	NaN	NaN	NaN	NaN	1
RPAIN	A0A0A0MSE7;A0A0B4J1T3;Q86UA6;Q86UA6-8	15;15;15;15	_LVGSPPWK[GlyGly (K)]EAFR_.3	19412.5	19415.3	17368.6	18195.8	19186.3	18157.3	1	1	1	1	1	1
PLEKHB2	A0A0A0MSE9;A0A0A0MSI4;B7WPA5;Q96CS7;Q96CS7-2;Q96CS7-3;Q96CS7-4;Q96CS7-5;Q96CS7-6	64;64;64;64;64;64;64;64;64	_DTQPPDGK[GlyGly (K)]SK_.3	5085.9	5192.93	5408.22	3093.97	4410.02	5529.12	1	1	1	1	1	1
PLEKHB2	A0A0A0MSE9;A0A0A0MSI4;B7WPA5;Q96CS7;Q96CS7-2;Q96CS7-3;Q96CS7-4;Q96CS7-5;Q96CS7-6	64;64;64;64;64;64;64;64;64	_DTQPPDGK[GlyGly (K)]SK_.2	1932.26	2890.99	2329.11	2002.34	2898.63	3669.5	1	1	1	1	1	1
BTBD9	A0A0A0MSF2;A0A0A0MSF4;H7C5Z6;Q96Q07;Q96Q07-2;Q96Q07-3	269;210;201;269;210;201	_GM[Oxidation (M)]LIPEENIATM[Oxidation (M)]K[GlyGly (K)]YGAQVVK_.3	7873.7	6478.07	11898.4	7074.73	15845.8	6426.72	1	1	1	1	1	1
BTBD9	A0A0A0MSF2;A0A0A0MSF4;H7C5Z6;Q96Q07;Q96Q07-2;Q96Q07-3	282;223;214;282;223;214	_YGAQVVK[GlyGly (K)]GELK_.3	4206.3	4710.29	4243.39	4956.85	4253.51	4034.48	1	1	1	1	1	1
BTBD9	A0A0A0MSF2;A0A0A0MSF4;H7C5Z6;Q96Q07;Q96Q07-2;Q96Q07-3	282;223;214;282;223;214	_YGAQVVK[GlyGly (K)]GELK_.2	NaN	NaN	NaN	NaN	NaN	922.685	NaN	NaN	NaN	NaN	NaN	1
CHD1L	A0A0A0MSH9;Q86WJ1;Q86WJ1-4	501;601;488	_TLLEK[GlyGly (K)]ASQEGR_.3	7466.3	6269.01	7672.94	6265.15	6363.39	5480.01	1	1	1	1	1	1
CHD1L	A0A0A0MSH9;Q86WJ1;Q86WJ1-4	501;601;488	_TLLEK[GlyGly (K)]ASQEGR_.2	1043.36	1401.09	1151.6	1475.66	1781.83	1883.07	1	1	1	1	1	1
CHD1L	A0A0A0MSH9;Q86WJ1;Q86WJ1-4	79;179;66	_LK[GlyGly (K)]NQSSLLHK_.3	1149.25	1010.86	1097.25	1125.11	NaN	811.188	1	1	1	1	NaN	1
CHD1L	A0A0A0MSH9;Q86WJ1;Q86WJ1-4	517;617;504	_GSVLIPGLVEGSTK[GlyGly (K)]R_.3	16654.3	17280.9	18189.9	16558.9	16567.9	13850.5	1	1	1	1	1	1
CHD1L	A0A0A0MSH9;Q86WJ1;Q86WJ1-4	517;617;504	_GSVLIPGLVEGSTK[GlyGly (K)]R_.2	6140.63	NaN	NaN	NaN	NaN	5019.1	1	NaN	NaN	NaN	NaN	1
CHD1L	A0A0A0MSH9;Q86WJ1;Q86WJ1-4	692;792;679	_NK[GlyGly (K)]GQDLLALIVAQHR_.4	6102.29	3545.43	6866.62	7246.38	6854.08	6361.55	1	1	1	1	1	1
CHD1L	A0A0A0MSH9;Q86WJ1;Q86WJ1-4	692;792;679	_NK[GlyGly (K)]GQDLLALIVAQHR_.3	2012.58	NaN	2721.5	3005.37	NaN	NaN	1	NaN	1	1	NaN	NaN
CHD1L	A0A0A0MSH9;Q86WJ1;Q86WJ1-4	470;570;457	_NHM[Oxidation (M)]YLFEGK[GlyGly (K)]DYSK_.3	842.719	735.141	NaN	1049.12	759.232	1468.18	1	1	NaN	1	1	1
CHD1L	A0A0A0MSH9;Q86WJ1;Q86WJ1-4	470;570;457	_NHM[Oxidation (M)]YLFEGK[GlyGly (K)]DYSK_.4	1182.09	NaN	940.914	1425.06	664.397	NaN	1	NaN	1	1	1	NaN
CHD1L	A0A0A0MSH9;Q86WJ1;Q86WJ1-4	17;117;4	_FAPGLSC[Carbamidomethyl (C)]VTYAGDK[GlyGly (K)]EER_.3	NaN	NaN	1674.07	2296.61	2488.92	2356.86	NaN	NaN	1	1	1	1
CHD1L	A0A0A0MSH9;Q86WJ1;Q86WJ1-4	34;134;21	_AC[Carbamidomethyl (C)]LQQDLK[GlyGly (K)]QESR_.3	1188.96	1521.91	1359.75	1146.5	1346.44	1387.04	1	1	1	1	1	1
CHD1L	A0A0A0MSH9;Q86WJ1;Q86WJ1-4	162;262;149	_VK[GlyGly (K)]AEVATELPK_.3	4059.94	NaN	3278.23	3027.07	NaN	3237.63	1	NaN	1	1	NaN	1
CHD1L	A0A0A0MSH9;Q86WJ1;Q86WJ1-4	143;243;130	_ESESASELHK[GlyGly (K)]LLQPFLLR_.3	NaN	NaN	NaN	2944.95	NaN	NaN	NaN	NaN	NaN	1	NaN	NaN
CHD1L	A0A0A0MSH9;Q86WJ1;Q86WJ1-4	59;159;46	_DASFLK[GlyGly (K)]SFPWSVLVVDEAHR_.4	1132.31	NaN	NaN	1066.39	NaN	NaN	1	NaN	NaN	1	NaN	NaN
CHD1L	A0A0A0MSH9;Q86WJ1;Q86WJ1-4	197;297;184	_DLDAFENETAK[GlyGly (K)]K_.2	NaN	NaN	NaN	NaN	NaN	1112.89	NaN	NaN	NaN	NaN	NaN	1
CHD1L	A0A0A0MSH9;Q86WJ1;Q86WJ1-4	479;579;466	_DYSK[GlyGly (K)]EPSK_.2	NaN	NaN	NaN	NaN	1065.24	NaN	NaN	NaN	NaN	NaN	1	NaN
PHC2	A0A0A0MSI2;B3KPJ4;Q8IXK0;Q8IXK0-2;Q8IXK0-4;Q8IXK0-5	675;309;703;168;674;704	_ASLPPLTK[GlyGly (K)]DTK_.3	NaN	1490.92	NaN	1655.96	NaN	NaN	NaN	1	NaN	1	NaN	NaN
EXOC5	A0A0A0MSI8;F8W9B8;O00471	378;313;378	_SIGTGGIQDLK[GlyGly (K)]ER_.3	2366.67	1618.39	2157.23	1913.97	1353.84	1996.55	1	1	1	1	1	1
TOR1AIP1	A0A0A0MSK5;J3KN66;Q5JTV8;Q5JTV8-3	323;460;444;445	_IDGTDK[GlyGly (K)]ATQDSDTVK_.3	207.049	NaN	818.732	840.372	635.966	400.978	1	NaN	1	1	1	1
TOR1AIP1	A0A0A0MSK5;J3KN66;Q5JTV8;Q5JTV8-3	443;580;564;565	_ISHLVLPVQPENALK[GlyGly (K)]R_.4	6167.53	6607.44	3664.72	4141.07	3255.87	4324.63	1	1	1	1	1	1
TOR1AIP1	A0A0A0MSK5;J3KN66;Q5JTV8;Q5JTV8-3	443;580;564;565	_ISHLVLPVQPENALK[GlyGly (K)]R_.3	NaN	NaN	NaN	2639.64	2769.89	2742.88	NaN	NaN	NaN	1	1	1
RBM14-RBM4	A0A0A0MSL8	105	_VIEC[Carbamidomethyl (C)]DVVK[GlyGly (K)]GSC[Carbamidomethyl (C)]QDGEAVHR_.4	1682.91	1652.71	1196.48	1251.49	1526.87	1593.15	1	1	1	1	1	1
CSTF1	A0A0A0MSZ9;Q05048	194;194	_DYTLK[GlyGly (K)]LFDYSK_.2	NaN	NaN	3501.41	4244.87	2631.89	2711.69	NaN	NaN	1	1	1	1
CSTF1	A0A0A0MSZ9;Q05048	320;320	_YILSSGK[GlyGly (K)]DSVAK_.3	2378.68	2199.71	2910.14	2105.55	1630.58	1478	1	1	1	1	1	1
CSTF1	A0A0A0MSZ9;Q05048	199;199	_LFDYSK[GlyGly (K)]PSAK_.3	7920.61	5002.85	6737.81	4342.38	5204.85	NaN	1	1	1	1	1	NaN
CSTF1	A0A0A0MSZ9;Q05048	283;283	_DGC[Carbamidomethyl (C)]IK[GlyGly (K)]LWDGVSNR_.3	3589.87	3200.87	NaN	NaN	NaN	NaN	1	1	NaN	NaN	NaN	NaN
ZNF623	A0A0A0MT18;O75123;O75123-2	362;402;362	_VYEC[Carbamidomethyl (C)]K[GlyGly (K)]EC[Carbamidomethyl (C)]GK_.3	2303.86	2076.06	1452.62	13988.9	5380.21	NaN	1	1	1	1	1	NaN
ZNF623	A0A0A0MT18;O75123;O75123-2	362;402;362	_VYEC[Carbamidomethyl (C)]K[GlyGly (K)]EC[Carbamidomethyl (C)]GK_.2	NaN	NaN	NaN	NaN	NaN	1251.24	NaN	NaN	NaN	NaN	NaN	1
ZNF623	A0A0A0MT18;O75123;O75123-2	395;435;395	_DC[Carbamidomethyl (C)]GK[GlyGly (K)]AFIQSSK_.3	NaN	NaN	NaN	181.498	NaN	NaN	NaN	NaN	NaN	1	NaN	NaN
ATP1A3	A0A0A0MT26;M0R116;P13637;P13637-2;P13637-3	493;463;493;504;506	_YLLVM[Oxidation (M)]K[GlyGly (K)]GAPER_.3	10756.4	10692.7	11066	10632.8	9742.51	10083.5	1	1	1	1	1	1
SCAF8	A0A0A0MT33;Q9UPN6;Q9UPN6-2	153;75;141	_HQFGQEK[GlyGly (K)]DVFAPR_.3	1382.66	1702.04	1737.68	1606.36	1728.45	1412.49	1	1	1	1	1	1
SCAF8	A0A0A0MT33;Q9UPN6;Q9UPN6-2	104;26;92	_M[Oxidation (M)]TQITK[GlyGly (K)]AAIK_.3	NaN	NaN	NaN	575.383	NaN	NaN	NaN	NaN	NaN	1	NaN	NaN
SMARCA4	A0A0A0MT49;P51532;P51532-2;P51532-3;P51532-4;P51532-5;Q9HBD4	400;400;400;400;400;400;400	_ATIELK[GlyGly (K)]ALR_.3	7163.88	7298.71	7691.14	7288.42	6126.5	7783.68	1	1	1	1	1	1
SMARCA4	A0A0A0MT49;P51532;P51532-2;P51532-3;P51532-4;P51532-5;Q9HBD4	400;400;400;400;400;400;400	_ATIELK[GlyGly (K)]ALR_.2	2771.26	3146.94	2954.11	3161.53	2725.81	2934.54	1	1	1	1	1	1
SMARCA4	A0A0A0MT49;P51532;P51532-2;P51532-3;P51532-4;P51532-5;Q9HBD4	1056;992;992;992;992;992;992	_VEYVIK[GlyGly (K)]C[Carbamidomethyl (C)]DM[Oxidation (M)]SALQR_.3	3683.35	2766.62	3644.83	3408.77	3618.96	3708.18	1	1	1	1	1	1
SMARCA4	A0A0A0MT49;P51532;P51532-2;P51532-3;P51532-4;P51532-5;Q9HBD4	1190;1126;1126;1126;1126;1126;1126	_LDGTTK[GlyGly (K)]AEDR_.3	4610.72	4314.57	2691.78	4410.72	3474.96	3715.75	1	1	1	1	1	1
SMARCA4	A0A0A0MT49;P51532;P51532-2;P51532-3;P51532-4;P51532-5;Q9HBD4	1190;1126;1126;1126;1126;1126;1126	_LDGTTK[GlyGly (K)]AEDR_.2	NaN	NaN	NaN	NaN	575.355	NaN	NaN	NaN	NaN	NaN	1	NaN
SMARCA4	A0A0A0MT49;P51532;P51532-2;P51532-3;P51532-4;P51532-5;Q9HBD4	398;398;398;398;398;398;398	_TK[GlyGly (K)]ATIELK_.3	NaN	NaN	NaN	NaN	NaN	14148.3	NaN	NaN	NaN	NaN	NaN	1
WT1	A0A0A0MT54;H0Y7K5;J3KNN9;P19544;P19544-2;P19544-3;P19544-4;P19544-6;P19544-7;P19544-8;P19544-9	403;420;420;352;335;335;352;208;425;408;191	_PYQC[Carbamidomethyl (C)]DFK[GlyGly (K)]DC[Carbamidomethyl (C)]ER_.3	2972.07	3360.62	3287.09	2953.02	2706.63	2736.06	1	1	1	1	1	1
WT1	A0A0A0MT54;H0Y7K5;J3KNN9;P19544;P19544-2;P19544-3;P19544-4;P19544-6;P19544-7;P19544-8;P19544-9	398;415;415;347;330;330;347;203;420;403;186	_HTGEK[GlyGly (K)]PYQC[Carbamidomethyl (C)]DFK_.3	NaN	NaN	NaN	NaN	99.8038	NaN	NaN	NaN	NaN	NaN	1	NaN
TCEA2	A0A0A0MT58;Q15560;Q15560-2;Q5JRI7	52;79;52;52	_LLDASDAK[GlyGly (K)]AR_.3	NaN	632.983	NaN	NaN	NaN	NaN	NaN	1	NaN	NaN	NaN	NaN
MORF4L2	A0A0A0MT59;Q15014	54;105	_ADPTVESEEAFK[GlyGly (K)]NR_.3	18773.6	20248.1	17397.7	16460.4	20069.3	17851.2	1	1	1	1	1	1
MORF4L2	A0A0A0MT59;Q15014	54;105	_ADPTVESEEAFK[GlyGly (K)]NR_.2	NaN	NaN	NaN	NaN	1463.54	NaN	NaN	NaN	NaN	NaN	1	NaN
MORF4L2	A0A0A0MT59;Q15014	211;262	_YLAK[GlyGly (K)]NSASLFTASDYK_.3	2964.93	3203.18	3581.02	3744.81	4916.41	4794.12	1	1	1	1	1	1
MORF4L2	A0A0A0MT59;Q15014	215;266	_NSASLFTASDYK[GlyGly (K)]VASAEYHR_.3	NaN	NaN	NaN	NaN	3900.41	3648.97	NaN	NaN	NaN	NaN	1	1
MORF4L2	A0A0A0MT59;Q15014	117;168	_SQGNVDNK[GlyGly (K)]EYAVNEVVAGIK_.3	NaN	NaN	NaN	NaN	NaN	2775.17	NaN	NaN	NaN	NaN	NaN	1
MORF4L2	A0A0A0MT59;Q15014	92;143	_QK[GlyGly (K)]QLFQLPAK_.2	NaN	NaN	689.461	NaN	1526.84	NaN	NaN	NaN	1	NaN	1	NaN
MORF4L2	A0A0A0MT59;Q15014	103;154	_NVDAILEEYANC[Carbamidomethyl (C)]K[GlyGly (K)]K_.2	NaN	NaN	NaN	1342.52	NaN	NaN	NaN	NaN	NaN	1	NaN	NaN
IVD	A0A0A0MT83;P26440	59;56	_FLQEHLAPK[GlyGly (K)]AQEIDR_.4	3265.07	4084.63	4069.82	3256.34	2146.17	2505.1	1	1	1	1	1	1
IVD	A0A0A0MT83;P26440	59;56	_FLQEHLAPK[GlyGly (K)]AQEIDR_.3	2001.82	1103.48	1994.26	1784.24	1769.66	1712.29	1	1	1	1	1	1
IVD	A0A0A0MT83;P26440	156;153	_LISGEYIGALAM[Oxidation (M)]SEPNAGSDVVSM[Oxidation (M)]K[GlyGly (K)]LK_.3	NaN	NaN	NaN	NaN	3120.25	2983.99	NaN	NaN	NaN	NaN	1	1
WDR36	A0A0A0MTB8;Q8NI36	164;220	_ILLGSEQGSLQLWNVK[GlyGly (K)]SNK_.3	20469.7	20491.8	21677.7	16271.9	9180.55	10782.4	1	1	1	1	1	1
WDR36	A0A0A0MTB8;Q8NI36	784;840	_YDTALNLLK[GlyGly (K)]ESGPSGIETELR_.3	8855.97	6817.45	8346.61	7924.63	10665.9	8399.63	1	1	1	1	1	1
WDR36	A0A0A0MTB8;Q8NI36	474;530	_GSFGK[GlyGly (K)]DQAHK_.3	5720.56	7096.32	6658.88	4581.63	4364.83	5779.03	1	1	1	1	1	1
WDR36	A0A0A0MTB8;Q8NI36	759;815	_VVNLGVLAQK[GlyGly (K)]SDFC[Carbamidomethyl (C)]LK_.3	4255.38	4703.4	4089.2	4760.61	3032.39	3077.24	1	1	1	1	1	1
WDR36	A0A0A0MTB8;Q8NI36	775;831	_LEEGLVNNK[GlyGly (K)]YDTALNLLK_.3	2910.85	2416.33	3322.72	3919.62	3476.33	4237.44	1	1	1	1	1	1
WDR36	A0A0A0MTB8;Q8NI36	97;153	_EIVHTFK[GlyGly (K)]GHK_.3	1510.69	1311.8	1332.27	1780.86	1583.23	1074.26	1	1	1	1	1	1
WDR36	A0A0A0MTB8;Q8NI36	745;801	_YAAPEQNNDPQQSK[GlyGly (K)]VVNLGVLAQK_.3	540.827	NaN	1270.67	1465.19	2028.43	2119.88	1	NaN	1	1	1	1
WDR36	A0A0A0MTB8;Q8NI36	385;441	_LPPITK[GlyGly (K)]FAAEEAR_.3	76826.1	81061.3	69604.1	67695.9	70386.6	70671.8	1	1	1	1	1	1
WDR36	A0A0A0MTB8;Q8NI36	385;441	_LPPITK[GlyGly (K)]FAAEEAR_.2	NaN	NaN	NaN	NaN	NaN	2979.57	NaN	NaN	NaN	NaN	NaN	1
WDR36	A0A0A0MTB8;Q8NI36	222;278	_FNETLM[Oxidation (M)]K[GlyGly (K)]FR_.3	12221	11874	12761.4	11361.2	9277.93	11437.4	1	1	1	1	1	1
WDR36	A0A0A0MTB8;Q8NI36	222;278	_FNETLM[Oxidation (M)]K[GlyGly (K)]FR_.2	717.074	NaN	NaN	557.809	NaN	528.251	1	NaN	NaN	1	NaN	1
WDR36	A0A0A0MTB8;Q8NI36	708;764	_NLLNLDVIK[GlyGly (K)]K_.3	7093.53	7550.07	6079.69	6213.49	6154.32	5558.55	1	1	1	1	1	1
WDR36	A0A0A0MTB8;Q8NI36	708;764	_NLLNLDVIK[GlyGly (K)]K_.2	NaN	NaN	1499.63	NaN	1773.24	933.812	NaN	NaN	1	NaN	1	1
WDR36	A0A0A0MTB8;Q8NI36	422;478	_STIGAYFLK[GlyGly (K)]PK_.3	4420.06	4508.32	3104.9	3849.61	3818.08	3389.11	1	1	1	1	1	1
WDR36	A0A0A0MTB8;Q8NI36	95;151	_NK[GlyGly (K)]EIVHTFK_.3	3167.9	2564.11	2702.69	2131.42	NaN	3867.53	1	1	1	1	NaN	1
WDR36	A0A0A0MTB8;Q8NI36	180;236	_SNK[GlyGly (K)]LLYTFPGWK_.3	NaN	NaN	4847.35	NaN	NaN	NaN	NaN	NaN	1	NaN	NaN	NaN
WDR36	A0A0A0MTB8;Q8NI36	727;783	_VPK[GlyGly (K)]SAPFFIPTIPGLVPR_.3	NaN	NaN	NaN	NaN	3580.07	NaN	NaN	NaN	NaN	NaN	1	NaN
WDR36	A0A0A0MTB8;Q8NI36	358;414	_FNK[GlyGly (K)]SLGHGLINK_.4	NaN	NaN	813.736	492.341	NaN	NaN	NaN	NaN	1	1	NaN	NaN
WDR36	A0A0A0MTB8;Q8NI36	706;762	_WK[GlyGly (K)]NLLNLDVIK_.3	5588.4	NaN	NaN	NaN	NaN	NaN	1	NaN	NaN	NaN	NaN	NaN
RNF213	A0A0A0MTC1;A0A0A0MTR7;Q63HN8;Q63HN8-4	4358;4309;4309;4358	_DVVK[GlyGly (K)]QQGLR_.3	6634.89	8476.53	6840.39	7142.69	7080.64	7919.78	1	1	1	1	1	1
RNF213	A0A0A0MTC1;A0A0A0MTR7;Q63HN8;Q63HN8-4	4358;4309;4309;4358	_DVVK[GlyGly (K)]QQGLR_.2	1292.14	992.866	937.692	1010.8	1343.11	1164.04	1	1	1	1	1	1
RNF213	A0A0A0MTC1;A0A0A0MTR7;Q63HN8;Q63HN8-4	3299;3250;3250;3299	_VSEEAK[GlyGly (K)]SILLNC[Carbamidomethyl (C)]ATPDAVVR_.3	3962.47	3657.97	4317.65	4172.75	4139.72	5005.26	1	1	1	1	1	1
RNF213	A0A0A0MTC1;A0A0A0MTR7;Q63HN8;Q63HN8-4	5020;4971;4971;5020	_LSLK[GlyGly (K)]GIPTLVYR_.3	4156.99	2879.95	3874.71	4760.22	NaN	2715.29	1	1	1	1	NaN	1
RNF213	A0A0A0MTC1;A0A0A0MTR7;Q63HN8;Q63HN8-4	4710;4661;4661;4710	_LLNFDTELSTK[GlyGly (K)]EM[Oxidation (M)]R_.3	NaN	3363.97	3389.43	4622.04	2465.62	3138.76	NaN	1	1	1	1	1
RNF213	A0A0A0MTC1;A0A0A0MTR7;Q63HN8;Q63HN8-4	1119;1070;1070;1119	_ILANVTEDAK[GlyGly (K)]R_.3	13053.9	13132	15021.2	14083.1	14667.4	13077.7	1	1	1	1	1	1
RNF213	A0A0A0MTC1;A0A0A0MTR7;Q63HN8;Q63HN8-4	1119;1070;1070;1119	_ILANVTEDAK[GlyGly (K)]R_.2	622.237	NaN	NaN	NaN	NaN	NaN	1	NaN	NaN	NaN	NaN	NaN
RNF213	A0A0A0MTC1;A0A0A0MTR7;Q63HN8;Q63HN8-4	3564;3515;3515;3564	_VGK[GlyGly (K)]ETSELGGSDVSILDTTR_.3	NaN	7385.3	9302.4	NaN	5884.14	6153.52	NaN	1	1	NaN	1	1
RNF213	A0A0A0MTC1;A0A0A0MTR7;Q63HN8;Q63HN8-4	2488;2439;2439;2488	_GGTNADTIK[GlyGly (K)]LVK_.3	NaN	2496.58	2383.51	2694.49	1981.35	2445.33	NaN	1	1	1	1	1
RNF213	A0A0A0MTC1;A0A0A0MTR7;Q63HN8;Q63HN8-4	2488;2439;2439;2488	_GGTNADTIK[GlyGly (K)]LVK_.2	1	NaN	NaN	NaN	NaN	1	1	NaN	NaN	NaN	NaN	1
RNF213	A0A0A0MTC1;A0A0A0MTR7;Q63HN8;Q63HN8-4	646;597;597;646	_HVVPLPDGK[GlyGly (K)]STDFLPVDC[Carbamidomethyl (C)]PVR_.4	10548.6	8661.06	7441.99	NaN	8088.17	NaN	1	1	1	NaN	1	NaN
RNF213	A0A0A0MTC1;A0A0A0MTR7;Q63HN8;Q63HN8-4	646;597;597;646	_HVVPLPDGK[GlyGly (K)]STDFLPVDC[Carbamidomethyl (C)]PVR_.3	NaN	NaN	6521.09	NaN	NaN	4546.13	NaN	NaN	1	NaN	NaN	1
RNF213	A0A0A0MTC1;A0A0A0MTR7;Q63HN8;Q63HN8-4	4829;4780;4780;4829	_LVK[GlyGly (K)]FLPEILALQR_.3	7485.71	5408.68	5100.97	6252.79	6122.7	5559.27	1	1	1	1	1	1
RNF213	A0A0A0MTC1;A0A0A0MTR7;Q63HN8;Q63HN8-4	3204;3155;3155;3204	_DVVYK[GlyGly (K)]HFPIPLINR_.4	6211.75	6237.61	5470.99	5223.33	4615.12	5531.64	1	1	1	1	1	1
RNF213	A0A0A0MTC1;A0A0A0MTR7;Q63HN8;Q63HN8-4	4758;4709;4709;4758	_ISSNPVAK[GlyGly (K)]IIYGDPVTFLPHLPR_.4	8410.24	4335.23	NaN	7796.01	NaN	NaN	1	1	NaN	1	NaN	NaN
RNF213	A0A0A0MTC1;A0A0A0MTR7;Q63HN8;Q63HN8-4	5154;5105;5105;5154	_YK[GlyGly (K)]ADLSPENAK_.3	4459.89	3534.58	2242.97	2729.26	3257.45	4092.32	1	1	1	1	1	1
RNF213	A0A0A0MTC1;A0A0A0MTR7;Q63HN8;Q63HN8-4	3290;3241;3241;3290	_ALTEELHQK[GlyGly (K)]VSEEAK_.3	NaN	1323.15	2096.58	1576.28	2857.13	3024.69	NaN	1	1	1	1	1
RNF213	A0A0A0MTC1;A0A0A0MTR7;Q63HN8;Q63HN8-4	3290;3241;3241;3290	_ALTEELHQK[GlyGly (K)]VSEEAK_.4	NaN	NaN	851.158	NaN	NaN	NaN	NaN	NaN	1	NaN	NaN	NaN
RNF213	A0A0A0MTC1;A0A0A0MTR7;Q63HN8;Q63HN8-4	4842;4793;4793;4842	_DLVK[GlyGly (K)]QFQNVQQVEYSSIR_.3	NaN	NaN	1942.76	2365.51	NaN	2440.1	NaN	NaN	1	1	NaN	1
RNF213	A0A0A0MTC1;A0A0A0MTR7;Q63HN8;Q63HN8-4	5142;5093;5093;5142	_LHK[GlyGly (K)]EPFGEISSR_.3	NaN	3825.69	3180.72	3396.8	NaN	4055.91	NaN	1	1	1	NaN	1
RNF213	A0A0A0MTC1;A0A0A0MTR7;Q63HN8;Q63HN8-4	4393;4344;4344;4393	_AVLEC[Carbamidomethyl (C)]K[GlyGly (K)]PLGIK_.3	NaN	2963.51	NaN	5438.2	NaN	4062.89	NaN	1	NaN	1	NaN	1
RNF213	A0A0A0MTC1;A0A0A0MTR7;Q63HN8;Q63HN8-4	2043;1994;1994;2043	_AGVGK[GlyGly (K)]SLYVK_.3	1401.12	701.969	334.867	302.245	NaN	NaN	1	1	1	1	NaN	NaN
RNF213	A0A0A0MTC1;A0A0A0MTR7;Q63HN8;Q63HN8-4	453;404;404;453	_GGEEFGESK[GlyGly (K)]WDSNIC[Carbamidomethyl (C)]ELHYTR_.3	NaN	311.633	403.063	NaN	1	NaN	NaN	1	1	NaN	1	NaN
RNF213	A0A0A0MTC1;A0A0A0MTR7;Q63HN8;Q63HN8-4	3990;3941;3941;3990	_VPELQGLVTEHVFLLDK[GlyGly (K)]C[Carbamidomethyl (C)]LR_.4	NaN	13219.7	NaN	10567.1	NaN	NaN	NaN	1	NaN	1	NaN	NaN
RNF213	A0A0A0MTC1;A0A0A0MTR7;Q63HN8;Q63HN8-4	4010;3961;3961;4010	_ENSDVK[GlyGly (K)]THGPFEAVM[Oxidation (M)]R_.4	NaN	NaN	1380.86	NaN	1763.76	NaN	NaN	NaN	1	NaN	1	NaN
RNF213	A0A0A0MTC1;A0A0A0MTR7;Q63HN8;Q63HN8-4	4744;4695;4695;4744	_TLPTM[Oxidation (M)]NNLISQDK[GlyGly (K)]R_.3	NaN	2625.3	NaN	NaN	NaN	NaN	NaN	1	NaN	NaN	NaN	NaN
RNF213	A0A0A0MTC1;A0A0A0MTR7;Q63HN8;Q63HN8-4	4590;4541;4541;4590	_DGFHLVK[GlyGly (K)]DK_.3	NaN	957.949	1375.18	NaN	NaN	NaN	NaN	1	1	NaN	NaN	NaN
RNF213	A0A0A0MTC1;A0A0A0MTR7;Q63HN8;Q63HN8-4	4860;4811;4811;4860	_GFLSK[GlyGly (K)]HSSDGLR_.3	584.223	NaN	NaN	1099.74	NaN	NaN	1	NaN	NaN	1	NaN	NaN
RNF213	A0A0A0MTC1;A0A0A0MTR7;Q63HN8;Q63HN8-4	4159;4110;4110;4159	_HC[Carbamidomethyl (C)]EHTK[GlyGly (K)]SLSPFNDVVDK_.4	NaN	NaN	670.943	NaN	943.27	NaN	NaN	NaN	1	NaN	1	NaN
RNF213	A0A0A0MTC1;A0A0A0MTR7;Q63HN8;Q63HN8-4	4288;4239;4239;4288	_AADFLSEPEGGPEM[Oxidation (M)]AK[GlyGly (K)]EK_.3	NaN	NaN	1523.88	NaN	NaN	NaN	NaN	NaN	1	NaN	NaN	NaN
RNF213	A0A0A0MTC1;A0A0A0MTR7;Q63HN8;Q63HN8-4	2952;2903;2903;2952	_GSPNETELIESAK[GlyGly (K)]GIC[Carbamidomethyl (C)]SSDILVQDR_.3	NaN	NaN	NaN	NaN	NaN	1206.67	NaN	NaN	NaN	NaN	NaN	1
RNF213	A0A0A0MTC1;A0A0A0MTR7;Q63HN8;Q63HN8-4	3635;3586;3586;3635	_LSVFLK[GlyGly (K)]K_.2	NaN	168.163	NaN	NaN	NaN	NaN	NaN	1	NaN	NaN	NaN	NaN
RNF213	A0A0A0MTC1;A0A0A0MTR7;Q63HN8;Q63HN8-4	2066;2017;2017;2066	_NVPLK[GlyGly (K)]TIR_.3	NaN	NaN	NaN	NaN	NaN	6466.91	NaN	NaN	NaN	NaN	NaN	1
RNF213	A0A0A0MTC1;A0A0A0MTR7;Q63HN8;Q63HN8-4	4399;4350;4350;4399	_PLGIK[GlyGly (K)]TALK_.3	3638.46	NaN	NaN	NaN	NaN	NaN	1	NaN	NaN	NaN	NaN	NaN
RNF213	A0A0A0MTC1;A0A0A0MTR7;Q63HN8;Q63HN8-4	2060;2011;2011;2060	_M[Oxidation (M)]QLNVK[GlyGly (K)]NVPLK_.3	NaN	NaN	NaN	2000.44	NaN	NaN	NaN	NaN	NaN	1	NaN	NaN
RNF213	A0A0A0MTC1;A0A0A0MTR7;Q63HN8;Q63HN8-4	4026;3977;3977;4026	_TLC[Carbamidomethyl (C)]EC[Carbamidomethyl (C)]K[GlyGly (K)]ETASK_.3	NaN	NaN	NaN	435.061	NaN	NaN	NaN	NaN	NaN	1	NaN	NaN
RNF213	A0A0A0MTC1;A0A0A0MTR7;Q63HN8;Q63HN8-4	1231;1182;1182;1231	_HSQDLSSK[GlyGly (K)]R_.2	NaN	NaN	NaN	NaN	NaN	1	NaN	NaN	NaN	NaN	NaN	1
TUSC3	A0A0A0MTC2;Q13454	289;335	_SK[GlyGly (K)]YHGYPYSDLDFE_.3	5718.54	5647.62	5092.55	5017.2	5740.71	5934.81	1	1	1	1	1	1
TUSC3	A0A0A0MTC2;Q13454	289;335	_SK[GlyGly (K)]YHGYPYSDLDFE_.2	NaN	NaN	NaN	NaN	NaN	460.048	NaN	NaN	NaN	NaN	NaN	1
TUSC3	A0A0A0MTC2;Q13454	125;171	_IGFAAEQLAK[GlyGly (K)]WIADR_.3	45797.8	34699.6	43934.9	37970	47358.7	37044.5	1	1	1	1	1	1
STAU2	A0A0A0MTC5;A0A0A0MTD1;E7EPX0;E7EVI1;E7EVJ4;E9PH62;F8VPI7;Q9NUL3;Q9NUL3-2;Q9NUL3-3;Q9NUL3-8	243;205;223;223;243;211;211;243;211;211;205	_VSVGEFSAEGEGNSK[GlyGly (K)]K_.3	7164.99	8157.93	8742.98	8402.69	8739.73	8907.39	1	1	1	1	1	1
STAU2	A0A0A0MTC5;A0A0A0MTD1;E7EPX0;E7EVI1;E7EVJ4;E9PH62;F8VPI7;Q9NUL3;Q9NUL3-2;Q9NUL3-3;Q9NUL3-8	61;23;41;41;61;29;29;61;29;29;23	_AQQAVANK[GlyGly (K)]ALTESTLPK_.3	7530.09	8158.82	7462.83	7300.26	8826.06	9489.39	1	1	1	1	1	1
STAU2	A0A0A0MTC5;A0A0A0MTD1;E7EPX0;E7EVI1;E7EVJ4;E9PH62;F8VPI7;Q9NUL3;Q9NUL3-2;Q9NUL3-3;Q9NUL3-8	264;226;244;244;264;232;232;264;232;232;226	_AATTVLQELK[GlyGly (K)]K_.3	3187.68	2774.94	NaN	4270.79	NaN	NaN	1	1	NaN	1	NaN	NaN
ILK	A0A0A0MTH3;Q13418	197;166	_DTFWK[GlyGly (K)]GTTR_.2	3013.05	1944.79	2667.92	3188.13	2190.5	3018.41	1	1	1	1	1	1
ILK	A0A0A0MTH3;Q13418	197;166	_DTFWK[GlyGly (K)]GTTR_.3	8686.02	8430.92	9137.2	10403.4	NaN	9997.46	1	1	1	1	NaN	1
ILK	A0A0A0MTH3;Q13418	230;199	_LNENHSGELWK[GlyGly (K)]GR_.4	4462.04	3862.53	4633.7	4455.19	3484.42	3113.39	1	1	1	1	1	1
ILK	A0A0A0MTH3;Q13418	230;199	_LNENHSGELWK[GlyGly (K)]GR_.3	3757.09	2309.34	3454.43	3004.24	3710.43	3650.01	1	1	1	1	1	1
ILK	A0A0A0MTH3;Q13418	81;81	_DIVQK[GlyGly (K)]LLQYK_.3	11341.3	10797.5	NaN	9986.78	11703.8	8747.58	1	1	NaN	1	1	1
ILK	A0A0A0MTH3;Q13418	81;81	_DIVQK[GlyGly (K)]LLQYK_.2	947.822	634.049	2248.68	NaN	1638.58	1933.54	1	1	1	NaN	1	1
ILK	A0A0A0MTH3;Q13418	366;335	_ISM[Oxidation (M)]ADVK[GlyGly (K)]FSFQC[Carbamidomethyl (C)]PGR_.3	4979.14	5975.47	5431.11	5723.6	6447.97	6905.09	1	1	1	1	1	1
ILK	A0A0A0MTH3;Q13418	216;185	_HSGIDFK[GlyGly (K)]QLNFLTK_.3	7166.68	5504.66	6372.44	7468.49	5911.68	6090.01	1	1	1	1	1	1
ILK	A0A0A0MTH3;Q13418	132;132	_YGEM[Oxidation (M)]PVDK[GlyGly (K)]AK_.3	4179.39	3995.25	3767.64	4374.96	5817.63	NaN	1	1	1	1	1	NaN
ILK	A0A0A0MTH3;Q13418	193;162	_IPYK[GlyGly (K)]DTFWK_.3	3576.65	NaN	4062.32	1643.21	NaN	1309.99	1	NaN	1	1	NaN	1
ILK	A0A0A0MTH3;Q13418	243;212	_WQGNDIVVK[GlyGly (K)]VLK_.3	NaN	NaN	2105.34	2033.3	NaN	NaN	NaN	NaN	1	1	NaN	NaN
ILK	A0A0A0MTH3;Q13418	455;424	_LM[Oxidation (M)]K[GlyGly (K)]IC[Carbamidomethyl (C)]M[Oxidation (M)]NEDPAK_.3	NaN	NaN	1855.53	NaN	988.157	NaN	NaN	NaN	1	NaN	1	NaN
ILK	A0A0A0MTH3;Q13418	210;179	_NGTLNK[GlyGly (K)]HSGIDFK_.4	394.536	633.933	NaN	337.265	NaN	NaN	1	1	NaN	1	NaN	NaN
DYRK4	A0A0A0MTH5;Q9NR20;Q9NR20-2;Q9NR20-3;Q9NR20-4;Q9NR20-5	450;335;335;450;459;335	_QTFFDSK[GlyGly (K)]GFPK_.3	5760.22	6389.92	2347.09	3719.13	3186.25	3362.69	1	1	1	1	1	1
DYRK4	A0A0A0MTH5;Q9NR20;Q9NR20-2;Q9NR20-3;Q9NR20-4;Q9NR20-5	504;389;389;504;513;386	_M[Oxidation (M)]TPDQALK[GlyGly (K)]HAWIHQSR_.4	5649.15	5517.95	4745.04	3920.18	3936.87	3275.39	1	1	1	1	1	1
DYRK4	A0A0A0MTH5;Q9NR20;Q9NR20-2;Q9NR20-3;Q9NR20-4;Q9NR20-5	532;417;417;532;541;414	_K[GlyGly (K)]SNSFFPSETR_.2	NaN	NaN	NaN	NaN	17158.7	NaN	NaN	NaN	NaN	NaN	1	NaN
BTAF1	A0A0A0MTH9;O14981	311;311	_EILK[GlyGly (K)]AHGK_.3	4600.13	5044.67	NaN	5603.99	3882.89	NaN	1	1	NaN	1	1	NaN
BTAF1	A0A0A0MTH9;O14981	311;311	_EILK[GlyGly (K)]AHGK_.2	NaN	466.836	857.853	581.297	NaN	623.43	NaN	1	1	1	NaN	1
BTAF1	A0A0A0MTH9;O14981	742;742	_EC[Carbamidomethyl (C)]K[GlyGly (K)]AVTLAVQPR_.3	4954.38	4053.87	4260.39	NaN	2836.36	2679.11	1	1	1	NaN	1	1
BTAF1	A0A0A0MTH9;O14981	952;952	_GSTSEK[GlyGly (K)]DGM[Oxidation (M)]HHTVTK_.4	NaN	1	NaN	NaN	NaN	NaN	NaN	1	NaN	NaN	NaN	NaN
BTAF1	A0A0A0MTH9;O14981	23;23	_K[GlyGly (K)]AAAQQLGEVVK_.3	430.843	NaN	NaN	NaN	NaN	NaN	1	NaN	NaN	NaN	NaN	NaN
BTAF1	A0A0A0MTH9;O14981	1595;1595	_TTAEK[GlyGly (K)]LAVQNSSLHDIQHAPK_.4	NaN	NaN	NaN	NaN	NaN	400.276	NaN	NaN	NaN	NaN	NaN	1
BTAF1	A0A0A0MTH9;O14981	381;381	_HM[Oxidation (M)]NETGVHK[GlyGly (K)]TVDVLLK_.4	NaN	NaN	NaN	NaN	NaN	1	NaN	NaN	NaN	NaN	NaN	1
ELOVL5	A0A0A0MTI6;Q9NYP7;Q9NYP7-2	101;101;128	_TAGESDM[Oxidation (M)]K[GlyGly (K)]IIR_.3	2076.48	1921.1	1727.18	2052.42	1375.9	1275.82	1	1	1	1	1	1
SKP2	A0A0A0MTL5;Q13309	141;130	_LASDESLWQTLDLTGK[GlyGly (K)]NLHPDVTGR_.4	6647.17	3669.08	10138.6	7376.76	8301.87	7931.62	1	1	1	1	1	1
SKP2	A0A0A0MTL5;Q13309	229;218	_LSDPIVNTLAK[GlyGly (K)]NSNLVR_.3	20122.1	20391.1	15239.7	15807.4	18072.8	15550.5	1	1	1	1	1	1
SKP2	A0A0A0MTL5;Q13309	194;183	_VQHM[Oxidation (M)]DLSNSVIEVSTLHGILSQC[Carbamidomethyl (C)]SK[GlyGly (K)]LQNLSLEGLR_.5	NaN	NaN	4759.63	NaN	2067.64	7850.51	NaN	NaN	1	NaN	1	1
SKP2	A0A0A0MTL5;Q13309	416;405	_K[GlyGly (K)]NQEIWGIK_.2	1.19057	276.026	NaN	1	NaN	NaN	1	1	NaN	1	NaN	NaN
SKP2	A0A0A0MTL5;Q13309	85;74	_GSDK[GlyGly (K)]DFVIVR_.3	NaN	NaN	NaN	NaN	1.16402	NaN	NaN	NaN	NaN	NaN	1	NaN
TCF7L2	A0A0A0MTL7;A0A0D9SGH8;C6ZRJ7;C6ZRK5;E2GH26;Q5VVR5;Q5VVR7;Q5VVR8;Q9NQB0;Q9NQB0-10;Q9NQB0-11;Q9NQB0-12;Q9NQB0-13;Q9NQB0-14;Q9NQB0-15;Q9NQB0-16;Q9NQB0-2;Q9NQB0-3;Q9NQB0-4;Q9NQB0-5;Q9NQB0-6;Q9NQB0-7;Q9NQB0-8;Q9NQB0-9	81;81;81;81;81;28;81;81;81;81;81;81;81;81;81;81;81;81;81;81;81;81;81;81	_ESLEEAAK[GlyGly (K)]R_.2	1685.53	1653.64	1083.28	1581.89	1226.8	1239.32	1	1	1	1	1	1
CUL2	A0A0A0MTN0;Q13617;Q13617-2	474;461;480	_LK[GlyGly (K)]QAC[Carbamidomethyl (C)]GYEFTSK_.3	1784.17	2468.7	1517.83	1504.04	1783.55	NaN	1	1	1	1	1	NaN
CUL2	A0A0A0MTN0;Q13617;Q13617-2	442;429;448	_DVFQK[GlyGly (K)]FYAR_.3	3458.73	3632.67	2507.03	NaN	2249.02	NaN	1	1	1	NaN	1	NaN
CUL2	A0A0A0MTN0;Q13617;Q13617-2	400;387;406	_APELLAK[GlyGly (K)]YC[Carbamidomethyl (C)]DNLLK_.3	NaN	NaN	NaN	1488.43	712.849	NaN	NaN	NaN	NaN	1	1	NaN
CUL2	A0A0A0MTN0;Q13617;Q13617-2	611;598;617	_ELQDSTQM[Oxidation (M)]NEK[GlyGly (K)]ELTK_.3	NaN	NaN	NaN	NaN	NaN	1	NaN	NaN	NaN	NaN	NaN	1
MPHOSPH9	A0A0A0MTP3;F5H1U6;Q99550;Q99550-2	1062;127;1092;1092	_PVSVTPQGNDFEYTAK[GlyGly (K)]IR_.3	1156.96	2176.22	1927.75	2366.63	2509.66	2034.21	1	1	1	1	1	1
INPPL1	A0A0A0MTP6;O15357;O15357-2	375;441;199	_NVTSWFTSK[GlyGly (K)]GLGK_.3	NaN	3521.7	5450.89	5161.84	9607.46	8373.12	NaN	1	1	1	1	1
INPPL1	A0A0A0MTP6;O15357;O15357-2	603;669;427	_DTYAWHK[GlyGly (K)]QK_.3	1574.65	NaN	NaN	1436.04	NaN	NaN	1	NaN	NaN	1	NaN	NaN
INPPL1	A0A0A0MTP6;O15357;O15357-2	311;377;135	_LGVVFEK[GlyGly (K)]EK_.3	NaN	1131.25	NaN	NaN	NaN	NaN	NaN	1	NaN	NaN	NaN	NaN
HYI	A0A0A0MTR5;E7EWH8;F6UJY1;F6UJY9;J9JIE9;Q5T013;Q5T013-3	59;59;59;34;20;59;59	_LVLINTPPGDQEK[GlyGly (K)]GEM[Oxidation (M)]GLGAVPGR_.3	26557.4	26710.1	27254.1	26519.4	28670.4	28690.5	1	1	1	1	1	1
HYI	A0A0A0MTR5;E7EWH8;F6UJY1;F6UJY9;J9JIE9;Q5T013;Q5T013-3	144;119;144;85;80;119;119	_IAVK[GlyGly (K)]AEM[Oxidation (M)]EAVFLENLR_.3	11422.2	12455.7	13544.7	14794.1	12991.5	14227.9	1	1	1	1	1	1
GPI	A0A0A0MTS2;P06744	82;67	_M[Oxidation (M)]LVDLAK[GlyGly (K)]SR_.3	9776.98	8537.49	9516.01	7673.92	8245.5	11251.9	1	1	1	1	1	1
GPI	A0A0A0MTS2;P06744	82;67	_M[Oxidation (M)]LVDLAK[GlyGly (K)]SR_.2	3266.94	3551.84	3145.35	3566.33	3567.31	3866.8	1	1	1	1	1	1
GPI	A0A0A0MTS2;P06744	463;448	_ELQAAGK[GlyGly (K)]SPEDLER_.3	10214.3	11189.7	10469.1	8984.21	10905.3	11799.5	1	1	1	1	1	1
GPI	A0A0A0MTS2;P06744	122;107	_SNTPILVDGK[GlyGly (K)]DVM[Oxidation (M)]PEVNK_.3	4434.7	3819.06	3276.21	3724.22	4024.13	5121.8	1	1	1	1	1	1
GPI	A0A0A0MTS2;P06744	250;235	_DPSAVAK[GlyGly (K)]HFVALSTNTTK_.3	5290.62	6080.5	4092.86	4830.43	NaN	5766.32	1	1	1	1	NaN	1
GPI	A0A0A0MTS2;P06744	22;7	_DPQFQK[GlyGly (K)]LQQWYR_.3	7694.7	7189.43	9009.18	8491.69	7653.92	6988.73	1	1	1	1	1	1
GPI	A0A0A0MTS2;P06744	44;29	_LFDANK[GlyGly (K)]DR_.3	2055.71	2024.74	1083.06	1603.02	NaN	2118.59	1	1	1	1	NaN	1
GPI	A0A0A0MTS2;P06744	44;29	_LFDANK[GlyGly (K)]DR_.2	NaN	NaN	NaN	NaN	866.07	NaN	NaN	NaN	NaN	NaN	1	NaN
GPI	A0A0A0MTS2;P06744	99;84	_M[Oxidation (M)]FNGEK[GlyGly (K)]INYTEGR_.3	1905.08	NaN	NaN	822.096	1303.75	NaN	1	NaN	NaN	1	1	NaN
GPI	A0A0A0MTS2;P06744	257;242	_HFVALSTNTTK[GlyGly (K)]VK_.3	NaN	1118.61	NaN	1728.11	NaN	1030.86	NaN	1	NaN	1	NaN	1
GPI	A0A0A0MTS2;P06744	227;212	_TFTTQETITNAETAK[GlyGly (K)]EWFLQAAK_.3	37742.4	NaN	NaN	NaN	NaN	NaN	1	NaN	NaN	NaN	NaN	NaN
GPI	A0A0A0MTS2;P06744	153;138	_SGDWK[GlyGly (K)]GYTGK_.3	NaN	11322.5	10166.5	NaN	NaN	NaN	NaN	1	1	NaN	NaN	NaN
GPI	A0A0A0MTS2;P06744	462;447	_K[GlyGly (K)]ELQAAGK_.2	NaN	1027.23	NaN	NaN	NaN	NaN	NaN	1	NaN	NaN	NaN	NaN
GPI	A0A0A0MTS2;P06744	434;419	_GLHHK[GlyGly (K)]ILLANFLAQTEALM[Oxidation (M)]R_.4	NaN	NaN	NaN	NaN	873.82	NaN	NaN	NaN	NaN	NaN	1	NaN
IREB2	A0A0A6YY96	104	_EAVK[GlyGly (K)]TLGGDPEK_.3	26294	26547.4	28402.7	26793.3	27990.3	25684	1	1	1	1	1	1
IREB2	A0A0A6YY96	104	_EAVK[GlyGly (K)]TLGGDPEK_.2	572.446	671.744	1148.08	1268.85	1393.72	726.308	1	1	1	1	1	1
IREB2	A0A0A6YY96	462	_SDFQAC[Carbamidomethyl (C)]LNEK[GlyGly (K)]VGFK_.3	11589.8	12061.3	11874.5	11379.5	13198.3	11199.4	1	1	1	1	1	1
IREB2	A0A0A6YY96	816	_TIHFPSGQTLDVFEAAELYQK[GlyGly (K)]EGIPLIILAGK_.4	5947.91	8455.85	13850.8	7310.94	6636.77	7559.51	1	1	1	1	1	1
IREB2	A0A0A6YY96	476	_GFQIAAEK[GlyGly (K)]QK_.3	3868.78	4439.18	3998.73	3751.49	2784.73	3551.58	1	1	1	1	1	1
IREB2	A0A0A6YY96	476	_GFQIAAEK[GlyGly (K)]QK_.2	2371.4	3147.17	2178.91	2399.35	2581.97	3160.67	1	1	1	1	1	1
IREB2	A0A0A6YY96	698	_WNSLEAPDSVLFPWDLK[GlyGly (K)]STYIR_.3	23629.5	NaN	22526.3	12776.5	21298.4	13290.7	1	NaN	1	1	1	1
IREB2	A0A0A6YY96	156	_LSPLK[GlyGly (K)]VQPK_.3	3675.54	4028.04	3666.96	3987.7	2089.83	2230.49	1	1	1	1	1	1
IREB2	A0A0A6YY96	156	_LSPLK[GlyGly (K)]VQPK_.2	2980.29	3255.28	NaN	5032.46	NaN	3023.36	1	1	NaN	1	NaN	1
IREB2	A0A0A6YY96	808	_FIGK[GlyGly (K)]PAPK_.2	1780.01	1619.14	3799.35	3581.22	NaN	3045.01	1	1	1	1	NaN	1
IREB2	A0A0A6YY96	153	_AGK[GlyGly (K)]LSPLK_.2	1656.52	2276.4	55469.6	NaN	1628.7	NaN	1	1	1	NaN	1	NaN
IREB2	A0A0A6YY96	804	_LFNK[GlyGly (K)]FIGK_.3	7400.06	8055.29	8534.95	9149.46	18459.3	NaN	1	1	1	1	1	NaN
IREB2	A0A0A6YY96	804	_LFNK[GlyGly (K)]FIGK_.2	NaN	NaN	4261.35	4075.99	NaN	NaN	NaN	NaN	1	1	NaN	NaN
IREB2	A0A0A6YY96	861	_GPYLLGVK[GlyGly (K)]AVLAESYEK_.3	NaN	15504.2	NaN	10782.4	7874.28	11758.7	NaN	1	NaN	1	1	1
IREB2	A0A0A6YY96	598	_QGDLVTC[Carbamidomethyl (C)]GILSGNK[GlyGly (K)]NFEGR_.3	6684.18	6289.08	6377.62	NaN	NaN	5961.51	1	1	1	NaN	NaN	1
IREB2	A0A0A6YY96	403	_AK[GlyGly (K)]LESM[Oxidation (M)]ETYLK_.3	1576.21	2516.37	1949.92	2062.33	1537.27	1323.99	1	1	1	1	1	1
IREB2	A0A0A6YY96	403	_AK[GlyGly (K)]LESM[Oxidation (M)]ETYLK_.2	NaN	NaN	NaN	1	NaN	NaN	NaN	NaN	NaN	1	NaN	NaN
IREB2	A0A0A6YY96	837	_EGIPLIILAGK[GlyGly (K)]K_.3	34564.7	32191.6	29269.2	27236.6	20442.7	23466.5	1	1	1	1	1	1
IREB2	A0A0A6YY96	869	_AVLAESYEK[GlyGly (K)]IHK_.3	7467.63	7464.19	9643.13	8782.22	7815.25	9110.96	1	1	1	1	1	1
IREB2	A0A0A6YY96	869	_AVLAESYEK[GlyGly (K)]IHK_.4	2600.87	2573.54	2020.67	1600.72	NaN	NaN	1	1	1	1	NaN	NaN
IREB2	A0A0A6YY96	405	_LESM[Oxidation (M)]ETYLK[GlyGly (K)]AVK_.3	8438.54	7939.35	8521.75	8883.51	15265	6269.45	1	1	1	1	1	1
IREB2	A0A0A6YY96	472	_VGFK[GlyGly (K)]GFQIAAEK_.3	10033.1	10362.4	8974.9	9009.21	7801.97	8935.48	1	1	1	1	1	1
IREB2	A0A0A6YY96	455	_VAVTDM[Oxidation (M)]K[GlyGly (K)]SDFQAC[Carbamidomethyl (C)]LNEK_.3	5258.2	5643.95	4728.48	4686.49	6435.44	7540.78	1	1	1	1	1	1
IREB2	A0A0A6YY96	394	_HLEHTGFSK[GlyGly (K)]AK_.3	2834	2542.8	3089.65	2514.65	1828.62	2701.54	1	1	1	1	1	1
IREB2	A0A0A6YY96	25	_FFDVSK[GlyGly (K)]LGTK_.3	10551.8	10915.7	8800	8480.23	NaN	10006.3	1	1	1	1	NaN	1
IREB2	A0A0A6YY96	31	_LGTK[GlyGly (K)]YDVLPYSIR_.3	8230.84	9565.83	8096.76	9640.62	NaN	6163.37	1	1	1	1	NaN	1
IREB2	A0A0A6YY96	797	_GTFANIK[GlyGly (K)]LFNK_.3	5898.23	5869.64	NaN	5140.64	5379.03	4485.24	1	1	NaN	1	1	1
IREB2	A0A0A6YY96	71	_TK[GlyGly (K)]QSNVEVPFFPAR_.3	NaN	3435.7	NaN	4882.43	NaN	NaN	NaN	1	NaN	1	NaN	NaN
IREB2	A0A0A6YY96	369	_TTIANM[Oxidation (M)]C[Carbamidomethyl (C)]PEYGAILSFFPVDNVTLK[GlyGly (K)]HLEHTGFSK_.5	NaN	NaN	NaN	3385.25	NaN	2875.42	NaN	NaN	NaN	1	NaN	1
IREB2	A0A0A6YY96	727	_LTK[GlyGly (K)]EPIALQAIENAHVLLYLGDSVTTDHISPAGSIAR_.5	NaN	NaN	NaN	NaN	1589.39	NaN	NaN	NaN	NaN	NaN	1	NaN
IREB2	A0A0A6YY96	530	_K[GlyGly (K)]AVEAGLR_.2	NaN	NaN	1349.92	NaN	NaN	NaN	NaN	NaN	1	NaN	NaN	NaN
GPR75-ASB3;GPR75-ASB3;GPR75-ASB3;GPR75-ASB3;ASB3;ASB3	A0A0A6YY97;A0A0A6YYF3;A0A0B4J1W5;H7BYZ6;Q9Y575;Q9Y575-3	20;58;55;13;20;58	_EGNVK[GlyGly (K)]VLR_.3	6309.3	6201.84	5645.76	6116.74	NaN	NaN	1	1	1	1	NaN	NaN
GPR75-ASB3;GPR75-ASB3;GPR75-ASB3;GPR75-ASB3;ASB3;ASB3	A0A0A6YY97;A0A0A6YYF3;A0A0B4J1W5;H7BYZ6;Q9Y575;Q9Y575-3	20;58;55;13;20;58	_EGNVK[GlyGly (K)]VLR_.2	NaN	646.808	NaN	930.43	622.641	NaN	NaN	1	NaN	1	1	NaN
SLIT2	A0A0A6YYB8;O94813;O94813-2;O94813-3;X6R3P0	70;70;70;70;70	_ITK[GlyGly (K)]TDFAGLR_.3	31606.3	34392.2	28847.8	32018.4	32477.8	31202.8	1	1	1	1	1	1
SLIT2	A0A0A6YYB8;O94813;O94813-2;O94813-3;X6R3P0	70;70;70;70;70	_ITK[GlyGly (K)]TDFAGLR_.2	2963.04	1680.92	2837.66	1783.36	2272.7	2454.54	1	1	1	1	1	1
SLIT2	A0A0A6YYB8;O94813;O94813-2;O94813-3;X6R3P0	288;288;292;288;292	_GK[GlyGly (K)]GLTEIPTNLPETITEIR_.3	13761.4	15258.4	11482	13992.8	10567	10995.8	1	1	1	1	1	1
SLIT2	A0A0A6YYB8;O94813;O94813-2;O94813-3;X6R3P0	97;97;97;97;97	_GAFQDLK[GlyGly (K)]ELER_.3	18017	NaN	18194	18152.3	16026.4	15186.5	1	NaN	1	1	1	1
SLIT2	A0A0A6YYB8;O94813;O94813-2;O94813-3;X6R3P0	83;83;83;83;83	_VLQLM[Oxidation (M)]ENK[GlyGly (K)]ISTIER_.3	9570.61	NaN	NaN	NaN	7423.01	NaN	1	NaN	NaN	NaN	1	NaN
SLIT2	A0A0A6YYB8;O94813;O94813-2;O94813-3;X6R3P0	812;820;816;812;824	_TFDGLK[GlyGly (K)]SLR_.3	701.103	253.273	446.765	230.162	NaN	NaN	1	1	1	1	NaN	NaN
SLIT2	A0A0A6YYB8;O94813;O94813-2;O94813-3;X6R3P0	586;594;590;586;598	_LENVQHK[GlyGly (K)]M[Oxidation (M)]FK_.3	396.924	NaN	NaN	NaN	NaN	NaN	1	NaN	NaN	NaN	NaN	NaN
UHMK1	A0A0A6YYC2;Q8TAS1;Q8TAS1-2;Q8TAS1-3	110;184;184;110	_EGNQDVK[GlyGly (K)]YIQTDGYR_.3	3011.2	3093.3	2581.9	2895.98	3164.2	3202.44	1	1	1	1	1	1
UHMK1	A0A0A6YYC2;Q8TAS1;Q8TAS1-2;Q8TAS1-3	205;279;279;205	_DLIK[GlyGly (K)]SM[Oxidation (M)]LHDDPSR_.3	NaN	1253.78	NaN	NaN	2379.49	NaN	NaN	1	NaN	NaN	1	NaN
NCAPH2	A0A0A6YYG7;Q6IBW4;Q6IBW4-2;Q6IBW4-4	91;91;91;91	_AK[GlyGly (K)]QLSSVQEDR_.3	1420.52	NaN	861.622	NaN	NaN	NaN	1	NaN	1	NaN	NaN	NaN
C15orf38-AP3S2;ARPIN	A0A0A6YYH1;Q7Z6K5-2	175;175	_LEAGTVTK[GlyGly (K)]C[Carbamidomethyl (C)]NFTGDGK_.3	1195.24	1790.45	1646.83	1860.79	1732.42	1996.81	1	1	1	1	1	1
C15orf38-AP3S2;ARPIN	A0A0A6YYH1;Q7Z6K5-2	362;362	_AVSAVK[GlyGly (K)]NINLPEIPR_.3	97776	88956.6	78842.5	83905.8	94963.7	97884.9	1	1	1	1	1	1
C15orf38-AP3S2;ARPIN	A0A0A6YYH1;Q7Z6K5-2	362;362	_AVSAVK[GlyGly (K)]NINLPEIPR_.2	2820.67	NaN	NaN	NaN	NaN	NaN	1	NaN	NaN	NaN	NaN	NaN
C15orf38-AP3S2;ARPIN	A0A0A6YYH1;Q7Z6K5-2	348;348	_LEK[GlyGly (K)]SEGGLSAAPAR_.3	28926.6	29566.2	27441.9	25946.6	25410.2	26988.6	1	1	1	1	1	1
C15orf38-AP3S2;ARPIN	A0A0A6YYH1;Q7Z6K5-2	235;235	_ETFHLVLK[GlyGly (K)]R_.3	24251.9	20158.7	25246.3	22218.8	35800.8	27062.5	1	1	1	1	1	1
CBWD5;CBWD3;CBWD3;CBWD5;CBWD2;CBWD1	A0A0A6YYH9;Q5JTY5;Q5JTY5-2;Q5RIA9;Q8IUF1;Q9BRT8	185;205;185;205;205;205	_TDLVPEEDVK[GlyGly (K)]K_.3	47462.2	46965.3	45139.2	46910.2	41106.5	41274.1	1	1	1	1	1	1
CBWD5;CBWD3;CBWD3;CBWD5;CBWD2;CBWD1	A0A0A6YYH9;Q5JTY5;Q5JTY5-2;Q5RIA9;Q8IUF1;Q9BRT8	185;205;185;205;205;205	_TDLVPEEDVK[GlyGly (K)]K_.2	14071.2	12951.2	13855	12414.2	17205.3	15549.2	1	1	1	1	1	1
CBWD5;CBWD3;CBWD3;CBWD5;CBWD2;CBWD1	A0A0A6YYH9;Q5JTY5;Q5JTY5-2;Q5RIA9;Q8IUF1;Q9BRT8	119;119;119;119;119;119	_AIENLM[Oxidation (M)]QK[GlyGly (K)]K_.3	6984.11	6848.31	6313.61	6513.46	6499.7	7316.34	1	1	1	1	1	1
CBWD5;CBWD3;CBWD3;CBWD5;CBWD2;CBWD1	A0A0A6YYH9;Q5JTY5;Q5JTY5-2;Q5RIA9;Q8IUF1;Q9BRT8	119;119;119;119;119;119	_AIENLM[Oxidation (M)]QK[GlyGly (K)]K_.2	1514.77	1126.89	1231.84	1494.81	1783.64	1550.28	1	1	1	1	1	1
CBWD5;CBWD3;CBWD3;CBWD5;CBWD2;CBWD1	A0A0A6YYH9;Q5JTY5;Q5JTY5-2;Q5RIA9;Q8IUF1;Q9BRT8	298;318;298;318;318;318	_GLVSIK[GlyGly (K)]DK_.2	3490.52	3107.16	2693.72	3500.98	3139.12	3938.96	1	1	1	1	1	1
CBWD5;CBWD3;CBWD3;CBWD5;CBWD2;CBWD1	A0A0A6YYH9;Q5JTY5;Q5JTY5-2;Q5RIA9;Q8IUF1;Q9BRT8	36;36;36;36;36;36	_SGLGAK[GlyGly (K)]IPVTIITGYLGAGK_.3	NaN	66141.1	50225.6	41775.2	41490	38903.2	NaN	1	1	1	1	1
CBWD5;CBWD3;CBWD3;CBWD5;CBWD2;CBWD1	A0A0A6YYH9;Q5JTY5;Q5JTY5-2;Q5RIA9;Q8IUF1;Q9BRT8	217;237;217;237;237;237	_VDLSNVLDLHAFDSLSGISLQK[GlyGly (K)]K_.4	5182.4	15694.8	4505.86	11740.9	10365.4	13662.8	1	1	1	1	1	1
CBWD5;CBWD3;CBWD3;CBWD5;CBWD2;CBWD1	A0A0A6YYH9;Q5JTY5;Q5JTY5-2;Q5RIA9;Q8IUF1;Q9BRT8	217;237;217;237;237;237	_VDLSNVLDLHAFDSLSGISLQK[GlyGly (K)]K_.3	NaN	NaN	NaN	NaN	NaN	1436.08	NaN	NaN	NaN	NaN	NaN	1
CBWD5;CBWD3;CBWD3;CBWD5;CBWD2;CBWD1	A0A0A6YYH9;Q5JTY5;Q5JTY5-2;Q5RIA9;Q8IUF1;Q9BRT8	296;316;296;316;316;316	_LK[GlyGly (K)]GLVSIK_.2	3859.77	NaN	4423.28	3574.46	4472.01	NaN	1	NaN	1	1	1	NaN
CBWD5;CBWD3;CBWD3;CBWD5;CBWD2;CBWD1	A0A0A6YYH9;Q5JTY5;Q5JTY5-2;Q5RIA9;Q8IUF1;Q9BRT8	347;367;347;367;367;367	_DILK[GlyGly (K)]QLFIATVTETEK_.3	5282.31	5138.29	NaN	4230.98	NaN	6249.33	1	1	NaN	1	NaN	1
CBWD5;CBWD3;CBWD3;CBWD5;CBWD2;CBWD1	A0A0A6YYH9;Q5JTY5;Q5JTY5-2;Q5RIA9;Q8IUF1;Q9BRT8	56;56;56;56;56;56	_TTLLNYILTEQHSK[GlyGly (K)]R_.4	2226.06	NaN	1879.48	NaN	NaN	NaN	1	NaN	1	NaN	NaN	NaN
CBWD5;CBWD3;CBWD3;CBWD5;CBWD2;CBWD1	A0A0A6YYH9;Q5JTY5;Q5JTY5-2;Q5RIA9;Q8IUF1;Q9BRT8	285;305;285;305;305;305	_NK[GlyGly (K)]DNHC[Carbamidomethyl (C)]M[Oxidation (M)]EVIR_.4	NaN	NaN	NaN	9485.46	NaN	NaN	NaN	NaN	NaN	1	NaN	NaN
NSG1	A0A0A6YYJ2;P42857;P42857-2	4;4;4	_LGNNFAEK[GlyGly (K)]GTK_.3	3329.82	3094.39	2850.61	2996.12	2426.63	3074.88	1	1	1	1	1	1
LUC7L2;C7orf55	A0A0A6YYJ8;Q96HJ9-2	94;94	_IK[GlyGly (K)]FSDDR_.3	3997.23	3818.05	3535.78	2999.12	2753.77	NaN	1	1	1	1	1	NaN
LUC7L2;C7orf55	A0A0A6YYJ8;Q96HJ9-2	94;94	_IK[GlyGly (K)]FSDDR_.2	NaN	NaN	NaN	NaN	NaN	3413.81	NaN	NaN	NaN	NaN	NaN	1
LUC7L2;C7orf55	A0A0A6YYJ8;Q96HJ9-2	37;37	_YLVK[GlyGly (K)]AFR_.2	NaN	NaN	2099.96	NaN	2848.97	NaN	NaN	NaN	1	NaN	1	NaN
LUC7L2;C7orf55	A0A0A6YYJ8;Q96HJ9-2	47;47	_VTSEK[GlyGly (K)]LC[Carbamidomethyl (C)]R_.2	237.34	NaN	NaN	NaN	NaN	NaN	1	NaN	NaN	NaN	NaN	NaN
CORO7-PAM16;CORO7	A0A0A6YYL4;P57737-3	179;179	_DGALVGTAC[Carbamidomethyl (C)]K[GlyGly (K)]DK_.2	NaN	NaN	731.2	715.838	NaN	678.028	NaN	NaN	1	1	NaN	1
CORO7-PAM16;CORO7	A0A0A6YYL4;P57737-3	179;179	_DGALVGTAC[Carbamidomethyl (C)]K[GlyGly (K)]DK_.3	882.958	NaN	693.141	NaN	NaN	NaN	1	NaN	1	NaN	NaN	NaN
CORO7-PAM16;CORO7	A0A0A6YYL4;P57737-3	574;574	_VPAEGLEEVLTTPETVLTGHTEK[GlyGly (K)]IC[Carbamidomethyl (C)]SLR_.4	NaN	NaN	NaN	NaN	NaN	3090.1	NaN	NaN	NaN	NaN	NaN	1
CORO7-PAM16;CORO7	A0A0A6YYL4;P57737-3	484;484	_DSHITNLK[GlyGly (K)]GLNLTTPGESDGFC[Carbamidomethyl (C)]ANK_.4	NaN	NaN	NaN	NaN	NaN	923.082	NaN	NaN	NaN	NaN	NaN	1
PI4KB	A0A0B4J1S8;Q9UBF8;Q9UBF8-2	251;239;239	_LILSDELK[GlyGly (K)]PAHR_.3	3267.77	4044.66	2876.96	NaN	2742.82	2997.08	1	1	1	NaN	1	1
PI4KB	A0A0B4J1S8;Q9UBF8;Q9UBF8-2	251;239;239	_LILSDELK[GlyGly (K)]PAHR_.4	8516.45	7606.07	5310.73	5263.18	NaN	NaN	1	1	1	1	NaN	NaN
PI4KB	A0A0B4J1S8;Q9UBF8;Q9UBF8-2	364;352;337	_LISELSLLNHK[GlyGly (K)]LPAR_.4	5415.3	4889.48	4459.38	3597.78	3666.9	4821.22	1	1	1	1	1	1
PI4KB	A0A0B4J1S8;Q9UBF8;Q9UBF8-2	364;352;337	_LISELSLLNHK[GlyGly (K)]LPAR_.3	NaN	NaN	1603.74	NaN	NaN	NaN	NaN	NaN	1	NaN	NaN	NaN
PI4KB	A0A0B4J1S8;Q9UBF8;Q9UBF8-2	603;591;576	_VPLWIK[GlyGly (K)]PYK_.3	5307.73	5154.79	4041.77	NaN	NaN	NaN	1	1	1	NaN	NaN	NaN
PI4KB	A0A0B4J1S8;Q9UBF8;Q9UBF8-2	393;381;366	_VPHTQAVVLNSK[GlyGly (K)]DK_.3	NaN	NaN	1695.83	NaN	NaN	1388.28	NaN	NaN	1	NaN	NaN	1
MED24	A0A0B4J1W0;F5GY88;F5H5K2;O75448;O75448-2	493;487;418;468;455	_FINLNEFTTYGSEESTK[GlyGly (K)]PASVR_.3	5470.28	5347	4660.46	5045.66	7127.75	6230.86	1	1	1	1	1	1
MED24	A0A0B4J1W0;F5GY88;F5H5K2;O75448;O75448-2	776;770;701;751;738	_ELLK[GlyGly (K)]ETR_.2	2418.33	1798.32	2324.29	2070.41	2315.72	2166.88	1	1	1	1	1	1
MED24	A0A0B4J1W0;F5GY88;F5H5K2;O75448;O75448-2	472;466;397;447;434	_SLDLLLAAAAATGK[GlyGly (K)]LK_.3	5301.8	NaN	3996.63	3325.42	2577.23	3429.34	1	NaN	1	1	1	1
MED24	A0A0B4J1W0;F5GY88;F5H5K2;O75448;O75448-2	369;363;294;344;331	_LTPLLDK[GlyGly (K)]ADQR_.3	9027.19	10260.9	10431.2	10921.2	9327.81	9693.14	1	1	1	1	1	1
MED24	A0A0B4J1W0;F5GY88;F5H5K2;O75448;O75448-2	369;363;294;344;331	_LTPLLDK[GlyGly (K)]ADQR_.2	NaN	NaN	2054.92	NaN	NaN	2054.92	NaN	NaN	1	NaN	NaN	1
MED24	A0A0B4J1W0;F5GY88;F5H5K2;O75448;O75448-2	734;728;659;709;696	_EVLTDIFAK[GlyGly (K)]VLEK_.3	NaN	2323.42	NaN	1583.28	1539.06	1960.94	NaN	1	NaN	1	1	1
MED24	A0A0B4J1W0;F5GY88;F5H5K2;O75448;O75448-2	743;737;668;718;705	_VLEK[GlyGly (K)]GWVDSR_.3	4766.33	4049.57	4355.28	4644.74	3884.12	3139.97	1	1	1	1	1	1
MED24	A0A0B4J1W0;F5GY88;F5H5K2;O75448;O75448-2	662;656;587;637;624	_EK[GlyGly (K)]SLQM[Oxidation (M)]IR_.3	2336.03	2966.24	3566.78	2839.36	2344.42	3323.31	1	1	1	1	1	1
MED24	A0A0B4J1W0;F5GY88;F5H5K2;O75448;O75448-2	630;624;555;605;592	_ITDNIK[GlyGly (K)]GK_.3	NaN	NaN	27975.7	24406.9	11596.4	24859.4	NaN	NaN	1	1	1	1
MED24	A0A0B4J1W0;F5GY88;F5H5K2;O75448;O75448-2	338;332;263;313;300	_IPQVLVK[GlyGly (K)]LK_.3	5155.79	5886.18	NaN	4717.92	3759.61	4266.49	1	1	NaN	1	1	1
MED24	A0A0B4J1W0;F5GY88;F5H5K2;O75448;O75448-2	579;573;504;554;541	_VESLVALLNNSSEM[Oxidation (M)]K[GlyGly (K)]LVQM[Oxidation (M)]K_.3	NaN	NaN	NaN	2466.05	NaN	NaN	NaN	NaN	NaN	1	NaN	NaN
MED24	A0A0B4J1W0;F5GY88;F5H5K2;O75448;O75448-2	133;108;58;108;95	_LSC[Carbamidomethyl (C)]HGK[GlyGly (K)]AEEC[Carbamidomethyl (C)]IGLC[Carbamidomethyl (C)]R_.4	2903.99	NaN	NaN	NaN	NaN	NaN	1	NaN	NaN	NaN	NaN	NaN
MED24	A0A0B4J1W0;F5GY88;F5H5K2;O75448;O75448-2	438;432;363;413;400	_AEPTVTNILK[GlyGly (K)]TM[Oxidation (M)]DADHSK_.4	893.783	NaN	NaN	NaN	NaN	NaN	1	NaN	NaN	NaN	NaN	NaN
SRSF7	A0A0B4J1Z1;C9JAB2;Q16629;Q16629-2;Q16629-3;Q16629-4	66;66;66;66;66;66	_GLDGK[GlyGly (K)]VIC[Carbamidomethyl (C)]GSR_.3	8230.01	8959.23	10124.9	9645.96	8265.62	7770.24	1	1	1	1	1	1
SRSF7	A0A0B4J1Z1;C9JAB2;Q16629;Q16629-2;Q16629-3;Q16629-4	66;66;66;66;66;66	_GLDGK[GlyGly (K)]VIC[Carbamidomethyl (C)]GSR_.2	751.538	NaN	NaN	654.072	NaN	1288.27	1	NaN	NaN	1	NaN	1
SRSF7	A0A0B4J1Z1;C9JAB2;Q16629;Q16629-2;Q16629-3;Q16629-4	7;7;7;7;7;7	_YGGETK[GlyGly (K)]VYVGNLGTGAGK_.3	NaN	NaN	768.312	1057.52	530.545	680.612	NaN	NaN	1	1	1	1
SRSF7	A0A0B4J1Z1;C9JAB2;Q16629;Q16629-2;Q16629-3;Q16629-4	13;13;13;13;13;13	_VYVGNLGTGAGK[GlyGly (K)]GELER_.3	13015.5	13246.5	8541.15	8043.69	13765.9	15785.6	1	1	1	1	1	1
GTF2A2	A0A0B4J1Z5;P52657	60;95	_IVAC[Carbamidomethyl (C)]DGK[GlyGly (K)]NTGSNTTE_.2	2427.28	2118.75	1585.98	1525.09	2469.28	3313.84	1	1	1	1	1	1
GTF2A2	A0A0B4J1Z5;P52657	58;93	_VK[GlyGly (K)]IVAC[Carbamidomethyl (C)]DGK_.2	1724.07	NaN	NaN	1902.22	NaN	NaN	1	NaN	NaN	1	NaN	NaN
TRAPPC2L	A0A0B4J286;A0A0B4J294;H3BP13;H3BPN3;Q9UL33;Q9UL33-2	43;43;43;43;43;43	_ISAM[Oxidation (M)]GK[GlyGly (K)]ALVDQR_.3	4398.38	3406.43	4233.82	1646.43	3752.22	4057.94	1	1	1	1	1	1
NAA38	A0A0B4J297;I3L4V0;Q9BRA0;Q9BRA0-2	21;47;73;121	_DC[Carbamidomethyl (C)]NVILGSAQEFLK[GlyGly (K)]PSDSFSAGEPR_.3	11140.7	9958.92	11346.9	9170.94	11389.5	9295.76	1	1	1	1	1	1
TRPV1;SHPK	A0A0B4J2A0;Q9UHJ6	437;437	_NDVLK[GlyGly (K)]QEVQR_.3	9295.47	9212.78	8649.4	9285.02	8028.85	8340.59	1	1	1	1	1	1
TRPV1;SHPK	A0A0B4J2A0;Q9UHJ6	437;437	_NDVLK[GlyGly (K)]QEVQR_.2	2446.86	2557.99	2363.34	2370.08	2833.3	2124.65	1	1	1	1	1	1
ACAA2	A0A0B4J2A4;P42765	131;134	_FGTK[GlyGly (K)]LGSDIK_.3	3177.13	3786.94	10504.4	10940.9	NaN	12825.4	1	1	1	1	NaN	1
ACAA2	A0A0B4J2A4;P42765	23;26	_DFTATDLSEFAAK[GlyGly (K)]AALSAGK_.3	NaN	NaN	NaN	NaN	10530.8	NaN	NaN	NaN	NaN	NaN	1	NaN
ACAA2	A0A0B4J2A4;P42765	232;235	_LPPVFK[GlyGly (K)]K_.2	173.943	NaN	NaN	NaN	NaN	NaN	1	NaN	NaN	NaN	NaN	NaN
RPS15	A0A0B4J2B4;K7ELC2;K7EM56;P62841;S4R417	39;73;33;66;56	_EAPPM[Oxidation (M)]EK[GlyGly (K)]PEVVK_.3	4191.65	4660.44	4481.41	4739.4	3434.35	4548.59	1	1	1	1	1	1
RPS15	A0A0B4J2B4;K7ELC2;K7EM56;P62841;S4R417	46;80;40;73;63	_PEVVK[GlyGly (K)]THLR_.3	11833.8	11100.2	10368.5	10470.5	10770	8614.7	1	1	1	1	1	1
TPT1	A0A0B4J2C3;P13693;Q5W0H4	6;6;6	_DLISHDEM[Oxidation (M)]FSDIYK[GlyGly (K)]IR_.4	13235.3	13363.3	13238.9	11233.1	9937.91	10847.2	1	1	1	1	1	1
TPT1	A0A0B4J2C3;P13693;Q5W0H4	6;6;6	_DLISHDEM[Oxidation (M)]FSDIYK[GlyGly (K)]IR_.3	3448.7	NaN	2484.56	2950.57	2981.32	2865.91	1	NaN	1	1	1	1
TPT1	A0A0B4J2C3;P13693;Q5W0H4	111;111;111	_VK[GlyGly (K)]PFM[Oxidation (M)]TGAAEQIK_.3	13628.1	14329.9	15386.2	14894.9	13106.1	13882.8	1	1	1	1	1	1
;PWP2	A0A0B4J2E5;Q15269	769;769	_LNESK[GlyGly (K)]LVQEALEAVPR_.3	8156.41	7882.54	7571.36	8734.38	4949.06	7439.03	1	1	1	1	1	1
;PWP2	A0A0B4J2E5;Q15269	56;56	_YNVK[GlyGly (K)]C[Carbamidomethyl (C)]VGLSPDGR_.3	4944.14	6843.78	5587.99	4215.13	8305.36	5771.39	1	1	1	1	1	1
;PWP2	A0A0B4J2E5;Q15269	261;261	_ATPAEEEK[GlyGly (K)]TGK_.3	672.682	NaN	NaN	450.354	NaN	NaN	1	NaN	NaN	1	NaN	NaN
;PWP2	A0A0B4J2E5;Q15269	514;514	_SVLASASWDK[GlyGly (K)]TVR_.2	NaN	NaN	NaN	NaN	NaN	1	NaN	NaN	NaN	NaN	NaN	1
ORAI1	A0A0B4J2E8;Q96D31;Q96D31-2	197;260;190	_SLVSHK[GlyGly (K)]TDR_.3	3391.07	NaN	2555.01	2006.56	NaN	NaN	1	NaN	1	1	NaN	NaN
LOC102724428;SIK1	A0A0B4J2F2;P57059	574;574	_ASDTSLTQGLK[GlyGly (K)]AFR_.3	3199.13	3206.4	2761.67	2147.57	3110.25	1947.97	1	1	1	1	1	1
POLR2J3;POLR2J3;POLR2J;POLR2J	A0A0B4J2F8;E2QRJ6;F6S314;P52435	52;52;52;53	_DPQVLFAGYK[GlyGly (K)]VPHPLEHK_.3	15173.3	15630.3	15417	14463.7	16920.3	15510.3	1	1	1	1	1	1
POLR2J3;POLR2J3;POLR2J;POLR2J	A0A0B4J2F8;E2QRJ6;F6S314;P52435	52;52;52;53	_DPQVLFAGYK[GlyGly (K)]VPHPLEHK_.4	15208.5	16072.3	14459.8	15349.1	16392.7	14309.4	1	1	1	1	1	1
POLR2J3;POLR2J3;POLR2J;POLR2J	A0A0B4J2F8;E2QRJ6;F6S314;P52435	37;37;37;38	_EDHTLGNIIK[GlyGly (K)]SQLLK_.3	6853.45	5171.87	5364.86	7368.83	5807.81	6373.04	1	1	1	1	1	1
POLR2J3;POLR2J3;POLR2J;POLR2J	A0A0B4J2F8;E2QRJ6;F6S314;P52435	37;37;37;38	_EDHTLGNIIK[GlyGly (K)]SQLLK_.4	6045.26	6050.37	4871.99	4663.71	4960.9	5194.58	1	1	1	1	1	1
POLR2J3;POLR2J3;POLR2J;POLR2J	A0A0B4J2F8;E2QRJ6;F6S314;P52435	62;62;62;63	_VPHPLEHK[GlyGly (K)]IIIR_.4	6101.76	6118.42	6755.65	4999.16	5652.89	5168.11	1	1	1	1	1	1
POLR2J3;POLR2J3;POLR2J;POLR2J	A0A0B4J2F8;E2QRJ6;F6S314;P52435	62;62;62;63	_VPHPLEHK[GlyGly (K)]IIIR_.3	4419.58	5731.09	2090.97	1935.43	3550.13	4369.47	1	1	1	1	1	1
POLR2J3;POLR2J3;POLR2J;POLR2J	A0A0B4J2F8;E2QRJ6;F6S314;P52435	18;18;18;19	_ITINK[GlyGly (K)]DTK_.3	4118.44	3955.01	3274.1	3410.89	3396.33	3938.35	1	1	1	1	1	1
POLR2J3;POLR2J3;POLR2J;POLR2J	A0A0B4J2F8;E2QRJ6;F6S314;P52435	18;18;18;19	_ITINK[GlyGly (K)]DTK_.2	3090.2	3341.94	3182.83	3111.14	3284.81	2823.02	1	1	1	1	1	1
POLR2J3;POLR2J3;POLR2J;POLR2J	A0A0B4J2F8;E2QRJ6;F6S314;P52435	23;23;23;24	_DTK[GlyGly (K)]VPNAC[Carbamidomethyl (C)]LFTINK_.3	7758.65	8501.46	5136.8	4540.15	7314.48	8970.3	1	1	1	1	1	1
POLR2J3;POLR2J3;POLR2J;POLR2J	A0A0B4J2F8;E2QRJ6;F6S314;P52435	26;26;26;27	_VPNAC[Carbamidomethyl (C)]LFTINK[GlyGly (K)]EDHTLGNIIK_.4	3418.63	3136.49	2053.98	4555.97	5742.58	5333.38	1	1	1	1	1	1
POLR2J3;POLR2J3;POLR2J;POLR2J	A0A0B4J2F8;E2QRJ6;F6S314;P52435	47;47;47;48	_SQLLK[GlyGly (K)]DPQVLFAGYK_.3	2906.66	3057.29	3571.09	4334.77	7094.38	NaN	1	1	1	1	1	NaN
LRRC41	A0A0B4J2G4;Q15345;Q15345-3	165;187;187	_VLETLASSLHTLK[GlyGly (K)]FR_.4	26523.5	13338.4	22105.1	22531.8	15034.5	22261.2	1	1	1	1	1	1
LRRC41	A0A0B4J2G4;Q15345;Q15345-3	165;187;187	_VLETLASSLHTLK[GlyGly (K)]FR_.3	7396.07	5765.4	8270.68	6947.29	6660.01	8840.69	1	1	1	1	1	1
LRRC41	A0A0B4J2G4;Q15345;Q15345-3	66;88;88	_IEETALK[GlyGly (K)]K_.2	3474.67	3067.62	3528.4	3576.78	3178.87	3241.28	1	1	1	1	1	1
LRRC41	A0A0B4J2G4;Q15345;Q15345-3	66;88;88	_IEETALK[GlyGly (K)]K_.3	4975.95	3811.4	5705.35	5108.61	4617.19	NaN	1	1	1	1	1	NaN
LRRC41	A0A0B4J2G4;Q15345;Q15345-3	619;641;641	_EYNLALK[GlyGly (K)]R_.2	3455.36	4010.43	3326.38	3259.97	4002.58	3532.13	1	1	1	1	1	1
LRRC41	A0A0B4J2G4;Q15345;Q15345-3	104;126;126	_AK[GlyGly (K)]FM[Oxidation (M)]EAFFSHVLR_.4	3108.63	3320.91	3035.75	NaN	2602.83	NaN	1	1	1	NaN	1	NaN
LRRC41	A0A0B4J2G4;Q15345;Q15345-3	104;126;126	_AK[GlyGly (K)]FM[Oxidation (M)]EAFFSHVLR_.3	NaN	NaN	661.481	NaN	435.474	2877.4	NaN	NaN	1	NaN	1	1
LRRC41	A0A0B4J2G4;Q15345;Q15345-3	304;326;326	_STQESLTAGGTDLK[GlyGly (K)]R_.3	6664.68	6286.8	6443.69	6333.38	5721.22	5977.19	1	1	1	1	1	1
LRRC41	A0A0B4J2G4;Q15345;Q15345-3	84;106;106	_LWDELM[Oxidation (M)]K[GlyGly (K)]TR_.3	1154.01	NaN	NaN	NaN	NaN	NaN	1	NaN	NaN	NaN	NaN	NaN
MECOM	A0A0C3SFZ7;E7EQ57;E7EUL6;H9KVD4;Q03112;Q03112-3;Q03112-4;Q03112-5;Q03112-6	549;736;548;199;548;736;613;548;549	_GSSESPFDLTTK[GlyGly (K)]R_.3	NaN	2213.76	2107.61	3300.03	1301.46	1139.72	NaN	1	1	1	1	1
MECOM	A0A0C3SFZ7;E7EQ57;E7EUL6;H9KVD4;Q03112;Q03112-3;Q03112-4;Q03112-5;Q03112-6	530;717;529;180;529;717;594;529;530	_SLPLK[GlyGly (K)]M[Oxidation (M)]EPQSPGEVK_.3	NaN	NaN	844.757	769.44	NaN	NaN	NaN	NaN	1	1	NaN	NaN
CYP51A1	A0A0C4DFL7;Q16850	417;411	_LK[GlyGly (K)]DSWVER_.3	91195.8	80204.6	88493.4	71472.7	85414.4	75911	1	1	1	1	1	1
CYP51A1	A0A0C4DFL7;Q16850	417;411	_LK[GlyGly (K)]DSWVER_.2	24104.4	19137.8	26221.4	20904.9	24549.5	25436.8	1	1	1	1	1	1
CYP51A1	A0A0C4DFL7;Q16850	140;134	_LTTPVFGK[GlyGly (K)]GVAYDVPNPVFLEQK_.3	63070.9	50988.8	78176.4	54334.1	84563.2	59240.1	1	1	1	1	1	1
CYP51A1	A0A0C4DFL7;Q16850	349;343	_TVC[Carbamidomethyl (C)]GENLPPLTYDQLK[GlyGly (K)]DLNLLDR_.3	41785.1	24696.7	22905.1	19050.4	19011.3	24690.8	1	1	1	1	1	1
CYP51A1	A0A0C4DFL7;Q16850	164;158	_M[Oxidation (M)]LK[GlyGly (K)]SGLNIAHFK_.3	6867.88	6055.41	9110.35	8190.48	7591.47	6909.91	1	1	1	1	1	1
CYP51A1	A0A0C4DFL7;Q16850	164;158	_M[Oxidation (M)]LK[GlyGly (K)]SGLNIAHFK_.4	6620.61	7145.78	6301.87	7106.3	5722.05	5268.12	1	1	1	1	1	1
CYP51A1	A0A0C4DFL7;Q16850	268;262	_DIFYK[GlyGly (K)]AIQK[GlyGly (K)]R_.3	4486.18	5763.26	5381.72	5378.94	4873.2	5236.17	NaN	NaN	NaN	NaN	NaN	NaN
CYP51A1	A0A0C4DFL7;Q16850	372;366	_C[Carbamidomethyl (C)]IK[GlyGly (K)]ETLR_.2	13834	12137.5	NaN	10734.2	15853.1	14139	1	1	NaN	1	1	1
CYP51A1	A0A0C4DFL7;Q16850	265;259	_EIK[GlyGly (K)]DIFYK[GlyGly (K)]AIQK_.3	2658.19	NaN	2463.81	2881.12	2573.81	1413.98	NaN	NaN	NaN	NaN	NaN	NaN
CYP51A1	A0A0C4DFL7;Q16850	110;104	_TFTYLLGSDAAALLFNSK[GlyGly (K)]NEDLNAEDVYSR_.3	21168.3	41630	21700.8	37386.7	37571.2	39264.3	1	1	1	1	1	1
CYP51A1	A0A0C4DFL7;Q16850	110;104	_TFTYLLGSDAAALLFNSK[GlyGly (K)]NEDLNAEDVYSR_.4	3561.17	NaN	NaN	NaN	NaN	NaN	1	NaN	NaN	NaN	NaN	NaN
CYP51A1	A0A0C4DFL7;Q16850	432;426	_YLQDNPASGEK[GlyGly (K)]FAYVPFGAGR_.3	110011	122251	124629	127774	138372	142134	1	1	1	1	1	1
CYP51A1	A0A0C4DFL7;Q16850	148;142	_GVAYDVPNPVFLEQK[GlyGly (K)]K_.3	42020.2	42058.3	44398.1	37650.3	45790.5	43233.5	1	1	1	1	1	1
CYP51A1	A0A0C4DFL7;Q16850	184;178	_ETK[GlyGly (K)]EYFESWGESGEK_.3	12100.6	11657.3	13085.8	13403.7	12951.8	14159.8	1	1	1	1	1	1
CYP51A1	A0A0C4DFL7;Q16850	140;134	_LTTPVFGK[GlyGly (K)]GVAYDVPNPVFLEQK[GlyGly (K)]K_.4	7846.74	8460.92	7822.06	9115.15	9885.37	10419.2	NaN	NaN	NaN	NaN	NaN	NaN
CYP51A1	A0A0C4DFL7;Q16850	176;170	_QHVSIIEK[GlyGly (K)]ETK_.3	4634.25	4854.74	5142.56	5438.74	4736.39	5539.52	1	1	1	1	1	1
CYP51A1	A0A0C4DFL7;Q16850	199;193	_NVFEALSELIILTASHC[Carbamidomethyl (C)]LHGK[GlyGly (K)]EIR_.5	4335.69	4419.2	4029.63	NaN	1691.15	3385.64	1	1	1	NaN	1	1
CYP51A1	A0A0C4DFL7;Q16850	199;193	_NVFEALSELIILTASHC[Carbamidomethyl (C)]LHGK[GlyGly (K)]EIR_.4	2539.66	1122.21	2772.6	NaN	NaN	1469.41	1	1	1	NaN	NaN	1
CYP51A1	A0A0C4DFL7;Q16850	343;337	_C[Carbamidomethyl (C)]YLEQK[GlyGly (K)]TVC[Carbamidomethyl (C)]GENLPPLTYDQLK_.3	NaN	NaN	NaN	3103.54	4979.69	5614.96	NaN	NaN	NaN	1	1	1
CYP51A1	A0A0C4DFL7;Q16850	66;60	_SPPYIFSPIPFLGHAIAFGK[GlyGly (K)]SPIEFLENAYEK_.4	NaN	NaN	NaN	3010.79	1688.64	647.652	NaN	NaN	NaN	1	1	1
CYP51A1	A0A0C4DFL7;Q16850	268;262	_DIFYK[GlyGly (K)]AIQK_.2	28732.9	20760.5	NaN	11361.6	NaN	10443.8	1	1	NaN	1	NaN	1
CYP51A1	A0A0C4DFL7;Q16850	268;262	_DIFYK[GlyGly (K)]AIQK_.3	NaN	NaN	NaN	NaN	NaN	2501.74	NaN	NaN	NaN	NaN	NaN	1
CYP51A1	A0A0C4DFL7;Q16850	342;336	_K[GlyGly (K)]C[Carbamidomethyl (C)]YLEQK_.2	429.558	707.91	NaN	NaN	NaN	NaN	1	1	NaN	NaN	NaN	NaN
KDM4B	A0A0C4DFL8;F5GX28;O94953	591;625;591	_AGEGQAPSTFSK[GlyGly (K)]LK_.3	4556.14	4107.31	6005.97	5021.97	5672.91	5391.13	1	1	1	1	1	1
KDM4B	A0A0C4DFL8;F5GX28;O94953	987;1021;987	_WTDGNLYK[GlyGly (K)]AK_.3	NaN	1537.18	1321.77	939.935	NaN	NaN	NaN	1	1	1	NaN	NaN
KDM4B	A0A0C4DFL8;F5GX28;O94953	101;101;101	_LANSEK[GlyGly (K)]YC[Carbamidomethyl (C)]TPR_.3	1735.11	1398.91	1527.05	1371.91	2557.64	NaN	1	1	1	1	1	NaN
KDM4B	A0A0C4DFL8;F5GX28;O94953	1038;1072;1038	_LSLSTGAPQEPAFSGEEAK[GlyGly (K)]AAK_.3	NaN	NaN	NaN	NaN	NaN	3681.91	NaN	NaN	NaN	NaN	NaN	1
TM9SF4	A0A0C4DFM1;Q92544	35;52	_TQLPYEYYSLPFC[Carbamidomethyl (C)]QPSK[GlyGly (K)]ITYK_.3	36356.8	37673.6	25900.5	10182.2	7751.98	35646	1	1	1	1	1	1
TM9SF4	A0A0C4DFM1;Q92544	52;69	_ITYK[GlyGly (K)]AENLGEVLR_.3	13503.8	10630.6	14628.7	16008.1	14139.3	17381.7	1	1	1	1	1	1
TM9SF4	A0A0C4DFM1;Q92544	199;216	_LEDLK[GlyGly (K)]ADEK_.3	4645.21	4491.07	5142.21	5044.92	3790.73	4418.61	1	1	1	1	1	1
TM9SF4	A0A0C4DFM1;Q92544	199;216	_LEDLK[GlyGly (K)]ADEK_.2	NaN	NaN	NaN	785.199	NaN	NaN	NaN	NaN	NaN	1	NaN	NaN
TM9SF4	A0A0C4DFM1;Q92544	141;158	_EK[GlyGly (K)]DVQFEHGYR_.4	NaN	677.333	NaN	1254.08	NaN	NaN	NaN	1	NaN	1	NaN	NaN
ZCCHC11	A0A0C4DFM7;E9PKY2;Q5TAX3	671;600;671	_IAIEDPFSVK[GlyGly (K)]R_.3	17902	15722.6	13494.7	15004.6	17414.1	16203.6	1	1	1	1	1	1
ZCCHC11	A0A0C4DFM7;E9PKY2;Q5TAX3	1046;975;1046	_NILPITTAK[GlyGly (K)]VPIVK_.3	7407.53	6696.23	7401.26	6850.8	5758.85	6694.08	1	1	1	1	1	1
ZCCHC11	A0A0C4DFM7;E9PKY2;Q5TAX3	1055;984;1055	_VPIVK[GlyGly (K)]FEHR_.3	4081.59	4935.55	3294.92	3066.69	3578.16	3460.33	1	1	1	1	1	1
ZCCHC11	A0A0C4DFM7;E9PKY2;Q5TAX3	275;275;275	_LGLK[GlyGly (K)]QAEER_.3	503.838	NaN	350.28	NaN	NaN	NaN	1	NaN	1	NaN	NaN	NaN
ZCCHC11	A0A0C4DFM7;E9PKY2;Q5TAX3	1175;1104;1175	_LPSLGK[GlyGly (K)]NTESLGELWLGLLR_.3	NaN	NaN	NaN	NaN	NaN	2295.44	NaN	NaN	NaN	NaN	NaN	1
MFN1	A0A0C4DFN1;Q8IWA4	151;151	_DLK[GlyGly (K)]AGC[Carbamidomethyl (C)]LVR_.3	7829.42	7993.49	5435.03	5701.91	6576.11	7355.36	1	1	1	1	1	1
MFN1	A0A0C4DFN1;Q8IWA4	151;151	_DLK[GlyGly (K)]AGC[Carbamidomethyl (C)]LVR_.2	2392.67	NaN	2591.54	1810.99	2525.67	1737.37	1	NaN	1	1	1	1
MFN1	A0A0C4DFN1;Q8IWA4	280;280	_IFFVSAK[GlyGly (K)]EVLSAR_.3	4644.58	4554.05	4317.2	4760.35	3347.51	2550.21	1	1	1	1	1	1
MFN1	A0A0C4DFN1;Q8IWA4	353;353	_NIM[Oxidation (M)]DSVNLAAEDK[GlyGly (K)]R_.3	1374.63	1486.46	1970.74	2078.6	1681.2	1548.47	1	1	1	1	1	1
MFN1	A0A0C4DFN1;Q8IWA4	123;123	_AYLM[Oxidation (M)]TEGSDEK[GlyGly (K)]K_.3	1842.59	1628.45	981.659	1708.4	NaN	4215.13	1	1	1	1	NaN	1
MFN1	A0A0C4DFN1;Q8IWA4	398;398	_IK[GlyGly (K)]EVTEEVANK_.3	1295.37	1185.52	1125.81	1418.87	1344.3	1120.3	1	1	1	1	1	1
MFN1	A0A0C4DFN1;Q8IWA4	385;385	_NQM[Oxidation (M)]NLLTLDVK[GlyGly (K)]K_.3	15157.4	12917.4	NaN	11054.8	12283.9	NaN	1	1	NaN	1	1	NaN
MFN1	A0A0C4DFN1;Q8IWA4	344;344	_AK[GlyGly (K)]QILATVK_.3	3756.08	3848.18	3638.34	NaN	NaN	NaN	1	1	1	NaN	NaN	NaN
MFN1	A0A0C4DFN1;Q8IWA4	680;680	_LC[Carbamidomethyl (C)]QQVDITQK[GlyGly (K)]QLEEEIAR_.3	NaN	NaN	NaN	2434.12	NaN	2339.67	NaN	NaN	NaN	1	NaN	1
MFN1	A0A0C4DFN1;Q8IWA4	440;440	_IYK[GlyGly (K)]SELNK_.3	NaN	3029.08	NaN	NaN	NaN	NaN	NaN	1	NaN	NaN	NaN	NaN
MFN1	A0A0C4DFN1;Q8IWA4	440;440	_IYK[GlyGly (K)]SELNK_.2	NaN	NaN	NaN	599.191	NaN	NaN	NaN	NaN	NaN	1	NaN	NaN
TCTN3	A0A0C4DFN5;Q6NUS6;Q6NUS6-2;Q6NUS6-3	228;210;210;59	_AGDPILTYFPK[GlyGly (K)]WSVISLLR_.3	1556.45	NaN	1539.41	1704.98	2046.95	1449.57	1	NaN	1	1	1	1
TMEM67	A0A0C4DFP8;Q5HYA8;Q5HYA8-3	638;648;567	_VLK[GlyGly (K)]AVEGEGGVR_.3	32449.6	38082.9	34394.2	34117.3	32805.4	36032.4	1	1	1	1	1	1
TMEM67	A0A0C4DFP8;Q5HYA8;Q5HYA8-3	638;648;567	_VLK[GlyGly (K)]AVEGEGGVR_.2	8336	8472.75	9556.91	9401.91	9143.4	10544.1	1	1	1	1	1	1
TMEM67	A0A0C4DFP8;Q5HYA8;Q5HYA8-3	415;425;344	_IFVNQDSNSGK[GlyGly (K)]WLLTR_.3	5138.01	16360.2	5268.49	11268.4	9844.15	5022.91	1	1	1	1	1	1
TMEM67	A0A0C4DFP8;Q5HYA8;Q5HYA8-3	972;982;901	_NLASK[GlyGly (K)]TLVDQR_.3	3931.72	3688.71	3470.17	3052.75	2706.53	3032.85	1	1	1	1	1	1
TMEM67	A0A0C4DFP8;Q5HYA8;Q5HYA8-3	972;982;901	_NLASK[GlyGly (K)]TLVDQR_.2	667.512	340.761	1107.99	1012.36	1131.72	965.148	1	1	1	1	1	1
TMEM67	A0A0C4DFP8;Q5HYA8;Q5HYA8-3	881;891;810	_EM[Oxidation (M)]DYFIK[GlyGly (K)]DK_.3	3564.98	3677.72	NaN	NaN	NaN	NaN	1	1	NaN	NaN	NaN	NaN
PDE4DIP	A0A0C4DFQ0;E9PL24;Q5VU43-2	82;82;82	_LLLEK[GlyGly (K)]DR_.2	1698.43	1803.83	2086.95	NaN	NaN	1447.38	1	1	1	NaN	NaN	1
SETD8	A0A0C4DFR3;Q9NQR1;Q9NQR1-2	164;235;194	_SK[GlyGly (K)]AELQSEER_.3	61924.2	56046	57546.3	53542.9	59272.3	48680.3	1	1	1	1	1	1
SETD8	A0A0C4DFR3;Q9NQR1;Q9NQR1-2	164;235;194	_SK[GlyGly (K)]AELQSEER_.2	7057.55	5701.21	7007.16	6287.01	7787.53	6597.86	1	1	1	1	1	1
SETD8	A0A0C4DFR3;Q9NQR1;Q9NQR1-2	190;261;220	_IDLIDGK[GlyGly (K)]GR_.3	53406.5	49065.6	49078.6	46228.1	40008.2	46464.8	1	1	1	1	1	1
SETD8	A0A0C4DFR3;Q9NQR1;Q9NQR1-2	190;261;220	_IDLIDGK[GlyGly (K)]GR_.2	15334.1	14170.7	14816.6	14085.7	15639.5	14978	1	1	1	1	1	1
SETD8	A0A0C4DFR3;Q9NQR1;Q9NQR1-2	310;381;340	_SK[GlyGly (K)]ASIEAHPWLK_.3	3254.75	3012.55	3449.86	3848.48	3893.03	4106.01	1	1	1	1	1	1
SETD8	A0A0C4DFR3;Q9NQR1;Q9NQR1-2	310;381;340	_SK[GlyGly (K)]ASIEAHPWLK_.4	4447.61	3261.29	4173.78	1921.49	NaN	NaN	1	1	1	1	NaN	NaN
SETD8	A0A0C4DFR3;Q9NQR1;Q9NQR1-2	312;383;342	_ASIEAHPWLK[GlyGly (K)]H_.3	4501.16	4799.1	3214.58	2994.21	NaN	4472.79	1	1	1	1	NaN	1
SETD8	A0A0C4DFR3;Q9NQR1;Q9NQR1-2	176;247;206	_IDELIESGK[GlyGly (K)]EEGM[Oxidation (M)]K_.3	37898.6	49620.2	40054.1	41398.4	40098.8	39006.2	1	1	1	1	1	1
SETD8	A0A0C4DFR3;Q9NQR1;Q9NQR1-2	176;247;206	_IDELIESGK[GlyGly (K)]EEGM[Oxidation (M)]K_.2	2366.14	NaN	NaN	NaN	1828.3	NaN	1	NaN	NaN	NaN	1	NaN
SETD8	A0A0C4DFR3;Q9NQR1;Q9NQR1-2	176;247;206	_IDELIESGK[GlyGly (K)]EEGM[Oxidation (M)]K[GlyGly (K)]IDLIDGK_.4	7103.04	6808.45	5370.47	5440.05	6453.81	6609.77	NaN	NaN	NaN	NaN	NaN	NaN
SETD8	A0A0C4DFR3;Q9NQR1;Q9NQR1-2	176;247;206	_IDELIESGK[GlyGly (K)]EEGM[Oxidation (M)]K[GlyGly (K)]IDLIDGK_.3	NaN	NaN	NaN	NaN	2824.85	2945.79	NaN	NaN	NaN	NaN	NaN	NaN
SETD8	A0A0C4DFR3;Q9NQR1;Q9NQR1-2	185;256;215	_EEGM[Oxidation (M)]K[GlyGly (K)]IDLIDGK_.3	11712.3	11460.5	13095.1	10892.4	12586.2	10298.9	1	1	1	1	1	1
SETD8	A0A0C4DFR3;Q9NQR1;Q9NQR1-2	176;247;206	_IDELIESGKEEGM[Oxidation (M)]K[GlyGly (K)]IDLIDGK_.4	NaN	NaN	4933.4	6559.16	NaN	2302.29	NaN	NaN	NaN	NaN	NaN	NaN
SETD8	A0A0C4DFR3;Q9NQR1;Q9NQR1-2	92;163;122	_GPLVPFPNQK[GlyGly (K)]SEAAEPPK_.3	NaN	NaN	NaN	1564.15	NaN	NaN	NaN	NaN	NaN	1	NaN	NaN
SETD8	A0A0C4DFR3;Q9NQR1;Q9NQR1-2	185;256;215	_EEGM[Oxidation (M)]K[GlyGly (K)]IDLIDGK[GlyGly (K)]GR_.4	NaN	NaN	NaN	1484.2	NaN	NaN	NaN	NaN	NaN	NaN	NaN	NaN
ZNF529	A0A0C4DFR4;Q6P280	39;144	_IISENVPSYK[GlyGly (K)]THESLTLPR_.4	2101.68	2430.03	2101.05	NaN	1790.96	2334.43	1	1	1	NaN	1	1
SEC13	A0A0C4DFR6;A8MXL6;P55735;P55735-2;P55735-3	39;22;36;22;82	_SVK[GlyGly (K)]IFDVR_.2	3147.58	4221.85	NaN	4045.88	3588.29	18619.9	1	1	NaN	1	1	1
SEC13	A0A0C4DFR6;A8MXL6;P55735;P55735-2;P55735-3	207;190;204;190;250	_EEQK[GlyGly (K)]LEAHSDWVR_.3	1480.04	828.838	1675.97	846.833	1411.28	1869.19	1	1	1	1	1	1
SEC13	A0A0C4DFR6;A8MXL6;P55735;P55735-2;P55735-3	207;190;204;190;250	_EEQK[GlyGly (K)]LEAHSDWVR_.4	1859.53	NaN	1952.42	NaN	1213.89	366.123	1	NaN	1	NaN	1	1
SEC13	A0A0C4DFR6;A8MXL6;P55735;P55735-2;P55735-3	243;226;240;226;286	_VFIWTC[Carbamidomethyl (C)]DDASSNTWSPK[GlyGly (K)]LLHK_.4	NaN	NaN	1109.07	1069.46	NaN	NaN	NaN	NaN	1	1	NaN	NaN
UXT	A0A0C4DFR8;Q9UBK9	21;9	_AVEATGEK[GlyGly (K)]VLR_.3	46145.4	48838.5	45058.5	46870.8	44664	40456.6	1	1	1	1	1	1
UXT	A0A0C4DFR8;Q9UBK9	21;9	_AVEATGEK[GlyGly (K)]VLR_.2	8668.29	9339.69	9284.23	9582.57	11182.3	10700	1	1	1	1	1	1
UXT	A0A0C4DFR8;Q9UBK9	52;40	_DK[GlyGly (K)]VYEQLAK_.2	2380.32	2158.29	2610.26	2057.78	2478.43	1995.43	1	1	1	1	1	1
UXT	A0A0C4DFR8;Q9UBK9	52;40	_DK[GlyGly (K)]VYEQLAK_.3	1006.64	875.251	823.44	698.537	NaN	NaN	1	1	1	1	NaN	NaN
UXT	A0A0C4DFR8;Q9UBK9	156;144	_ELQGLQNFPEK[GlyGly (K)]PHH_.4	25649.5	23883.1	22459.1	21822.6	16000	18825.2	1	1	1	1	1	1
UXT	A0A0C4DFR8;Q9UBK9	156;144	_ELQGLQNFPEK[GlyGly (K)]PHH_.3	9512.11	10144.1	9433.37	9523.29	10240.8	10853.9	1	1	1	1	1	1
UXT	A0A0C4DFR8;Q9UBK9	54;42	_VYEQLAK[GlyGly (K)]YLQLR_.3	24658.5	21956.7	24666.4	26414.3	24843	21732.4	1	1	1	1	1	1
UXT	A0A0C4DFR8;Q9UBK9	125;113	_K[GlyGly (K)]SSLLTELSNSLTK_.3	11576.9	7955.36	11079.4	7852.48	7070.42	8463.13	1	1	1	1	1	1
UXT	A0A0C4DFR8;Q9UBK9	126;114	_SSLLTELSNSLTK[GlyGly (K)]DSM[Oxidation (M)]NIK_.3	11039.3	NaN	8523.5	NaN	6115.49	5271.34	1	NaN	1	NaN	1	1
UXT	A0A0C4DFR8;Q9UBK9	139;127	_DSM[Oxidation (M)]NIK[GlyGly (K)]AHIHM[Oxidation (M)]LLEGLR_.4	NaN	NaN	10513.7	NaN	12256.9	8038.26	NaN	NaN	1	NaN	1	1
UXT	A0A0C4DFR8;Q9UBK9	71;59	_LQEAK[GlyGly (K)]HSELYM[Oxidation (M)]QVDLGC[Carbamidomethyl (C)]NFFVDTVVPDTSR_.4	NaN	NaN	NaN	NaN	8594.66	9212.79	NaN	NaN	NaN	NaN	1	1
DLG1;DLG2;DLG2;DLG2;DLG2;DLG1;DLG1;DLG1;DLG1;DLG1;DLG1;DLG1;DLG1;DLG1;DLG2;DLG2;DLG2;DLG2	A0A0C4DFT3;B7Z264;B7Z2T4;E9PIW2;E9PN83;Q12959;Q12959-2;Q12959-3;Q12959-4;Q12959-5;Q12959-6;Q12959-7;Q12959-8;Q12959-9;Q15700;Q15700-2;Q15700-3;Q15700-4	520;447;508;475;508;553;553;520;520;502;553;553;437;437;508;613;405;547	_FEAK[GlyGly (K)]IHDLR_.3	2021.7	2026.46	2046.59	2252.99	NaN	NaN	1	1	1	1	NaN	NaN
DLG1;DLG2;DLG2;DLG2;DLG2;DLG1;DLG1;DLG1;DLG1;DLG1;DLG1;DLG1;DLG1;DLG1;DLG2;DLG2;DLG2;DLG2	A0A0C4DFT3;B7Z264;B7Z2T4;E9PIW2;E9PN83;Q12959;Q12959-2;Q12959-3;Q12959-4;Q12959-5;Q12959-6;Q12959-7;Q12959-8;Q12959-9;Q15700;Q15700-2;Q15700-3;Q15700-4	704;603;664;649;678;716;738;683;705;665;703;729;600;612;682;787;561;721	_PVIILGPM[Oxidation (M)]K[GlyGly (K)]DR_.3	NaN	NaN	5045.17	NaN	9600.68	NaN	NaN	NaN	1	NaN	1	NaN
SOD2	A0A0C4DFU2;P04179	115;115	_GELLEAIK[GlyGly (K)]R_.2	5673.97	NaN	7313.46	NaN	5409.54	5747	1	NaN	1	NaN	1	1
CCDC186	A0A0C4DFU7;Q7Z3E2	135;135	_TYSESPYDTDC[Carbamidomethyl (C)]TK[GlyGly (K)]K_.3	NaN	729.815	509.632	492.248	572.26	666.596	NaN	1	1	1	1	1
CCDC186	A0A0C4DFU7;Q7Z3E2	187;187	_GEHALVLFEK[GlyGly (K)]C[Carbamidomethyl (C)]VQDK_.3	NaN	NaN	NaN	NaN	906.015	NaN	NaN	NaN	NaN	NaN	1	NaN
SET	A0A0C4DFV9;Q01105;Q01105-2;Q01105-3;Q01105-4	113;137;124;112;115	_IDFYFDENPYFENK[GlyGly (K)]VLSK_.3	26497.9	27055.7	24913.9	23194.3	25188.1	24262.3	1	1	1	1	1	1
SET	A0A0C4DFV9;Q01105;Q01105-2;Q01105-3;Q01105-4	144;168;155;143;146	_STEIK[GlyGly (K)]WK_.2	2514.24	2006.54	2692.71	1651.76	2976.62	2300.03	1	1	1	1	1	1
SET	A0A0C4DFV9;Q01105;Q01105-2;Q01105-3;Q01105-4	127;151;138;126;129	_VLSK[GlyGly (K)]EFHLNESGDPSSK_.4	101356	105919	98369.5	102244	84595.9	94243.9	1	1	1	1	1	1
SET	A0A0C4DFV9;Q01105;Q01105-2;Q01105-3;Q01105-4	127;151;138;126;129	_VLSK[GlyGly (K)]EFHLNESGDPSSK_.3	56114.5	58372.9	57482.3	54663.9	66315.6	61259.1	1	1	1	1	1	1
SET	A0A0C4DFV9;Q01105;Q01105-2;Q01105-3;Q01105-4	131;155;142;130;133	_EFHLNESGDPSSK[GlyGly (K)]STEIK_.4	36711	35867.5	34130.6	38855.3	35533.4	36789.3	1	1	1	1	1	1
SET	A0A0C4DFV9;Q01105;Q01105-2;Q01105-3;Q01105-4	131;155;142;130;133	_EFHLNESGDPSSK[GlyGly (K)]STEIK_.3	20884.4	22183.9	22438.2	24335.6	24026.3	23270.5	1	1	1	1	1	1
SET	A0A0C4DFV9;Q01105;Q01105-2;Q01105-3;Q01105-4	99;123;110;98;101	_VEVTEFEDIK[GlyGly (K)]SGYR_.3	56966	56685.5	54045.1	56486.3	56070.2	57234.9	1	1	1	1	1	1
SET	A0A0C4DFV9;Q01105;Q01105-2;Q01105-3;Q01105-4	99;123;110;98;101	_VEVTEFEDIK[GlyGly (K)]SGYR_.2	NaN	NaN	NaN	1553.61	NaN	3672.64	NaN	NaN	NaN	1	NaN	1
SET	A0A0C4DFV9;Q01105;Q01105-2;Q01105-3;Q01105-4	34;58;45;33;36	_LNEQASEEILK[GlyGly (K)]VEQK_.3	NaN	NaN	3732.46	NaN	10164.7	9821.91	NaN	NaN	1	NaN	1	1
TEX30	A0A0C4DFW4;Q5JUR7	128;169	_NLLEK[GlyGly (K)]VAQK_.2	NaN	NaN	805.146	NaN	NaN	NaN	NaN	NaN	1	NaN	NaN	NaN
WDR76	A0A0C4DFX7;Q9H967	510;574	_VEIFHETGK[GlyGly (K)]R_.3	3831.76	2986.63	3259.53	4019.6	3246.02	3192.88	1	1	1	1	1	1
WDR76	A0A0C4DFX7;Q9H967	458;522	_IFDSSC[Carbamidomethyl (C)]ISSK[GlyGly (K)]IPLLTTIR_.3	NaN	NaN	6527.69	5135.77	NaN	6547.53	NaN	NaN	1	1	NaN	1
WDR76	A0A0C4DFX7;Q9H967	553;617	_IHVFM[Oxidation (M)]NEK[GlyGly (K)]SC[Carbamidomethyl (C)]_.3	2342.84	2909.83	2533.89	2708.11	2093.21	2872.94	1	1	1	1	1	1
WDR76	A0A0C4DFX7;Q9H967	264;328	_TLVAVGAK[GlyGly (K)]FGQVGLC[Carbamidomethyl (C)]DLTQQPK_.3	292582	NaN	NaN	NaN	318881	NaN	1	NaN	NaN	NaN	1	NaN
WDR76	A0A0C4DFX7;Q9H967	223;287	_GLSSIK[GlyGly (K)]SYK_.3	1336.48	1911.78	1213.06	NaN	NaN	NaN	1	1	1	NaN	NaN	NaN
GPRC5C	A0A0C4DFY5;A8MXZ4;J9JIE0;Q9NQ84;Q9NQ84-2	366;341;6;321;333	_GVGYETILK[GlyGly (K)]EQK_.3	7311.17	10005	NaN	4322.65	11048.8	9492.08	1	1	NaN	1	1	1
PAN3	A0A0C4DFZ9;Q58A45;Q58A45-2;Q58A45-3	309;509;197;455	_AVNSK[GlyGly (K)]DDLPYC[Carbamidomethyl (C)]LR_.3	3704.07	2999.52	3573.37	3392.97	NaN	NaN	1	1	1	1	NaN	NaN
PAN3	A0A0C4DFZ9;Q58A45;Q58A45-2;Q58A45-3	382;582;270;528	_HFNDPNADAYFTK[GlyGly (K)]R_.3	11979.8	14429.1	12828.3	12456.4	13190.1	14010.8	1	1	1	1	1	1
DNMT3A	A0A0C4DG02;Q9Y6K1;Q9Y6K1-2	549;772;583	_FLESNPVM[Oxidation (M)]IDAK[GlyGly (K)]EVSAAHR_.4	3018.76	NaN	3181.65	2711.56	3047.71	3468.13	1	NaN	1	1	1	1
RPSA	A0A0C4DG17;C9J9K3;P08865	218;213;213	_EEQAAAEK[GlyGly (K)]AVTK_.3	31419.4	31927.3	36746.4	33757.7	32984.3	32133.3	1	1	1	1	1	1
RPSA	A0A0C4DG17;C9J9K3;P08865	218;213;213	_EEQAAAEK[GlyGly (K)]AVTK_.2	2194.05	1948.1	2498.53	2283.81	2988.64	2451.58	1	1	1	1	1	1
RPSA	A0A0C4DG17;C9J9K3;P08865	43;43;43	_SDGIYIINLK[GlyGly (K)]R_.3	28780.8	26525	22652.9	31268.5	26544.1	29473.2	1	1	1	1	1	1
RPSA	A0A0C4DG17;C9J9K3;P08865	43;43;43	_SDGIYIINLK[GlyGly (K)]R_.2	6400.16	5722.15	6135.12	7769.33	7663.36	9136.12	1	1	1	1	1	1
RPSA	A0A0C4DG17;C9J9K3;P08865	54;54;54	_TWEK[GlyGly (K)]LLLAAR_.3	39558.9	39228.5	43110.7	39037.6	32842.4	32926	1	1	1	1	1	1
RPSA	A0A0C4DG17;C9J9K3;P08865	54;54;54	_TWEK[GlyGly (K)]LLLAAR_.2	NaN	NaN	NaN	NaN	3044.16	2972	NaN	NaN	NaN	NaN	1	1
RPSA	A0A0C4DG17;C9J9K3;P08865	18;18;18	_FLAAGTHLGGTNLDFQM[Oxidation (M)]EQYIYK[GlyGly (K)]R_.4	20204.7	18437.4	23592.6	19675.6	23748.4	25326.8	1	1	1	1	1	1
RPSA	A0A0C4DG17;C9J9K3;P08865	18;18;18	_FLAAGTHLGGTNLDFQM[Oxidation (M)]EQYIYK[GlyGly (K)]R_.3	NaN	NaN	NaN	NaN	NaN	2967.13	NaN	NaN	NaN	NaN	NaN	1
RPSA	A0A0C4DG17;C9J9K3;P08865	42;42;42	_K[GlyGly (K)]SDGIYIINLK_.3	17978.5	16730.3	12407.9	12833.4	15048.2	15670	1	1	1	1	1	1
RPSA	A0A0C4DG17;C9J9K3;P08865	12;12;12	_EEDVLK[GlyGly (K)]FLAAGTHLGGTNLDFQM[Oxidation (M)]EQYIYK_.4	NaN	9283.35	3564.19	9778.24	2343.52	8749.43	NaN	1	1	1	1	1
PEX1	A0A0C4DG33;O43933	627;627	_VDC[Carbamidomethyl (C)]K[GlyGly (K)]ALR_.3	20295.7	18348.5	16600.7	17114.4	21278.4	20846.5	1	1	1	1	1	1
PEX1	A0A0C4DG33;O43933	627;627	_VDC[Carbamidomethyl (C)]K[GlyGly (K)]ALR_.2	5547.09	5846.53	6034.89	5934.9	7378.98	5565.23	1	1	1	1	1	1
PEX1	A0A0C4DG33;O43933	1141;1198	_ADISIIK[GlyGly (K)]GR_.2	10323.9	10435.9	9312.11	10932.5	9541.84	9588.57	1	1	1	1	1	1
PEX1	A0A0C4DG33;O43933	779;836	_DLGWDK[GlyGly (K)]IGGLHEVR_.3	7994.65	6789.58	8528.17	8672	8014.5	8344.98	1	1	1	1	1	1
PEX1	A0A0C4DG33;O43933	611;611	_AIC[Carbamidomethyl (C)]K[GlyGly (K)]EAFDK_.3	5550.8	5408.58	6466.45	6706.62	4397.07	5579.06	1	1	1	1	1	1
PEX1	A0A0C4DG33;O43933	611;611	_AIC[Carbamidomethyl (C)]K[GlyGly (K)]EAFDK_.2	582.447	1060.45	575.098	571.453	653.23	NaN	1	1	1	1	1	NaN
PEX1	A0A0C4DG33;O43933	698;755	_NK[GlyGly (K)]LDC[Carbamidomethyl (C)]DINK_.3	3721.71	3409.74	2647.48	2803.5	2694.5	2463.07	1	1	1	1	1	1
PEX1	A0A0C4DG33;O43933	698;755	_NK[GlyGly (K)]LDC[Carbamidomethyl (C)]DINK_.2	1505.83	1170.03	1439.07	1587.32	2356.8	1491.41	1	1	1	1	1	1
PEX1	A0A0C4DG33;O43933	490;490	_LETK[GlyGly (K)]DGLK_.2	2693.69	2675.95	2661.98	3013.09	2894.55	3032.32	1	1	1	1	1	1
PEX1	A0A0C4DG33;O43933	615;615	_EAFDK[GlyGly (K)]LDAHVER_.4	27539.3	25723.7	23197	21613.1	21677	24784.2	1	1	1	1	1	1
PEX1	A0A0C4DG33;O43933	615;615	_EAFDK[GlyGly (K)]LDAHVER_.3	8372.25	8753.57	9726.42	9730.8	8290.1	8840.65	1	1	1	1	1	1
PEX1	A0A0C4DG33;O43933	400;400	_YTK[GlyGly (K)]NVEVLHLGK_.3	10021.7	9939.54	10115.6	9736.2	11077.4	10185	1	1	1	1	1	1
PEX1	A0A0C4DG33;O43933	400;400	_YTK[GlyGly (K)]NVEVLHLGK_.4	10219.5	10462.7	8312.85	9941.49	9703.11	10807.6	1	1	1	1	1	1
PEX1	A0A0C4DG33;O43933	843;900	_M[Oxidation (M)]NFISVK[GlyGly (K)]GPELLSK_.3	10991.7	8590.26	9092.95	9575.25	9299.86	10174.6	1	1	1	1	1	1
PEX1	A0A0C4DG33;O43933	843;900	_M[Oxidation (M)]NFISVK[GlyGly (K)]GPELLSK_.2	NaN	NaN	NaN	NaN	NaN	997.869	NaN	NaN	NaN	NaN	NaN	1
PEX1	A0A0C4DG33;O43933	348;348	_TK[GlyGly (K)]QNVLSPEK_.3	3973.61	4222.25	3467.89	4271.5	3335.18	3517.67	1	1	1	1	1	1
PEX1	A0A0C4DG33;O43933	348;348	_TK[GlyGly (K)]QNVLSPEK_.2	NaN	NaN	NaN	193.525	NaN	NaN	NaN	NaN	NaN	1	NaN	NaN
PEX1	A0A0C4DG33;O43933	850;907	_GPELLSK[GlyGly (K)]YIGASEQAVR_.3	24681.3	22968.4	26233.2	24993.7	26028.6	29798	1	1	1	1	1	1
PEX1	A0A0C4DG33;O43933	275;275	_NM[Oxidation (M)]QSK[GlyGly (K)]VVPLDNIFR_.3	21824	22844.9	20833.6	19189.1	20644.1	20665.8	1	1	1	1	1	1
PEX1	A0A0C4DG33;O43933	750;807	_LVLTTLDFQK[GlyGly (K)]ALR_.3	21606	20236.6	18780.7	16855.6	13585.3	14306.9	1	1	1	1	1	1
PEX1	A0A0C4DG33;O43933	707;764	_FTDLDLQHVAK[GlyGly (K)]ETGGFVAR_.4	16988.8	15093.5	17282.6	17034.9	16958.5	19314.5	1	1	1	1	1	1
PEX1	A0A0C4DG33;O43933	186;186	_ENTFSK[GlyGly (K)]ADAEYK_.3	3297.86	4494.37	4004.52	3826.23	3232.12	3997.82	1	1	1	1	1	1
PEX1	A0A0C4DG33;O43933	335;335	_LVK[GlyGly (K)]LLSPK_.3	1900.89	1645.18	681.065	854.218	NaN	NaN	1	1	1	1	NaN	NaN
PEX1	A0A0C4DG33;O43933	335;335	_LVK[GlyGly (K)]LLSPK_.2	405.389	NaN	616.417	NaN	NaN	NaN	1	NaN	1	NaN	NaN	NaN
PEX1	A0A0C4DG33;O43933	606;606	_STLAK[GlyGly (K)]AIC[Carbamidomethyl (C)]K_.2	1639.6	1508.62	1574.89	1988.81	1978.46	NaN	1	1	1	1	1	NaN
PEX1	A0A0C4DG33;O43933	358;358	_EK[GlyGly (K)]QM[Oxidation (M)]SEPLDQK_.3	NaN	NaN	4922.58	NaN	NaN	NaN	NaN	NaN	1	NaN	NaN	NaN
PEX1	A0A0C4DG33;O43933	350;350	_QNVLSPEK[GlyGly (K)]EK_.3	NaN	NaN	2781.31	NaN	NaN	NaN	NaN	NaN	1	NaN	NaN	NaN
PEX1	A0A0C4DG33;O43933	592;592	_NGALLLTGGK[GlyGly (K)]GSGK_.2	NaN	NaN	474.924	NaN	NaN	NaN	NaN	NaN	1	NaN	NaN	NaN
RABGAP1L	A0A0C4DG54;Q5R372;Q5R372-2;Q5R372-3;Q5R372-4	325;313;276;325;313	_VVITVQQLSNK[GlyGly (K)]ELAIER_.3	3322.77	NaN	3985.22	NaN	NaN	NaN	1	NaN	1	NaN	NaN	NaN
RABGAP1L	A0A0C4DG54;Q5R372;Q5R372-2;Q5R372-3;Q5R372-4	542;530;493;542;515	_GLSTLVK[GlyGly (K)]SGVPEALR_.3	NaN	4567.57	NaN	NaN	NaN	NaN	NaN	1	NaN	NaN	NaN	NaN
POU2F1	A0A0C4DG88;P14859;P14859-2;P14859-3;P14859-4;P14859-5;P14859-6	210;302;314;300;302;262;325	_LGFTQGDVGLAM[Oxidation (M)]GK[GlyGly (K)]LYGNDFSQTTISR_.3	5775.11	5231.81	6142.47	5009.58	6299.86	6533.19	1	1	1	1	1	1
POU2F1	A0A0C4DG88;P14859;P14859-2;P14859-3;P14859-4;P14859-5;P14859-6	237;329;341;327;329;289;352	_FEALNLSFK[GlyGly (K)]NM[Oxidation (M)]C[Carbamidomethyl (C)]K_.3	2755.9	NaN	2020.96	2225.53	2946.2	1839.6	1	NaN	1	1	1	1
POU2F1	A0A0C4DG88;P14859;P14859-2;P14859-3;P14859-4;P14859-5;P14859-6	208;300;312;298;300;260;323	_IK[GlyGly (K)]LGFTQGDVGLAM[Oxidation (M)]GK_.3	16952.3	18660.7	24810.4	21294.2	19951.9	18631.6	1	1	1	1	1	1
POU2F1	A0A0C4DG88;P14859;P14859-2;P14859-3;P14859-4;P14859-5;P14859-6	182;274;286;272;274;234;297	_IDTPSLEEPSDLEELEQFAK[GlyGly (K)]TFK_.3	NaN	NaN	NaN	NaN	23862.8	29231.9	NaN	NaN	NaN	NaN	1	1
DDX46	A0A0C4DG89;Q7L014	411;411	_DLIGIAK[GlyGly (K)]TGSGK_.2	2963.66	3239.14	NaN	2760.27	3791.5	NaN	1	1	NaN	1	1	NaN
DDX46	A0A0C4DG89;Q7L014	264;264	_VVTVVTTK[GlyGly (K)]K_.3	NaN	1320.42	3635.18	1500.74	NaN	NaN	NaN	1	1	1	NaN	NaN
DDX46	A0A0C4DG89;Q7L014	456;456	_ELALQITK[GlyGly (K)]EC[Carbamidomethyl (C)]K_.3	1201.26	975.178	1450.41	NaN	NaN	NaN	1	1	1	NaN	NaN	NaN
DDX46	A0A0C4DG89;Q7L014	355;355	_LEM[Oxidation (M)]EGITVK[GlyGly (K)]GK_.3	NaN	NaN	5003.34	5818.77	NaN	NaN	NaN	NaN	1	1	NaN	NaN
DDX46	A0A0C4DG89;Q7L014	950;949	_VTSK[GlyGly (K)]EALQR_.3	NaN	NaN	1350.16	NaN	NaN	NaN	NaN	NaN	1	NaN	NaN	NaN
PXK	A0A0C4DG95;E9PD56;H7BYG4;Q7Z7A4;Q7Z7A4-2;Q7Z7A4-4;Q7Z7A4-6;Q7Z7A4-7;W5RWE6	240;224;240;257;257;240;224;174;257	_IQGLELQQIK[GlyGly (K)]TYGR_.3	3069.43	3726.52	3104.57	3824.14	2801.37	2521.34	1	1	1	1	1	1
PXK	A0A0C4DG95;E9PD56;H7BYG4;Q7Z7A4;Q7Z7A4-2;Q7Z7A4-4;Q7Z7A4-6;Q7Z7A4-7;W5RWE6	215;199;215;232;232;215;199;149;232	_GTLK[GlyGly (K)]DLIYK_.2	NaN	NaN	NaN	NaN	801.097	NaN	NaN	NaN	NaN	NaN	1	NaN
PXK	A0A0C4DG95;E9PD56;H7BYG4;Q7Z7A4;Q7Z7A4-2;Q7Z7A4-4;Q7Z7A4-6;Q7Z7A4-7;W5RWE6	413;397;413;430;430;413;397;347;430	_LIEEQK[GlyGly (K)]QIHQHR_.3	NaN	NaN	NaN	488.174	NaN	NaN	NaN	NaN	NaN	1	NaN	NaN
PXK	A0A0C4DG95;E9PD56;H7BYG4;Q7Z7A4;Q7Z7A4-2;Q7Z7A4-4;Q7Z7A4-6;Q7Z7A4-7;W5RWE6	413;397;413;430;430;413;397;347;430	_LIEEQK[GlyGly (K)]QIHQHR_.4	NaN	NaN	190.869	NaN	NaN	NaN	NaN	NaN	1	NaN	NaN	NaN
KLHL13	A0A0C4DG99;Q9P2N7;Q9P2N7-2;Q9P2N7-3;Q9P2N7-4;Q9P2N7-5	353;404;362;388;398;407	_GK[GlyGly (K)]TAVDTVFR_.3	26851.2	28626.4	26173	28999.6	25436.3	25116.8	1	1	1	1	1	1
KLHL13	A0A0C4DG99;Q9P2N7;Q9P2N7-2;Q9P2N7-3;Q9P2N7-4;Q9P2N7-5	353;404;362;388;398;407	_GK[GlyGly (K)]TAVDTVFR_.2	13116.9	13198.2	15067.1	13216.4	17296	14946.6	1	1	1	1	1	1
KLHL13	A0A0C4DG99;Q9P2N7;Q9P2N7-2;Q9P2N7-3;Q9P2N7-4;Q9P2N7-5	200;251;209;235;245;254	_HC[Carbamidomethyl (C)]TELELFK[GlyGly (K)]ATC[Carbamidomethyl (C)]R_.3	1982.52	1733.01	1875.16	1600.98	2794.82	2019.28	1	1	1	1	1	1
KLHL13	A0A0C4DG99;Q9P2N7;Q9P2N7-2;Q9P2N7-3;Q9P2N7-4;Q9P2N7-5	563;614;572;598;608;617	_DEWHK[GlyGly (K)]VFDLPESLGGIR_.4	30018.6	24625.4	24243.9	NaN	32634.9	NaN	1	1	1	NaN	1	NaN
KLHL13	A0A0C4DG99;Q9P2N7;Q9P2N7-2;Q9P2N7-3;Q9P2N7-4;Q9P2N7-5	563;614;572;598;608;617	_DEWHK[GlyGly (K)]VFDLPESLGGIR_.3	NaN	NaN	8768.43	7691.21	5980	6915.89	NaN	NaN	1	1	1	1
KLHL13	A0A0C4DG99;Q9P2N7;Q9P2N7-2;Q9P2N7-3;Q9P2N7-4;Q9P2N7-5	70;121;79;105;115;124	_AM[Oxidation (M)]FTGGM[Oxidation (M)]K[GlyGly (K)]EQDLM[Oxidation (M)]C[Carbamidomethyl (C)]IK_.3	955.87	NaN	4593.23	3406.41	NaN	1794.38	1	NaN	1	1	NaN	1
KLHL13	A0A0C4DG99;Q9P2N7;Q9P2N7-2;Q9P2N7-3;Q9P2N7-4;Q9P2N7-5	171;222;180;206;216;225	_NFPALLSTGEFLK[GlyGly (K)]LPFER_.3	14625.5	14818.8	20612.8	15265.9	17467.7	10314	1	1	1	1	1	1
KLHL13	A0A0C4DG99;Q9P2N7;Q9P2N7-2;Q9P2N7-3;Q9P2N7-4;Q9P2N7-5	300;351;309;335;345;354	_QQLVVSK[GlyGly (K)]ELR_.3	31445	31589.8	34463.2	39275.8	NaN	NaN	1	1	1	1	NaN	NaN
KLHL13	A0A0C4DG99;Q9P2N7;Q9P2N7-2;Q9P2N7-3;Q9P2N7-4;Q9P2N7-5	300;351;309;335;345;354	_QQLVVSK[GlyGly (K)]ELR_.2	NaN	NaN	NaN	NaN	NaN	2565.24	NaN	NaN	NaN	NaN	NaN	1
KLHL13	A0A0C4DG99;Q9P2N7;Q9P2N7-2;Q9P2N7-3;Q9P2N7-4;Q9P2N7-5	221;272;230;256;266;275	_M[Oxidation (M)]DFAAK[GlyGly (K)]LM[Oxidation (M)]K_.2	1120.9	NaN	NaN	1103.59	NaN	1575.3	1	NaN	NaN	1	NaN	1
KLHL13	A0A0C4DG99;Q9P2N7;Q9P2N7-2;Q9P2N7-3;Q9P2N7-4;Q9P2N7-5	315;366;324;350;360;369	_AHEWK[GlyGly (K)]SLAPM[Oxidation (M)]DAPR_.4	4080.29	NaN	NaN	NaN	NaN	NaN	1	NaN	NaN	NaN	NaN	NaN
ECI2	A0A0C4DGA2;O75521;O75521-2	266;296;261	_ATEM[Oxidation (M)]LIFGK[GlyGly (K)]K_.3	3294.08	3767.78	3059.48	2271.25	1938.38	3441.85	1	1	1	1	1	1
ECI2	A0A0C4DGA2;O75521;O75521-2	52;82;47	_PGVFDLINK[GlyGly (K)]AK_.3	2494.57	NaN	NaN	NaN	NaN	NaN	1	NaN	NaN	NaN	NaN	NaN
SCOC	A0A0C4DGB0;Q9UIL1;Q9UIL1-2;Q9UIL1-3	46;123;86;85	_EENLK[GlyGly (K)]LK_.2	1376.62	NaN	NaN	5260.49	1859.61	2527.11	1	NaN	NaN	1	1	1
STK35	A0A0C4DGC9;Q8TDR2	152;291	_LVETSLK[GlyGly (K)]GER_.3	4408.12	4089.63	4424.03	4030.41	2166.37	3927.94	1	1	1	1	1	1
PACSIN3	A0A0C4DGG1;E9PIY1;Q9UKS6	147;147;147	_LK[GlyGly (K)]EVEASK_.3	5409.49	6101.67	4723.6	4360.57	NaN	NaN	1	1	1	1	NaN	NaN
CHD4	A0A0C4DGG9;F5GWX5;Q14839;Q14839-2	955;951;958;958	_LK[GlyGly (K)]ADVFK_.2	3284.69	2978.77	3516.3	NaN	3507.43	2765.07	1	1	1	NaN	1	1
CHD4	A0A0C4DGG9;F5GWX5;Q14839;Q14839-2	1075;1071;1078;1078	_M[Oxidation (M)]LDLLEDFLEHEGYK[GlyGly (K)]YER_.4	29286	36590.7	22706.5	40222	22045.6	39220.4	1	1	1	1	1	1
CHD4	A0A0C4DGG9;F5GWX5;Q14839;Q14839-2	1075;1071;1078;1078	_M[Oxidation (M)]LDLLEDFLEHEGYK[GlyGly (K)]YER_.3	NaN	NaN	NaN	6715.95	NaN	3981.78	NaN	NaN	NaN	1	NaN	1
CHD4	A0A0C4DGG9;F5GWX5;Q14839;Q14839-2	1783;1751;1758;1786	_YAILNEPFK[GlyGly (K)]GEM[Oxidation (M)]NR_.3	4893.58	NaN	NaN	NaN	4425.45	5014.43	1	NaN	NaN	NaN	1	1
CHD4	A0A0C4DGG9;F5GWX5;Q14839;Q14839-2	1237;1233;1240;1240	_EGEDSSVIHYDDK[GlyGly (K)]AIER_.4	3183.17	3626.28	NaN	NaN	NaN	2791.55	1	1	NaN	NaN	NaN	1
CHD4	A0A0C4DGG9;F5GWX5;Q14839;Q14839-2	957;953;960;960	_ADVFK[GlyGly (K)]NM[Oxidation (M)]PSK_.3	1662.77	1256.33	1738.31	1186.17	NaN	NaN	1	1	1	1	NaN	NaN
CHD4	A0A0C4DGG9;F5GWX5;Q14839;Q14839-2	1181;1177;1184;1184	_ITQVAK[GlyGly (K)]K_.2	NaN	366.07	606.191	NaN	NaN	NaN	NaN	1	1	NaN	NaN	NaN
CHD4	A0A0C4DGG9;F5GWX5;Q14839;Q14839-2	490;486;493;493	_C[Carbamidomethyl (C)]TC[Carbamidomethyl (C)]PALK[GlyGly (K)]GK_.3	NaN	NaN	2747.84	4238.3	NaN	NaN	NaN	NaN	1	1	NaN	NaN
CHD4	A0A0C4DGG9;F5GWX5;Q14839;Q14839-2	962;958;965;965	_NM[Oxidation (M)]PSK[GlyGly (K)]TELIVR_.3	NaN	1730.34	1276.17	NaN	NaN	NaN	NaN	1	1	NaN	NaN	NaN
CHD4	A0A0C4DGG9;F5GWX5;Q14839;Q14839-2	1045;1041;1048;1048	_ASGK[GlyGly (K)]LLLLQK_.3	NaN	NaN	2061.02	NaN	NaN	NaN	NaN	NaN	1	NaN	NaN	NaN
CHD4	A0A0C4DGG9;F5GWX5;Q14839;Q14839-2	1797;1765;1772;1800	_GNFLEIK[GlyGly (K)]NK_.2	NaN	NaN	NaN	NaN	886.562	NaN	NaN	NaN	NaN	NaN	1	NaN
CD276	A0A0C4DGH0;Q5ZPR3	376;522	_HSDSK[GlyGly (K)]EDDGQEIA_.3	7490.37	7026.67	7131.4	9055.58	7894.64	8560.34	1	1	1	1	1	1
CD276	A0A0C4DGH0;Q5ZPR3	376;522	_HSDSK[GlyGly (K)]EDDGQEIA_.2	880.758	685.594	1298.99	1366.85	1480.63	994.791	1	1	1	1	1	1
CD276	A0A0C4DGH0;Q5ZPR3	369;515	_TALQPLK[GlyGly (K)]HSDSK_.3	2744.39	2635.66	1654.06	2563.74	2631.04	2313.8	1	1	1	1	1	1
CD276	A0A0C4DGH0;Q5ZPR3	369;515	_TALQPLK[GlyGly (K)]HSDSK_.4	1047.3	708.495	866.894	600.904	NaN	NaN	1	1	1	1	NaN	NaN
DUT	A0A0C4DGL3;H0YNW5;P33316;P33316-2	131;157;242;154	_GSGGFGSTGK[GlyGly (K)]N_.2	4081.1	3877.39	5047.57	4702.11	5284.13	4181.11	1	1	1	1	1	1
DUT	A0A0C4DGL3;H0YNW5;P33316;P33316-2	63;89;174;86	_SGLAAK[GlyGly (K)]HFIDVGAGVIDEDYR_.3	1838.48	NaN	2210.2	1741.45	2696.24	2420.75	1	NaN	1	1	1	1
DUT	A0A0C4DGL3;H0YNW5;P33316;P33316-2	63;89;174;86	_SGLAAK[GlyGly (K)]HFIDVGAGVIDEDYR_.4	1559.29	NaN	1903.58	1573.79	NaN	1357.66	1	NaN	1	1	NaN	1
HYKK	A0A0C4DGM4;A2RU49;A2RU49-3	90;90;90	_AAGFPTASVC[Carbamidomethyl (C)]HTK[GlyGly (K)]GDNTASLVSVDSGSEIK_.4	2705.53	2645.55	2123.82	2326.2	3229.38	2916.94	1	1	1	1	1	1
HYKK	A0A0C4DGM4;A2RU49;A2RU49-3	172;172;172	_ENFIWNLK[GlyGly (K)]NVPLLEK_.3	NaN	NaN	NaN	5447.31	4915.37	NaN	NaN	NaN	NaN	1	1	NaN
HYKK	A0A0C4DGM4;A2RU49;A2RU49-3	150;150;150	_LAAK[GlyGly (K)]LDK_.2	NaN	NaN	1847.18	3955.55	NaN	NaN	NaN	NaN	1	1	NaN	NaN
HYKK	A0A0C4DGM4;A2RU49;A2RU49-3	180;180;180	_NVPLLEK[GlyGly (K)]YLYALGQNR_.3	218209	NaN	NaN	NaN	NaN	NaN	1	NaN	NaN	NaN	NaN	NaN
KIF18B	A0A0C4DGP2;A0A0C4DGP5;Q86Y91;Q86Y91-2;Q86Y91-3;Q86Y91-4	65;65;74;74;74;74	_GK[GlyGly (K)]DLTFVFDR_.3	11699.8	11739.1	11066.4	12502.2	NaN	12723.5	1	1	1	1	NaN	1
KIF18B	A0A0C4DGP2;A0A0C4DGP5;Q86Y91;Q86Y91-2;Q86Y91-3;Q86Y91-4	65;65;74;74;74;74	_GK[GlyGly (K)]DLTFVFDR_.2	2891.1	NaN	1791.65	NaN	2152.69	1743.27	1	NaN	1	NaN	1	1
KIF18B	A0A0C4DGP2;A0A0C4DGP5;Q86Y91;Q86Y91-2;Q86Y91-3;Q86Y91-4	37;37;46;46;46;46	_VLVFNPEEPDGGFPGLK[GlyGly (K)]WGGTHDGPK_.4	NaN	NaN	NaN	NaN	4851.52	NaN	NaN	NaN	NaN	NaN	1	NaN
KIF18B	A0A0C4DGP2;A0A0C4DGP5;Q86Y91;Q86Y91-2;Q86Y91-3;Q86Y91-4	311;311;320;320;320;320	_LLK[GlyGly (K)]DSLGGNC[Carbamidomethyl (C)]R_.3	NaN	NaN	NaN	3218.34	NaN	NaN	NaN	NaN	NaN	1	NaN	NaN
RPRD1A	A0A0C4DGQ6;Q96P16	253;253	_EALAEK[GlyGly (K)]EHK_.3	1034.08	1468.47	1310.23	891.638	NaN	1488.55	1	1	1	1	NaN	1
DHRS7B	A0A0C4DGQ8;Q6IAN0	253;268	_SPVEVAQDVLAAVGK[GlyGly (K)]K_.3	4800.84	3124.3	4816.37	5126.98	NaN	2542.31	1	1	1	1	NaN	1
DHRS7B	A0A0C4DGQ8;Q6IAN0	134;149	_GTIM[Oxidation (M)]DTTVDVDK[GlyGly (K)]R_.3	NaN	NaN	2880.72	3388.44	NaN	1805.64	NaN	NaN	1	1	NaN	1
DHRS7B	A0A0C4DGQ8;Q6IAN0	52;67	_EC[Carbamidomethyl (C)]AK[GlyGly (K)]VFYAAGAK_.3	NaN	NaN	1238.87	NaN	NaN	NaN	NaN	NaN	1	NaN	NaN	NaN
PTOV1	A0A0C4DGR2;M0QY25;Q86YD1;Q86YD1-2	139;139;171;139	_DC[Carbamidomethyl (C)]DSLK[GlyGly (K)]GLC[Carbamidomethyl (C)]R_.3	54097.6	49824	51350.8	51433.3	46437.4	45567.1	1	1	1	1	1	1
PTOV1	A0A0C4DGR2;M0QY25;Q86YD1;Q86YD1-2	139;139;171;139	_DC[Carbamidomethyl (C)]DSLK[GlyGly (K)]GLC[Carbamidomethyl (C)]R_.2	3393.59	3874.65	3662.4	3326.1	4825.61	4514.37	1	1	1	1	1	1
PTOV1	A0A0C4DGR2;M0QY25;Q86YD1;Q86YD1-2	60;60;92;60	_LLAWSGVLEWQEK[GlyGly (K)]R_.3	3949.08	3852.94	4239.98	4056.49	2841.11	3246.56	1	1	1	1	1	1
PTOV1	A0A0C4DGR2;M0QY25;Q86YD1;Q86YD1-2	300;300;332;300	_DLETLK[GlyGly (K)]SLC[Carbamidomethyl (C)]R_.3	34984.3	25526.5	41735.4	42000.1	31436.9	31204.6	1	1	1	1	1	1
PTOV1	A0A0C4DGR2;M0QY25;Q86YD1;Q86YD1-2	300;300;332;300	_DLETLK[GlyGly (K)]SLC[Carbamidomethyl (C)]R_.2	NaN	NaN	NaN	11028.2	NaN	NaN	NaN	NaN	NaN	1	NaN	NaN
PTOV1	A0A0C4DGR2;M0QY25;Q86YD1;Q86YD1-2	292;292;324;292	_LVQFHFTK[GlyGly (K)]DLETLK_.4	8289.97	8372.06	7007.75	9273.67	8158.05	9604.79	1	1	1	1	1	1
PTOV1	A0A0C4DGR2;M0QY25;Q86YD1;Q86YD1-2	292;292;324;292	_LVQFHFTK[GlyGly (K)]DLETLK_.3	5709.51	NaN	7149.56	6510.53	7364.39	6453.53	1	NaN	1	1	1	1
PTOV1	A0A0C4DGR2;M0QY25;Q86YD1;Q86YD1-2	170;170;202;170	_VLM[Oxidation (M)]LLYSSK[GlyGly (K)]K_.3	NaN	NaN	NaN	17228.5	NaN	NaN	NaN	NaN	NaN	1	NaN	NaN
NDUFA6	A0A0C4DGS0;P56556	78;104	_VVDLLVIK[GlyGly (K)]GK_.3	12976.6	7704.15	14264.5	NaN	12491.7	11910.4	1	1	1	NaN	1	1
DDOST	A0A0C4DGS1;P39656;P39656-3	281;298;280	_WVFK[GlyGly (K)]EEGVLR_.3	12766.7	11946	11644	10324.8	9636.38	11739.2	1	1	1	1	1	1
DDOST	A0A0C4DGS1;P39656;P39656-3	238;255;237	_VIFSGSLDFFSDSFFNSAVQK[GlyGly (K)]AAPGSQR_.3	5990.33	10151.3	NaN	NaN	7054.44	9180.74	1	1	NaN	NaN	1	1
ACD	A0A0C4DGT6;Q96AP0;Q96AP0-2;R4GNJ5	135;221;218;132	_VPGC[Carbamidomethyl (C)]NQDLDVQK[GlyGly (K)]K_.3	5242.71	5650.12	5132.59	5084.73	5870.35	6913.26	1	1	1	1	1	1
ACD	A0A0C4DGT6;Q96AP0;Q96AP0-2;R4GNJ5	368;454;451;365	_PSLEFK[GlyGly (K)]EFVGLPC[Carbamidomethyl (C)]K_.3	NaN	5106.83	NaN	NaN	4222.64	NaN	NaN	1	NaN	NaN	1	NaN
LAMTOR5	A0A0C4DGV4;E9PLX3;O43504;R4GMU8	161;78;79;67	_HDGITVAVHK[GlyGly (K)]M[Oxidation (M)]AS_.3	825.833	NaN	652.178	NaN	NaN	NaN	1	NaN	1	NaN	NaN	NaN
ZRANB2	A0A0C4DGV5;O95218;O95218-2	93;93;93	_YAK[GlyGly (K)]LEER_.3	3509.82	5677.58	5584.31	NaN	11038.3	14806.7	1	1	1	NaN	1	1
ZRANB2	A0A0C4DGV5;O95218;O95218-2	93;93;93	_YAK[GlyGly (K)]LEER_.2	NaN	NaN	779.051	949.303	NaN	NaN	NaN	NaN	1	1	NaN	NaN
ZRANB2	A0A0C4DGV5;O95218;O95218-2	47;47;47	_AGGTEIGK[GlyGly (K)]TLAEK_.3	1242.61	NaN	NaN	3441.28	959.061	NaN	1	NaN	NaN	1	1	NaN
MRPL22	A0A0C4DGX2;E7ESL0;J3KQY1;Q9NWU5	49;55;75;49	_NK[GlyGly (K)]IVYPPQLPGEPR_.3	13160.4	13955.9	11678.3	13690.2	8752.69	11697.3	1	1	1	1	1	1
MRPL22	A0A0C4DGX2;E7ESL0;J3KQY1;Q9NWU5	90;96;116;90	_GM[Oxidation (M)]SIDQALAQLEFNDK[GlyGly (K)]K_.3	NaN	NaN	NaN	NaN	1861.79	NaN	NaN	NaN	NaN	NaN	1	NaN
CUL1	A0A0C4DGX4;Q13616	741;765	_VDGEK[GlyGly (K)]DTYSYLA_.2	2732.14	2676.39	2899.16	2772.84	3717.37	3870.23	1	1	1	1	1	1
CUL1	A0A0C4DGX4;Q13616	468;492	_LK[GlyGly (K)]QAC[Carbamidomethyl (C)]GFEYTSK_.3	1229.92	1859.47	1956.85	1767.08	1717.59	1712.34	1	1	1	1	1	1
CUL1	A0A0C4DGX4;Q13616	305;329	_IQDGLGELK[GlyGly (K)]K_.3	3763.71	3071.32	3900.27	3684.74	NaN	NaN	1	1	1	1	NaN	NaN
CUL1	A0A0C4DGX4;Q13616	305;329	_IQDGLGELK[GlyGly (K)]K_.2	NaN	NaN	NaN	NaN	NaN	693.327	NaN	NaN	NaN	NaN	NaN	1
TTC8	A0A0C4DGX9;A0A0C4DGY3	34;34	_SPYDQAAWILK[GlyGly (K)]AR_.3	19663.4	18340	19821.8	15071.2	18413.1	14752.8	1	1	1	1	1	1
TTC8	A0A0C4DGX9;A0A0C4DGY3	317;291	_IYEEM[Oxidation (M)]NNM[Oxidation (M)]SSAAEYYK[GlyGly (K)]EVLK_.3	3547.55	2485.22	3658.04	3863.7	4393.49	4763.01	1	1	1	1	1	1
TTC8	A0A0C4DGX9;A0A0C4DGY3	507;481	_SEAAFPDHVDTQHLIK[GlyGly (K)]QLR_.4	17152.4	16667.8	17937.7	14800.6	15980.7	16404.9	1	1	1	1	1	1
TTC8	A0A0C4DGX9;A0A0C4DGY3	507;481	_SEAAFPDHVDTQHLIK[GlyGly (K)]QLR_.3	NaN	NaN	NaN	1098.65	1761.3	NaN	NaN	NaN	NaN	1	1	NaN
TTC8	A0A0C4DGX9;A0A0C4DGY3	507;481	_SEAAFPDHVDTQHLIK[GlyGly (K)]QLR_.5	NaN	NaN	NaN	1406.86	NaN	NaN	NaN	NaN	NaN	1	NaN	NaN
TTC8	A0A0C4DGX9;A0A0C4DGY3	500;474	_SYVAAQK[GlyGly (K)]SEAAFPDHVDTQHLIK_.4	3876.92	3962.35	5339.71	4748.32	5486.35	3404.25	1	1	1	1	1	1
TTC8	A0A0C4DGX9;A0A0C4DGY3	500;474	_SYVAAQK[GlyGly (K)]SEAAFPDHVDTQHLIK_.5	29944.5	19281.8	NaN	NaN	NaN	NaN	1	1	NaN	NaN	NaN	NaN
TTC8	A0A0C4DGX9;A0A0C4DGY3	468;442	_ALLQTASSLAPHM[Oxidation (M)]YEPHFNFATISDK[GlyGly (K)]IGDLQR_.5	12188.4	NaN	NaN	NaN	7145.95	13095.7	1	NaN	NaN	NaN	1	1
TTC8	A0A0C4DGX9;A0A0C4DGY3	170;170	_LNLTK[GlyGly (K)]YSQK_.2	NaN	NaN	646.821	362.65	307.659	NaN	NaN	NaN	1	1	1	NaN
TTC8	A0A0C4DGX9;A0A0C4DGY3	283;257	_VYVSLDQPVTALNLFK[GlyGly (K)]QGLDK_.3	NaN	NaN	NaN	NaN	NaN	3652.32	NaN	NaN	NaN	NaN	NaN	1
SLC35E1	A0A0C4DGZ3;C9JK45;H7C1I0;Q96K37;Q96K37-2	46;97;280;346;46	_HLLPVTTADLSSK[GlyGly (K)]ER_.3	9123.76	7242.16	7229.82	5965.84	7949.26	8495.21	1	1	1	1	1	1
SLC35E1	A0A0C4DGZ3;C9JK45;H7C1I0;Q96K37;Q96K37-2	45;96;279;345;45	_K[GlyGly (K)]HLLPVTTADLSSK_.3	NaN	NaN	1103.65	1406.57	NaN	NaN	NaN	NaN	1	1	NaN	NaN
SLC35E1	A0A0C4DGZ3;C9JK45;H7C1I0;Q96K37;Q96K37-2	45;96;279;345;45	_K[GlyGly (K)]HLLPVTTADLSSK[GlyGly (K)]ER_.4	NaN	NaN	NaN	NaN	2113.37	NaN	NaN	NaN	NaN	NaN	NaN	NaN
PIGP	A0A0C4DH71;P57054;P57054-2;P57054-3	137;137;113;87	_DISISEVNQM[Oxidation (M)]FFLAAK[GlyGly (K)]ELYTK_.3	7868.08	19513.5	8274.24	NaN	15614.6	6861.32	1	1	1	NaN	1	1
PIGP	A0A0C4DH71;P57054;P57054-2;P57054-3	126;126;102;76	_K[GlyGly (K)]YQEEAIPALR_.3	14051.9	15977.6	15497	15081.7	9596.58	10786.1	1	1	1	1	1	1
CDK11B;CDK11B;CDK11B;CDC2L1;CDK11B;CDK11B;CDK11B;CDK11B;CDK11B;CDK11B;CDK11B;CDK11B;CDK11B;CDK11B;CDK11B;CDK11B;CDK11B	A0A0D9SEI3;A0A0D9SEN2;A0A0D9SER5;B7ZVY7;J3QKR5;J3QR29;J3QR44;P21127;P21127-10;P21127-12;P21127-2;P21127-3;P21127-4;P21127-5;P21127-6;P21127-8;P21127-9	689;702;700;699;697;665;712;712;482;356;699;698;378;443;655;689;665	_ISAEDGLK[GlyGly (K)]HEYFR_.3	24061.1	28967.7	30733.7	25637.4	27133.3	26870.6	1	1	1	1	1	1
CDK11B;CDK11B;CDK11B;CDC2L1;CDK11B;CDK11B;CDK11B;CDK11B;CDK11B;CDK11B;CDK11B;CDK11B;CDK11B;CDK11B;CDK11B;CDK11B;CDK11B	A0A0D9SEI3;A0A0D9SEN2;A0A0D9SER5;B7ZVY7;J3QKR5;J3QR29;J3QR44;P21127;P21127-10;P21127-12;P21127-2;P21127-3;P21127-4;P21127-5;P21127-6;P21127-8;P21127-9	689;702;700;699;697;665;712;712;482;356;699;698;378;443;655;689;665	_ISAEDGLK[GlyGly (K)]HEYFR_.4	24288.1	27205.8	22116	22697.5	17914.1	19121.6	1	1	1	1	1	1
CDK11B;CDK11B;CDK11B;CDC2L1;CDK11B;CDK11B;CDK11B;CDK11B;CDK11B;CDK11B;CDK11B;CDK11B;CDK11B;CDK11B;CDK11B;CDK11B;CDK11B	A0A0D9SEI3;A0A0D9SEN2;A0A0D9SER5;B7ZVY7;J3QKR5;J3QR29;J3QR44;P21127;P21127-10;P21127-12;P21127-2;P21127-3;P21127-4;P21127-5;P21127-6;P21127-8;P21127-9	437;450;448;447;445;413;460;460;230;104;447;446;126;191;403;437;413	_TDEIVALK[GlyGly (K)]R_.3	37663.7	32936.5	22805.5	24137.4	38199.4	36501.8	1	1	1	1	1	1
CDK11B;CDK11B;CDK11B;CDC2L1;CDK11B;CDK11B;CDK11B;CDK11B;CDK11B;CDK11B;CDK11B;CDK11B;CDK11B;CDK11B;CDK11B;CDK11B;CDK11B	A0A0D9SEI3;A0A0D9SEN2;A0A0D9SER5;B7ZVY7;J3QKR5;J3QR29;J3QR44;P21127;P21127-10;P21127-12;P21127-2;P21127-3;P21127-4;P21127-5;P21127-6;P21127-8;P21127-9	437;450;448;447;445;413;460;460;230;104;447;446;126;191;403;437;413	_TDEIVALK[GlyGly (K)]R_.2	10963.9	10874.3	11733.7	13336.9	13242.1	13974.3	1	1	1	1	1	1
CDK11B;CDK11B;CDK11B;CDC2L1;CDK11B;CDK11B;CDK11B;CDK11B;CDK11B;CDK11B;CDK11B;CDK11B;CDK11B;CDK11B;CDK11B;CDK11B;CDK11B	A0A0D9SEI3;A0A0D9SEN2;A0A0D9SER5;B7ZVY7;J3QKR5;J3QR29;J3QR44;P21127;P21127-10;P21127-12;P21127-2;P21127-3;P21127-4;P21127-5;P21127-6;P21127-8;P21127-9	502;515;513;512;510;478;525;525;295;169;512;511;191;256;468;502;478	_SLM[Oxidation (M)]ETM[Oxidation (M)]K[GlyGly (K)]QPFLPGEVK_.3	11582.3	7304.08	12661	12584.3	13101.4	13453.6	1	1	1	1	1	1
CDK11B;CDK11B;CDK11B;CDC2L1;CDK11B;CDK11B;CDK11B;CDK11B;CDK11B;CDK11B;CDK11B;CDK11B;CDK11B;CDK11B;CDK11B;CDK11B;CDK11B	A0A0D9SEI3;A0A0D9SEN2;A0A0D9SER5;B7ZVY7;J3QKR5;J3QR29;J3QR44;P21127;P21127-10;P21127-12;P21127-2;P21127-3;P21127-4;P21127-5;P21127-6;P21127-8;P21127-9	638;651;649;648;646;614;661;661;431;305;648;647;327;392;604;638;614	_IWPGYSELPAVK[GlyGly (K)]K_.3	8857.56	8676.44	6820.05	7301.54	10109.7	9129.56	1	1	1	1	1	1
CDK11B;CDK11B;CDK11B;CDC2L1;CDK11B;CDK11B;CDK11B;CDK11B;CDK11B;CDK11B;CDK11B;CDK11B;CDK11B;CDK11B;CDK11B;CDK11B;CDK11B	A0A0D9SEI3;A0A0D9SEN2;A0A0D9SER5;B7ZVY7;J3QKR5;J3QR29;J3QR44;P21127;P21127-10;P21127-12;P21127-2;P21127-3;P21127-4;P21127-5;P21127-6;P21127-8;P21127-9	613;626;624;623;621;589;636;636;406;280;623;622;302;367;579;613;589	_PLFPGK[GlyGly (K)]SEIDQINK_.3	7553.83	7723.97	6409.9	6480.18	7662.91	7184.84	1	1	1	1	1	1
CDK11B;CDK11B;CDK11B;CDC2L1;CDK11B;CDK11B;CDK11B;CDK11B;CDK11B;CDK11B;CDK11B;CDK11B;CDK11B;CDK11B;CDK11B;CDK11B;CDK11B	A0A0D9SEI3;A0A0D9SEN2;A0A0D9SER5;B7ZVY7;J3QKR5;J3QR29;J3QR44;P21127;P21127-10;P21127-12;P21127-2;P21127-3;P21127-4;P21127-5;P21127-6;P21127-8;P21127-9	665;678;676;675;673;641;688;688;458;332;675;674;354;419;631;665;641	_FGALLSDQGFDLM[Oxidation (M)]NK[GlyGly (K)]FLTYFPGR_.3	5709.65	NaN	4520.75	6417.97	3559	9423.23	1	NaN	1	1	1	1
CDK11B;CDK11B;CDK11B;CDC2L1;CDK11B;CDK11B;CDK11B;CDK11B;CDK11B;CDK11B;CDK11B;CDK11B;CDK11B;CDK11B;CDK11B;CDK11B;CDK11B	A0A0D9SEI3;A0A0D9SEN2;A0A0D9SER5;B7ZVY7;J3QKR5;J3QR29;J3QR44;P21127;P21127-10;P21127-12;P21127-2;P21127-3;P21127-4;P21127-5;P21127-6;P21127-8;P21127-9	539;552;550;549;547;515;562;562;332;206;549;548;228;293;505;539;515	_DLK[GlyGly (K)]TSNLLLSHAGILK_.4	1383.81	1654.8	2480.75	2812.87	1640.53	1936.93	1	1	1	1	1	1
CDK11B;CDK11B;CDK11B;CDC2L1;CDK11B;CDK11B;CDK11B;CDK11B;CDK11B;CDK11B;CDK11B;CDK11B;CDK11B;CDK11B;CDK11B;CDK11B;CDK11B	A0A0D9SEI3;A0A0D9SEN2;A0A0D9SER5;B7ZVY7;J3QKR5;J3QR29;J3QR44;P21127;P21127-10;P21127-12;P21127-2;P21127-3;P21127-4;P21127-5;P21127-6;P21127-8;P21127-9	539;552;550;549;547;515;562;562;332;206;549;548;228;293;505;539;515	_DLK[GlyGly (K)]TSNLLLSHAGILK_.3	NaN	NaN	NaN	3974.71	NaN	NaN	NaN	NaN	NaN	1	NaN	NaN
CDK11B;CDK11B;CDK11B;CDC2L1;CDK11B;CDK11B;CDK11B;CDK11B;CDK11B;CDK11B;CDK11B;CDK11B;CDK11B;CDK11B;CDK11B;CDK11B;CDK11B	A0A0D9SEI3;A0A0D9SEN2;A0A0D9SER5;B7ZVY7;J3QKR5;J3QR29;J3QR44;P21127;P21127-10;P21127-12;P21127-2;P21127-3;P21127-4;P21127-5;P21127-6;P21127-8;P21127-9	462;475;473;472;470;438;485;485;255;129;472;471;151;216;428;462;438	_EINTILK[GlyGly (K)]AQHPNIVTVR_.4	4716.36	6465.3	5641.65	6416.45	NaN	3997.62	1	1	1	1	NaN	1
CDK11B;CDK11B;CDK11B;CDC2L1;CDK11B;CDK11B;CDK11B;CDK11B;CDK11B;CDK11B;CDK11B;CDK11B;CDK11B;CDK11B;CDK11B;CDK11B;CDK11B	A0A0D9SEI3;A0A0D9SEN2;A0A0D9SER5;B7ZVY7;J3QKR5;J3QR29;J3QR44;P21127;P21127-10;P21127-12;P21127-2;P21127-3;P21127-4;P21127-5;P21127-6;P21127-8;P21127-9	630;643;641;640;638;606;653;653;423;297;640;639;319;384;596;630;606	_DLGTPSEK[GlyGly (K)]IWPGYSELPAVK_.3	NaN	3772.15	NaN	NaN	NaN	NaN	NaN	1	NaN	NaN	NaN	NaN
FAM120B	A0A0D9SEJ5;F5GY05;Q96EK7	286;297;274	_VLYLYQGEK[GlyGly (K)]K_.3	7351.29	NaN	3006.93	NaN	NaN	7085.92	1	NaN	1	NaN	NaN	1
FAM120B	A0A0D9SEJ5;F5GY05;Q96EK7	578;589;566	_QQVTM[Oxidation (M)]VSDTEILK[GlyGly (K)]VAR_.3	NaN	NaN	901.828	1299.26	NaN	NaN	NaN	NaN	1	1	NaN	NaN
FAM120B	A0A0D9SEJ5;F5GY05;Q96EK7	330;341;318	_PK[GlyGly (K)]GVITLDK_.3	3025.8	NaN	3035.07	NaN	NaN	NaN	1	NaN	1	NaN	NaN	NaN
FAM120B	A0A0D9SEJ5;F5GY05;Q96EK7	821;832;809	_LFHQK[GlyGly (K)]YLQSEK_.3	NaN	NaN	NaN	871.488	NaN	NaN	NaN	NaN	NaN	1	NaN	NaN
TLE3	A0A0D9SES8;H0YKN8;H0YKT5;H0YL70;Q04726;Q04726-2;Q04726-3;Q04726-4;Q04726-5;Q04726-6;Q04726-7	537;543;539;547;537;525;529;537;534;532;527	_SC[Carbamidomethyl (C)]K[GlyGly (K)]LLPDGR_.3	6978.82	6704.19	6084.52	6539.82	7087.18	5860.38	1	1	1	1	1	1
TLE3	A0A0D9SES8;H0YKN8;H0YKT5;H0YL70;Q04726;Q04726-2;Q04726-3;Q04726-4;Q04726-5;Q04726-6;Q04726-7	537;543;539;547;537;525;529;537;534;532;527	_SC[Carbamidomethyl (C)]K[GlyGly (K)]LLPDGR_.2	NaN	NaN	NaN	364.646	NaN	NaN	NaN	NaN	NaN	1	NaN	NaN
TLE3	A0A0D9SES8;H0YKN8;H0YKT5;H0YL70;Q04726;Q04726-2;Q04726-3;Q04726-4;Q04726-5;Q04726-6;Q04726-7	303;309;308;313;303;303;303;308;303;303;296	_DLGHNDK[GlyGly (K)]SSTPGLK_.3	556.946	530.927	513.046	NaN	506.27	506.491	1	1	1	NaN	1	1
TLE3	A0A0D9SES8;H0YKN8;H0YKT5;H0YL70;Q04726;Q04726-2;Q04726-3;Q04726-4;Q04726-5;Q04726-6;Q04726-7	303;309;308;313;303;303;303;308;303;303;296	_DLGHNDK[GlyGly (K)]SSTPGLK_.4	1142.64	NaN	NaN	NaN	NaN	NaN	1	NaN	NaN	NaN	NaN	NaN
TLE3	A0A0D9SES8;H0YKN8;H0YKT5;H0YL70;Q04726;Q04726-2;Q04726-3;Q04726-4;Q04726-5;Q04726-6;Q04726-7	50;56;56;50;50;50;50;56;50;50;43	_LANEK[GlyGly (K)]TEM[Oxidation (M)]QR_.3	NaN	NaN	2133.68	2494.7	NaN	NaN	NaN	NaN	1	1	NaN	NaN
TLE3	A0A0D9SES8;H0YKN8;H0YKT5;H0YL70;Q04726;Q04726-2;Q04726-3;Q04726-4;Q04726-5;Q04726-6;Q04726-7	216;222;221;226;216;216;216;221;216;216;209	_GSADYSM[Oxidation (M)]EAK[GlyGly (K)]K_.3	116.618	240.451	241.116	NaN	NaN	NaN	1	1	1	NaN	NaN	NaN
ZDHHC6	A0A0D9SEX5;Q9H6R6;Q9H6R6-2	10;10;10	_FENLQELK[GlyGly (K)]R_.3	2517.42	1665.85	2843.72	2284.85	3475.85	3324.6	1	1	1	1	1	1
ZDHHC6	A0A0D9SEX5;Q9H6R6;Q9H6R6-2	349;349;345	_IQLQK[GlyGly (K)]GEFILATR_.3	NaN	6961.87	7255.93	7466.53	8362.23	8592.39	NaN	1	1	1	1	1
ZDHHC6	A0A0D9SEX5;Q9H6R6;Q9H6R6-2	320;320;316	_VIEDYSGAC[Carbamidomethyl (C)]C[Carbamidomethyl (C)]PLNK[GlyGly (K)]GIK_.3	NaN	NaN	NaN	1084.12	NaN	NaN	NaN	NaN	NaN	1	NaN	NaN
MAP4K4	A0A0D9SEY1;E7EN19;E7ENQ1;E7ESS2;G3XAA2;G5E948;H7C360;O95819;O95819-2;O95819-3;O95819-4;O95819-5	1082;1034;916;1035;919;997;932;1001;973;1081;919;996	_ILHNDPEVEK[GlyGly (K)]K_.3	2244.47	1834.06	2336.47	2784.79	2115.84	2456.39	1	1	1	1	1	1
MAP4K4	A0A0D9SEY1;E7EN19;E7ENQ1;E7ESS2;G3XAA2;G5E948;H7C360;O95819;O95819-2;O95819-3;O95819-4;O95819-5	1082;1034;916;1035;919;997;932;1001;973;1081;919;996	_ILHNDPEVEK[GlyGly (K)]K_.4	NaN	301.157	NaN	NaN	NaN	NaN	NaN	1	NaN	NaN	NaN	NaN
MAP4K4	A0A0D9SEY1;E7EN19;E7ENQ1;E7ESS2;G3XAA2;G5E948;H7C360;O95819;O95819-2;O95819-3;O95819-4;O95819-5	278;278;278;278;278;278;240;278;278;278;278;278	_PSTEQLLK[GlyGly (K)]HPFIR_.4	30354.5	17332.2	NaN	NaN	NaN	NaN	1	1	NaN	NaN	NaN	NaN
MAP4K4	A0A0D9SEY1;E7EN19;E7ENQ1;E7ESS2;G3XAA2;G5E948;H7C360;O95819;O95819-2;O95819-3;O95819-4;O95819-5	153;153;153;153;153;153;115;153;153;153;153;153	_DIK[GlyGly (K)]GQNVLLTENAEVK_.3	NaN	NaN	NaN	NaN	2684.27	3506.34	NaN	NaN	NaN	NaN	1	1
MAP4K4	A0A0D9SEY1;E7EN19;E7ENQ1;E7ESS2;G3XAA2;G5E948;H7C360;O95819;O95819-2;O95819-3;O95819-4;O95819-5	300;300;300;300;300;300;262;300;300;300;300;300	_IQLK[GlyGly (K)]DHIDR_.3	NaN	1414.48	1416.55	NaN	NaN	NaN	NaN	1	1	NaN	NaN	NaN
MAP4K4	A0A0D9SEY1;E7EN19;E7ENQ1;E7ESS2;G3XAA2;G5E948;H7C360;O95819;O95819-2;O95819-3;O95819-4;O95819-5	1266;1218;1100;1219;1111;1181;1116;1185;1157;1265;1111;1188	_SVETGHLDGVFM[Oxidation (M)]HK[GlyGly (K)]R_.4	NaN	NaN	401.585	NaN	NaN	347.756	NaN	NaN	1	NaN	NaN	1
MAP4K4	A0A0D9SEY1;E7EN19;E7ENQ1;E7ESS2;G3XAA2;G5E948;H7C360;O95819;O95819-2;O95819-3;O95819-4;O95819-5	44;44;44;44;44;44;6;44;44;44;44;44	_HVK[GlyGly (K)]TGQLAAIK_.3	NaN	290.629	NaN	NaN	NaN	NaN	NaN	1	NaN	NaN	NaN	NaN
UBE2A	A0A0D9SEZ6;A0A0D9SG71;P49459	72;39;72	_FVSK[GlyGly (K)]M[Oxidation (M)]FHPNVYADGSIC[Carbamidomethyl (C)]LDILQNR_.4	6056.98	15065.9	11759.5	10461.4	13922.4	11802.3	1	1	1	1	1	1
UBE2A	A0A0D9SEZ6;A0A0D9SG71;P49459	55;22;55	_LTIEFTEEYPNK[GlyGly (K)]PPTVR_.3	8277.27	9231.96	NaN	8830.32	NaN	8010.22	1	1	NaN	1	NaN	1
BRCC3	A0A0D9SF50;H9KVA9;P46736	61;61;61	_TVAEK[GlyGly (K)]VDAVR_.3	43163	41550.7	53162.4	52569.9	48203.3	47395.9	1	1	1	1	1	1
BRCC3	A0A0D9SF50;H9KVA9;P46736	61;61;61	_TVAEK[GlyGly (K)]VDAVR_.2	6753.66	7280.03	7799.96	6456.19	8275.13	7921.71	1	1	1	1	1	1
BRCC3	A0A0D9SF50;H9KVA9;P46736	48;48;48	_SDSK[GlyGly (K)]FAYTGTEM[Oxidation (M)]R_.3	50094	50569	50429	48740.2	50584.2	56174.4	1	1	1	1	1	1
BRCC3	A0A0D9SF50;H9KVA9;P46736	48;48;48	_SDSK[GlyGly (K)]FAYTGTEM[Oxidation (M)]R_.2	1683.87	2309.34	3399.56	3053.53	3863.57	3374.9	1	1	1	1	1	1
BRCC3	A0A0D9SF50;H9KVA9;P46736	190;190;190	_DFWSSSQHISIEGQK[GlyGly (K)]EEER_.3	NaN	2339.46	NaN	NaN	NaN	NaN	NaN	1	NaN	NaN	NaN	NaN
DDX3X	A0A0D9SF53;A0A0D9SFB3;A0A0D9SG12;O00571	209;209;209;209	_HAIPIIK[GlyGly (K)]EK_.3	46709.1	41611.6	46396.1	43234.5	44474.3	43339.5	1	1	1	1	1	1
DDX3X	A0A0D9SF53;A0A0D9SFB3;A0A0D9SG12;O00571	47;47;47;47	_EATK[GlyGly (K)]GFYDK_.3	9422.67	9026.58	9866.56	9359.54	8891.91	8300.16	1	1	1	1	1	1
DDX3X	A0A0D9SF53;A0A0D9SFB3;A0A0D9SG12;O00571	47;47;47;47	_EATK[GlyGly (K)]GFYDK_.2	1016.49	1273.16	1180.4	1588.45	1227.87	978.062	1	1	1	1	1	1
DDX3X	A0A0D9SF53;A0A0D9SFB3;A0A0D9SG12;O00571	364;364;364;364	_IVEQDTM[Oxidation (M)]PPK[GlyGly (K)]GVR_.3	4168.58	5211.29	4168.81	5329.48	5492.25	10256.6	1	1	1	1	1	1
DDX3X	A0A0D9SF53;A0A0D9SFB3;A0A0D9SG12;O00571	51;51;51;51	_GFYDK[GlyGly (K)]DSSGWSSSK_.3	1650.85	1078.2	1490.95	877.398	1576.68	1623.36	1	1	1	1	1	1
DDX3X	A0A0D9SF53;A0A0D9SFB3;A0A0D9SG12;O00571	56;56;56;56	_DSSGWSSSK[GlyGly (K)]DK_.3	1048.37	1274.7	1170.39	NaN	1243.94	879.612	1	1	1	NaN	1	1
DDX3X	A0A0D9SF53;A0A0D9SFB3;A0A0D9SG12;O00571	56;56;56;56	_DSSGWSSSK[GlyGly (K)]DK_.2	353.892	NaN	473.766	NaN	364.64	336.996	1	NaN	1	NaN	1	1
DDX3X	A0A0D9SF53;A0A0D9SFB3;A0A0D9SG12;O00571	336;336;336;336	_IGLDFC[Carbamidomethyl (C)]K[GlyGly (K)]YLVLDEADR_.3	12651.7	18506.7	13066.5	20028	17476.8	21938.3	1	1	1	1	1	1
DDX3X	A0A0D9SF53;A0A0D9SFB3;A0A0D9SG12;O00571	65;65;65;65	_DK[GlyGly (K)]DAYSSFGSR_.3	3903.73	3532.11	4120.34	3864.69	3906.82	3364.07	1	1	1	1	1	1
DDX3X	A0A0D9SF53;A0A0D9SFB3;A0A0D9SG12;O00571	504;504;504;504	_GLDISNVK[GlyGly (K)]HVINFDLPSDIEEYVHR_.5	NaN	3343.56	NaN	3810.72	1154.33	2643.22	NaN	1	NaN	1	1	1
DDX3X	A0A0D9SF53;A0A0D9SFB3;A0A0D9SG12;O00571	504;504;504;504	_GLDISNVK[GlyGly (K)]HVINFDLPSDIEEYVHR_.4	NaN	2085.82	NaN	2738.4	992.717	3489.87	NaN	1	NaN	1	1	1
DDX3X	A0A0D9SF53;A0A0D9SFB3;A0A0D9SG12;O00571	549;549;549;549	_NINITK[GlyGly (K)]DLLDLLVEAK_.3	1530.87	2430.61	1248.5	2999.49	2945.93	1445.31	1	1	1	1	1	1
DDX3X	A0A0D9SF53;A0A0D9SFB3;A0A0D9SG12;O00571	334;334;334;334	_GK[GlyGly (K)]IGLDFC[Carbamidomethyl (C)]K_.3	7536.94	NaN	18809.3	NaN	NaN	NaN	1	NaN	1	NaN	NaN	NaN
DDX3X	A0A0D9SF53;A0A0D9SFB3;A0A0D9SG12;O00571	334;334;334;334	_GK[GlyGly (K)]IGLDFC[Carbamidomethyl (C)]K_.2	NaN	NaN	4027.22	4199.53	NaN	NaN	NaN	NaN	1	1	NaN	NaN
DDX3X	A0A0D9SF53;A0A0D9SFB3;A0A0D9SG12;O00571	114;114;114;114	_SGFGK[GlyGly (K)]FER_.3	NaN	4710.99	3049.77	1480.83	NaN	NaN	NaN	1	1	1	NaN	NaN
DDX3X	A0A0D9SF53;A0A0D9SFB3;A0A0D9SG12;O00571	219;219;219;219	_DLM[Oxidation (M)]AC[Carbamidomethyl (C)]AQTGSGK[GlyGly (K)]TAAFLLPILSQIYSDGPGEALR_.3	NaN	NaN	NaN	1235.09	NaN	NaN	NaN	NaN	NaN	1	NaN	NaN
DDX3X	A0A0D9SF53;A0A0D9SFB3;A0A0D9SG12;O00571	80;80;80;80	_GK[GlyGly (K)]SSFFSDR_.3	NaN	24718.8	NaN	NaN	NaN	NaN	NaN	1	NaN	NaN	NaN	NaN
SPTAN1	A0A0D9SF54;A0A0D9SGF6;Q13813;Q13813-2;Q13813-3	2432;2473;2447;2452;2427	_PYVDGK[GlyGly (K)]GR_.2	1061.41	806.943	1211.94	729.785	NaN	599.623	1	1	1	1	NaN	1
SPTAN1	A0A0D9SF54;A0A0D9SGF6;Q13813;Q13813-2;Q13813-3	2432;2473;2447;2452;2427	_PYVDGK[GlyGly (K)]GR_.3	NaN	779.622	643.012	588.165	NaN	NaN	NaN	1	1	1	NaN	NaN
SPTAN1	A0A0D9SF54;A0A0D9SGF6;Q13813;Q13813-2;Q13813-3	2026;2046;2041;2046;2021	_DQLLAAK[GlyGly (K)]HVQSK_.3	403.036	NaN	NaN	NaN	NaN	615.645	1	NaN	NaN	NaN	NaN	1
SPTAN1	A0A0D9SF54;A0A0D9SGF6;Q13813;Q13813-2;Q13813-3	2063;2083;2078;2083;2058	_K[GlyGly (K)]LLEAQSHFR_.3	NaN	NaN	NaN	561.057	NaN	NaN	NaN	NaN	NaN	1	NaN	NaN
SPTAN1	A0A0D9SF54;A0A0D9SGF6;Q13813;Q13813-2;Q13813-3	628;628;628;628;628	_IDALEK[GlyGly (K)]AGQK_.3	NaN	NaN	NaN	NaN	NaN	8409.49	NaN	NaN	NaN	NaN	NaN	1
CHTF18	A0A0D9SF58;E7EXA6;Q8WVB6;Q8WVB6-2;Q8WVB6-3	767;577;577;605;159	_VGLK[GlyGly (K)]DQR_.2	1403.98	938.015	1027.57	1671.66	1845.36	1181.64	1	1	1	1	1	1
PKP4	A0A0D9SF60;Q99569;Q99569-2	509;510;510	_SPSIDSIQK[GlyGly (K)]DPR_.2	NaN	NaN	545.464	228.356	564.389	NaN	NaN	NaN	1	1	1	NaN
TBL1XR1	A0A0D9SF63;Q9BZK7	101;101	_DK[GlyGly (K)]LAQQQAAAAAAAAAAASQQGSAK_.3	NaN	2857.52	NaN	NaN	NaN	NaN	NaN	1	NaN	NaN	NaN	NaN
ARFGAP2	A0A0D9SF70;E9PIY6;E9PJT7;E9PK28;E9PM63;E9PMR9;E9PMU9;E9PN48;E9PNY8;E9PQP3;G5E9L0;H0YDX1;Q8N6H7	19;19;19;19;19;19;19;19;19;19;19;19;19	_AVPTNK[GlyGly (K)]AC[Carbamidomethyl (C)]FDC[Carbamidomethyl (C)]GAK_.3	NaN	NaN	492.133	NaN	444.863	NaN	NaN	NaN	1	NaN	1	NaN
COQ6	A0A0D9SFJ1;G3XA86;Q9Y2Z9;Q9Y2Z9-2;Q9Y2Z9-3	344;418;419;344;394	_HNTALLAATDLLK[GlyGly (K)]R_.3	10207.6	10046	13812.6	11032.7	12075.1	10866.9	1	1	1	1	1	1
EWSR1	A0A0D9SFL3;B0QYK0;C9JGE3;H7BY36;Q01844;Q01844-2;Q01844-3;Q01844-5;Q01844-6	339;373;375;67;411;338;410;416;355	_GDATVSYEDPPTAK[GlyGly (K)]AAVEWFDGK_.3	60024.4	51441.4	46121	45346.7	46772	42520	1	1	1	1	1	1
EWSR1	A0A0D9SFL3;B0QYK0;C9JGE3;H7BY36;Q01844;Q01844-2;Q01844-3;Q01844-5;Q01844-6	362;396;398;90;434;361;433;439;378	_DFQGSK[GlyGly (K)]LK_.2	4720.02	5119.86	4717.96	4037.84	3831.63	5080.94	1	1	1	1	1	1
NR3C2	A0A0D9SFL9;B0ZBF6;P08235;P08235-3;P08235-4	901;897;897;901;780	_TNYIK[GlyGly (K)]ELR_.3	4517.57	3924.11	2991.52	3543.39	3721.6	NaN	1	1	1	1	1	NaN
NR3C2	A0A0D9SFL9;B0ZBF6;P08235;P08235-3;P08235-4	901;897;897;901;780	_TNYIK[GlyGly (K)]ELR_.2	1034.97	1387.81	1066.8	NaN	1306.51	1287.34	1	1	1	NaN	1	1
NR3C2	A0A0D9SFL9;B0ZBF6;P08235;P08235-3;P08235-4	888;884;884;888;767	_DGLK[GlyGly (K)]SQAAFEEM[Oxidation (M)]R_.3	5330.63	5602.11	6082.32	6359.85	5875.89	6023.64	1	1	1	1	1	1
NR3C2	A0A0D9SFL9;B0ZBF6;P08235;P08235-3;P08235-4	975;971;971;975;854	_VESGNAK[GlyGly (K)]PLYFHR_.4	256.84	NaN	NaN	NaN	NaN	NaN	1	NaN	NaN	NaN	NaN	NaN
UBAP1	A0A0D9SG79;Q9NZ09;Q9NZ09-2;Q9NZ09-3;Q9NZ09-4	278;252;252;288;316	_VSLPPIPAVSNIK[GlyGly (K)]SLSFPK_.3	5187.54	3593.38	8259.77	5935.99	7138.96	5278.32	1	1	1	1	1	1
UBAP1	A0A0D9SG79;Q9NZ09;Q9NZ09-2;Q9NZ09-3;Q9NZ09-4	109;83;83;119;147	_IAEAEAK[GlyGly (K)]VNSK_.3	491.747	715.344	450.847	489.677	NaN	NaN	1	1	1	1	NaN	NaN
UBAP1	A0A0D9SG79;Q9NZ09;Q9NZ09-2;Q9NZ09-3;Q9NZ09-4	199;173;173;209;237	_TIDEK[GlyGly (K)]EELR_.3	6773.77	8610.25	7330.54	6967.57	NaN	7087.89	1	1	1	1	NaN	1
UBAP1	A0A0D9SG79;Q9NZ09;Q9NZ09-2;Q9NZ09-3;Q9NZ09-4	199;173;173;209;237	_TIDEK[GlyGly (K)]EELR_.2	895.012	NaN	NaN	NaN	NaN	NaN	1	NaN	NaN	NaN	NaN	NaN
UBAP1	A0A0D9SG79;Q9NZ09;Q9NZ09-2;Q9NZ09-3;Q9NZ09-4	104;78;78;114;142	_EAEC[Carbamidomethyl (C)]K[GlyGly (K)]IAEAEAK_.3	NaN	1682.14	NaN	2097.77	NaN	1662.88	NaN	1	NaN	1	NaN	1
UBAP1	A0A0D9SG79;Q9NZ09;Q9NZ09-2;Q9NZ09-3;Q9NZ09-4	272;246;246;282;310	_M[Oxidation (M)]SLSSK[GlyGly (K)]VSLPPIPAVSNIK_.3	NaN	NaN	NaN	6765.93	NaN	NaN	NaN	NaN	NaN	1	NaN	NaN
UBAP1	A0A0D9SG79;Q9NZ09;Q9NZ09-2;Q9NZ09-3;Q9NZ09-4	247;221;221;257;285	_ATLDFK[GlyGly (K)]PLHK_.3	2960.2	NaN	2381.68	NaN	NaN	NaN	1	NaN	1	NaN	NaN	NaN
PHF6	A0A0D9SGE8;Q5JRC6;Q8IWS0;Q8IWS0-3	268;268;267;266	_TVLQEIK[GlyGly (K)]R_.3	6257.18	4531.65	4536.61	4011.94	2688.11	3584.93	1	1	1	1	1	1
PHF6	A0A0D9SGE8;Q5JRC6;Q8IWS0;Q8IWS0-3	268;268;267;266	_TVLQEIK[GlyGly (K)]R_.2	2414.82	NaN	2158.81	2007.87	NaN	2479.47	1	NaN	1	1	NaN	1
PHF6	A0A0D9SGE8;Q5JRC6;Q8IWS0;Q8IWS0-3	171;171;170;169	_TNFK[GlyGly (K)]GLSEDTR_.3	NaN	1659.43	NaN	NaN	NaN	NaN	NaN	1	NaN	NaN	NaN	NaN
HLA-F	A0A0G2JH66;A0A0G2JNF2;A0A0G2JPA3;D0EV57	256;235;256;256	_PAGDGTFQK[GlyGly (K)]WAAVVVPSGEEQR_.3	8309.59	7731.53	5934.81	6306.58	6747.88	6219.19	1	1	1	1	1	1
HLA-F	A0A0G2JH66;A0A0G2JNF2;A0A0G2JPA3;D0EV57	133;112;133;133	_GYHQHAYDGK[GlyGly (K)]DYISLNEDLR_.4	NaN	NaN	NaN	NaN	2613.2	NaN	NaN	NaN	NaN	NaN	1	NaN
DIAPH1	A0A0G2JH68;H9KV28;O60610;O60610-2;O60610-3	496;452;496;487;487	_HELQVEM[Oxidation (M)]K[GlyGly (K)]K_.3	6386.34	NaN	NaN	NaN	3965.34	4606.33	1	NaN	NaN	NaN	1	1
DIAPH1	A0A0G2JH68;H9KV28;O60610;O60610-2;O60610-3	403;359;403;394;394	_DSK[GlyGly (K)]AEPHFLSILQHLLLVR_.5	107788	NaN	NaN	NaN	176214	NaN	1	NaN	NaN	NaN	1	NaN
VARS2	A0A0G2JIA5;A0A0G2JL52;B4E0K6;Q5ST30;Q5ST30-4	223;253;223;223;253	_EAK[GlyGly (K)]GGEIC[Carbamidomethyl (C)]EQLR_.3	2876.29	3184.1	4017.75	3915.14	4945.54	4418.18	1	1	1	1	1	1
VARS2	A0A0G2JIA5;A0A0G2JL52;B4E0K6;Q5ST30;Q5ST30-4	120;150;120;120;150	_EGFFK[GlyGly (K)]PEYQAR_.3	3418.17	4049.77	3976.46	NaN	3187.66	3905.66	1	1	1	NaN	1	1
VARS2	A0A0G2JIA5;A0A0G2JL52;B4E0K6;Q5ST30;Q5ST30-4	1006;1036;1006;1006;1036	_LQK[GlyGly (K)]QLDSLTAR_.3	3182.62	NaN	NaN	NaN	NaN	NaN	1	NaN	NaN	NaN	NaN	NaN
EHMT2	A0A0G2JIR1;A0A0G2JIS2;A0A0G2JK64;A0A0G2JRN8;A0A0G2JRR0;A2ABF8;A2ABF9;Q96KQ7;Q96KQ7-2	653;596;687;342;308;653;687;630;596	_EALEK[GlyGly (K)]ALVIQESER_.3	20499.5	NaN	4880.23	5459.72	18780.1	22014.4	1	NaN	1	1	1	1
EHMT2	A0A0G2JIR1;A0A0G2JIS2;A0A0G2JK64;A0A0G2JRN8;A0A0G2JRR0;A2ABF8;A2ABF9;Q96KQ7;Q96KQ7-2	904;847;938;593;559;904;938;881;847	_NK[GlyGly (K)]EGDTAWDLTPER_.3	NaN	2746.18	NaN	NaN	NaN	NaN	NaN	1	NaN	NaN	NaN	NaN
LRRC37A2;LRRC37A;LRRC37A2;LRRC37A2;LRRC37A;LRRC37A2;LRRC37A;LRRC37A2;LRRC37A2;LRRC37A2;LRRC37A;LRRC37A;LRRC37A3;LRRC37A;LRRC37A3;LRRC37A3;LRRC37A3;LRRC37A3	A0A0G2JMZ2;A0A0G2JNC9;A0A0G2JNP1;A0A0G2JQI7;A0A0G2JQV0;A0A0G2JRA3;A0A0G2JRB3;A0A0G2JRT3;A0A0G2JS48;A6NM11;A6NMS7;A8MUI5;B4DSF2;E9PP10;F8W7X0;J3KT96;J3QTJ5;O60309	1527;1527;1527;565;565;565;1527;1527;1527;1527;1527;1527;565;565;504;21;645;1527	_LLSGQQEVK[GlyGly (K)]ASK_.3	2023.63	1819.12	2098.34	1447.06	1877.71	2044.97	1	1	1	1	1	1
OCLN	A0A0G2JMZ8;Q16625;Q16625-3;Q16625-4	274;274;274;23	_YDK[GlyGly (K)]SNILWDK_.3	14247.6	12344.2	15961.9	15856.3	12204.7	10860.6	1	1	1	1	1	1
OCLN	A0A0G2JMZ8;Q16625;Q16625-3;Q16625-4	274;274;274;23	_YDK[GlyGly (K)]SNILWDK_.2	4433.66	3867.33	4802.83	4047.9	4443.92	3906.1	1	1	1	1	1	1
OCLN	A0A0G2JMZ8;Q16625;Q16625-3;Q16625-4	336;336;336;85	_FYPESSYK[GlyGly (K)]STPVPEVVQELPLTSPVDDFR_.3	6354.26	5276.63	6649.55	NaN	6245.58	4290.42	1	1	1	NaN	1	1
OCLN	A0A0G2JMZ8;Q16625;Q16625-3;Q16625-4	284;284;284;33	_EHIYDEQPPNVEEWVK[GlyGly (K)]NVSAGTQDVPSPPSDYVER_.4	NaN	NaN	NaN	NaN	NaN	21412.1	NaN	NaN	NaN	NaN	NaN	1
PPP2R3B	A0A0G2JN52;A0A0G2JNR6;Q9Y5P8	453;453;453	_ITLQDLK[GlyGly (K)]R_.3	17044.6	15265.3	15842.7	15304.8	16449.3	12091.5	1	1	1	1	1	1
PPP2R3B	A0A0G2JN52;A0A0G2JNR6;Q9Y5P8	453;453;453	_ITLQDLK[GlyGly (K)]R_.2	NaN	NaN	NaN	NaN	NaN	164.229	NaN	NaN	NaN	NaN	NaN	1
PPP2R3B	A0A0G2JN52;A0A0G2JNR6;Q9Y5P8	477;477;477	_YLDHEQK[GlyGly (K)]EQISLLR_.4	8732.79	11602.5	9761.87	13136.3	8793.7	7372.28	1	1	1	1	1	1
PPP2R3B	A0A0G2JN52;A0A0G2JNR6;Q9Y5P8	477;477;477	_YLDHEQK[GlyGly (K)]EQISLLR_.3	NaN	3846.38	NaN	NaN	4583.67	4115.97	NaN	1	NaN	NaN	1	1
PPP2R3B	A0A0G2JN52;A0A0G2JNR6;Q9Y5P8	449;449;449	_TEGK[GlyGly (K)]ITLQDLK_.3	5788.78	5296.33	4155.09	3651.74	4968.77	4816.37	1	1	1	1	1	1
PPP2R3B	A0A0G2JN52;A0A0G2JNR6;Q9Y5P8	463;463;463	_LANVFFDTFFNIEK[GlyGly (K)]YLDHEQK_.4	NaN	NaN	NaN	576.216	872.826	NaN	NaN	NaN	NaN	1	1	NaN
PPP2R3B	A0A0G2JN52;A0A0G2JNR6;Q9Y5P8	2;2;2	_PPGK[GlyGly (K)]VLQPVLK_.3	NaN	NaN	1734.25	NaN	NaN	NaN	NaN	NaN	1	NaN	NaN	NaN
PPP2R3B	A0A0G2JN52;A0A0G2JNR6;Q9Y5P8	6;6;6	_VLQPVLK[GlyGly (K)]M[Oxidation (M)]K_.3	1397.02	NaN	NaN	NaN	NaN	NaN	1	NaN	NaN	NaN	NaN	NaN
PPP2R3B	A0A0G2JN52;A0A0G2JNR6;Q9Y5P8	461;461;461	_C[Carbamidomethyl (C)]K[GlyGly (K)]LANVFFDTFFNIEK_.3	565.144	NaN	NaN	NaN	NaN	NaN	1	NaN	NaN	NaN	NaN	NaN
CNOT3	A0A0G2JN65;A0A0G2JPP0;H0Y5X7;O75175	23;23;215;683	_AQYLAAK[GlyGly (K)]ALK_.3	1670.92	NaN	1778.59	NaN	NaN	NaN	1	NaN	1	NaN	NaN	NaN
TSEN34	A0A0G2JNK5;A9C4B9;B0V3J0;E7EQB3;Q9BSV6	119;119;116;119;116	_ITEGQAAK[GlyGly (K)]K_.2	1432.14	881.587	943.531	1520.91	1717.49	1560.91	1	1	1	1	1	1
TSEN34	A0A0G2JNK5;A9C4B9;B0V3J0;E7EQB3;Q9BSV6	119;119;116;119;116	_ITEGQAAK[GlyGly (K)]K_.3	7208.93	7272.4	7058.1	4159.03	4731.1	NaN	1	1	1	1	1	NaN
SLC12A7	A0A0G2JNW7;Q9Y666	441;441	_SGDLK[GlyGly (K)]DAQK_.2	2768.16	3038.49	2810.26	3500.9	2635.42	3553.98	1	1	1	1	1	1
SLC12A7	A0A0G2JNW7;Q9Y666	1003;1003	_DLFSM[Oxidation (M)]K[GlyGly (K)]PDQSNVR_.3	12522.4	13703.4	12698.7	12004.8	11882.1	12153	1	1	1	1	1	1
SLC12A7	A0A0G2JNW7;Q9Y666	1003;1003	_DLFSM[Oxidation (M)]K[GlyGly (K)]PDQSNVR_.2	NaN	NaN	NaN	NaN	709.355	NaN	NaN	NaN	NaN	NaN	1	NaN
SLC12A7	A0A0G2JNW7;Q9Y666	986;986	_LIAEK[GlyGly (K)]YR_.2	4462.25	NaN	5026.72	NaN	5110.25	NaN	1	NaN	1	NaN	1	NaN
SLC12A7	A0A0G2JNW7;Q9Y666	656;656	_GAEK[GlyGly (K)]EWGDGIR_.3	NaN	691.626	NaN	NaN	NaN	NaN	NaN	1	NaN	NaN	NaN	NaN
SCRIB	A0A0G2JNZ2;A0A0G2JPP5;Q14160;Q14160-3	267;267;267;267	_QLSILK[GlyGly (K)]VDQNR_.3	8428.31	7778.43	8846.82	9303.09	7394.02	7041.31	1	1	1	1	1	1
SCRIB	A0A0G2JNZ2;A0A0G2JPP5;Q14160;Q14160-3	103;103;103;103	_FC[Carbamidomethyl (C)]K[GlyGly (K)]ALEIADFSGNPLSR_.3	6848.35	5095.45	6111.23	5864.53	7204.2	7171.21	1	1	1	1	1	1
SCRIB	A0A0G2JNZ2;A0A0G2JPP5;Q14160;Q14160-3	311;311;311;311	_LTK[GlyGly (K)]LTNLNVDR_.3	5489.42	4319.15	6268.19	5611.52	5104	4982.33	1	1	1	1	1	1
SCRIB	A0A0G2JNZ2;A0A0G2JPP5;Q14160;Q14160-3	50;50;50;50	_ELPK[GlyGly (K)]PFFR_.3	8038.07	9422.63	NaN	4247.89	4367.53	4380.05	1	1	NaN	1	1	1
ABR	A0A0G2JQ41;B7Z683;Q12979;Q12979-2;Q12979-4	576;440;658;621;612	_SK[GlyGly (K)]VPYIVR_.3	11227.2	12503.6	10998.7	11482.2	6831.7	9683.43	1	1	1	1	1	1
ABR	A0A0G2JQ41;B7Z683;Q12979;Q12979-2;Q12979-4	576;440;658;621;612	_SK[GlyGly (K)]VPYIVR_.2	2400.91	2581.49	2775.14	2840.03	2830.8	2969.36	1	1	1	1	1	1
LPCAT1	A0A0G2JQ62;Q8NF37	141;186	_TVEEIK[GlyGly (K)]R_.2	9450.13	9069.04	9021.41	8476.54	8237.05	8281.15	1	1	1	1	1	1
LPCAT1	A0A0G2JQ62;Q8NF37	295;340	_GLGLK[GlyGly (K)]PEK_.2	NaN	NaN	NaN	3877.45	2564.68	NaN	NaN	NaN	NaN	1	1	NaN
RBFOX2	A0A0G2JRA5;A0A0G2JRD1;B0QYV1;O43251;O43251-10;O43251-2;O43251-5;O43251-6;O43251-8;S4R3K7	177;18;149;178;168;169;168;238;239;21	_EK[GlyGly (K)]LHGTVVEGR_.3	1789.99	NaN	NaN	NaN	NaN	NaN	1	NaN	NaN	NaN	NaN	NaN
TTC26	A0AVF1	165	_SHYQEAIDIYK[GlyGly (K)]R_.3	38661.6	40926.3	38313.4	41325.6	39992.9	40584.5	1	1	1	1	1	1
TTC26	A0AVF1	30	_LEELLSK[GlyGly (K)]R_.3	30405.4	27231	29780.4	28500.9	24382.2	23272.9	1	1	1	1	1	1
TTC26	A0AVF1	30	_LEELLSK[GlyGly (K)]R_.2	6222.77	6101.8	5795.29	6359.95	6592.89	6114.87	1	1	1	1	1	1
TTC26	A0AVF1	109	_QAEAAGFK[GlyGly (K)]ASK_.2	871.06	890.469	1057.94	907.611	714.632	610.31	1	1	1	1	1	1
TTC26	A0AVF1	109	_QAEAAGFK[GlyGly (K)]ASK_.3	9124.11	12098.9	12405.7	9615.22	9801.46	NaN	1	1	1	1	1	NaN
TTC26	A0AVF1	404	_AATGNTSEGEEAFLLIQSEK[GlyGly (K)]M[Oxidation (M)]K_.3	7389.43	5328.48	7362.1	5704.86	8303.18	7232.63	1	1	1	1	1	1
TTC26	A0AVF1	244	_SLM[Oxidation (M)]DNASSSFEFAK[GlyGly (K)]ELIR_.3	3828.81	1237.9	2379.16	3535.26	3887.91	4383.17	1	1	1	1	1	1
TTC26	A0AVF1	310	_DLEPTTPQEYILK[GlyGly (K)]GVVNAALGQEM[Oxidation (M)]GSR_.3	5044.82	8070.7	4922.97	NaN	7396.11	8574.96	1	1	1	NaN	1	1
TTC26	A0AVF1	237	_AAEAELK[GlyGly (K)]SLM[Oxidation (M)]DNASSSFEFAK_.3	NaN	NaN	4015.82	3839.82	3826.49	4384.5	NaN	NaN	1	1	1	1
TTC26	A0AVF1	474	_M[Oxidation (M)]GQFYYSAK[GlyGly (K)]AFDVLER_.3	61186.6	63279.8	34637.4	35047.8	23649.1	24563.4	1	1	1	1	1	1
TTC26	A0AVF1	490	_LDPNPEYWEGK[GlyGly (K)]R_.3	20556.6	20645.7	25013.3	22109.4	21548.9	20297.1	1	1	1	1	1	1
TTC26	A0AVF1	38	_DFTGAITLLEFK[GlyGly (K)]R_.3	8819.36	8422.04	7698.69	9110.92	6828.82	7603.99	1	1	1	1	1	1
TTC26	A0AVF1	337	_DHM[Oxidation (M)]K[GlyGly (K)]IAQQFFQLVGGSASEC[Carbamidomethyl (C)]DTIPGR_.4	NaN	NaN	11193.3	NaN	7069.45	NaN	NaN	NaN	1	NaN	1	NaN
TTC26	A0AVF1	424	_M[Oxidation (M)]K[GlyGly (K)]NDYIYLSWLAR_.3	NaN	NaN	4207.69	NaN	NaN	NaN	NaN	NaN	1	NaN	NaN	NaN
TMEM129	A0AVI4	293	_ASVK[GlyGly (K)]LVK_.2	517.426	NaN	491.555	NaN	443.102	286.112	1	NaN	1	NaN	1	1
TMEM129	A0AVI4	152	_IDK[GlyGly (K)]FATGAPGAR_.3	10403	11260	9622.58	NaN	13256.4	11095	1	1	1	NaN	1	1
ADAM9	A0AVL1;F8WC54;Q13443;Q13443-2	298;298;298;298	_HDSAQLVLK[GlyGly (K)]K_.3	1859.72	2188.45	NaN	1992.67	NaN	NaN	1	1	NaN	1	NaN	NaN
UBA6	A0AVT1	538	_IDAHLNK[GlyGly (K)]VC[Carbamidomethyl (C)]PTTETIYNDEFYTK_.4	8316.56	9890.13	9971.23	10019.6	11149.9	9843.84	1	1	1	1	1	1
UBA6	A0AVT1	538	_IDAHLNK[GlyGly (K)]VC[Carbamidomethyl (C)]PTTETIYNDEFYTK_.3	2200.43	2955.83	2012.56	2093.21	2068.93	2211.74	1	1	1	1	1	1
UBA6	A0AVT1	645	_FESSFSHK[GlyGly (K)]PSLFNK_.3	4367.38	4622.46	4537.78	5743.05	4941.08	4576.66	1	1	1	1	1	1
UBA6	A0AVT1	645	_FESSFSHK[GlyGly (K)]PSLFNK_.4	4702.99	4695.53	4406.5	5673.68	4077.82	3506.78	1	1	1	1	1	1
UBA6	A0AVT1	491	_GM[Oxidation (M)]ITVTDPDLIEK[GlyGly (K)]SNLNR_.3	4747.93	5479.7	7815.2	6376.48	8081.85	8955.04	1	1	1	1	1	1
UBA6	A0AVT1	520	_PK[GlyGly (K)]SYTAADATLK_.3	15234.6	15705.8	14198.8	15042.7	14321.8	14544.4	1	1	1	1	1	1
UBA6	A0AVT1	520	_PK[GlyGly (K)]SYTAADATLK_.2	749.721	NaN	694.036	NaN	647.574	782.686	1	NaN	1	NaN	1	1
UBA6	A0AVT1	154	_YQC[Carbamidomethyl (C)]VVLTEM[Oxidation (M)]K[GlyGly (K)]LPLQK_.3	4206.82	3354.58	3295.43	2342.65	4200.56	NaN	1	1	1	1	1	NaN
UBA6	A0AVT1	792	_IQEFK[GlyGly (K)]PSNK_.2	837.348	687.441	573.825	595.319	NaN	NaN	1	1	1	1	NaN	NaN
UBA6	A0AVT1	673	_IQSGHSLEGC[Carbamidomethyl (C)]FQVIK[GlyGly (K)]LLSR_.4	7249.65	7604.83	8331.99	7788.91	8221.01	5571.16	1	1	1	1	1	1
UBA6	A0AVT1	49	_YVLGDTAM[Oxidation (M)]QK[GlyGly (K)]M[Oxidation (M)]AK_.3	2250.06	2812.22	2404.92	2032.09	2616.86	3157.47	1	1	1	1	1	1
UBA6	A0AVT1	176	_SQC[Carbamidomethyl (C)]PPIK[GlyGly (K)]FISADVHGIWSR_.4	7134.63	6111.84	6317.34	NaN	5570	4664.39	1	1	1	NaN	1	1
UBA6	A0AVT1	886	_IAGK[GlyGly (K)]IIPAIATTTATVSGLVALEM[Oxidation (M)]IK_.3	3767.27	4823.24	NaN	4784.24	7924.94	5456.97	1	1	NaN	1	1	1
UBA6	A0AVT1	870	_AK[GlyGly (K)]M[Oxidation (M)]YSIEPADR_.3	4726.73	5032.43	6294.54	NaN	2529.28	NaN	1	1	1	NaN	1	NaN
UBA6	A0AVT1	643	_DK[GlyGly (K)]FESSFSHK_.3	3788.38	3281.58	3414.02	4851.31	NaN	NaN	1	1	1	1	NaN	NaN
UBA6	A0AVT1	169	_K[GlyGly (K)]INDFC[Carbamidomethyl (C)]R_.3	1321.45	1814.16	NaN	2105.79	NaN	NaN	1	1	NaN	1	NaN	NaN
UBA6	A0AVT1	169	_K[GlyGly (K)]INDFC[Carbamidomethyl (C)]R_.2	NaN	NaN	NaN	NaN	942.783	NaN	NaN	NaN	NaN	NaN	1	NaN
UBA6	A0AVT1	616	_DPPEEEIPFC[Carbamidomethyl (C)]TLK[GlyGly (K)]SFPAAIEHTIQWAR_.4	NaN	NaN	NaN	NaN	3677.19	2436.73	NaN	NaN	NaN	NaN	1	1
UBA6	A0AVT1	293	_TPK[GlyGly (K)]TVFFESLER_.2	NaN	NaN	NaN	NaN	NaN	4275.28	NaN	NaN	NaN	NaN	NaN	1
UBA6	A0AVT1	707	_FEK[GlyGly (K)]YFNHK_.3	821.885	747.688	NaN	NaN	NaN	NaN	1	1	NaN	NaN	NaN	NaN
UBA6	A0AVT1	215	_EIFISNITQANPGIVTC[Carbamidomethyl (C)]LENHPHK[GlyGly (K)]LETGQFLTFR_.5	NaN	NaN	NaN	NaN	3806.3	NaN	NaN	NaN	NaN	NaN	1	NaN
UBA6	A0AVT1	823	_NAIFQLEK[GlyGly (K)]AILSNEATK_.3	NaN	NaN	NaN	2946	NaN	NaN	NaN	NaN	NaN	1	NaN	NaN
UBA6	A0AVT1	710	_YFNHK[GlyGly (K)]ALQLLHC[Carbamidomethyl (C)]FPLDIR_.4	NaN	NaN	2219.32	NaN	NaN	NaN	NaN	NaN	1	NaN	NaN	NaN
SH3PXD2B	A1X283;G3V144	12;12	_VLDVQK[GlyGly (K)]R_.2	NaN	NaN	NaN	383.798	NaN	NaN	NaN	NaN	NaN	1	NaN	NaN
ACO2	A2A274;Q99798	532;507	_FNPETDYLTGTDGK[GlyGly (K)]K_.3	7854.1	7934.4	7080.66	7932.94	7050.08	8952.86	1	1	1	1	1	1
ACO2	A2A274;Q99798	756;731	_DFTPGK[GlyGly (K)]PLK_.2	2860.07	2123.02	2854.94	3000.87	2917.77	2332.22	1	1	1	1	1	1
ACO2	A2A274;Q99798	743;718	_IHPVDK[GlyGly (K)]LTIQGLK_.3	9399.63	8879.28	7050.93	6730.94	NaN	7083.32	1	1	1	1	NaN	1
ACO2	A2A274;Q99798	143;143	_AK[GlyGly (K)]DINQEVYNFLATAGAK_.3	NaN	NaN	8957.35	10019.4	3926.97	5647.49	NaN	NaN	1	1	1	1
ACO2	A2A274;Q99798	749;724	_LTIQGLK[GlyGly (K)]DFTPGK_.3	14901.9	16293.9	14717.9	14879.7	12446.7	16343.9	1	1	1	1	1	1
ACO2	A2A274;Q99798	421;396	_SAAVAK[GlyGly (K)]QALAHGLK_.3	1623.76	1218.06	1834.33	620.933	1540.99	881.91	1	1	1	1	1	1
ACO2	A2A274;Q99798	617;592	_C[Carbamidomethyl (C)]TTDHISAAGPWLK[GlyGly (K)]FR_.4	NaN	NaN	NaN	1560.21	NaN	NaN	NaN	NaN	NaN	1	NaN	NaN
ACO2	A2A274;Q99798	226;226	_C[Carbamidomethyl (C)]PK[GlyGly (K)]VIGVK_.2	828.983	NaN	NaN	NaN	NaN	NaN	1	NaN	NaN	NaN	NaN	NaN
ACO2	A2A274;Q99798	435;410	_C[Carbamidomethyl (C)]K[GlyGly (K)]SQFTITPGSEQIR_.3	NaN	NaN	762.774	NaN	NaN	NaN	NaN	NaN	1	NaN	NaN	NaN
ACO2	A2A274;Q99798	560;535	_GEFDPGQDTYQHPPK[GlyGly (K)]DSSGQHVDVSPTSQR_.4	1	NaN	NaN	NaN	NaN	NaN	1	NaN	NaN	NaN	NaN	NaN
ALG6	A2A2G4;Q9Y672	102;102	_GYESQAHK[GlyGly (K)]LFM[Oxidation (M)]R_.3	2600.49	2213.57	2909.35	2604.5	2341.48	2459.84	1	1	1	1	1	1
ALG6	A2A2G4;Q9Y672	318;316	_LILQPSSK[GlyGly (K)]GFK_.3	NaN	NaN	4937.99	4441.51	3749.11	3820.35	NaN	NaN	1	1	1	1
ALG6	A2A2G4;Q9Y672	413;411	_TSEEELQLK[GlyGly (K)]SFSISVR_.3	NaN	NaN	3701.12	1793.34	NaN	2840.64	NaN	NaN	1	1	NaN	1
PFDN6	A2AB88;O15212	9;9	_LQGEVEK[GlyGly (K)]YQQLQK_.3	847.891	1036.85	559.455	NaN	NaN	1082.74	1	1	1	NaN	NaN	1
PFDN6	A2AB88;O15212	59;59	_LLGPVLVK[GlyGly (K)]QELGEAR_.3	12656.5	11445.1	11077.5	12418.4	12191.4	12611.3	1	1	1	1	1	1
PFDN6	A2AB88;O15212	16;16	_YQQLQK[GlyGly (K)]DLSK_.3	1701.2	1614.99	NaN	NaN	NaN	4131.98	1	1	NaN	NaN	NaN	1
MPG	A2IDA3;P29372;P29372-2;P29372-4;P29372-5	204;221;216;216;204	_LC[Carbamidomethyl (C)]QALAINK[GlyGly (K)]SFDQR_.3	2428.61	2194.04	2033.4	3653.73	2330.54	2650.99	1	1	1	1	1	1
MRPL28	A2IDC6;A2IDC7;Q13084;Q4TT37	157;157;157;157	_FGM[Oxidation (M)]DLK[GlyGly (K)]R_.3	8512.43	8467.62	7214.05	6215.53	7061.36	9321.44	1	1	1	1	1	1
MRPL28	A2IDC6;A2IDC7;Q13084;Q4TT37	157;157;157;157	_FGM[Oxidation (M)]DLK[GlyGly (K)]R_.2	2596.58	2995.03	2966.99	2915.16	2974.96	2276.07	1	1	1	1	1	1
MRPL28	A2IDC6;A2IDC7;Q13084;Q4TT37	185;185;185;185	_AAIYDK[GlyGly (K)]YK_.2	5443.19	4519.86	4740.22	4015.5	4672.28	3659.94	1	1	1	1	1	1
MRPL28	A2IDC6;A2IDC7;Q13084;Q4TT37	148;148;148;148	_TPK[GlyGly (K)]EDLC[Carbamidomethyl (C)]SK_.3	1419.84	2431.39	1425.55	1859.03	NaN	1963.51	1	1	1	1	NaN	1
MRPL28	A2IDC6;A2IDC7;Q13084;Q4TT37	148;148;148;148	_TPK[GlyGly (K)]EDLC[Carbamidomethyl (C)]SK_.2	1214.67	1067.84	NaN	1605.07	1139.02	NaN	1	1	NaN	1	1	NaN
TCEAL4	A2RQR6;Q96EI5;Q96EI5-2	111;140;283	_EYK[GlyGly (K)]EAIHDM[Oxidation (M)]NFSNEDM[Oxidation (M)]IR_.4	376650	399900	337951	379681	360737	386194	1	1	1	1	1	1
TCEAL4	A2RQR6;Q96EI5;Q96EI5-2	111;140;283	_EYK[GlyGly (K)]EAIHDM[Oxidation (M)]NFSNEDM[Oxidation (M)]IR_.3	116888	138519	114964	118600	139270	134677	1	1	1	1	1	1
TCEAL4	A2RQR6;Q96EI5;Q96EI5-2	111;140;283	_EYK[GlyGly (K)]EAIHDM[Oxidation (M)]NFSNEDM[Oxidation (M)]IR_.2	1	1	NaN	NaN	1	321.926	1	1	NaN	NaN	1	1
TCEAL4	A2RQR6;Q96EI5;Q96EI5-2	111;140;283	_EYK[GlyGly (K)]EAIHDMNFSNEDM[Oxidation (M)]IR_.3	NaN	NaN	NaN	12207.7	NaN	NaN	NaN	NaN	NaN	1	NaN	NaN
NBAS	A2RRP1	1058	_PISFVK[GlyGly (K)]NTQSSSEEAR_.3	3195.68	3864.08	3417.39	4579.5	3797.64	3882.28	1	1	1	1	1	1
NBAS	A2RRP1	712	_YDAEFFK[GlyGly (K)]K_.3	3207.65	2335.87	2027.75	1994.62	2554	1776.65	1	1	1	1	1	1
NBAS	A2RRP1	712	_YDAEFFK[GlyGly (K)]K_.2	1096.21	968.515	1152.1	1573.89	1406.93	NaN	1	1	1	1	1	NaN
NBAS	A2RRP1	113	_SAK[GlyGly (K)]DDFTSIIGK_.3	7033.14	7368.83	8032.51	7849.51	7775.79	6527.39	1	1	1	1	1	1
NBAS	A2RRP1	113	_SAK[GlyGly (K)]DDFTSIIGK_.2	5005.25	NaN	2638.47	3362.84	2914.09	NaN	1	NaN	1	1	1	NaN
NBAS	A2RRP1	942	_C[Carbamidomethyl (C)]EK[GlyGly (K)]QSPGVANELLK_.3	1629.91	1440.83	1682.16	2128.14	1564.85	NaN	1	1	1	1	1	NaN
NBAS	A2RRP1	1660	_FTADDQYK[GlyGly (K)]R_.3	5087.7	5888.72	5275.29	5725.28	8581.86	9795.71	1	1	1	1	1	1
NBAS	A2RRP1	1660	_FTADDQYK[GlyGly (K)]R_.2	491.356	NaN	NaN	NaN	858.341	604.957	1	NaN	NaN	NaN	1	1
NBAS	A2RRP1	1592	_DK[GlyGly (K)]C[Carbamidomethyl (C)]HPLYR_.3	2298.6	NaN	2723.22	2869.45	2553.52	NaN	1	NaN	1	1	1	NaN
NBAS	A2RRP1	1905	_AVTK[GlyGly (K)]LSVEAR_.3	7931.23	8396.21	7366.4	8051.39	5918.86	6540.89	1	1	1	1	1	1
NBAS	A2RRP1	1978	_NSEQETLQK[GlyGly (K)]YSHLYDLSR_.4	NaN	4898.31	3070.41	3021.04	3222.47	NaN	NaN	1	1	1	1	NaN
NBAS	A2RRP1	1022	_GYGDK[GlyGly (K)]TEATTK_.3	2418.87	2414.55	2613.43	3806.58	2607.83	NaN	1	1	1	1	1	NaN
NBAS	A2RRP1	1165	_VSYEK[GlyGly (K)]SIDLVLAASR_.3	NaN	NaN	NaN	6560.33	7087.52	NaN	NaN	NaN	NaN	1	1	NaN
NBAS	A2RRP1	1510	_TGK[GlyGly (K)]LAEAK_.3	2635.01	NaN	2189.8	NaN	NaN	NaN	1	NaN	1	NaN	NaN	NaN
NBAS	A2RRP1	1510	_TGK[GlyGly (K)]LAEAK_.2	415.228	NaN	NaN	NaN	NaN	727.806	1	NaN	NaN	NaN	NaN	1
NBAS	A2RRP1	1793	_VVASGLNYK[GlyGly (K)]K_.3	NaN	964.23	982.739	894.409	355.33	620.955	NaN	1	1	1	1	1
NBAS	A2RRP1	1258	_QSTK[GlyGly (K)]LLGLAELLR_.3	NaN	NaN	12757	NaN	NaN	6454.71	NaN	NaN	1	NaN	NaN	1
NBAS	A2RRP1	668	_LVNFSK[GlyGly (K)]LTLEQK_.3	NaN	NaN	3217.76	NaN	6509.5	NaN	NaN	NaN	1	NaN	1	NaN
NBAS	A2RRP1	1242	_ISLIK[GlyGly (K)]EC[Carbamidomethyl (C)]ISQSPTC[Carbamidomethyl (C)]YK_.3	3040.68	2681.05	NaN	NaN	NaN	NaN	1	1	NaN	NaN	NaN	NaN
NBAS	A2RRP1	798	_AK[GlyGly (K)]DWC[Carbamidomethyl (C)]EELAC[Carbamidomethyl (C)]R_.3	NaN	NaN	NaN	2299.4	NaN	NaN	NaN	NaN	NaN	1	NaN	NaN
NBAS	A2RRP1	2226	_SLYNTK[GlyGly (K)]QM[Oxidation (M)]LPAEGVK_.3	NaN	1833.7	NaN	NaN	NaN	NaN	NaN	1	NaN	NaN	NaN	NaN
NBAS	A2RRP1	1513	_LAEAK[GlyGly (K)]NK_.2	NaN	NaN	NaN	NaN	NaN	1	NaN	NaN	NaN	NaN	NaN	1
NBAS	A2RRP1	956	_EYLVTLAK[GlyGly (K)]GDLK_.3	8850.19	NaN	NaN	NaN	NaN	NaN	1	NaN	NaN	NaN	NaN	NaN
TARSL2	A2RTX5	376	_IYGISFPDNK[GlyGly (K)]M[Oxidation (M)]M[Oxidation (M)]R_.3	4385.73	4519.48	7333.2	NaN	6045.7	4822.02	1	1	1	NaN	1	1
TARSL2	A2RTX5	318	_ILNEK[GlyGly (K)]VNTATTTVYR_.3	2876.58	3007.74	2894.33	3335.95	3641.43	4290.89	1	1	1	1	1	1
TARSL2	A2RTX5	126	_HQPIFIK[GlyGly (K)]ER_.3	1491.07	1311.52	1520.29	NaN	NaN	NaN	1	1	1	NaN	NaN	NaN
TARSL2	A2RTX5	679	_M[Oxidation (M)]IAILSENYGGK[GlyGly (K)]WPFWLSPR_.3	NaN	NaN	59077.6	44591.6	NaN	NaN	NaN	NaN	1	1	NaN	NaN
TARSL2	A2RTX5	759	_EK[GlyGly (K)]IDNAVNVR_.3	3977.45	NaN	NaN	NaN	3662.78	NaN	1	NaN	NaN	NaN	1	NaN
TARSL2	A2RTX5	405	_IGK[GlyGly (K)]EQELFFFHDLSPGSC[Carbamidomethyl (C)]FFLPR_.4	NaN	NaN	22340	NaN	14056.4	NaN	NaN	NaN	1	NaN	1	NaN
DENND3	A2RUS2;A2RUS2-2;E9PF32;H0YAY3	657;605;737;662	_VQESGIVK[GlyGly (K)]DASIIHR_.4	3629.28	2989.35	2261.98	2505.32	2638.6	NaN	1	1	1	1	1	NaN
DENND3	A2RUS2;A2RUS2-2;E9PF32;H0YAY3	657;605;737;662	_VQESGIVK[GlyGly (K)]DASIIHR_.3	NaN	NaN	NaN	1384.38	NaN	NaN	NaN	NaN	NaN	1	NaN	NaN
DENND3	A2RUS2;A2RUS2-2;E9PF32;H0YAY3	590;538;670;595	_IFPTDLVK[GlyGly (K)]R_.3	6371.79	6092.18	5181.95	5100.33	NaN	5073.29	1	1	1	1	NaN	1
DENND3	A2RUS2;A2RUS2-2;E9PF32;H0YAY3	135;135;215;192	_PC[Carbamidomethyl (C)]K[GlyGly (K)]DFEVDSHIK_.3	NaN	NaN	325.798	NaN	NaN	NaN	NaN	NaN	1	NaN	NaN	NaN
FUOM	A2VDF0;A2VDF0-2	2;2	_VALK[GlyGly (K)]GVPALLSPELLYALAR_.3	NaN	1491.39	2693.73	1945.52	NaN	2430.05	NaN	1	1	1	NaN	1
FUOM	A2VDF0;A2VDF0-2	110;110	_ALAK[GlyGly (K)]IER_.2	NaN	NaN	2870.2	2786.57	NaN	3208.84	NaN	NaN	1	1	NaN	1
KIAA0922	A2VDJ0-3;A2VDJ0-5;A2VDJ0-6;H0Y2M0	642;726;578;503	_ELLK[GlyGly (K)]VGGR_.2	1715.12	1341.95	2069.78	1582.55	2396.3	2324.63	1	1	1	1	1	1
KIAA0922	A2VDJ0-3;A2VDJ0-5;A2VDJ0-6;H0Y2M0	241;241;93;102	_VC[Carbamidomethyl (C)]QQLK[GlyGly (K)]GC[Carbamidomethyl (C)]YLESDDVLR_.3	NaN	NaN	NaN	1649.04	2820.66	2161.88	NaN	NaN	NaN	1	1	1
KIAA0922	A2VDJ0-3;A2VDJ0-5;A2VDJ0-6;H0Y2M0	851;935;787;712	_NFLDTYGPSDK[GlyGly (K)]GR_.3	5890.78	NaN	NaN	NaN	NaN	NaN	1	NaN	NaN	NaN	NaN	NaN
KIAA0922	A2VDJ0-3;A2VDJ0-5;A2VDJ0-6;H0Y2M0	354;354;206;215	_AATSC[Carbamidomethyl (C)]DSGIIEDVK[GlyGly (K)]K_.3	1951.95	NaN	NaN	NaN	NaN	NaN	1	NaN	NaN	NaN	NaN	NaN
AURKA	A3KFJ0;O14965;Q5QPD4	225;225;225	_LSK[GlyGly (K)]FDEQR_.3	9777.74	10923.9	10383	8887.91	8016.49	8158.52	1	1	1	1	1	1
AURKA	A3KFJ0;O14965;Q5QPD4	225;225;225	_LSK[GlyGly (K)]FDEQR_.2	925.172	1127.1	761.546	1178.09	1330.58	1294.48	1	1	1	1	1	1
AURKA	A3KFJ0;O14965;Q5QPD4	167;167;167	_AQLEK[GlyGly (K)]AGVEHQLR_.3	3486.7	3732.14	3802.02	4490.81	3561.04	4609.61	1	1	1	1	1	1
AURKA	A3KFJ0;O14965;Q5QPD4	167;167;167	_AQLEK[GlyGly (K)]AGVEHQLR_.4	3434.4	4079.74	3393.88	3268.39	3078.94	3233.11	1	1	1	1	1	1
AURKA	A3KFJ0;O14965;Q5QPD4	221;221;221	_ELQK[GlyGly (K)]LSK_.2	1592.54	1985.38	1803.12	1609.5	1908.52	1539.21	1	1	1	1	1	1
VWA8	A3KMH1	139	_DTTETDLK[GlyGly (K)]QR_.3	4572.07	4398.9	3559.96	4321.61	4273.77	4555.13	1	1	1	1	1	1
VWA8	A3KMH1	139	_DTTETDLK[GlyGly (K)]QR_.2	1660.37	1587.01	1623.53	1311.54	1963.48	1753.51	1	1	1	1	1	1
VWA8	A3KMH1	1627	_LK[GlyGly (K)]EIQM[Oxidation (M)]SEYDAATYER_.3	3112.25	3085.24	3638.27	3362.79	3640.25	4582.26	1	1	1	1	1	1
VWA8	A3KMH1	1605	_DAVPEEVK[GlyGly (K)]R_.3	4993.02	6151.49	3821.54	3453.39	4357.52	4756.42	1	1	1	1	1	1
[truncated: 30,395 more rows]

## Sheet: B - DIA_Resolution
Genes	UniProtIds	PEP.PeptidePosition	EG.PrecursorId	Intensity_21W_30k_rep1	Intensity_21W_30k_rep2	Intensity_33W_15k_rep1	Intensity_33W_15k_rep2	Intensity_33W_30k_rep1	Intensity_33W_30k_rep2	Intensity_46W_30k_rep1	Intensity_46W_30k_rep2	Intensity_54W_15k_rep1	Intensity_54W_15k_rep2	21W_30k_rep1_PTM_probability	21W_30k_rep2_PTM_probability	33W_15k_rep1_PTM_probability	33W_15k_rep2_PTM_probability	33W_30k_rep1_PTM_probability	33W_30k_rep2_PTM_probability	46W_30k_rep1_PTM_probability	46W_30k_rep2_PTM_probability	54W_15k_rep1_PTM_probability	54W_15k_rep2_PTM_probability
PDCD6	A0A024QZ42;O75340	43;113	_NELK[GlyGly (K)]QALSGFGYR_.3	3230.6	2741.8	3153.22	NaN	NaN	NaN	NaN	3998.14	NaN	5267.61	1	1	1	NaN	NaN	NaN	NaN	1	NaN	1
SERPINB6	A0A024QZX5;A0A087X1N8;P35237	304;319;300	_ADFSGM[Oxidation (M)]SQTDLSLSK[GlyGly (K)]VVHK_.4	901.782	NaN	804.397	NaN	1086.99	853.977	738.247	871.944	243.489	NaN	1	NaN	1	NaN	1	1	1	1	1	NaN
SERPINB6	A0A024QZX5;A0A087X1N8;P35237	304;319;300	_ADFSGM[Oxidation (M)]SQTDLSLSK[GlyGly (K)]VVHK_.3	NaN	NaN	NaN	NaN	1	NaN	NaN	NaN	NaN	1	NaN	NaN	NaN	NaN	1	NaN	NaN	NaN	NaN	1
SERPINB6	A0A024QZX5;A0A087X1N8;P35237	98;113;94	_LFGEK[GlyGly (K)]SC[Carbamidomethyl (C)]DFLSSFR_.3	NaN	NaN	NaN	NaN	NaN	NaN	7498.22	NaN	NaN	6429.66	NaN	NaN	NaN	NaN	NaN	NaN	1	NaN	NaN	1
TADA2L;TADA2A	A0A024R0Y4;O75478	302;302	_TYDHLK[GlyGly (K)]K_.3	2912.06	NaN	2538.87	NaN	2671.84	1781.29	1895.97	NaN	2818.46	3925.83	1	NaN	1	NaN	1	1	1	NaN	1	1
TADA2L;TADA2A	A0A024R0Y4;O75478	235;235	_K[GlyGly (K)]FQLM[Oxidation (M)]ER_.3	NaN	NaN	14116.8	NaN	NaN	12370.9	NaN	NaN	NaN	NaN	NaN	NaN	1	NaN	NaN	1	NaN	NaN	NaN	NaN
CPEB1	A0A024R214;A0A087WVR7;A0A087WXG7;A0A087X171;Q9BZB8;Q9BZB8-2;Q9BZB8-3;Q9BZB8-4	283;226;250;223;223;148;223;148	_DPLK[GlyGly (K)]M[Oxidation (M)]GVGSR_.3	NaN	NaN	NaN	3231.46	2798.84	NaN	NaN	3552.31	NaN	4304.38	NaN	NaN	NaN	1	1	NaN	NaN	1	NaN	1
CPEB1	A0A024R214;A0A087WVR7;A0A087WXG7;A0A087X171;Q9BZB8;Q9BZB8-2;Q9BZB8-3;Q9BZB8-4	283;226;250;223;223;148;223;148	_DPLK[GlyGly (K)]M[Oxidation (M)]GVGSR_.2	NaN	814.555	NaN	NaN	NaN	1205.26	NaN	849.105	NaN	1047.72	NaN	1	NaN	NaN	NaN	1	NaN	1	NaN	1
HDLBP	A0A024R4E5;Q00341	173;173	_LQDLELK[GlyGly (K)]TATK_.3	NaN	8568.97	3647.31	2710.39	2168.37	1819.51	1930.54	2383.55	1941.09	2248.24	NaN	1	1	1	1	1	1	1	1	1
HDLBP	A0A024R4E5;Q00341	173;173	_LQDLELK[GlyGly (K)]TATK_.2	NaN	1760.28	670.289	NaN	NaN	NaN	NaN	NaN	NaN	NaN	NaN	1	1	NaN	NaN	NaN	NaN	NaN	NaN	NaN
HDLBP	A0A024R4E5;Q00341	854;854	_DC[Carbamidomethyl (C)]VEAAK[GlyGly (K)]K_.2	NaN	3522.8	NaN	NaN	2455.74	NaN	12038.2	5202.33	NaN	NaN	NaN	1	NaN	NaN	1	NaN	1	1	NaN	NaN
HDLBP	A0A024R4E5;Q00341	266;266	_TEIVFTGEK[GlyGly (K)]EQLAQAVAR_.3	5535.02	NaN	NaN	NaN	6120.53	NaN	NaN	NaN	NaN	1778360	1	NaN	NaN	NaN	1	NaN	NaN	NaN	NaN	1
HDLBP	A0A024R4E5;Q00341	615;615	_IDLPAENSNSETIIITGK[GlyGly (K)]R_.3	NaN	NaN	2581.66	NaN	4466.99	NaN	NaN	4163.82	NaN	NaN	NaN	NaN	1	NaN	1	NaN	NaN	1	NaN	NaN
HDLBP	A0A024R4E5;Q00341	847;847	_VTLK[GlyGly (K)]GAK_.2	NaN	1111.31	NaN	3876.91	NaN	NaN	NaN	NaN	2150.92	NaN	NaN	1	NaN	1	NaN	NaN	NaN	NaN	1	NaN
HDLBP	A0A024R4E5;Q00341	198;198	_ITGTK[GlyGly (K)]EGIEK_.2	NaN	NaN	NaN	340.806	NaN	606.956	NaN	375.602	NaN	NaN	NaN	NaN	NaN	1	NaN	1	NaN	1	NaN	NaN
HDLBP	A0A024R4E5;Q00341	741;741	_FLIGK[GlyGly (K)]GGGK_.3	NaN	NaN	NaN	NaN	744.453	NaN	1221.24	728.769	823.501	NaN	NaN	NaN	NaN	NaN	1	NaN	1	1	1	NaN
HDLBP	A0A024R4E5;Q00341	741;741	_FLIGK[GlyGly (K)]GGGK_.2	NaN	NaN	NaN	NaN	NaN	508.608	NaN	NaN	NaN	NaN	NaN	NaN	NaN	NaN	NaN	1	NaN	NaN	NaN	NaN
HDLBP	A0A024R4E5;Q00341	483;483	_IEGDPQGVQQAK[GlyGly (K)]R_.3	NaN	NaN	NaN	NaN	853.655	NaN	976.769	NaN	NaN	NaN	NaN	NaN	NaN	NaN	1	NaN	1	NaN	NaN	NaN
HDLBP	A0A024R4E5;Q00341	471;471	_IPPDSEK[GlyGly (K)]SNLIR_.3	NaN	NaN	NaN	NaN	NaN	773.342	NaN	NaN	NaN	NaN	NaN	NaN	NaN	NaN	NaN	1	NaN	NaN	NaN	NaN
HDLBP	A0A024R4E5;Q00341	1038;1038	_VK[GlyGly (K)]ELQAEQEDR_.3	NaN	NaN	NaN	NaN	716.19	NaN	NaN	NaN	NaN	NaN	NaN	NaN	NaN	NaN	1	NaN	NaN	NaN	NaN	NaN
HDLBP	A0A024R4E5;Q00341	509;509	_TK[GlyGly (K)]DLIIEQR_.3	NaN	NaN	NaN	NaN	NaN	NaN	NaN	1938.72	NaN	NaN	NaN	NaN	NaN	NaN	NaN	NaN	NaN	1	NaN	NaN
EHD1	A0A024R571;Q9H4M9	308;294	_LNDLIK[GlyGly (K)]R_.2	1670.17	7437.83	1584.81	2664.78	1721.02	1974.95	4589.89	6219.28	2013.69	11927.3	1	1	1	1	1	1	1	1	1	1
EHD1	A0A024R571;Q9H4M9	385;371	_FQALK[GlyGly (K)]PK_.2	3557.04	2855.95	2327.59	2260.55	2432.41	2355.51	2528.84	2988.98	2737.75	1857.31	1	1	1	1	1	1	1	1	1	1
EHD1	A0A024R571;Q9H4M9	344;330	_ELVNNLGEIYQK[GlyGly (K)]IER_.3	1169.76	1160.64	2655.99	2150.4	2251.2	NaN	1667.77	2579.46	3049.03	NaN	1	1	1	1	1	NaN	1	1	1	NaN
EHD1	A0A024R571;Q9H4M9	230;216	_VVLNK[GlyGly (K)]ADQIETQQLM[Oxidation (M)]R_.3	3745.24	2973.49	4043.37	3385.85	2515.96	3458.07	3688.07	3119.6	4280.54	3224.57	1	1	1	1	1	1	1	1	1	1
EHD1	A0A024R571;Q9H4M9	41;27	_QLYAQK[GlyGly (K)]LLPLEEHYR_.4	3704.63	4148.33	NaN	5169.62	4112.11	4641.32	4827.37	4596.75	5145.57	5251.59	1	1	NaN	1	1	1	1	1	1	1
EHD1	A0A024R571;Q9H4M9	331;317	_EM[Oxidation (M)]PNVFGK[GlyGly (K)]ESK_.3	2073.58	NaN	NaN	NaN	NaN	NaN	NaN	696.875	1856.06	NaN	1	NaN	NaN	NaN	NaN	NaN	NaN	1	1	NaN
EHD1	A0A024R571;Q9H4M9	488;474	_SK[GlyGly (K)]LPNTVLGK_.3	NaN	NaN	NaN	2468.41	NaN	NaN	4850.28	NaN	NaN	NaN	NaN	NaN	NaN	1	NaN	NaN	1	NaN	NaN	NaN
EHD1	A0A024R571;Q9H4M9	150;136	_FM[Oxidation (M)]C[Carbamidomethyl (C)]AQLPNPVLDSISIIDTPGILSGEK[GlyGly (K)]QR_.3	NaN	2004.47	NaN	NaN	NaN	1536.86	NaN	NaN	NaN	NaN	NaN	1	NaN	NaN	NaN	1	NaN	NaN	NaN	NaN
CLN5	A0A024R644;A0A087WZY0;O75503	146;92;97	_LQAPVWEFK[GlyGly (K)]YGDLLGHLK_.3	NaN	NaN	NaN	NaN	NaN	NaN	5533.65	NaN	NaN	NaN	NaN	NaN	NaN	NaN	NaN	NaN	1	NaN	NaN	NaN
ELOF1	A0A024R7E8;K7EMV4;K7EN05;K7EPC8;K7EQ44;P60002	55;34;34;41;34;34	_SC[Carbamidomethyl (C)]DVK[GlyGly (K)]M[Oxidation (M)]DR_.2	NaN	NaN	NaN	NaN	NaN	NaN	NaN	NaN	NaN	1	NaN	NaN	NaN	NaN	NaN	NaN	NaN	NaN	NaN	1
DIABLO	A0A024RBT2;F5H796;Q9NR28;Q9NR28-2	43;43;116;63	_QYTSLLGK[GlyGly (K)]M[Oxidation (M)]NSEEEDEVWQVIIGAR_.3	14708.2	14318.9	7813.34	6144.41	9152.36	10245.3	10647.8	8313.55	5769.83	5229.69	1	1	1	1	1	1	1	1	1	1
DIABLO	A0A024RBT2;F5H796;Q9NR28;Q9NR28-2	68;68;141;88	_AEM[Oxidation (M)]TSK[GlyGly (K)]HQEYLK_.3	1012.13	838.987	710.909	800.111	967.097	889.203	731.267	1233.78	1497.7	NaN	1	1	1	1	1	1	1	1	1	NaN
DIABLO	A0A024RBT2;F5H796;Q9NR28;Q9NR28-2	68;68;141;88	_AEM[Oxidation (M)]TSK[GlyGly (K)]HQEYLK_.4	NaN	NaN	NaN	NaN	NaN	NaN	927.105	NaN	NaN	NaN	NaN	NaN	NaN	NaN	NaN	NaN	1	NaN	NaN	NaN
DIABLO	A0A024RBT2;F5H796;Q9NR28;Q9NR28-2	112;112;185;132	_NHIQLVK[GlyGly (K)]LQVEEVHQLSR_.4	NaN	5055.05	4998.86	4286.44	3834.72	4502.95	3532.77	5051.28	6661.08	6458.77	NaN	1	1	1	1	1	1	1	1	1
DIABLO	A0A024RBT2;F5H796;Q9NR28;Q9NR28-2	130;130;203;150	_K[GlyGly (K)]AETK[GlyGly (K)]LAEAQIEELR_.3	NaN	NaN	NaN	NaN	NaN	NaN	624.442	NaN	NaN	NaN	NaN	NaN	NaN	NaN	NaN	NaN	NaN	NaN	NaN	NaN
SLC22A18	A0A024RCG2;E9PRM7;Q96BI1	223;125;223	_ASVFDLK[GlyGly (K)]AIASLLR_.3	13800.9	15702.9	14010.9	18598.9	11201	16632.2	16809.4	15171.8	13977.7	19046.1	1	1	1	1	1	1	1	1	1	1
PPT2	A0A024RCQ8;A0A0G2JH76;Q9UMR5;Q9UMR5-3	260;260;260;266	_DSFGLK[GlyGly (K)]TLLAR_.3	4399.99	7303.46	NaN	5497.47	5686.21	NaN	NaN	NaN	NaN	10506.2	1	1	NaN	1	1	NaN	NaN	NaN	NaN	1
PPT2	A0A024RCQ8;A0A0G2JH76;Q9UMR5;Q9UMR5-3	260;260;260;266	_DSFGLK[GlyGly (K)]TLLAR_.2	NaN	NaN	NaN	NaN	NaN	NaN	NaN	2459.26	NaN	NaN	NaN	NaN	NaN	NaN	NaN	NaN	NaN	1	NaN	NaN
BAT3;BAG6;BAG6;BAG6;BAG6;BAG6;BAG6;BAG6	A0A024RCR6;A0A0G2JK23;A0A0G2JL47;P46379;P46379-2;P46379-3;P46379-4;P46379-5	72;72;72;72;72;72;72;72	_LQEYNVGGK[GlyGly (K)]VIHLVER_.4	12973	15930	13005.7	14367.2	14707	15118.8	13259.8	11168.8	15784.3	15199.7	1	1	1	1	1	1	1	1	1	1
BAT3;BAG6;BAG6;BAG6;BAG6;BAG6;BAG6;BAG6	A0A024RCR6;A0A0G2JK23;A0A0G2JL47;P46379;P46379-2;P46379-3;P46379-4;P46379-5	72;72;72;72;72;72;72;72	_LQEYNVGGK[GlyGly (K)]VIHLVER_.3	3120.34	3454.85	NaN	10529.3	4308.22	4232.36	4930.89	3032.54	9135.22	5985.84	1	1	NaN	1	1	1	1	1	1	1
BAT3;BAG6;BAG6;BAG6;BAG6;BAG6;BAG6;BAG6	A0A024RCR6;A0A0G2JK23;A0A0G2JL47;P46379;P46379-2;P46379-3;P46379-4;P46379-5	1026;1032;1026;1032;1026;1062;852;1026	_VK[GlyGly (K)]PQPPLSDAYLSGM[Oxidation (M)]PAK_.3	6538.39	7428.91	8138.53	7423.96	6761.95	6936.63	6965.41	7360.44	7606.23	7967.14	1	1	1	1	1	1	1	1	1	1
BAT3;BAG6;BAG6;BAG6;BAG6;BAG6;BAG6;BAG6	A0A024RCR6;A0A0G2JK23;A0A0G2JL47;P46379;P46379-2;P46379-3;P46379-4;P46379-5	65;65;65;65;65;65;65;65	_VLQDDK[GlyGly (K)]K_.2	1141.08	1158.77	1928.25	NaN	1403.63	1863.78	1878.77	1873.88	1412.37	1463.23	1	1	1	NaN	1	1	1	1	1	1
BAT3;BAG6;BAG6;BAG6;BAG6;BAG6;BAG6;BAG6	A0A024RCR6;A0A0G2JK23;A0A0G2JL47;P46379;P46379-2;P46379-3;P46379-4;P46379-5	44;44;44;44;44;44;44;44	_EHIAASVSIPSEK[GlyGly (K)]QR_.3	8535.85	8917.83	11402.8	8024.47	9749.4	8313.73	8613.57	7985.75	8886.78	8269.08	1	1	1	1	1	1	1	1	1	1
BAT3;BAG6;BAG6;BAG6;BAG6;BAG6;BAG6;BAG6	A0A024RCR6;A0A0G2JK23;A0A0G2JL47;P46379;P46379-2;P46379-3;P46379-4;P46379-5	44;44;44;44;44;44;44;44	_EHIAASVSIPSEK[GlyGly (K)]QR_.4	7468.49	8278.69	7123.52	10652	7425.51	7913.96	6749.23	9516.65	7325.13	8866.57	1	1	1	1	1	1	1	1	1	1
MSH5	A0A024RCV8;O43196;O43196-2;O43196-3	788;771;772;788	_GK[GlyGly (K)]EVSDLIR_.2	40673.4	NaN	3542.41	4166.31	4154.24	5004.16	5767.71	3722.64	NaN	NaN	1	NaN	1	1	1	1	1	1	NaN	NaN
MSH5	A0A024RCV8;O43196;O43196-2;O43196-3	788;771;772;788	_GK[GlyGly (K)]EVSDLIR_.3	NaN	NaN	NaN	NaN	NaN	4708.75	NaN	2724.51	NaN	3041.57	NaN	NaN	NaN	NaN	NaN	1	NaN	1	NaN	1
MSH5	A0A024RCV8;O43196;O43196-2;O43196-3	91;91;91;91	_VLDEINPQSVVTSAK[GlyGly (K)]QDENM[Oxidation (M)]TR_.3	NaN	NaN	NaN	NaN	NaN	NaN	NaN	NaN	1738.36	NaN	NaN	NaN	NaN	NaN	NaN	NaN	NaN	NaN	1	NaN
MSH5	A0A024RCV8;O43196;O43196-2;O43196-3	113;113;113;113	_FLGK[GlyGly (K)]LASQEHR_.3	NaN	NaN	NaN	NaN	NaN	NaN	NaN	863.9	NaN	NaN	NaN	NaN	NaN	NaN	NaN	NaN	NaN	1	NaN	NaN
ATP11C	A0A067XG54;Q8NB49;Q8NB49-2;Q8NB49-3;Q8NB49-4	123;126;126;126;126	_STVYIIENAK[GlyGly (K)]R_.3	2284.36	2917.75	3596.75	3372.86	3255.91	2976.02	3034.22	2532.63	4128.52	4382.72	1	1	1	1	1	1	1	1	1	1
ATP11C	A0A067XG54;Q8NB49;Q8NB49-2;Q8NB49-3;Q8NB49-4	123;126;126;126;126	_STVYIIENAK[GlyGly (K)]R_.2	1163.74	NaN	1585.98	NaN	1266.56	1787.9	1580.24	NaN	NaN	NaN	1	NaN	1	NaN	1	1	1	NaN	NaN	NaN
ATP11C	A0A067XG54;Q8NB49;Q8NB49-2;Q8NB49-3;Q8NB49-4	116;119;119;119;119	_ADNEVNK[GlyGly (K)]STVYIIENAK_.3	3094.69	NaN	4831.05	NaN	NaN	NaN	3677.98	4028.84	3092.09	4044.55	1	NaN	1	NaN	NaN	NaN	1	1	1	1
ATP11C	A0A067XG54;Q8NB49;Q8NB49-2;Q8NB49-3;Q8NB49-4	690;693;693;693;693	_LFQTNTELLELTTK[GlyGly (K)]TIEESER_.3	NaN	NaN	NaN	NaN	2230.72	3361.76	3194.87	3781.22	NaN	7270.05	NaN	NaN	NaN	NaN	1	1	1	1	NaN	1
ATP11C	A0A067XG54;Q8NB49;Q8NB49-2;Q8NB49-3;Q8NB49-4	238;241;241;241;241	_SLGPENLLLK[GlyGly (K)]GATLK_.3	8107.94	NaN	7172.92	9906.52	7899.75	8367	7664.29	8716.3	NaN	9539.19	1	NaN	1	1	1	1	1	1	NaN	1
ATP11C	A0A067XG54;Q8NB49;Q8NB49-2;Q8NB49-3;Q8NB49-4	573;576;576;576;576	_VQNHEIELTK[GlyGly (K)]VHVER_.4	5766.63	6282.96	5574.44	5166.5	3651.4	4925.78	5285.82	6711.94	4494.48	5989.88	1	1	1	1	1	1	1	1	1	1
ATP11C	A0A067XG54;Q8NB49;Q8NB49-2;Q8NB49-3;Q8NB49-4	207;210;210;210;210	_AAIEC[Carbamidomethyl (C)]EQPQPDLYK[GlyGly (K)]FVGR_.3	4195.86	NaN	7922.35	NaN	NaN	2220.36	NaN	NaN	NaN	NaN	1	NaN	1	NaN	NaN	1	NaN	NaN	NaN	NaN
ATP11C	A0A067XG54;Q8NB49;Q8NB49-2;Q8NB49-3;Q8NB49-4	726;729;729;729;729	_LLHEFPK[GlyGly (K)]STR_.3	NaN	5191.36	NaN	4212.66	NaN	NaN	NaN	3838.28	NaN	NaN	NaN	1	NaN	1	NaN	NaN	NaN	1	NaN	NaN
ATP11C	A0A067XG54;Q8NB49;Q8NB49-2;Q8NB49-3;Q8NB49-4	841;847;847;847;847	_NSDYSVPK[GlyGly (K)]FK_.3	NaN	1049.34	529.554	NaN	NaN	889.636	NaN	NaN	NaN	NaN	NaN	1	1	NaN	NaN	1	NaN	NaN	NaN	NaN
ATP11C	A0A067XG54;Q8NB49;Q8NB49-2;Q8NB49-3;Q8NB49-4	614;617;617;617;617	_QLIEAK[GlyGly (K)]M[Oxidation (M)]ALQDR_.3	NaN	1075.09	NaN	NaN	NaN	NaN	NaN	NaN	NaN	1940.4	NaN	1	NaN	NaN	NaN	NaN	NaN	NaN	NaN	1
BCORL1	A0A075B6Q3;Q5H9F3-3	491;891	_PGGSFVPEQDPVTK[GlyGly (K)]NK_.3	4075.86	5007.04	4983.75	4670.06	4083.86	4298.49	3863.49	4322.59	4823.35	4936.81	1	1	1	1	1	1	1	1	1	1
BCORL1	A0A075B6Q3;Q5H9F3-3	111;511	_PLTSDSK[GlyGly (K)]LVSLEVNR_.3	5299.88	NaN	NaN	NaN	NaN	7412.31	4403.22	4440.46	NaN	7032.39	1	NaN	NaN	NaN	NaN	1	1	1	NaN	1
DISC1	A0A075B6Q7;C4P093;C4P0B0;C4P0B1;Q5T409;Q9NRI5;Q9NRI5-2;Q9NRI5-3;Q9NRI5-5;Q9NRI5-6;Q9NRI5-7;Q9NRI5-8;Q9NRI5-9	476;476;476;476;476;476;476;476;476;476;476;476;476	_M[Oxidation (M)]FVLEAK[GlyGly (K)]DQQLR_.3	4204.08	NaN	5137.44	4762.99	4440.16	4375.94	4115.8	5494.39	NaN	NaN	1	NaN	1	1	1	1	1	1	NaN	NaN
DISC1	A0A075B6Q7;C4P093;C4P0B0;C4P0B1;Q5T409;Q9NRI5;Q9NRI5-2;Q9NRI5-3;Q9NRI5-5;Q9NRI5-6;Q9NRI5-7;Q9NRI5-8;Q9NRI5-9	332;332;332;332;332;332;332;332;332;332;332;332;332	_K[GlyGly (K)]WEPVLR_.2	NaN	NaN	NaN	NaN	NaN	NaN	NaN	2921.53	NaN	NaN	NaN	NaN	NaN	NaN	NaN	NaN	NaN	1	NaN	NaN
AMBRA1	A0A075B6T1;Q9C0C7;Q9C0C7-2;Q9C0C7-3;Q9C0C7-4;Q9C0C7-5;Q9C0C7-6	3;3;3;3;3;3;3	_VVPEK[GlyGly (K)]NAVR_.3	2757.5	2169.32	3501.6	2610.96	3196.31	2828.81	1783.97	2874.2	2909.46	NaN	1	1	1	1	1	1	1	1	1	NaN
AMBRA1	A0A075B6T1;Q9C0C7;Q9C0C7-2;Q9C0C7-3;Q9C0C7-4;Q9C0C7-5;Q9C0C7-6	3;3;3;3;3;3;3	_VVPEK[GlyGly (K)]NAVR_.2	NaN	1480.81	1863.78	1488.48	NaN	1632.52	1617.58	NaN	NaN	NaN	NaN	1	1	1	NaN	1	1	NaN	NaN	NaN
AMBRA1	A0A075B6T1;Q9C0C7;Q9C0C7-2;Q9C0C7-3;Q9C0C7-4;Q9C0C7-5;Q9C0C7-6	169;169;169;169;169;169;169	_EPFAVVK[GlyGly (K)]TASEM[Oxidation (M)]ER_.3	8598.27	9167.94	9454.46	10757.8	8266.95	8011.29	8367.56	10115.3	10555.5	10143.6	1	1	1	1	1	1	1	1	1	1
KBTBD4	A0A075B6T4;Q9NVX7;Q9NVX7-2	511;486;502	_GDANTYK[GlyGly (K)]LDPATSAVTVTR_.3	NaN	1821.83	NaN	1908.71	NaN	1672.62	NaN	1916.96	2354.3	1862.78	NaN	1	NaN	1	NaN	1	NaN	1	1	1
KBTBD4	A0A075B6T4;Q9NVX7;Q9NVX7-2	344;319;335	_LQHTLVSVPGK[GlyGly (K)]DAIYSLGGK_.4	NaN	10828.8	10057.5	5682.15	NaN	5945.28	8089.65	7389.53	8059.38	NaN	NaN	1	1	1	NaN	1	1	1	1	NaN
KBTBD4	A0A075B6T4;Q9NVX7;Q9NVX7-2	355;330;346	_DAIYSLGGK[GlyGly (K)]TLQDTLSNAVIYYR_.3	NaN	4232.17	NaN	NaN	NaN	NaN	6470.64	8820.69	NaN	NaN	NaN	1	NaN	NaN	NaN	NaN	1	1	NaN	NaN
KBTBD4	A0A075B6T4;Q9NVX7;Q9NVX7-2	182;157;173	_HSDPELYTAAK[GlyGly (K)]HC[Carbamidomethyl (C)]AK_.4	1738.5	NaN	NaN	NaN	790.444	NaN	NaN	1446.75	NaN	NaN	1	NaN	NaN	NaN	1	NaN	NaN	1	NaN	NaN
KBTBD4	A0A075B6T4;Q9NVX7;Q9NVX7-2	254;229;245	_TSLK[GlyGly (K)]EIGENVHIYLIGK_.4	NaN	NaN	4464.18	NaN	NaN	NaN	NaN	NaN	NaN	NaN	NaN	NaN	1	NaN	NaN	NaN	NaN	NaN	NaN	NaN
PEX12	A0A075B773;K7ELY8;O00623	203;203;203	_LTVQDIQALEHK[GlyGly (K)]PAK_.3	10148	81031	12056.7	10398.2	8869.65	13946.7	68760	15030.1	12852.1	62887.6	1	1	1	1	1	1	1	1	1	1
USP36	A0A075B784;Q9P275;Q9P275-2	331;331;331	_FANFSGGK[GlyGly (K)]ITK_.3	8927.42	9414.9	9026.66	8251.43	9097.4	8873.72	6044.74	6403.19	7505.85	7444.62	1	1	1	1	1	1	1	1	1	1
USP36	A0A075B784;Q9P275;Q9P275-2	331;331;331	_FANFSGGK[GlyGly (K)]ITK_.2	NaN	NaN	2284.49	NaN	NaN	NaN	NaN	1759.5	1529.18	3170	NaN	NaN	1	NaN	NaN	NaN	NaN	1	1	1
KIAA1468	A0A075B785;Q9P260;Q9P260-2	872;872;872	_IFTNTK[GlyGly (K)]VK_.2	1779.22	2532.97	1691.22	2117.32	1768.8	2006.71	1166.02	1857.95	1226	1177.16	1	1	1	1	1	1	1	1	1	1
KIAA1468	A0A075B785;Q9P260;Q9P260-2	773;773;773	_AK[GlyGly (K)]LHGEVPQIEVTR_.3	NaN	NaN	NaN	NaN	NaN	NaN	NaN	NaN	NaN	699.443	NaN	NaN	NaN	NaN	NaN	NaN	NaN	NaN	NaN	1
GRIPAP1	A0A075B793;A0A087WT45;Q4V328;Q4V328-4	601;587;632;601	_LQDILTNSK[GlyGly (K)]SR_.3	3630.08	4418.18	4127.03	4457.83	4117.43	4190.32	4267.04	4484	5028.03	3579.4	1	1	1	1	1	1	1	1	1	1
SRGAP2	A0A075B7B5;A2RUF3;B7ZM87;O75044	239;239;239;239	_YTENK[GlyGly (K)]LK_.2	4808.51	3995.46	NaN	4295.27	5963.17	NaN	7848.19	4938.22	3680.47	7580.08	1	1	NaN	1	1	NaN	1	1	1	1
SRGAP2	A0A075B7B5;A2RUF3;B7ZM87;O75044	470;471;470;471	_HDLLQK[GlyGly (K)]TLGESQR_.3	NaN	4262.31	4275.46	4660.09	4629.99	3868.71	4882.61	4973.08	4809.47	NaN	NaN	1	1	1	1	1	1	1	1	NaN
SRGAP2	A0A075B7B5;A2RUF3;B7ZM87;O75044	466;467;466;467	_LQAK[GlyGly (K)]HDLLQK_.3	695.802	NaN	NaN	1670.43	908.04	785.941	1881.24	1055.17	1374.37	1770.43	1	NaN	NaN	1	1	1	1	1	1	1
SRGAP2	A0A075B7B5;A2RUF3;B7ZM87;O75044	80;80;80;80	_STK[GlyGly (K)]DQQFK_.2	846.056	1063.15	1039.93	NaN	1803.45	1402.22	NaN	764.457	1595.23	1307.79	1	1	1	NaN	1	1	NaN	1	1	1
SRGAP2	A0A075B7B5;A2RUF3;B7ZM87;O75044	12;12;12;12	_EIIAEYDTQVK[GlyGly (K)]EIR_.3	9930.44	8800.98	9529.54	10856	9425.28	7935.64	8543.22	9965.77	8599.8	11121.3	1	1	1	1	1	1	1	1	1	1
SRGAP2	A0A075B7B5;A2RUF3;B7ZM87;O75044	142;142;142;142	_SK[GlyGly (K)]EVGQQLQDDLM[Oxidation (M)]K_.3	NaN	10854.2	NaN	NaN	2361.66	NaN	1199.93	15036	1632.56	NaN	NaN	1	NaN	NaN	1	NaN	1	1	1	NaN
SRGAP2	A0A075B7B5;A2RUF3;B7ZM87;O75044	423;424;423;424	_STVSETFM[Oxidation (M)]SK[GlyGly (K)]PSIAK_.3	1649.19	1429.66	996.691	1403.24	1912.6	1646.84	2609.17	1972.84	2123.16	1841.16	1	1	1	1	1	1	1	1	1	1
SRGAP2	A0A075B7B5;A2RUF3;B7ZM87;O75044	376;377;376;377	_LSTLK[GlyGly (K)]IENEEVK_.3	NaN	NaN	10642.7	NaN	8120.22	11629.4	4911.8	NaN	NaN	NaN	NaN	NaN	1	NaN	1	1	1	NaN	NaN	NaN
SRGAP2	A0A075B7B5;A2RUF3;B7ZM87;O75044	376;377;376;377	_LSTLK[GlyGly (K)]IENEEVK_.2	NaN	NaN	NaN	NaN	NaN	NaN	1415.52	NaN	NaN	NaN	NaN	NaN	NaN	NaN	NaN	NaN	1	NaN	NaN	NaN
SRGAP2	A0A075B7B5;A2RUF3;B7ZM87;O75044	156;156;156;156	_VLNELYSVM[Oxidation (M)]K[GlyGly (K)]TYHM[Oxidation (M)]YNADSISAQSK_.4	NaN	NaN	NaN	NaN	4130.08	NaN	8090.82	6383	6366.12	7138.33	NaN	NaN	NaN	NaN	1	NaN	1	1	1	1
SRGAP2	A0A075B7B5;A2RUF3;B7ZM87;O75044	602;603;602;603	_K[GlyGly (K)]VLLVLPK_.2	NaN	NaN	NaN	NaN	NaN	NaN	3712.57	2708.96	NaN	NaN	NaN	NaN	NaN	NaN	NaN	NaN	1	1	NaN	NaN
SRGAP2	A0A075B7B5;A2RUF3;B7ZM87;O75044	166;166;166;166	_TYHM[Oxidation (M)]YNADSISAQSK[GlyGly (K)]LK_.3	NaN	NaN	NaN	1213.77	NaN	NaN	NaN	1263.72	NaN	NaN	NaN	NaN	NaN	1	NaN	NaN	NaN	1	NaN	NaN
SRGAP2	A0A075B7B5;A2RUF3;B7ZM87;O75044	66;66;66;66	_NLEK[GlyGly (K)]LAER_.2	NaN	NaN	NaN	NaN	NaN	980.866	NaN	NaN	NaN	NaN	NaN	NaN	NaN	NaN	NaN	1	NaN	NaN	NaN	NaN
SRGAP2	A0A075B7B5;A2RUF3;B7ZM87;O75044	26;26;26;26	_AQLTEQM[Oxidation (M)]K[GlyGly (K)]C[Carbamidomethyl (C)]LDQQC[Carbamidomethyl (C)]ELR_.3	NaN	NaN	NaN	NaN	173.968	NaN	NaN	NaN	NaN	NaN	NaN	NaN	NaN	NaN	1	NaN	NaN	NaN	NaN	NaN
POM121C	A0A075B7F8;A8CG34	287;287	_ETVLSALK[GlyGly (K)]EK_.3	6845.16	6692.69	NaN	NaN	5644.03	6481.03	7378.38	5941.46	6902.52	7686.55	1	1	NaN	NaN	1	1	1	1	1	1
POM121C	A0A075B7F8;A8CG34	287;287	_ETVLSALK[GlyGly (K)]EK_.2	2250.49	NaN	NaN	NaN	1585.96	NaN	NaN	3445.78	4458.95	3207.26	1	NaN	NaN	NaN	1	NaN	NaN	1	1	1
POM121C	A0A075B7F8;A8CG34	452;452	_ESQGEK[GlyGly (K)]AADTTPR_.3	1365.76	NaN	NaN	NaN	NaN	NaN	NaN	NaN	NaN	NaN	1	NaN	NaN	NaN	NaN	NaN	NaN	NaN	NaN	NaN
POM121C	A0A075B7F8;A8CG34	91;91	_TLFASPPAK[GlyGly (K)]STANGNLLEPR_.3	NaN	NaN	NaN	NaN	NaN	NaN	NaN	NaN	NaN	740.613	NaN	NaN	NaN	NaN	NaN	NaN	NaN	NaN	NaN	1
ZNF208;ZNF208;ZNF355P	A0A075B7G2;O43345-2;Q9NSJ1	1158;1158;255	_K[GlyGly (K)]IHAGEK_.2	9358.25	11378.4	11518.5	8274.11	8338	14010.9	6492.84	8861.14	6114.72	10594.4	1	1	1	1	1	1	1	1	1	1
ZNF100	A0A075B7G6;A0A0A0MTN5;Q8IYN0	150;87;151	_SVDEC[Carbamidomethyl (C)]K[GlyGly (K)]VHK_.3	1732.58	879.515	1210.33	967.7	1607.5	1597.83	2687.79	NaN	NaN	NaN	1	1	1	1	1	1	1	NaN	NaN	NaN
APBB1	A0A075B7G8;J3KPL8;O00213;O00213-2	523;523;523;521	_LVDVPFQVEFPAPK[GlyGly (K)]NELVQK_.3	18581	24221.2	NaN	NaN	NaN	16093	NaN	11307.7	9552.63	NaN	1	1	NaN	NaN	NaN	1	NaN	1	1	NaN
APBB1	A0A075B7G8;J3KPL8;O00213;O00213-2	40;40;40;40	_LQATAVGPK[GlyGly (K)]DLR_.3	NaN	NaN	NaN	NaN	NaN	NaN	323.638	NaN	NaN	NaN	NaN	NaN	NaN	NaN	NaN	NaN	1	NaN	NaN	NaN
BCL2L12	A0A087WSV0;Q9HB09;Q9HB09-3	98;182;181	_LEQLVQEQLK[GlyGly (K)]SPPSPELQGPPSTEK_.3	5251.62	4740.32	5969.93	7990.38	5590.44	5806.8	7671.06	7416.65	7030.51	7544.08	1	1	1	1	1	1	1	1	1	1
BCL2L12	A0A087WSV0;Q9HB09;Q9HB09-3	129;213;212	_LVALLEEEAEVINQK[GlyGly (K)]LASDPALR_.3	8782.15	9882.53	12795.7	10996.2	8927.33	12272.3	13781.4	11869.2	16533.9	NaN	1	1	1	1	1	1	1	1	1	NaN
BCL2L12	A0A087WSV0;Q9HB09;Q9HB09-3	108;192;191	_SPPSPELQGPPSTEK[GlyGly (K)]EAILR_.3	NaN	NaN	NaN	NaN	625.311	NaN	NaN	NaN	NaN	744.79	NaN	NaN	NaN	NaN	1	NaN	NaN	NaN	NaN	1
NUCB2;NUCB2;NUCB2;Nucb2;HEL-S-109	A0A087WSV8;P80303;P80303-2;Q2L696;V9HW75	78;78;78;78;78	_ADIEEIK[GlyGly (K)]SGR_.3	NaN	1310.82	NaN	NaN	NaN	1077.62	NaN	2062.46	NaN	NaN	NaN	1	NaN	NaN	NaN	1	NaN	1	NaN	NaN
NUCB2;NUCB2;NUCB2;Nucb2;HEL-S-109	A0A087WSV8;P80303;P80303-2;Q2L696;V9HW75	78;78;78;78;78	_ADIEEIK[GlyGly (K)]SGR_.2	NaN	NaN	203.59	NaN	NaN	NaN	NaN	NaN	NaN	NaN	NaN	NaN	1	NaN	NaN	NaN	NaN	NaN	NaN	NaN
TXNRD1	A0A087WSW9;A0A087WSY9;E9PNQ6;F8W809;Q16881;Q16881-2;Q16881-3;Q16881-4;Q16881-5;Q16881-6	140;240;159;90;240;134;189;142;90;205	_VEETVK[GlyGly (K)]HDWDR_.3	10363.3	8824.91	8725.67	9867.74	9162.29	10456.6	11361.1	9925.75	11627	8717.62	1	1	1	1	1	1	1	1	1	1
TXNRD1	A0A087WSW9;A0A087WSY9;E9PNQ6;F8W809;Q16881;Q16881-2;Q16881-3;Q16881-4;Q16881-5;Q16881-6	140;240;159;90;240;134;189;142;90;205	_VEETVK[GlyGly (K)]HDWDR_.4	2507.28	2404.69	1698.08	1065.28	2199.46	1926.15	3540.7	2023.93	2966.34	1646.84	1	1	1	1	1	1	1	1	1	1
TXNRD1	A0A087WSW9;A0A087WSY9;E9PNQ6;F8W809;Q16881;Q16881-2;Q16881-3;Q16881-4;Q16881-5;Q16881-6	485;585;504;435;585;479;534;487;435;550	_VVGFHVLGPNAGEVTQGFAAALK[GlyGly (K)]C[Carbamidomethyl (C)]GLTK_.4	12670.3	7340.72	8492.19	8923.37	17069.6	6173.58	NaN	7435.48	10229.7	11127.7	1	1	1	1	1	1	NaN	1	1	1
TXNRD1	A0A087WSW9;A0A087WSY9;E9PNQ6;F8W809;Q16881;Q16881-2;Q16881-3;Q16881-4;Q16881-5;Q16881-6	135;235;154;85;235;129;184;137;85;200	_NYGWK[GlyGly (K)]VEETVK_.2	2386.12	2089.23	2076.57	2494.79	2729.43	3501.58	2126.65	2118.83	2668.3	1171.79	1	1	1	1	1	1	1	1	1	1
TXNRD1	A0A087WSW9;A0A087WSY9;E9PNQ6;F8W809;Q16881;Q16881-2;Q16881-3;Q16881-4;Q16881-5;Q16881-6	135;235;154;85;235;129;184;137;85;200	_NYGWK[GlyGly (K)]VEETVK_.3	5115.24	NaN	NaN	15730.4	NaN	5836.56	3758.77	3976.2	4363.38	3743.84	1	NaN	NaN	1	NaN	1	1	1	1	1
TXNRD1	A0A087WSW9;A0A087WSY9;E9PNQ6;F8W809;Q16881;Q16881-2;Q16881-3;Q16881-4;Q16881-5;Q16881-6	286;386;305;236;386;280;335;288;236;351	_IGEHM[Oxidation (M)]EEHGIK[GlyGly (K)]FIR_.4	10498.5	9681.88	5189.2	6058.85	6916.96	7319.19	6145.74	5648.4	5427.42	5792.05	1	1	1	1	1	1	1	1	1	1
TXNRD1	A0A087WSW9;A0A087WSY9;E9PNQ6;F8W809;Q16881;Q16881-2;Q16881-3;Q16881-4;Q16881-5;Q16881-6	286;386;305;236;386;280;335;288;236;351	_IGEHM[Oxidation (M)]EEHGIK[GlyGly (K)]FIR_.3	NaN	696.45	NaN	NaN	NaN	NaN	NaN	1225.51	NaN	NaN	NaN	1	NaN	NaN	NaN	NaN	NaN	1	NaN	NaN
TXNRD1	A0A087WSW9;A0A087WSY9;E9PNQ6;F8W809;Q16881;Q16881-2;Q16881-3;Q16881-4;Q16881-5;Q16881-6	350;450;369;300;450;344;399;352;300;415	_IGLETVGVK[GlyGly (K)]INEK_.3	9192.18	7555.19	9223.26	9072.13	9984.59	8790.71	9530.01	8982.21	9449.36	10780	1	1	1	1	1	1	1	1	1	1
TXNRD1	A0A087WSW9;A0A087WSY9;E9PNQ6;F8W809;Q16881;Q16881-2;Q16881-3;Q16881-4;Q16881-5;Q16881-6	475;575;494;425;575;469;524;477;425;540	_IIC[Carbamidomethyl (C)]NTK[GlyGly (K)]DNER_.3	4669.3	3579.34	4799.49	4946.04	3309.72	NaN	4637.8	3555.37	3989.69	4122.93	1	1	1	1	1	NaN	1	1	1	1
TXNRD1	A0A087WSW9;A0A087WSY9;E9PNQ6;F8W809;Q16881;Q16881-2;Q16881-3;Q16881-4;Q16881-5;Q16881-6	475;575;494;425;575;469;524;477;425;540	_IIC[Carbamidomethyl (C)]NTK[GlyGly (K)]DNER_.2	NaN	NaN	NaN	NaN	NaN	491.717	NaN	NaN	NaN	NaN	NaN	NaN	NaN	NaN	NaN	1	NaN	NaN	NaN	NaN
TXNRD1	A0A087WSW9;A0A087WSY9;E9PNQ6;F8W809;Q16881;Q16881-2;Q16881-3;Q16881-4;Q16881-5;Q16881-6	300;400;319;250;400;294;349;302;250;365	_QFVPIK[GlyGly (K)]VEQIEAGTPGR_.3	5012.92	NaN	7005.37	NaN	6512.36	6209.03	6100.99	NaN	NaN	NaN	1	NaN	1	NaN	1	1	1	NaN	NaN	NaN
TXNRD1	A0A087WSW9;A0A087WSY9;E9PNQ6;F8W809;Q16881;Q16881-2;Q16881-3;Q16881-4;Q16881-5;Q16881-6	60;160;79;10;160;54;109;62;10;125	_SYDYDLIIIGGGSGGLAAAK[GlyGly (K)]EAAQYGK_.3	NaN	NaN	7772.93	7287.67	NaN	5325.97	3927.73	NaN	NaN	5739.9	NaN	NaN	1	1	NaN	1	1	NaN	NaN	1
TXNRD1	A0A087WSW9;A0A087WSY9;E9PNQ6;F8W809;Q16881;Q16881-2;Q16881-3;Q16881-4;Q16881-5;Q16881-6	199;299;218;149;299;193;248;201;149;264	_EK[GlyGly (K)]IYSAER_.3	3983.32	3250.39	NaN	NaN	3519.04	3336	NaN	3075.43	3903.68	NaN	1	1	NaN	NaN	1	1	NaN	1	1	NaN
TXNRD1	A0A087WSW9;A0A087WSY9;E9PNQ6;F8W809;Q16881;Q16881-2;Q16881-3;Q16881-4;Q16881-5;Q16881-6	199;299;218;149;299;193;248;201;149;264	_EK[GlyGly (K)]IYSAER_.2	691.392	NaN	1150.72	NaN	NaN	1010.22	NaN	NaN	1237.09	NaN	1	NaN	1	NaN	NaN	1	NaN	NaN	1	NaN
TXNRD1	A0A087WSW9;A0A087WSY9;E9PNQ6;F8W809;Q16881;Q16881-2;Q16881-3;Q16881-4;Q16881-5;Q16881-6	349;449;368;299;449;343;398;351;299;414	_K[GlyGly (K)]IGLETVGVK_.3	NaN	NaN	2977	1962.9	NaN	3368.99	NaN	NaN	NaN	918.777	NaN	NaN	1	1	NaN	1	NaN	NaN	NaN	1
TXNRD1	A0A087WSW9;A0A087WSY9;E9PNQ6;F8W809;Q16881;Q16881-2;Q16881-3;Q16881-4;Q16881-5;Q16881-6	349;449;368;299;449;343;398;351;299;414	_K[GlyGly (K)]IGLETVGVK_.2	NaN	NaN	NaN	NaN	NaN	NaN	2206.63	NaN	NaN	NaN	NaN	NaN	NaN	NaN	NaN	NaN	1	NaN	NaN	NaN
TXNRD1	A0A087WSW9;A0A087WSY9;E9PNQ6;F8W809;Q16881;Q16881-2;Q16881-3;Q16881-4;Q16881-5;Q16881-6	407;507;426;357;507;401;456;409;357;472	_LYAGSTVK[GlyGly (K)]C[Carbamidomethyl (C)]DYENVPTTVFTPLEYGAC[Carbamidomethyl (C)]GLSEEK_.3	1318.99	NaN	NaN	NaN	NaN	NaN	NaN	NaN	1462.11	NaN	1	NaN	NaN	NaN	NaN	NaN	NaN	NaN	1	NaN
TXNRD1	A0A087WSW9;A0A087WSY9;E9PNQ6;F8W809;Q16881;Q16881-2;Q16881-3;Q16881-4;Q16881-5;Q16881-6	277;377;296;227;377;271;326;279;227;342	_GFDQDM[Oxidation (M)]ANK[GlyGly (K)]IGEHM[Oxidation (M)]EEHGIK_.4	NaN	NaN	103.898	NaN	NaN	NaN	NaN	309.33	NaN	NaN	NaN	NaN	1	NaN	NaN	NaN	NaN	1	NaN	NaN
GPX4	A0A087WT12;A0A087X2I2;K7EJ20;K7EKX7;K7ENB4;K7ERP4;P36969;P36969-2;R4GNE4	133;96;70;70;97;57;97;70;134	_ILAFPC[Carbamidomethyl (C)]NQFGK[GlyGly (K)]QEPGSNEEIK_.3	NaN	NaN	NaN	NaN	2538	4358.86	NaN	5046.52	5766.63	NaN	NaN	NaN	NaN	NaN	1	1	NaN	1	1	NaN
KIAA1191	A0A087WT18;Q96A73;Q96A73-2	67;148;129	_VAEALHK[GlyGly (K)]LK_.3	NaN	NaN	NaN	3632.59	NaN	NaN	NaN	NaN	NaN	NaN	NaN	NaN	NaN	1	NaN	NaN	NaN	NaN	NaN	NaN
DCAF13	A0A087WT20;Q9NV06	168;16	_ETK[GlyGly (K)]LDLQR_.3	33868	34568.4	33219	34151.9	37572.6	39528.1	37100.6	35185.6	35021.6	36466.2	1	1	1	1	1	1	1	1	1	1
DCAF13	A0A087WT20;Q9NV06	168;16	_ETK[GlyGly (K)]LDLQR_.2	6628.79	8301.65	8720.13	7258.34	6609.22	7458.45	7566.99	7189.2	7995.83	8098.77	1	1	1	1	1	1	1	1	1	1
DCAF13	A0A087WT20;Q9NV06	196;44	_ALNATK[GlyGly (K)]LER_.2	3055.48	2397.1	3941.34	2672.02	2383.17	3084.95	3180.54	3384.3	2870.45	3142.9	1	1	1	1	1	1	1	1	1	1
DCAF13	A0A087WT20;Q9NV06	196;44	_ALNATK[GlyGly (K)]LER_.3	14446	17693.7	14548.4	NaN	15746	12037	8701.94	9924.72	9387.24	8063.29	1	1	1	NaN	1	1	1	1	1	1
DCAF13	A0A087WT20;Q9NV06	579;427	_PGSVPLVSEK[GlyGly (K)]K_.3	8859.02	8866.7	9214.91	7384.44	7721.58	8372.71	3958.37	4845.83	7262.2	6845.31	1	1	1	1	1	1	1	1	1	1
DCAF13	A0A087WT20;Q9NV06	460;308	_IFPVDK[GlyGly (K)]SR_.3	26404	25644	24525.8	25540.4	24256.4	27392.7	24159.6	25088.1	23337.4	21097.1	1	1	1	1	1	1	1	1	1	1
DCAF13	A0A087WT20;Q9NV06	460;308	_IFPVDK[GlyGly (K)]SR_.2	NaN	NaN	8362.03	9794.51	8600.98	5782.13	9071.85	11768.2	NaN	NaN	NaN	NaN	1	1	1	1	1	1	NaN	NaN
DCAF13	A0A087WT20;Q9NV06	219;67	_DGVNC[Carbamidomethyl (C)]LAK[GlyGly (K)]HPEK_.3	4168.15	3951.76	4845.58	4964.16	4388.76	4494.73	4018.01	3385.08	4445.76	4329.25	1	1	1	1	1	1	1	1	1	1
DCAF13	A0A087WT20;Q9NV06	219;67	_DGVNC[Carbamidomethyl (C)]LAK[GlyGly (K)]HPEK_.4	NaN	NaN	NaN	NaN	NaN	NaN	11501.3	3461.2	NaN	NaN	NaN	NaN	NaN	NaN	NaN	NaN	1	1	NaN	NaN
DCAF13	A0A087WT20;Q9NV06	531;379	_EK[GlyGly (K)]FQHYPHIK_.3	NaN	NaN	2135.43	822.585	NaN	1884.28	1485.39	NaN	NaN	1039.36	NaN	NaN	1	1	NaN	1	1	NaN	NaN	1
DCAF13	A0A087WT20;Q9NV06	506;354	_ANASEK[GlyGly (K)]LGVLTSR_.3	4582.26	4784.74	6310.45	8211.63	5827.13	6057.68	NaN	4720.9	6013.56	6563.04	1	1	1	1	1	1	NaN	1	1	1
DCAF13	A0A087WT20;Q9NV06	448;296	_EFVSASFDK[GlyGly (K)]SIR_.3	NaN	NaN	5435.7	3997.95	4540.1	4415.08	4701.64	NaN	5027.18	3424.92	NaN	NaN	1	1	1	1	1	NaN	1	1
DCAF13	A0A087WT20;Q9NV06	205;53	_VFAK[GlyGly (K)]PFLASLDGHR_.3	NaN	NaN	4058.6	NaN	2561.48	NaN	NaN	3924.47	NaN	NaN	NaN	NaN	1	NaN	1	NaN	NaN	1	NaN	NaN
DCAF13	A0A087WT20;Q9NV06	227;75	_HPEK[GlyGly (K)]LATVLSGAC[Carbamidomethyl (C)]DGEVR_.3	NaN	NaN	NaN	NaN	1870.95	NaN	2419.85	NaN	NaN	NaN	NaN	NaN	NaN	NaN	1	NaN	1	NaN	NaN	NaN
HMOX2	A0A087WT44;P30519	211;157	_YM[Oxidation (M)]GDLSGGQVLK[GlyGly (K)]K_.3	1481.61	1477.71	1193.51	NaN	2065.64	1475.08	1945.16	1558.49	1722.74	1642.5	1	1	1	NaN	1	1	1	1	1	1
HMOX2	A0A087WT44;P30519	231;177	_LPSTGEGTQFYLFENVDNAQQFK[GlyGly (K)]QLYR_.3	NaN	NaN	2421.53	NaN	2416.85	2781.82	NaN	2552.06	3545.42	4124.35	NaN	NaN	1	NaN	1	1	NaN	1	1	1
HMOX2	A0A087WT44;P30519	260;206	_M[Oxidation (M)]NALDLNM[Oxidation (M)]K[GlyGly (K)]TK_.3	4045.2	3876.21	3548.54	3809.82	4113.62	3202.08	3949.04	3880.06	3219.59	3798.67	1	1	1	1	1	1	1	1	1	1
HMOX2	A0A087WT44;P30519	301;247	_ETLEDGFPVHDGK[GlyGly (K)]GDM[Oxidation (M)]R_.3	NaN	NaN	NaN	NaN	1070.64	965.315	1712.11	NaN	NaN	NaN	NaN	NaN	NaN	NaN	1	1	1	NaN	NaN	NaN
HMOX2	A0A087WT44;P30519	301;247	_ETLEDGFPVHDGK[GlyGly (K)]GDM[Oxidation (M)]R_.4	NaN	NaN	NaN	NaN	1878.34	NaN	NaN	NaN	3115.79	NaN	NaN	NaN	NaN	NaN	1	NaN	NaN	NaN	1	NaN
HMOX2	A0A087WT44;P30519	110;56	_DFLK[GlyGly (K)]GNIK_.2	NaN	NaN	NaN	NaN	NaN	NaN	NaN	1484.29	NaN	NaN	NaN	NaN	NaN	NaN	NaN	NaN	NaN	1	NaN	NaN
HMOX2	A0A087WT44;P30519	71;17	_K[GlyGly (K)]NSGALEK_.2	NaN	NaN	1	NaN	NaN	NaN	NaN	NaN	NaN	NaN	NaN	NaN	1	NaN	NaN	NaN	NaN	NaN	NaN	NaN
ZNF195	A0A087WT67;O14628;O14628-4;O14628-5;O14628-6;O14628-7	425;421;349;398;402;353	_WFSDLTK[GlyGly (K)]HK_.3	720.847	1017.87	NaN	NaN	NaN	558.395	1592.63	728.849	NaN	NaN	1	1	NaN	NaN	NaN	1	1	1	NaN	NaN
ZNF195	A0A087WT67;O14628;O14628-4;O14628-5;O14628-6;O14628-7	407;403;331;380;384;335	_NEIGGK[GlyGly (K)]PFK_.2	NaN	NaN	NaN	NaN	NaN	NaN	NaN	1901.91	1957.14	1332.76	NaN	NaN	NaN	NaN	NaN	NaN	NaN	1	1	1
ZNF195	A0A087WT67;O14628;O14628-4;O14628-5;O14628-6;O14628-7	43;39;39;39;43;43	_NLFSVGLTVC[Carbamidomethyl (C)]K[GlyGly (K)]PGLITC[Carbamidomethyl (C)]LEQR_.3	NaN	NaN	NaN	NaN	NaN	NaN	NaN	NaN	13549	NaN	NaN	NaN	NaN	NaN	NaN	NaN	NaN	NaN	1	NaN
ZNF195	A0A087WT67;O14628;O14628-4;O14628-5;O14628-6;O14628-7	385;381;309;358;362;313	_LSK[GlyGly (K)]C[Carbamidomethyl (C)]ETWYK_.3	NaN	NaN	NaN	NaN	NaN	NaN	860.822	NaN	NaN	NaN	NaN	NaN	NaN	NaN	NaN	NaN	1	NaN	NaN	NaN
ZNF195	A0A087WT67;O14628;O14628-4;O14628-5;O14628-6;O14628-7	247;243;171;220;224;175	_PFK[GlyGly (K)]C[Carbamidomethyl (C)]QEC[Carbamidomethyl (C)]GK_.3	NaN	NaN	NaN	NaN	359.952	NaN	NaN	NaN	NaN	NaN	NaN	NaN	NaN	NaN	1	NaN	NaN	NaN	NaN	NaN
PLCB1	A0A087WT80;A0A087WW73;A0A0D9SF51;A0A0D9SG17;H0YCJ2;Q9NQ66;Q9NQ66-2	667;667;646;646;488;747;747	_IAVYEEGGK[GlyGly (K)]FIGHR_.4	4372.52	3905.78	NaN	3632.99	3984.04	3915.04	3909.43	4414.45	5331.21	4575.82	1	1	NaN	1	1	1	1	1	1	1
PLCB1	A0A087WT80;A0A087WW73;A0A0D9SF51;A0A0D9SG17;H0YCJ2;Q9NQ66;Q9NQ66-2	602;602;581;581;423;682;682	_IISGQFLSDK[GlyGly (K)]K_.3	2544.04	2797.67	3278.68	NaN	NaN	2397.33	3124.58	3439.69	3777.42	3212.53	1	1	1	NaN	NaN	1	1	1	1	1
PLCB1	A0A087WT80;A0A087WW73;A0A0D9SF51;A0A0D9SG17;H0YCJ2;Q9NQ66;Q9NQ66-2	472;472;451;451;293;552;552	_FESFEISK[GlyGly (K)]K_.3	NaN	NaN	NaN	2563.75	NaN	NaN	NaN	2950.58	2741.84	1460.41	NaN	NaN	NaN	1	NaN	NaN	NaN	1	1	1
PLCB1	A0A087WT80;A0A087WW73;A0A0D9SF51;A0A0D9SG17;H0YCJ2;Q9NQ66;Q9NQ66-2	930;930;909;909;751;1010;1010	_DK[GlyGly (K)]QQQQLLNLR_.3	NaN	NaN	NaN	NaN	NaN	NaN	NaN	14637.3	NaN	NaN	NaN	NaN	NaN	NaN	NaN	NaN	NaN	1	NaN	NaN
JMJD4	A0A087WT84;Q9H9V9;Q9H9V9-2	132;178;178	_GC[Carbamidomethyl (C)]LYLK[GlyGly (K)]DWHLC[Carbamidomethyl (C)]R_.4	5087.38	3559.28	4568.49	2280.77	4877.88	3739.65	4394.97	5068.93	3999.8	4500.51	1	1	1	1	1	1	1	1	1	1
JMJD4	A0A087WT84;Q9H9V9;Q9H9V9-2	132;178;178	_GC[Carbamidomethyl (C)]LYLK[GlyGly (K)]DWHLC[Carbamidomethyl (C)]R_.3	4603.83	5424.17	NaN	4085.67	4011.33	3155.49	5578.62	4492.71	5188.49	3596.96	1	1	NaN	1	1	1	1	1	1	1
JMJD4	A0A087WT84;Q9H9V9;Q9H9V9-2	391;437;421	_VDTSAFSPQPK[GlyGly (K)]ELLQQLR_.3	22436.1	18908.8	26996.8	30503.7	30498.5	31033.7	35324.8	33684.5	33175.2	30417.7	1	1	1	1	1	1	1	1	1	1
JMJD4	A0A087WT84;Q9H9V9;Q9H9V9-2	114;160;160	_DYITYWK[GlyGly (K)]EYIQAGYSSPR_.3	NaN	NaN	NaN	NaN	NaN	NaN	NaN	4639.27	NaN	NaN	NaN	NaN	NaN	NaN	NaN	NaN	NaN	1	NaN	NaN
JMJD4	A0A087WT84;Q9H9V9;Q9H9V9-2	328;374;358	_SC[Carbamidomethyl (C)]SGINFEEFYHFLK[GlyGly (K)]VIAEK_.4	NaN	NaN	NaN	NaN	NaN	868.623	NaN	NaN	NaN	NaN	NaN	NaN	NaN	NaN	NaN	1	NaN	NaN	NaN	NaN
EIF2B4	A0A087WTA5;E7ERK9;Q9UI10;Q9UI10-2;Q9UI10-3	248;272;251;271;250	_DLVNK[GlyGly (K)]LK_.2	2521.37	NaN	2244.23	2435.4	2612.47	3119.85	3123.85	2932.99	2185.39	NaN	1	NaN	1	1	1	1	1	1	1	NaN
EIF2B4	A0A087WTA5;E7ERK9;Q9UI10;Q9UI10-2;Q9UI10-3	444;468;447;467;446	_VQTDAFVSNELDDPDDLQC[Carbamidomethyl (C)]K[GlyGly (K)]R_.3	447.364	NaN	NaN	NaN	907.248	NaN	549.074	NaN	NaN	1531.76	1	NaN	NaN	NaN	1	NaN	1	NaN	NaN	1
EIF2B4	A0A087WTA5;E7ERK9;Q9UI10;Q9UI10-2;Q9UI10-3	276;300;279;299;278	_FLNK[GlyGly (K)]EITSVGSSK_.3	NaN	NaN	NaN	NaN	NaN	4054.43	3245.39	NaN	NaN	NaN	NaN	NaN	NaN	NaN	NaN	1	1	NaN	NaN	NaN
EIF2B4	A0A087WTA5;E7ERK9;Q9UI10;Q9UI10-2;Q9UI10-3	169;193;172;192;171	_DYGSK[GlyGly (K)]VSLFSHLPQYSR_.4	NaN	NaN	NaN	NaN	7500.77	NaN	NaN	NaN	NaN	NaN	NaN	NaN	NaN	NaN	1	NaN	NaN	NaN	NaN	NaN
UCHL3	A0A087WTB8;P15374	12;48	_PVC[Carbamidomethyl (C)]AVLLLFPITEK[GlyGly (K)]YEVFR_.3	2716.72	3366.46	4047.78	NaN	4069.05	3740.01	3463.7	3331.97	4381.79	NaN	1	1	1	NaN	1	1	1	1	1	NaN
UCHL3	A0A087WTB8;P15374	73;109	_DK[GlyGly (K)]M[Oxidation (M)]HFESGSTLK_.3	749.297	NaN	824.077	718.835	424.9	506.848	NaN	817.173	NaN	557.477	1	NaN	1	1	1	1	NaN	1	NaN	1
UCHL3	A0A087WTB8;P15374	75;111	_M[Oxidation (M)]HFESGSTLK[GlyGly (K)]K_.3	747.414	1228.03	766.582	1596.15	133.424	1411.19	834.704	982.238	1408.99	842.679	1	1	1	1	1	1	1	1	1	1
UCHL3	A0A087WTB8;P15374	37;73	_IK[GlyGly (K)]SQGQDVTSSVYFM[Oxidation (M)]K_.3	631.35	NaN	NaN	NaN	NaN	NaN	NaN	1311.16	NaN	1883.98	1	NaN	NaN	NaN	NaN	NaN	NaN	1	NaN	1
LENG8	A0A087WTE7;A0A087WUE4;A0A0G2JNN3;C9JMY0;Q96PV6;Q96PV6-2	652;689;541;652;652;689	_ELK[GlyGly (K)]ADPC[Carbamidomethyl (C)]VAHALALR_.4	2492.4	NaN	NaN	252.669	NaN	1544.46	1441.55	1430.17	1655.79	465.661	1	NaN	NaN	1	NaN	1	1	1	1	1
LENG8	A0A087WTE7;A0A087WUE4;A0A0G2JNN3;C9JMY0;Q96PV6;Q96PV6-2	652;689;541;652;652;689	_ELK[GlyGly (K)]ADPC[Carbamidomethyl (C)]VAHALALR_.3	NaN	NaN	NaN	NaN	NaN	NaN	NaN	1509.07	NaN	NaN	NaN	NaN	NaN	NaN	NaN	NaN	NaN	1	NaN	NaN
UQCRH	A0A087WTF2;A0A087X2B9	88;44	_AVGEM[Oxidation (M)]C[Carbamidomethyl (C)]K[GlyGly (K)]GPGAAR_.2	NaN	NaN	NaN	NaN	NaN	NaN	NaN	NaN	839.716	NaN	NaN	NaN	NaN	NaN	NaN	NaN	NaN	NaN	1	NaN
NCAM1	A0A087WTF6;A0A087WV75;A0A087WWD4;A0A087WX77;P13591;P13591-1	772;808;808;782;782;772	_DESK[GlyGly (K)]EPIVEVR_.3	4281.37	3366.18	2807.03	3149.25	3721.3	3674.4	3120.69	3872.34	3425.43	1541.79	1	1	1	1	1	1	1	1	1	1
NCAM1	A0A087WTF6;A0A087WV75;A0A087WWD4;A0A087WX77;P13591;P13591-1	761;797;797;771;771;761	_DM[Oxidation (M)]EEGK[GlyGly (K)]AAFSK_.3	NaN	NaN	2292.95	NaN	2674.51	NaN	1850.93	1654.36	1303.44	NaN	NaN	NaN	1	NaN	1	NaN	1	1	1	NaN
NCAM1	A0A087WTF6;A0A087WV75;A0A087WWD4;A0A087WX77;P13591;P13591-1	826;862;862;836;836;826	_PAPAEVK[GlyGly (K)]TVPNDATQTK_.3	NaN	NaN	NaN	NaN	NaN	NaN	NaN	757.982	NaN	521.931	NaN	NaN	NaN	NaN	NaN	NaN	NaN	1	NaN	1
ROBO1	A0A087WTM1;A0A087WZ85;A0A0A0MSX4;Q9Y6N7;Q9Y6N7-2;Q9Y6N7-3;Q9Y6N7-4;Q9Y6N7-5	708;628;625;744;748;708;705;708	_GVNYEIK[GlyGly (K)]AR_.3	2387.01	2034.43	2707.83	2586.75	2409.45	2682.09	2599.53	3306.93	3661.66	2628.33	1	1	1	1	1	1	1	1	1	1
ROBO1	A0A087WTM1;A0A087WZ85;A0A0A0MSX4;Q9Y6N7;Q9Y6N7-2;Q9Y6N7-3;Q9Y6N7-4;Q9Y6N7-5	1007;926;932;1052;1056;1016;1013;1007	_TFNSPNLK[GlyGly (K)]DGR_.3	1788.59	2533.61	NaN	NaN	NaN	NaN	1692.09	NaN	801.919	NaN	1	1	NaN	NaN	NaN	NaN	1	NaN	1	NaN
ROBO1	A0A087WTM1;A0A087WZ85;A0A0A0MSX4;Q9Y6N7;Q9Y6N7-2;Q9Y6N7-3;Q9Y6N7-4;Q9Y6N7-5	1062;981;987;1107;1111;1071;1068;1062	_QEVAPVQYNIVEQNK[GlyGly (K)]LNK_.3	NaN	NaN	NaN	NaN	NaN	NaN	NaN	NaN	NaN	2065.99	NaN	NaN	NaN	NaN	NaN	NaN	NaN	NaN	NaN	1
RNF34	A0A087WTM5;H7BYJ1;Q969K3;Q969K3-2	98;290;290;291	_WELVEK[GlyGly (K)]VNR_.3	NaN	NaN	NaN	NaN	NaN	NaN	1679.17	1338.47	1556.66	NaN	NaN	NaN	NaN	NaN	NaN	NaN	1	1	1	NaN
RNF34	A0A087WTM5;H7BYJ1;Q969K3;Q969K3-2	79;271;271;272	_QLK[GlyGly (K)]EILAR_.2	NaN	NaN	NaN	1514.47	NaN	NaN	NaN	NaN	NaN	NaN	NaN	NaN	NaN	1	NaN	NaN	NaN	NaN	NaN	NaN
KHSRP	A0A087WTP3;Q92945	245;245	_AGLVIGK[GlyGly (K)]GGETIK_.3	11118.1	10880.9	10728.4	9442.44	12441.4	10669.1	12313.2	11720.1	11579.2	11083.6	1	1	1	1	1	1	1	1	1	1
KHSRP	A0A087WTP3;Q92945	245;245	_AGLVIGK[GlyGly (K)]GGETIK_.2	3128.63	3121.19	3729.14	3141.98	3905.24	4001.97	3591.51	3591.06	3838.69	4357.51	1	1	1	1	1	1	1	1	1	1
KHSRP	A0A087WTP3;Q92945	191;191	_SVSLTGAPESVQK[GlyGly (K)]AK_.3	4014.87	4226.05	3554.47	3772.8	4348.48	3765.09	3516.92	3924.27	4560.91	4552.98	1	1	1	1	1	1	1	1	1	1
KHSRP	A0A087WTP3;Q92945	88;88	_IGGDAATTVNNSTPDFGFGGQK[GlyGly (K)]R_.3	2421.22	2547.65	3744.73	3930.82	3099.2	3049.25	2532.75	3522.33	2568.99	4169.25	1	1	1	1	1	1	1	1	1	1
KHSRP	A0A087WTP3;Q92945	356;356	_IQFK[GlyGly (K)]QDDGTGPEK_.3	858.344	1058.93	NaN	963.273	NaN	609.852	NaN	1340.16	1121.66	NaN	1	1	NaN	1	NaN	1	NaN	1	1	NaN
KHSRP	A0A087WTP3;Q92945	621,647;621,647	_AWEEYYK[GlyGly (K)]K_.2	NaN	1316.84	1380.87	NaN	931.852	1257.65	NaN	1133.71	1355.34	NaN	NaN	1	1	NaN	1	1	NaN	1	1	NaN
KHSRP	A0A087WTP3;Q92945	621,647;621,647	_AWEEYYK[GlyGly (K)]K_.3	2547.33	NaN	1958.72	NaN	NaN	1648.89	NaN	NaN	NaN	1132.34	1	NaN	1	NaN	NaN	1	NaN	NaN	NaN	1
KHSRP	A0A087WTP3;Q92945	111;111	_QLEDGDQPESK[GlyGly (K)]K_.3	386.839	NaN	NaN	363.805	NaN	407.638	NaN	NaN	NaN	229.448	1	NaN	NaN	1	NaN	1	NaN	NaN	NaN	1
KHSRP	A0A087WTP3;Q92945	252;252	_GGETIK[GlyGly (K)]QLQER_.3	NaN	NaN	4664.36	NaN	NaN	2869.93	3341.87	2796.65	NaN	NaN	NaN	NaN	1	NaN	NaN	1	1	1	NaN	NaN
KHSRP	A0A087WTP3;Q92945	71;71	_K[GlyGly (K)]DAFADAVQR_.2	NaN	NaN	NaN	NaN	NaN	NaN	378.993	443.69	NaN	NaN	NaN	NaN	NaN	NaN	NaN	NaN	1	1	NaN	NaN
KHSRP	A0A087WTP3;Q92945	443;443	_GGENVK[GlyGly (K)]AINQQTGAFVEISR_.3	NaN	NaN	NaN	NaN	NaN	NaN	1791.45	NaN	NaN	NaN	NaN	NaN	NaN	NaN	NaN	NaN	1	NaN	NaN	NaN
KHSRP	A0A087WTP3;Q92945	347;347	_K[GlyGly (K)]IQNDAGVR_.2	NaN	NaN	NaN	NaN	NaN	NaN	NaN	492.503	NaN	NaN	NaN	NaN	NaN	NaN	NaN	NaN	NaN	1	NaN	NaN
FAM92A1	A0A087WTS3;A1XBS5;A1XBS5-3;A1XBS5-4	111;111;111;111	_DDLK[GlyGly (K)]ATLTAR_.2	2789.91	5086.89	3348.49	3085.21	3808.71	3443.28	7113.49	6309.13	5310.11	5747	1	1	1	1	1	1	1	1	1	1
FAM92A1	A0A087WTS3;A1XBS5;A1XBS5-3;A1XBS5-4	91;91;91;91	_LEAK[GlyGly (K)]VVEPLK_.3	5592.15	NaN	5370.27	NaN	4303.34	4420.68	NaN	3933.18	3359.68	3721.97	1	NaN	1	NaN	1	1	NaN	1	1	1
FAM92A1	A0A087WTS3;A1XBS5;A1XBS5-3;A1XBS5-4	91;91;91;91	_LEAK[GlyGly (K)]VVEPLK_.2	NaN	NaN	NaN	NaN	NaN	NaN	NaN	NaN	NaN	865.101	NaN	NaN	NaN	NaN	NaN	NaN	NaN	NaN	NaN	1
FAM92A1	A0A087WTS3;A1XBS5;A1XBS5-3;A1XBS5-4	95;95;95;95	_VVEPLK[GlyGly (K)]TYGTIVK_.3	NaN	NaN	NaN	NaN	1641.22	NaN	NaN	2536.5	NaN	3483.05	NaN	NaN	NaN	NaN	1	NaN	NaN	1	NaN	1
FAM92A1	A0A087WTS3;A1XBS5;A1XBS5-3;A1XBS5-4	123;123;123;123	_EAK[GlyGly (K)]QLTQLER_.3	NaN	NaN	NaN	NaN	1684.09	NaN	2560.38	7766.81	NaN	NaN	NaN	NaN	NaN	NaN	1	NaN	1	1	NaN	NaN
FAM92A1	A0A087WTS3;A1XBS5;A1XBS5-3;A1XBS5-4	68;68;68;68	_LGLM[Oxidation (M)]NFADEFAK[GlyGly (K)]LQDYR_.3	NaN	NaN	3908.46	NaN	NaN	NaN	NaN	NaN	NaN	NaN	NaN	NaN	1	NaN	NaN	NaN	NaN	NaN	NaN	NaN
PABPC1	A0A087WTT1;P11940;P11940-2	162;187;187	_AK[GlyGly (K)]EFTNVYIK_.3	13049.2	11298.9	12062.2	11324.5	12968.7	14427.5	13980	13605.4	12042.6	13121.4	1	1	1	1	1	1	1	1	1	1
PABPC1	A0A087WTT1;P11940;P11940-2	162;187;187	_AK[GlyGly (K)]EFTNVYIK_.2	6917.97	6353.84	6485.74	6559.78	6211.76	7400.48	6493.84	6687.54	6977.49	7365.01	1	1	1	1	1	1	1	1	1	1
PABPC1	A0A087WTT1;P11940;P11940-2	80;105;105	_NLDK[GlyGly (K)]SIDNK_.3	8178.28	7047.27	6569.07	7762.12	6887.44	6174.52	6359.41	5662.76	7386.66	7903	1	1	1	1	1	1	1	1	1	1
PABPC1	A0A087WTT1;P11940;P11940-2	80;105;105	_NLDK[GlyGly (K)]SIDNK_.2	6676.48	6208.65	6961.05	6309.16	5123.43	5865.29	6504.13	7172.36	6333.2	8842.9	1	1	1	1	1	1	1	1	1	1
PABPC1	A0A087WTT1;P11940;P11940-2	493;607;518	_VDEAVAVLQAHQAK[GlyGly (K)]EAAQK_.3	2588.84	3419.2	2566.34	2003.8	2646.74	2807.35	3117.42	2454.39	2961.76	3625.07	1	1	1	1	1	1	1	1	1	1
PABPC1	A0A087WTT1;P11940;P11940-2	493;607;518	_VDEAVAVLQAHQAK[GlyGly (K)]EAAQK_.4	1609.45	NaN	2132.58	1889.86	1708.65	1449.46	2364.04	2215.01	1139.05	NaN	1	NaN	1	1	1	1	1	1	1	NaN
PABPC1	A0A087WTT1;P11940;P11940-2	129;154;154	_AIEK[GlyGly (K)]M[Oxidation (M)]NGM[Oxidation (M)]LLNDR_.3	2810.14	NaN	4926.28	NaN	1830.72	3464.44	3051.33	2927.32	2663.36	3581.5	1	NaN	1	NaN	1	1	1	1	1	1
PABPC1	A0A087WTT1;P11940;P11940-2	43;68;68	_ALDTM[Oxidation (M)]NFDVIK[GlyGly (K)]GK_.2	9554.27	10880.3	NaN	NaN	7172.57	7782.99	8154.5	6248.55	9632.31	8621.85	1	1	NaN	NaN	1	1	1	1	1	1
PABPC1	A0A087WTT1;P11940;P11940-2	43;68;68	_ALDTM[Oxidation (M)]NFDVIK[GlyGly (K)]GK_.3	NaN	92629.7	NaN	NaN	104865	139760	NaN	NaN	107151	84188.9	NaN	1	NaN	NaN	1	1	NaN	NaN	1	1
PABPC1	A0A087WTT1;P11940;P11940-2	230;255;255	_ELNGK[GlyGly (K)]QIYVGR_.3	5022.4	5014.12	6400.12	5498.05	5723.37	5388.86	5546.2	5134.82	5197.88	5090.68	1	1	1	1	1	1	1	1	1	1
PABPC1	A0A087WTT1;P11940;P11940-2	230;255;255	_ELNGK[GlyGly (K)]QIYVGR_.2	NaN	NaN	NaN	NaN	NaN	NaN	NaN	1	NaN	NaN	NaN	NaN	NaN	NaN	NaN	NaN	NaN	1	NaN	NaN
PABPC1	A0A087WTT1;P11940;P11940-2	255;280;280	_FEQM[Oxidation (M)]K[GlyGly (K)]QDR_.3	4048.35	5971.26	4215.27	5792.8	NaN	3625.86	8276.83	5004.36	7296.37	3055.5	1	1	1	1	NaN	1	1	1	1	1
PABPC1	A0A087WTT1;P11940;P11940-2	255;280;280	_FEQM[Oxidation (M)]K[GlyGly (K)]QDR_.2	NaN	NaN	NaN	NaN	485.02	1044.83	53.756	448.588	NaN	NaN	NaN	NaN	NaN	NaN	1	1	1	1	NaN	NaN
PABPC1	A0A087WTT1;P11940;P11940-2	184;209;209	_DLFGK[GlyGly (K)]FGPALSVK_.3	4819.96	4328.94	5430.49	5161.29	5617.48	6194.12	4686.69	5706.27	4646.24	4792.06	1	1	1	1	1	1	1	1	1	1
PABPC1	A0A087WTT1;P11940;P11940-2	70;95;95	_K[GlyGly (K)]SGVGNIFIK_.3	NaN	5724.16	NaN	4987.33	4768.99	5236.14	5505.69	4149.81	NaN	4289.21	NaN	1	NaN	1	1	1	1	1	NaN	1
PABPC1	A0A087WTT1;P11940;P11940-2	70;95;95	_K[GlyGly (K)]SGVGNIFIK_.2	NaN	NaN	NaN	NaN	NaN	576.818	NaN	NaN	NaN	NaN	NaN	NaN	NaN	NaN	NaN	1	NaN	NaN	NaN	NaN
PABPC1	A0A087WTT1;P11940;P11940-2	205;230;230	_SK[GlyGly (K)]GFGFVSFER_.3	NaN	1659.89	NaN	NaN	1956.67	NaN	NaN	NaN	1954.56	NaN	NaN	1	NaN	NaN	1	NaN	NaN	NaN	1	NaN
PABPC1	A0A087WTT1;P11940;P11940-2	287;312;312	_K[GlyGly (K)]EFSPFGTITSAK_.3	NaN	NaN	NaN	NaN	NaN	NaN	3782.25	2210.62	NaN	NaN	NaN	NaN	NaN	NaN	NaN	NaN	1	1	NaN	NaN
PABPC1	A0A087WTT1;P11940;P11940-2	71;96;96	_SGVGNIFIK[GlyGly (K)]NLDK_.3	4199.84	NaN	NaN	NaN	NaN	NaN	NaN	NaN	NaN	NaN	1	NaN	NaN	NaN	NaN	NaN	NaN	NaN	NaN	NaN
PABPC1	A0A087WTT1;P11940;P11940-2	309;334;334	_GFGFVC[Carbamidomethyl (C)]FSSPEEATK[GlyGly (K)]AVTEM[Oxidation (M)]NGR_.3	NaN	NaN	NaN	NaN	NaN	NaN	NaN	NaN	3965.42	NaN	NaN	NaN	NaN	NaN	NaN	NaN	NaN	NaN	1	NaN
PABPC1	A0A087WTT1;P11940;P11940-2	84;109;109	_SIDNK[GlyGly (K)]ALYDTFSAFGNILSC[Carbamidomethyl (C)]K_.3	NaN	NaN	NaN	NaN	NaN	NaN	1663.61	NaN	NaN	NaN	NaN	NaN	NaN	NaN	NaN	NaN	1	NaN	NaN	NaN
TMEM230	A0A087WTT2;Q5JWB9;Q96A57;Q96A57-2	6;6;6;69	_TNLATGIPSSK[GlyGly (K)]VK_.3	9432.86	9105.57	8608.21	10476.5	8738.11	9960.23	6620.59	7006.51	9396.04	9109.19	1	1	1	1	1	1	1	1	1	1
TMEM230	A0A087WTT2;Q5JWB9;Q96A57;Q96A57-2	6;6;6;69	_TNLATGIPSSK[GlyGly (K)]VK_.2	1859.59	1263.59	1829.85	1271.97	NaN	1841.88	2189.22	2578.56	2136.35	2659.55	1	1	1	1	NaN	1	1	1	1	1
RPS29	A0A087WTT6;P62273;P62273-2	42;45;45	_QYAK[GlyGly (K)]DIGFIK_.3	6246.87	6382.56	5723.5	6551.63	6594.14	7014.34	6509.1	6893.54	5876.56	6450.81	1	1	1	1	1	1	1	1	1	1
ALMS1	A0A087WTU9;A0A087WZY3;Q8TCU4	2511;2553;2552	_TTDLSK[GlyGly (K)]GLQSPR_.3	24009.8	22521.5	23542.4	25087.6	22669.4	24238.3	24490.1	22593.4	17670.5	19176.7	1	1	1	1	1	1	1	1	1	1
ALMS1	A0A087WTU9;A0A087WZY3;Q8TCU4	2511;2553;2552	_TTDLSK[GlyGly (K)]GLQSPR_.2	1178.27	1006.56	1245.17	1303.73	1483.71	1138.26	2015.32	1224.03	1471.09	1418.96	1	1	1	1	1	1	1	1	1	1
ALMS1	A0A087WTU9;A0A087WZY3;Q8TCU4	2222;2264;2263	_TLLM[Oxidation (M)]EAENM[Oxidation (M)]ALK[GlyGly (K)]R_.3	2211.86	3308.55	3464.61	6405.9	3923.01	3796.51	2909.24	9283.38	7367.73	8189.18	1	1	1	1	1	1	1	1	1	1
ALMS1	A0A087WTU9;A0A087WZY3;Q8TCU4	3013;3055;3054	_TSSK[GlyGly (K)]LDSGTLDER_.3	1772.15	1253.68	1980.89	1898.2	1792.37	1871.01	1884.37	1872.94	1355.58	1357.11	1	1	1	1	1	1	1	1	1	1
ALMS1	A0A087WTU9;A0A087WZY3;Q8TCU4	2844;2886;2885	_ELFEQSK[GlyGly (K)]APR_.3	2879.95	NaN	1739.84	2050.58	2142.38	1964.31	3495.03	3027.01	3677.04	3729.14	1	NaN	1	1	1	1	1	1	1	1
ALMS1	A0A087WTU9;A0A087WZY3;Q8TCU4	3026;3068;3067	_FHSLDAASK[GlyGly (K)]AR_.3	7507.75	6653.66	7454.15	7680.46	7263.08	7289.38	8682.94	7471.71	6033.09	4999.61	1	1	1	1	1	1	1	1	1	1
ALMS1	A0A087WTU9;A0A087WZY3;Q8TCU4	3026;3068;3067	_FHSLDAASK[GlyGly (K)]AR_.4	NaN	NaN	1031.32	NaN	922.996	1166.28	1125.77	NaN	NaN	2072.88	NaN	NaN	1	NaN	1	1	1	NaN	NaN	1
ALMS1	A0A087WTU9;A0A087WZY3;Q8TCU4	3184;3226;3225	_GHEIIEPGNQK[GlyGly (K)]LR_.3	2033.35	2348.26	2586.33	2480.05	2207.72	2661.97	2510.5	2056.62	1958.37	2707.19	1	1	1	1	1	1	1	1	1	1
ALMS1	A0A087WTU9;A0A087WZY3;Q8TCU4	3184;3226;3225	_GHEIIEPGNQK[GlyGly (K)]LR_.4	NaN	1534.79	1164.78	1053.52	1487.13	NaN	1338.44	1646.89	NaN	NaN	NaN	1	1	1	1	NaN	1	1	NaN	NaN
ALMS1	A0A087WTU9;A0A087WZY3;Q8TCU4	3471;3513;3512	_DFFQHHPDK[GlyGly (K)]HR_.4	NaN	2163.4	1797.1	NaN	1534.12	1989.95	1425.71	1936.28	2153.72	2223.11	NaN	1	1	NaN	1	1	1	1	1	1
ALMS1	A0A087WTU9;A0A087WZY3;Q8TCU4	3471;3513;3512	_DFFQHHPDK[GlyGly (K)]HR_.3	NaN	573.18	NaN	5692.82	654.4	836.328	797.742	721.885	NaN	NaN	NaN	1	NaN	1	1	1	1	1	NaN	NaN
ALMS1	A0A087WTU9;A0A087WZY3;Q8TCU4	3389;3431;3430	_AITQK[GlyGly (K)]EEIHR_.3	1417.11	1569	1741.27	1028.92	1114.11	1448	1247.19	1184.7	1986.55	NaN	1	1	1	1	1	1	1	1	1	NaN
ALMS1	A0A087WTU9;A0A087WZY3;Q8TCU4	3389;3431;3430	_AITQK[GlyGly (K)]EEIHR_.4	NaN	NaN	NaN	NaN	NaN	NaN	2592.28	NaN	1258.12	NaN	NaN	NaN	NaN	NaN	NaN	NaN	1	NaN	1	NaN
ALMS1	A0A087WTU9;A0A087WZY3;Q8TCU4	2189;2231;2230	_VVINK[GlyGly (K)]PESAGFR_.3	9234.52	NaN	NaN	NaN	NaN	7122.2	5762.22	NaN	7842.01	6816.4	1	NaN	NaN	NaN	NaN	1	1	NaN	1	1
ALMS1	A0A087WTU9;A0A087WZY3;Q8TCU4	3052;3094;3093	_SLEPTSK[GlyGly (K)]LLTSK_.3	3450.23	3022.49	3061.96	3026.45	2828.76	3693.46	3020.62	3209.77	3510.22	3179.23	1	1	1	1	1	1	1	1	1	1
ALMS1	A0A087WTU9;A0A087WZY3;Q8TCU4	2319;2361;2360	_SPLQEAESK[GlyGly (K)]VSM[Oxidation (M)]ALEETLR_.3	NaN	NaN	NaN	NaN	4593.28	NaN	5241.47	5999.09	9100.37	3739.64	NaN	NaN	NaN	NaN	1	NaN	1	1	1	1
ALMS1	A0A087WTU9;A0A087WZY3;Q8TCU4	2443;2485;2484	_NLLQC[Carbamidomethyl (C)]ESSLNHAK[GlyGly (K)]EILR_.4	1802.15	2671.55	3465.14	2593.23	2798.17	2778.85	3072.85	3028.03	NaN	NaN	1	1	1	1	1	1	1	1	NaN	NaN
ALMS1	A0A087WTU9;A0A087WZY3;Q8TCU4	2443;2485;2484	_NLLQC[Carbamidomethyl (C)]ESSLNHAK[GlyGly (K)]EILR_.3	NaN	NaN	NaN	3685.98	NaN	NaN	NaN	2377.17	NaN	NaN	NaN	NaN	NaN	1	NaN	NaN	NaN	1	NaN	NaN
ALMS1	A0A087WTU9;A0A087WZY3;Q8TCU4	2246;2288;2287	_DISDISFIQSK[GlyGly (K)]K_.3	NaN	NaN	NaN	1281.54	NaN	NaN	1845.39	1588.22	1696.24	1893.42	NaN	NaN	NaN	1	NaN	NaN	1	1	1	1
ALMS1	A0A087WTU9;A0A087WZY3;Q8TCU4	3516;3558;3557	_EVM[Oxidation (M)]DTTK[GlyGly (K)]SQVR_.3	1923.52	NaN	NaN	NaN	1643.32	1821.28	1664.9	NaN	NaN	NaN	1	NaN	NaN	NaN	1	1	1	NaN	NaN	NaN
ALMS1	A0A087WTU9;A0A087WZY3;Q8TCU4	4080;4122;4121	_IYEQLPEVQK[GlyGly (K)]K_.3	NaN	4262.19	NaN	NaN	2078.62	NaN	1755.3	NaN	NaN	NaN	NaN	1	NaN	NaN	1	NaN	1	NaN	NaN	NaN
ALMS1	A0A087WTU9;A0A087WZY3;Q8TCU4	3383;3425;3424	_NLPDTK[GlyGly (K)]AITQK_.3	3235.38	NaN	NaN	NaN	4282.34	4122.7	NaN	3080.64	3393.29	NaN	1	NaN	NaN	NaN	1	1	NaN	1	1	NaN
ALMS1	A0A087WTU9;A0A087WZY3;Q8TCU4	2886;2928;2927	_ELFEQC[Carbamidomethyl (C)]K[GlyGly (K)]APYVDHQM[Oxidation (M)]R_.4	702.142	NaN	NaN	NaN	NaN	NaN	1133.57	1110.12	NaN	NaN	1	NaN	NaN	NaN	NaN	NaN	1	1	NaN	NaN
ALMS1	A0A087WTU9;A0A087WZY3;Q8TCU4	2600;2642;2641	_VWNSLQLK[GlyGly (K)]SHSPFQNFIPDEFK_.4	NaN	NaN	NaN	NaN	NaN	NaN	NaN	NaN	9769.66	NaN	NaN	NaN	NaN	NaN	NaN	NaN	NaN	NaN	1	NaN
ALMS1	A0A087WTU9;A0A087WZY3;Q8TCU4	2289;2331;2330	_C[Carbamidomethyl (C)]IQK[GlyGly (K)]DIGTQTNLK_.3	NaN	216.07	NaN	NaN	NaN	NaN	NaN	NaN	NaN	NaN	NaN	1	NaN	NaN	NaN	NaN	NaN	NaN	NaN	NaN
ALMS1	A0A087WTU9;A0A087WZY3;Q8TCU4	3335;3377;3376	_K[GlyGly (K)]QQEIHSTR_.3	NaN	NaN	NaN	NaN	NaN	NaN	NaN	NaN	NaN	1	NaN	NaN	NaN	NaN	NaN	NaN	NaN	NaN	NaN	1
ALMS1	A0A087WTU9;A0A087WZY3;Q8TCU4	2498;2540;2539	_VEEIK[GlyGly (K)]AELFGHGR_.4	NaN	NaN	NaN	NaN	NaN	NaN	2710.34	NaN	NaN	NaN	NaN	NaN	NaN	NaN	NaN	NaN	1	NaN	NaN	NaN
ALMS1	A0A087WTU9;A0A087WZY3;Q8TCU4	2293;2335;2334	_DIGTQTNLK[GlyGly (K)]C[Carbamidomethyl (C)]R_.3	NaN	NaN	NaN	NaN	NaN	NaN	1266.18	NaN	NaN	NaN	NaN	NaN	NaN	NaN	NaN	NaN	1	NaN	NaN	NaN
ALMS1	A0A087WTU9;A0A087WZY3;Q8TCU4	3344;3386;3385	_AVTEAAQAK[GlyGly (K)]EK_.3	NaN	758.624	NaN	NaN	NaN	NaN	NaN	NaN	NaN	NaN	NaN	1	NaN	NaN	NaN	NaN	NaN	NaN	NaN	NaN
POLR3G	A0A087WTV7;D6R921;D6R9U7;D6RIT0;D6RJH6;O15318	50;50;50;50;50;50	_TGEGEEYM[Oxidation (M)]LALK[GlyGly (K)]QELR_.3	NaN	NaN	NaN	NaN	NaN	NaN	3981.84	3102.88	NaN	NaN	NaN	NaN	NaN	NaN	NaN	NaN	1	1	NaN	NaN
UHRF1	A0A087WTW0;A0A087WVR3;Q96T88;Q96T88-2	113;62;49;62	_GK[GlyGly (K)]QM[Oxidation (M)]EDGHTLFDYEVR_.4	4221.82	4157.1	4459.48	4437.74	4448.4	4244.72	3770.51	4172.81	4142.76	4640.36	1	1	1	1	1	1	1	1	1	1
UHRF1	A0A087WTW0;A0A087WVR3;Q96T88;Q96T88-2	113;62;49;62	_GK[GlyGly (K)]QM[Oxidation (M)]EDGHTLFDYEVR_.3	1477.96	2347.64	3254.57	NaN	2545.65	2240.01	2741.7	1693.42	3178.89	4125.65	1	1	1	NaN	1	1	1	1	1	1
UHRF1	A0A087WTW0;A0A087WVR3;Q96T88;Q96T88-2	549;498;485;498	_DLSGNK[GlyGly (K)]R_.2	2596.35	2842.09	2856.53	NaN	3393.91	2714.67	3307.43	1195.34	NaN	NaN	1	1	1	NaN	1	1	1	1	NaN	NaN
UHRF1	A0A087WTW0;A0A087WVR3;Q96T88;Q96T88-2	86;35;22;35	_LTK[GlyGly (K)]VEELR_.2	NaN	NaN	696.302	NaN	NaN	NaN	NaN	NaN	NaN	NaN	NaN	NaN	1	NaN	NaN	NaN	NaN	NaN	NaN	NaN
UHRF1	A0A087WTW0;A0A087WVR3;Q96T88;Q96T88-2	628;577;564;577	_YWPEK[GlyGly (K)]GK_.2	271.325	NaN	NaN	NaN	NaN	NaN	NaN	NaN	NaN	NaN	1	NaN	NaN	NaN	NaN	NaN	NaN	NaN	NaN	NaN
UHRF1	A0A087WTW0;A0A087WVR3;Q96T88;Q96T88-2	139;88;75;88	_QSLVLPHSTK[GlyGly (K)]ER_.3	NaN	NaN	NaN	NaN	NaN	NaN	NaN	337.99	NaN	NaN	NaN	NaN	NaN	NaN	NaN	NaN	NaN	1	NaN	NaN
CASP8AP2	A0A087WTW5;Q9UKL3	1890;1890	_DPSSLK[GlyGly (K)]ATPGIK_.2	2487.24	2485.22	1860.76	2375.99	2256.31	2848.16	1235.17	2371.12	2314.13	NaN	1	1	1	1	1	1	1	1	1	NaN
CASP8AP2	A0A087WTW5;Q9UKL3	1890;1890	_DPSSLK[GlyGly (K)]ATPGIK_.3	NaN	2551.96	NaN	NaN	NaN	NaN	2148.4	2451.99	NaN	NaN	NaN	1	NaN	NaN	NaN	NaN	1	1	NaN	NaN
CASP8AP2	A0A087WTW5;Q9UKL3	1420;1420	_DNVC[Carbamidomethyl (C)]SVEK[GlyGly (K)]SK_.2	763.942	862.797	NaN	703.616	628.288	580.22	NaN	NaN	NaN	1461.37	1	1	NaN	1	1	1	NaN	NaN	NaN	1
CASP8AP2	A0A087WTW5;Q9UKL3	1884;1884	_APPVTK[GlyGly (K)]DPSSLK_.3	NaN	NaN	NaN	NaN	NaN	NaN	320.624	189.542	NaN	198.766	NaN	NaN	NaN	NaN	NaN	NaN	1	1	NaN	1
CASP8AP2	A0A087WTW5;Q9UKL3	1594;1594	_SVEELENSNK[GlyGly (K)]NVDGSK_.3	NaN	NaN	116.735	NaN	NaN	215.282	NaN	NaN	NaN	NaN	NaN	NaN	1	NaN	NaN	1	NaN	NaN	NaN	NaN
MTMR14	A0A087WTZ0;Q8NCE2;Q8NCE2-2;Q8NCE2-3	399;399;399;399	_HITSEEFSALK[GlyGly (K)]TQR_.3	4107.1	3461.69	3997.96	3589.31	4292.85	4129.9	3531.64	3810.31	4853.68	3870.33	1	1	1	1	1	1	1	1	1	1
MTMR14	A0A087WTZ0;Q8NCE2;Q8NCE2-2;Q8NCE2-3	186;186;186;186	_SGDTHLFDK[GlyGly (K)]VR_.3	3204.37	NaN	NaN	2207.09	2063.85	2622.62	2625.26	3003.52	3276.71	NaN	1	NaN	NaN	1	1	1	1	1	1	NaN
MTMR14	A0A087WTZ0;Q8NCE2;Q8NCE2-2;Q8NCE2-3	186;186;186;186	_SGDTHLFDK[GlyGly (K)]VR_.4	NaN	NaN	NaN	1	NaN	NaN	NaN	NaN	NaN	NaN	NaN	NaN	NaN	1	NaN	NaN	NaN	NaN	NaN	NaN
MTMR14	A0A087WTZ0;Q8NCE2;Q8NCE2-2;Q8NCE2-3	102;102;102;102	_DTFESTVQVSK[GlyGly (K)]LQDLIHR_.4	2068.59	NaN	NaN	NaN	2760.69	NaN	NaN	NaN	NaN	NaN	1	NaN	NaN	NaN	1	NaN	NaN	NaN	NaN	NaN
MTMR14	A0A087WTZ0;Q8NCE2;Q8NCE2-2;Q8NCE2-3	221;221;221;221	_VK[GlyGly (K)]FGM[Oxidation (M)]NVTSSEK_.3	NaN	NaN	3586.05	NaN	NaN	NaN	NaN	NaN	NaN	NaN	NaN	NaN	1	NaN	NaN	NaN	NaN	NaN	NaN	NaN
NSMCE2	A0A087WTZ8;E5RHW9;E5RIM1;Q96MF7	115;115;115;115	_NSDADFQNNEK[GlyGly (K)]FVQFK_.3	1989.8	2673.42	NaN	NaN	NaN	NaN	1473.99	1120.52	863.354	NaN	1	1	NaN	NaN	NaN	NaN	1	1	1	NaN
ERGIC2	A0A087WU02;Q96RQ1	143;134	_LQEEHSLQDVIFK[GlyGly (K)]SAFK_.3	7016.14	6842.9	11153	13557.5	10255.9	8044.71	8021.22	15411.2	NaN	13866.1	1	1	1	1	1	1	1	1	NaN	1
ERGIC2	A0A087WU02;Q96RQ1	143;134	_LQEEHSLQDVIFK[GlyGly (K)]SAFK_.4	6116.37	5991.69	5422.39	7526.21	NaN	6862.08	6422.82	7424.82	9950.24	9485.99	1	1	1	1	NaN	1	1	1	1	1
ERGIC2	A0A087WU02;Q96RQ1	18;9	_TLSLVK[GlyGly (K)]ELDAFPK_.3	NaN	NaN	1976.44	NaN	965.653	NaN	NaN	NaN	NaN	NaN	NaN	NaN	1	NaN	1	NaN	NaN	NaN	NaN	NaN
MINOS1;MINOS1;MINOS1-NBL1;MINOS1-NBL1	A0A087WU07;Q5TGZ0;R4GMY4;R4GNA1	56;72;64;65	_YVK[GlyGly (K)]EQEQ_.2	2909.81	NaN	2208.9	2029.43	3536.23	2902.33	2791.49	3159.91	NaN	NaN	1	NaN	1	1	1	1	1	1	NaN	NaN
ELF4	A0A087WU18;Q99607	535;536	_VK[GlyGly (K)]EGPLR_.3	5595.94	6305.81	NaN	2714.05	2732.4	3607.11	3306.49	3170.38	2746.98	NaN	1	1	NaN	1	1	1	1	1	1	NaN
ELF4	A0A087WU18;Q99607	535;536	_VK[GlyGly (K)]EGPLR_.2	NaN	NaN	6385.1	NaN	6372.03	6554.09	6179.98	4175.29	6466.1	NaN	NaN	NaN	1	NaN	1	1	1	1	1	NaN
ELF4	A0A087WU18;Q99607	286;286	_LVYQFK[GlyGly (K)]EM[Oxidation (M)]PK_.3	1668.26	NaN	NaN	NaN	NaN	NaN	NaN	1150.44	NaN	NaN	1	NaN	NaN	NaN	NaN	NaN	NaN	1	NaN	NaN
CLCN3	A0A087WU31;A0A0A0MTB7;P51790;P51790-4;P51790-5	764;774;791;764;774	_LLGIITK[GlyGly (K)]K_.2	NaN	NaN	NaN	NaN	1994.94	2396.75	NaN	NaN	NaN	NaN	NaN	NaN	NaN	NaN	1	1	NaN	NaN	NaN	NaN
CLCN3	A0A087WU31;A0A0A0MTB7;P51790;P51790-4;P51790-5	423;433;450;423;433	_LNTSELIK[GlyGly (K)]ELFTDC[Carbamidomethyl (C)]GPLESSSLC[Carbamidomethyl (C)]DYR_.3	NaN	NaN	NaN	NaN	NaN	1077.73	NaN	NaN	2411.82	NaN	NaN	NaN	NaN	NaN	NaN	1	NaN	NaN	1	NaN
CLCN3	A0A087WU31;A0A0A0MTB7;P51790;P51790-4;P51790-5	609;619;636;609;619	_LNGYPFLDAK[GlyGly (K)]EEFTHTTLAADVM[Oxidation (M)]R_.4	NaN	2639.36	NaN	NaN	NaN	NaN	NaN	NaN	NaN	NaN	NaN	1	NaN	NaN	NaN	NaN	NaN	NaN	NaN	NaN
CLCN3	A0A087WU31;A0A0A0MTB7;P51790;P51790-4;P51790-5	276;286;303;303;286	_YSTNEAK[GlyGly (K)]K_.2	NaN	NaN	NaN	NaN	NaN	NaN	264.951	NaN	NaN	NaN	NaN	NaN	NaN	NaN	NaN	NaN	1	NaN	NaN	NaN
CLCN3	A0A087WU31;A0A0A0MTB7;P51790;P51790-4;P51790-5	276;286;303;303;286	_YSTNEAK[GlyGly (K)]K_.3	NaN	NaN	NaN	NaN	1	NaN	NaN	NaN	NaN	NaN	NaN	NaN	NaN	NaN	1	NaN	NaN	NaN	NaN	NaN
MAGT1	A0A087WU53;Q9H0U3	355;323	_SK[GlyGly (K)]YHGYPYSFLM[Oxidation (M)]S_.3	72489.1	64961.3	83216.4	97488.1	84253.8	81054.7	90466.1	87320.5	92401.4	85920.7	1	1	1	1	1	1	1	1	1	1
MAGT1	A0A087WU53;Q9H0U3	355;323	_SK[GlyGly (K)]YHGYPYSFLM[Oxidation (M)]S_.2	7855.76	11948.6	18267.2	13709.5	12351.1	13828.7	12654.7	12853.4	15789.1	14532.1	1	1	1	1	1	1	1	1	1	1
MAGT1	A0A087WU53;Q9H0U3	66;34	_EM[Oxidation (M)]VLSEK[GlyGly (K)]VSQLM[Oxidation (M)]EWTNK_.3	8482.74	12416.8	7030.78	7437.79	16062.2	4443.41	6803.5	5127.33	13142.3	7741.9	1	1	1	1	1	1	1	1	1	1
MAGT1	A0A087WU53;Q9H0U3	96;64	_LVK[GlyGly (K)]APPR_.2	30786.3	31708.3	24303.1	NaN	27651.6	26722.8	32676.4	30484.4	26002	18333.3	1	1	1	NaN	1	1	1	1	1	1
MAGT1	A0A087WU53;Q9H0U3	73;41	_VSQLM[Oxidation (M)]EWTNK[GlyGly (K)]R_.3	NaN	3522.12	4900.02	4025.69	5274.44	5014.43	5774.74	4227.05	4889.65	4245.64	NaN	1	1	1	1	1	1	1	1	1
MAGT1	A0A087WU53;Q9H0U3	146;114	_IFFAM[Oxidation (M)]VDFDEGSDVFQM[Oxidation (M)]LNM[Oxidation (M)]NSAPTFINFPAK[GlyGly (K)]GK_.4	1787.09	NaN	NaN	1554.84	NaN	NaN	2703.75	NaN	NaN	NaN	1	NaN	NaN	1	NaN	NaN	1	NaN	NaN	NaN
POLA1	A0A087WU64;A6NMQ1;P09884	688;695;689	_M[Oxidation (M)]IC[Carbamidomethyl (C)]DVEISAK[GlyGly (K)]ELIR_.3	NaN	2881.22	4725.09	3407.63	5416.36	5392.1	4006.03	3792.78	NaN	NaN	NaN	1	1	1	1	1	1	1	NaN	NaN
POLA1	A0A087WU64;A6NMQ1;P09884	1432;1439;1433	_LK[GlyGly (K)]NTAEQFLSR_.3	NaN	NaN	NaN	NaN	3760.18	NaN	NaN	5066.61	NaN	NaN	NaN	NaN	NaN	NaN	1	NaN	NaN	1	NaN	NaN
POLA1	A0A087WU64;A6NMQ1;P09884	981;988;982	_EILM[Oxidation (M)]HTK[GlyGly (K)]EM[Oxidation (M)]VQK_.3	NaN	NaN	1	NaN	104.976	NaN	NaN	NaN	NaN	NaN	NaN	NaN	1	NaN	1	NaN	NaN	NaN	NaN	NaN
POLA1	A0A087WU64;A6NMQ1;P09884	1105;1112;1106	_DTIVENIQK[GlyGly (K)]R_.3	NaN	NaN	NaN	NaN	NaN	NaN	1043.92	NaN	1448.07	NaN	NaN	NaN	NaN	NaN	NaN	NaN	1	NaN	1	NaN
POLA1	A0A087WU64;A6NMQ1;P09884	1024;1031;1025	_VK[GlyGly (K)]SEVNK_.3	1	NaN	NaN	NaN	NaN	NaN	NaN	NaN	NaN	NaN	1	NaN	NaN	NaN	NaN	NaN	NaN	NaN	NaN	NaN
EHD4	A0A087WUA5;Q9H223	151;151	_SISVIDSPGILSGEK[GlyGly (K)]QR_.3	4220.42	4618	5612.12	4896.23	5280.19	5602.82	NaN	4742.29	4487.09	5869.71	1	1	1	1	1	1	NaN	1	1	1
EHD4	A0A087WUA5;Q9H223	284;284	_DIQSLPQK[GlyGly (K)]AAVR_.3	7532.59	8180.64	7769.21	7011.67	6991.61	6678.49	6741.23	8185.82	5689.71	5632.07	1	1	1	1	1	1	1	1	1	1
EHD4	A0A087WUA5;Q9H223	219;219	_VVLNK[GlyGly (K)]ADQVDTQQLM[Oxidation (M)]R_.3	NaN	1478.55	NaN	2482.65	NaN	NaN	1721.15	2268.49	NaN	2867.79	NaN	1	NaN	1	NaN	NaN	1	1	NaN	1
CTNNBL1	A0A087WUB9;Q8WYA6;Q8WYA6-2;Q8WYA6-3;Q8WYA6-4	431;426;239;174;399	_LLNK[GlyGly (K)]FTENDSEK_.3	1281.34	429.282	1287.36	872.14	797.159	1227.6	NaN	1105.33	1774.88	1189.89	1	1	1	1	1	1	NaN	1	1	1
SPCS2	A0A087WUC6;E9PI68;Q15005	187;217;186	_EAEFTK[GlyGly (K)]SIAK_.3	69449.6	65689.6	65422.1	63547.6	64210.8	54812.4	69175.9	69234.1	51997	66246.5	1	1	1	1	1	1	1	1	1	1
SPCS2	A0A087WUC6;E9PI68;Q15005	187;217;186	_EAEFTK[GlyGly (K)]SIAK_.2	54596.9	57674.4	55215.9	65067.1	56850.6	62883.5	55805.7	45865.7	61624.4	61627.9	1	1	1	1	1	1	1	1	1	1
SPCS2	A0A087WUC6;E9PI68;Q15005	67;98;67	_VLLEK[GlyGly (K)]YK_.2	36437.9	40389.7	38474.6	43400	37078.6	37425	39136.6	44068.1	38172.2	42016.8	1	1	1	1	1	1	1	1	1	1
SPCS2	A0A087WUC6;E9PI68;Q15005	137;167;136	_EK[GlyGly (K)]SIFLVAHR_.3	36671.8	33946.4	35602.3	39862.4	36022.7	38927.8	23144.8	26390.2	40232	31514.1	1	1	1	1	1	1	1	1	1	1
SPCS2	A0A087WUC6;E9PI68;Q15005	193;223;192	_SIAK[GlyGly (K)]FFDHSGTLVM[Oxidation (M)]DAYEPEISR_.4	27545	22588.4	17456.6	19276	18856.9	27164.9	20317.9	26315	25135.6	27008.8	1	1	1	1	1	1	1	1	1	1
SPCS2	A0A087WUC6;E9PI68;Q15005	193;223;192	_SIAK[GlyGly (K)]FFDHSGTLVM[Oxidation (M)]DAYEPEISR_.3	5062.99	9613.26	11198.3	12050.1	7766.4	NaN	7943.13	10634.6	8654.58	10514.5	1	1	1	1	1	NaN	1	1	1	1
SPCS2	A0A087WUC6;E9PI68;Q15005	58;89;58	_NSLDDSAK[GlyGly (K)]K_.2	10720.5	8931.07	13694.6	13384.6	10864.3	11983.1	30496.2	20247.5	17662.7	12502.2	1	1	1	1	1	1	1	1	1	1
SPCS2	A0A087WUC6;E9PI68;Q15005	58;89;58	_NSLDDSAK[GlyGly (K)]K_.3	8721.24	8511.35	8937.18	8285.18	11839.3	7474.2	NaN	3465.77	2703.77	7245.15	1	1	1	1	1	1	NaN	1	1	1
SPCS2	A0A087WUC6;E9PI68;Q15005	72;103;72	_YK[GlyGly (K)]YVENFGLIDGR_.3	13320.1	15606.4	9792.8	10693.9	13216.3	12398.1	12665.3	12595.8	10466.4	12029.1	1	1	1	1	1	1	1	1	1	1
SPCS2	A0A087WUC6;E9PI68;Q15005	66;97;66	_K[GlyGly (K)]VLLEK[GlyGly (K)]YK_.3	3403.28	2917.64	3518.8	4001.3	4656.96	4639.2	5578.91	3745.8	4675.19	4757.41	NaN	NaN	NaN	NaN	NaN	NaN	NaN	NaN	NaN	NaN
SPCS2	A0A087WUC6;E9PI68;Q15005	167;197;166	_FDDK[GlyGly (K)]YTLK_.2	1246.8	1044.33	638.026	756.544	774.045	939.015	1620.44	1023.39	NaN	1310.35	1	1	1	1	1	1	1	1	NaN	1
SPCS2	A0A087WUC6;E9PI68;Q15005	51;82;51	_WDGSAVK[GlyGly (K)]NSLDDSAK_.3	30773.1	30038.1	35082.4	32017.4	35192.3	30521.8	34341.5	29078.6	33586.1	27698.6	1	1	1	1	1	1	1	1	1	1
SPCS2	A0A087WUC6;E9PI68;Q15005	51;82;51	_WDGSAVK[GlyGly (K)]NSLDDSAK_.2	903.252	586.371	841.779	NaN	1061.54	NaN	NaN	1444.76	NaN	1189.25	1	1	1	NaN	1	NaN	NaN	1	NaN	1
SPCS2	A0A087WUC6;E9PI68;Q15005	41;72;41	_IDDKPVK[GlyGly (K)]IDK_.3	NaN	2946.32	2548.1	NaN	2879.64	2889.7	1954.48	2593.82	3615.87	3192.25	NaN	NaN	NaN	NaN	NaN	NaN	NaN	NaN	NaN	NaN
SPCS2	A0A087WUC6;E9PI68;Q15005	51;82;51	_WDGSAVK[GlyGly (K)]NSLDDSAK[GlyGly (K)]K_.3	NaN	NaN	NaN	464.506	442.277	682.094	880.568	NaN	NaN	NaN	NaN	NaN	NaN	NaN	NaN	NaN	NaN	NaN	NaN	NaN
SYMPK	A0A087WUE9;Q92797	867;867	_VPPSPELVK[GlyGly (K)]R_.3	3604.78	22519.2	12820.8	25025.5	1965.63	21024.7	4172.14	5295.62	5455.27	5779.83	1	1	1	1	1	1	1	1	1	1
SYMPK	A0A087WUE9;Q92797	120;120	_DENVNVVK[GlyGly (K)]K_.2	678.912	814.617	1037.62	690.175	682.942	823.298	1136.27	573.117	721.535	NaN	1	1	1	1	1	1	1	1	1	NaN
SYMPK	A0A087WUE9;Q92797	120;120	_DENVNVVK[GlyGly (K)]K_.3	3399.86	3282.1	235.457	960.509	802.869	976.178	NaN	1056.1	552.396	NaN	1	1	1	1	1	1	NaN	1	1	NaN
SYMPK	A0A087WUE9;Q92797	913;913	_LNPIVVK[GlyGly (K)]EVFNR_.3	NaN	NaN	3028.46	NaN	3265.59	NaN	3415.37	3060.12	3275.08	3717.4	NaN	NaN	1	NaN	1	NaN	1	1	1	1
SYMPK	A0A087WUE9;Q92797	649;649	_LLSGLQEK[GlyGly (K)]PDQK_.3	NaN	4048.4	NaN	3475.11	NaN	3550.05	3909.99	4992.63	NaN	NaN	NaN	1	NaN	1	NaN	1	1	1	NaN	NaN
SYMPK	A0A087WUE9;Q92797	351;351	_DDSDSTLK[GlyGly (K)]K_.2	NaN	272.282	NaN	NaN	NaN	515.161	NaN	NaN	NaN	NaN	NaN	1	NaN	NaN	NaN	1	NaN	NaN	NaN	NaN
SYMPK	A0A087WUE9;Q92797	484;484	_TESVLIK[GlyGly (K)]R_.2	NaN	NaN	NaN	NaN	NaN	NaN	NaN	NaN	NaN	756.843	NaN	NaN	NaN	NaN	NaN	NaN	NaN	NaN	NaN	1
SYMPK	A0A087WUE9;Q92797	957;957	_C[Carbamidomethyl (C)]DM[Oxidation (M)]K[GlyGly (K)]SIIK_.2	NaN	NaN	NaN	NaN	NaN	1	NaN	NaN	NaN	NaN	NaN	NaN	NaN	NaN	NaN	1	NaN	NaN	NaN	NaN
CNTNAP3B;CNTNAP3B;CNTNAP3B;CNTNAP3B;CNTNAP3B;CNTNAP3;CNTNAP3;CNTNAP3;CNTNAP3B;CNTNAP3;CNTNAP3B;CNTNAP3B;CNTNAP3;CNTNAP3	A0A087WUG9;A0A087WUH3;A0A087WXL9;A0A087WZ03;A0A087X119;A6NC89;B1AM99;B1AMA2;F2Z2X5;F2Z2X6;Q96NU0;Q96NU0-2;Q9BZ76;Q9BZ76-2	415;415;415;415;415;415;415;327;415;415;415;415;415;415	_GSGSFVLFLK[GlyGly (K)]DGK_.3	3033.73	NaN	NaN	3710.8	3307.41	4046.88	4497.25	4694.08	NaN	3570.87	1	NaN	NaN	1	1	1	1	1	NaN	1
ERCC5;ERCC5;BIVM-ERCC5	A0A087WUH0;P28715;R4GMW8	105;105;531	_TTEK[GlyGly (K)]LLK_.2	1	NaN	NaN	NaN	NaN	NaN	1	NaN	NaN	NaN	1	NaN	NaN	NaN	NaN	NaN	1	NaN	NaN	NaN
ERCC5;ERCC5;BIVM-ERCC5	A0A087WUH0;P28715;R4GMW8	421;421;847	_INSSTENSDEGLK[GlyGly (K)]VR_.3	NaN	NaN	NaN	101.684	NaN	NaN	NaN	NaN	NaN	NaN	NaN	NaN	NaN	1	NaN	NaN	NaN	NaN	NaN	NaN
ERCC5;ERCC5;BIVM-ERCC5	A0A087WUH0;P28715;R4GMW8	323;323;749	_SSPC[Carbamidomethyl (C)]EK[GlyGly (K)]LK_.2	NaN	NaN	NaN	NaN	NaN	1	NaN	NaN	NaN	NaN	NaN	NaN	NaN	NaN	NaN	1	NaN	NaN	NaN	NaN
TRIM46	A0A087WUH1;F5GYK0;Q5VT61;Q7Z4K8;Q7Z4K8-5	306;193;319;319;296	_GLGAVLEEK[GlyGly (K)]R_.3	2989.92	3253.04	6959.7	5821.55	3648.7	7166.76	7596.32	6828.08	6263.88	NaN	1	1	1	1	1	1	1	1	1	NaN
TRIM46	A0A087WUH1;F5GYK0;Q5VT61;Q7Z4K8;Q7Z4K8-5	594;481;607;607;584	_VGVGLESK[GlyGly (K)]LQESFQGAPDVISPR_.3	NaN	NaN	NaN	NaN	NaN	NaN	NaN	NaN	15397	NaN	NaN	NaN	NaN	NaN	NaN	NaN	NaN	NaN	1	NaN
RYK	A0A087WUK1;A0A096LNL3;H0Y8A4;P34925;P34925-2	333;330;271;327;330	_ITLK[GlyGly (K)]DVLQEGTFGR_.3	3392.3	NaN	5631.22	8718.85	NaN	6412.66	6093.41	4822.96	7882.49	7967.26	1	NaN	1	1	NaN	1	1	1	1	1
RYK	A0A087WUK1;A0A096LNL3;H0Y8A4;P34925;P34925-2	347;344;285;341;344	_IFHGILIDEK[GlyGly (K)]DPNK_.4	NaN	4694.82	NaN	3764.73	5140.72	4188.51	2702.96	NaN	4756.55	4599.04	NaN	1	NaN	1	1	1	1	NaN	1	1
RYK	A0A087WUK1;A0A096LNL3;H0Y8A4;P34925;P34925-2	463;460;401;457;460	_EVIHK[GlyGly (K)]DLAAR_.3	NaN	NaN	NaN	NaN	NaN	NaN	693.042	NaN	NaN	NaN	NaN	NaN	NaN	NaN	NaN	NaN	1	NaN	NaN	NaN
HNRNPDL	A0A087WUK2;O14979;O14979-2;O14979-3	205;205;86;86	_VLELK[GlyGly (K)]EHK_.3	4116.39	4552.33	4507.4	6188.06	5624.34	4304.19	5188.92	7456.47	6729.42	5560.98	1	1	1	1	1	1	1	1	1	1
HNRNPDL	A0A087WUK2;O14979;O14979-2;O14979-3	205;205;86;86	_VLELK[GlyGly (K)]EHK_.2	2438.56	2056.44	2603.57	2220.31	2607.93	1984.45	2120.79	2365.63	2380.42	NaN	1	1	1	1	1	1	1	1	1	NaN
HNRNPDL	A0A087WUK2;O14979;O14979-2;O14979-3	251;251;132;132	_EYFGAFGEIENIELPM[Oxidation (M)]DTK[GlyGly (K)]TNER_.3	5832.94	NaN	NaN	7798.96	2516.02	3070.07	4388.44	NaN	4889.85	7361.83	1	NaN	NaN	1	1	1	1	NaN	1	1
HNRNPDL	A0A087WUK2;O14979;O14979-2;O14979-3	295;295;176;176	_YHQIGSGK[GlyGly (K)]C[Carbamidomethyl (C)]EIK_.3	2565.84	2523.16	3023.25	2637.41	2061.34	2619.32	2564.82	3447.7	2719.65	2867.23	1	1	1	1	1	1	1	1	1	1
HNRNPDL	A0A087WUK2;O14979;O14979-2;O14979-3	295;295;176;176	_YHQIGSGK[GlyGly (K)]C[Carbamidomethyl (C)]EIK_.4	1774.28	NaN	NaN	2288.86	2498.42	2035.62	1786.97	NaN	1728.33	2294.11	1	NaN	NaN	1	1	1	1	NaN	1	1
HNRNPDL	A0A087WUK2;O14979;O14979-2;O14979-3	171;171;52;52	_FGEVVDC[Carbamidomethyl (C)]TIK[GlyGly (K)]TDPVTGR_.3	38234	37082.2	21809.4	26503.8	26748.1	26756.8	39871.6	39365	37615.1	38300.6	1	1	1	1	1	1	1	1	1	1
HNRNPDL	A0A087WUK2;O14979;O14979-2;O14979-3	307;307;188;188	_VAQPK[GlyGly (K)]EVYR_.3	4427.32	5260.59	3120.75	3641.96	3454.71	4937.58	4347.07	4162.98	3887.5	4510.57	1	1	1	1	1	1	1	1	1	1
HNRNPDL	A0A087WUK2;O14979;O14979-2;O14979-3	235;235;116;116	_VFVGGLSPDTSEEQIK[GlyGly (K)]EYFGAFGEIENIELPM[Oxidation (M)]DTK_.3	NaN	NaN	NaN	NaN	NaN	NaN	553.942	NaN	NaN	NaN	NaN	NaN	NaN	NaN	NaN	NaN	1	NaN	NaN	NaN
TKFC;DAK	A0A087WUL0;Q3LXA3	41;40	_SDLDSLK[GlyGly (K)]GR_.2	23787.6	22484.4	25946	24139.2	23046.7	21883.5	23221.9	21629.2	25465.7	28743.3	1	1	1	1	1	1	1	1	1	1
TKFC;DAK	A0A087WUL0;Q3LXA3	41;40	_SDLDSLK[GlyGly (K)]GR_.3	16753.9	16777.7	13128.3	14452.2	14046.8	15625.2	17182.2	17295.8	11793.3	15757.4	1	1	1	1	1	1	1	1	1	1
TKFC;DAK	A0A087WUL0;Q3LXA3	512;511	_SPGADLLQVLTK[GlyGly (K)]AVK_.3	2644.31	4374.15	3780.85	3966.55	3430.22	4617.35	4133.88	4545.22	4263.96	4526.39	1	1	1	1	1	1	1	1	1	1
TKFC;DAK	A0A087WUL0;Q3LXA3	154;153	_GLC[Carbamidomethyl (C)]GTVLIHK[GlyGly (K)]VAGALAEAGVGLEEIAK_.4	NaN	NaN	NaN	NaN	NaN	NaN	2469.39	NaN	NaN	NaN	NaN	NaN	NaN	NaN	NaN	NaN	1	NaN	NaN	NaN
TKFC;DAK	A0A087WUL0;Q3LXA3	524;523	_AVK[GlyGly (K)]SAEAAAEATK_.3	NaN	NaN	NaN	NaN	NaN	NaN	606.651	NaN	NaN	NaN	NaN	NaN	NaN	NaN	NaN	NaN	1	NaN	NaN	NaN
TKFC;DAK	A0A087WUL0;Q3LXA3	230;229	_IK[GlyGly (K)]M[Oxidation (M)]ATADEIVK_.3	238.023	NaN	NaN	NaN	NaN	NaN	NaN	NaN	NaN	NaN	1	NaN	NaN	NaN	NaN	NaN	NaN	NaN	NaN	NaN
LRP1B	A0A087WUR9;Q9NZR2	1097;1211	_TC[Carbamidomethyl (C)]EIVDYC[Carbamidomethyl (C)]SNHLK[GlyGly (K)]C[Carbamidomethyl (C)]SQVC[Carbamidomethyl (C)]EQHK_.4	1	NaN	NaN	1	1	1	1	1	1	1	1	NaN	NaN	1	1	1	1	1	1	1
LRP1B	A0A087WUR9;Q9NZR2	515;629	_LEK[GlyGly (K)]ASQSR_.2	NaN	NaN	NaN	NaN	NaN	NaN	1	NaN	NaN	NaN	NaN	NaN	NaN	NaN	NaN	NaN	1	NaN	NaN	NaN
RPS24	A0A087WUS0;E7ETK0;P62847;P62847-2;P62847-3;P62847-4	94;94;94;94;94;94	_HGLYEK[GlyGly (K)]K_.3	75645.5	67701	63776.7	52500.4	94532.2	40971.7	98167.5	84369.5	49022.2	76632.2	1	1	1	1	1	1	1	1	1	1
RPS24	A0A087WUS0;E7ETK0;P62847;P62847-2;P62847-3;P62847-4	94;94;94;94;94;94	_HGLYEK[GlyGly (K)]K_.2	3588.74	5180.18	6729.54	7904.08	7118.18	7598.19	6989.25	6769.1	5748.2	NaN	1	1	1	1	1	1	1	1	1	NaN
RPS24	A0A087WUS0;E7ETK0;P62847;P62847-2;P62847-3;P62847-4	33;33;33;33;33;33	_ATVPK[GlyGly (K)]TEIR_.3	52240.2	52454.8	52618.9	49268.7	51984.3	57199.7	52952.5	57341.5	42650	37672.9	1	1	1	1	1	1	1	1	1	1
RPS24	A0A087WUS0;E7ETK0;P62847;P62847-2;P62847-3;P62847-4	33;33;33;33;33;33	_ATVPK[GlyGly (K)]TEIR_.2	8438.89	8505.32	9494.66	8201.83	8418.76	7139.23	7916.66	6878.85	6980.46	9652.62	1	1	1	1	1	1	1	1	1	1
RPS24	A0A087WUS0;E7ETK0;P62847;P62847-2;P62847-3;P62847-4	62;62;62;62;62;62	_THFGGGK[GlyGly (K)]TTGFGM[Oxidation (M)]IYDSLDYAK_.4	22217.9	18661.6	19435.9	20609.7	20487.5	19082.5	17766.9	18290	14742.8	23649.8	1	1	1	1	1	1	1	1	1	1
RPS24	A0A087WUS0;E7ETK0;P62847;P62847-2;P62847-3;P62847-4	62;62;62;62;62;62	_THFGGGK[GlyGly (K)]TTGFGM[Oxidation (M)]IYDSLDYAK_.3	7899.8	7990.44	7677.15	8246.44	8661.51	7570.74	10414	7787.67	7098.77	8577.08	1	1	1	1	1	1	1	1	1	1
RPS24	A0A087WUS0;E7ETK0;P62847;P62847-2;P62847-3;P62847-4	69;69;69;69;69;69	_TTGFGM[Oxidation (M)]IYDSLDYAK[GlyGly (K)]K_.3	36780.9	31675.7	32937.5	34896.5	40270.4	31219.8	36777.5	40159.4	35167.6	35397	1	1	1	1	1	1	1	1	1	1
RPS24	A0A087WUS0;E7ETK0;P62847;P62847-2;P62847-3;P62847-4	69;69;69;69;69;69	_TTGFGM[Oxidation (M)]IYDSLDYAK[GlyGly (K)]K_.2	NaN	3009.42	NaN	4861.03	NaN	NaN	3785.56	2478.24	NaN	2441.86	NaN	1	NaN	1	NaN	NaN	1	1	NaN	1
RPS24	A0A087WUS0;E7ETK0;P62847;P62847-2;P62847-3;P62847-4	22;22;22;22;22;22	_QM[Oxidation (M)]VIDVLHPGK[GlyGly (K)]ATVPK_.4	3535.21	2996.69	3072.84	2348.7	6810.65	3505.06	7199.24	3246.3	3639.49	6656.11	1	1	1	1	1	1	1	1	1	1
RPS24	A0A087WUS0;E7ETK0;P62847;P62847-2;P62847-3;P62847-4	22;22;22;22;22;22	_QM[Oxidation (M)]VIDVLHPGK[GlyGly (K)]ATVPK_.3	NaN	1563.05	NaN	1597.06	1447.97	2525.86	NaN	NaN	NaN	4763.23	NaN	1	NaN	1	1	1	NaN	NaN	NaN	1
RPS24	A0A087WUS0;E7ETK0;P62847;P62847-2;P62847-3;P62847-4	21;21;21;21;21;21	_K[GlyGly (K)]QM[Oxidation (M)]VIDVLHPGK_.3	5043.5	4663.3	3734.29	4026.09	4215.02	4237.63	5862.87	4825.09	4003.4	3857.95	1	1	1	1	1	1	1	1	1	1
RPS24	A0A087WUS0;E7ETK0;P62847;P62847-2;P62847-3;P62847-4	21;21;21;21;21;21	_K[GlyGly (K)]QM[Oxidation (M)]VIDVLHPGK_.4	2242.84	3227.44	3433.21	2829.2	4777.2	3042.2	3218.34	2960.65	5606.15	3156.65	1	1	1	1	1	1	1	1	1	1
RPS24	A0A087WUS0;E7ETK0;P62847;P62847-2;P62847-3;P62847-4	47;47;47;47;47;47	_M[Oxidation (M)]YK[GlyGly (K)]TTPDVIFVFGFR_.3	30840.5	22437.1	31208.1	33658.5	32140.7	27986.7	31894.7	27889.2	30179.7	29459.5	1	1	1	1	1	1	1	1	1	1
RPS24	A0A087WUS0;E7ETK0;P62847;P62847-2;P62847-3;P62847-4	62;62;62;62;62;62	_THFGGGK[GlyGly (K)]TTGFGM[Oxidation (M)]IYDSLDYAK[GlyGly (K)]K_.4	NaN	1636.16	NaN	920.082	NaN	NaN	NaN	NaN	NaN	NaN	NaN	NaN	NaN	NaN	NaN	NaN	NaN	NaN	NaN	NaN
RPS24	A0A087WUS0;E7ETK0;P62847;P62847-2;P62847-3;P62847-4	21;21;21;21;21;21	_K[GlyGly (K)]QM[Oxidation (M)]VIDVLHPGK[GlyGly (K)]ATVPK_.4	NaN	NaN	NaN	NaN	NaN	NaN	NaN	NaN	NaN	2579.56	NaN	NaN	NaN	NaN	NaN	NaN	NaN	NaN	NaN	NaN
MYC	A0A087WUS5;H0YBT0;P01106;P01106-2	159;158;144;159	_LVSEK[GlyGly (K)]LASYQAAR_.3	218648	225975	225765	219818	223930	204538	216331	238380	210462	200840	1	1	1	1	1	1	1	1	1	1
MYC	A0A087WUS5;H0YBT0;P01106;P01106-2	159;158;144;159	_LVSEK[GlyGly (K)]LASYQAAR_.2	42698.7	46552.4	59351.5	55908.9	49356.2	56110.5	51468.4	58613	52375.6	65448.7	1	1	1	1	1	1	1	1	1	1
MYC	A0A087WUS5;H0YBT0;P01106;P01106-2	333;332;318;333	_DYPAAK[GlyGly (K)]R_.2	12837.1	12688.2	12095.6	10592.2	13306.6	10922.1	8437.11	10367.6	10701.6	14006.9	1	1	1	1	1	1	1	1	1	1
MYC	A0A087WUS5;H0YBT0;P01106;P01106-2	340;339;325;340	_VK[GlyGly (K)]LDSVR_.2	10224.3	9678.55	5025.8	5598.33	5872.93	6719.59	4730.82	6405.05	6398.66	6814.8	1	1	1	1	1	1	1	1	1	1
MYC	A0A087WUS5;H0YBT0;P01106;P01106-2	444;443;429;444	_HK[GlyGly (K)]LEQLR_.2	3120.41	2927.74	NaN	4626.43	5144.55	5981.62	5527.62	4235.19	5301.55	3826.2	1	1	NaN	1	1	1	1	1	1	1
MYC	A0A087WUS5;H0YBT0;P01106;P01106-2	67;66;52;67	_K[GlyGly (K)]FELLPTPPLSPSR_.3	32398.3	38896.3	33248.1	31947.1	29463.1	29682.6	37411.7	33377.9	25786.3	29890.2	1	1	1	1	1	1	1	1	1	1
MYC	A0A087WUS5;H0YBT0;P01106;P01106-2	394;393;379;394	_DQIPELENNEK[GlyGly (K)]APK_.3	10781.6	10458.2	9050.59	9748.5	10787.4	10857.7	10976	10085	11974.9	10785.9	1	1	1	1	1	1	1	1	1	1
MYC	A0A087WUS5;H0YBT0;P01106;P01106-2	414;413;399;414	_ATAYILSVQAEEQK[GlyGly (K)]LISEEDLLR_.3	NaN	11117.9	NaN	NaN	NaN	4544.72	6245.86	NaN	NaN	NaN	NaN	1	NaN	NaN	NaN	1	1	NaN	NaN	NaN
MYC	A0A087WUS5;H0YBT0;P01106;P01106-2	362;361;347;362	_SSDTEENVK[GlyGly (K)]R_.2	269.407	351.52	NaN	NaN	NaN	475.649	NaN	743.102	NaN	NaN	1	1	NaN	NaN	NaN	1	NaN	1	NaN	NaN
MYC	A0A087WUS5;H0YBT0;P01106;P01106-2	362;361;347;362	_SSDTEENVK[GlyGly (K)]R_.3	NaN	849.82	NaN	NaN	501.79	NaN	NaN	NaN	NaN	NaN	NaN	1	NaN	NaN	1	NaN	NaN	NaN	NaN	NaN
EIF5B	A0A087WUT6;O60841	1175;1175	_HFEATDILVSK[GlyGly (K)]ISR_.3	16176.6	17854.2	15379.5	13757.2	15719.4	17484	13410.5	15010.7	23844.3	15667	1	1	1	1	1	1	1	1	1	1
EIF5B	A0A087WUT6;O60841	903;903	_GLLLPPPM[Oxidation (M)]K[GlyGly (K)]ELR_.3	NaN	15182	NaN	NaN	12467.2	12378.2	NaN	14941	11899.5	NaN	NaN	1	NaN	NaN	1	1	NaN	1	1	NaN
EIF5B	A0A087WUT6;O60841	922;922	_HK[GlyGly (K)]EVEAAQGVK_.3	789.277	1083.39	NaN	NaN	1583.66	1634.22	NaN	2248.34	NaN	NaN	1	1	NaN	NaN	1	1	NaN	1	NaN	NaN
EIF5B	A0A087WUT6;O60841	924;924	_EVEAAQGVK[GlyGly (K)]ILGK_.3	NaN	6600.05	NaN	3830.53	NaN	NaN	2594.45	4526.3	2970.61	4251.6	NaN	1	NaN	1	NaN	NaN	1	1	1	1
EIF5B	A0A087WUT6;O60841	623;623	_NVNTEK[GlyGly (K)]LR_.2	NaN	NaN	2377.95	NaN	NaN	NaN	3558.13	3850	NaN	NaN	NaN	NaN	1	NaN	NaN	NaN	1	1	NaN	NaN
EIF5B	A0A087WUT6;O60841	631;631	_APIIC[Carbamidomethyl (C)]VLGHVDTGK[GlyGly (K)]TK_.3	NaN	NaN	NaN	NaN	NaN	NaN	NaN	NaN	NaN	1933.09	NaN	NaN	NaN	NaN	NaN	NaN	NaN	NaN	NaN	1
ZFP36L2	A0A087WUU9;P47974	170;170	_YGEK[GlyGly (K)]C[Carbamidomethyl (C)]QFAHGFHELR_.4	3717.2	4228.65	3721.89	3410.89	3552.87	3751.56	3505.25	3759.83	4435.32	3576.67	1	1	1	1	1	1	1	1	1	1
ZFP36L2	A0A087WUU9;P47974	170;170	_YGEK[GlyGly (K)]C[Carbamidomethyl (C)]QFAHGFHELR_.5	NaN	NaN	1455.41	NaN	2536.57	NaN	2083.63	2138.35	3476.34	NaN	NaN	NaN	1	NaN	1	NaN	1	1	1	NaN
ZFP36L2	A0A087WUU9;P47974	103;103	_EPSGGGGTALLNK[GlyGly (K)]ENK_.3	NaN	NaN	732.947	NaN	NaN	NaN	847.466	NaN	NaN	432.067	NaN	NaN	1	NaN	NaN	NaN	1	NaN	NaN	1
ZFP36L2	A0A087WUU9;P47974	154,192;154,192	_YK[GlyGly (K)]TELC[Carbamidomethyl (C)]R_.3	NaN	NaN	NaN	NaN	NaN	NaN	NaN	1374.29	NaN	NaN	NaN	NaN	NaN	NaN	NaN	NaN	NaN	1	NaN	NaN
ZFP36L2	A0A087WUU9;P47974	156;156	_TELC[Carbamidomethyl (C)]RPFEESGTC[Carbamidomethyl (C)]K[GlyGly (K)]YGEK_.3	NaN	NaN	NaN	NaN	NaN	NaN	NaN	1	NaN	NaN	NaN	NaN	NaN	NaN	NaN	NaN	NaN	1	NaN	NaN
IKBKG	A0A087WUW6;A0A087X0G7;A0A087X1B1;Q9Y6K9;Q9Y6K9-2	277;276;283;284;352	_LK[GlyGly (K)]EEAEQHK_.3	16535.1	18939.6	20886.4	16787	24658.9	23559.4	19856.9	25026.6	18708.7	15201.7	1	1	1	1	1	1	1	1	1	1
IKBKG	A0A087WUW6;A0A087X0G7;A0A087X1B1;Q9Y6K9;Q9Y6K9-2	277;276;283;284;352	_LK[GlyGly (K)]EEAEQHK_.2	1125.94	957.374	NaN	1134.63	570.516	NaN	1288.49	1297.03	NaN	NaN	1	1	NaN	1	1	NaN	1	1	NaN	NaN
IKBKG	A0A087WUW6;A0A087X0G7;A0A087X1B1;Q9Y6K9;Q9Y6K9-2	296;295;302;303;371	_AQADIYK[GlyGly (K)]ADFQAER_.3	NaN	1855.93	3871.89	4176.94	2531.78	2553.75	2572.73	2391.52	NaN	NaN	NaN	1	1	1	1	1	1	1	NaN	NaN
IKBKG	A0A087WUW6;A0A087X0G7;A0A087X1B1;Q9Y6K9;Q9Y6K9-2	336;335;342;343;411	_LK[GlyGly (K)]ASC[Carbamidomethyl (C)]QESAR_.2	NaN	NaN	NaN	NaN	NaN	NaN	NaN	1	NaN	NaN	NaN	NaN	NaN	NaN	NaN	NaN	NaN	1	NaN	NaN
PIAS2	A0A087WUY7;O75928;O75928-2	482;453;453	_PC[Carbamidomethyl (C)]SVTVASEASK[GlyGly (K)]K_.3	3418.6	3278.82	2964.57	2662.24	2975.8	3026.58	3746.56	3318.95	3338.49	3878.3	1	1	1	1	1	1	1	1	1	1
SPTBN1	A0A087WUZ3;Q01082	1012;1012	_LSDLQK[GlyGly (K)]EAEK_.3	940.438	1290.94	1687.78	1537.96	978.304	1332.18	989.429	1558.12	1886.9	2034.7	1	1	1	1	1	1	1	1	1	1
SPTBN1	A0A087WUZ3;Q01082	1012;1012	_LSDLQK[GlyGly (K)]EAEK_.2	NaN	NaN	NaN	NaN	NaN	452.201	NaN	NaN	NaN	NaN	NaN	NaN	NaN	NaN	NaN	1	NaN	NaN	NaN	NaN
SPTBN1	A0A087WUZ3;Q01082	356;356	_FTEK[GlyGly (K)]GNLEVLLFTIQSK_.3	NaN	8683.23	11409.5	15589.5	6003.06	8563.94	9768.56	9847.98	10177	13589.8	NaN	1	1	1	1	1	1	1	1	1
SPTBN1	A0A087WUZ3;Q01082	45;45	_IK[GlyGly (K)]ALADER_.3	2617.17	NaN	NaN	NaN	4609.36	NaN	NaN	NaN	NaN	NaN	1	NaN	NaN	NaN	1	NaN	NaN	NaN	NaN	NaN
SPTBN1	A0A087WUZ3;Q01082	2261;2259	_EAVC[Carbamidomethyl (C)]EVALDYK[GlyGly (K)]K_.3	NaN	NaN	10548.6	NaN	NaN	NaN	NaN	NaN	NaN	NaN	NaN	NaN	1	NaN	NaN	NaN	NaN	NaN	NaN	NaN
SPTBN1	A0A087WUZ3;Q01082	487;487	_ELEAENYHDIK[GlyGly (K)]R_.3	NaN	NaN	NaN	NaN	NaN	NaN	NaN	674.803	NaN	NaN	NaN	NaN	NaN	NaN	NaN	NaN	NaN	1	NaN	NaN
SNX13	A0A087WUZ7;Q9Y5W8;Q9Y5W8-2	440;440;440	_AAAVGIYEQYLSEK[GlyGly (K)]ASPR_.3	2886.59	7173.27	NaN	NaN	NaN	NaN	NaN	4525.98	NaN	6117.14	1	1	NaN	NaN	NaN	NaN	NaN	1	NaN	1
SNX13	A0A087WUZ7;Q9Y5W8;Q9Y5W8-2	351;351;351	_LQSGK[GlyGly (K)]EINTVK_.3	NaN	NaN	NaN	NaN	710.459	848.166	942.881	1126.88	NaN	NaN	NaN	NaN	NaN	NaN	1	1	1	1	NaN	NaN
SNX13	A0A087WUZ7;Q9Y5W8;Q9Y5W8-2	351;351;351	_LQSGK[GlyGly (K)]EINTVK_.2	NaN	NaN	NaN	NaN	NaN	NaN	NaN	1	NaN	NaN	NaN	NaN	NaN	NaN	NaN	NaN	NaN	1	NaN	NaN
;MYCBP	A0A087WV05;Q99417	83;76	_YEAIVEENK[GlyGly (K)]K_.2	NaN	NaN	NaN	NaN	NaN	NaN	NaN	444.153	NaN	NaN	NaN	NaN	NaN	NaN	NaN	NaN	NaN	1	NaN	NaN
RPL10	A0A087WV22;F8W7C6	154;139	_LIPDGC[Carbamidomethyl (C)]GVK[GlyGly (K)]YIPSR_.3	1168330	1054600	840498	806900	906388	790783	894685	954945	879430	812768	1	1	1	1	1	1	1	1	1	1
RPL10	A0A087WV22;F8W7C6	154;139	_LIPDGC[Carbamidomethyl (C)]GVK[GlyGly (K)]YIPSR_.2	32782.5	40161.1	36991.9	28434.9	30359.5	31161.7	31585.6	37893.4	44362.3	24156	1	1	1	1	1	1	1	1	1	1
MKI67	A0A087WV66;P46013	550;550	_IIK[GlyGly (K)]EQPQPSGK_.3	2304.74	2678.96	3718.86	4370.22	2268.03	2437.58	2086.98	2199.29	2472.45	2502.96	1	1	1	1	1	1	1	1	1	1
MKI67	A0A087WV66;P46013	735;736	_VLNNFISNQK[GlyGly (K)]M[Oxidation (M)]DFK_.3	3300.24	3019.89	3355.31	NaN	NaN	NaN	2799.53	2570.01	3069.63	3605.99	1	1	1	NaN	NaN	NaN	1	1	1	1
MKI67	A0A087WV66;P46013	82;82	_LK[GlyGly (K)]HGDVITIIDR_.3	9382.91	10730	8125.19	7889.01	8444.97	7631.47	8608.97	8408.74	8127.94	7408.13	1	1	1	1	1	1	1	1	1	1
MKI67	A0A087WV66;P46013	82;82	_LK[GlyGly (K)]HGDVITIIDR_.4	NaN	1068.21	NaN	NaN	NaN	NaN	NaN	NaN	NaN	NaN	NaN	1	NaN	NaN	NaN	NaN	NaN	NaN	NaN	NaN
MKI67	A0A087WV66;P46013	142;142	_AYSK[GlyGly (K)]ITEGK_.2	1817.13	2170.25	1248.02	1427.96	1116.67	1595.95	1938.1	1793.06	1100.49	1420.56	1	1	1	1	1	1	1	1	1	1
MKI67	A0A087WV66;P46013	142;142	_AYSK[GlyGly (K)]ITEGK_.3	NaN	NaN	NaN	NaN	NaN	NaN	NaN	NaN	1402.27	NaN	NaN	NaN	NaN	NaN	NaN	NaN	NaN	NaN	1	NaN
MKI67	A0A087WV66;P46013	1441,2167;1442,2168	_LDPAASVTGSK[GlyGly (K)]R_.3	NaN	3196.67	408.729	NaN	NaN	548.407	NaN	NaN	NaN	NaN	NaN	1	1	NaN	NaN	1	NaN	NaN	NaN	NaN
MKI67	A0A087WV66;P46013	1319,1561;1320,1562	_LDLTENLTGSK[GlyGly (K)]R_.3	NaN	NaN	NaN	NaN	NaN	2476.16	NaN	NaN	NaN	3327.71	NaN	NaN	NaN	NaN	NaN	1	NaN	NaN	NaN	1
MKI67	A0A087WV66;P46013	1031,1639;1032,1640	_VGVK[GlyGly (K)]EELLAVGK_.3	NaN	NaN	NaN	NaN	NaN	3282.89	NaN	NaN	NaN	NaN	NaN	NaN	NaN	NaN	NaN	1	NaN	NaN	NaN	NaN
MKI67	A0A087WV66;P46013	146;146	_ITEGK[GlyGly (K)]VSGNPQVHIK_.4	NaN	NaN	NaN	NaN	NaN	NaN	575.93	NaN	NaN	414.241	NaN	NaN	NaN	NaN	NaN	NaN	1	NaN	NaN	1
MKI67	A0A087WV66;P46013	205;205	_EISSVK[GlyGly (K)]LVSR_.3	NaN	NaN	NaN	2014.54	NaN	NaN	NaN	NaN	NaN	NaN	NaN	NaN	NaN	1	NaN	NaN	NaN	NaN	NaN	NaN
MKI67	A0A087WV66;P46013	1350;1351	_ELFQTPGHTEEAVAAGK[GlyGly (K)]TTK_.4	NaN	NaN	NaN	NaN	NaN	NaN	NaN	NaN	NaN	1	NaN	NaN	NaN	NaN	NaN	NaN	NaN	NaN	NaN	1
NOP2	A0A087WV73;P46087;P46087-4	472;472;505	_DPAVK[GlyGly (K)]TNK_.2	2553.72	2857.5	2324.25	1820.2	1982.16	2118.09	NaN	2145.13	NaN	1904.3	1	1	1	1	1	1	NaN	1	NaN	1
NOP2	A0A087WV73;P46087;P46087-4	31;31;31	_FLPAVSDENSK[GlyGly (K)]R_.3	NaN	NaN	NaN	NaN	NaN	366.547	1026.72	NaN	NaN	NaN	NaN	NaN	NaN	NaN	NaN	1	1	NaN	NaN	NaN
MPDU1;MPDU1;MPDU1;MPDU1;MPDU1;MPDU1;MPDU1;MPDU1;MPDU1;MPDU1;HBEBP2BPA;MPDU1	A0A087WV81;I3L295;J3KT75;J3KTK8;J3QQZ4;J3QRD5;J3QS48;J3QW43;O75352;O75352-2;Q1HDL3;Q9H3L2	59;59;59;55;49;59;59;59;59;59;59;59	_LPQVFK[GlyGly (K)]ILGAK_.3	8856.45	6618.47	11711.1	12075.2	NaN	10456.3	8146.66	11119.2	10230.8	10794.1	1	1	1	1	NaN	1	1	1	1	1
MPDU1;MPDU1;MPDU1;MPDU1;MPDU1;MPDU1;MPDU1;MPDU1;MPDU1;MPDU1;HBEBP2BPA;MPDU1	A0A087WV81;I3L295;J3KT75;J3KTK8;J3QQZ4;J3QRD5;J3QS48;J3QW43;O75352;O75352-2;Q1HDL3;Q9H3L2	59;59;59;55;49;59;59;59;59;59;59;59	_LPQVFK[GlyGly (K)]ILGAK_.2	NaN	6410.96	NaN	NaN	NaN	NaN	NaN	NaN	NaN	NaN	NaN	1	NaN	NaN	NaN	NaN	NaN	NaN	NaN	NaN
SELT	A0A087WVA1;P62341	31;31	_LK[GlyGly (K)]M[Oxidation (M)]QYATGPLLK_.3	NaN	NaN	NaN	NaN	1947.47	NaN	2612.13	1939.99	NaN	NaN	NaN	NaN	NaN	NaN	1	NaN	1	1	NaN	NaN
LENG9	A0A087WVD1	234	_LAGVTEALK[GlyGly (K)]PTAATR_.3	NaN	NaN	NaN	2725.35	2352.14	1720.21	2391.86	2980.05	NaN	NaN	NaN	NaN	NaN	1	1	1	1	1	NaN	NaN
AS3MT	A0A087WVD4;Q9HBK9	296;296	_EGEIVEVDEETAAILK[GlyGly (K)]NSR_.3	NaN	NaN	NaN	NaN	NaN	NaN	8191.81	NaN	NaN	NaN	NaN	NaN	NaN	NaN	NaN	NaN	1	NaN	NaN	NaN
AS3MT	A0A087WVD4;Q9HBK9	96;96	_GHVTGIDM[Oxidation (M)]TK[GlyGly (K)]GQVEVAEK_.3	NaN	NaN	NaN	NaN	2156.48	NaN	NaN	NaN	NaN	1074.22	NaN	NaN	NaN	NaN	1	NaN	NaN	NaN	NaN	1
GPSM1	A0A087WVF5;A0A0A0MRC4;A0A0A0MSK4;Q86YR5;Q86YR5-3;Q86YR5-4	183;161;183;183;183;160	_ETLC[Carbamidomethyl (C)]K[GlyGly (K)]ASEFYER_.3	1616.44	1442.73	2177.17	NaN	1726.64	NaN	2041.24	1594.82	2166.68	1825.72	1	1	1	NaN	1	NaN	1	1	1	1
GPSM1	A0A087WVF5;A0A0A0MRC4;A0A0A0MSK4;Q86YR5;Q86YR5-3;Q86YR5-4	195;173;195;195;195;172	_NLSLVK[GlyGly (K)]ELGDR_.2	NaN	NaN	NaN	1715.86	NaN	NaN	787.878	NaN	2053.05	NaN	NaN	NaN	NaN	1	NaN	NaN	1	NaN	1	NaN
GPSM1	A0A087WVF5;A0A0A0MRC4;A0A0A0MSK4;Q86YR5;Q86YR5-3;Q86YR5-4	195;173;195;195;195;172	_NLSLVK[GlyGly (K)]ELGDR_.3	NaN	NaN	NaN	NaN	2571.86	NaN	NaN	NaN	NaN	NaN	NaN	NaN	NaN	NaN	1	NaN	NaN	NaN	NaN	NaN
GPSM1	A0A087WVF5;A0A0A0MRC4;A0A0A0MSK4;Q86YR5;Q86YR5-3;Q86YR5-4	236;214;236;236;236;213	_LAIAK[GlyGly (K)]EFGDK_.3	NaN	NaN	NaN	NaN	NaN	1262.05	NaN	NaN	NaN	2886.1	NaN	NaN	NaN	NaN	NaN	1	NaN	NaN	NaN	1
GPSM1	A0A087WVF5;A0A0A0MRC4;A0A0A0MSK4;Q86YR5;Q86YR5-3;Q86YR5-4	236;214;236;236;236;213	_LAIAK[GlyGly (K)]EFGDK_.2	NaN	NaN	NaN	NaN	NaN	NaN	NaN	1295.91	NaN	NaN	NaN	NaN	NaN	NaN	NaN	NaN	NaN	1	NaN	NaN
COG1	A0A087WVI0;E9PBL8;Q8WTW3	657;657;657	_TQEIIPTQAK[GlyGly (K)]WQEVK_.3	5469.15	NaN	4700.43	NaN	1930.8	2897.34	NaN	2505.38	2824.88	3381.52	1	NaN	1	NaN	1	1	NaN	1	1	1
COG1	A0A087WVI0;E9PBL8;Q8WTW3	546;546;546	_DVSPTQAK[GlyGly (K)]SSAFDR_.3	3169.57	4116.29	5104.92	5702.43	3816	4753.94	3972.25	4746.89	4686.73	5881.08	1	1	1	1	1	1	1	1	1	1
COG1	A0A087WVI0;E9PBL8;Q8WTW3	655;655;655	_VK[GlyGly (K)]TQEIIPTQAK_.3	3735.23	NaN	4133.9	3272.78	3228.91	NaN	3891.1	3631.95	4921.45	4799.2	1	NaN	1	1	1	NaN	1	1	1	1
COG1	A0A087WVI0;E9PBL8;Q8WTW3	426;426;426	_LQTLTK[GlyGly (K)]EGFDSISSSSK_.3	NaN	NaN	NaN	NaN	7032.08	6352.51	8029.94	NaN	6593.64	NaN	NaN	NaN	NaN	NaN	1	1	1	NaN	1	NaN
COG1	A0A087WVI0;E9PBL8;Q8WTW3	787;787;787	_LSEEK[GlyGly (K)]QIK_.2	NaN	NaN	NaN	NaN	324.116	NaN	NaN	NaN	NaN	NaN	NaN	NaN	NaN	NaN	1	NaN	NaN	NaN	NaN	NaN
CLK1	A0A087WVK0;F8WBF5;P49759;P49759-3	145;175;175;217	_VVEC[Carbamidomethyl (C)]IDHK[GlyGly (K)]AGGR_.3	2601.85	2377.3	1731.27	2532.44	2053.45	2461.43	2051.6	2313.22	2754.3	1449.09	1	1	1	1	1	1	1	1	1	1
CLK1	A0A087WVK0;F8WBF5;P49759;P49759-3	145;175;175;217	_VVEC[Carbamidomethyl (C)]IDHK[GlyGly (K)]AGGR_.4	NaN	NaN	NaN	NaN	NaN	NaN	NaN	910.226	NaN	NaN	NaN	NaN	NaN	NaN	NaN	NaN	NaN	1	NaN	NaN
CLK1	A0A087WVK0;F8WBF5;P49759;P49759-3	61;61;61;103	_SINEK[GlyGly (K)]DYHSR_.3	1051.91	232.082	NaN	NaN	NaN	NaN	632.352	659.615	NaN	NaN	1	1	NaN	NaN	NaN	NaN	1	1	NaN	NaN
CLK1	A0A087WVK0;F8WBF5;P49759;P49759-3	285;315;315;357	_TLINPDIK[GlyGly (K)]VVDFGSATYDDEHHSTLVSTR_.4	NaN	NaN	NaN	6125.94	2902.38	NaN	NaN	NaN	2751.53	NaN	NaN	NaN	NaN	1	1	NaN	NaN	NaN	1	NaN
CLK1	A0A087WVK0;F8WBF5;P49759;P49759-3	162;192;192;234	_IVK[GlyGly (K)]NVDR_.2	NaN	NaN	NaN	NaN	NaN	NaN	NaN	579.259	NaN	NaN	NaN	NaN	NaN	NaN	NaN	NaN	NaN	1	NaN	NaN
BNIP3L	A0A087WVL5;H0YBC7;O60238;O60238-2	130;108;130;90	_EVEALK[GlyGly (K)]K_.2	11931.6	10897.2	10058.3	11237.1	8656.27	8482.98	8426.87	9101.35	10127	9938.95	1	1	1	1	1	1	1	1	1	1
BNIP3L	A0A087WVL5;H0YBC7;O60238;O60238-2	172;150;172;132	_SGAM[Oxidation (M)]K[GlyGly (K)]K[GlyGly (K)]GGIFSAEFLK_.4	NaN	NaN	NaN	NaN	1389.17	NaN	NaN	NaN	NaN	NaN	NaN	NaN	NaN	NaN	NaN	NaN	NaN	NaN	NaN	NaN
SLC35A1	A0A087WVM1;P78382;P78382-2;Q5W1L7	60;79;79;79	_ENVLGSPK[GlyGly (K)]ELLK_.3	32464.6	26747.6	10751.7	13377.8	15429.9	10324.1	11770.2	11172.7	9143.25	9230.54	1	1	1	1	1	1	1	1	1	1
SLC35A1	A0A087WVM1;P78382;P78382-2;Q5W1L7	60;79;79;79	_ENVLGSPK[GlyGly (K)]ELLK_.2	NaN	NaN	1181.34	NaN	NaN	NaN	NaN	NaN	NaN	NaN	NaN	NaN	1	NaN	NaN	NaN	NaN	NaN	NaN	NaN
CYR61	A0A087WVM3;O00622	195;195	_NNELIAVGK[GlyGly (K)]GSSLK_.3	1635.36	2334.31	1676.94	2630.91	2161.32	2151.91	2463.12	1845.39	2620.78	2429.66	1	1	1	1	1	1	1	1	1	1
CYR61	A0A087WVM3;O00622	195;195	_NNELIAVGK[GlyGly (K)]GSSLK_.2	NaN	NaN	NaN	NaN	NaN	1642.9	NaN	NaN	NaN	NaN	NaN	NaN	NaN	NaN	NaN	1	NaN	NaN	NaN	NaN
CYR61	A0A087WVM3;O00622	370;372	_LFNDIHK[GlyGly (K)]FRD_.3	NaN	1244.15	NaN	953.107	NaN	1370.3	NaN	1956.77	1975.62	1963.43	NaN	1	NaN	1	NaN	1	NaN	1	1	1
MTHFD1L	A0A087WVM4;B7ZM99;Q6UB35	442;508;507	_ILHENTQTDK[GlyGly (K)]ALYNR_.4	10503.9	10621.1	8422.02	8359.95	10556.5	9603.57	10218.8	11430.6	9726.34	9371.52	1	1	1	1	1	1	1	1	1	1
MTHFD1L	A0A087WVM4;B7ZM99;Q6UB35	442;508;507	_ILHENTQTDK[GlyGly (K)]ALYNR_.3	3924.86	3997.86	5966.52	5485.75	5442.57	5258.78	5385.23	5801.71	4148.55	5896.02	1	1	1	1	1	1	1	1	1	1
MTHFD1L	A0A087WVM4;B7ZM99;Q6UB35	103;169;169	_VLNALK[GlyGly (K)]PEK_.3	6035.16	5984.02	4311.31	5010.08	5871.21	5494.5	4314.6	4875.39	4513.52	6694.8	1	1	1	1	1	1	1	1	1	1
MTHFD1L	A0A087WVM4;B7ZM99;Q6UB35	103;169;169	_VLNALK[GlyGly (K)]PEK_.2	1083.36	1644.26	862.429	1266.55	879.522	1519.65	1437.38	1275.39	1437.8	1586.17	1	1	1	1	1	1	1	1	1	1
MTHFD1L	A0A087WVM4;B7ZM99;Q6UB35	483;549;548	_TDPSTLTEEEVSK[GlyGly (K)]FAR_.3	6826.35	8196.62	NaN	NaN	8165.98	7049.61	10253.9	8646.53	7946.3	8813.58	1	1	NaN	NaN	1	1	1	1	1	1
MTHFD1L	A0A087WVM4;B7ZM99;Q6UB35	790;856;855	_FQFLYDVQVPIVDK[GlyGly (K)]IR_.3	NaN	NaN	NaN	NaN	NaN	2316.15	NaN	NaN	NaN	2968.94	NaN	NaN	NaN	NaN	NaN	1	NaN	NaN	NaN	1
MTHFD1L	A0A087WVM4;B7ZM99;Q6UB35	743;809;808	_AEIDLVC[Carbamidomethyl (C)]ELAK[GlyGly (K)]R_.3	NaN	NaN	NaN	NaN	NaN	NaN	NaN	3167.59	NaN	NaN	NaN	NaN	NaN	NaN	NaN	NaN	NaN	1	NaN	NaN
STK4;STK4;STK4;STK3;STK3	A0A087WVN8;Q13043;Q13043-2;Q13188;Q13188-2	89;165;165;162;190	_LADFGVAGQLTDTM[Oxidation (M)]AK[GlyGly (K)]R_.3	4936.22	4406.27	5863.63	5978.38	4521.06	4846.52	4883.23	4433.14	5847.19	6092.34	1	1	1	1	1	1	1	1	1	1
FAT1	A0A087WVP1;Q14517	1498;1498	_DPLSLK[GlyGly (K)]K_.2	NaN	2776.13	2468.27	2933.6	NaN	4653.59	2389.46	2212.12	NaN	NaN	NaN	1	1	1	NaN	1	1	1	NaN	NaN
FAT1	A0A087WVP1;Q14517	2559;2557	_ETPAEK[GlyGly (K)]VISVR_.3	1960.92	NaN	NaN	NaN	NaN	NaN	NaN	NaN	NaN	NaN	1	NaN	NaN	NaN	NaN	NaN	NaN	NaN	NaN	NaN
FAT1	A0A087WVP1;Q14517	400;400	_YVFK[GlyGly (K)]STPGK_.2	NaN	NaN	NaN	NaN	NaN	NaN	NaN	314.269	NaN	NaN	NaN	NaN	NaN	NaN	NaN	NaN	NaN	1	NaN	NaN
CPVL	A0A087WVP6;A0A087WXJ9;C9JLV0;Q9H3G5	150;150;196;266	_YFQK[GlyGly (K)]QC[Carbamidomethyl (C)]HEC[Carbamidomethyl (C)]IEHIR_.5	NaN	NaN	NaN	NaN	7630.06	8262.17	NaN	4387.33	2905.37	NaN	NaN	NaN	NaN	NaN	1	1	NaN	1	1	NaN
NUDT7	A0A087WVP7;P0C024;P0C024-2	13;13;13	_NSLLDDAK[GlyGly (K)]AR_.3	NaN	NaN	NaN	NaN	NaN	4432.81	3337.09	3110.61	NaN	NaN	NaN	NaN	NaN	NaN	NaN	1	1	1	NaN	NaN
NUDT7	A0A087WVP7;P0C024;P0C024-2	13;13;13	_NSLLDDAK[GlyGly (K)]AR_.2	NaN	NaN	NaN	NaN	NaN	NaN	NaN	1388.94	NaN	NaN	NaN	NaN	NaN	NaN	NaN	NaN	NaN	1	NaN	NaN
NUDT7	A0A087WVP7;P0C024;P0C024-2	26;26;26	_YDIGGK[GlyGly (K)]YSHLPYNK_.3	NaN	NaN	262.85	NaN	NaN	NaN	737.956	NaN	NaN	NaN	NaN	NaN	1	NaN	NaN	NaN	1	NaN	NaN	NaN
NRSN2	A0A087WVS5;Q9GZP1;V9GYN1;V9GYV8;V9GYY0;V9GZ28	14;14;14;14;14;14	_GPSVEDGK[GlyGly (K)]WYGVR_.3	29873.9	25256.5	37248.2	32514.2	39598.8	38495.2	36431.6	31970.2	30990.5	22734.7	1	1	1	1	1	1	1	1	1	1
NRSN2	A0A087WVS5;Q9GZP1;V9GYN1;V9GYV8;V9GYY0;V9GZ28	14;14;14;14;14;14	_GPSVEDGK[GlyGly (K)]WYGVR_.2	586.483	NaN	NaN	587.062	NaN	188.86	674.565	639.037	NaN	NaN	1	NaN	NaN	1	NaN	1	1	1	NaN	NaN
MOB2	A0A087WVS8;Q70IA6;Q70IA6-3	23;24;55	_AYLEPEHTK[GlyGly (K)]AR_.3	1678.58	1840.72	2752.07	2498.49	1847.86	2244.48	2462.29	2359.76	2352.68	2121.42	1	1	1	1	1	1	1	1	1	1
MOB2	A0A087WVS8;Q70IA6;Q70IA6-3	120;121;152	_LVTDEDVFPTK[GlyGly (K)]YGR_.3	NaN	NaN	NaN	NaN	2883.91	NaN	1506.05	NaN	NaN	NaN	NaN	NaN	NaN	NaN	1	NaN	1	NaN	NaN	NaN
NME4	A0A087WVT9;F2Z2X0;O00746;Q4TT34	40;40;40;48	_TLVAVK[GlyGly (K)]PDGVQR_.3	4220.81	5123.63	4921.77	3964.85	3543.72	4052.49	4244.14	5217.36	5414.76	4913.63	1	1	1	1	1	1	1	1	1	1
JKAMP	A0A087WVY6;G3V2M4;G3V2R2;Q9P055;Q9P055-2;Q9P055-3;Q9P055-4;Q9P055-5	179;193;187;194;116;173;179;187	_IAC[Carbamidomethyl (C)]GLGK[GlyGly (K)]SDR_.3	9869.19	8216.88	7356.49	7453.88	8141.59	7172.03	8926.39	9106.36	10214.3	9793.87	1	1	1	1	1	1	1	1	1	1
JKAMP	A0A087WVY6;G3V2M4;G3V2R2;Q9P055;Q9P055-2;Q9P055-3;Q9P055-4;Q9P055-5	179;193;187;194;116;173;179;187	_IAC[Carbamidomethyl (C)]GLGK[GlyGly (K)]SDR_.2	950.385	1159.89	1500.21	1257.2	1430.58	1854.22	1928.02	921.96	1597.34	1530.09	1	1	1	1	1	1	1	1	1	1
SCRN3	A0A087WW14;Q0VDG4	173;173	_YWAAEK[GlyGly (K)]VQEGVR_.3	2107.84	NaN	1745.33	NaN	2564.24	1440.37	2220	2783.84	2741.34	2136.46	1	NaN	1	NaN	1	1	1	1	1	1
SCRN3	A0A087WW14;Q0VDG4	21;21	_IIFGK[GlyGly (K)]NSDR_.3	5557.53	5545.11	5347.75	5478.31	6022.57	5555.3	5615.94	5737.59	5344.95	6049.02	1	1	1	1	1	1	1	1	1	1
SCRN3	A0A087WW14;Q0VDG4	21;21	_IIFGK[GlyGly (K)]NSDR_.2	NaN	NaN	NaN	NaN	951.794	NaN	NaN	1612.54	NaN	NaN	NaN	NaN	NaN	NaN	1	NaN	NaN	1	NaN	NaN
SCRN3	A0A087WW14;Q0VDG4	240;240	_YC[Carbamidomethyl (C)]EGYK[GlyGly (K)]LLNK_.3	3261.59	2953.12	2275.41	NaN	2725.08	3209.91	1401.75	1162.88	2330.03	2942.3	1	1	1	NaN	1	1	1	1	1	1
SCRN3	A0A087WW14;Q0VDG4	120;120	_ADTAEK[GlyGly (K)]ALNVIVDLLEK_.3	NaN	NaN	NaN	NaN	1694.52	2435.58	1647.18	2044.31	1297.02	NaN	NaN	NaN	NaN	NaN	1	1	1	1	1	NaN
SH3GLB1	A0A087WW40;Q9Y371;Q9Y371-2	149;149;149	_NFIEGDYK[GlyGly (K)]TIAK_.3	6088.35	5485.14	7031.27	5683.07	7602.02	7000.99	7197.25	7296.13	5514.35	5096.78	1	1	1	1	1	1	1	1	1	1
SH3GLB1	A0A087WW40;Q9Y371;Q9Y371-2	149;149;149	_NFIEGDYK[GlyGly (K)]TIAK_.2	8293.49	10715.7	3276.01	5007	3634.71	4351.28	4711.44	4441.58	2860.19	3743.76	1	1	1	1	1	1	1	1	1	1
SH3GLB1	A0A087WW40;Q9Y371;Q9Y371-2	75;75;75	_IEEFVYEK[GlyGly (K)]LDR_.3	36000.4	39007	35836.1	36810.6	34732.8	34079.8	39136	35937.6	34088.1	35514	1	1	1	1	1	1	1	1	1	1
SH3GLB1	A0A087WW40;Q9Y371;Q9Y371-2	75;75;75	_IEEFVYEK[GlyGly (K)]LDR_.2	3961.69	4952.51	4747.86	NaN	4008.94	3866.6	4499.72	5023.07	4171.85	NaN	1	1	1	NaN	1	1	1	1	1	NaN
SH3GLB1	A0A087WW40;Q9Y371;Q9Y371-2	170;170;170	_LDLDAAK[GlyGly (K)]TR_.3	8356.05	5834.94	6469.93	5762.57	6678.45	6022.19	5740.76	7122.23	6310.86	6410.64	1	1	1	1	1	1	1	1	1	1
SH3GLB1	A0A087WW40;Q9Y371;Q9Y371-2	170;170;170	_LDLDAAK[GlyGly (K)]TR_.2	2494.04	1622.82	2269.75	NaN	NaN	2771.9	2598.8	2238.27	1908	2425.98	1	1	1	NaN	NaN	1	1	1	1	1
SH3GLB1	A0A087WW40;Q9Y371;Q9Y371-2	383;354;375	_GK[GlyGly (K)]VPITYLELLN_.2	4077.87	4072.7	9253.64	5937.11	6616.31	5247.25	6089.59	6334.18	NaN	4086.31	1	1	1	1	1	1	1	1	NaN	1
SH3GLB1	A0A087WW40;Q9Y371;Q9Y371-2	22;22;22	_AVQFTEEK[GlyGly (K)]LGQAEK_.3	12355.1	14113.1	15291.6	15992.7	14709.9	13866.3	13046.6	12612.6	12279.2	13643.1	1	1	1	1	1	1	1	1	1	1
SH3GLB1	A0A087WW40;Q9Y371;Q9Y371-2	22;22;22	_AVQFTEEK[GlyGly (K)]LGQAEK_.2	NaN	NaN	NaN	NaN	NaN	NaN	NaN	123.305	NaN	NaN	NaN	NaN	NaN	NaN	NaN	NaN	NaN	1	NaN	NaN
SH3GLB1	A0A087WW40;Q9Y371;Q9Y371-2	49;49;49	_AEC[Carbamidomethyl (C)]TK[GlyGly (K)]IWTEK_.3	NaN	NaN	2176.57	NaN	1779.23	NaN	2352.25	1883.91	1510.3	NaN	NaN	NaN	1	NaN	1	NaN	1	1	1	NaN
DEPDC7	A0A087WW54;Q96QD5;Q96QD5-2	156;134;125	_FTTIPNQDSQLGK[GlyGly (K)]ENK_.3	2746.67	2778.21	2349.36	3403.64	2984.85	2434.26	3237.66	3970.45	3821.43	2927.7	1	1	1	1	1	1	1	1	1	1
DEPDC7	A0A087WW54;Q96QD5;Q96QD5-2	500;478;469	_TLDEDSK[GlyGly (K)]LSAK_.3	NaN	2572.67	NaN	NaN	672.943	NaN	947.169	1269.15	NaN	1269.07	NaN	1	NaN	NaN	1	NaN	1	1	NaN	1
DEPDC7	A0A087WW54;Q96QD5;Q96QD5-2	129;107;98	_VFEAVPTK[GlyGly (K)]VFGK_.3	2292.92	2639.65	NaN	NaN	2712.14	NaN	NaN	2633.86	NaN	NaN	1	1	NaN	NaN	1	NaN	NaN	1	NaN	NaN
DEPDC7	A0A087WW54;Q96QD5;Q96QD5-2	415;393;384	_AIVDNK[GlyGly (K)]NLSK_.2	NaN	NaN	NaN	NaN	NaN	NaN	NaN	165.794	NaN	NaN	NaN	NaN	NaN	NaN	NaN	NaN	NaN	1	NaN	NaN
EPT1	A0A087WW58;Q9C0D9	18;18	_YK[GlyGly (K)]YSAVDTNPLSLYVM[Oxidation (M)]HPFWNTIVK_.4	NaN	NaN	NaN	NaN	NaN	NaN	1079.28	NaN	NaN	NaN	NaN	NaN	NaN	NaN	NaN	NaN	1	NaN	NaN	NaN
LLGL1	A0A087WW77;Q15334	55;55	_SGAVK[GlyGly (K)]IYGAPGVEFTGLHR_.4	2422.76	3146.39	3335.71	4200.87	3165.22	3072.28	2634.51	3779.05	4040.67	2580.38	1	1	1	1	1	1	1	1	1	1
LLGL1	A0A087WW77;Q15334	55;55	_SGAVK[GlyGly (K)]IYGAPGVEFTGLHR_.3	1018.4	969.902	NaN	NaN	NaN	NaN	NaN	2225.51	2119.71	NaN	1	1	NaN	NaN	NaN	NaN	NaN	1	1	NaN
LLGL1	A0A087WW77;Q15334	18;18	_LK[GlyGly (K)]QELFAFNK_.3	5075.74	6699.12	NaN	3135.84	5562.59	5926.28	7140.09	6450.24	5699.29	4991.59	1	1	NaN	1	1	1	1	1	1	1
LLGL1	A0A087WW77;Q15334	502;502	_K[GlyGly (K)]VGC[Carbamidomethyl (C)]FDPYSDDPR_.3	932.566	NaN	1719.61	830.758	NaN	874.172	1794.19	1869.12	1825.41	NaN	1	NaN	1	1	NaN	1	1	1	1	NaN
LLGL1	A0A087WW77;Q15334	564;564	_EGFTWK[GlyGly (K)]GHER_.3	NaN	NaN	3719.52	NaN	1125.93	NaN	NaN	NaN	3593.29	NaN	NaN	NaN	1	NaN	1	NaN	NaN	NaN	1	NaN
LLGL1	A0A087WW77;Q15334	564;564	_EGFTWK[GlyGly (K)]GHER_.4	NaN	NaN	NaN	NaN	NaN	NaN	335.116	298.425	NaN	NaN	NaN	NaN	NaN	NaN	NaN	NaN	1	1	NaN	NaN
LLGL1	A0A087WW77;Q15334	842;847	_FK[GlyGly (K)]LTAHEGC[Carbamidomethyl (C)]R_.3	NaN	NaN	NaN	NaN	NaN	NaN	1114.94	NaN	NaN	NaN	NaN	NaN	NaN	NaN	NaN	NaN	1	NaN	NaN	NaN
TBX3	A0A087WW95;O15119;O15119-2;O15119-3	706;727;707;584	_LVSGLEAK[GlyGly (K)]PDR_.3	4592.99	4668.46	4334.4	4249.58	4406.29	4257.56	3725.07	4109.13	4796.03	4914.27	1	1	1	1	1	1	1	1	1	1
TBX3	A0A087WW95;O15119;O15119-2;O15119-3	440;460;440;460	_EGTAPAK[GlyGly (K)]VEEAR_.3	2448.95	2263.88	NaN	1842.47	1549.06	NaN	1095.09	1082.8	NaN	NaN	1	1	NaN	1	1	NaN	1	1	NaN	NaN
TBX3	A0A087WW95;O15119;O15119-2;O15119-3	201;201;201;201	_VVTFHK[GlyGly (K)]LK_.3	NaN	NaN	NaN	NaN	NaN	NaN	NaN	NaN	1905.69	NaN	NaN	NaN	NaN	NaN	NaN	NaN	NaN	NaN	1	NaN
KIF1B;KIF1B;KIF1B;KIF1B;KIF1Bbeta	A0A087WWA3;O60333;O60333-2;O60333-4;Q4R9M9	967;993;947;993;979	_VAIVSEK[GlyGly (K)]GEVR_.3	1715.45	1329.43	1719.22	NaN	1918.11	2237.1	1853.54	1952.06	2063.93	1562.93	1	1	1	NaN	1	1	1	1	1	1
KIF1B;KIF1B;KIF1B;KIF1B;KIF1Bbeta	A0A087WWA3;O60333;O60333-2;O60333-4;Q4R9M9	1570;1596;1550;1596;1582	_EFSQVHGSVSDC[Carbamidomethyl (C)]K[GlyGly (K)]LSDISPIGR_.4	NaN	1704.13	NaN	NaN	NaN	NaN	NaN	NaN	NaN	NaN	NaN	1	NaN	NaN	NaN	NaN	NaN	NaN	NaN	NaN
KIF1B;KIF1B;KIF1B;KIF1B;KIF1Bbeta	A0A087WWA3;O60333;O60333-2;O60333-4;Q4R9M9	1473;1499;1453;1499;1485	_LELLHEVEK[GlyGly (K)]TR_.3	853.69	NaN	NaN	NaN	NaN	NaN	NaN	NaN	NaN	NaN	1	NaN	NaN	NaN	NaN	NaN	NaN	NaN	NaN	NaN
POLR2A	A0A087WWE2;A0A0C4DGZ0;P24928	1346;1346;1346	_VLSEK[GlyGly (K)]DVDPVR_.3	220292	219394	227773	236438	242437	221485	186903	182777	241390	231665	1	1	1	1	1	1	1	1	1	1
POLR2A	A0A087WWE2;A0A0C4DGZ0;P24928	1346;1346;1346	_VLSEK[GlyGly (K)]DVDPVR_.2	37422.9	35146.4	33039.5	26661.1	27097	31915.4	34449.6	44733.6	29913.1	34412.7	1	1	1	1	1	1	1	1	1	1
POLR2A	A0A087WWE2;A0A0C4DGZ0;P24928	435;435;435	_PSDLHLQTGYK[GlyGly (K)]VER_.4	44823.6	46453.9	33919	34215.2	32940.2	37615.1	49445	43928.7	24959	23660.5	1	1	1	1	1	1	1	1	1	1
POLR2A	A0A087WWE2;A0A0C4DGZ0;P24928	435;435;435	_PSDLHLQTGYK[GlyGly (K)]VER_.3	11382.8	11834.8	13473.7	11364.4	10536	11301.5	11419.2	11206.1	13593.2	14333.6	1	1	1	1	1	1	1	1	1	1
POLR2A	A0A087WWE2;A0A0C4DGZ0;P24928	1124;1124;1124	_LK[GlyGly (K)]ELINISK_.3	33830.4	33324.7	37359.7	36402.6	37825.5	38426.1	37499.9	30548.1	36020.1	32142.5	1	1	1	1	1	1	1	1	1	1
POLR2A	A0A087WWE2;A0A0C4DGZ0;P24928	1124;1124;1124	_LK[GlyGly (K)]ELINISK_.2	8753.83	8693.31	8061.04	9558.12	6953.69	9270.11	7111.57	11225.3	9274.23	13357.1	1	1	1	1	1	1	1	1	1	1
POLR2A	A0A087WWE2;A0A0C4DGZ0;P24928	709;709;709	_AK[GlyGly (K)]QDVIEVIEK_.3	35224.4	40756.1	35731.9	36687.4	36214.6	36588.2	32113.3	32120.8	32524.5	27174.4	1	1	1	1	1	1	1	1	1	1
POLR2A	A0A087WWE2;A0A0C4DGZ0;P24928	709;709;709	_AK[GlyGly (K)]QDVIEVIEK_.2	4671.02	4006.9	4771.16	4654.95	4900.21	3919.82	6025.06	4899.15	5159.79	6667.73	1	1	1	1	1	1	1	1	1	1
POLR2A	A0A087WWE2;A0A0C4DGZ0;P24928	280;280;280	_LADIVK[GlyGly (K)]INNQLR_.3	28347.4	27573.1	26407.7	30871.4	27021.6	33148.7	27864.1	24218.9	26263.2	26496.5	1	1	1	1	1	1	1	1	1	1
POLR2A	A0A087WWE2;A0A0C4DGZ0;P24928	280;280;280	_LADIVK[GlyGly (K)]INNQLR_.2	10306.6	8592.97	15308.6	16331.5	8885.69	9674.82	8396.34	12276.3	7336.78	8216.3	1	1	1	1	1	1	1	1	1	1
POLR2A	A0A087WWE2;A0A0C4DGZ0;P24928	221;221;221	_VHEIFK[GlyGly (K)]R_.3	21341.2	20751.5	19892	20238.6	20038.6	20896.5	16909.1	23972.7	17962.5	18243.4	1	1	1	1	1	1	1	1	1	1
POLR2A	A0A087WWE2;A0A0C4DGZ0;P24928	221;221;221	_VHEIFK[GlyGly (K)]R_.2	8430.81	7016.57	13668.9	10792.1	10969.7	12381	15261.7	9801.91	7546.59	7230.56	1	1	1	1	1	1	1	1	1	1
POLR2A	A0A087WWE2;A0A0C4DGZ0;P24928	128;128;128	_DILAK[GlyGly (K)]SK_.2	26776.6	21275.3	27527.2	27016.9	25853.1	21745.6	29044	20517.8	23676.2	27118.2	1	1	1	1	1	1	1	1	1	1
POLR2A	A0A087WWE2;A0A0C4DGZ0;P24928	1009;1009;1009	_VVEGVK[GlyGly (K)]ELSK_.3	13405.7	14707.9	11793.7	11988.3	13587.8	12041.2	13891.9	12959.8	12302.3	12588.7	1	1	1	1	1	1	1	1	1	1
POLR2A	A0A087WWE2;A0A0C4DGZ0;P24928	1009;1009;1009	_VVEGVK[GlyGly (K)]ELSK_.2	10381.3	11410.4	12866	12668.1	11397.9	12515.4	12513.8	11872.7	11621.7	13435.7	1	1	1	1	1	1	1	1	1	1
POLR2A	A0A087WWE2;A0A0C4DGZ0;P24928	867;867;867	_SM[Oxidation (M)]ESVM[Oxidation (M)]VK[GlyGly (K)]YDATVR_.3	19825.8	22394.4	22581.8	23984.6	22588.3	23644.4	19518.1	17211.8	23906.3	24774	1	1	1	1	1	1	1	1	1	1
POLR2A	A0A087WWE2;A0A0C4DGZ0;P24928	891;891;891	_YGEDGLAGESVEFQNLATLK[GlyGly (K)]PSNK_.3	22660.8	19865.2	16060.3	20687.6	20541.5	24442	17710.8	15978.2	16767.7	19404.7	1	1	1	1	1	1	1	1	1	1
POLR2A	A0A087WWE2;A0A0C4DGZ0;P24928	1126;1126;1126	_ELINISK[GlyGly (K)]K_.2	15765.8	15126.5	18842.2	17508.9	14705.5	17302.8	16517.7	16102.5	11916.9	12847	1	1	1	1	1	1	1	1	1	1
POLR2A	A0A087WWE2;A0A0C4DGZ0;P24928	1154;1154;1154	_AK[GlyGly (K)]DILC[Carbamidomethyl (C)]R_.2	11614.2	10574.2	14960.2	11438.2	13038.8	14288.3	9699.81	11216.7	13591.5	14698.2	1	1	1	1	1	1	1	1	1	1
POLR2A	A0A087WWE2;A0A0C4DGZ0;P24928	911;911;911	_PSNK[GlyGly (K)]AFEK_.2	2389.94	2183.99	2478.64	3104.66	2731.14	2385.11	4245.1	2462.51	4508.01	4448.82	1	1	1	1	1	1	1	1	1	1
POLR2A	A0A087WWE2;A0A0C4DGZ0;P24928	911;911;911	_PSNK[GlyGly (K)]AFEK_.3	12681.4	10776.2	8366.67	6284.24	8059.3	7142.49	10400.2	4028.14	NaN	6414.15	1	1	1	1	1	1	1	1	NaN	1
POLR2A	A0A087WWE2;A0A0C4DGZ0;P24928	574;574;574	_VPQPAILK[GlyGly (K)]PR_.3	4698.4	5268.74	5025.7	5591.54	5055.49	5774.9	6113.34	5110.2	4819.83	5634.63	1	1	1	1	1	1	1	1	1	1
POLR2A	A0A087WWE2;A0A0C4DGZ0;P24928	194;194;194	_SGLELYAEWK[GlyGly (K)]HVNEDSQEK_.3	4372.25	5617.55	8492.69	6086.66	4234.04	5491.04	3014.18	3250.38	4610.9	5396.42	1	1	1	1	1	1	1	1	1	1
POLR2A	A0A087WWE2;A0A0C4DGZ0;P24928	1269;1269;1269	_M[Oxidation (M)]QEEEEVVDK[GlyGly (K)]M[Oxidation (M)]DDDVFLR_.3	1699.22	1942.85	1374.73	1308.55	1853.66	2418.57	1862.93	2130.94	1413.92	1124.97	1	1	1	1	1	1	1	1	1	1
POLR2A	A0A087WWE2;A0A0C4DGZ0;P24928	126;126;126	_IK[GlyGly (K)]DILAK_.2	2688.92	NaN	2761.48	4239.13	3389.97	4177.27	2893.33	3248.64	3666.91	4182.6	1	NaN	1	1	1	1	1	1	1	1
POLR2A	A0A087WWE2;A0A0C4DGZ0;P24928	845;845;845	_EGLIDTAVK[GlyGly (K)]TAETGYIQR_.3	39919.6	35157.3	38086.6	40386.2	40134.9	35024.5	41926.6	48092.5	33482.6	49087.8	1	1	1	1	1	1	1	1	1	1
POLR2A	A0A087WWE2;A0A0C4DGZ0;P24928	845;845;845	_EGLIDTAVK[GlyGly (K)]TAETGYIQR_.2	NaN	4979.69	NaN	11215.7	4115.83	5089.37	3502.25	3879.24	4938.24	NaN	NaN	1	NaN	1	1	1	1	1	1	NaN
POLR2A	A0A087WWE2;A0A0C4DGZ0;P24928	698;698;698	_TYQDIQNTIK[GlyGly (K)]K_.3	8383.13	8932.45	7648.44	7480.91	9188.09	8567.13	8824.52	9398.77	9139.24	7780.57	1	1	1	1	1	1	1	1	1	1
POLR2A	A0A087WWE2;A0A0C4DGZ0;P24928	698;698;698	_TYQDIQNTIK[GlyGly (K)]K_.2	NaN	125.11	398.29	1	572.516	NaN	335.859	367.313	585.084	NaN	NaN	1	1	1	1	NaN	1	1	1	NaN
POLR2A	A0A087WWE2;A0A0C4DGZ0;P24928	1000;1000;1000	_LPSDLHPIK[GlyGly (K)]VVEGVK_.3	30719	34786.8	36766.7	26253.7	32845.3	31416.8	29441.8	39312.8	29556	30513.5	1	1	1	1	1	1	1	1	1	1
POLR2A	A0A087WWE2;A0A0C4DGZ0;P24928	1000;1000;1000	_LPSDLHPIK[GlyGly (K)]VVEGVK_.4	19232.5	20032.5	21719.6	22636.6	24136.6	20266.4	22059.4	20933.9	23431.8	21396.3	1	1	1	1	1	1	1	1	1	1
POLR2A	A0A087WWE2;A0A0C4DGZ0;P24928	141;141;141	_LTHVYDLC[Carbamidomethyl (C)]K[GlyGly (K)]GK_.3	13706.6	13667.8	13916.6	13981.3	12631.6	12602.7	14047.5	12411.7	13199.4	11099.5	1	1	1	1	1	1	1	1	1	1
POLR2A	A0A087WWE2;A0A0C4DGZ0;P24928	141;141;141	_LTHVYDLC[Carbamidomethyl (C)]K[GlyGly (K)]GK_.4	4892.34	4340.22	3387.9	2624.15	4894.8	4704	5699.61	3575.9	3213.04	3162.64	1	1	1	1	1	1	1	1	1	1
POLR2A	A0A087WWE2;A0A0C4DGZ0;P24928	141;141;141	_LTHVYDLC[Carbamidomethyl (C)]K[GlyGly (K)]GK_.2	517.851	NaN	NaN	NaN	NaN	1196.99	NaN	NaN	NaN	NaN	1	NaN	NaN	NaN	NaN	1	NaN	NaN	NaN	NaN
POLR2A	A0A087WWE2;A0A0C4DGZ0;P24928	864;864;864	_LIK[GlyGly (K)]SM[Oxidation (M)]ESVM[Oxidation (M)]VK_.3	8395.11	2034.2	10316.8	10809.9	5757.71	8755.02	9127.39	9560.28	3718.1	9396.3	1	1	1	1	1	1	1	1	1	1
POLR2A	A0A087WWE2;A0A0C4DGZ0;P24928	864;864;864	_LIK[GlyGly (K)]SM[Oxidation (M)]ESVM[Oxidation (M)]VK_.2	NaN	NaN	NaN	NaN	NaN	NaN	NaN	1283.38	NaN	NaN	NaN	NaN	NaN	NaN	NaN	NaN	NaN	1	NaN	NaN
POLR2A	A0A087WWE2;A0A0C4DGZ0;P24928	968;968;968	_VIFPTGDSK[GlyGly (K)]VVLPC[Carbamidomethyl (C)]NLLR_.3	44099.4	41565.5	45380.1	47167.7	47738.3	45500.2	48202.8	48939.2	46375.7	48190	1	1	1	1	1	1	1	1	1	1
POLR2A	A0A087WWE2;A0A0C4DGZ0;P24928	164;164;164	_FGVEQPEGDEDLTK[GlyGly (K)]EK_.3	19323.7	19682.1	14879.5	16581.2	13649.4	14872.7	15907.2	14847.8	13754.1	17202.4	1	1	1	1	1	1	1	1	1	1
POLR2A	A0A087WWE2;A0A0C4DGZ0;P24928	272;272;272	_NQDDLTHK[GlyGly (K)]LADIVK_.4	4260.81	2775.68	3616.88	2465.05	3331.08	3050.15	3104.25	2396.69	2684.92	2723.11	1	1	1	1	1	1	1	1	1	1
POLR2A	A0A087WWE2;A0A0C4DGZ0;P24928	272;272;272	_NQDDLTHK[GlyGly (K)]LADIVK_.3	9699.41	NaN	11261.5	8267.85	7105.58	NaN	7053.29	NaN	NaN	NaN	1	NaN	1	1	1	NaN	1	NaN	NaN	NaN
POLR2A	A0A087WWE2;A0A0C4DGZ0;P24928	213;213;213	_K[GlyGly (K)]ILLSPER_.3	2981.17	3009.42	NaN	NaN	4314.51	2775.83	3524.08	4302.24	NaN	3842.15	1	1	NaN	NaN	1	1	1	1	NaN	1
POLR2A	A0A087WWE2;A0A0C4DGZ0;P24928	213;213;213	_K[GlyGly (K)]ILLSPER_.2	NaN	1218.37	NaN	NaN	NaN	NaN	1932.35	1991.89	NaN	NaN	NaN	1	NaN	NaN	NaN	NaN	1	1	NaN	NaN
POLR2A	A0A087WWE2;A0A0C4DGZ0;P24928	628;628;628	_VVVENGELIM[Oxidation (M)]GILC[Carbamidomethyl (C)]K[GlyGly (K)]K_.3	3179.07	2554.47	NaN	NaN	4075.33	3999	6934.21	NaN	NaN	NaN	1	1	NaN	NaN	1	1	1	NaN	NaN	NaN
POLR2A	A0A087WWE2;A0A0C4DGZ0;P24928	806;806;806	_TLPHFIK[GlyGly (K)]DDYGPESR_.4	NaN	58568.4	NaN	42832.5	NaN	NaN	44652.6	44545.5	30150.2	26494.5	NaN	1	NaN	1	NaN	NaN	1	1	1	1
POLR2A	A0A087WWE2;A0A0C4DGZ0;P24928	806;806;806	_TLPHFIK[GlyGly (K)]DDYGPESR_.3	NaN	NaN	NaN	24563.6	NaN	22931.2	23804.2	23708.7	25612.4	26851.8	NaN	NaN	NaN	1	NaN	1	1	1	1	1
POLR2A	A0A087WWE2;A0A0C4DGZ0;P24928	911;911;911	_PSNK[GlyGly (K)]AFEK[GlyGly (K)]K_.3	3027.28	2455.36	1943.86	2391.91	2499.31	2574.75	3768.53	1744	NaN	4291.16	NaN	NaN	NaN	NaN	NaN	NaN	NaN	NaN	NaN	NaN
POLR2A	A0A087WWE2;A0A0C4DGZ0;P24928	1307;1307;1307	_VYM[Oxidation (M)]HLPQTDNK[GlyGly (K)]K_.3	1173.18	1447.18	1723.11	NaN	1511.95	1763.54	1517.97	1194.74	1031.75	NaN	1	1	1	NaN	1	1	1	1	1	NaN
POLR2A	A0A087WWE2;A0A0C4DGZ0;P24928	1307;1307;1307	_VYM[Oxidation (M)]HLPQTDNK[GlyGly (K)]K_.4	NaN	NaN	NaN	NaN	NaN	NaN	NaN	NaN	NaN	172.26	NaN	NaN	NaN	NaN	NaN	NaN	NaN	NaN	NaN	1
POLR2A	A0A087WWE2;A0A0C4DGZ0;P24928	1318;1318;1318	_K[GlyGly (K)]K[GlyGly (K)]IIITEDGEFK_.3	NaN	NaN	NaN	NaN	478.146	NaN	1	NaN	NaN	1	NaN	NaN	NaN	NaN	NaN	NaN	NaN	NaN	NaN	NaN
POLR2A	A0A087WWE2;A0A0C4DGZ0;P24928	1124;1124;1124	_LK[GlyGly (K)]ELINISK[GlyGly (K)]K_.3	NaN	4876.74	NaN	4931.98	NaN	4700.4	5866.91	4661.03	3152.37	2947.57	NaN	NaN	NaN	NaN	NaN	NaN	NaN	NaN	NaN	NaN
POLR2A	A0A087WWE2;A0A0C4DGZ0;P24928	1235;1235;1235	_INAGFGDDLNC[Carbamidomethyl (C)]IFNDDNAEK[GlyGly (K)]LVLR_.3	11826.7	NaN	NaN	NaN	NaN	NaN	9710.41	NaN	NaN	NaN	1	NaN	NaN	NaN	NaN	NaN	1	NaN	NaN	NaN
POLR2A	A0A087WWE2;A0A0C4DGZ0;P24928	759;759;759	_SLSEYNNFK[GlyGly (K)]SM[Oxidation (M)]VVSGAK_.3	NaN	NaN	NaN	2728.57	NaN	2499	NaN	NaN	3455.63	2850.36	NaN	NaN	NaN	1	NaN	1	NaN	NaN	1	1
POLR2A	A0A087WWE2;A0A0C4DGZ0;P24928	915;915;915	_AFEK[GlyGly (K)]K[GlyGly (K)]FR_.3	NaN	NaN	1	NaN	1	NaN	126.913	NaN	NaN	NaN	NaN	NaN	NaN	NaN	NaN	NaN	NaN	NaN	NaN	NaN
[truncated: 38,609 more rows]

## Sheet: C - DIA_AB titration
Genes	UniProtIds	PEP.PeptidePosition	PTM_group	PTM_collapse_key	PTM_collapse_key_num	PTM_localization	Intensity_16_rep1	Intensity_16_rep2	Intensity_32_rep1	Intensity_32_rep2	Intensity_64_rep1	Intensity_64_rep2	Intensity_8_rep1	Intensity_8_rep2
[truncated: 13,453 more rows]

[truncated: 5 more sheets: D - DIA_peptide titration, E - DIA_injection titration, F - DDA_AB titration, G - DDA_peptide titration, H - DDA_injection titration]
