# Supplementary material for: Data-independent acquisition method for ubiquitinome analysis reveals regulation of circadian biology
Source: Nat Commun. 2021 Jan 11;12:254. doi: 10.1038/s41467-020-20509-1 (PMC7801436; doi:10.1038/s41467-020-20509-1)
Supplement: Supplementary file 5 — Supplementary Data 2 [file 41467_2020_20509_MOESM5_ESM.xlsx]

## Sheet: Table description
Data Table	Description
A - HEK_hybrid_library	Table contains diGly sites of workflow and analytical replicates analyzed with the HEK293 library in a hybrid library search approach
B - HEK_library	Table contains diGly sites of workflow and analytical replicates analyzed with the HEK293 library search approach
C - DirectDIA	Table contains diGly sites of workflow and analytical replicates analyzed with a directDIA search approach
Table Heading	Description
Genes	Gene name as retrieved from the used FASTA file (for the corresponding diGly site)
UniProtIds	UniProt accession IDs as retrieved from the used FASTA file (for the corresponding diGly site)
PeptidePosition	Sequence position of the peptide in all protein sequences of the parent protein group
PTM_group	peptide precursors that were collapsed, separated by “;”
PTM_collapse_key	used for site-level collapse; lists the gene/protein identifier _ PTM amino acid type & position _ multiplicity (equals PTM_0_num, but capped at 3 max) lists the gene/protein identifier _ PTM amino acid type & position _ multiplicity (equals PTM_0_num, but capped at 3 max)
PTM_collapse_key_num	lists how many peptide precursors were collapsed into the key sequence
PTM_localization	maximum observed localization probability for each site
WX_AX	Intensity of Workflow and analytical replicates

## Sheet: A - HEK_hybrid_library
Genes	UniProtIds	PEP.PeptidePosition	PTM_group	PTM_collapse_key	PTM_collapse_key_num	PTM_localization	W1_A1	W1_A2	W2_A1	W2_A2	W3_A1	W3_A2
44M2.3	Q96IC2;Q96IC2-2	156	_TM[Oxidation (M)]EGPLPSNAK[GlyGly (K)]AAINLQDDPIIQK_.3	44M2.3_K166_M1	1	1	841.547	1381.53	2187.3	1707.08	945.511	1214.9
44M2.3	Q96IC2;Q96IC2-2	167	_AAINLQDDPIIQK[GlyGly (K)]YGSK_.3	44M2.3_K179_M1	1	1	2273.52	2524.15	2378.33	2471.85	1963.93	2629.32
44M2.3	Q96IC2;Q96IC2-2	282	_ILNPVTTK[GlyGly (K)]LK_.3	44M2.3_K289_M1	1	1	3839.98	3777.71	NaN	5109.36	3728.33	5092.25
44M2.3	Q96IC2;Q96IC2-2	349	_VILGK[GlyGly (K)]DIQCPDR_.3	44M2.3_K353_M1	1	1	2899.8	2608.51	3472.73	2379.15	2909.56	2819.9
44M2.3	Q96IC2;Q96IC2-2	378	_YFLK[GlyGly (K)]HGPK_.3	44M2.3_K381_M1	1	1	2112.03	3326.26	NaN	2773.33	2512.83	3394.6
44M2.3	Q96IC2;Q96IC2-2	410	_NTAEVLQHPNTSVLECLDSVGQK[GlyGly (K)]LLFLTR_.4	44M2.3_K432_M1	1	1	1288.87	655.681	1058.52	NaN	1248.34	301.646
44M2.3	Q96IC2;Q96IC2-2	456	_CLSNK[GlyGly (K)]EVLEQAR_.3	44M2.3_K460_M1	1	1	NaN	2248.04	NaN	NaN	3226.15	NaN
44M2.3	Q96IC2;Q96IC2-2	484	_AFSPVLTEEM[Oxidation (M)]NK[GlyGly (K)]R_.3	44M2.3_K495_M1	1	1	NaN	992.764	NaN	848.903	843.933	NaN
44M2.3	Q96IC2;Q96IC2-2	697;666	_VVPPPFEQEALQTLK[GlyGly (K)]LDHPK_.4	44M2.3_K711_M1	1	1	NaN	3164.03	NaN	3186.2	NaN	2997.14
44M2.3	Q96IC2;Q96IC2-2	72	_YAVLGK[GlyGly (K)]SNVPK_.3	44M2.3_K77_M1	1	1	159.112	1168.09	967.406	NaN	1156.88	NaN
AAAS	Q9NRG9-2	136	_SEDLIAEFAQVTNCTIVPSLK[GlyGly (K)]HR_.3;_SEDLIAEFAQVTNCTIVPSLK[GlyGly (K)]HR_.4	AAAS_K156_M1	2	1	28782.6	37441.8	41802.2	44954.9	40825.3	38212
AAAS	Q9NRG9	156	_VFAWHPHTNK[GlyGly (K)]FAVALLDDSVR_.4;_VFAWHPHTNK[GlyGly (K)]FAVALLDDSVR_.5	AAAS_K165_M1	2	1	19780.6	24851.5	18681.9	19610	21067.4	19519.1
AAAS	Q9NRG9	287	_GGGVTNLLWSPDGSK[GlyGly (K)]ILATTPSAVFR_.3	AAAS_K301_M1	1	1	27934.5	25390.6	24718.6	26026.1	18207.9	27289.5
AAAS	Q9NRG9	362	_CGEGK[GlyGly (K)]GCVGGAK_.2;_CGEGK[GlyGly (K)]GCVGGAK_.3	AAAS_K366_M1	2	1	51998.1	31077.6	44182.3	32284.5	18957.3	36849.1
AAAS	Q9NRG9	367	_GCVGGAK[GlyGly (K)]SATIVADLSETTIQTPDGEER_.3;_GCVGGAK[GlyGly (K)]SATIVADLSETTIQTPDGEER_.4	AAAS_K373_M1	2	1	56524.7	51563.8	54751.6	56667.2	36301.4	40296
AAAS	Q9NRG9	411	_LAVLM[Oxidation (M)]K[GlyGly (K)]GK_.2;_LAVLM[Oxidation (M)]K[GlyGly (K)]GK_.3	AAAS_K416_M1	2	1	93975.9	108241	103280	105383	119123	140694
AAAS	Q9NRG9	421	_VQDGK[GlyGly (K)]PVILLFR_.2;_VQDGK[GlyGly (K)]PVILLFR_.3	AAAS_K425_M1	2	1	162097	187184	167869	154064	166959	192991
AAAS	Q9NRG9	40	_GQWINLPVLQLTK[GlyGly (K)]DPLK_.3	AAAS_K52_M1	1	1	119588	104380	108298	106326	83921.4	85946.1
AAAS	Q9NRG9	40	_GQWINLPVLQLTK[GlyGly (K)]DPLK[GlyGly (K)]TPGR_.4	AAAS_K52_M2	1	1	NaN	3299.29	2974.81	2276.47	2537.43	2335.3
AAAS	Q9NRG9	53	_DPLK[GlyGly (K)]TPGR_.2;_DPLK[GlyGly (K)]TPGR_.3	AAAS_K56_M1	2	1	489047	452758	494591	475817	526151	478443
AAAS	Q9NRG9	40	_GQWINLPVLQLTK[GlyGly (K)]DPLK[GlyGly (K)]TPGR_.4	AAAS_K56_M2	1	1	NaN	3299.29	2974.81	2276.47	2537.43	2335.3
AACS	Q86V21	223	_LQQVVK[GlyGly (K)]GLPDLK_.3	AACS_K228_M1	1	1	30415.6	30960.3	24070.4	29406.1	24110.8	29060
AACS	Q86V21	86	_GIADVPEWFK[GlyGly (K)]GSR_.3	AACS_K95_M1	1	1	9213.05	9501.21	14411.1	12771.9	9138.52	10192.5
AADAT	Q8N5Z0;Q8N5Z0-2	258;262	_ADSFSK[GlyGly (K)]IISSGLR_.3	AADAT_K263_M1	1	1	2970.68	3425.42	3009.33	NaN	3723.51	3556.27
AAMP	C9JEH3;C9JG97;Q13685	242;222;241	_IWDLK[GlyGly (K)]QGSPIHVLK_.4	AAMP_K246_M1	1	1	3774.28	3877.94	5493.03	3674.67	3892.96	3159.69
AAMP	C9JEH3;C9JG97;Q13685	412;392;411	_DASLVVTTSGDHK[GlyGly (K)]AK_.3	AAMP_K424_M1	1	1	3361.7	2286.61	3233.65	2882.11	2724.89	3199.09
AAR2	Q9Y312	113	_ANLQELDQFLGPYPYATLK[GlyGly (K)]K_.3	AAR2_K131_M1	1	1	8954.58	11067.8	8587.47	8818.42	8019.46	8240.97
AAR2	Q9Y312	181	_CGIECK[GlyGly (K)]SYQEGLAR_.3	AAR2_K186_M1	1	1	2283.23	2633.14	2456.2	2477.65	2151.09	NaN
AAR2	Q9Y312	195	_LPEM[Oxidation (M)]K[GlyGly (K)]PR_.2;_LPEM[Oxidation (M)]K[GlyGly (K)]PR_.3	AAR2_K199_M1	2	1	11908.4	10213.4	9071.05	10423.1	9506.58	10778.2
AAR2	Q9Y312	208	_FSELPTQM[Oxidation (M)]FPEGATPAEITK[GlyGly (K)]HSM[Oxidation (M)]DLSYALETVLNK_.4	AAR2_K227_M1	1	1	NaN	NaN	3294.35	3712.02	2723.23	NaN
AAR2	Q9Y312	351	_FQAHLTK[GlyGly (K)]K_.3	AAR2_K357_M1	1	1	3486.78	8059.01	4515.26	8864.54	8912.37	8796.43
AAR2	Q9Y312	29	_GTEFGIDYNSWEVGPK[GlyGly (K)]FR_.3	AAR2_K44_M1	1	1	1304.28	1698.01	NaN	NaN	NaN	756.124
AAR2	Q9Y312	66	_ANPK[GlyGly (K)]EVGPR_.2;_ANPK[GlyGly (K)]EVGPR_.3	AAR2_K69_M1	2	1	14446.5	NaN	9254.18	7187.14	5365.57	12394.3
AARS	P49588	247	_LVSVLQNK[GlyGly (K)]M[Oxidation (M)]SNYDTDLFVPYFEAIQK_.3	AARS_K254_M1	1	1	1881.08	NaN	1837.5	2551.16	NaN	NaN
AARS	P49588	255	_M[Oxidation (M)]SNYDTDLFVPYFEAIQK[GlyGly (K)]GTGAR_.3	AARS_K272_M1	1	1	NaN	2257.19	NaN	975.925	2872.46	NaN
AARS	P49588	278	_PYTGK[GlyGly (K)]VGAEDADGIDM[Oxidation (M)]AYR_.3	AARS_K282_M1	1	1	783.517	1193.08	1060.16	923.846	594.474	980.598
AARS	P49588	334	_YAHEK[GlyGly (K)]LNASR_.3;_YAHEK[GlyGly (K)]LNASR_.4	AARS_K338_M1	2	1	6749.9	6427.83	5538.94	8979.62	6726.07	8674.25
AARS	P49588	373	_DIINEEEVQFLK[GlyGly (K)]TLSR_.3	AARS_K384_M1	1	1	15983.5	20360.2	22431.8	21232.9	14106.8	14762.8
AARS	P49588	447	_LAQLK[GlyGly (K)]SQGK_.2	AARS_K451_M1	1	1	NaN	9700.98	NaN	NaN	NaN	14880.5
AARS	P49588	559	_TEFTVK[GlyGly (K)]NAQVR_.3	AARS_K564_M1	1	1	9876.62	12106.4	12029.4	11157.5	7515.33	11590.2
AARS	P49588	617	_SVLGEADQK[GlyGly (K)]GSLVAPDR_.3	AARS_K625_M1	1	1	35758.3	35480.9	30805.2	40121.3	35856.8	34283.1
AARS	P49588	636	_FDFTAK[GlyGly (K)]GAM[Oxidation (M)]STQQIK_.3	AARS_K641_M1	1	1	2268.69	6412.87	3497.27	5983.87	1140.59	2244.24
AARS	P49588	51	_PIFLNTIDPSHPM[Oxidation (M)]AK[GlyGly (K)]LSR_.4	AARS_K65_M1	1	1	7472.41	5788.94	5805.94	5118.79	6517.06	4695.61
AARS	P49588	665	_AVYTQDCPLAAAK[GlyGly (K)]AIQGLR_.3	AARS_K677_M1	1	1	7671.7	7404.9	11949.4	6901.85	6765.34	7047.02
AARS	P49588	730	_NSSHAGAFVIVTEEAIAK[GlyGly (K)]GIR_.4	AARS_K747_M1	1	1	6580.19	6373.02	6615.48	7424.44	5333.12	5008.92
AARS	P49588	752	_IVAVTGAEAQK[GlyGly (K)]ALR_.3	AARS_K762_M1	1	1	17873.4	17326.5	25181.6	18794.2	20412.7	17212.9
AARS	P49588	783	_AQTAPNK[GlyGly (K)]DVQR_.3	AARS_K789_M1	1	1	NaN	4801.38	NaN	789.489	NaN	1859.62
AARS	P49588	78	_AGGK[GlyGly (K)]HNDLDDVGK_.3	AARS_K81_M1	1	1	NaN	2319.14	2044.13	1853.4	1136.63	2718.87
AARS	P49588	832	_ASK[GlyGly (K)]ADVQK_.3	AARS_K834_M1	1	1	4176.52	1473.31	NaN	1680.31	NaN	NaN
AARS	P49588	870	_ALNEALK[GlyGly (K)]LFK_.3	AARS_K876_M1	1	1	2572.39	1914.77	1734.4	1760.63	NaN	NaN
AARS	P49588	916	_ASEWVQQVSGLM[Oxidation (M)]DGK[GlyGly (K)]GGGK_.3	AARS_K930_M1	1	1	641.17	654.098	422.113	889.316	693.545	1044.03
AARS	P49588	931	_GGGK[GlyGly (K)]DVSAQATGK_.2;_GGGK[GlyGly (K)]DVSAQATGK_.3	AARS_K934_M1	2	1	NaN	1950.65	NaN	NaN	NaN	2149.32
AARS	P49588	935	_DVSAQATGK[GlyGly (K)]NVGCLQEALQLATSFAQLR_.3;_DVSAQATGK[GlyGly (K)]NVGCLQEALQLATSFAQLR_.4	AARS_K943_M1	2	1	6117.13	6547.2	8668.73	12048.6	9126.21	6459.88
AASDHPPT	Q9NRN7	139	_GSIPEFFHIM[Oxidation (M)]K[GlyGly (K)]R_.3;_GSIPEFFHIM[Oxidation (M)]K[GlyGly (K)]R_.4	AASDHPPT_K149_M1	2	1	10071.5	8408.2	1751.91	8624.39	9951.69	11387.8
AASDHPPT	Q9NRN7	152	_FTNK[GlyGly (K)]EWETIR_.3	AASDHPPT_K155_M1	1	1	NaN	1726.88	3103.37	2042.5	1320.31	2116.53
AASDHPPT	Q9NRN7	162	_SFK[GlyGly (K)]DEWTQLDM[Oxidation (M)]FYR_.3	AASDHPPT_K164_M1	1	1	2789.17	2801.03	2035.29	2565.12	2660.46	NaN
AASDHPPT	Q9NRN7	176	_NWALK[GlyGly (K)]ESFIK_.2;_NWALK[GlyGly (K)]ESFIK_.3	AASDHPPT_K180_M1	2	1	5685.1	6040.61	9338.32	4939.23	3886.33	4348.62
AASDHPPT	Q9NRN7	181	_ESFIK[GlyGly (K)]AIGVGLGFELQR_.3	AASDHPPT_K185_M1	1	1	4427.75	3101.68	4796.09	2811.9	3782.45	2814.35
AASDHPPT	Q9NRN7	198	_LEFDLSPLNLDIGQVYK[GlyGly (K)]ETR_.3	AASDHPPT_K214_M1	1	1	19814.3	20170.7	22398.6	23331.2	17552.2	20528.1
AASDHPPT	Q9NRN7	227	_EWAFEESK[GlyGly (K)]IDEHHFVAVALR_.4;_EWAFEESK[GlyGly (K)]IDEHHFVAVALR_.5	AASDHPPT_K234_M1	2	1	8230.2	6829.85	8699.2	7217.8	5877.32	6094.67
AASDHPPT	Q9NRN7	253	_HQDVPSQDDSK[GlyGly (K)]PTQR_.3;_HQDVPSQDDSK[GlyGly (K)]PTQR_.4	AASDHPPT_K263_M1	2	1	32825.7	46070.4	56658.4	24048.2	28144.3	25525.8
AASDHPPT	Q9NRN7	39	_SIQPEEK[GlyGly (K)]ER_.2;_SIQPEEK[GlyGly (K)]ER_.3	AASDHPPT_K45_M1	2	1	25498	24518.3	25090.9	28585.7	13845.9	18900.9
AASDHPPT	Q9NRN7	56	_DAK[GlyGly (K)]AAM[Oxidation (M)]AGR_.2;_DAK[GlyGly (K)]AAM[Oxidation (M)]AGR_.3	AASDHPPT_K58_M1	2	1	58710.2	29763.5	16823.7	35168.2	NaN	17476.9
AASDHPPT	Q9NRN7	70	_LVAEK[GlyGly (K)]LNIPWNHIR_.4	AASDHPPT_K74_M1	1	1	5811.88	6512.67	2057.42	5614.11	5298.02	5078.79
AASDH	Q4L235;Q4L235-2;Q4L235-3;Q4L235-4	167;67	_IK[GlyGly (K)]SISSEHVNEEK_.4	AASDH_K168_M1	1	1	NaN	381.859	470.033	NaN	NaN	428.71
AASDH	Q4L235;Q4L235-2;Q4L235-3;Q4L235-4	358;258	_IPEK[GlyGly (K)]TLNSTLK_.3	AASDH_K361_M1	1	1	1021.61	NaN	NaN	NaN	NaN	733.985
AASDH	Q4L235;Q4L235-2;Q4L235-3;Q4L235-4	362;262	_TLNSTLK[GlyGly (K)]CELPVQLGFPLLGTVVEVR_.3	AASDH_K368_M1	1	1	222.785	511.487	938.887	NaN	509.193	292.571
AASDH	Q4L235;Q4L235-2;Q4L235-3;Q4L235-4	425;325	_ATGDFVTVK[GlyGly (K)]DGEIFFLGR_.3	AASDH_K433_M1	1	1	4478.07	5162.07	5246.54	6199.9	5599.32	3920.8
AASDH	Q4L235;Q4L235-2;Q4L235-3;Q4L235-4	721;621	_GLNSPVLIGK[GlyGly (K)]SK_.3	AASDH_K730_M1	1	1	2019.17	2452	1793.73	1822.26	2154	2555.57
AASDH	Q4L235;Q4L235-2;Q4L235-3;Q4L235-4	733;633	_DPSCVAK[GlyGly (K)]VSEEGK_.3	AASDH_K739_M1	1	1	NaN	457.042	763.008	NaN	431.226	NaN
AASDH	Q4L235;Q4L235-2;Q4L235-3;Q4L235-4	740;640	_VSEEGK[GlyGly (K)]PAIGTQK_.3	AASDH_K745_M1	1	1	NaN	NaN	NaN	878.104	992.949	804.633
AASDH	Q4L235;Q4L235-2;Q4L235-3;Q4L235-4	746;646	_PAIGTQK[GlyGly (K)]M[Oxidation (M)]ELHVR_.4	AASDH_K752_M1	1	1	NaN	1506.48	1240.01	NaN	NaN	NaN
AASDH	Q4L235;Q4L235-2;Q4L235-3;Q4L235-4	796;696	_AVDFYSGK[GlyGly (K)]VK_.3	AASDH_K803_M1	1	1	4150.85	4127.94	3060.67	4360.66	5056.81	4992.5
AASS	Q9UDR5	826	_LSYGPEEK[GlyGly (K)]DM[Oxidation (M)]IVM[Oxidation (M)]R_.3	AASS_K833_M1	1	1	NaN	NaN	NaN	431.09	NaN	278.69
AATF	Q9NY61	146	_TPGFSVQSISDFEK[GlyGly (K)]FTK_.3	AATF_K159_M1	1	1	2152.24	NaN	2953.7	NaN	2899.01	1911.38
AATF	Q9NY61	217	_VSEEVEK[GlyGly (K)]GR_.3	AATF_K223_M1	1	1	NaN	NaN	4136.79	NaN	NaN	1611.28
AATF	Q9NY61	226	_AVK[GlyGly (K)]NQIALWDQLLEGR_.3	AATF_K228_M1	1	1	NaN	NaN	1120.78	1838.22	2304.97	1071.1
AATF	Q9NY61	244	_LQK[GlyGly (K)]ALLTTNQLPQPDVFPLFK_.3	AATF_K246_M1	1	1	3346.6	2333.51	3847.05	3167.03	3191.11	3267
AATF	Q9NY61	247	_ALLTTNQLPQPDVFPLFK[GlyGly (K)]DK_.3	AATF_K264_M1	1	1	4875.16	5668.65	5315.72	7409.9	3620.44	6047.13
AATF	Q9NY61	265	_DK[GlyGly (K)]GGPEFSSALK_.3	AATF_K266_M1	1	1	NaN	2257.9	3273.66	2362.12	NaN	NaN
AATF	Q9NY61	267	_GGPEFSSALK[GlyGly (K)]NSHK_.3	AATF_K276_M1	1	1	NaN	1422.94	NaN	2132.04	1358.34	1296.17
AATF	Q9NY61	376	_LASGK[GlyGly (K)]LGK_.2	AATF_K380_M1	1	1	NaN	NaN	1344	NaN	1058.58	NaN
AATF	Q9NY61	381	_LGK[GlyGly (K)]GFGAFER_.3	AATF_K383_M1	1	1	5542.26	3839.41	4473.1	6161.49	3799.59	2979.99
AATF	Q9NY61	391	_SILTQIDHILM[Oxidation (M)]DK[GlyGly (K)]ER_.3	AATF_K403_M1	1	1	NaN	216.077	NaN	979.907	NaN	NaN
AATF	Q9NY61	475	_K[GlyGly (K)]TSSLDPNDQVAM[Oxidation (M)]GR_.3	AATF_K475_M1	1	1	5114.18	3652.26	4355.4	4423.74	3791.1	3701.11
AATF	Q9NY61	517	_FHVLSK[GlyGly (K)]LLSFM[Oxidation (M)]APIDHTTM[Oxidation (M)]NDDAR_.4	AATF_K522_M1	1	1	1734.75	1594.57	NaN	NaN	NaN	NaN
ABCA2	A0A087WXK5;J3QSS3;Q9BZC7;Q9BZC7-3	2051;2021;2020	_M[Oxidation (M)]PVSTK[GlyGly (K)]PVEDDVDVASER_.3	ABCA2_K2056_M1	1	1	NaN	1445.64	NaN	NaN	414.808	1110.71
ABCA2	A0A087WXK5;J3QSS3;Q9BZC7;Q9BZC7-3	280;250;249	_ILTVPESQK[GlyGly (K)]GALQGYR_.3	ABCA2_K288_M1	1	1	3585.51	2327.93	2085.59	NaN	2902.82	2730.3
ABCA3	H0Y3H2;Q99758	1024;1082	_SALQAAK[GlyGly (K)]DQFNEGR_.3	ABCA3_K1030_M1	1	1	4160.6	4508.12	3320.45	2561.34	2648.71	3304.26
ABCA3	H0Y3H2;Q99758	109	_GFPSEK[GlyGly (K)]DFEDYIR_.3	ABCA3_K114_M1	1	1	3038.72	4656.15	NaN	4715.25	5394.22	6273.83
ABCA3	H0Y3H2;Q99758	1310;1368	_ILAPSPDSLLHTPLIIK[GlyGly (K)]ELSK_.4	ABCA3_K1326_M1	1	1	1642.63	2495.3	1578.4	1209.97	1757.64	1196.09
ABCA3	H0Y3H2;Q99758	1389;1447	_ISSDVGK[GlyGly (K)]VR_.3	ABCA3_K1395_M1	1	1	3459.86	3931.42	2568.34	3278.32	3589.59	3665.84
ABCA3	H0Y3H2;Q99758	144	_EPLPLAVK[GlyGly (K)]YHLR_.4	ABCA3_K151_M1	1	1	997.525	887.43	848.296	812.914	1373.06	1082.36
ABCA3	H0Y3H2;Q99758	441;499	_AVAGK[GlyGly (K)]EEEDSDPEK_.3	ABCA3_K445_M1	1	1	NaN	2986.9	3085.08	2982.21	2489.51	996.08
ABCA3	H0Y3H2;Q99758	441;499	_AVAGK[GlyGly (K)]EEEDSDPEK[GlyGly (K)]ALR_.4	ABCA3_K445_M2	1	1	2630.11	2276.11	2310.4	1605.89	1913.47	1754.47
ABCA3	H0Y3H2;Q99758	441;499	_AVAGKEEEDSDPEK[GlyGly (K)]ALR_.4	ABCA3_K454_M1	1	0.999	NaN	NaN	1154.9	804.14	NaN	457.593
ABCA3	H0Y3H2;Q99758	441;499	_AVAGK[GlyGly (K)]EEEDSDPEK[GlyGly (K)]ALR_.4	ABCA3_K454_M2	1	1	2630.11	2276.11	2310.4	1605.89	1913.47	1754.47
ABCA7	Q8IZY2	111	_TVLGGASAHRTLAGLGK[GlyGly (K)]LIATLR_.4	ABCA7_K127_M1	1	1	2426.53	3811.2	700.798	1998.21	1781.26	1694.48
ABCA7	Q8IZY2	464	_IK[GlyGly (K)]IRM[Oxidation (M)]DIDVVTR_.3	ABCA7_K465_M1	1	1	13568.8	13563.3	11659.4	12809.6	11401.6	NaN
ABCA7	Q8IZY2	923	_LLQDVGLVSK[GlyGly (K)]QSVQTR_.3	ABCA7_K932_M1	1	1	2313.48	1524.81	NaN	1290.23	1743.22	1727.9
ABCB10	Q9NRK6	136	_GPAAPPGDK[GlyGly (K)]GR_.3	ABCB10_K144_M1	1	1	3541.82	2881.83	NaN	1645.81	NaN	NaN
ABCB10	Q9NRK6	258	_QEVAFFDK[GlyGly (K)]TR_.3	ABCB10_K265_M1	1	1	1635.81	NaN	NaN	NaN	NaN	2234.72
ABCB10	Q9NRK6	339	_LTK[GlyGly (K)]VTQDSLAQATQLAEER_.3	ABCB10_K341_M1	1	1	1733.88	1478.47	NaN	1702.29	2855.61	1742.47
ABCB10	Q9NRK6	366	_AFGK[GlyGly (K)]EM[Oxidation (M)]TEIEK_.3	ABCB10_K369_M1	1	1	NaN	629.152	449.293	337.168	NaN	NaN
ABCB10	Q9NRK6	377	_YASK[GlyGly (K)]VDHVM[Oxidation (M)]QLAR_.3	ABCB10_K380_M1	1	1	882.708	NaN	1011.15	828.81	941.91	607.877
ABCB10	Q9NRK6	475	_LPFNEGVILNEK[GlyGly (K)]SFQGALEFK_.3	ABCB10_K486_M1	1	1	NaN	1446.91	NaN	NaN	2085.26	2682.12
ABCB1	P08183	175	_LTDDVSK[GlyGly (K)]INEGIGDK_.3	ABCB1_K181_M1	1	1	NaN	NaN	NaN	NaN	608.585	407.472
ABCB1	P08183	243	_ELLAYAK[GlyGly (K)]AGAVAEEVLAAIR_.3	ABCB1_K249_M1	1	1	1251.56	1407.1	1247.35	NaN	1513.91	NaN
ABCB1	P08183	263	_TVIAFGGQK[GlyGly (K)]K_.3	ABCB1_K271_M1	1	1	1165.11	1419.88	NaN	1548.19	1455.95	1862.56
ABCB1	P08183	277	_YNK[GlyGly (K)]NLEEAK_.3	ABCB1_K279_M1	1	1	NaN	551.97	NaN	NaN	NaN	153.999
ABCB1	P08183	280	_NLEEAK[GlyGly (K)]R_.2	ABCB1_K285_M1	1	1	NaN	3030.02	1023.35	NaN	NaN	NaN
ABCB1	P08183	742	_IDDPETK[GlyGly (K)]R_.3	ABCB1_K748_M1	1	1	2365.66	1956.44	2386.8	1962.17	1412.72	2530.52
ABCB1	P08183	780	_AGEILTK[GlyGly (K)]R_.2	ABCB1_K786_M1	1	1	NaN	NaN	NaN	NaN	1860.17	1534.7
ABCB1	P08183	818	_LANDAAQVK[GlyGly (K)]GAIGSR_.3	ABCB1_K826_M1	1	1	9096.69	7995.82	10258	8859.21	10016.1	7380.55
ABCB6	H7BXK9;Q9NP58;Q9NP58-4	326;478;432	_EAIIK[GlyGly (K)]YQGLEWK_.3	ABCB6_K330_M1	1	1	1678.01	831.214	NaN	NaN	NaN	1532.93
ABCB7	B4DGL8;O75027;O75027-2	219;245;246	_QTGALSK[GlyGly (K)]AIDR_.3	ABCB7_K225_M1	1	1	1890.22	2143.33	NaN	1279.13	1412.95	1461.12
ABCB7	B4DGL8;O75027;O75027-2	461;487;488	_VLSGISFEVPAGK[GlyGly (K)]K_.3	ABCB7_K473_M1	1	1	1989.97	NaN	NaN	NaN	2161.17	NaN
ABCB7	B4DGL8;O75027;O75027-2	641;667;668	_LSTVVDADEIIVLDQGK[GlyGly (K)]VAER_.3	ABCB7_K657_M1	1	1	1627.13	NaN	929.109	1437.17	1547.41	1721.81
ABCB8	Q9NUT2;Q9NUT2-2;Q9NUT2-4;Q9NUT2-5	238;221;133;51	_QDITFFDANK[GlyGly (K)]TGQLVSR_.3	ABCB8_K247_M1	1	1	34399.3	33072.6	41993.5	40587.8	32385.6	40807.8
ABCB8	Q9NUT2;Q9NUT2-2;Q9NUT2-4;Q9NUT2-5	255;238;150;68	_LTTDVQEFK[GlyGly (K)]SSFK_.2;_LTTDVQEFK[GlyGly (K)]SSFK_.3	ABCB8_K263_M1	2	1	35273.5	33038.6	39318.3	31532.8	33309.7	37524.4
ABCB8	Q9NUT2;Q9NUT2-2;Q9NUT2-4;Q9NUT2-5	571;554;466;384	_FGK[GlyGly (K)]LEASDEEVYTAAR_.3	ABCB8_K573_M1	1	1	17948.3	17008	16633.4	17733.5	17287.7	15552.5
ABCB8	Q9NUT2;Q9NUT2-2;Q9NUT2-4;Q9NUT2-5	625;608;520;438	_ALIK[GlyGly (K)]QPTVLILDEATSALDAESER_.3	ABCB8_K628_M1	1	1	7244.76	8436.86	8884.64	9664.57	6626.74	12736.7
ABCB9	Q6P2Q0;Q9NP78;Q9NP78-2;Q9NP78-3;Q9NP78-5;Q9NP78-6;Q9NP78-7	364	_ASNTAEETISAM[Oxidation (M)]K[GlyGly (K)]TVR_.3	ABCB9_K376_M1	1	1	787.345	781.164	773.817	968.217	1209.8	487.312
ABCB9	Q6P2Q0;Q9NP78;Q9NP78-2;Q9NP78-3;Q9NP78-5;Q9NP78-6;Q9NP78-7	563;520;500	_VLLDGK[GlyGly (K)]PISAYDHK_.4	ABCB9_K568_M1	1	1	NaN	442.431	NaN	NaN	310.593	NaN
ABCC10	Q5T3U5;Q5T3U5-2	1339;1311	_ENLDPQGLHK[GlyGly (K)]DR_.3;_ENLDPQGLHK[GlyGly (K)]DR_.4	ABCC10_K1348_M1	2	1	8395.2	8493.73	7407.53	7976.66	6431.85	7559.2
ABCC10	Q5T3U5;Q5T3U5-2	1416;1388	_TDQLLQQTICK[GlyGly (K)]R_.3	ABCC10_K1426_M1	1	1	1878	1862.86	NaN	1437.43	1831.5	NaN
ABCC10	Q5T3U5;Q5T3U5-2	444;401	_IM[Oxidation (M)]ASNQEM[Oxidation (M)]LQHK[GlyGly (K)]DAR_.4	ABCC10_K455_M1	1	1	2350.66	2490.15	2410.82	1853.82	1238.62	1690.58
ABCC10	Q5T3U5;Q5T3U5-2	459;416	_VK[GlyGly (K)]LVTELLSGIR_.3	ABCC10_K460_M1	1	1	5084.55	5037.59	4103.59	3579.7	5232.98	NaN
ABCC10	Q5T3U5;Q5T3U5-2	471;428	_VIK[GlyGly (K)]FCGWEQALGAR_.3	ABCC10_K473_M1	1	1	NaN	6667.37	2974.71	4329	7109.76	5559.65
ABCC10	Q5T3U5;Q5T3U5-2	682;654	_DNILFGK[GlyGly (K)]TFDAQLYK_.3	ABCC10_K688_M1	1	1	2069.2	2168.93	1928.94	2320.22	1993.4	1897.03
ABCC10	Q5T3U5;Q5T3U5-2	739;711	_AVYQEK[GlyGly (K)]ELYLLDDPLAAVDADVANHLLHR_.5	ABCC10_K744_M1	1	1	200.883	NaN	NaN	NaN	209.091	NaN
ABCC10	Q5T3U5;Q5T3U5-2	857;829	_LLQEESK[GlyGly (K)]K_.3	ABCC10_K863_M1	1	1	NaN	1436.56	NaN	NaN	1387.34	NaN
ABCC1	P33527;P33527-4	1076	_FSK[GlyGly (K)]ELDTVDSM[Oxidation (M)]IPEVIK_.3	ABCC1_K1078_M1	1	1	2157.03	2609.17	1206.5	3447.09	2496.75	3468.06
ABCC1	P33527;P33527-4	1174	_FIHQSDLK[GlyGly (K)]VDENQK_.3;_FIHQSDLK[GlyGly (K)]VDENQK_.4	ABCC1_K1181_M1	2	1	11284.6	17103.1	10369.5	15480.7	21284.7	18928.3
ABCC1	P33527;P33527-4	1174	_FIHQSDLK[GlyGly (K)]VDENQK[GlyGly (K)]AYYPSIVANR_.5	ABCC1_K1181_M2	1	1	NaN	721.773	NaN	NaN	615.076	576.61
ABCC1	P33527;P33527-4	1174	_FIHQSDLK[GlyGly (K)]VDENQK[GlyGly (K)]AYYPSIVANR_.5	ABCC1_K1187_M2	1	1	NaN	721.773	NaN	NaN	615.076	576.61
ABCC1	P33527;P33527-4	1264	_LK[GlyGly (K)]EYSETEK_.2;_LK[GlyGly (K)]EYSETEK_.3	ABCC1_K1265_M1	2	1	6386.3	9981.7	8658.69	8079.42	5734.5	7315.43
ABCC1	P33527;P33527-4	1343	_INESAEGEIIIDGINIAK[GlyGly (K)]IGLHDLR_.4	ABCC1_K1360_M1	1	1	5492.56	4500.7	5037.42	NaN	3705.87	5388.03
ABCC1	P33527;P33527-4	1368	_FK[GlyGly (K)]ITIIPQDPVLFSGSLR_.3	ABCC1_K1369_M1	1	1	11519.3	9926.99	NaN	9744.68	9239.76	8879.84
ABCC1	P33527;P33527-4	1497;1432	_VIVLDK[GlyGly (K)]GEIQEYGAPSDLLQQR_.3	ABCC1_K1502_M1	1	1	4648.69	4959.5	4757.26	5623.4	9381.44	7202.53
ABCC1	P33527;P33527-4	275	_VVYSSK[GlyGly (K)]DPAQPK_.3	ABCC1_K280_M1	1	1	7183.83	6579.42	5767.92	7233.18	9410.02	10686.8
ABCC1	P33527;P33527-4	287	_ESSK[GlyGly (K)]VDANEEVEALIVK_.3	ABCC1_K290_M1	1	1	1933.71	2186.14	NaN	2970.17	2087.06	NaN
ABCC1	P33527;P33527-4	287	_ESSK[GlyGly (K)]VDANEEVEALIVK[GlyGly (K)]SPQK_.4	ABCC1_K290_M2	1	1	419.218	409.857	NaN	642.377	579.742	NaN
ABCC1	P33527;P33527-4	291	_VDANEEVEALIVK[GlyGly (K)]SPQK_.3	ABCC1_K303_M1	1	1	64418.1	58115.7	53478.4	73044.9	74792.6	72590.2
ABCC1	P33527;P33527-4	287	_ESSK[GlyGly (K)]VDANEEVEALIVK[GlyGly (K)]SPQK_.4	ABCC1_K303_M2	1	1	419.218	409.857	NaN	642.377	579.742	NaN
ABCC1	P33527;P33527-4	308	_EWNPSLFK[GlyGly (K)]VLYK_.3	ABCC1_K315_M1	1	1	2786.47	3435.19	2317.1	2655.3	2553.63	2322.2
ABCC1	P33527;P33527-4	348	_LLIK[GlyGly (K)]FVNDTK_.3	ABCC1_K351_M1	1	1	1659.81	2534.54	3012.66	2280.85	3299.75	2589.02
ABCC1	P33527;P33527-4	395	_IK[GlyGly (K)]TAVIGAVYR_.3	ABCC1_K396_M1	1	1	2370.56	2014.85	NaN	2199.96	4226.04	2685.31
ABCC1	P33527;P33527-4	416	_K[GlyGly (K)]SSTVGEIVNLM[Oxidation (M)]SVDAQR_.3	ABCC1_K416_M1	1	1	870.55	NaN	NaN	NaN	1630.94	939.032
ABCC1	P33527;P33527-4	489	_TYQVAHM[Oxidation (M)]K[GlyGly (K)]SK_.3	ABCC1_K496_M1	1	1	NaN	NaN	1109.36	576.677	NaN	NaN
ABCC1	P33527;P33527-4	504	_LM[Oxidation (M)]NEILNGIK[GlyGly (K)]VLK_.3	ABCC1_K513_M1	1	1	5451.87	5091.5	6581.05	4820.29	5083.72	6125.9
ABCC1	P33527;P33527-4	514	_VLK[GlyGly (K)]LYAWELAFK_.3	ABCC1_K516_M1	1	1	2048.78	2358.68	2234.75	2310.14	2323.07	3216.8
ABCC1	P33527;P33527-4	517	_LYAWELAFK[GlyGly (K)]DK_.3	ABCC1_K525_M1	1	1	5570.26	5475.28	6898.92	5699.19	5297.93	5325.77
ABCC1	P33527;P33527-4	526	_DK[GlyGly (K)]VLAIR_.2;_DK[GlyGly (K)]VLAIR_.3	ABCC1_K527_M1	2	1	13428.3	13146.5	9828.42	8368.27	10351.9	7821.37
ABCC1	P33527;P33527-4	63	_GYIQM[Oxidation (M)]TPLNK[GlyGly (K)]TK_.3	ABCC1_K72_M1	1	1	6157.72	5405.33	3733.53	4724.8	6517.47	7402.8
ABCC1	P33527;P33527-4	759	_TEIGEK[GlyGly (K)]GVNLSGGQK_.3	ABCC1_K764_M1	1	1	NaN	2652.49	NaN	2829.83	3206.7	2150.04
ABCC1	P33527;P33527-4	805	_HIFENVIGPK[GlyGly (K)]GM[Oxidation (M)]LK_.3	ABCC1_K814_M1	1	1	NaN	9513.86	7350.37	7994.74	9518.48	8473.93
ABCC1	P33527;P33527-4	868	_TYASTEQEQDAEENGVTGVSGPGK[GlyGly (K)]EAK_.3	ABCC1_K891_M1	1	1	NaN	582.678	NaN	502.496	402.082	NaN
ABCC1	P33527;P33527-4	892	_EAK[GlyGly (K)]QM[Oxidation (M)]ENGM[Oxidation (M)]LVTDSAGK_.3	ABCC1_K894_M1	1	1	NaN	294.068	NaN	1049.3	695.809	NaN
ABCC1	P33527;P33527-4	927	_HHNSTAELQK[GlyGly (K)]AEAK_.4	ABCC1_K936_M1	1	1	NaN	1317.88	NaN	1717.3	894.562	NaN
ABCC1	P33527;P33527-4	947	_LM[Oxidation (M)]EADK[GlyGly (K)]AQTGQVK_.3	ABCC1_K952_M1	1	1	1434.18	1815.78	1993.43	NaN	NaN	1575.83
ABCC4	O15439	1060	_HLTALIK[GlyGly (K)]SQEK_.3	ABCC4_K1066_M1	1	1	1464.97	1814.76	NaN	1511.42	1177.75	1658.32
ABCC4	O15439	1067	_SQEK[GlyGly (K)]VGIVGR_.3	ABCC4_K1070_M1	1	1	3257.81	5180.37	4533.39	3450.84	4409.91	3466.86
ABCC4	O15439	1279	_AEAAALTETAK[GlyGly (K)]QVYFK_.3	ABCC4_K1289_M1	1	1	4270.47	5037.51	4227.57	3650.9	3856.52	2517.25
ABCC4	O15439	263	_SK[GlyGly (K)]TATFTDAR_.2;_SK[GlyGly (K)]TATFTDAR_.3	ABCC4_K264_M1	2	1	38018.2	37908.4	31361.1	41641.9	39411.4	35085.9
ABCC4	O15439	288	_M[Oxidation (M)]YAWEK[GlyGly (K)]SFSNLITNLR_.3	ABCC4_K293_M1	1	1	2555.54	3052.09	1331.15	2642.22	2856.18	1842.11
ABCC4	O15439	401	_QLPSDGK[GlyGly (K)]K_.3	ABCC4_K407_M1	1	1	4030.29	5173.71	2781.97	4102.33	9908.08	7249.04
ABCC4	O15439	408	_K[GlyGly (K)]M[Oxidation (M)]VHVQDFTAFWDK_.3	ABCC4_K408_M1	1	1	NaN	NaN	NaN	NaN	322.658	252.334
ABCC4	O15439	491	_SNILFGK[GlyGly (K)]K_.2	ABCC4_K497_M1	1	1	9655.35	7465	9092.98	NaN	9509.26	13242.3
ABCC4	O15439	515	_K[GlyGly (K)]DLQLLEDGDLTVIGDR_.3	ABCC4_K515_M1	1	1	6617.55	6249.19	8534.64	7648.97	7889.95	6337.67
ABCC4	O15439	611	_M[Oxidation (M)]VQK[GlyGly (K)]GTYTEFLK_.3	ABCC4_K614_M1	1	1	757.608	1155.19	407.456	NaN	162.177	526.134
ABCC4	O15439	615	_GTYTEFLK[GlyGly (K)]SGIDFGSLLK_.3	ABCC4_K622_M1	1	1	16505	26441.9	22725.1	23562.3	29482.9	28862.7
ABCC4	O15439	623	_SGIDFGSLLK[GlyGly (K)]K_.3	ABCC4_K632_M1	1	1	7586.8	6946.19	7584.26	5735.95	6880.79	6564.85
ABCC4	O15439	53	_SQHLGEELQGFWDK[GlyGly (K)]EVLR_.4	ABCC4_K66_M1	1	1	4665.44	5774.83	5224.96	7440.14	7605.78	4591.74
ABCC4	O15439	667	_PSLK[GlyGly (K)]DGALESQDTENVPVTLSEENR_.3	ABCC4_K670_M1	1	1	9553.12	4883.13	9364.79	8097.13	7203.62	5872.99
ABCC4	O15439	692	_SEGK[GlyGly (K)]VGFQAYK_.2;_SEGK[GlyGly (K)]VGFQAYK_.3	ABCC4_K695_M1	2	1	12268.4	15156.3	17649.5	14328.7	20272.9	17556.6
ABCC4	O15439	71	_AENDAQK[GlyGly (K)]PSLTR_.3	ABCC4_K77_M1	1	1	6190.41	9849.9	9010.65	10210.4	6793.89	6706.72
ABCC4	O15439	801	_M[Oxidation (M)]FESILK[GlyGly (K)]APVLFFDR_.3	ABCC4_K807_M1	1	1	18793.7	22860.4	16030.9	20432.5	15923.5	24967.1
ABCC5	O15440;O15440-5	1163;1120	_INHYIK[GlyGly (K)]TLSLEAPAR_.4	ABCC5_K1168_M1	1	1	14105.8	13326.5	11382.2	12839.3	11894.5	12182.7
ABCC5	O15440;O15440-5	1213;1170	_VSFTIK[GlyGly (K)]PK_.3	ABCC5_K1218_M1	1	1	NaN	1023.25	1496.81	1298.85	1538.95	2765.52
ABCC5	O15440;O15440-5	1221;1178	_EK[GlyGly (K)]IGIVGR_.3	ABCC5_K1222_M1	1	1	NaN	4987.91	NaN	4709.91	5560.4	4120.46
ABCC5	O15440;O15440-5	1268;1225	_SK[GlyGly (K)]LSIIPQEPVLFSGTVR_.3	ABCC5_K1269_M1	1	1	26318.8	30325.1	33543.6	29833.1	22080.7	22020.2
ABCC5	O15440;O15440-5	355	_VQK[GlyGly (K)]M[Oxidation (M)]NEVLTYIK_.3	ABCC5_K357_M1	1	1	NaN	1225.39	NaN	679.977	799.61	1247.57
ABCC5	O15440;O15440-5	71	_ILDEEHPK[GlyGly (K)]GK_.3	ABCC5_K78_M1	1	1	NaN	NaN	NaN	2248.46	NaN	1590.01
ABCC5	O15440;O15440-5	958	_SPM[Oxidation (M)]K[GlyGly (K)]FFDTTPTGR_.3	ABCC5_K961_M1	1	1	8415.28	8628.48	6720.88	5982.82	7673.63	6330.96
ABCC5	O15440;O15440-5	975	_FSK[GlyGly (K)]DM[Oxidation (M)]DEVDVR_.3	ABCC5_K977_M1	1	1	1075.09	2735.93	2441.45	2810.8	2293.18	2244.3
ABCC8	Q09428;Q09428-2	1300;1301	_NLADM[Oxidation (M)]ELQLGAVK[GlyGly (K)]R_.3	ABCC8_K1312_M1	1	1	385.47	269.343	1.08718	NaN	NaN	NaN
ABCD1	P33897	402	_IM[Oxidation (M)]SSYK[GlyGly (K)]EVTELAGYTAR_.3	ABCD1_K407_M1	1	1	3507.01	3993.07	2442.32	3715.19	3354.39	NaN
ABCD1	P33897	457	_VEGPLK[GlyGly (K)]IR_.2;_VEGPLK[GlyGly (K)]IR_.3	ABCD1_K462_M1	2	1	10402.3	9832.54	9333.13	7584.27	10324.4	8501.86
ABCD1	P33897	603	_DVLSGGEK[GlyGly (K)]QR_.2;_DVLSGGEK[GlyGly (K)]QR_.3	ABCD1_K610_M1	2	1	NaN	NaN	3110.9	NaN	2660.63	2558.58
ABCD1	P33897	690	_LSLTEEK[GlyGly (K)]QR_.3	ABCD1_K696_M1	1	1	2068.34	2248.84	1434.41	1869.03	2128.77	1588.27
ABCD3	P28288	145	_YGLNELK[GlyGly (K)]LCFR_.3	ABCD3_K151_M1	1	1	26338	20621.2	21802	24702.8	31174	18495.6
ABCD3	P28288	158	_LTK[GlyGly (K)]YLYEEYLQAFTYYK_.3	ABCD3_K160_M1	1	1	1168.74	1507.12	535.475	NaN	1676.66	1664.11
ABCD3	P28288	161	_YLYEEYLQAFTYYK[GlyGly (K)]M[Oxidation (M)]GNLDNR_.3	ABCD3_K174_M1	1	1	NaN	NaN	NaN	2354.72	2221.69	2043.75
ABCD3	P28288	254	_M[Oxidation (M)]TITEQK[GlyGly (K)]YEGEYR_.3	ABCD3_K260_M1	1	1	10527.6	7215.96	12750.8	8304.74	7375.39	21024.8
ABCD3	P28288	272	_LITNSEEIAFYNGNK[GlyGly (K)]R_.3	ABCD3_K286_M1	1	1	17274.7	19167.8	20958.7	19663.6	19390.6	17067.9
ABCD3	P28288	288	_EK[GlyGly (K)]QTVHSVFR_.3	ABCD3_K289_M1	1	1	441.125	283.533	320.825	583.738	429.758	818.253
ABCD3	P28288	345	_HLK[GlyGly (K)]STHSELLEDYYQSGR_.3;_HLK[GlyGly (K)]STHSELLEDYYQSGR_.4;_HLK[GlyGly (K)]STHSELLEDYYQSGR_.5	ABCD3_K347_M1	3	1	52138.5	47965.6	59318.1	55781.7	50957.1	59143.4
ABCD3	P28288	32	_ALGLHGK[GlyGly (K)]K_.3	ABCD3_K38_M1	1	1	10881.4	5645.9	3510.24	5187.48	9287.58	9295.47
ABCD3	P28288	391	_ITELM[Oxidation (M)]QVLK[GlyGly (K)]DLNHGK_.4	ABCD3_K399_M1	1	1	1584.07	1554.09	NaN	NaN	2056.02	1608.21
ABCD3	P28288	400	_DLNHGK[GlyGly (K)]YER_.3	ABCD3_K405_M1	1	1	15607	10183.6	15531	26877	22259.9	10462.2
ABCD3	P28288	409	_TM[Oxidation (M)]VSQQEK[GlyGly (K)]GIEGVQVIPLIPGAGEIIIADNIIK_.3;_TM[Oxidation (M)]VSQQEK[GlyGly (K)]GIEGVQVIPLIPGAGEIIIADNIIK_.4	ABCD3_K416_M1	2	1	3708.21	2748.19	4352.2	7304.55	2144.57	3796.07
ABCD3	P28288	40	_SGK[GlyGly (K)]PPLQNNEK_.3	ABCD3_K42_M1	1	1	5603.01	6032.76	NaN	5293.52	2412.34	4254.6
ABCD3	P28288	535	_K[GlyGly (K)]GISDLVLK_.2	ABCD3_K535_M1	1	1	NaN	10979.2	13590.5	NaN	NaN	NaN
ABCD3	P28288	536	_GISDLVLK[GlyGly (K)]EYLDNVQLGHILER_.3;_GISDLVLK[GlyGly (K)]EYLDNVQLGHILER_.4	ABCD3_K543_M1	2	1	12938.4	9412.1	15175.5	3721.35	14987.1	11268
ABCD3	P28288	57	_AVVDK[GlyGly (K)]VFFSR_.2;_AVVDK[GlyGly (K)]VFFSR_.3	ABCD3_K61_M1	2	1	17988.9	15158.6	11692.4	15710.6	17041.2	19298.9
ABCD3	P28288	67	_LIQILK[GlyGly (K)]IM[Oxidation (M)]VPR_.3	ABCD3_K72_M1	1	1	3479.96	4055.54	4341.04	NaN	5434.75	7095.38
ABCD4	O14678	212	_LVHQEK[GlyGly (K)]LEGDFR_.3;_LVHQEK[GlyGly (K)]LEGDFR_.4	ABCD4_K217_M1	2	1	6611.92	6576.83	7558.23	8218.83	6899.05	7172.01
ABCD4	O14678	402	_PLIK[GlyGly (K)]DLSLK_.3	ABCD4_K405_M1	1	1	2082.19	2886.05	1509.02	1941.6	1992.2	NaN
ABCD4	O14678	411	_ISEGQSLLITGNTGTGK[GlyGly (K)]TSLLR_.3	ABCD4_K427_M1	1	1	616.595	681.176	NaN	NaN	NaN	NaN
ABCD4	O14678	443	_GSVQM[Oxidation (M)]LTDFGPHGVLFLPQK[GlyGly (K)]PFFTDGTLR_.4	ABCD4_K462_M1	1	1	6386.87	4701.29	3694.39	2246.77	2787.26	NaN
ABCD4	O14678	472	_EQVIYPLK[GlyGly (K)]EVYPDSGSADDER_.3	ABCD4_K479_M1	1	1	9146.65	7597.81	6115.93	6648.4	6075.39	4462.93
ABCE1	P61221	102	_PGEVLGLVGTNGIGK[GlyGly (K)]STALK_.3	ABCE1_K116_M1	1	1	22644	25943.8	20384	29805.7	18485.9	24154.5
ABCE1	P61221	117	_STALK[GlyGly (K)]ILAGK_.2;_STALK[GlyGly (K)]ILAGK_.3	ABCE1_K121_M1	2	1	37969.9	30993.5	24756	30798.7	34194.8	41293.8
ABCE1	P61221	122	_ILAGK[GlyGly (K)]QK_.2	ABCE1_K126_M1	1	1	23591	10613.3	8709.6	18486.7	9685.8	15641.5
ABCE1	P61221	127	_QK[GlyGly (K)]PNLGK_.2	ABCE1_K128_M1	1	1	110.003	149.146	NaN	NaN	NaN	NaN
ABCE1	P61221	149	_GSELQNYFTK[GlyGly (K)]ILEDDLK_.3	ABCE1_K158_M1	1	1	35635.8	41015	44585	36775	33505	40746.2
ABCE1	P61221	8	_IAIVNHDK[GlyGly (K)]CK_.3;_IAIVNHDK[GlyGly (K)]CK_.4	ABCE1_K15_M1	2	1	1611.86	4349.62	3059.82	5402.33	3979.2	7367.98
ABCE1	P61221	159	_ILEDDLK[GlyGly (K)]AIIK_.2;_ILEDDLK[GlyGly (K)]AIIK_.3	ABCE1_K165_M1	2	1	20843.6	21180.3	13108.4	26121.8	23747.2	16410.5
ABCE1	P61221	166	_AIIK[GlyGly (K)]PQYVDQIPK_.3	ABCE1_K169_M1	1	1	15931.4	16380.2	13501.9	14456.3	13436.3	12949.8
ABCE1	P61221	170	_PQYVDQIPK[GlyGly (K)]AAK_.3	ABCE1_K178_M1	1	1	24257.8	22955.8	30480.6	24822.1	27551.9	28654.5
ABCE1	P61221	179	_AAK[GlyGly (K)]GTVGSILDR_.2;_AAK[GlyGly (K)]GTVGSILDR_.3	ABCE1_K181_M1	2	1	55618.3	42144.8	42289.4	44072.1	45882.2	34703.1
ABCE1	P61221	191	_K[GlyGly (K)]DETKTQAIVCQQLDLTHLK_.4	ABCE1_K191_M1	1	0.943	13162.1	NaN	10406.3	13143.8	11806.9	NaN
ABCE1	P61221	191	_KDETK[GlyGly (K)]TQAIVCQQLDLTHLK_.4	ABCE1_K195_M1	1	0.961	NaN	13399.7	NaN	NaN	NaN	14700.1
ABCE1	P61221	196	_TQAIVCQQLDLTHLK[GlyGly (K)]ER_.3;_TQAIVCQQLDLTHLK[GlyGly (K)]ER_.4	ABCE1_K210_M1	2	1	140107	162739	97711.1	159302	141615	123601
ABCE1	P61221	235	_ADIFM[Oxidation (M)]FDEPSSYLDVK[GlyGly (K)]QR_.3	ABCE1_K250_M1	1	1	37030.3	32703.6	55616.9	34920.4	30741.2	42475.5
ABCE1	P61221	253	_LK[GlyGly (K)]AAITIR_.2;_LK[GlyGly (K)]AAITIR_.3	ABCE1_K254_M1	2	1	15108.3	15816.4	10747.1	15426.4	19200.8	18367.5
ABCE1	P61221	326	_DASLVFK[GlyGly (K)]VAETANEEEVKK_.3;_DASLVFK[GlyGly (K)]VAETANEEEVK_.2;_DASLVFK[GlyGly (K)]VAETANEEEVK_.3	ABCE1_K332_M1	3	1	46922.2	53777.6	74543.6	66237.2	53635.5	44888.2
ABCE1	P61221	333	_VAETANEEEVK[GlyGly (K)]K_.2;_VAETANEEEVK[GlyGly (K)]K_.3	ABCE1_K343_M1	2	1	4353.82	6538.26	10026.2	13477.2	11359.2	13783.3
ABCE1	P61221	345	_M[Oxidation (M)]CM[Oxidation (M)]YK[GlyGly (K)]YPGM[Oxidation (M)]K_.3	ABCE1_K349_M1	1	1	4767.36	3608.33	6990.24	2700.22	2232.43	3033.53
ABCE1	P61221	34	_M[Oxidation (M)]GK[GlyGly (K)]LCIEVTPQSK_.3	ABCE1_K36_M1	1	1	7335.79	8074.07	10756.7	8942.21	8418.5	9949.64
ABCE1	P61221	396	_LK[GlyGly (K)]PDEGGEVPVLNVSYKPQK_.3;_LK[GlyGly (K)]PDEGGEVPVLNVSYK_.3	ABCE1_K397_M1	2	1	NaN	5199.79	5558.07	5747.27	4726.78	6232.97
ABCE1	P61221	396	_LKPDEGGEVPVLNVSYK[GlyGly (K)]PQK_.4	ABCE1_K412_M1	1	1	15643.5	15837.4	15539	12422.3	NaN	10161.4
ABCE1	P61221	416	_ISPK[GlyGly (K)]STGSVR_.3	ABCE1_K419_M1	1	1	2104.75	2760.14	NaN	NaN	2772.46	NaN
ABCE1	P61221	426	_QLLHEK[GlyGly (K)]IR_.2;_QLLHEK[GlyGly (K)]IR_.3	ABCE1_K431_M1	2	1	51311.7	39006.9	40789.7	45572.2	42830.4	37715.1
ABCE1	P61221	434	_DAYTHPQFVTDVM[Oxidation (M)]K[GlyGly (K)]PLQIENIIDQEVQTLSGGELQR_.4	ABCE1_K447_M1	1	1	6890.79	8542.18	8711.81	3029.33	6107.44	8862.35
ABCE1	P61221	470	_VALALCLGK[GlyGly (K)]PADVYLIDEPSAYLDSEQR_.3	ABCE1_K478_M1	1	1	3726.18	NaN	3699.87	2800.79	4066.8	3660.51
ABCE1	P61221	532	_VIVFDGVPSK[GlyGly (K)]NTVANSPQTLLAGM[Oxidation (M)]NK_.3	ABCE1_K541_M1	1	1	11656	14829.4	13174.8	13839.9	11249.3	12427.2
ABCE1	P61221	577	_INK[GlyGly (K)]LNSIK_.2;_INK[GlyGly (K)]LNSIK_.3	ABCE1_K579_M1	2	1	13604.9	13158.9	15014.2	14693.2	15724.2	12956.2
ABCE1	P61221	580	_LNSIK[GlyGly (K)]DVEQK_.2;_LNSIK[GlyGly (K)]DVEQK_.3	ABCE1_K584_M1	2	1	2623.08	6233.62	4992.19	3285.87	6091.85	7944.23
ABCE1	P61221	64	_K[GlyGly (K)]CPFGALSIVNLPSNLEK_.3	ABCE1_K64_M1	1	1	2070.08	2107.76	1767.69	2209.07	2140.04	720.304
ABCE1	P61221	65	_CPFGALSIVNLPSNLEK[GlyGly (K)]ETTHR_.4	ABCE1_K81_M1	1	1	4172.47	5309.18	5155.88	5689.17	2237.21	3966.15
ABCF1	Q8NE71;Q8NE71-2	164	_AVSEEQQPALK[GlyGly (K)]GK_.3	ABCF1_K174_M1	1	1	NaN	NaN	NaN	831.856	1040.44	1154.87
ABCF1	Q8NE71;Q8NE71-2	341;303	_GK[GlyGly (K)]TTLLK_.2	ABCF1_K342_M1	1	1	1574.45	NaN	NaN	1709.98	NaN	1846.57
ABCF1	Q8NE71;Q8NE71-2	388;350	_LK[GlyGly (K)]LLEEER_.3	ABCF1_K389_M1	1	1	3260.81	2040.74	4000.38	3251.1	3059.51	2570.29
ABCF1	Q8NE71;Q8NE71-2	421;383	_ATGAAAAEAK[GlyGly (K)]AR_.2;_ATGAAAAEAK[GlyGly (K)]AR_.3	ABCF1_K430_M1	2	1	8702.33	11039.3	13421.9	15551.2	10456.6	9017.12
ABCF1	Q8NE71;Q8NE71-2	560;522	_ELK[GlyGly (K)]AGGK_.2	ABCF1_K562_M1	1	1	1601.94	NaN	1472.18	NaN	NaN	751.308
ABCF1	Q8NE71;Q8NE71-2	590;552	_NQDEESQEAPELLK[GlyGly (K)]R_.3	ABCF1_K603_M1	1	1	2284.16	1834.01	2413.87	2467.19	1930.13	1599
ABCF1	Q8NE71;Q8NE71-2	612;574	_FTFPDPPPLSPPVLGLHGVTFGYQGQK[GlyGly (K)]PLFK_.4	ABCF1_K638_M1	1	1	710.344	739.244	786.601	1086.07	592.851	1037.69
ABCF1	Q8NE71;Q8NE71-2	639;601	_PLFK[GlyGly (K)]NLDFGIDM[Oxidation (M)]DSR_.3	ABCF1_K642_M1	1	1	5794.83	4640.08	7223.55	5921.33	5950.28	4481.32
ABCF1	Q8NE71;Q8NE71-2	688;650	_LK[GlyGly (K)]IGFFNQQYAEQLR_.3	ABCF1_K689_M1	1	1	7427.35	NaN	7648.26	10495.6	7202.57	9008.39
ABCF1	Q8NE71;Q8NE71-2	729;691	_FGLESHAHTIQICK[GlyGly (K)]LSGGQK_.4	ABCF1_K742_M1	1	1	638.251	NaN	NaN	1046.59	1016.29	NaN
ABCF2	Q9UG63;Q9UG63-2	150	_EM[Oxidation (M)]PPSDK[GlyGly (K)]TPLHCVM[Oxidation (M)]EVDTER_.4	ABCF2_K156_M1	1	1	NaN	1424.94	1793.82	2825.67	NaN	NaN
ABCF2	Q9UG63;Q9UG63-2	170	_AM[Oxidation (M)]LEK[GlyGly (K)]EAER_.2;_AM[Oxidation (M)]LEK[GlyGly (K)]EAER_.3	ABCF2_K174_M1	2	1	7259.92	8839.65	9964.92	11947.2	6987.13	9160.8
ABCF2	Q9UG63;Q9UG63-2	196	_LEELDADK[GlyGly (K)]AEM[Oxidation (M)]R_.3	ABCF2_K203_M1	1	1	NaN	NaN	NaN	NaN	496.564	62.1651
ABCF2	Q9UG63;Q9UG63-2	305	_YYTGNYDQYVK[GlyGly (K)]TR_.3	ABCF2_K315_M1	1	1	7343.85	7449.63	8320.2	7652.41	8083.16	10168.7
ABCF2	Q9UG63;Q9UG63-2	318	_LELEENQM[Oxidation (M)]K[GlyGly (K)]R_.3	ABCF2_K326_M1	1	1	2249.09	1544.44	2375.27	1776.43	2451.71	2186.26
ABCF2	Q9UG63;Q9UG63-2	362	_TLQK[GlyGly (K)]M[Oxidation (M)]M[Oxidation (M)]ASGLTER_.3	ABCF2_K365_M1	1	1	1749.07	1792.83	1468.27	491.961	864.078	916.213
ABCF2	Q9UG63;Q9UG63-2	426	_VALVGPNGAGK[GlyGly (K)]STLLK_.3	ABCF2_K436_M1	1	1	12319.3	10933.2	9133.21	11617.4	9204.99	10366.7
ABCF2	Q9UG63;Q9UG63-2	437	_STLLK[GlyGly (K)]LLTGELLPTDGM[Oxidation (M)]IR_.3	ABCF2_K441_M1	1	1	5916.3	4603.01	5197.69	2398.44	4711.57	5552.58
ABCF2	Q9UG63;Q9UG63-2	486	_CYPEIK[GlyGly (K)]EK_.3	ABCF2_K491_M1	1	1	1893.11	1547.81	1335.09	1945.54	1752.66	1765.49
ABCF2	Q9UG63;Q9UG63-2	503	_YGLTGK[GlyGly (K)]QQVSPIR_.3	ABCF2_K508_M1	1	1	6522.27	6219.57	NaN	6110.03	4732.14	4946.95
ABCF2	Q9UG63;Q9UG63-2	516	_NLSDGQK[GlyGly (K)]CR_.3	ABCF2_K522_M1	1	1	2167.7	1330.23	2081.34	1570.83	1232.32	NaN
ABCF2	Q9UG63;Q9UG63-2	589	_QTITK[GlyGly (K)]WPGDILAYK_.3	ABCF2_K593_M1	1	1	1165.88	1582.24	NaN	NaN	1655.96	1138.08
ABCF2	Q9UG63;Q9UG63-2	594	_WPGDILAYK[GlyGly (K)]EHLK_.3;_WPGDILAYK[GlyGly (K)]EHLK_.4	ABCF2_K602_M1	2	1	9602.11	9083.19	10174.1	8808.9	11158.6	8436.01
ABCF2	Q9UG63;Q9UG63-2	607	_SK[GlyGly (K)]LVDEEPQLTK_.3	ABCF2_K608_M1	1	1	18543.2	22800.7	34439.3	26573.2	19374.4	28973.5
ABCF2	Q9UG63;Q9UG63-2	609	_LVDEEPQLTK[GlyGly (K)]R_.2;_LVDEEPQLTK[GlyGly (K)]R_.3	ABCF2_K618_M1	2	1	36035.8	36666.4	41293.3	36818.3	32928.9	40911.5
ABCF3	Q9NUQ8;Q9NUQ8-2	173;167	_NK[GlyGly (K)]SYDVR_.2	ABCF3_K174_M1	1	1	NaN	323.116	NaN	NaN	NaN	596.867
ABCF3	Q9NUQ8;Q9NUQ8-2	464;458	_LPELK[GlyGly (K)]PVDK_.3	ABCF3_K468_M1	1	1	2392.17	2055.43	NaN	2343.48	2123.47	NaN
ABCG1	C9JKD9;E9PGV9;P45844;P45844-2;P45844-3;P45844-4;P45844-5;P45844-6;P45844-7;P45844-8	99;245;110;101;96;95;77;206	_TLLK[GlyGly (K)]GISGK_.3	ABCG1_K102_M1	1	1	3069.24	2086.43	2868.11	1901.75	2376.71	3357.43
ABHD12	Q8N2K0;Q8N2K0-3	108;70	_VPYFIDLK[GlyGly (K)]K_.3	ABHD12_K115_M1	1	1	694.798	1049.25	930.178	598.588	1139.74	688.076
ABHD12	Q8N2K0;Q8N2K0-3	219;181	_GM[Oxidation (M)]TYDALHVFDWIK[GlyGly (K)]AR_.4	ABHD12_K232_M1	1	1	NaN	NaN	2289.33	NaN	2078.64	NaN
ABHD12	Q8N2K0;Q8N2K0-3	280;242	_EEAK[GlyGly (K)]SHPFSVIYR_.4	ABHD12_K283_M1	1	1	1403.33	1285.5	1497.83	1578.91	1456.49	1341.41
ABHD12	Q8N2K0;Q8N2K0-3	356;318	_DFK[GlyGly (K)]VQFVPFHSDLGYR_.4	ABHD12_K358_M1	1	1	1747.41	1962.69	953.394	1723.04	1655.69	1504.05
ABHD12	Q8N2K0;Q8N2K0-3	374;336	_YIYK[GlyGly (K)]SPELPR_.3	ABHD12_K377_M1	1	1	4376.34	3539.82	NaN	3628.97	3834.17	3825.59
ABHD12	Q8N2K0;Q8N2K0-3	387;349	_EFLGK[GlyGly (K)]SEPEHQH_.3	ABHD12_K391_M1	1	1	678.146	934.991	747.064	NaN	1561.36	955.662
ABHD14A-ACY1;ACY1	C9JMV9;Q03154;Q03154-4	190;89;54	_EHWSHDPFEAFK[GlyGly (K)]DSEGYIYAR_.4;_EHWSHDPFEAFK[GlyGly (K)]DSEGYIYAR_.5	ABHD14A-ACY1_K201_M1	2	1	4678.43	6358.22	5563.54	5136.8	4689.99	5462.23
ABHD14A-ACY1;ACY1	C9JMV9;Q03154;Q03154-4	211;110;75	_GAQDM[Oxidation (M)]K[GlyGly (K)]CVSIQYLEAVR_.3	ABHD14A-ACY1_K216_M1	1	1	16025.7	8619.75	13561.1	19069.2	11701.5	12569.6
ABHD14A-ACY1;ACY1	C9JMV9;Q03154;Q03154-4	229;128;93	_LK[GlyGly (K)]VEGHR_.3	ABHD14A-ACY1_K230_M1	1	1	9916.91	31876.8	25885.3	22368.6	17895	59068.4
ABHD14A-ACY1;ACY1	C9JMV9;Q03154;Q03154-4	311;210;175	_FM[Oxidation (M)]EDTAAEK[GlyGly (K)]LHK_.3;_FM[Oxidation (M)]EDTAAEK[GlyGly (K)]LHK_.4	ABHD14A-ACY1_K319_M1	2	1	12089.9	6051.98	13110.8	9949.52	11404.9	10916.5
ABHD14A-ACY1;ACY1	C9JMV9;Q03154;Q03154-4	338;237;202	_LQSNPHLK[GlyGly (K)]EGSVTSVNLTK_.3;_LQSNPHLK[GlyGly (K)]EGSVTSVNLTK_.4	ABHD14A-ACY1_K345_M1	2	1	13865	13071.4	13314.5	12059.9	10978.4	8581.6
ABHD14A-ACY1;ACY1	C9JMV9;Q03154;Q03154-4	431;330;295	_VCK[GlyGly (K)]DM[Oxidation (M)]NLTLEPEIM[Oxidation (M)]PAATDNR_.3	ABHD14A-ACY1_K433_M1	1	1	6365.89	6022.11	7304.52	6718.7	5169.14	5250.81
ABHD14A	C9J7W8;C9JMW6;Q9BUJ0	191;121;126	_AVALDLPGFGNSAPSK[GlyGly (K)]EASTEAGR_.3	ABHD14A_K206_M1	1	1	2064.03	2590.66	NaN	2328.27	2970.76	2053.38
ABHD16A	A0A0G2JJD3;O95870;O95870-2	489;446;413	_GNDLLLK[GlyGly (K)]LLQHR_.3	ABHD16A_K495_M1	1	1	3722.26	4256.79	NaN	3998.32	4892.97	4125.16
ABHD17A	Q96GS6;Q96GS6-2;Q96GS6-3	82	_ELDTIEVFPTK[GlyGly (K)]SAR_.3	ABHD17A_K92_M1	1	1	26075	20734.2	18974.9	30774.8	24063.6	26454.9
ABHD17B	Q5VST6	118	_INCNIFSYDYSGYGASSGK[GlyGly (K)]PTEK_.3	ABHD17B_K136_M1	1	1	2132.87	889.028	1480.05	1884.36	NaN	2259.44
ABHD17B	Q5VST6	200	_VAFPDTK[GlyGly (K)]K_.2;_VAFPDTK[GlyGly (K)]K_.3	ABHD17B_K206_M1	2	1	52175.5	53901.8	52832.7	51412.2	57500.8	51124.6
ABHD17B	Q5VST6	207	_K[GlyGly (K)]TYCFDAFPNIDK_.3	ABHD17B_K207_M1	1	1	2215.81	NaN	2318.87	1800.91	NaN	NaN
ABHD17B	Q5VST6	220	_ISK[GlyGly (K)]ITSPVLIIHGTEDEVIDFSHGLALFER_.4;_ISK[GlyGly (K)]ITSPVLIIHGTEDEVIDFSHGLALFER_.5	ABHD17B_K222_M1	2	1	4271.59	1046.47	3451.17	NaN	3377.82	NaN
ABHD17B	Q5VST6	277	_LK[GlyGly (K)]QFVSQELVNL_.2	ABHD17B_K278_M1	1	1	2931.76	1602.1	2268.23	3071.24	2572.11	2738.13
ABHD17C	Q6PCB6;Q6PCB6-2	159	_INCNIFSYDYSGYGVSSGK[GlyGly (K)]PSEK_.3	ABHD17C_K177_M1	1	1	1682.69	2330.48	1986.4	2723.46	2736.56	2086.9
ABHD17C	Q6PCB6;Q6PCB6-2	178	_PSEK[GlyGly (K)]NLYADIDAAWQALR_.3	ABHD17C_K181_M1	1	1	1946.76	1456.29	1384.34	1651.73	1639.83	1112
ABHD17C	Q6PCB6;Q6PCB6-2	318;284	_LK[GlyGly (K)]QFISHELPNS_.2;_LK[GlyGly (K)]QFISHELPNS_.3	ABHD17C_K319_M1	2	1	11174.8	12923.2	9279.44	12082.5	10759.3	14340
ABHD17C	Q6PCB6;Q6PCB6-2	29	_IAAK[GlyGly (K)]LAFLPPEPTYTVLAPEQR_.3	ABHD17C_K32_M1	1	1	21162.3	19420.7	18811.9	18784.1	19175.8	16441.6
ABHD2	P08910	145	_TFVDYAQK[GlyGly (K)]NGYR_.3	ABHD2_K152_M1	1	1	3205.97	2253.86	NaN	2481.98	2671.44	NaN
ABHD2	P08910	255	_FYNFLM[Oxidation (M)]ADNM[Oxidation (M)]K[GlyGly (K)]K_.3	ABHD2_K265_M1	1	1	5565.59	4948.38	1628.29	NaN	3693.94	2832.22
ABHD2	P08910	273	_QALFGDHVK[GlyGly (K)]K_.3	ABHD2_K281_M1	1	1	17677.4	18368.4	15690.2	13556.4	17906.3	20993.5
ABHD2	P08910	282	_K[GlyGly (K)]PQSLEDTDLSR_.3	ABHD2_K282_M1	1	1	10843.4	13901.5	16367.9	16005.6	13931.1	15738.5
ABHD2	P08910	310	_K[GlyGly (K)]FHGYNSLK_.3	ABHD2_K310_M1	1	1	5504.44	3463.84	5217.97	4468.84	5774.54	4156.46
ABHD2	P08910	333	_IYVPLM[Oxidation (M)]LVNAADDPLVHESLLTIPK[GlyGly (K)]SLSEK_.4	ABHD2_K357_M1	1	1	NaN	1125.34	NaN	2109.33	NaN	NaN
ABHD2	P08910	54	_FLLK[GlyGly (K)]SCPLLTK_.2;_FLLK[GlyGly (K)]SCPLLTK_.3	ABHD2_K57_M1	2	1	35882.9	39770.4	36914.1	34141.3	40079.5	36544
ABHD2	P08910	58	_SCPLLTK[GlyGly (K)]EYIPPLIWGK_.3	ABHD2_K64_M1	1	1	6523.9	7894.11	5448.04	5793.92	5821.95	6129.5
ABHD2	P08910	65	_EYIPPLIWGK[GlyGly (K)]SGHIQTALYGK_.4	ABHD2_K74_M1	1	1	684.006	1066.65	NaN	NaN	1252.71	NaN
ABHD3	J3KTE1;Q8WU67	231;284	_HM[Oxidation (M)]FVK[GlyGly (K)]QVDM[Oxidation (M)]DHVM[Oxidation (M)]K_.4	ABHD3_K235_M1	1	1	1224.2	NaN	789.942	1048.53	897.126	1405.38
ABHD3	J3KTE1;Q8WU67	236;289	_QVDM[Oxidation (M)]DHVM[Oxidation (M)]K[GlyGly (K)]AK_.3	ABHD3_K244_M1	1	1	NaN	1108.84	NaN	528.687	NaN	NaN
ABHD3	J3KTE1;Q8WU67	278;331	_LK[GlyGly (K)]SVGIPVLCLNSVDDVFSPSHAIPIETAK_.4	ABHD3_K279_M1	1	1	3909.99	5092.52	7014.46	8457.46	3408.71	5724.28
ABHD3	J3KTE1;Q8WU67	55	_K[GlyGly (K)]PQLVTGGESFSR_.3	ABHD3_K55_M1	1	1	7817.16	9671.84	8049.76	6660.11	NaN	8491.74
ABHD6	A0A087X2C5;Q9BV23	114	_SSLDDLSIDGQVK[GlyGly (K)]R_.3	ABHD6_K126_M1	1	1	6638.25	7934.56	10424.2	7352.67	NaN	7427.86
ABHD6	A0A087X2C5;Q9BV23	188	_LK[GlyGly (K)]ELQGSAAVEK_.3	ABHD6_K189_M1	1	1	5659.14	5689.59	5428.01	5861.25	7073.65	8079.21
ABHD6	A0A087X2C5;Q9BV23	222	_FK[GlyGly (K)]VPQQILQGLVDVR_.3	ABHD6_K223_M1	1	1	4421.46	3321.59	2884.57	NaN	NaN	NaN
ABHD6	A0A087X2C5;Q9BV23	246	_LFLEIVSEK[GlyGly (K)]SR_.3	ABHD6_K254_M1	1	1	6751.27	6886.06	8242.27	5583.44	7486.92	8502.02
ABHD6	A0A087X2C5;Q9BV23	257	_YSLHQNM[Oxidation (M)]DK[GlyGly (K)]IK_.3	ABHD6_K265_M1	1	1	NaN	2.45578	139.405	113.737	176.219	NaN
ABR	A0A0G2JQ41;Q12979;Q12979-2;Q12979-4	129;211;174;165	_ISEELK[GlyGly (K)]VK_.3	ABR_K134_M1	1	1	519.767	387.831	NaN	451.018	NaN	571.465
ABR	A0A0G2JQ41;Q12979;Q12979-2;Q12979-4	208;290;253;244	_TAVTTPK[GlyGly (K)]GETR_.3	ABR_K214_M1	1	1	2004.68	2530.07	NaN	NaN	NaN	NaN
ABR	A0A0G2JQ41;Q12979;Q12979-2;Q12979-4	576;658;621;612	_SK[GlyGly (K)]VPYIVR_.2;_SK[GlyGly (K)]VPYIVR_.3	ABR_K577_M1	2	1	27883.2	28995.9	22744.4	31519.3	22899.1	26482.2
ABTB2	Q8N961;Q8N961-2	481;295	_AATEK[GlyGly (K)]FNQDLGFR_.3	ABTB2_K485_M1	1	1	7724.27	7450.82	12969.8	7912.53	8956.63	8468.68
ACAA1	C9JDE9;H7C131;P09110	250;181;291	_SK[GlyGly (K)]AEELGLPILGVLR_.3	ACAA1_K251_M1	1	1	NaN	6436.94	6808.2	6263.19	6744.03	5519.03
ACAA2	P42765	134	_FGTK[GlyGly (K)]LGSDIK_.3	ACAA2_K137_M1	1	1	3534.34	3219.53	2257.65	3266.94	3043.36	2913.13
ACAA2	P42765	242	_DGTVTAGNASGVADGAGAVIIASEDAVK[GlyGly (K)]K_.3	ACAA2_K269_M1	1	1	NaN	1875.07	NaN	NaN	NaN	982.459
ACAA2	P42765	306	_K[GlyGly (K)]AGLSLK_.2	ACAA2_K306_M1	1	1	1430.82	1363.08	822.884	931.337	NaN	NaN
ACAA2	P42765	26	_DFTATDLSEFAAK[GlyGly (K)]AALSAGK_.3	ACAA2_K38_M1	1	1	NaN	2923.36	3254.24	4820.89	NaN	NaN
ACACA	Q13085;Q13085-2;Q13085-3;Q13085-4	1310;1252;1232;1347	_EFTQQNK[GlyGly (K)]ATLVDHGIR_.3;_EFTQQNK[GlyGly (K)]ATLVDHGIR_.4	ACACA_K1316_M1	2	1	10742.6	8319.57	10136.9	11466.1	11699.1	13770.7
ACACA	Q13085;Q13085-2;Q13085-3;Q13085-4	1327;1269;1249;1364	_LTFLVAQK[GlyGly (K)]DFR_.3	ACACA_K1334_M1	1	1	4457.64	3910.22	NaN	3575.02	3870.73	2874.27
ACACA	Q13085;Q13085-2;Q13085-3;Q13085-4	1351;1293;1273;1388	_EFPK[GlyGly (K)]FFTFR_.3	ACACA_K1354_M1	1	1	4412.09	4465.17	4742.91	5066.22	4464.41	3149.93
ACACA	Q13085;Q13085-2;Q13085-3;Q13085-4	1429;1371;1351;1466	_HSDLVTK[GlyGly (K)]EASFEYLQNEGER_.4	ACACA_K1435_M1	1	1	NaN	2111.86	NaN	NaN	NaN	1336.22
ACACA	Q13085;Q13085-2;Q13085-3;Q13085-4	1519;1461;1441;1556	_LTPTGK[GlyGly (K)]AIPIR_.3	ACACA_K1524_M1	1	1	3324.76	3804.65	4347.89	3640.46	3241.38	4050.31
ACACA	Q13085;Q13085-2;Q13085-3;Q13085-4	1750;1692;1672;1787	_YLYLTPQDYK[GlyGly (K)]R_.3	ACACA_K1759_M1	1	1	11383.6	11573.5	17352.8	11097.2	10594.2	13074.1
ACACA	Q13085;Q13085-2;Q13085-3;Q13085-4	1782;1724;1704;1819	_ITDIIGK[GlyGly (K)]EEGIGPENLR_.3	ACACA_K1788_M1	1	1	NaN	8264.82	12045.1	7639.73	9073.32	6115.88
ACACA	Q13085;Q13085-2;Q13085-3;Q13085-4	1838;1780;1760;1875	_TIQVENSHLILTGAGALNK[GlyGly (K)]VLGR_.4	ACACA_K1856_M1	1	1	3164.58	3126.12	3054.62	2943.14	3440.34	NaN
ACACA	Q13085;Q13085-2;Q13085-3;Q13085-4	1922;1864;1844;1959	_IIEFVPTK[GlyGly (K)]TPYDPR_.3	ACACA_K1929_M1	1	1	NaN	3570.66	4105.51	3127.62	NaN	3454.46
ACACA	Q13085;Q13085-2;Q13085-3;Q13085-4	2026;1968;1948;2063	_TYQAIK[GlyGly (K)]DFNR_.3	ACACA_K2031_M1	1	1	3496.17	3076.55	5062.69	4841.33	3375.61	4246.66
ACACA	Q13085;Q13085-2;Q13085-3;Q13085-4	2115;2057;2037;2152	_GSVLEPEGTVEIK[GlyGly (K)]FR_.3	ACACA_K2127_M1	1	1	NaN	NaN	NaN	NaN	6839.38	4988.36
ACACA	Q13085;Q13085-2;Q13085-3;Q13085-4	2298;2240;2220;2335	_DYVLK[GlyGly (K)]QIR_.2;_DYVLK[GlyGly (K)]QIR_.3	ACACA_K2302_M1	2	1	9086.53	10051.6	10151	8698.37	12023.8	8702.46
ACACA	Q13085;Q13085-2;Q13085-3;Q13085-4	278;220;200;315	_ILNVPQELYEK[GlyGly (K)]GYVK_.3	ACACA_K288_M1	1	1	5061.36	4288.66	4889.17	5090.25	4513.13	4430.32
ACACA	Q13085;Q13085-2;Q13085-3;Q13085-4	312;254;234;349	_ASEGGGGK[GlyGly (K)]GIR_.3	ACACA_K319_M1	1	1	NaN	NaN	4809.91	3841.83	NaN	NaN
ACACA	Q13085;Q13085-2;Q13085-3;Q13085-4	510;452;432;547	_ITSENPDEGFK[GlyGly (K)]PSSGTVQELNFR_.3	ACACA_K520_M1	1	1	1246.88	667.308	NaN	1238.9	1241	912.153
ACACA	Q13085;Q13085-2;Q13085-3;Q13085-4	736;678;658;773	_ITIGNK[GlyGly (K)]TCVFEK_.3	ACACA_K741_M1	1	1	3775.61	2894.47	4991.53	4054.11	3321.28	3108.58
ACACA	Q13085;Q13085-2;Q13085-3;Q13085-4	742;684;664;779	_TCVFEK[GlyGly (K)]ENDPSVM[Oxidation (M)]R_.3	ACACA_K747_M1	1	1	NaN	344.973	NaN	163.961	358.224	NaN
ACACA	Q13085;Q13085-2;Q13085-3;Q13085-4	818;760;740;855	_M[Oxidation (M)]QLDNPSK[GlyGly (K)]VQQAELHTGSLPR_.4	ACACA_K825_M1	1	1	2716.36	3525.32	2373.88	2775	2401.56	NaN
ACACA	Q13085;Q13085-2;Q13085-3;Q13085-4	910;852;832;947	_IPPNVEK[GlyGly (K)]SIK_.3	ACACA_K916_M1	1	1	NaN	NaN	NaN	943.117	NaN	2878.23
ACAD10	Q6JQN1	131	_VAK[GlyGly (K)]QFPVM[Oxidation (M)]TEAITQIR_.3	ACAD10_K133_M1	1	1	1550.52	1945.2	NaN	1453.55	1092.14	1796.32
ACAD10	Q6JQN1	604	_VFK[GlyGly (K)]EM[Oxidation (M)]PFTNPLTR_.3	ACAD10_K606_M1	1	1	5625.94	4592.77	5278.54	4607.65	5326.79	4859.36
ACAD10	Q6JQN1	695	_WSPSPLIEDLK[GlyGly (K)]EK_.3	ACAD10_K705_M1	1	1	2047.48	2227.23	2151.82	2084.4	2496.46	1671.92
ACAD10	Q6JQN1	770	_YGTEAQK[GlyGly (K)]AR_.3	ACAD10_K776_M1	1	1	1726.98	1473.26	NaN	NaN	1624.46	3139.55
ACAD10	Q6JQN1	779	_WLIPLLEGK[GlyGly (K)]AR_.3	ACAD10_K787_M1	1	1	9447.07	8827.02	9731.12	7797.5	9284.7	7374.36
ACAD10	Q6JQN1	944	_LAFGK[GlyGly (K)]PLVEQGTVLADIAQSR_.3	ACAD10_K948_M1	1	1	224.508	NaN	NaN	904.182	NaN	NaN
ACAD11	Q709F0;Q709F0-2	225	_LDNIVFHPK[GlyGly (K)]ECR_.3;_LDNIVFHPK[GlyGly (K)]ECR_.4	ACAD11_K233_M1	2	1	3960.27	3927.23	NaN	2590.24	2941.89	3238.08
ACAD11	Q709F0;Q709F0-2	388	_HFM[Oxidation (M)]K[GlyGly (K)]QHILPAEK_.4	ACAD11_K391_M1	1	1	1087.37	NaN	NaN	NaN	NaN	946.417
ACAD11	Q709F0;Q709F0-2	415	_WGK[GlyGly (K)]PLVIDK_.3	ACAD11_K417_M1	1	1	3720.83	2808.9	1229.61	2117.23	2202.72	2732.95
ACAD11	Q709F0;Q709F0-2	418	_PLVIDK[GlyGly (K)]LK_.2;_PLVIDK[GlyGly (K)]LK_.3	ACAD11_K423_M1	2	1	5032.83	5882.02	3891.82	5125.38	4254.7	3943.13
ACAD11	Q709F0;Q709F0-2	526	_DEDSYVINGK[GlyGly (K)]K_.3	ACAD11_K535_M1	1	1	2612.8	2477.14	2621.5	2509.9	2905.6	2471.75
ACAD11	Q709F0;Q709F0-2	679;575	_IAIEK[GlyGly (K)]IR_.2	ACAD11_K683_M1	1	1	25358.8	27641.2	56181.9	37049.2	37029.8	38142.5
ACAD11	Q709F0;Q709F0-2	706;602	_EIAM[Oxidation (M)]IK[GlyGly (K)]VAAPR_.3	ACAD11_K711_M1	1	1	4027.14	2912.62	3439.57	3082.59	3517.76	3818.43
ACAD11	Q709F0;Q709F0-2	90	_VQK[GlyGly (K)]ALFSIGFPVPK_.3	ACAD11_K92_M1	1	1	4077.52	3873.62	2626.11	3087.41	2793.64	2328.33
ACAD8	Q9UKU7	143	_HK[GlyGly (K)]FCPPLCTM[Oxidation (M)]EK_.3	ACAD8_K144_M1	1	1	909.64	NaN	NaN	NaN	297.695	NaN
ACAD8	Q9UKU7	155	_FASYCLTEPGSGSDAASLLTSAK[GlyGly (K)]K_.3	ACAD8_K177_M1	1	1	2915.6	3335.53	2211.23	NaN	1160.41	2453.26
ACAD8	Q9UKU7	223	_GTPGLSFGK[GlyGly (K)]K_.2;_GTPGLSFGK[GlyGly (K)]K_.3	ACAD8_K231_M1	2	1	4618.04	4715.56	3373.13	3796.48	4312.03	1116.47
ACAD8	Q9UKU7	47	_EFQK[GlyGly (K)]VAFDFAAR_.3	ACAD8_K50_M1	1	1	8100.1	8387.61	6483.89	7487.03	7272.41	7157.66
ACAD8	Q9UKU7	80	_K[GlyGly (K)]AAQLGFGGVYIQTDVGGSGLSR_.3	ACAD8_K80_M1	1	1	1747.48	1893.54	NaN	NaN	1502.8	NaN
ACAD9	Q9H845	93	_IPDETLEK[GlyGly (K)]LK_.3	ACAD9_K100_M1	1	1	750.357	2916.25	2172.91	4229.18	5468.5	5039.49
ACAD9	Q9H845	152	_GIILAGTEEQK[GlyGly (K)]AK_.3	ACAD9_K162_M1	1	1	NaN	NaN	NaN	6250.83	7711.13	9016.82
ACAD9	Q9H845	267	_GSNTCEVHFENTK[GlyGly (K)]IPVENILGEVGDGFK_.4	ACAD9_K279_M1	1	1	1644.92	3099.96	1984.06	NaN	NaN	NaN
ACAD9	Q9H845	452	_IHELK[GlyGly (K)]QAK_.3	ACAD9_K456_M1	1	1	NaN	4548.58	NaN	3057.47	4751.4	3398.3
ACAD9	Q9H845	519	_FGK[GlyGly (K)]TIM[Oxidation (M)]EEQLVLK_.3	ACAD9_K521_M1	1	1	NaN	1405.41	NaN	616.074	712.752	1220.83
ACAD9	Q9H845	522	_TIM[Oxidation (M)]EEQLVLK[GlyGly (K)]R_.3	ACAD9_K531_M1	1	1	3456.45	3326.75	NaN	3069.11	3967.24	NaN
ACAD9	Q9H845	601	_VSQQILEK[GlyGly (K)]R_.3	ACAD9_K608_M1	1	1	5340.03	7153.66	6910.6	6753.05	6359.14	7399.61
ACADM	B7Z9I1;P11310;P11310-2;Q5T4U5	177;213;217;246	_APANK[GlyGly (K)]AFTGFIVEADTPGIQIGR_.3	ACADM_K181_M1	1	1	3714.24	2782.39	4500.4	3481.63	2150.75	2937.22
ACADM	B7Z9I1;P11310;P11310-2;Q5T4U5	213;249;253;282	_GIVFEDVK[GlyGly (K)]VPK_.3	ACADM_K220_M1	1	1	3138.2	3143.84	1122.69	2501.28	3000.63	2414.65
ACADM	B7Z9I1;P11310;P11310-2;Q5T4U5	259;295;299;328	_ALDEATK[GlyGly (K)]YALER_.3	ACADM_K265_M1	1	1	7148.7	8618.62	8500.24	8210.09	7777.45	11335.1
ACADM	B7Z9I1;P11310;P11310-2;Q5T4U5	357;393;397;426	_DAK[GlyGly (K)]IYQIYEGTSQIQR_.3	ACADM_K359_M1	1	1	5425.92	3501.13	NaN	3776.35	4378.87	3034.14
ACADS	E9PE82;P16219	63	_EHLFPAAQVK[GlyGly (K)]K_.3	ACADS_K72_M1	1	1	1047.35	1936.67	NaN	NaN	NaN	NaN
ACAP2	Q15057	107	_AQLQNFVK[GlyGly (K)]EDLR_.3	ACAP2_K114_M1	1	1	NaN	747.429	NaN	1061.87	957.02	NaN
ACAP2	Q15057	3	_M[Oxidation (M)]TVDFEECLK[GlyGly (K)]DSPR_.3	ACAP2_K12_M1	1	1	NaN	1550.48	NaN	1771.87	1907.88	1777.64
ACAP2	Q15057	135	_ENALVK[GlyGly (K)]NAQVQR_.3	ACAP2_K140_M1	1	1	NaN	2420.71	NaN	2711.95	1711.53	NaN
ACAP2	Q15057	147	_NK[GlyGly (K)]QHEVEEATNILTATR_.3	ACAP2_K148_M1	1	1	NaN	NaN	1.01573	NaN	198.287	NaN
ACAP2	Q15057	242	_HSTIQQK[GlyGly (K)]DFSSDDSK_.3	ACAP2_K248_M1	1	1	375.174	NaN	418.605	NaN	627.244	NaN
ACAP2	Q15057	338	_SCM[Oxidation (M)]LQADSEK[GlyGly (K)]LR_.3	ACAP2_K347_M1	1	1	NaN	451.681	541.939	NaN	NaN	NaN
ACAP3	Q96P50	2	_TVEFEECVK[GlyGly (K)]DSPR_.3	ACAP3_K10_M1	1	1	NaN	929.41	874.695	NaN	549.943	520.446
ACAP3	Q96P50	218	_LAAELDQLVIDSAVEK[GlyGly (K)]R_.3	ACAP3_K233_M1	1	1	796.096	522.035	NaN	897.207	1160.99	1169.1
ACAP3	Q96P50	317	_LCSVK[GlyGly (K)]PCEDIER_.3	ACAP3_K321_M1	1	1	NaN	NaN	NaN	1751.46	NaN	1304.24
ACAP3	Q96P50	399	_GVK[GlyGly (K)]GESVLQR_.3	ACAP3_K401_M1	1	1	NaN	NaN	NaN	3788.86	NaN	2040.22
ACAT1	P24752	166	_GSTPYGGVK[GlyGly (K)]LEDLIVK_.3	ACAT1_K174_M1	1	1	1331.65	936.841	NaN	1787.94	1344.98	1475.94
ACAT1	P24752	175	_LEDLIVK[GlyGly (K)]DGLTDVYNK_.3	ACAT1_K181_M1	1	1	15774.7	11325.3	NaN	13711.6	9279.71	12201.9
ACAT1	P24752	222	_SK[GlyGly (K)]AAWEAGK_.2;_SK[GlyGly (K)]AAWEAGK_.3	ACAT1_K223_M1	2	1	8228.21	7679.41	7735.73	8204.95	9891.98	11446.2
ACAT1	P24752	231	_FGNEVIPVTVTVK[GlyGly (K)]GQPDVVVK_.3	ACAT1_K243_M1	1	1	2832.9	4082.29	2624.78	2513.84	2540.86	2174.26
ACAT2	Q9BWD1	137	_IGEM[Oxidation (M)]PLTDSILCDGLTDAFHNCHM[Oxidation (M)]GITAENVAK[GlyGly (K)]K_.5	ACAT2_K169_M1	1	1	534.706	1131.18	516.83	1597.02	1151.42	NaN
ACAT2	Q9BWD1	176	_EDQDK[GlyGly (K)]VAVLSQNR_.3	ACAT2_K180_M1	1	1	3890.25	4257.24	6726.15	7999.29	3742.66	3980.82
ACAT2	Q9BWD1	189	_TENAQK[GlyGly (K)]AGHFDK_.3;_TENAQK[GlyGly (K)]AGHFDK_.4	ACAT2_K194_M1	2	1	5966.43	8276.81	6461.63	3573.56	7392.43	7775.64
ACAT2	Q9BWD1	195	_AGHFDK[GlyGly (K)]EIVPVLVSTR_.3;_AGHFDK[GlyGly (K)]EIVPVLVSTR_.4	ACAT2_K200_M1	2	1	9464.24	5337.44	10575.1	6194.29	7268.04	7014.13
ACAT2	Q9BWD1	212	_GLIEVK[GlyGly (K)]TDEFPR_.3	ACAT2_K217_M1	1	1	27944.4	26392	37903.4	24017.5	24124.1	27788.6
ACAT2	Q9BWD1	224	_HGSNIEAM[Oxidation (M)]SK[GlyGly (K)]LK_.3	ACAT2_K233_M1	1	1	30967.8	13609.5	17099.8	16201.3	18102	22927.5
ACAT2	Q9BWD1	234	_LK[GlyGly (K)]PYFLTDGTGTVTPANASGINDGAAAVVLM[Oxidation (M)]K_.3	ACAT2_K235_M1	1	1	2094.55	NaN	NaN	1377.17	1294.65	1345.36
ACBD3	Q9H3P7	385	_EK[GlyGly (K)]IQQDADSVITVGR_.3	ACBD3_K386_M1	1	1	17754.7	20692.5	24348.7	21033.7	14569.7	11969.8
ACBD6	Q9BR61	168	_ENNIDHITK[GlyGly (K)]AIK_.3	ACBD6_K176_M1	1	1	998.902	1141.15	1116	1019.58	837.286	1046.12
ACBD6	Q9BR61	180	_SK[GlyGly (K)]NVDVNVK_.3	ACBD6_K181_M1	1	1	NaN	1742.4	2364.94	NaN	1517.8	NaN
ACBD6	Q9BR61	182	_NVDVNVK[GlyGly (K)]DEEGR_.3	ACBD6_K188_M1	1	1	NaN	672.62	2645.11	1489.07	NaN	1142.32
ACBD6	Q9BR61	85	_PSFFDFEGK[GlyGly (K)]QK_.3	ACBD6_K93_M1	1	1	4478.69	5338.92	3127.54	5170.2	3680.49	4771.48
ACCS	Q96QU6	385	_LK[GlyGly (K)]AAHTYVSEELR_.3	ACCS_K386_M1	1	1	2468.55	1815.35	NaN	NaN	2051.2	NaN
ACD	A0A0C4DGT6;Q96AP0;Q96AP0-2;R4GNJ5	135;221;218;132	_VPGCNQDLDVQK[GlyGly (K)]K_.3	ACD_K146_M1	1	1	18349.4	15941.7	20589	18736.7	19126.4	21537.7
ACD	A0A0C4DGT6;Q96AP0;Q96AP0-2;R4GNJ5	368;454;451;365	_PSLEFK[GlyGly (K)]EFVGLPCK_.3	ACD_K373_M1	1	1	7741.85	9203.45	8154.54	8786.93	8345	8598.64
ACLY	P53396	996	_QHFPATPLLDYALEVEK[GlyGly (K)]ITTSK_.4	ACLY_K1012_M1	1	1	893.876	1146.93	948.134	1394.41	1339.41	817.279
ACLY	P53396	1066	_SM[Oxidation (M)]GFIGHYLDQK[GlyGly (K)]R_.3;_SM[Oxidation (M)]GFIGHYLDQK[GlyGly (K)]R_.4	ACLY_K1077_M1	2	1	17803.3	16768.2	24990.5	17358.8	20676.5	16672.7
ACLY	P53396	1079	_LK[GlyGly (K)]QGLYR_.2;_LK[GlyGly (K)]QGLYR_.3	ACLY_K1080_M1	2	1	27616.7	26657.9	29496.3	27169.1	30667.5	33768.3
ACLY	P53396	5	_AISEQTGK[GlyGly (K)]ELLYK_.3	ACLY_K12_M1	1	1	9364.16	8893.74	14066.1	9092.46	11348.2	11346.4
ACLY	P53396	128	_EGDYVLFHHEGGVDVGDVDAK[GlyGly (K)]AQK_.4;_EGDYVLFHHEGGVDVGDVDAK[GlyGly (K)]AQK_.5	ACLY_K148_M1	2	1	40766.8	46938.2	30218.7	45587.3	35631	40391.7
ACLY	P53396	149	_AQK[GlyGly (K)]LLVGVDEK_.2;_AQK[GlyGly (K)]LLVGVDEK_.3	ACLY_K151_M1	2	1	7746.23	7922.93	12425.1	11029	8015.11	10358.9
ACLY	P53396	152	_LLVGVDEK[GlyGly (K)]LNPEDIK_.2;_LLVGVDEK[GlyGly (K)]LNPEDIK_.3	ACLY_K159_M1	2	1	48844.7	47611	50540.4	58622.1	49454.7	51664.7
ACLY	P53396	152	_LLVGVDEK[GlyGly (K)]LNPEDIK[GlyGly (K)]K_.4	ACLY_K159_M2	1	1	2634.32	3784.68	2270.34	3366.51	2773.04	NaN
ACLY	P53396	160	_LNPEDIK[GlyGly (K)]K_.2;_LNPEDIK[GlyGly (K)]K_.3	ACLY_K166_M1	2	1	33275.1	31194	32834.2	30646.9	33677.3	32590.4
ACLY	P53396	152	_LLVGVDEK[GlyGly (K)]LNPEDIK[GlyGly (K)]K_.4	ACLY_K166_M2	1	1	2634.32	3784.68	2270.34	3366.51	2773.04	NaN
ACLY	P53396	13	_ELLYK[GlyGly (K)]FICTTSAIQNR_.3	ACLY_K17_M1	1	1	3259.46	4150.67	3224.31	3737.66	3055.16	3215.04
ACLY	P53396	210	_DGVYVLDLAAK[GlyGly (K)]VDATADYICK_.3	ACLY_K220_M1	1	1	4804.99	7500.1	6050.97	6482.29	6185.16	4933.45
ACLY	P53396	221	_VDATADYICK[GlyGly (K)]VK_.2;_VDATADYICK[GlyGly (K)]VK_.3	ACLY_K230_M1	2	1	22505.7	20223.8	22100.7	19865.6	20830.7	24612.3
ACLY	P53396	245	_EAYPEEAYIADLDAK[GlyGly (K)]SGASLK_.3	ACLY_K259_M1	1	1	49288.3	47207.5	37791.9	58355.6	39648.2	45978.9
ACLY	P53396	260	_SGASLK[GlyGly (K)]LTLLNPK_.3	ACLY_K265_M1	1	1	28508.7	18171.5	17884.4	24520	25669.4	27109
ACLY	P53396	266	_LTLLNPK[GlyGly (K)]GR_.2;_LTLLNPK[GlyGly (K)]GR_.3	ACLY_K272_M1	2	1	14317.8	12842.8	15211.2	16061.8	23193.6	25563.4
ACLY	P53396	363	_DYQGPLK[GlyGly (K)]EHEVTIFVR_.3;_DYQGPLK[GlyGly (K)]EHEVTIFVR_.4	ACLY_K369_M1	2	1	58525.6	66651.4	87671.2	61035.6	49031.2	49046.7
ACLY	P53396	461	_ADEVAPAK[GlyGly (K)]K_.2;_ADEVAPAK[GlyGly (K)]K_.3	ACLY_K468_M1	2	1	34251.5	38591.9	21892.5	12376.2	43153.9	36141.5
ACLY	P53396	461	_ADEVAPAK[GlyGly (K)]K[GlyGly (K)]AK_.3	ACLY_K468_M2	1	1	591.482	NaN	962.221	1708.88	NaN	888.069
ACLY	P53396	461	_ADEVAPAK[GlyGly (K)]K[GlyGly (K)]AK_.3	ACLY_K469_M2	1	1	591.482	NaN	962.221	1708.88	NaN	888.069
ACLY	P53396	470	_AK[GlyGly (K)]PAM[Oxidation (M)]PQDSVPSPR_.3	ACLY_K471_M1	1	1	7930.65	6643.06	6637.02	6685.18	5013.7	5025.88
ACLY	P53396	522	_DEPSVAAM[Oxidation (M)]VYPFTGDHK[GlyGly (K)]QK_.3;_DEPSVAAM[Oxidation (M)]VYPFTGDHK[GlyGly (K)]QK_.4	ACLY_K538_M1	2	1	NaN	8559.31	11184.9	9730.93	6624.18	4954.1
ACLY	P53396	541	_FYWGHK[GlyGly (K)]EILIPVFK_.3;_FYWGHK[GlyGly (K)]EILIPVFK_.4	ACLY_K546_M1	2	1	13717.2	13036.1	15066	13784.3	13367.2	14298
ACLY	P53396	547	_EILIPVFK[GlyGly (K)]NM[Oxidation (M)]ADAM[Oxidation (M)]R_.3	ACLY_K554_M1	1	1	20974.9	20314.9	31568.9	23934.2	16339.8	19221.3
ACLY	P53396	562	_K[GlyGly (K)]HPEVDVLINFASLR_.3;_K[GlyGly (K)]HPEVDVLINFASLR_.4	ACLY_K562_M1	2	1	15658.4	12604.8	13682.5	9347.2	8996.98	7254.81
ACLY	P53396	43	_LLQDHPWLLSQNLVVK[GlyGly (K)]PDQLIK_.4	ACLY_K58_M1	1	1	13309.9	14395.7	13912.4	10803	11646.9	13794.6
ACLY	P53396	613	_ADQK[GlyGly (K)]GVTIIGPATVGGIK_.3	ACLY_K616_M1	1	1	23555.8	26737.2	29027.5	25897.1	25572.8	21502.4
ACLY	P53396	617	_GVTIIGPATVGGIK[GlyGly (K)]PGCFK_.3	ACLY_K630_M1	1	1	101069	90366.2	84378	92202.7	99654.7	97239
ACLY	P53396	631	_PGCFK[GlyGly (K)]IGNTGGM[Oxidation (M)]LDNILASK_.3	ACLY_K635_M1	1	1	2286.35	2880.04	2165.04	4164.15	3170.13	3858.02
ACLY	P53396	43	_LLQDHPWLLSQNLVVKPDQLIK[GlyGly (K)]R_.4;_LLQDHPWLLSQNLVVKPDQLIK[GlyGly (K)]R_.5	ACLY_K64_M1	2	1	6483.69	5773.89	7185.15	6729.18	5000.3	5353.89
ACLY	P53396	636	_IGNTGGM[Oxidation (M)]LDNILASK[GlyGly (K)]LYR_.3	ACLY_K650_M1	1	1	13178.1	16142.4	16379.8	15089	14650.9	15449.6
ACLY	P53396	67	_GK[GlyGly (K)]LGLVGVNLTLDGVK_.3	ACLY_K68_M1	1	1	55342.5	41177.1	43516.3	44579.6	50065.4	47230
ACLY	P53396	704	_YQDTPGVK[GlyGly (K)]MIVVLGEIGGTEEYK_.3;_YQDTPGVK[GlyGly (K)]M[Oxidation (M)]IVVLGEIGGTEEYK_.3	ACLY_K711_M1	2	1	5526.89	5820.88	4001.79	4767.95	5946.66	4508.23
ACLY	P53396	712	_M[Oxidation (M)]IVVLGEIGGTEEYK[GlyGly (K)]ICR_.3	ACLY_K726_M1	1	1	14151.4	16676.7	17926.5	15298.5	15753.1	20650.5
ACLY	P53396	776	_NQALK[GlyGly (K)]EAGVFVPR_.2;_NQALK[GlyGly (K)]EAGVFVPR_.3	ACLY_K780_M1	2	1	155305	127244	203046	130460	142763	136059
ACLY	P53396	69	_LGLVGVNLTLDGVK[GlyGly (K)]SWLK_.3	ACLY_K82_M1	1	1	3613.58	2745.66	3344.28	NaN	3134.32	1493.26
ACLY	P53396	836	_K[GlyGly (K)]PASFM[Oxidation (M)]TSICDER_.3	ACLY_K836_M1	1	1	7137.21	12202.5	6424.85	12421.9	4258.47	9326.34
ACLY	P53396	916	_AGK[GlyGly (K)]DLVSSLTSGLLTIGDR_.3	ACLY_K918_M1	1	1	25806	24633.6	NaN	NaN	NaN	NaN
ACLY	P53396	935	_FGGALDAAAK[GlyGly (K)]M[Oxidation (M)]FSK_.3	ACLY_K944_M1	1	1	2447.6	7777.88	3275.29	3159.42	6648.48	3390.61
ACLY	P53396	945	_M[Oxidation (M)]FSK[GlyGly (K)]AFDSGIIPM[Oxidation (M)]EFVNK_.3	ACLY_K948_M1	1	1	37945	40268	50547.8	43132.1	37647.9	28911.1
ACLY	P53396	949	_AFDSGIIPM[Oxidation (M)]EFVNK[GlyGly (K)]M[Oxidation (M)]K_.3	ACLY_K962_M1	1	1	6443.93	5864.52	3768.22	5515.84	5168.05	4330.57
ACLY	P53396	966	_EGK[GlyGly (K)]LIM[Oxidation (M)]GIGHR_.3	ACLY_K968_M1	1	1	7751.73	7650.53	5086.11	7329.9	6336.4	7791.64
ACLY	P53396	977	_VK[GlyGly (K)]SINNPDM[Oxidation (M)]R_.2;_VK[GlyGly (K)]SINNPDM[Oxidation (M)]R_.3	ACLY_K978_M1	2	1	19053.4	17777.9	16756.7	15076.5	12928.8	11232.5
ACLY	P53396	89	_LGQEATVGK[GlyGly (K)]ATGFLK_.2;_LGQEATVGK[GlyGly (K)]ATGFLK_.3	ACLY_K97_M1	2	1	69469.3	50655.8	85164.1	57297.1	63643.8	64444.5
ACLY	P53396	987	_VQILK[GlyGly (K)]DYVR_.2;_VQILK[GlyGly (K)]DYVR_.3	ACLY_K991_M1	2	1	65218.2	62014.5	54546.5	79060.2	72236.2	61247.3
ACO1	P21399	102	_DAVK[GlyGly (K)]K[GlyGly (K)]LGGDPEK_.3	ACO1_K105_M2	1	1	5054.29	3925.22	4287.32	3791.12	5272.27	4961.46
ACO1	P21399	102	_DAVK[GlyGly (K)]K[GlyGly (K)]LGGDPEK_.3	ACO1_K106_M2	1	1	5054.29	3925.22	4287.32	3791.12	5272.27	4961.46
ACO1	P21399	136	_ADSLQK[GlyGly (K)]NQDLEFER_.3	ACO1_K141_M1	1	1	4087.21	3869.56	4632.57	4489.2	4411.06	3080.35
ACO1	P21399	21	_FFNLNK[GlyGly (K)]LEDSR_.3	ACO1_K26_M1	1	1	12488.8	8107.14	10105.7	15999.9	12317.2	9857.19
ACO1	P21399	380	_VAVSDM[Oxidation (M)]K[GlyGly (K)]K_.2;_VAVSDM[Oxidation (M)]K[GlyGly (K)]K_.3	ACO1_K386_M1	2	1	NaN	4321.83	1207.17	4569.19	7026.53	3548.58
ACO1	P21399	49	_NCDEFLVK[GlyGly (K)]K_.3	ACO1_K56_M1	1	1	2339.45	2458.66	NaN	1897.85	2191.03	2530.36
ACO1	P21399	573	_EPLGVNAK[GlyGly (K)]GQQVFLK_.3	ACO1_K580_M1	1	1	15290.9	12574.7	17596.6	15313.2	12820.8	15626.2
ACO1	P21399	611	_EVYQK[GlyGly (K)]IETVNESWNALATPSDK_.3	ACO1_K615_M1	1	1	2288.41	2578.33	1603.83	2949.06	1960.48	2566.47
ACO1	P21399	640	_STYIK[GlyGly (K)]SPPFFENLTLDLQPPK_.3	ACO1_K644_M1	1	1	23404.1	17972.8	19326.4	20108.1	15343.8	18101.3
ACO1	P21399	733	_FLNK[GlyGly (K)]QAPQTIHLPSGEILDVFDAAER_.4	ACO1_K736_M1	1	1	37176.6	38208.1	48949.5	47011.5	34092	45689.1
ACO1	P21399	759	_YQQAGLPLIVLAGK[GlyGly (K)]EYGAGSSR_.3	ACO1_K772_M1	1	1	7353.05	6514.53	6919.26	7624.57	4791.02	5908.35
ACO1	P21399	781	_DWAAK[GlyGly (K)]GPFLLGIK_.3	ACO1_K785_M1	1	1	3935.04	3635.9	4412.98	4096.91	2265.05	1736.22
ACO1	P21399	786	_GPFLLGIK[GlyGly (K)]AVLAESYER_.3	ACO1_K793_M1	1	1	4750.31	4819.65	3754.28	NaN	5487.5	3256.92
ACO1	P21399	73	_NIEVPFK[GlyGly (K)]PAR_.3	ACO1_K79_M1	1	1	15556.8	16298.9	12010.8	17284.6	18898.8	17725.3
ACO1	P21399	853	_LDTGK[GlyGly (K)]TFQAVM[Oxidation (M)]R_.3	ACO1_K857_M1	1	1	3113.38	2691.02	NaN	1364.58	1451.75	2226.16
ACO2	A2A274;Q99798	143	_AK[GlyGly (K)]DINQEVYNFLATAGAK_.3	ACO2_K144_M1	1	1	939.414	1709.55	1721.33	1927.38	NaN	1093.7
ACO2	A2A274;Q99798	421;396	_SAAVAK[GlyGly (K)]QALAHGLK_.3	ACO2_K426_M1	1	1	3372.47	4663.1	3924.41	3376.84	3241.97	3134.38
ACO2	A2A274;Q99798	435;410	_CK[GlyGly (K)]SQFTITPGSEQIR_.3	ACO2_K436_M1	1	1	NaN	NaN	NaN	590.437	527.443	NaN
ACO2	A2A274;Q99798	532;507	_FNPETDYLTGTDGK[GlyGly (K)]K_.3	ACO2_K545_M1	1	1	1426.6	NaN	840.627	NaN	680.07	811.496
ACO2	A2A274;Q99798	749;724	_LTIQGLK[GlyGly (K)]DFTPGK_.3	ACO2_K755_M1	1	1	NaN	NaN	5103.8	3272.69	4299.9	NaN
ACOT1	Q86TX2	223	_GPGVGLLGISK[GlyGly (K)]GGELCLSM[Oxidation (M)]ASFLK_.3	ACOT1_K233_M1	1	1	NaN	NaN	NaN	2201.15	1160.61	NaN
ACOT1	Q86TX2	267	_YK[GlyGly (K)]GETLPPVGVNR_.3	ACOT1_K268_M1	1	1	35502.9	36854.8	29466.3	34843.7	29149.1	28580.3
ACOT1	Q86TX2	284	_VTK[GlyGly (K)]DGYADIVDVLNSPLEGPDQK_.3	ACOT1_K286_M1	1	1	NaN	9268.95	8605.76	10207	8510.48	9828.88
ACOT1	Q86TX2	287	_DGYADIVDVLNSPLEGPDQK[GlyGly (K)]SFIPVER_.3	ACOT1_K306_M1	1	1	16463	19102.7	19189.4	25915.6	20228.2	28777.1
ACOT1	Q86TX2	331	_SEFYANEACK[GlyGly (K)]R_.3	ACOT1_K340_M1	1	1	1845.11	1714.93	1766.82	1613.77	1812.8	2064.06
ACOT1	Q86TX2	349	_K[GlyGly (K)]PQIICYPETGHYIEPPYFPLCR_.4	ACOT1_K349_M1	1	1	2156.89	4034.44	4729.81	NaN	2690.74	NaN
ACOT1	Q86TX2	40	_DEK[GlyGly (K)]GALFQAHAR_.3	ACOT1_K42_M1	1	1	874.003	1070.51	782.652	1125.14	1062.43	NaN
ACOT7	O00154;O00154-4;O00154-6;O00154-7	158;116;107;148	_ATLWYVPLSLK[GlyGly (K)]NVDK_.3	ACOT7_K168_M1	1	1	858.34	2466.38	1446.37	1454.48	1282.04	856.296
ACOT7	O00154;O00154-4;O00154-6;O00154-7	194;152;143;184	_YEAQK[GlyGly (K)]LER_.2	ACOT7_K198_M1	1	1	NaN	NaN	1727.2	1376.49	NaN	1558.02
ACOT7	O00154;O00154-4;O00154-6;O00154-7	268;226;217;258	_TNIVTASVDAINFHDK[GlyGly (K)]IR_.3	ACOT7_K283_M1	1	1	NaN	NaN	1.41484	NaN	172.005	673.534
ACOT7	O00154;O00154-4;O00154-6;O00154-7	303;261;252;293	_SM[Oxidation (M)]EIEVLVDADPVVDSSQK[GlyGly (K)]R_.3	ACOT7_K321_M1	1	1	1577.33	2576.79	3279.78	3007.18	2486.16	2161.22
ACOT8	E9PJN0;O14734	164	_DPNLQK[GlyGly (K)]R_.2	ACOT8_K169_M1	1	1	NaN	2528.32	2457.32	NaN	1855.52	NaN
ACOT8	E9PJN0;O14734	178	_IAAQEVPIEIK[GlyGly (K)]PVNPSPLSQLQR_.3	ACOT8_K188_M1	1	1	2430.54	2553.02	3428.25	2635	2830.66	1644.42
ACOT9	Q9Y305	102	_EK[GlyGly (K)]YLTVQNTVR_.3	ACOT9_K103_M1	1	1	2375.9	2057.5	NaN	819.485	1251.99	NaN
ACOT9	Q9Y305	157	_K[GlyGly (K)]SLSPEQDIK_.3	ACOT9_K157_M1	1	1	NaN	NaN	NaN	NaN	947.914	750.071
ACOT9	Q9Y305	293	_LK[GlyGly (K)]SLEICHPQER_.3;_LK[GlyGly (K)]SLEICHPQER_.4	ACOT9_K294_M1	2	1	2143.23	1856.16	2384.24	1547.89	2083.46	2014.01
ACOX1	Q15067-2;Q15067-3	211;173	_EIGTHK[GlyGly (K)]PLPGITVGDIGPK_.4	ACOX1_K216_M1	1	1	2064.45	2359.74	NaN	1878.2	2531.59	2153.2
ACOX1	Q15067-2;Q15067-3	256;218	_YAQVK[GlyGly (K)]PDGTYVK_.3	ACOX1_K260_M1	1	1	NaN	NaN	NaN	NaN	886.013	759.859
ACOX1	Q15067-2;Q15067-3	543;505	_LLK[GlyGly (K)]IQDK_.2	ACOX1_K545_M1	1	1	NaN	267.017	NaN	NaN	1313.77	NaN
ACOX3	O15254;O15254-2	235	_TLLPM[Oxidation (M)]PGVM[Oxidation (M)]VGDIGK[GlyGly (K)]K_.3	ACOX3_K249_M1	1	1	4272.51	969.964	NaN	2879.37	3171.04	1059.43
ACOX3	O15254;O15254-2	277	_M[Oxidation (M)]GDVTPEGTYVSPFK[GlyGly (K)]DVR_.3	ACOX3_K291_M1	1	1	11254.2	15264.2	23942.6	15348.9	13136.1	11445.8
ACOX3	O15254;O15254-2	481	_SPLK[GlyGly (K)]SVDFLDAYPGILDQK_.3	ACOX3_K484_M1	1	1	NaN	3855.08	6018.01	5249.55	4393.99	NaN
ACOX3	O15254;O15254-2	64	_SPGADLSLEK[GlyGly (K)]YR_.3	ACOX3_K73_M1	1	1	1764.04	NaN	NaN	2924.98	2528.92	NaN
ACP1	P24666;P24666-2;P24666-3	112;78	_AK[GlyGly (K)]IELLGSYDPQK_.3	ACP1_K113_M1	1	1	8525.71	6743.26	NaN	7479.64	7186.7	6514.16
ACP1	P24666;P24666-2;P24666-3	152;118	_AFLEK[GlyGly (K)]AH_.2	ACP1_K156_M1	1	1	3911.42	4079.32	3674.14	2898.73	3836.28	4181.26
ACP2	P11117	151	_LLK[GlyGly (K)]FPLGPCPR_.3	ACP2_K153_M1	1	1	10517.2	10490.3	16546.9	9316.65	13354	14487.6
ACP2	P11117	235	_LK[GlyGly (K)]DFSFR_.2;_LK[GlyGly (K)]DFSFR_.3	ACP2_K236_M1	2	1	7227.7	7972.71	8063.12	8548.21	8402.87	9705.64
ACP6	X5D289	102	_PYSPYDSQYHETTLK[GlyGly (K)]GGM[Oxidation (M)]FAGQLTK_.4	ACP6_K116_M1	1	1	20.5749	464.977	NaN	625.662	157.879	364.801
ACP6	X5D289	220	_QTASLQPGISEDLK[GlyGly (K)]K_.3	ACP6_K233_M1	1	1	4016.24	4469.69	1185.16	3409.38	3058.33	3985.07
ACSL1	B7Z3Z9;E7EPM6;P33121;P33121-3	179;316;350	_LLM[Oxidation (M)]DDLK[GlyGly (K)]VLQPTVFPVVPR_.3	ACSL1_K185_M1	1	1	1759.22	3306.81	2671.38	2297.27	2134.57	4142.96
ACSL1	B7Z3Z9;E7EPM6;P33121;P33121-3	217;354;388	_WLLDFASK[GlyGly (K)]R_.3	ACSL1_K224_M1	1	1	3227.62	2987.05	1923.77	2640.78	2631.66	1422.3
ACSL1	B7Z3Z9;E7EPM6;P33121;P33121-3	341;478;512	_GPNVFQGYLK[GlyGly (K)]DPAK_.3	ACSL1_K350_M1	1	1	5951.69	5920.23	7957.66	7166.88	6493.24	8024.16
ACSL1	B7Z3Z9;E7EPM6;P33121;P33121-3	37;174;208	_LLLEGVENK[GlyGly (K)]LIPGLK_.3	ACSL1_K45_M1	1	1	5342.84	4411.94	4298.36	5631.74	5514	5700.24
ACSL3	O95573	109	_EVLNEEDEVQPNGK[GlyGly (K)]IFK_.3	ACSL3_K122_M1	1	1	2838.61	3353.15	5432.22	4120.88	3072.31	3062.13
ACSL3	O95573	1	_MNNHVSSKPSTM[Oxidation (M)]K[GlyGly (K)]LK_.4	ACSL3_K13_M1	1	1	NaN	7045.41	6753.55	NaN	NaN	5593.37
ACSL3	O95573	215	_ELLQTK[GlyGly (K)]LK_.2	ACSL3_K220_M1	1	1	6193.84	5064.12	6762.09	4596.37	5444.91	4726.01
ACSL3	O95573	221	_LK[GlyGly (K)]DIVSLVPR_.3	ACSL3_K222_M1	1	1	8307.06	9792.61	9632.85	8810.84	10152.5	9162.81
ACSL3	O95573	233	_HIITVDGK[GlyGly (K)]PPTWSEFPK_.3	ACSL3_K240_M1	1	1	NaN	1244.62	NaN	950.443	NaN	NaN
ACSL3	O95573	349	_IGYSSPQTLADQSSK[GlyGly (K)]IK_.3	ACSL3_K363_M1	1	1	5397	5771.84	5775.44	4671.92	5301.54	4110
ACSL3	O95573	417	_M[Oxidation (M)]EQISK[GlyGly (K)]GR_.2;_M[Oxidation (M)]EQISK[GlyGly (K)]GR_.3	ACSL3_K422_M1	2	1	9644.87	3648.82	11630.3	15637.3	11323.3	10576.8
ACSL3	O95573	497	_VGAPLVCCEIK[GlyGly (K)]LK_.3	ACSL3_K507_M1	1	1	7629.63	6781.48	8880.63	6662.21	6275.16	7148.03
ACSL3	O95573	546	_TK[GlyGly (K)]ADFFEDENGQR_.3	ACSL3_K547_M1	1	1	11547.9	10876.1	15172.9	14182.1	11248.9	9557.38
ACSL3	O95573	59	_PVNSK[GlyGly (K)]PDSAYR_.3	ACSL3_K63_M1	1	1	NaN	2878.31	NaN	1449.49	NaN	1955.4
ACSL3	O95573	674	_FEIPVK[GlyGly (K)]IR_.2;_FEIPVK[GlyGly (K)]IR_.3	ACSL3_K679_M1	2	1	20113.6	12519.5	7421.71	16318.1	18642.4	15640.1
ACSL3	O95573	704	_ELK[GlyGly (K)]THYQADIER_.3;_ELK[GlyGly (K)]THYQADIER_.4	ACSL3_K706_M1	2	1	4107.08	3566.26	3776.29	2950.61	3213.79	3597.13
ACSL3	O95573	91	_VFTYAK[GlyGly (K)]NK_.2;_VFTYAK[GlyGly (K)]NK_.3	ACSL3_K96_M1	2	1	7325.43	7816.49	7850.14	6586.96	7611.11	7366.14
ACSL4	O60488;O60488-2	100;59	_EILSEENEM[Oxidation (M)]QPNGK[GlyGly (K)]VFK_.3	ACSL4_K113_M1	1	1	NaN	220.426	1.08754	163.222	57.81	NaN
ACSL4	O60488;O60488-2	224;183	_HIIYVDNK[GlyGly (K)]AINK_.3	ACSL4_K231_M1	1	1	NaN	139.241	NaN	123.434	NaN	NaN
ACSL4	O60488;O60488-2	340;299	_IGYSSPLTLSDQSSK[GlyGly (K)]IK_.3	ACSL4_K354_M1	1	1	8034.16	8297.39	5749.81	6957.46	7169.86	7707.25
ACSL4	O60488;O60488-2	358;317	_GSK[GlyGly (K)]GDCTVLK_.3	ACSL4_K360_M1	1	1	4665.36	3357.58	NaN	2561.83	NaN	6637.37
ACSL4	O60488;O60488-2	398;357	_TLFK[GlyGly (K)]IGYDYK_.2;_TLFK[GlyGly (K)]IGYDYK_.3	ACSL4_K401_M1	2	1	11612.6	10347.9	10541.9	10273.6	11686.2	11547.9
ACSL4	O60488;O60488-2	488;447	_VGAPLICCEIK[GlyGly (K)]LK_.3	ACSL4_K498_M1	1	1	16061.2	20090.3	19425.2	19655.6	18553.5	17393.7
ACSL4	O60488;O60488-2	533;492	_NEEK[GlyGly (K)]TAEDYSVDENGQR_.3	ACSL4_K536_M1	1	1	338.833	181.497	768.435	NaN	NaN	NaN
ACSL4	O60488;O60488-2	577;536	_LQAGEYVSLGK[GlyGly (K)]VEAALK_.3	ACSL4_K587_M1	1	1	4377.57	4855.42	NaN	NaN	NaN	NaN
ACSL4	O60488;O60488-2	607;566	_SDQSYVISFVVPNQK[GlyGly (K)]R_.3	ACSL4_K621_M1	1	1	4278.4	2840.78	4636.82	3427.81	3716.68	3473.09
ACSL4	O60488;O60488-2	655;614	_EAANAM[Oxidation (M)]K[GlyGly (K)]LER_.2;_EAANAM[Oxidation (M)]K[GlyGly (K)]LER_.3	ACSL4_K661_M1	2	1	5083.43	6442.68	5344.45	6453.51	7553.05	8393.97
ACSL4	O60488;O60488-2	665;624	_FEIPIK[GlyGly (K)]VR_.2;_FEIPIK[GlyGly (K)]VR_.3	ACSL4_K670_M1	2	1	23812.9	14770.3	11182.7	19376.5	21608.1	18850.2
ACSL4	O60488;O60488-2	698;657	_NHYLK[GlyGly (K)]DIER_.3	ACSL4_K702_M1	1	1	8413.01	8789.85	NaN	7350.7	8668.56	9748.91
ACSL4	O60488;O60488-2	82;41	_LFDHAVSK[GlyGly (K)]FGK_.3	ACSL4_K89_M1	1	1	1451.19	1253.33	NaN	1269.01	1872.15	1605.64
ACSL5	Q9ULC5;Q9ULC5-3;Q9ULC5-4	400;456	_LIFAK[GlyGly (K)]IQDSLGGR_.3;_LIFAK[GlyGly (K)]IQDSLGGR_.4	ACSL5_K404_M1	2	1	17303.6	19221.1	9012.03	15269.4	20586.8	16942.4
ACSS2	Q9NR19;Q9NR19-2	223	_LVNLK[GlyGly (K)]ELADEALQK_.3	ACSS2_K227_M1	1	1	NaN	2049.5	NaN	NaN	NaN	1496.51
ACSS2	Q9NR19;Q9NR19-2	256	_AELGM[Oxidation (M)]GDSTSQSPPIK[GlyGly (K)]R_.3	ACSS2_K271_M1	1	1	4113.35	3625.99	4235.63	3561.89	4517.81	2318.36
ACSS2	Q9NR19;Q9NR19-2	419;432	_FGDEPVTK[GlyGly (K)]HSR_.3;_FGDEPVTK[GlyGly (K)]HSR_.4	ACSS2_K426_M1	2	1	3663.41	2593.84	NaN	1906.74	NaN	NaN
ACTB	P60709	96	_VAPEEHPVLLTEAPLNPK[GlyGly (K)]ANR_.3;_VAPEEHPVLLTEAPLNPK[GlyGly (K)]ANR_.4	ACTB_K113_M1	2	1	819378	1000240	972214	1045320	757722	835033
ACTB	P60709	117	_EK[GlyGly (K)]M[Oxidation (M)]TQIM[Oxidation (M)]FETFNTPAM[Oxidation (M)]YVAIQAVLSLYASGR_.3;_EK[GlyGly (K)]M[Oxidation (M)]TQIM[Oxidation (M)]FETFNTPAM[Oxidation (M)]YVAIQAVLSLYASGR_.4	ACTB_K118_M1	2	1	764.62	NaN	1597.47	NaN	NaN	651.53
ACTB	P60709	184	_DLTDYLMK[GlyGly (K)]ILTER_.2;_DLTDYLMK[GlyGly (K)]ILTER_.3;_DLTDYLM[Oxidation (M)]K[GlyGly (K)]ILTER_.2;_DLTDYLM[Oxidation (M)]K[GlyGly (K)]ILTER_.3	ACTB_K191_M1	4	1	370939	343205	410791	356824	369144	486928
ACTB	P60709	207	_EIVRDIK[GlyGly (K)]EK_.3	ACTB_K213_M1	1	1	NaN	606.6	NaN	326.294	NaN	NaN
ACTB	P60709	211	_DIK[GlyGly (K)]EK[GlyGly (K)]LCYVALDFEQEM[Oxidation (M)]ATAASSSSLEK_.4	ACTB_K213_M2	1	1	5786.58	4029.41	6189.87	4187.58	4151.09	4360.59
ACTB	P60709	214	_EK[GlyGly (K)]LCYVALDFEQEMATAASSSSLEK_.3;_EK[GlyGly (K)]LCYVALDFEQEM[Oxidation (M)]ATAASSSSLEK_.3	ACTB_K215_M1	2	1	70870.7	61328.6	75672.1	69588.9	40932.6	45686.2
ACTB	P60709	211;214	_DIK[GlyGly (K)]EK[GlyGly (K)]LCYVALDFEQEM[Oxidation (M)]ATAASSSSLEK_.4;_EK[GlyGly (K)]LCYVALDFEQEM[Oxidation (M)]ATAASSSSLEK[GlyGly (K)]SYELPDGQVITIGNER_.4	ACTB_K215_M2	2	1	15584.7	12797.3	21473.4	14849	13783.2	11124.2
ACTB	P60709	216	_LCYVALDFEQEMATAASSSSLEK[GlyGly (K)]SYELPDGQVITIGNER_.4;_LCYVALDFEQEM[Oxidation (M)]ATAASSSSLEK[GlyGly (K)]SYELPDGQVITIGNER_.4	ACTB_K238_M1	2	1	82181.1	71686.8	106305	93004.9	81251	87116.3
ACTB	P60709	214	_EK[GlyGly (K)]LCYVALDFEQEM[Oxidation (M)]ATAASSSSLEK[GlyGly (K)]SYELPDGQVITIGNER_.4	ACTB_K238_M2	1	1	9798.09	8767.88	15283.6	10661.4	9632.08	6763.61
ACTB	P60709	257	_CPEALFQPSFLGM[Oxidation (M)]ESCGIHETTFNSIM[Oxidation (M)]K[GlyGly (K)]CDVDIR_.4	ACTB_K284_M1	1	1	NaN	21340.2	29918.2	31926.7	25268.1	34940.7
ACTB	P60709	291	_K[GlyGly (K)]DLYANTVLSGGTTM[Oxidation (M)]YPGIADR_.3	ACTB_K291_M1	1	1	55584.6	63996.1	68296.9	82663.6	58548.6	63932.2
ACTB	P60709	313	_MQK[GlyGly (K)]EITALAPSTM[Oxidation (M)]K_.3;_M[Oxidation (M)]QK[GlyGly (K)]EITALAPSTMK_.3;_M[Oxidation (M)]QK[GlyGly (K)]EITALAPSTM[Oxidation (M)]K_.2;_M[Oxidation (M)]QK[GlyGly (K)]EITALAPSTM[Oxidation (M)]K_.3	ACTB_K315_M1	4	1	426112	443507	384020	425207	385180	415922
ACTB	P60709	313	_M[Oxidation (M)]QK[GlyGly (K)]EITALAPSTM[Oxidation (M)]K[GlyGly (K)]IK_.3;_M[Oxidation (M)]QK[GlyGly (K)]EITALAPSTM[Oxidation (M)]K[GlyGly (K)]IK_.4	ACTB_K315_M2	2	1	72212.5	83596.4	87979.1	78326.6	78500	69957.7
ACTB	P60709	316	_EITALAPSTM[Oxidation (M)]K[GlyGly (K)]IK_.2;_EITALAPSTM[Oxidation (M)]K[GlyGly (K)]IK_.3	ACTB_K326_M1	2	1	862638	981904	1127170	834355	894572	797502
ACTB	P60709	316;313	_EITALAPSTM[Oxidation (M)]K[GlyGly (K)]IK[GlyGly (K)]IIAPPER_.4;_M[Oxidation (M)]QK[GlyGly (K)]EITALAPSTM[Oxidation (M)]K[GlyGly (K)]IK_.3;_M[Oxidation (M)]QK[GlyGly (K)]EITALAPSTM[Oxidation (M)]K[GlyGly (K)]IK_.4	ACTB_K326_M2	3	1	82629.2	91925.6	98246.7	87717	87978.2	78539.3
ACTB	P60709	327	_IK[GlyGly (K)]IIAPPER_.2;_IK[GlyGly (K)]IIAPPER_.3	ACTB_K328_M1	2	1	642436	752026	583483	683028	622852	824344
ACTB	P60709	316	_EITALAPSTM[Oxidation (M)]K[GlyGly (K)]IK[GlyGly (K)]IIAPPER_.4	ACTB_K328_M2	1	1	10416.6	8329.25	NaN	NaN	NaN	NaN
ACTB	P60709	40	_HQGVMVGM[Oxidation (M)]GQK[GlyGly (K)]DSYVGDEAQSK_.4;_HQGVM[Oxidation (M)]VGMGQK[GlyGly (K)]DSYVGDEAQSK_.4;_HQGVM[Oxidation (M)]VGM[Oxidation (M)]GQK[GlyGly (K)]DSYVGDEAQSK_.3;_HQGVM[Oxidation (M)]VGM[Oxidation (M)]GQK[GlyGly (K)]DSYVGDEAQSK_.4	ACTB_K50_M1	4	1	165583	191017	176846	165595	144713	125732
ACTB	P60709	40	_HQGVM[Oxidation (M)]VGM[Oxidation (M)]GQK[GlyGly (K)]DSYVGDEAQSK[GlyGly (K)]R_.4;_HQGVM[Oxidation (M)]VGM[Oxidation (M)]GQK[GlyGly (K)]DSYVGDEAQSK[GlyGly (K)]R_.5	ACTB_K50_M2	2	1	62822.4	NaN	52126.7	45958.2	48407.8	44087.6
ACTB	P60709	51	_DSYVGDEAQSK[GlyGly (K)]R_.2;_DSYVGDEAQSK[GlyGly (K)]R_.3	ACTB_K61_M1	2	1	517560	409457	489335	524002	474244	402584
ACTB	P60709	40	_HQGVM[Oxidation (M)]VGM[Oxidation (M)]GQK[GlyGly (K)]DSYVGDEAQSK[GlyGly (K)]R_.4;_HQGVM[Oxidation (M)]VGM[Oxidation (M)]GQK[GlyGly (K)]DSYVGDEAQSK[GlyGly (K)]R_.5	ACTB_K61_M2	2	1	62822.4	NaN	52126.7	45958.2	48407.8	44087.6
ACTC1	P68032	65	_GILTLK[GlyGly (K)]YPIEHGIITNWDDM[Oxidation (M)]EK_.3;_GILTLK[GlyGly (K)]YPIEHGIITNWDDM[Oxidation (M)]EK_.4	ACTC1_K70_M1	2	1	73530.7	65827.9	60162.9	69537.6	74535.5	53901.8
ACTC1	P68032	71	_YPIEHGIITNWDDM[Oxidation (M)]EK[GlyGly (K)]IWHHTFYNELR_.4;_YPIEHGIITNWDDM[Oxidation (M)]EK[GlyGly (K)]IWHHTFYNELR_.5	ACTC1_K86_M1	2	1	6738.42	6828.35	6722.7	2900.73	4783.33	3275.58
ACTL6A	O96019;O96019-2	165;123	_STGLILDSGATHTTAIPVHDGYVLQQGIVK[GlyGly (K)]SPLAGDFITM[Oxidation (M)]QCR_.5	ACTL6A_K194_M1	1	1	NaN	7326.69	NaN	5165.93	6007.89	NaN
ACTL6A	O96019;O96019-2	208;166	_ELFQEM[Oxidation (M)]NIELVPPYM[Oxidation (M)]IASK[GlyGly (K)]EAVR_.3	ACTL6A_K226_M1	1	1	22082.9	21585.8	20739.5	20630.3	16528.1	18242.2
ACTL6A	O96019;O96019-2	231;189	_EGSPANWK[GlyGly (K)]R_.3	ACTL6A_K238_M1	1	1	NaN	1920.08	1816.97	1714.29	1102.63	NaN
ACTL6A	O96019;O96019-2	241;199	_EK[GlyGly (K)]LPQVTR_.2;_EK[GlyGly (K)]LPQVTR_.3	ACTL6A_K242_M1	2	1	23879.1	27129.8	23559.7	24726	21673.8	22444.5
ACTL6A	O96019;O96019-2	302;260	_LK[GlyGly (K)]IPEGLFDPSNVK_.3	ACTL6A_K303_M1	1	1	91479.2	91147.9	101899	96078.3	88395.2	96324.1
ACTL6A	O96019;O96019-2	367;325	_ELSQK[GlyGly (K)]TPPSM[Oxidation (M)]R_.3	ACTL6A_K371_M1	1	1	23471.9	29503	19949.8	21978.6	16732.4	20356.7
ACTL6A	O96019;O96019-2	378;336	_LK[GlyGly (K)]LIANNTTVER_.3	ACTL6A_K379_M1	1	1	NaN	NaN	10715.6	NaN	8016.59	10044.1
ACTL6A	O96019;O96019-2	414;372	_QEYEEGGK[GlyGly (K)]QCVER_.3	ACTL6A_K421_M1	1	1	1406.37	1991.26	2504.46	2453.4	859.564	1193.36
ACTL6A	O96019;O96019-2	61;19	_GK[GlyGly (K)]QGGPTYYIDTNALR_.3	ACTL6A_K62_M1	1	1	29583.3	33708.4	34307.6	36497.8	30519.8	32020.2
ACTN1	P12814	301	_VPENTM[Oxidation (M)]HAM[Oxidation (M)]QQK[GlyGly (K)]LEDFR_.4	ACTN1_K312_M1	1	1	1416.99	NaN	NaN	1352.62	104.27	809.404
ACTN4	O43707	324	_TIQEM[Oxidation (M)]QQK[GlyGly (K)]LEDFR_.3	ACTN4_K331_M1	1	1	NaN	756.578	NaN	562.215	NaN	NaN
ACTN4	O43707	347	_VQEK[GlyGly (K)]CQLEINFNTLQTK_.3	ACTN4_K350_M1	1	1	4284.19	4116.42	4566.71	3421.3	3870.43	2465.55
ACTN4	O43707	411	_LDHLAEK[GlyGly (K)]FR_.3	ACTN4_K417_M1	1	1	139.971	NaN	NaN	132.916	NaN	NaN
ACTN4	O43707	420	_QK[GlyGly (K)]ASIHEAWTDGK_.3	ACTN4_K421_M1	1	1	701.612	1118.6	984.671	572.867	790.765	452.755
ACTN4	K7EJH8	41	_M[Oxidation (M)]LDAEDIVGTLRPDEK[GlyGly (K)]AIM[Oxidation (M)]TYVSCFYHAFSGAQK_.6	ACTN4_K56_M1	1	1	26425.9	30521.7	29153	NaN	22870	NaN
ACTR10	Q9NZ32	145	_ESLVLPIYEGIPVLNCWGALPLGGK[GlyGly (K)]ALHK_.4	ACTR10_K169_M1	1	1	1341.77	1651.71	1745.23	820.75	NaN	NaN
ACTR10	Q9NZ32	170	_ALHK[GlyGly (K)]ELETQLLEQCTVDTSVAK_.3;_ALHK[GlyGly (K)]ELETQLLEQCTVDTSVAK_.4	ACTR10_K173_M1	2	1	NaN	4879.7	3131.54	4601.63	4635.78	4323.9
ACTR10	Q9NZ32	192	_EQSLPSVM[Oxidation (M)]GSVPEGVLEDIK[GlyGly (K)]AR_.3	ACTR10_K211_M1	1	1	10769.6	10111	11018.9	15448.1	10439	8653.41
ACTR10	Q9NZ32	214	_TCFVSDLK[GlyGly (K)]R_.3	ACTR10_K221_M1	1	1	5812.78	7602.9	4470.24	6068.92	7902.98	6041.97
ACTR10	Q9NZ32	223	_GLK[GlyGly (K)]IQAAK_.2	ACTR10_K225_M1	1	1	1050.91	931.616	830.716	NaN	NaN	NaN
ACTR10	Q9NZ32	14	_TAVVIDLGEAFTK[GlyGly (K)]CGFAGETGPR_.3	ACTR10_K26_M1	1	1	16119.8	15935.6	17091	13796.2	13405.4	13530.5
ACTR10	Q9NZ32	372	_SVSK[GlyGly (K)]EYYNQTGR_.3	ACTR10_K375_M1	1	1	4585.23	3167.51	2804.17	3948.97	3183.77	3163.39
ACTR1A	P61163	221	_ACYLSINPQK[GlyGly (K)]DETLETEK_.3	ACTR1A_K230_M1	1	1	1879.54	3093.18	3057.43	3840.18	1817.55	3059.97
ACTR1A	P61163	231	_DETLETEK[GlyGly (K)]AQYYLPDGSTIEIGPSR_.3	ACTR1A_K238_M1	1	1	16978.4	14943.7	21014.9	18277.2	14157.4	15860.7
ACTR1A	P61163	314	_LLSEVK[GlyGly (K)]K_.2;_LLSEVK[GlyGly (K)]K_.3	ACTR1A_K319_M1	2	1	10340.3	10530.2	8967.92	8469.81	10996.9	11422.1
ACTR1A	P61163	321	_LAPK[GlyGly (K)]DVK_.2	ACTR1A_K324_M1	1	1	1426.67	740.14	NaN	1241.58	NaN	1457.81
ACTR1A	P61163	23	_AGFAGDQIPK[GlyGly (K)]YCFPNYVGR_.3	ACTR1A_K32_M1	1	1	3498.31	4495.07	2660	3353.59	3497.26	313.188
ACTR1A	P61163	337	_LYSTWIGGSILASLDTFK[GlyGly (K)]K_.3	ACTR1A_K354_M1	1	1	819.358	666.987	737.84	910.304	1024.38	NaN
ACTR1A	P61163	89	_IWQYVYSK[GlyGly (K)]DQLQTFSEEHPVLLTEAPLNPR_.4	ACTR1A_K96_M1	1	1	16066.3	15598.9	15301.8	14973.4	10815.7	10909.1
ACTR1B	P42025	328	_IK[GlyGly (K)]ISAPQER_.3	ACTR1B_K329_M1	1	1	948.619	1076.51	943.135	NaN	NaN	872.003
ACTR2	P61160	104	_NCK[GlyGly (K)]ILLTEPPM[Oxidation (M)]NPTK_.2;_NCK[GlyGly (K)]ILLTEPPM[Oxidation (M)]NPTK_.3	ACTR2_K106_M1	2	1	127975	111460	118588	129784	108611	98837
ACTR2	P61160	107	_ILLTEPPM[Oxidation (M)]NPTK[GlyGly (K)]NR_.2;_ILLTEPPM[Oxidation (M)]NPTK[GlyGly (K)]NR_.3	ACTR2_K118_M1	2	1	218498	220555	193563	213370	196061	178169
ACTR2	P61160	8	_VVVCDNGTGFVK[GlyGly (K)]CGYAGSNFPEHIFPALVGR_.4	ACTR2_K19_M1	1	1	23692.1	26336.8	27339.9	25651.7	22757.2	21036.4
ACTR2	P61160	220	_LCYVGYNIEQEQK[GlyGly (K)]LALETTVLVESYTLPDGR_.3	ACTR2_K232_M1	1	1	3293.95	3053.17	NaN	2738.61	2122.15	1927.94
ACTR2	P61160	251	_IIK[GlyGly (K)]VGGER_.2;_IIK[GlyGly (K)]VGGER_.3	ACTR2_K253_M1	2	1	176996	189310	166291	169949	153162	177183
ACTR2	P61160	295	_SEFYK[GlyGly (K)]HIVLSGGSTM[Oxidation (M)]YPGLPSR_.3;_SEFYK[GlyGly (K)]HIVLSGGSTM[Oxidation (M)]YPGLPSR_.4	ACTR2_K299_M1	2	1	75524	73314	100075	74833.1	60264	68002
ACTR2	P61160	320	_ELK[GlyGly (K)]QLYLER_.2;_ELK[GlyGly (K)]QLYLER_.3	ACTR2_K322_M1	2	1	114556	148338	96691	136765	150597	141051
ACTR2	P61160	329	_VLK[GlyGly (K)]GDVEK_.2;_VLK[GlyGly (K)]GDVEK_.3	ACTR2_K331_M1	2	1	60829.7	54487.2	55636.5	68780.7	40556.5	62467.1
ACTR2	P61160	329	_VLK[GlyGly (K)]GDVEK[GlyGly (K)]LSK_.3;_VLK[GlyGly (K)]GDVEK[GlyGly (K)]LSK_.4	ACTR2_K331_M2	2	1	2756.28	2534.65	1922.2	2088.13	1917.92	3153.79
ACTR2	P61160	332	_GDVEK[GlyGly (K)]LSK_.2	ACTR2_K336_M1	1	1	37331.4	34804	42349.9	44178.5	25653.8	50129.2
ACTR2	P61160	332;329	_GDVEK[GlyGly (K)]LSK[GlyGly (K)]FK_.3;_VLK[GlyGly (K)]GDVEK[GlyGly (K)]LSK_.3;_VLK[GlyGly (K)]GDVEK[GlyGly (K)]LSK_.4	ACTR2_K336_M2	3	1	5256.07	5439.63	4041.55	5258.28	5526.39	5338.89
ACTR2	P61160	332	_GDVEK[GlyGly (K)]LSK[GlyGly (K)]FK_.3	ACTR2_K339_M2	1	1	2499.79	2904.99	NaN	3071.8	3608.47	2544.67
ACTR2	P61160	352	_HM[Oxidation (M)]VFLGGAVLADIM[Oxidation (M)]K[GlyGly (K)]DK_.3	ACTR2_K366_M1	1	1	24976.5	26794.6	29344.3	25246.1	19439.5	21873.4
ACTR2	P61160	367	_DK[GlyGly (K)]DNFWM[Oxidation (M)]TR_.3	ACTR2_K368_M1	1	1	9026.4	6771.68	10492.5	8352.8	3863.49	6180
ACTR2	P61160	376	_QEYQEK[GlyGly (K)]GVR_.2;_QEYQEK[GlyGly (K)]GVR_.3	ACTR2_K381_M1	2	1	31884	21350.9	22577.5	26857.4	20888.9	14576.2
ACTR2	P61160	385	_VLEK[GlyGly (K)]LGVTVR_.2;_VLEK[GlyGly (K)]LGVTVR_.3	ACTR2_K388_M1	2	1	83934.5	73489.4	86192.5	74223.2	68528.4	79322.9
ACTR2	P61160	43	_STTK[GlyGly (K)]VGNIEIK_.2;_STTK[GlyGly (K)]VGNIEIK_.3	ACTR2_K46_M1	2	1	72893.8	77615.2	72363.4	83792.7	72652	71437.6
ACTR2	P61160	43	_STTK[GlyGly (K)]VGNIEIK[GlyGly (K)]DLM[Oxidation (M)]VGDEASELR_.4	ACTR2_K46_M2	1	1	NaN	649.527	NaN	602.432	560.474	NaN
ACTR2	P61160	47	_VGNIEIK[GlyGly (K)]DLM[Oxidation (M)]VGDEASELR_.3	ACTR2_K53_M1	1	1	66192.2	43857.6	63016.4	50122	38743.8	33487.9
ACTR2	P61160	43	_STTK[GlyGly (K)]VGNIEIK[GlyGly (K)]DLM[Oxidation (M)]VGDEASELR_.4	ACTR2_K53_M2	1	1	NaN	649.527	NaN	602.432	560.474	NaN
ACTR2	P61160	7	_K[GlyGly (K)]VVVCDNGTGFVK_.3	ACTR2_K7_M1	1	1	4464.08	NaN	5084.01	4478.31	3598.32	4051.52
ACTR2	P61160	87	_HLWDYTFGPEK[GlyGly (K)]LNIDTR_.3;_HLWDYTFGPEK[GlyGly (K)]LNIDTR_.4	ACTR2_K97_M1	2	1	12841.2	11709.4	18558.2	16076.2	12219.8	11283.5
ACTR3B	Q9P1U1;Q9P1U1-3	162	_TLTGIVIDSGDGVTHVIPVAEGYVIGSCIK[GlyGly (K)]HIPIAGR_.5	ACTR3B_K191_M1	1	1	10177.2	NaN	9133.33	NaN	10163.6	8006.25
ACTR3B	Q9P1U1;Q9P1U1-3	229	_EK[GlyGly (K)]YCYICPDIVK_.3	ACTR3B_K230_M1	1	1	4774.45	3598.08	3258.11	4299.47	4798.99	4206.42
ACTR3B	Q9P1U1;Q9P1U1-3	231	_YCYICPDIVK[GlyGly (K)]EFAK_.3	ACTR3B_K240_M1	1	1	5533.19	6270.69	4495.13	5483.64	5836.27	5822.2
ACTR3B	Q9P1U1;Q9P1U1-3	39	_ESAK[GlyGly (K)]VVDQAQR_.3	ACTR3B_K42_M1	1	1	2539.46	1815.73	2878.97	2447.45	3678.13	852.363
ACTR3B	Q9P1U1;Q9P1U1-3	70	_PTYATK[GlyGly (K)]WPIR_.3	ACTR3B_K75_M1	1	1	NaN	3575.13	3128.81	4658.47	4378.85	5200.7
ACTR3B	Q9P1U1;Q9P1U1-3	92	_FM[Oxidation (M)]EQVVFK[GlyGly (K)]YLR_.3	ACTR3B_K99_M1	1	1	4117.09	2603.12	4675.68	3558.32	4165.31	4845.36
ACTR3	P61158	162	_TLTGTVIDSGDGVTHVIPVAEGYVIGSCIK[GlyGly (K)]HIPIAGR_.5	ACTR3_K191_M1	1	1	11295.6	11603.4	NaN	10872.6	9257.26	9826.39
ACTR3	P61158	231	_YSYVCPDLVK[GlyGly (K)]EFNK_.3	ACTR3_K240_M1	1	1	15922.6	14997.9	18578.4	18689.6	18891.9	17483.3
ACTR3	P61158	241	_EFNK[GlyGly (K)]YDTDGSK_.2;_EFNK[GlyGly (K)]YDTDGSK_.3	ACTR3_K244_M1	2	1	5230.38	5769.05	6013.12	6802.05	6656.54	6197.12
ACTR3	P61158	245	_YDTDGSK[GlyGly (K)]WIK_.3	ACTR3_K251_M1	1	1	NaN	326.34	246.637	107.584	392.792	194.319
ACTR3	P61158	252	_WIK[GlyGly (K)]QYTGINAISK_.3	ACTR3_K254_M1	1	1	1687.2	1395.8	1797.74	2088.92	1497.44	1616.78
ACTR3	P61158	255	_QYTGINAISK[GlyGly (K)]K_.3	ACTR3_K264_M1	1	1	8480.16	7964.07	6153.22	6754.97	6160.71	6846.07
ACTR3	P61158	347	_LK[GlyGly (K)]LSEELSGGR_.2;_LK[GlyGly (K)]LSEELSGGR_.3	ACTR3_K348_M1	2	1	22203.5	26368.8	20914.2	24924.5	25109.6	23750.7
ACTR3	P61158	19	_LGYAGNTEPQFIIPSCIAIK[GlyGly (K)]ESAK_.3	ACTR3_K38_M1	1	1	2654.5	3143.25	2628.21	2635.75	2606.02	2098.06
ACTR3	P61158	39	_ESAK[GlyGly (K)]VGDQAQR_.2;_ESAK[GlyGly (K)]VGDQAQR_.3	ACTR3_K42_M1	2	1	3672.93	6072.73	3058.66	3419.77	3739.97	4358.57
ACTR3	P61158	51	_VM[Oxidation (M)]K[GlyGly (K)]GVDDLDFFIGDEAIEK_.3	ACTR3_K53_M1	1	1	9450.43	10354.8	13508.9	9063.62	11864.4	9743.49
ACTR3	P61158	51	_VM[Oxidation (M)]K[GlyGly (K)]GVDDLDFFIGDEAIEK[GlyGly (K)]PTYATK_.4	ACTR3_K53_M2	1	1	NaN	NaN	1047.87	NaN	1476.38	NaN
ACTR3	P61158	51	_VM[Oxidation (M)]K[GlyGly (K)]GVDDLDFFIGDEAIEK[GlyGly (K)]PTYATK_.4	ACTR3_K69_M2	1	1	NaN	NaN	1047.87	NaN	1476.38	NaN
ACTR3	P61158	92	_FM[Oxidation (M)]EQVIFK[GlyGly (K)]YLR_.3	ACTR3_K99_M1	1	1	20488.6	20360.7	28178.7	23473.2	19637.7	18016.1
ACTR5	Q9H9F9	203	_LDAK[GlyGly (K)]NCK_.2	ACTR5_K206_M1	1	1	890.218	NaN	NaN	2050.25	2514.35	NaN
ACTR5	Q9H9F9	284	_LLGSTLTSEEK[GlyGly (K)]QER_.3	ACTR5_K294_M1	1	1	NaN	NaN	NaN	NaN	2364.6	2681.3
ACTR5	Q9H9F9	561	_GGEYLK[GlyGly (K)]EHCASNIYVPIR_.4	ACTR5_K566_M1	1	1	3318.91	3999.17	2907.9	NaN	NaN	2660.67
ACTR6	Q9GZN1	219	_DM[Oxidation (M)]DIAK[GlyGly (K)]LK_.2;_DM[Oxidation (M)]DIAK[GlyGly (K)]LK_.3	ACTR6_K224_M1	2	1	8434.58	8391.26	8799.81	8901.48	10727.3	10656.5
ACTR6	Q9GZN1	225	_LK[GlyGly (K)]GEENTVM[Oxidation (M)]IDYVLPDFSTIK_.3	ACTR6_K226_M1	1	1	4093.17	4669.79	5567.85	4166.84	4905.25	5451.97
ACTR6	Q9GZN1	253	_EEM[Oxidation (M)]VLSGK[GlyGly (K)]YK_.3	ACTR6_K260_M1	1	1	1594.51	1876.07	2119.32	1640.35	1528.24	1466.09
ACTR6	Q9GZN1	37	_LK[GlyGly (K)]TFTANQIDEIK_.3	ACTR6_K38_M1	1	1	2077.73	3277.85	1151.15	3270.14	3039.85	3376.08
ACTR6	Q9GZN1	39	_TFTANQIDEIK[GlyGly (K)]DPSGLFYILPFQK_.3	ACTR6_K49_M1	1	1	NaN	NaN	3667.59	NaN	3175.44	NaN
ACTR8	Q9H981;Q9H981-2	219;108	_YLEIPLK[GlyGly (K)]DLK_.3	ACTR8_K225_M1	1	1	4090.49	4553.42	NaN	3811.72	3477.55	3685.06
ACTR8	Q9H981;Q9H981-2	331;220	_ECQLTNK[GlyGly (K)]MDCLLLQHLK_.3;_ECQLTNK[GlyGly (K)]M[Oxidation (M)]DCLLLQHLK_.4	ACTR8_K337_M1	2	1	9070.85	10126.6	7911.52	10289.8	8253.32	9433.93
ACTR8	Q9H981;Q9H981-2	444;333	_SASK[GlyGly (K)]PIGFEGDLR_.3	ACTR8_K447_M1	1	1	NaN	4653.01	NaN	NaN	3007.18	6895.35
ACTR8	Q9H981;Q9H981-2	499;388	_TAISLFEGK[GlyGly (K)]ALGLDK_.3	ACTR8_K507_M1	1	1	7651.5	9100.54	11885.9	11637.3	7943.13	8381.82
ACTRT3	Q9BYD9	87	_HIYDYNLK[GlyGly (K)]LK_.3	ACTRT3_K94_M1	1	1	2180.63	2619.33	2302.02	1981.03	2474.35	3728.14
ACVR1B	P36896;P36896-2;P36896-4;P36896-5	162;110	_LDM[Oxidation (M)]EDPSCEM[Oxidation (M)]CLSK[GlyGly (K)]DK_.3	ACVR1B_K175_M1	1	1	1750.49	1200.13	1422.44	915.879	880.441	640.173
ACVR1B	P36896;P36896-2;P36896-4;P36896-5	206;154	_TIVLQEIIGK[GlyGly (K)]GR_.3	ACVR1B_K215_M1	1	1	16475.5	20503.7	15966.9	16937.7	19176.1	20466.4
ACVR1B	P36896;P36896-2;P36896-4;P36896-5	338;379;286	_SK[GlyGly (K)]NILVK_.2	ACVR1B_K339_M1	1	1	NaN	NaN	NaN	NaN	678.268	415.362
ACVR1B	P36896;P36896-2;P36896-4;P36896-5	380;421;328	_YM[Oxidation (M)]APEVLDETINM[Oxidation (M)]K[GlyGly (K)]HFDSFK_.4	ACVR1B_K393_M1	1	1	4842.43	4977.62	3182.62	6358.82	5564.88	5273.47
ACVR2A	P27037;P27037-2	191;83	_PLQLLEVK[GlyGly (K)]AR_.3	ACVR2A_K198_M1	1	1	10558.7	11368.8	8978.96	11788.2	12479.2	10848.3
ACVR2A	P27037;P27037-2	243;135	_HENILQFIGAEK[GlyGly (K)]R_.3	ACVR2A_K254_M1	1	1	5576.67	4579.81	1771.71	4927.85	3599.2	4969.73
ACVR2A	P27037;P27037-2	299;191	_GLAYLHEDIPGLK[GlyGly (K)]DGHK_.4	ACVR2A_K311_M1	1	1	642.052	1202.97	NaN	NaN	NaN	NaN
ACVR2A	P27037;P27037-2	347;239	_FEAGK[GlyGly (K)]SAGDTHGQVGTR_.4	ACVR2A_K351_M1	1	1	NaN	600.164	NaN	658.984	NaN	395.322
ACVR2B	Q13705	189	_PLQLLEIK[GlyGly (K)]AR_.3	ACVR2B_K196_M1	1	1	19905.6	20754.5	28112.7	19983.6	16510.8	15840.8
ACVR2B	Q13705	218	_IFPLQDK[GlyGly (K)]QSWQSER_.3	ACVR2B_K224_M1	1	1	NaN	1650.62	NaN	2536.63	NaN	NaN
ACVR2B	Q13705	232	_EIFSTPGM[Oxidation (M)]K[GlyGly (K)]HENLLQFIAAEK_.4	ACVR2B_K240_M1	1	1	4670.2	3821.39	2953.87	3296.76	2796.33	3820.86
ACVR2B	Q13705	241	_HENLLQFIAAEK[GlyGly (K)]R_.3	ACVR2B_K252_M1	1	1	20131.8	15152.4	12115	NaN	13326.5	11795
ACVR2B	Q13705	324	_SK[GlyGly (K)]NVLLK_.2	ACVR2B_K325_M1	1	1	NaN	NaN	1381.8	NaN	NaN	1359.5
ACVR2B	Q13705	326	_NVLLK[GlyGly (K)]SDLTAVLADFGLAVR_.3	ACVR2B_K330_M1	1	1	NaN	459.601	1809.82	NaN	1556.65	NaN
ACVR2B	Q13705	346	_FEPGK[GlyGly (K)]PPGDTHGQVGTR_.3;_FEPGK[GlyGly (K)]PPGDTHGQVGTR_.4	ACVR2B_K350_M1	2	1	3450.21	3990.49	3298.77	3378.66	2374.97	2841.87
ADAL	Q6DHV7;Q6DHV7-2	131	_QSK[GlyGly (K)]QENLDIDVR_.3	ADAL_K133_M1	1	1	1979.65	2005.25	NaN	NaN	NaN	NaN
ADAL	Q6DHV7;Q6DHV7-2	151	_GGPLVAK[GlyGly (K)]ETVK_.3	ADAL_K157_M1	1	1	360.571	436.178	NaN	210.037	747.522	NaN
ADAL	Q6DHV7;Q6DHV7-2	190	_DFLEPLLEAK[GlyGly (K)]K_.3	ADAL_K199_M1	1	1	2923.44	2991.47	NaN	2347.41	2760.62	2802.93
ADAL	Q6DHV7;Q6DHV7-2	205	_LALHLSEIPNQK[GlyGly (K)]K_.4	ADAL_K216_M1	1	1	NaN	408.534	385.857	NaN	684.04	920.393
ADAM10	O14672	31	_HYEGLSYNVDSLHQK[GlyGly (K)]HQR_.4	ADAM10_K45_M1	1	1	NaN	246.111	NaN	NaN	NaN	157.591
ADAM15	Q13444;Q13444-10;Q13444-12;Q13444-2;Q13444-3;Q13444-4;Q13444-5;Q13444-6;Q13444-7;Q13444-8;Q13444-9	214;224	_TVELVIVADHSEAQK[GlyGly (K)]YR_.3	ADAM15_K228_M1	1	1	1445.75	1770.55	NaN	NaN	1865.31	2384.78
ADAM15	Q13444;Q13444-10;Q13444-12;Q13444-2;Q13444-3;Q13444-4;Q13444-5;Q13444-6;Q13444-7;Q13444-8;Q13444-9	42;52	_EPLEPQVLQDDLPISLK[GlyGly (K)]K_.3	ADAM15_K58_M1	1	1	13971.6	17672.9	18058.6	13703.6	11619.7	10817.7
ADAM15	Q13444;Q13444-10;Q13444-12;Q13444-2;Q13444-3;Q13444-4;Q13444-5;Q13444-6;Q13444-7;Q13444-8;Q13444-9	59;69	_K[GlyGly (K)]VLQTSLPEPLR_.3	ADAM15_K59_M1	1	1	13340.6	16338.6	19271.1	14000.8	11938.4	11719.9
ADAM15	Q13444;Q13444-10;Q13444-12;Q13444-2;Q13444-3;Q13444-4;Q13444-5;Q13444-6;Q13444-7;Q13444-8;Q13444-9	71;81	_IK[GlyGly (K)]LELDGDSHILELLQNR_.4	ADAM15_K72_M1	1	1	2750.32	NaN	2645.94	NaN	2390.1	1722.1
ADAM9	Q13443	171	_EPLK[GlyGly (K)]CGVSNK_.3	ADAM9_K174_M1	1	1	1233.64	3830.01	2784.31	5562.34	NaN	5812.79
ADAM9	Q13443	538	_DCFIEVNSK[GlyGly (K)]GDR_.3	ADAM9_K546_M1	1	1	NaN	605.83	1244.46	NaN	1377.8	NaN
ADAM9	Q13443	733	_SQTYESDGK[GlyGly (K)]NQANPSR_.3	ADAM9_K741_M1	1	1	5147.28	5044.92	3953.76	2898.34	3678.99	3345.95
ADAMTS1	Q9UHI8	168	_LATAAPGEK[GlyGly (K)]PPAPLQFHLLR_.4	ADAMTS1_K176_M1	1	1	3787.91	4546.4	2595.89	3228.05	2410.41	NaN
ADAR	P55265;P55265-4	1033;1076	_TM[Oxidation (M)]SCSDK[GlyGly (K)]ILR_.3	ADAR_K1039_M1	1	1	604.192	NaN	NaN	NaN	NaN	851.634
ADAR	P55265;P55265-4	1109;1152	_VSIYDSK[GlyGly (K)]R_.2	ADAR_K1115_M1	1	1	NaN	449.326	NaN	NaN	972.108	NaN
ADAR	P55265;P55265-4	155;198	_ATTAHDLSGK[GlyGly (K)]LGTPK_.4	ADAR_K164_M1	1	1	310.128	NaN	206.54	NaN	NaN	NaN
ADAR	P55265;P55265-4	368;411	_NTNSVPETAPAAIPETK[GlyGly (K)]R_.3	ADAR_K384_M1	1	1	1446.57	NaN	NaN	318.248	NaN	NaN
ADAR	P55265;P55265-4	432;475	_LK[GlyGly (K)]PPVHYNGPSK_.3	ADAR_K433_M1	1	1	NaN	NaN	NaN	NaN	979.226	1234.11
ADAR	P55265;P55265-4	556;599	_VAK[GlyGly (K)]QDAAM[Oxidation (M)]K_.3	ADAR_K558_M1	1	1	3794.25	2384.34	2542.52	NaN	2769.24	2001.87
ADAR	P55265;P55265-4	581;624	_SEESSHYSTEK[GlyGly (K)]ESEK_.3	ADAR_K591_M1	1	1	NaN	NaN	NaN	NaN	242.1	169.898
ADAR	P55265;P55265-4	592;635	_ESEK[GlyGly (K)]TAESQTPTPSATSFFSGK_.3	ADAR_K595_M1	1	1	1318.2	1296.78	774.422	958.201	NaN	667.576
ADAR	P55265;P55265-4	634;677	_LLSK[GlyGly (K)]EGPAHEPK_.3;_LLSK[GlyGly (K)]EGPAHEPK_.4	ADAR_K637_M1	2	1	2330.72	4637.48	2896.54	3816.38	3640.51	4719.01
ADAR	P55265;P55265-4	715;758	_K[GlyGly (K)]IGELVR_.2	ADAR_K715_M1	1	1	NaN	1601.09	NaN	NaN	758.211	1209.14
ADAR	P55265;P55265-4	746;789	_LVDQSGPPHEPK[GlyGly (K)]FVYQAK_.4	ADAR_K757_M1	1	1	1419.44	853.277	NaN	NaN	NaN	NaN
ADAR	P55265;P55265-4	779;822	_QGK[GlyGly (K)]QEAADAALR_.3	ADAR_K781_M1	1	1	2053.15	2535.83	2100.48	2799.43	2281.24	2327.39
ADAR	P55265;P55265-4	791;834	_VLIGENEK[GlyGly (K)]AER_.2;_VLIGENEK[GlyGly (K)]AER_.3	ADAR_K798_M1	2	1	8569.37	7890.1	8176.62	7588.42	7701.98	6978.93
ADAR	P55265;P55265-4	893;936	_CVK[GlyGly (K)]GDSLSLK_.3	ADAR_K895_M1	1	1	555.348	602.659	NaN	388.148	NaN	NaN
ADAR	P55265;P55265-4	930;973	_YNSQTAK[GlyGly (K)]DSIFEPAK_.3	ADAR_K936_M1	1	1	1445.15	1737.59	1408.86	622.669	NaN	2192.02
ADAR	P55265;P55265-4	937;980	_DSIFEPAK[GlyGly (K)]GGEK_.3	ADAR_K944_M1	1	1	4195.54	4060.84	4116.06	NaN	4848.46	6999.49
ADAR	P55265;P55265-4	988;1031	_HYPVFENPK[GlyGly (K)]QGK_.3	ADAR_K996_M1	1	1	4061.71	11221.9	8091.71	10193.5	NaN	8228.92
ADAT1	Q9BUB4	358	_GFGVQELK[GlyGly (K)]ILQSDLLFEQSR_.3	ADAT1_K365_M1	1	1	7480.24	6945.01	6936.07	5982.89	6338.47	5444.37
ADAT2	Q7Z6V5;Q7Z6V5-2	169;122	_TFYK[GlyGly (K)]QENPNAPK_.3	ADAT2_K172_M1	1	1	NaN	NaN	1312.98	839.164	889.083	NaN
ADAT3	D6W601;Q96EY9	78;62	_EVSALHPLPAQPHLK[GlyGly (K)]R_.4	ADAT3_K92_M1	1	1	1535.48	1721.15	NaN	2038.51	1738.91	NaN
ADA	F5GWI4;P00813	143	_DFGVK[GlyGly (K)]AR_.2	ADA_K147_M1	1	1	11977.6	12026.8	10922.9	11547	11766.1	9809.47
ADA	F5GWI4;P00813	259;283	_LK[GlyGly (K)]NDQANYSLNTDDPLIFK_.3	ADA_K260_M1	1	1	2763.03	NaN	1684.29	1944.37	2581.02	2103.24
ADA	F5GWI4;P00813	278;302	_STLDTDYQM[Oxidation (M)]TK[GlyGly (K)]R_.3	ADA_K288_M1	1	1	2238.9	2064.41	1862.97	2051.23	2437.36	1468.36
ADA	F5GWI4;P00813	290;314	_DM[Oxidation (M)]GFTEEEFK[GlyGly (K)]R_.3	ADA_K299_M1	1	1	1100.14	1380.89	NaN	1699.59	NaN	1719.23
ADA	F5GWI4;P00813	301;325	_LNINAAK[GlyGly (K)]SSFLPEDEK_.3	ADA_K307_M1	1	1	341.081	611.685	NaN	769.583	440.762	139.466
ADA	F5GWI4;P00813	308;332	_SSFLPEDEK[GlyGly (K)]R_.3	ADA_K316_M1	1	1	3955.91	4177.03	4012.41	5507.12	5481.01	5042.11
ADA	F5GWI4;P00813	91	_AK[GlyGly (K)]EGVVYVEVR_.3	ADA_K92_M1	1	1	NaN	36.4509	NaN	116.396	NaN	NaN
ADCK1	Q86TW2;Q86TW2-2;Q86TW2-3	239;232;164	_NAEK[GlyGly (K)]VSQM[Oxidation (M)]LR_.3	ADCK1_K242_M1	1	1	NaN	3404.27	NaN	996.782	NaN	NaN
ADCK1	Q86TW2;Q86TW2-2;Q86TW2-3	249;242;174	_HFDFLK[GlyGly (K)]VPR_.3	ADCK1_K254_M1	1	1	2444.49	2570.59	1301.85	2827.83	3110.31	2747.38
ADCK1	Q86TW2;Q86TW2-2;Q86TW2-3	368;361;293	_VK[GlyGly (K)]EYSQR_.2	ADCK1_K369_M1	1	1	10709.4	7366.74	8610	NaN	NaN	NaN
ADCK2	C9JE15;Q7Z695	157	_DLFSEAFCAQFSK[GlyGly (K)]LHVR_.4	ADCK2_K169_M1	1	1	1812.56	1804.19	1176.25	NaN	1407.55	NaN
ADCK2	C9JE15;Q7Z695	262	_K[GlyGly (K)]PPENLADQSFLER_.3	ADCK2_K262_M1	1	1	4507.23	4261.59	6561.67	4749.14	4458.67	2990.17
ADCK2	C9JE15;Q7Z695	276	_LLLPK[GlyGly (K)]ADLVGSNAGVSR_.3	ADCK2_K280_M1	1	1	7019.16	6121.06	5156.76	6222.8	5493.4	3713.25
ADCK2	C9JE15;Q7Z695	575	_LLM[Oxidation (M)]THK[GlyGly (K)]VK_.3	ADCK2_K580_M1	1	1	1247.44	1004.04	NaN	NaN	NaN	552.197
ADCK3	Q8NI60;Q8NI60-3	272;220	_GAALK[GlyGly (K)]LGQM[Oxidation (M)]LSIQDDAFINPHLAK_.4	ADCK3_K276_M1	1	1	1620.67	NaN	NaN	NaN	NaN	2044.04
ADCK3	Q8NI60;Q8NI60-3	277;225	_LGQM[Oxidation (M)]LSIQDDAFINPHLAK[GlyGly (K)]IFER_.4	ADCK3_K295_M1	1	1	2996.4	NaN	2124	NaN	2346.89	NaN
ADCK3	Q8NI60;Q8NI60-3	631;579	_AM[Oxidation (M)]FEEAYSNYCK[GlyGly (K)]R_.3	ADCK3_K642_M1	1	1	1898.85	1002.03	2002.07	1127.63	1220.77	NaN
ADCY3	A0A0A0MSC1;O60266	1113;1112	_GELLTFFLK[GlyGly (K)]GR_.3	ADCY3_K1121_M1	1	1	NaN	765.447	927.545	NaN	NaN	NaN
ADCY3	A0A0A0MSC1;O60266	253	_K[GlyGly (K)]AFLEAR_.2;_K[GlyGly (K)]AFLEAR_.3	ADCY3_K253_M1	2	1	5791.06	4193.11	4006.78	3915.31	4076.58	4660.47
ADCY3	A0A0A0MSC1;O60266	598	_ESAQVVK[GlyGly (K)]K_.2;_ESAQVVK[GlyGly (K)]K_.3	ADCY3_K604_M1	2	1	3279.37	1819.01	6189.73	4240.26	5507.56	5143.12
ADCY3	A0A0A0MSC1;O60266	624	_YSVEK[GlyGly (K)]EK_.2	ADCY3_K628_M1	1	1	3799.59	2685.3	NaN	2376.31	3229.81	3907.65
ADCY3	A0A0A0MSC1;O60266	55	_LTFVPESLENLYQTYFK[GlyGly (K)]R_.3	ADCY3_K71_M1	1	1	17210.2	NaN	15414.2	11652.9	18334.4	NaN
ADCY3	A0A0A0MSC1;O60266	873;872	_IEVHDQK[GlyGly (K)]ER_.3	ADCY3_K879_M1	1	1	13136.3	13183.1	13174.7	12242.9	20773.4	12186.3
ADCY6	O43306;O43306-2	411	_FDK[GlyGly (K)]LAAENHCLR_.4	ADCY6_K413_M1	1	1	335.875	163.209	NaN	NaN	NaN	NaN
ADCY6	O43306;O43306-2	79	_GK[GlyGly (K)]ELGLR_.2	ADCY6_K80_M1	1	1	1743.66	2333.28	NaN	NaN	1860.39	NaN
ADCY6	O43306;O43306-2	947;894	_LLHNILPK[GlyGly (K)]DVAAHFLAR_.4	ADCY6_K954_M1	1	1	2100.49	2937.11	NaN	NaN	1980.77	NaN
ADCY7	P51828	470	_PK[GlyGly (K)]GDAALK_.2	ADCY7_K471_M1	1	1	3178.9	2687.28	NaN	3462.63	4184.41	4147.41
ADCY7	P51828	924	_FSGVEK[GlyGly (K)]IK_.3	ADCY7_K929_M1	1	1	2072.21	1822.28	NaN	NaN	NaN	NaN
ADCY9	O60503	1215	_VLSK[GlyGly (K)]M[Oxidation (M)]GYDFDYR_.3	ADCY9_K1218_M1	1	1	3831.16	2644.22	NaN	2096.55	2971.7	2599.48
ADCY9	O60503	554	_LGQSVVADQLK[GlyGly (K)]GLK_.3	ADCY9_K564_M1	1	1	1834.47	1185.22	NaN	586.311	1178.85	774.921
ADD1	E7ENY0;E7EV99;P35611;P35611-2;P35611-3;P35611-4;P35611-6	132	_GSDSIAYDK[GlyGly (K)]GEK_.3	ADD1_K140_M1	1	1	NaN	1676.53	2479.19	2024.56	2147.09	2037.03
ADD1	E7ENY0;E7EV99;P35611;P35611-2;P35611-3;P35611-4;P35611-6	7	_AAVVTSPPPTTAPHK[GlyGly (K)]ER_.4	ADD1_K21_M1	1	1	NaN	2795.83	1754.98	NaN	1418.78	1811.08
ADD1	E7ENY0;E7EV99;P35611;P35611-2;P35611-3;P35611-4;P35611-6	284	_VLIQK[GlyGly (K)]NLGPK_.3	ADD1_K288_M1	1	1	4785.25	5442.15	3350.63	5278.02	5542.58	4872.07
ADGRL2	B1ALU1;B1ALU3;H0Y5C0;O95490;O95490-2;O95490-3;O95490-4;O95490-5;O95490-6;O95490-7	330;326;194	_SVYQDNESETGK[GlyGly (K)]NSIDYIYNTR_.3	ADGRL2_K341_M1	1	1	NaN	1909.7	NaN	NaN	1915.62	NaN
ADGRL2	B1ALU1;B1ALU3;H0Y5C0;O95490;O95490-2;O95490-3;O95490-4;O95490-5;O95490-6;O95490-7	406;468;336	_FCEALDSK[GlyGly (K)]GIK_.3	ADGRL2_K413_M1	1	1	NaN	678.347	NaN	NaN	897.174	NaN
ADGRL2	B1ALU1;B1ALU3;H0Y5C0;O95490;O95490-2;O95490-3;O95490-4;O95490-5;O95490-6;O95490-7	944;1019;887;1006	_HSNTLK[GlyGly (K)]PDSSR_.3	ADGRL2_K949_M1	1	1	8479.36	8359.08	9891.44	7860.6	7520.84	8687.24
ADH5	P11766	85	_AGDTVIPLYIPQCGECK[GlyGly (K)]FCLNPK_.3	ADH5_K101_M1	1	1	7812.02	9712.84	9536.83	11132.3	9260.24	9345.53
ADH5	P11766	102	_FCLNPK[GlyGly (K)]TNLCQK_.3	ADH5_K107_M1	1	1	7199.22	6471.1	5919.93	6164.63	6143.99	5842.29
ADH5	P11766	108	_TNLCQK[GlyGly (K)]IR_.3	ADH5_K113_M1	1	1	NaN	NaN	968.921	762.143	523.026	648.435
ADH5	P11766	116	_VTQGK[GlyGly (K)]GLM[Oxidation (M)]PDGTSR_.3	ADH5_K120_M1	1	1	10960.9	13005.9	11355.7	12469.9	11354.8	11063.5
ADH5	P11766	219	_IIGVDINK[GlyGly (K)]DK_.3	ADH5_K226_M1	1	1	2616.14	1983.39	1651.95	2902.72	2571.02	2507.75
ADH5	P11766	232	_AK[GlyGly (K)]EFGATECINPQDFSK_.3	ADH5_K233_M1	1	1	10004.3	9932.73	20307	13954.9	10015.4	9884.43
ADH5	P11766	19	_PLSIEEIEVAPPK[GlyGly (K)]AHEVR_.4	ADH5_K31_M1	1	1	6461.23	7109.39	12238.7	9126.99	5729.99	5867.35
ADH5	P11766	316	_GTAFGGWK[GlyGly (K)]SVESVPK_.3	ADH5_K323_M1	1	1	3400.85	2525.02	2098.09	2569.76	2941.72	2902.37
ADH5	P11766	331	_LVSEYM[Oxidation (M)]SK[GlyGly (K)]K_.2;_LVSEYM[Oxidation (M)]SK[GlyGly (K)]K_.3	ADH5_K338_M1	2	1	5266.21	4599.78	6349.38	6885.91	5435.18	3939.06
ADH5	P11766	340	_IK[GlyGly (K)]VDEFVTHNLSFDEINK_.4	ADH5_K341_M1	1	1	894.218	1207.09	1884.59	1249.36	938.724	750.887
ADH5	P11766	358	_AFELM[Oxidation (M)]HSGK[GlyGly (K)]SIR_.3;_AFELM[Oxidation (M)]HSGK[GlyGly (K)]SIR_.4	ADH5_K366_M1	2	1	8650.87	9363.86	6116.04	10131.4	9086.22	8740.41
ADH5	P11766	83	_LK[GlyGly (K)]AGDTVIPLYIPQCGECK_.3	ADH5_K84_M1	1	1	NaN	5694.42	9449.44	5677.08	4171.29	3563.94
ADI1	Q9BV57	117	_IFM[Oxidation (M)]EK[GlyGly (K)]GDM[Oxidation (M)]VTLPAGIYHR_.3;_IFM[Oxidation (M)]EK[GlyGly (K)]GDM[Oxidation (M)]VTLPAGIYHR_.4	ADI1_K121_M1	2	1	9710.84	10855.2	7507.78	9445.73	9182.58	6758.93
ADI1	Q9BV57	135	_FTVDEK[GlyGly (K)]NYTK_.3	ADI1_K140_M1	1	1	2752.43	2265.15	3824.02	2912.68	2600.8	3114.2
ADI1	Q9BV57	135	_FTVDEK[GlyGly (K)]NYTK[GlyGly (K)]AM[Oxidation (M)]R_.4	ADI1_K140_M2	1	1	NaN	197.52	187.232	211.032	NaN	NaN
ADI1	Q9BV57	141	_NYTK[GlyGly (K)]AMRLFVGEPVWTAYNR_.4	ADI1_K144_M1	1	1	10314.4	8109.27	NaN	NaN	5594.24	6833.51
ADI1	Q9BV57	135	_FTVDEK[GlyGly (K)]NYTK[GlyGly (K)]AM[Oxidation (M)]R_.4	ADI1_K144_M2	1	1	NaN	197.52	187.232	211.032	NaN	NaN
ADI1	Q9BV57	34	_LGVLYWK[GlyGly (K)]LDADK_.3	ADI1_K40_M1	1	1	1201.55	1955.53	2226.47	2027.02	1246.71	1528.23
ADI1	Q9BV57	41;46	_LDADKYENDPELEK[GlyGly (K)]IR_.4;_YENDPELEK[GlyGly (K)]IR_.3	ADI1_K54_M1	2	1	6775.5	7232.8	9314.07	10368.3	7078.65	9404.29
ADI1	Q9BV57	72	_DK[GlyGly (K)]LPNYEEK_.3	ADI1_K73_M1	1	1	393.194	765.913	1653.38	1197.12	665.222	773.416
ADI1	Q9BV57	74	_LPNYEEK[GlyGly (K)]IK_.3	ADI1_K80_M1	1	1	1182.73	1589.01	2156.09	2500.38	NaN	1704.54
ADIPOR1	C9J0W7;C9JNM5;F8W782;Q96A54	80	_M[Oxidation (M)]EEFVYK[GlyGly (K)]VWEGR_.3	ADIPOR1_K86_M1	1	1	7719.31	6258.8	7991.62	8113.88	6420.76	7153.06
ADIPOR2	Q86V24	91	_M[Oxidation (M)]EEFVCK[GlyGly (K)]VWEGR_.3	ADIPOR2_K97_M1	1	1	11437.2	13878.2	NaN	NaN	17060.8	NaN
ADK	P55263;P55263-2	100;83	_AATFFGCIGIDK[GlyGly (K)]FGEILK_.3	ADK_K111_M1	1	1	930.42	620.404	1016.19	794.318	833.874	1340.38
ADK	P55263;P55263-2	112;95	_FGEILK[GlyGly (K)]R_.2;_FGEILK[GlyGly (K)]R_.3	ADK_K117_M1	2	1	12123.2	11508.9	13671.6	13379.1	13648.2	13285.7
ADK	P55263;P55263-2	172;155	_NWM[Oxidation (M)]LVEK[GlyGly (K)]AR_.3	ADK_K178_M1	1	1	1508.1	1172.4	NaN	NaN	NaN	NaN
ADK	P55263;P55263-2	250;233	_EQGFETK[GlyGly (K)]DIK_.3	ADK_K256_M1	1	1	3356.13	2973.09	3893.02	3483.64	3677.62	2854.24
ADK	P55263;P55263-2	257;240	_DIK[GlyGly (K)]EIAK_.2	ADK_K259_M1	1	1	4986.56	5114.53	7305.88	6401.66	6027.62	5951.1
ADK	P55263;P55263-2	351;334	_TGCTFPEK[GlyGly (K)]PDFH_.3	ADK_K358_M1	1	1	718.981	1071.72	NaN	1111.24	NaN	NaN
ADK	P55263;P55263-2	52;35	_PNDQILAEDK[GlyGly (K)]HK_.3;_PNDQILAEDK[GlyGly (K)]HK_.4	ADK_K61_M1	2	1	2640.39	2672.67	3922.36	3011.44	2812.61	3343.59
ADNP2	Q6IQ32	992	_HGEEQPPILNADAAPGPEK[GlyGly (K)]VTSVVPFK_.4	ADNP2_K1010_M1	1	1	3072.32	2108.73	4633.72	3250.04	1534.58	1350.37
ADNP2	Q6IQ32	1026	_TEGPIVK[GlyGly (K)]DEALQILALDPK_.3	ADNP2_K1032_M1	1	1	1870.24	2100.73	1377.07	922.509	NaN	NaN
ADNP2	Q6IQ32	1056	_QFLK[GlyGly (K)]DYFHK_.3	ADNP2_K1059_M1	1	1	2325.82	NaN	4341.27	3020.71	2972.83	4012.44
ADNP2	Q6IQ32	1085	_IDVASFFGK[GlyGly (K)]R_.3	ADNP2_K1093_M1	1	1	2423.02	1947.37	2860.33	3592.09	3264.43	2859.17
ADNP2	Q6IQ32	209	_IPPPDK[GlyGly (K)]YYCK_.3	ADNP2_K214_M1	1	1	1640.31	1291.55	NaN	1396.07	1881.31	NaN
ADNP2	Q6IQ32	242	_DLENK[GlyGly (K)]LR_.2	ADNP2_K246_M1	1	1	NaN	36422	23608.5	39198.2	NaN	59262.3
ADNP2	Q6IQ32	249	_SVISEHIK[GlyGly (K)]R_.3	ADNP2_K256_M1	1	1	4369.33	6162.18	5688.27	5241.27	3396.04	5373.55
ADNP2	Q6IQ32	258	_TGLLK[GlyGly (K)]QTHIAPK_.3	ADNP2_K262_M1	1	1	NaN	697.98	870.148	1033.12	819.285	958.246
ADNP	Q9H2P0	149	_NDGLK[GlyGly (K)]PK_.2	ADNP_K153_M1	1	1	198.74	NaN	178.323	NaN	NaN	NaN
ADNP	Q9H2P0	601	_ADIPVK[GlyGly (K)]SSPQAAVPYK_.3	ADNP_K606_M1	1	1	350.795	NaN	NaN	500.928	620.564	306.915
ADNP	Q9H2P0	798	_SDIASHFSNK[GlyGly (K)]R_.3	ADNP_K807_M1	1	1	8226.2	6838.93	6788.55	7470.32	4875.72	6420.26
ADPGK	Q9BRR6;Q9BRR6-2	113	_NDLEEAFIHFM[Oxidation (M)]GK[GlyGly (K)]GAAAER_.3;_NDLEEAFIHFM[Oxidation (M)]GK[GlyGly (K)]GAAAER_.4	ADPGK_K125_M1	2	1	4108.06	8228.33	8125.43	6663.47	3665.39	6445.23
ADPGK	Q9BRR6;Q9BRR6-2	167	_FAANSDLK[GlyGly (K)]VLLCGPVGPK_.3	ADPGK_K174_M1	1	1	1930.31	1489.84	767.103	1550.85	2170.43	2353.09
ADPGK	Q9BRR6;Q9BRR6-2	444;443	_IVLNPNK[GlyGly (K)]PVVEWHR_.4	ADPGK_K450_M1	1	1	1164.95	2008.29	1412.68	1146.3	793.384	1303.8
ADPGK	Q9BRR6;Q9BRR6-2	458;457	_EGISFHFTPVLVCK[GlyGly (K)]DPIR_.4	ADPGK_K471_M1	1	1	5807.46	6103.2	5073.93	5846.64	NaN	4642.89
ADPRHL2	Q9NX46	157	_VAGISLAYSSVQDVQK[GlyGly (K)]FAR_.3	ADPRHL2_K172_M1	1	1	NaN	932.39	1441.14	1120.56	720.637	1113
ADPRHL2	Q9NX46	84	_ALVQSLLAK[GlyGly (K)]EAFDEVDM[Oxidation (M)]AHR_.4	ADPRHL2_K92_M1	1	1	1804.24	1181.44	337.4	848.011	286.783	NaN
ADRBK1	P25098	127	_SATEHVQGHLGK[GlyGly (K)]K_.3	ADRBK1_K138_M1	1	1	NaN	521.418	886.593	NaN	NaN	NaN
ADRBK1	P25098	159	_GDVFQK[GlyGly (K)]FIESDK_.3	ADRBK1_K164_M1	1	1	3681.55	3405.82	5062.53	5436.08	3673.9	2938.5
ADRBK1	P25098	165	_FIESDK[GlyGly (K)]FTR_.3	ADRBK1_K170_M1	1	1	1543.08	1374.59	1056.24	NaN	NaN	1640.88
ADRBK1	P25098	229	_M[Oxidation (M)]K[GlyGly (K)]QGETLALNER_.3	ADRBK1_K230_M1	1	1	3694.01	3473.14	3475.51	2816.03	NaN	NaN
ADRBK1	P25098	317	_DLK[GlyGly (K)]PANILLDEHGHVR_.4	ADRBK1_K319_M1	1	1	3870.45	4219.38	NaN	NaN	3998.8	NaN
ADRBK1	P25098	333	_ISDLGLACDFSK[GlyGly (K)]K_.3	ADRBK1_K344_M1	1	1	8686.77	7778.08	9466.28	9757.69	8916.32	8325.81
ADRBK1	P25098	443	_GAQEVK[GlyGly (K)]ESPFFR_.3	ADRBK1_K448_M1	1	1	11255.2	8131.83	13226	9511.43	10176.7	11346.1
ADRBK1	P25098	455	_SLDWQM[Oxidation (M)]VFLQK[GlyGly (K)]YPPPLIPPR_.3	ADRBK1_K465_M1	1	1	657.509	1.01512	NaN	NaN	NaN	NaN
ADRBK1	P25098	475	_GEVNAADAFDIGSFDEEDTK[GlyGly (K)]GIK_.3	ADRBK1_K494_M1	1	1	2028.3	3220.21	3510.05	3993.46	2658.13	2103.97
ADRBK1	P25098	544	_NK[GlyGly (K)]QLGHEEDYALGK_.3	ADRBK1_K545_M1	1	1	950.156	NaN	1158.83	999.115	1131.31	956.678
ADRM1	Q16186	17	_GASNK[GlyGly (K)]YLVEFR_.2;_GASNK[GlyGly (K)]YLVEFR_.3	ADRM1_K21_M1	2	1	224666	183406	228453	191230	232752	234204
ADRM1	Q16186	31	_MSLK[GlyGly (K)]GTTVTPDK_.2;_MSLK[GlyGly (K)]GTTVTPDK_.3;_M[Oxidation (M)]SLK[GlyGly (K)]GTTVTPDK_.2;_M[Oxidation (M)]SLK[GlyGly (K)]GTTVTPDK_.3	ADRM1_K34_M1	4	1	814137	961846	764887	813478	921620	987276
ADRM1	Q16186	380	_AM[Oxidation (M)]QNNAK[GlyGly (K)]PEQK_.3	ADRM1_K386_M1	1	1	NaN	3930.7	2469.14	NaN	NaN	NaN
ADRM1	Q16186	45	_GLVYIQQTDDSLIHFCWK[GlyGly (K)]DR_.3;_GLVYIQQTDDSLIHFCWK[GlyGly (K)]DR_.4	ADRM1_K62_M1	2	1	15593.7	19677.1	20480.9	13064.3	16176.8	15168.1
ADRM1	Q16186	65	_TSGNVEDDLIIFPDDCEFK[GlyGly (K)]R_.3	ADRM1_K83_M1	1	1	5166.4	4400.66	7612.75	6419.14	3747.44	6811.35
ADSL	P30566	126	_NALDLLLPK[GlyGly (K)]LAR_.3	ADSL_K134_M1	1	1	6254.41	6361.16	4783.67	6006.84	4431.37	NaN
ADSL	P30566	142	_LADFAK[GlyGly (K)]ER_.2;_LADFAK[GlyGly (K)]ER_.3	ADSL_K147_M1	2	1	21067.2	21295.3	24706.1	25460.2	24814.6	21723.5
ADSL	P30566	197	_GVK[GlyGly (K)]GTTGTQASFLQLFEGDDHK_.4	ADSL_K199_M1	1	1	2785.26	3088.53	4687.45	4493.17	2286.66	4430.86
ADSL	P30566	200	_GTTGTQASFLQLFEGDDHK[GlyGly (K)]VEQLDK_.4	ADSL_K218_M1	1	1	8613.52	6266.11	7158.04	9629.09	5414.23	5326.94
ADSL	P30566	219	_VEQLDK[GlyGly (K)]M[Oxidation (M)]VTEK_.3	ADSL_K224_M1	1	1	2286.69	3537.5	5461.82	5627.15	4618.77	4872.14
ADSL	P30566	225	_M[Oxidation (M)]VTEK[GlyGly (K)]AGFK_.2	ADSL_K229_M1	1	1	NaN	18451.2	13162.2	14318.4	17849.3	13105.8
ADSL	P30566	246	_KVDIEVLSVLASLGASVHK[GlyGly (K)]ICTDIR_.4	ADSL_K264_M1	1	1	1253.32	NaN	556.938	NaN	NaN	NaN
ADSL	P30566	271	_LLANLK[GlyGly (K)]EM[Oxidation (M)]EEPFEK_.3	ADSL_K276_M1	1	1	7865.05	10768	12641.3	10690	11925.8	9928.95
ADSL	P30566	277	_EM[Oxidation (M)]EEPFEK[GlyGly (K)]QQIGSSAM[Oxidation (M)]PYK_.3	ADSL_K284_M1	1	1	9577.23	8641.35	11261.5	12283.8	6958.48	6573.35
ADSL	P30566	397	_QDCHEK[GlyGly (K)]IR_.3	ADSL_K402_M1	1	1	NaN	1310.27	1215.76	2345.16	2364.26	NaN
ADSL	P30566	405	_VLSQQAASVVK[GlyGly (K)]QEGGDNDLIER_.3	ADSL_K415_M1	1	1	16494.7	19954.9	26596.5	20712.9	19653.4	17115
ADSL	P30566	471	_PYESVM[Oxidation (M)]K[GlyGly (K)]VK_.3	ADSL_K477_M1	1	1	3844.73	4740.8	5473.45	4361.82	5616.03	4902.42
ADSL	P30566	67	_SNLENIDFK[GlyGly (K)]M[Oxidation (M)]AAEEEK_.3	ADSL_K75_M1	1	1	3823.99	5176.58	8507.47	4959.43	3666.05	4983
ADSL	P30566	76	_M[Oxidation (M)]AAEEEK[GlyGly (K)]R_.2	ADSL_K82_M1	1	1	NaN	1074.98	NaN	NaN	1337.2	709.124
ADSS	P30520	117	_GK[GlyGly (K)]GLEGWEK_.3	ADSS_K118_M1	1	1	1131.37	2576.92	2847.07	2399.42	1911.11	2276.21
ADSS	P30520	119	_GLEGWEK[GlyGly (K)]R_.2	ADSS_K125_M1	1	1	NaN	1093.96	NaN	583.162	NaN	NaN
ADSS	P30520	152	_QEQAGK[GlyGly (K)]NLGTTK_.2;_QEQAGK[GlyGly (K)]NLGTTK_.3	ADSS_K157_M1	2	1	2202.15	12570.8	6645.53	3259.33	2850.95	3063.92
ADSS	P30520	164	_K[GlyGly (K)]GIGPVYSSK_.3	ADSS_K164_M1	1	1	7833.28	10290.5	NaN	NaN	6631.1	NaN
ADSS	P30520	195	_FK[GlyGly (K)]VLANQYK_.3	ADSS_K196_M1	1	1	1846.2	2250.25	NaN	1333.66	NaN	1891.04
ADSS	P30520	197	_VLANQYK[GlyGly (K)]SIYPTLEIDIEGELQK_.3	ADSS_K203_M1	1	1	2901.39	1772.06	2780.32	1045.65	1657.5	1555.32
ADSS	P30520	204	_SIYPTLEIDIEGELQK[GlyGly (K)]LK_.3	ADSS_K219_M1	1	1	NaN	1484.74	1977.36	NaN	1519.66	1009.74
ADSS	P30520	233	_DGVYFLYEALHGPPK[GlyGly (K)]K_.3;_DGVYFLYEALHGPPK[GlyGly (K)]K_.4	ADSS_K247_M1	2	1	5662.68	4442.08	3925.97	4215.48	6241.6	4767.7
ADSS	P30520	374	_VGVAYK[GlyGly (K)]LDGEIIPHIPANQEVLNK_.4	ADSS_K379_M1	1	1	1891.95	739.112	NaN	1222.25	920.097	1201.7
ADSS	P30520	380	_LDGEIIPHIPANQEVLNK[GlyGly (K)]VEVQYK_.4	ADSS_K397_M1	1	1	4336.58	3044.4	3783.4	4756.6	3251.95	3067.19
ADSS	P30520	398	_VEVQYK[GlyGly (K)]TLPGWNTDISNAR_.3	ADSS_K403_M1	1	1	2118.46	3491.72	4451.07	3183.98	3244.86	1381.92
ADSS	P30520	417	_AFK[GlyGly (K)]ELPVNAQNYVR_.3	ADSS_K419_M1	1	1	27163.9	29325.7	42268.1	26232.1	21264.1	21469.4
ADSS	P30520	30	_VTVVLGAQWGDEGK[GlyGly (K)]GK_.3	ADSS_K43_M1	1	1	4406.02	4378.1	5010.1	NaN	4045.58	NaN
ADSS	P30520	431	_FIEDELQIPVK[GlyGly (K)]WIGVGK_.3	ADSS_K441_M1	1	1	4391.44	3584.65	2881.2	4285.94	2497.2	4246.61
ADSS	P30520	44	_GK[GlyGly (K)]VVDLLAQDADIVCR_.3	ADSS_K45_M1	1	1	29246	24570.2	33345.3	31646.8	28735.3	30969.4
AEBP2	Q6ZN18;Q6ZN18-2	156	_EGLEEPK[GlyGly (K)]GPR_.2;_EGLEEPK[GlyGly (K)]GPR_.3	AEBP2_K162_M1	2	1	22598.3	21859.9	28821.8	32546.1	24867.8	24272.4
AEBP2	Q6ZN18;Q6ZN18-2	474	_VVHLSK[GlyGly (K)]LPK_.3	AEBP2_K479_M1	1	1	826.872	2044.97	1260.44	2278.99	2269.72	2115.56
AEN	Q8WTP8;Q8WTP8-2	102	_ASGPLPSK[GlyGly (K)]CVAIDCEM[Oxidation (M)]VGTGPR_.3	AEN_K109_M1	1	1	1466.92	1444.56	1291.64	1714.49	1266.13	883.492
AEN	Q8WTP8;Q8WTP8-2	171	_AVPFQVAQK[GlyGly (K)]EILK_.3	AEN_K179_M1	1	1	1353.87	1472.84	2645.24	2179.42	873.689	1439.51
AEN	Q8WTP8;Q8WTP8-2	232	_VSLK[GlyGly (K)]DLALQLLHK_.3	AEN_K235_M1	1	1	2776.38	1664.66	2811.14	NaN	2767.88	2373.88
AEN	Q8WTP8;Q8WTP8-2	236	_DLALQLLHK[GlyGly (K)]K_.3	AEN_K244_M1	1	1	3265.93	2384.9	1157	2814.01	2165.31	1495.12
AES	Q08117	111	_AK[GlyGly (K)]QVTAPELNSIIR_.2;_AK[GlyGly (K)]QVTAPELNSIIR_.3	AES_K112_M1	2	1	104270	101772	84397.1	104164	101711	109996
AES	Q08117	8	_HSGSSHLPQQLK[GlyGly (K)]FTTSDSCDR_.4	AES_K19_M1	1	1	5146.5	5755.94	3661.28	4676.6	3309.71	2834.03
AES	Q08117	29	_IK[GlyGly (K)]DEFQLLQAQYHSLK_.3;_IK[GlyGly (K)]DEFQLLQAQYHSLK_.4	AES_K30_M1	2	1	5645.02	5017.53	3850.2	5028.25	3202.68	5206.74
AES	Q08117	45	_LECDK[GlyGly (K)]LASEK_.3	AES_K49_M1	1	1	2040.73	2575.35	3278.32	3037.89	NaN	2700.23
AES	Q08117	50	_LASEK[GlyGly (K)]SEM[Oxidation (M)]QR_.2;_LASEK[GlyGly (K)]SEM[Oxidation (M)]QR_.3	AES_K54_M1	2	1	9964.26	8004.61	7861.92	7396.74	8025.91	12914.3
AFAP1	Q8N556;Q8N556-2	527;611	_GK[GlyGly (K)]TLSSQPK_.2	AFAP1_K528_M1	1	1	190149	106616	131586	199248	222096	165116
AFF1	F5GXF9;P51825;P51825-2;P51825-3	319;326	_QQTFEK[GlyGly (K)]TDLK_.3	AFF1_K324_M1	1	1	667.345	1050.34	NaN	1369.95	1282.8	1019.5
AFF1	F5GXF9;P51825;P51825-2;P51825-3	325;332	_TDLK[GlyGly (K)]VPAK_.2;_TDLK[GlyGly (K)]VPAK_.3	AFF1_K328_M1	2	1	9059.34	9403.84	8467.3	9191.16	8724.94	11802.6
AFF4	Q9UHB7;Q9UHB7-2	270	_LSSEHYSSQSHGNSM[Oxidation (M)]TELK[GlyGly (K)]PSSK_.4;_LSSEHYSSQSHGNSM[Oxidation (M)]TELK[GlyGly (K)]PSSK_.5	AFF4_K288_M1	2	1	9644.05	10445.2	11576.4	10906.6	8106.71	6009.48
AFF4	Q9UHB7;Q9UHB7-2	298	_LK[GlyGly (K)]IPSQPLDASASGDVSCVDEILK_.3	AFF4_K299_M1	1	1	2313.24	1968.01	2394.99	2659.99	1496.42	2155.72
AFF4	Q9UHB7;Q9UHB7-2	345	_FPFPTK[GlyGly (K)]ESQQSNFGTGEQK_.3	AFF4_K350_M1	1	1	9247.64	8601.83	10859	9951.38	7591.55	7666.39
AFF4	Q9UHB7;Q9UHB7-2	351	_ESQQSNFGTGEQK[GlyGly (K)]R_.3	AFF4_K363_M1	1	1	NaN	1337.87	2228.67	1124.67	NaN	NaN
AFG3L2	Q9Y4W6	169	_EITWK[GlyGly (K)]DFVNNYLSK_.3	AFG3L2_K173_M1	1	1	1169.33	NaN	NaN	2060.12	NaN	NaN
AFG3L2	Q9Y4W6	301	_DEIDVK[GlyGly (K)]FK_.2	AFG3L2_K306_M1	1	1	NaN	NaN	NaN	NaN	1664.66	3255.74
AFG3L2	Q9Y4W6	472	_QIFIGPPDIK[GlyGly (K)]GR_.3	AFG3L2_K481_M1	1	1	4136.38	3153.03	4218.37	3622.89	3805.81	2557.67
AFG3L2	Q9Y4W6	496	_LDSTLEK[GlyGly (K)]DK[GlyGly (K)]LAR_.3	AFG3L2_K502_M2	1	1	73383.4	55964.8	87584.5	90845.5	79640.5	73106.7
AFG3L2	Q9Y4W6	496	_LDSTLEK[GlyGly (K)]DK[GlyGly (K)]LAR_.3	AFG3L2_K504_M2	1	1	73383.4	55964.8	87584.5	90845.5	79640.5	73106.7
AFG3L2	Q9Y4W6	535	_HLSDSINQK[GlyGly (K)]HFEQAIER_.4	AFG3L2_K543_M1	1	1	2255.67	1877.65	2433.51	2564.48	1690.95	2037.92
AFG3L2	Q9Y4W6	552	_VIGGLEK[GlyGly (K)]K_.2;_VIGGLEK[GlyGly (K)]K_.3	AFG3L2_K558_M1	2	1	11473.4	10080.6	9932.36	10013.9	8333.38	10140.8
AFG3L2	Q9Y4W6	703	_ILINDAYK[GlyGly (K)]R_.3	AFG3L2_K710_M1	1	1	NaN	1044.87	NaN	1097.67	983.87	NaN
AGAP3	Q96P47;Q96P47-2;Q96P47-4	241;242;277	_VFQDVAQK[GlyGly (K)]VVALR_.3	AGAP3_K248_M1	1	1	3721.23	4732.87	5201.1	NaN	3462.07	2885.76
AGAP3	Q96P47;Q96P47-2;Q96P47-4	88;89;124	_SVPELK[GlyGly (K)]VGIVGNLSSGK_.3	AGAP3_K93_M1	1	1	3277.23	3607.3	1392.54	3220.72	2980.57	3171.78
AGBL5	Q8NDL9;Q8NDL9-2;Q8NDL9-3	283	_LFVFK[GlyGly (K)]LIPM[Oxidation (M)]LNPDGVVR_.3	AGBL5_K287_M1	1	1	1545.04	1247.43	NaN	NaN	969.795	NaN
AGBL5	Q8NDL9;Q8NDL9-2;Q8NDL9-3	314	_QYLK[GlyGly (K)]PDAVLHPAIYGAK_.3;_QYLK[GlyGly (K)]PDAVLHPAIYGAK_.4	AGBL5_K317_M1	2	1	4374.63	4845.35	4538.72	3968.24	4164.33	1599.37
AGBL5	Q8NDL9;Q8NDL9-2;Q8NDL9-3	424	_ESGVAYYVDLHGHASK[GlyGly (K)]R_.3;_ESGVAYYVDLHGHASK[GlyGly (K)]R_.4	AGBL5_K439_M1	2	1	9351.68	8378.5	10412.4	9784.43	6817.85	7860.58
AGK	Q53H12	100	_TDYEGQAK[GlyGly (K)]K_.3	AGK_K107_M1	1	1	NaN	NaN	1347.2	874.401	956.285	1283.53
AGK	Q53H12	139	_TDEATFSK[GlyGly (K)]IPIGFIPLGETSSLSHTLFAESGNK_.4	AGK_K146_M1	1	1	NaN	1601.31	1787.51	2176.96	1451.47	900.113
AGK	Q53H12	172	_VQHITDATLAIVK[GlyGly (K)]GETVPLDVLQIK_.4	AGK_K184_M1	1	1	2754.35	3654.82	2341.45	2555.35	2658.45	2954.71
AGK	Q53H12	185	_GETVPLDVLQIK[GlyGly (K)]GEK_.3	AGK_K196_M1	1	1	13830.4	10623.4	11203.3	15061.6	11809.1	12358.8
AGK	Q53H12	216	_DAGVK[GlyGly (K)]VSK_.2	AGK_K220_M1	1	1	4685.78	11967.3	10428.4	NaN	9100.01	10430.6
AGK	Q53H12	221	_VSK[GlyGly (K)]YWYLGPLK_.3	AGK_K223_M1	1	1	NaN	NaN	NaN	1157.03	1088.3	NaN
AGK	Q53H12	319	_NNQLDPTSK[GlyGly (K)]EDFLNICIEPDTISK_.3	AGK_K327_M1	1	1	1961.78	3464.79	4062.92	3444.93	3524.89	3327.98
AGK	Q53H12	63	_ATVFLNPAACK[GlyGly (K)]GK_.3	AGK_K73_M1	1	1	2340.1	3408.9	3711.23	NaN	3298.05	1654.7
AGK	Q53H12	78	_TLFEK[GlyGly (K)]NAAPILHLSGM[Oxidation (M)]DVTIVK_.4	AGK_K82_M1	1	1	553.974	796.579	639.444	177.654	NaN	414.121
AGL	P35573;P35573-2;P35573-3	1070;1053;1054	_LNEITK[GlyGly (K)]EK_.3	AGL_K1075_M1	1	1	5927.45	4857.81	5796.82	4009.1	5124.63	4647.06
AGL	P35573;P35573-2;P35573-3	1280;1263;1264	_DGSAVEIVGLSK[GlyGly (K)]SAVR_.3	AGL_K1291_M1	1	1	6103.24	3764.87	4465.06	NaN	5252.44	6445.77
AGL	P35573;P35573-2;P35573-3	1304;1287;1288	_NIFPYHEVTVK[GlyGly (K)]R_.3;_NIFPYHEVTVK[GlyGly (K)]R_.4	AGL_K1314_M1	2	1	1381.06	1697.17	1869.99	2934.86	2950.41	2917.36
AGL	P35573;P35573-2;P35573-3	1338;1321;1322	_LFHVSEDPSDLNEK[GlyGly (K)]HPNLVHK_.4;_LFHVSEDPSDLNEK[GlyGly (K)]HPNLVHK_.5	AGL_K1351_M1	2	1	1985.32	2635.28	NaN	2102.77	1942.72	1449.68
AGL	P35573;P35573-2;P35573-3	1400;1383;1384	_ALEIAEK[GlyGly (K)]K_.2	AGL_K1406_M1	1	1	2229.65	1497.9	1501.13	NaN	NaN	1627.84
AGL	P35573;P35573-2;P35573-3	149;132;133	_VAK[GlyGly (K)]ESGYNM[Oxidation (M)]IHFTPLQTLGLSR_.4	AGL_K151_M1	1	1	9387.4	9990.71	9222.34	8330.18	8731.75	9012.56
AGL	P35573;P35573-2;P35573-3	257;240;241	_FSCDVAEGK[GlyGly (K)]YK_.3	AGL_K265_M1	1	1	2815.04	3061.34	3410.26	3319.72	3784.47	3196.01
AGL	P35573;P35573-2;P35573-3	268;251;252	_EK[GlyGly (K)]GIPALIENDHHM[Oxidation (M)]NSIR_.4	AGL_K269_M1	1	1	1306.37	1518.58	NaN	1250.83	537.797	NaN
AGL	P35573;P35573-2;P35573-3	324;307;308	_VTK[GlyGly (K)]SDPNQHLTIIQDPEYR_.3;_VTK[GlyGly (K)]SDPNQHLTIIQDPEYR_.4	AGL_K326_M1	2	1	14179	18717.8	15787.3	19733.8	20125.2	21178.9
AGL	P35573;P35573-2;P35573-3	378;361;362	_M[Oxidation (M)]EELNSEK[GlyGly (K)]HR_.3	AGL_K385_M1	1	1	NaN	1934.39	NaN	2400.11	NaN	2069.73
AGL	P35573;P35573-2;P35573-3	483;466;467	_ELICWGDSVK[GlyGly (K)]LR_.3	AGL_K492_M1	1	1	54552.5	67542.4	89008.4	57658.9	70542.2	32283.1
AGL	P35573;P35573-2;P35573-3	676;659;660	_FYTK[GlyGly (K)]WNPEALPSNTGEVNFQSGIIAAR_.3	AGL_K679_M1	1	1	NaN	1258.05	NaN	NaN	NaN	1243.46
AGL	P35573;P35573-2;P35573-3	703;686;687	_CAISK[GlyGly (K)]LHQELGAK_.3	AGL_K707_M1	1	1	1483.67	1098.94	NaN	792.284	895.363	1601.08
AGL	P35573;P35573-2;P35573-3	753;736;737	_NPK[GlyGly (K)]TSFYSK_.2;_NPK[GlyGly (K)]TSFYSK_.3	AGL_K755_M1	2	1	7209.52	6526.07	7806.69	5828.54	6318.2	5444.12
AGL	P35573;P35573-2;P35573-3	756;739;740	_TSFYSK[GlyGly (K)]EVPQM[Oxidation (M)]CIPGK_.3	AGL_K761_M1	1	1	11204.7	11724.3	5454.6	12145.8	11540.8	10311.8
AGL	P35573;P35573-2;P35573-3	808;791;792	_EHIQLNESK[GlyGly (K)]IVK_.3	AGL_K816_M1	1	1	5708.92	5127.18	3642.3	5341.51	4641.58	2916.68
AGL	P35573;P35573-2;P35573-3	817;800;801	_IVK[GlyGly (K)]QAGVATK_.2;_IVK[GlyGly (K)]QAGVATK_.3	AGL_K819_M1	2	1	8965.45	3783.49	5035.12	7141.65	8539.24	2879.04
AGL	P35573;P35573-2;P35573-3	820;803;804	_QAGVATK[GlyGly (K)]GPNEYIQEIEFENLSPGSVIIFR_.3	AGL_K826_M1	1	1	677.858	NaN	959.405	841.34	261.66	546.339
AGL	P35573;P35573-2;P35573-3	865;848;849	_NHLTQFSPHFK[GlyGly (K)]SGSLAVDNADPILK_.4	AGL_K875_M1	1	1	1011.51	810.888	1666.99	1169.49	NaN	NaN
AGL	P35573;P35573-2;P35573-3	876;859;860	_SGSLAVDNADPILK[GlyGly (K)]IPFASLASR_.3	AGL_K889_M1	1	1	6182.15	7343.17	7089.97	10958.3	NaN	7520.18
AGO1	Q5TA58;Q9UL18	14;89	_K[GlyGly (K)]PVYDGK_.2	AGO1_K14_M1	1	1	601.188	NaN	NaN	NaN	NaN	655.835
AGO1	Q5TA58;Q9UL18	638;713	_LFCADK[GlyGly (K)]NER_.3	AGO1_K643_M1	1	1	1468.77	2150.08	1823.13	1562.93	1866.13	2481.23
AGO1	Q5TA58;Q9UL18	761;836	_DPQALAK[GlyGly (K)]AVQVHQDTLR_.3	AGO1_K767_M1	1	1	3920.3	4665.63	5096.75	3186.26	4013.65	3341.52
AGO2	Q9UKV8	242	_SIEEQQK[GlyGly (K)]PLTDSQR_.3	AGO2_K248_M1	1	1	1765.96	1979.5	2208.17	1950.45	1375.39	1486.63
AGO2	Q9UKV8	396	_EFGIM[Oxidation (M)]VK[GlyGly (K)]DEM[Oxidation (M)]TDVTGR_.3	AGO2_K402_M1	1	1	4934.69	4264.19	2947.18	5243.35	5259.13	4210.42
AGO2	Q9UKV8	52	_IDIYHYELDIK[GlyGly (K)]PEK_.4	AGO2_K62_M1	1	1	1016.4	1374.68	1847.71	1653.13	1489.52	NaN
AGO2	Q9UKV8	715	_LFCTDK[GlyGly (K)]NER_.3	AGO2_K720_M1	1	1	2878.78	2701.96	3597.01	2714.29	3576.93	3483.01
AGO2	Q9UKV8	724	_VGK[GlyGly (K)]SGNIPAGTTVDTK_.3	AGO2_K726_M1	1	1	10595	9676.75	11347.9	10932.4	9735.9	10290.6
AGO2	Q9UKV8	73	_EIVEHM[Oxidation (M)]VQHFK[GlyGly (K)]TQIFGDR_.4	AGO2_K83_M1	1	1	14046.2	NaN	NaN	23021.3	NaN	11298.5
AGO2	Q9UKV8	838	_DHQALAK[GlyGly (K)]AVQVHQDTLR_.4	AGO2_K844_M1	1	1	15076.2	17869.4	21902.4	17921	17297.8	16745.6
AGO2	Q9UKV8	91	_K[GlyGly (K)]PVFDGR_.3	AGO2_K91_M1	1	1	2630.55	1646.55	NaN	2130.79	2024.62	NaN
AGO3	Q9H9G7	323	_YPHLPCLQVGQEQK[GlyGly (K)]HTYLPLEVCNIVAGQR_.5	AGO3_K336_M1	1	1	10489.6	12123.7	12114.8	10584.4	8390.49	8828.83
AGO3	Q9H9G7	357	_LTDNQTSTM[Oxidation (M)]IK[GlyGly (K)]ATAR_.3	AGO3_K367_M1	1	1	3272.71	4017.14	4068.6	4769.05	3607.47	3886.12
AGO3	Q9H9G7	478	_ISK[GlyGly (K)]DAGM[Oxidation (M)]PIQGQPCFCK_.3	AGO3_K480_M1	1	1	NaN	98.1619	1.00172	NaN	NaN	147.397
AGO3	Q9H9G7	527	_TPVYAEVK[GlyGly (K)]R_.2;_TPVYAEVK[GlyGly (K)]R_.3	AGO3_K534_M1	2	1	3701.6	2892.69	4071.91	4265.41	3788.02	3748.66
AGO3	Q9H9G7	44	_IDVYLYEVDIK[GlyGly (K)]PDK_.3	AGO3_K54_M1	1	1	456.671	NaN	NaN	512.551	NaN	NaN
AGO3	Q9H9G7	649	_ELLIQFYK[GlyGly (K)]STR_.3	AGO3_K656_M1	1	1	17870	18657.5	17442.2	16085	14701	16640.8
AGO3	Q9H9G7	839	_DPQALAK[GlyGly (K)]AVQIHQDTLR_.3	AGO3_K845_M1	1	1	NaN	1411.61	NaN	NaN	1180.51	1434.05
AGPAT1	Q99943	271	_GGGDYLK[GlyGly (K)]K_.2;_GGGDYLK[GlyGly (K)]K_.3	AGPAT1_K277_M1	2	1	1168.32	3456.46	1712.65	NaN	3360.18	3052.19
AGPAT1	Q99943	271	_GGGDYLK[GlyGly (K)]K[GlyGly (K)]PGGGG_.3	AGPAT1_K277_M2	1	1	760.074	1111.75	NaN	NaN	1140.42	NaN
AGPAT1	Q99943	271	_GGGDYLK[GlyGly (K)]K[GlyGly (K)]PGGGG_.3	AGPAT1_K278_M2	1	1	760.074	1111.75	NaN	NaN	1140.42	NaN
AGPAT1	Q99943	62	_NVENM[Oxidation (M)]K[GlyGly (K)]ILR_.3	AGPAT1_K67_M1	1	1	1415.94	1940.28	1795.73	1679.86	1667.59	2172.15
AGPAT2	O15120	163	_ENLK[GlyGly (K)]VWIYPEGTR_.3	AGPAT2_K166_M1	1	1	13246.1	11370.7	10755.9	12976.5	10133.2	13084
AGPAT2	O15120	254	_TTFLHISK[GlyGly (K)]TPQENGATAGSGVQPAQ_.3	AGPAT2_K261_M1	1	1	7044	8847.29	5955.33	6979.5	8269.1	7175.29
AGPAT3	Q9NRZ7;Q9NRZ7-2;Q9NRZ7-3	112;50;132	_FGVLGSSK[GlyGly (K)]VLAK_.3	AGPAT3_K119_M1	1	1	2488.6	NaN	562.308	1893.87	3129.06	NaN
AGPAT3	Q9NRZ7;Q9NRZ7-2;Q9NRZ7-3	180;118;200	_FTETK[GlyGly (K)]HR_.3	AGPAT3_K184_M1	1	1	NaN	NaN	3841.62	NaN	3780.78	2127.27
AGPAT3	Q9NRZ7;Q9NRZ7-2;Q9NRZ7-3	187;125;207	_VSM[Oxidation (M)]EVAAAK[GlyGly (K)]GLPVLK_.3	AGPAT3_K195_M1	1	1	8066.39	8642.06	5076.09	7232.22	8042.95	8493.16
AGPAT3	Q9NRZ7;Q9NRZ7-2;Q9NRZ7-3	282;220;302	_DALQEIYNQK[GlyGly (K)]GM[Oxidation (M)]FPGEQFK_.3	AGPAT3_K291_M1	1	1	5674.15	5416.92	7748.28	6304.14	6453.28	5656.19
AGPAT3	Q9NRZ7;Q9NRZ7-2;Q9NRZ7-3	292;230;312	_GM[Oxidation (M)]FPGEQFK[GlyGly (K)]PAR_.3	AGPAT3_K300_M1	1	1	8137.21	8523.75	1783.39	7696.43	3911.95	9514.98
AGPAT4	Q9NRZ5	112	_FGLLGGSK[GlyGly (K)]VLAK_.2;_FGLLGGSK[GlyGly (K)]VLAK_.3	AGPAT4_K119_M1	2	1	5439.15	5825.93	7571.4	3322.87	5913.41	5143.79
AGPAT4	Q9NRZ5	234	_NNENPTLLGVLNGK[GlyGly (K)]K_.3	AGPAT4_K247_M1	1	1	2566.04	2758.02	760.389	2126.22	1702.07	1951.61
AGPAT4	Q9NRZ5	248	_K[GlyGly (K)]YHADLYVR_.3	AGPAT4_K248_M1	1	1	2261.47	2236.93	1882.51	1412.59	1969.45	1629.1
AGPAT4	Q9NRZ5	277	_LYQEK[GlyGly (K)]DAFQEEYYR_.3	AGPAT4_K281_M1	1	1	3020.81	3618.31	1769.78	3836.64	3817.01	3582.54
AGPAT4	Q9NRZ5	81	_AYLK[GlyGly (K)]YGK_.2	AGPAT4_K84_M1	1	1	NaN	NaN	NaN	NaN	2919	2468.5
AGPAT5	Q9NUQ2	154	_NK[GlyGly (K)]LQSYVDAGTPM[Oxidation (M)]YLVIFPEGTR_.3	AGPAT5_K155_M1	1	1	718.493	1071.76	NaN	238.123	NaN	NaN
AGPAT5	Q9NUQ2	177	_YNPEQTK[GlyGly (K)]VLSASQAFAAQR_.3	AGPAT5_K183_M1	1	1	1639.79	2417.7	NaN	1592.15	1668.21	951.507
AGPAT5	Q9NUQ2	208	_IK[GlyGly (K)]ATHVAFDCM[Oxidation (M)]K_.3	AGPAT5_K209_M1	1	1	NaN	2240.43	1164.2	1633.03	1702.74	1720.53
AGPAT5	Q9NUQ2	243	_ESPTM[Oxidation (M)]TEFLCK[GlyGly (K)]ECPK_.3	AGPAT5_K253_M1	1	1	365.794	667.928	NaN	637.294	882.308	NaN
AGPAT5	Q9NUQ2	254	_ECPK[GlyGly (K)]IHIHIDR_.4	AGPAT5_K257_M1	1	1	1904.73	2035.8	2849.42	2095.98	2195.03	2137.17
AGPAT5	Q9NUQ2	311	_SVNSK[GlyGly (K)]LSIK_.3	AGPAT5_K315_M1	1	1	1600.87	1275.76	953.585	731.788	915.259	965.377
AGPAT6	Q86UL3	122	_GM[Oxidation (M)]ETIM[Oxidation (M)]DDEVTK[GlyGly (K)]R_.3	AGPAT6_K133_M1	1	1	2743.76	2341.03	4365.51	2583.55	3532.47	1846.38
AGPAT6	Q86UL3	305	_LTEHVQDK[GlyGly (K)]SK_.3	AGPAT6_K312_M1	1	1	5337.21	5887.75	3340.67	4472.35	5061.69	7973.76
AGPAT6	Q86UL3	445	_M[Oxidation (M)]IVGNHK[GlyGly (K)]DR_.3	AGPAT6_K451_M1	1	1	NaN	1825.16	2000.71	NaN	NaN	NaN
AGPAT6	Q86UL3	84	_DPTSLEEEIK[GlyGly (K)]EIR_.3	AGPAT6_K93_M1	1	1	3430.36	2014.38	2145.32	4060.6	3638.24	3332.62
AGPAT9	Q53EU6	60	_ESILK[GlyGly (K)]NSASVGIIQR_.3	AGPAT9_K64_M1	1	1	3587.63	3869.48	NaN	3789.73	2921.23	NaN
AGPAT9	Q53EU6	75	_DESPM[Oxidation (M)]EK[GlyGly (K)]GLSGLR_.3	AGPAT9_K81_M1	1	1	4999.03	4830.59	4339.28	3668.94	4134.76	4925.08
AGPS	O00116	109	_GQIELTGK[GlyGly (K)]R_.3	AGPS_K116_M1	1	1	2652.96	NaN	2657.59	1768.17	NaN	NaN
AGPS	O00116	343	_GIIEK[GlyGly (K)]SCQGPR_.3	AGPS_K347_M1	1	1	3147.93	4326.02	2059.74	3142.03	2622.33	2943.82
AGPS	O00116	475	_EK[GlyGly (K)]VLQHEK_.3	AGPS_K476_M1	1	1	1592.65	NaN	2319.73	NaN	NaN	282.722
AGPS	O00116	477	_VLQHEK[GlyGly (K)]QVYDIAAK_.3	AGPS_K482_M1	1	1	1013.87	1477.5	1188.91	807.502	1383.07	631.63
AGTPBP1	J3KNS1;Q9UPW5;Q9UPW5-2;Q9UPW5-3	260;208	_IIGPFSK[GlyGly (K)]K_.2	AGTPBP1_K266_M1	1	1	119085	98212.5	99688.6	108471	115516	145350
AGTPBP1	J3KNS1;Q9UPW5;Q9UPW5-2;Q9UPW5-3	274;222	_VALDTLAALLK[GlyGly (K)]SK_.3	AGTPBP1_K284_M1	1	1	1808.67	2100.87	1948.08	2414.71	1637.81	NaN
AGTPBP1	J3KNS1;Q9UPW5;Q9UPW5-2;Q9UPW5-3	458;406;366;418	_LK[GlyGly (K)]PQQEPGR_.3	AGTPBP1_K459_M1	1	1	NaN	NaN	NaN	2810.48	3466.67	2983.76
AGTPBP1	J3KNS1;Q9UPW5;Q9UPW5-2;Q9UPW5-3	497;445;405;457	_PFVFEGK[GlyGly (K)]VR_.3	AGTPBP1_K503_M1	1	1	NaN	280.065	NaN	NaN	NaN	1273.91
AGTPBP1	J3KNS1;Q9UPW5;Q9UPW5-2;Q9UPW5-3	589;537;497;549	_ITLQNIPSQTAPGFTAEM[Oxidation (M)]K[GlyGly (K)]K_.3	AGTPBP1_K607_M1	1	1	NaN	1792.77	5822.93	3293.64	2154.92	NaN
AGTPBP1	J3KNS1;Q9UPW5;Q9UPW5-2;Q9UPW5-3	725;673;633;685	_TK[GlyGly (K)]IAQDIER_.3	AGTPBP1_K726_M1	1	1	3426.94	2644.26	NaN	3292.49	2679.08	3165.19
AGTPBP1	J3KNS1;Q9UPW5;Q9UPW5-2;Q9UPW5-3	764;712;672;724	_FNSK[GlyGly (K)]FESGNLR_.3	AGTPBP1_K767_M1	1	1	5256.36	3790.59	4942.12	4001.01	4857.95	4773.68
AGTPBP1	J3KNS1;Q9UPW5;Q9UPW5-2;Q9UPW5-3	70;18	_IVGLLAQLEK[GlyGly (K)]INAEPSESDTAR_.3	AGTPBP1_K79_M1	1	1	NaN	925.93	NaN	1743.21	NaN	NaN
AHCTF1	Q8WYP5;Q8WYP5-2;Q8WYP5-3	994;1029;1003	_NSILDQYGK[GlyGly (K)]ILPR_.3	AHCTF1_K1002_M1	1	1	14569.1	16342.7	20722.2	16298.5	13895.3	15252.1
AHCTF1	Q8WYP5;Q8WYP5-2;Q8WYP5-3	1062;1097;1071	_IGEVWASK[GlyGly (K)]EPINSTTPFNSSK_.3	AHCTF1_K1069_M1	1	1	1947.15	2151.94	1824.27	2096.69	1351.5	2101.93
AHCTF1	Q8WYP5;Q8WYP5-2;Q8WYP5-3	344;379;353	_GQTSNTK[GlyGly (K)]LLGCQSIEK_.3	AHCTF1_K350_M1	1	1	2684.54	2668.43	1275.01	2252.44	2370.3	1590.31
AHCTF1	Q8WYP5;Q8WYP5-2;Q8WYP5-3	498;533;507	_ETLTFLK[GlyGly (K)]K_.2	AHCTF1_K504_M1	1	1	6990.1	5858.13	8496.69	7394.86	6652.68	8805.2
AHCTF1	Q8WYP5;Q8WYP5-2;Q8WYP5-3	591;626;600	_VVLTK[GlyGly (K)]EEFDR_.3	AHCTF1_K595_M1	1	1	5241.47	3817.69	2901.08	5104.59	5412.37	4890.11
AHCTF1	Q8WYP5;Q8WYP5-2;Q8WYP5-3	716;751;725	_GK[GlyGly (K)]WNPDCLM[Oxidation (M)]IDGLVSQLGER_.3	AHCTF1_K717_M1	1	1	1761.48	1263.77	2745.13	2716.33	3082.34	2970.94
AHCTF1	Q8WYP5;Q8WYP5-2;Q8WYP5-3	962;997;971	_ANYVPALK[GlyGly (K)]LNQTLK_.3	AHCTF1_K969_M1	1	1	16450	16947.1	16522.1	14512.2	15240.5	14495.2
AHCYL1	O43865	109	_NIK[GlyGly (K)]QAEFGR_.2;_NIK[GlyGly (K)]QAEFGR_.3	AHCYL1_K111_M1	2	1	11175.8	13707	7499.43	11687.5	10671.8	13208.9
AHCYL1	O43865	137	_AQGEK[GlyGly (K)]PLAGAK_.3	AHCYL1_K141_M1	1	1	2373.03	2202.93	1918.05	1294.42	NaN	NaN
AHCYL1	O43865	262	_LYQLSK[GlyGly (K)]AGK_.2;_LYQLSK[GlyGly (K)]AGK_.3	AHCYL1_K267_M1	2	1	10274.2	10429.3	11299.9	10685.5	11849.9	9776.79
AHCYL1	O43865	268	_AGK[GlyGly (K)]LCVPAM[Oxidation (M)]NVNDSVTK_.3	AHCYL1_K270_M1	1	1	7257.62	8289.18	5551.24	8317.86	6976.24	6910.26
AHCYL1	O43865	271	_LCVPAM[Oxidation (M)]NVNDSVTK[GlyGly (K)]QK_.3	AHCYL1_K284_M1	1	1	12440	13261.2	16720.4	13490	9910.69	11321.2
AHCYL1	O43865	357	_VVK[GlyGly (K)]LNEVIR_.3	AHCYL1_K359_M1	1	1	2804.53	1873.55	2313.2	2886.28	2463.87	2345.56
AHCYL1	O43865	388	_M[Oxidation (M)]K[GlyGly (K)]NSCIVCNM[Oxidation (M)]GHSNTEIDVTSLR_.4	AHCYL1_K389_M1	1	1	1875.56	1699.33	NaN	1218.45	NaN	NaN
AHCYL1	O43865	421	_SQVDHVIWPDGK[GlyGly (K)]R_.3;_SQVDHVIWPDGK[GlyGly (K)]R_.4	AHCYL1_K432_M1	2	1	2480.37	3068.12	3609.91	4059.09	3811.2	1951.83
AHCYL1	O43865	477	_YK[GlyGly (K)]QDVYLLPK_.3	AHCYL1_K478_M1	1	1	6194.63	5862.1	6868.29	6313.3	7418.43	6422.67
AHCYL1	O43865	477	_YK[GlyGly (K)]QDVYLLPK[GlyGly (K)]K_.4	AHCYL1_K478_M2	1	1	699.224	NaN	875.849	NaN	533.32	NaN
AHCYL1	O43865	479	_QDVYLLPK[GlyGly (K)]K_.3	AHCYL1_K486_M1	1	1	6024.61	6223.02	2841.99	5569.45	4791.69	6136.43
AHCYL1	O43865	477	_YK[GlyGly (K)]QDVYLLPK[GlyGly (K)]K_.4	AHCYL1_K486_M2	1	1	699.224	NaN	875.849	NaN	533.32	NaN
AHCYL1	O43865	41	_QIQFADDM[Oxidation (M)]QEFTK[GlyGly (K)]FPTK_.3	AHCYL1_K53_M1	1	1	NaN	3095.29	NaN	NaN	4037.18	NaN
AHCY	P23526	122	_DGPLNM[Oxidation (M)]ILDDGGDLTNLIHTK[GlyGly (K)]YPQLLPGIR_.4	AHCY_K142_M1	1	1	27056	13961.1	26611.5	NaN	22471.1	11389.4
AHCY	P23526	152	_GISEETTTGVHNLYK[GlyGly (K)]M[Oxidation (M)]MANGILK_.4;_GISEETTTGVHNLYK[GlyGly (K)]M[Oxidation (M)]M[Oxidation (M)]ANGILK_.3;_GISEETTTGVHNLYK[GlyGly (K)]M[Oxidation (M)]M[Oxidation (M)]ANGILK_.4	AHCY_K166_M1	3	1	4341.08	3071.16	14.5947	4718.12	3991.1	3464.57
AHCY	P23526	167	_M[Oxidation (M)]M[Oxidation (M)]ANGILK[GlyGly (K)]VPAINVNDSVTK_.3	AHCY_K174_M1	1	1	3915.63	5580.58	7236.15	6900.73	3871.54	3745.96
AHCY	P23526	175	_VPAINVNDSVTK[GlyGly (K)]SK_.2;_VPAINVNDSVTK[GlyGly (K)]SK_.3	AHCY_K186_M1	2	1	199829	199647	210724	191746	214690	158584
AHCY	P23526	175	_VPAINVNDSVTK[GlyGly (K)]SK[GlyGly (K)]FDNLYGCR_.4	AHCY_K186_M2	1	1	4517.14	NaN	NaN	3452.73	3312.3	3476.59
AHCY	P23526	187	_SK[GlyGly (K)]FDNLYGCR_.2;_SK[GlyGly (K)]FDNLYGCR_.3	AHCY_K188_M1	2	1	109398	109151	109256	114065	105132	119075
AHCY	P23526	175	_VPAINVNDSVTK[GlyGly (K)]SK[GlyGly (K)]FDNLYGCR_.4	AHCY_K188_M2	1	1	4517.14	NaN	NaN	3452.73	3312.3	3476.59
AHCY	P23526	20	_K[GlyGly (K)]ALDIAENEM[Oxidation (M)]PGLM[Oxidation (M)]R_.3	AHCY_K20_M1	1	1	1037.42	1112.02	NaN	2086.82	NaN	NaN
AHCY	P23526	215	_VAVVAGYGDVGK[GlyGly (K)]GCAQALR_.3	AHCY_K226_M1	1	1	10231.5	2525.54	1.06064	3214.81	7876.25	6373.29
AHCY	P23526	310	_WLNENAVEK[GlyGly (K)]VNIK_.3	AHCY_K318_M1	1	1	2228.11	2350.3	1653.48	2716.47	2650.08	1884.13
AHCY	P23526	319	_VNIK[GlyGly (K)]PQVDR_.2;_VNIK[GlyGly (K)]PQVDR_.3	AHCY_K322_M1	2	1	28217.6	35786	41298.3	39422.3	42134.7	41052.8
AHCY	P23526	379	_YPVGVHFLPK[GlyGly (K)]K_.3;_YPVGVHFLPK[GlyGly (K)]K_.4	AHCY_K388_M1	2	1	7715.72	8020.43	7824.07	6674.16	7458.63	8324.22
AHCY	P23526	389	_K[GlyGly (K)]LDEAVAEAHLGK_.3	AHCY_K389_M1	1	1	NaN	NaN	160.955	4399.48	2914.52	NaN
AHCY	P23526	389;390	_KLDEAVAEAHLGK[GlyGly (K)]LNVK_.4;_LDEAVAEAHLGK[GlyGly (K)]LNVK_.4	AHCY_K401_M1	2	1	NaN	2434.92	6048.72	NaN	4375.93	3967.87
AHCY	P23526	402	_LNVK[GlyGly (K)]LTK_.2	AHCY_K405_M1	1	1	17244.4	18876.7	16299.8	17068.9	16197.9	17493.7
AHCY	P23526	406	_LTK[GlyGly (K)]LTEK_.2;_LTK[GlyGly (K)]LTEK_.3	AHCY_K408_M1	2	1	6612.57	6656.16	5310.19	5434.69	4205.54	10818.3
AHCY	P23526	409	_LTEK[GlyGly (K)]QAQYLGM[Oxidation (M)]SCDGPFKPDHYR_.4;_LTEK[GlyGly (K)]QAQYLGM[Oxidation (M)]SCDGPFKPDHYR_.5	AHCY_K412_M1	2	1	7049.8	6361.94	4524.31	4754.42	NaN	NaN
AHCY	P23526	413	_QAQYLGM[Oxidation (M)]SCDGPFK[GlyGly (K)]PDHYR_.4	AHCY_K426_M1	1	1	2633.93	2373.33	NaN	2238.64	1702.53	2089.06
AHCY	P23526	39	_YSASK[GlyGly (K)]PLK_.2;_YSASK[GlyGly (K)]PLK_.3	AHCY_K43_M1	2	1	12723.9	21556.5	22888.5	20795.3	14766.6	19959.6
AHCY	P23526	5	_LPYK[GlyGly (K)]VADIGLAAWGR_.3	AHCY_K8_M1	1	1	NaN	2437.2	NaN	2435.11	NaN	NaN
AHNAK	Q09666	133	_LK[GlyGly (K)]SEDGVEGDLGETQSR_.3	AHNAK_K134_M1	1	1	2830.27	1981.66	3173.64	2860.16	2381.86	2229.91
AHNAK	Q09666	172	_DIDISSPEFK[GlyGly (K)]IK_.3	AHNAK_K181_M1	1	1	2335.07	1096.87	1061.62	2414.19	1804.14	1292.47
AHRR	A9YTQ3;A9YTQ3-2;A9YTQ3-3;D6RE68;D6RF73	268;286;282;124;114	_LSLFCIAAPVLLPSAAEM[Oxidation (M)]K[GlyGly (K)]M[Oxidation (M)]R_.3	AHRR_K286_M1	1	1	1621.51	1290.75	NaN	NaN	1082.94	NaN
AHRR	A9YTQ3;A9YTQ3-2;A9YTQ3-3;D6RE68;D6RF73	298;316;312;154;144	_ADTAATADAK[GlyGly (K)]VK_.3	AHRR_K307_M1	1	1	2077.88	2782.43	NaN	NaN	NaN	NaN
AHRR	A9YTQ3;A9YTQ3-2;A9YTQ3-3;D6RE68;D6RF73	310;328;324;166;156	_ATTSLCESELHGK[GlyGly (K)]PNYSAGR_.4	AHRR_K322_M1	1	1	558.69	NaN	NaN	339.165	NaN	NaN
AHRR	A9YTQ3;A9YTQ3-2;A9YTQ3-3;D6RE68;D6RF73	652;670;666;508;498	_AAEAAPVVK[GlyGly (K)]R_.3	AHRR_K660_M1	1	1	907.338	1103.4	NaN	812.958	NaN	1090.85
AHR	P35869	243	_LK[GlyGly (K)]YLHGQK_.3	AHR_K244_M1	1	1	NaN	NaN	4327.95	3400.47	2864.37	NaN
AHR	P35869	22	_TVK[GlyGly (K)]PIPAEGIK_.3	AHR_K24_M1	1	1	4046.77	3758.88	2042.18	3450.54	3849.92	3515.53
AHR	P35869	253	_GK[GlyGly (K)]DGSILPPQLALFAIATPLQPPSILEIR_.3	AHR_K254_M1	1	1	2332.82	NaN	3789.15	NaN	NaN	3793.4
AHR	P35869	291	_HK[GlyGly (K)]LDFTPIGCDAK_.3	AHR_K292_M1	1	1	2331.03	1893.39	NaN	NaN	1872.81	NaN
AHR	P35869	293	_LDFTPIGCDAK[GlyGly (K)]GR_.3	AHR_K303_M1	1	1	29232.8	21563	27661.8	28191.1	26248.5	27639
AHR	P35869	25	_PIPAEGIK[GlyGly (K)]SNPSK_.3	AHR_K32_M1	1	1	15166.4	18079.6	15502.2	17153.4	14874.4	18305.7
AHR	P35869	433	_NGTSGK[GlyGly (K)]DSATTSTLSK_.3	AHR_K438_M1	1	1	224.418	838.94	NaN	955.245	NaN	NaN
AHR	P35869	511	_HEQIDQPQDVNSFAGGHPGLFQDSK[GlyGly (K)]NSDLYSIM[Oxidation (M)]K_.4;_HEQIDQPQDVNSFAGGHPGLFQDSK[GlyGly (K)]NSDLYSIM[Oxidation (M)]K_.5	AHR_K535_M1	2	1	6460.95	8207.85	5044.27	9285.71	6246.14	3926.49
AHR	P35869	536	_NSDLYSIMK[GlyGly (K)]NLGIDFEDIR_.3;_NSDLYSIM[Oxidation (M)]K[GlyGly (K)]NLGIDFEDIR_.3	AHR_K544_M1	2	1	5273.05	3346.07	5906.42	5206.54	3962.81	728.4
AHR	P35869	555	_HM[Oxidation (M)]QNEK[GlyGly (K)]FFR_.3	AHR_K560_M1	1	1	29790.9	36602.1	35409.2	31045.1	29230	27786
AHR	P35869	50	_LASLLPFPQDVINK[GlyGly (K)]LDK_.3	AHR_K63_M1	1	1	18394.1	18117.8	17134.2	19484	14905.5	13557.6
AHR	P35869	629	_QVVVEPQQQLCQK[GlyGly (K)]M[Oxidation (M)]K_.3	AHR_K641_M1	1	1	3346.57	4155.82	2661.6	4259.64	2879.18	2972.74
AHR	P35869	79	_AK[GlyGly (K)]SFFDVALK_.3	AHR_K80_M1	1	1	5717.71	4147.81	8542.83	5347.1	NaN	6360.05
AHR	P35869	81	_SFFDVALK[GlyGly (K)]SSPTER_.2;_SFFDVALK[GlyGly (K)]SSPTER_.3	AHR_K88_M1	2	1	13795	17328.2	14640.9	20094.7	17242.2	16478.8
AHSA1	O95433	199	_PVGVK[GlyGly (K)]IPTCK_.3	AHSA1_K203_M1	1	1	6889.27	6551.29	5150.26	7280.4	7111.44	5414.26
AHSA1	O95433	204	_IPTCK[GlyGly (K)]ITLK_.3	AHSA1_K208_M1	1	1	1318.81	2439.33	NaN	850.59	NaN	NaN
AHSA1	O95433	209	_ITLK[GlyGly (K)]ETFLTSPEELYR_.3	AHSA1_K212_M1	1	1	3400.71	2688.91	NaN	3393.4	NaN	NaN
AHSA1	O95433	322	_YYFEGIK[GlyGly (K)]QTFGYGAR_.3	AHSA1_K328_M1	1	1	2374.16	3540.92	2535.45	3643.25	2981.42	2848.99
AIFM1	O95831	99	_ISGLGLTPEQK[GlyGly (K)]QK_.3	AIFM1_K109_M1	1	1	5277.68	4558.74	4667.02	4623.1	4398.36	5377.85
AIFM1	O95831	245	_LNDGSQITYEK[GlyGly (K)]CLIATGGTPR_.3	AIFM1_K255_M1	1	1	2370.29	2263.11	2382.36	2176.63	2800.98	2534.99
AIFM1	O95831	511	_ATAQDNPK[GlyGly (K)]SATEQSGTGIR_.3	AIFM1_K518_M1	1	1	3154.98	3651.44	NaN	2855.29	3490.94	3180.71
AIFM2	Q9BRQ8;Q9BRQ8-2	55	_ASVETGFAK[GlyGly (K)]K_.3	AIFM2_K63_M1	1	1	NaN	NaN	NaN	NaN	812.129	1012.89
AIMP1	Q12904-2	230	_M[Oxidation (M)]VILLCNLK[GlyGly (K)]PAK_.3	AIMP1_K238_M1	1	1	NaN	2093.24	1.17737	NaN	NaN	NaN
AIMP1	Q12904-2	21	_LLAK[GlyGly (K)]M[Oxidation (M)]ANNDAVLK_.3	AIMP1_K24_M1	1	1	4770.32	4092.76	4783.15	3548.28	4869.65	3969.22
AIMP1	Q12904-2	25	_M[Oxidation (M)]ANNDAVLK[GlyGly (K)]R_.3	AIMP1_K33_M1	1	1	NaN	NaN	3211.11	2563.07	2982.9	2322.06
AIMP1	Q12904-2	51	_QQVSLLK[GlyGly (K)]EK_.3	AIMP1_K57_M1	1	1	4903.06	3894.54	NaN	NaN	3312.39	2831.31
AIMP1	Q12904-2	58	_EK[GlyGly (K)]AILQATLR_.3	AIMP1_K59_M1	1	1	NaN	1763.06	NaN	1417.4	1367.5	1716.02
AIMP2	Q13155	148	_VLSTVHTHSSVK[GlyGly (K)]SVPENLLK_.4	AIMP2_K159_M1	1	1	772.671	1162.19	2077.37	1560.13	719.904	1152.57
AIMP2	Q13155	305	_SCENLAPFNTALK[GlyGly (K)]LLK_.3	AIMP2_K317_M1	1	1	NaN	894.221	NaN	1168.38	NaN	1159.15
AIMP2	Q13155	66	_LYELK[GlyGly (K)]AAVDGLSK_.3	AIMP2_K70_M1	1	1	NaN	5688.8	NaN	NaN	6940.84	NaN
AIP	O00170	94	_HVVLYPLVAK[GlyGly (K)]SLR_.3	AIP_K103_M1	1	1	3725.23	5043.28	NaN	NaN	7812.87	NaN
AIP	O00170	107	_NIAVGK[GlyGly (K)]DPLEGQR_.3	AIP_K112_M1	1	1	31133.3	30247.2	26782	34720.9	34062.4	28746.3
AIP	O00170	176	_AK[GlyGly (K)]AVPLIHQEGNR_.3;_AK[GlyGly (K)]AVPLIHQEGNR_.4	AIP_K177_M1	2	1	12347.9	15321.5	13022.7	13946.1	11924.1	10906.9
AIP	O00170	192	_EGHVK[GlyGly (K)]EAAAK_.3	AIP_K196_M1	1	1	1266.9	1069.69	2021.07	2300.51	1218.49	938.271
AIP	O00170	202	_YYDAIACLK[GlyGly (K)]NLQM[Oxidation (M)]K_.3	AIP_K210_M1	1	1	1190.86	1384.45	2028.78	966.143	1705.92	NaN
AIP	O00170	261	_YDDNVK[GlyGly (K)]AYFK_.3	AIP_K266_M1	1	1	3547.26	3508.87	2235.99	3603.01	3666.01	3983.13
AIP	O00170	272	_GK[GlyGly (K)]AHAAVWNAQEAQADFAK_.3	AIP_K273_M1	1	1	1040.5	987.072	NaN	754.556	NaN	NaN
AIP	O00170	23	_GELPDFQDGTK[GlyGly (K)]ATFHYR_.3;_GELPDFQDGTK[GlyGly (K)]ATFHYR_.4	AIP_K33_M1	2	1	10038.7	4400.63	NaN	6157.58	6116.54	8586.07
AIP	O00170	57	_GK[GlyGly (K)]PM[Oxidation (M)]ELIIGK_.2;_GK[GlyGly (K)]PM[Oxidation (M)]ELIIGK_.3	AIP_K58_M1	2	1	5652.32	5711.3	4347.49	6163.18	6960.4	6358.98
AIP	O00170	68	_FK[GlyGly (K)]LPVWETIVCTM[Oxidation (M)]R_.3	AIP_K69_M1	1	1	NaN	NaN	NaN	1216.81	396.923	NaN
AK1	P00568;Q5T9B7	10;26	_IIFVVGGPGSGK[GlyGly (K)]GTQCEK_.3	AK1_K21_M1	1	1	1840.16	1848.13	3163.83	2590.26	1966.24	2685.48
AK2	P54819	107	_QAEM[Oxidation (M)]LDDLM[Oxidation (M)]EK[GlyGly (K)]R_.3	AK2_K117_M1	1	1	1856.5	1627.26	2388.34	2622.78	2611.9	2918.53
AK2	P54819	120	_EK[GlyGly (K)]LDSVIEFSIPDSLLIR_.3	AK2_K121_M1	1	1	12588.2	14955.2	16907.5	17346.7	11440.6	12939.3
AK2	P54819	2	_APSVPAAEPEYPK[GlyGly (K)]GIR_.3	AK2_K14_M1	1	1	5815.44	5725.93	4916.62	5063.89	4775.98	4522.44
AK2	P54819	176	_SDDNEK[GlyGly (K)]ALK_.3	AK2_K181_M1	1	1	NaN	1018.61	NaN	NaN	NaN	3026.02
AK2	P54819	176	_SDDNEK[GlyGly (K)]ALK[GlyGly (K)]IR_.3	AK2_K181_M2	1	1	458.813	1084.92	NaN	1182.11	671.804	NaN
AK2	P54819	176	_SDDNEK[GlyGly (K)]ALK[GlyGly (K)]IR_.3	AK2_K184_M2	1	1	458.813	1084.92	NaN	1182.11	671.804	NaN
AK2	P54819	205	_GIHSAIDASQTPDVVFASILAAFSK[GlyGly (K)]ATCK_.4	AK2_K229_M1	1	1	947.867	815.582	1056.14	NaN	1210.06	1008.48
AK2	P54819	18	_AVLLGPPGAGK[GlyGly (K)]GTQAPR_.3	AK2_K28_M1	1	1	4223.69	3569.26	3002.46	3295.59	3551.47	4966.44
AK2	P54819	52	_AM[Oxidation (M)]VASGSELGK[GlyGly (K)]K_.2;_AM[Oxidation (M)]VASGSELGK[GlyGly (K)]K_.3	AK2_K62_M1	2	1	6134.91	7105.53	6462.71	8628.66	6593.89	5205.05
AK2	P54819	64	_LK[GlyGly (K)]ATM[Oxidation (M)]DAGK_.2;_LK[GlyGly (K)]ATM[Oxidation (M)]DAGK_.3	AK2_K65_M1	2	1	5325.99	3856.13	5696.4	4083.69	6000.3	5032.93
AK2	P54819	66	_ATM[Oxidation (M)]DAGK[GlyGly (K)]LVSDEM[Oxidation (M)]VVELIEK_.3	AK2_K72_M1	1	1	1922.61	1869.66	4299.24	2404.85	1676.64	1373.47
AK2	P54819	73	_LVSDEM[Oxidation (M)]VVELIEK[GlyGly (K)]NLETPLCK_.3	AK2_K85_M1	1	1	1718.95	1389.28	2672.7	2776.55	1805.39	2982.71
AK2	P54819	86	_NLETPLCK[GlyGly (K)]NGFLLDGFPR_.3	AK2_K93_M1	1	1	49106.7	66594.4	56112.1	67461	49946.5	63013.7
AK4	P27144	180	_PVIELYK[GlyGly (K)]SR_.3	AK4_K186_M1	1	1	12717.5	14505.8	7217.96	11396.2	13188.1	11097.5
AK4	P27144	214	_ITPIQSK[GlyGly (K)]EAY_.2	AK4_K220_M1	1	1	1842.16	1970.52	1811.96	2136.31	2197.39	1457.3
AK4	P27144	56	_QYIEK[GlyGly (K)]SLLVPDHVITR_.4	AK4_K60_M1	1	1	2373.4	NaN	NaN	NaN	3581.92	3957.02
AK9	E9PPM3;E9PPU7;H0YCD1;J3KP89;Q5TCS8;Q5TCS8-1;Q5TCS8-2;Q5TCS8-3;Q5TCS8-6	59;136;24	_NLNLK[GlyGly (K)]PDVIINIK_.3	AK9_K63_M1	1	1	2501.02	NaN	820.507	2378.08	1756.13	2097.69
AKAP10	O43572	109	_SCLDYQTQETK[GlyGly (K)]SSLSK_.3	AKAP10_K119_M1	1	1	108.57	442.44	NaN	NaN	NaN	NaN
AKAP11	Q9UKA4	1375	_SVK[GlyGly (K)]SGLQEAAK_.3	AKAP11_K1377_M1	1	1	NaN	NaN	1007.26	1728.16	NaN	1745.89
AKAP11	Q9UKA4	1563	_VSETTK[GlyGly (K)]SADR_.3	AKAP11_K1568_M1	1	1	NaN	1744.48	4106.19	NaN	NaN	4033.08
AKAP11	Q9UKA4	1654	_IVAEAIEK[GlyGly (K)]AER_.3	AKAP11_K1661_M1	1	1	NaN	795.933	NaN	1013.77	884.818	NaN
AKAP11	Q9UKA4	248	_PSTSSVNVLGHK[GlyGly (K)]ELPSVK_.4	AKAP11_K259_M1	1	1	2719.04	1243.4	NaN	NaN	NaN	1009.57
AKAP11	Q9UKA4	18	_SFSEDVFQSVK[GlyGly (K)]SLLQSQK_.3	AKAP11_K28_M1	1	1	1264.2	532.043	2020.42	1737.28	1523.41	NaN
AKAP11	Q9UKA4	377	_DPVIGK[GlyGly (K)]SSQR_.2	AKAP11_K382_M1	1	1	NaN	NaN	NaN	1455.8	1691.04	1495.47
AKAP11	Q9UKA4	604	_AFSLK[GlyGly (K)]ER_.2	AKAP11_K608_M1	1	1	NaN	NaN	NaN	NaN	5780.33	5711.12
AKAP12	Q02952;Q02952-2;Q02952-3	175;77;70	_VFK[GlyGly (K)]FVGFK_.2;_VFK[GlyGly (K)]FVGFK_.3	AKAP12_K177_M1	2	1	9222.29	8576.06	3601.61	7564.18	6040.68	7100.86
AKAP12	Q02952;Q02952-2;Q02952-3	178;80;73	_FVGFK[GlyGly (K)]FTVK_.2;_FVGFK[GlyGly (K)]FTVK_.3	AKAP12_K182_M1	2	1	NaN	1907.42	5.8963	1088.74	2916.65	2767.93
AKAP12	Q02952;Q02952-2;Q02952-3	280;182;175	_SAESPTSPVTSETGSTFK[GlyGly (K)]K_.3	AKAP12_K297_M1	1	1	426.45	568.278	1.18234	486.887	NaN	NaN
AKAP17A	Q02040	103	_LSGFSDILK[GlyGly (K)]VR_.3	AKAP17A_K111_M1	1	1	NaN	NaN	NaN	3922.34	NaN	3233.53
AKAP1	Q92667	125	_RDDSTK[GlyGly (K)]LELALTGGEAK_.3	AKAP1_K130_M1	1	1	41640	22752.4	24398	NaN	NaN	NaN
AKAP1	Q92667	50	_ADPAIK[GlyGly (K)]EPLPVEDVCPK_.3	AKAP1_K55_M1	1	1	2458.65	1667.2	NaN	2807.25	2123.9	2091.19
AKAP1	Q92667	576	_NSM[Oxidation (M)]DSVDSCCSLK[GlyGly (K)]K_.3	AKAP1_K588_M1	1	1	935.151	2131.58	2092.9	2054.36	614.275	673.951
AKAP1	Q92667	590	_TESFQNAQAGSNPK[GlyGly (K)]K_.3	AKAP1_K603_M1	1	1	NaN	1207.01	NaN	487.735	NaN	NaN
AKAP1	Q92667	604	_KVDLIIWEIEVPK[GlyGly (K)]HLVGR_.4	AKAP1_K616_M1	1	1	NaN	2199.48	2640.88	NaN	NaN	NaN
AKAP1	Q92667	629	_YVSFLK[GlyGly (K)]QTSGAK_.3	AKAP1_K634_M1	1	1	4114.12	4182.78	3261.08	4039.86	3685.08	5240.01
AKAP1	Q92667	667	_ALNLIGK[GlyGly (K)]K_.2	AKAP1_K673_M1	1	1	2646.26	3200.38	NaN	3135.39	2959.6	2703.33
AKAP1	Q92667	793	_YVDYGGYK[GlyGly (K)]R_.3	AKAP1_K800_M1	1	1	4247.8	3654.6	4361.97	NaN	3988.76	4546.9
AKAP2	C9JVY5;Q9Y2D5;Q9Y2D5-4;Q9Y2D5-5;Q9Y2D5-6;Q9Y2D5-7	491;442;673;531	_AVLTVVK[GlyGly (K)]DDDHGILDQFSR_.3;_AVLTVVK[GlyGly (K)]DDDHGILDQFSR_.4	AKAP2_K497_M1	2	1	13959.1	13679.2	11848.1	13890.7	13194.2	11538.1
AKAP8L	Q9ULX6;Q9ULX6-2	350;289	_GALTTQDENGQTK[GlyGly (K)]R_.3	AKAP8L_K362_M1	1	1	NaN	NaN	248.655	468.658	NaN	NaN
AKAP8L	Q9ULX6;Q9ULX6-2	528;467	_SILNNK[GlyGly (K)]LISK_.3	AKAP8L_K533_M1	1	1	408.782	1002.71	1199.75	1183.02	1707.06	1643.27
AKAP8L	Q9ULX6;Q9ULX6-2	542;481	_YLK[GlyGly (K)]GENPFTDSPEEEK_.3	AKAP8L_K544_M1	1	1	1500	2243.26	NaN	1577.43	1475.25	1855.43
AKAP9	A0A0A0MRF6;Q99996;Q99996-2;Q99996-3;Q99996-5;Q99996-6	3427;3428;3424;3416;3374	_QQVYK[GlyGly (K)]LDLEGQR_.3	AKAP9_K3431_M1	1	1	NaN	48630.1	53224.8	NaN	39168.8	39019.5
AKIP1	E9PN38;H0YCH8;Q9NQ31-3	55;50	_EAPHLEK[GlyGly (K)]QPAAGPQR_.3;_EAPHLEK[GlyGly (K)]QPAAGPQR_.4	AKIP1_K61_M1	2	1	15358.4	14099.5	12804.3	13989.3	10199.6	10529.3
AKIP1	E9PN38;H0YCH8;Q9NQ31-3	70;65	_VLPGEK[GlyGly (K)]YYSSVPEEGGATHVYR_.4	AKIP1_K75_M1	1	1	2082.04	2265.89	4612.58	2663.33	1745.43	2562.22
AKIRIN1	B4DQP0;Q9H9L7	105;152	_IREEYEQILNTK[GlyGly (K)]LAEQYESFVK_.4	AKIRIN1_K116_M1	1	1	NaN	2166.9	1324.22	1617.86	1402.05	974.572
AKR1A1	P14550	121	_GDNPFPK[GlyGly (K)]NADGTICYDSTHYK_.4	AKR1A1_K127_M1	1	1	1979.34	1645.61	NaN	2588.34	2305	2312.81
AKR1A1	P14550	146	_ALEALVAK[GlyGly (K)]GLVQALGLSNFNSR_.3	AKR1A1_K153_M1	1	1	3952.06	3004.46	3043.63	1624.54	1949.56	3959.48
AKR1A1	P14550	222	_DPDEPVLLEEPVVLALAEK[GlyGly (K)]YGR_.3	AKR1A1_K240_M1	1	1	NaN	1152.32	1558.16	2428.96	1331.79	NaN
AKR1A1	P14550	276	_VFDFTFSPEEM[Oxidation (M)]K[GlyGly (K)]QLNALNK_.3	AKR1A1_K287_M1	1	1	6594.6	5691.88	2656.69	8073.56	5943.02	4320.71
AKR1A1	P14550	298	_YIVPM[Oxidation (M)]LTVDGK[GlyGly (K)]R_.3	AKR1A1_K308_M1	1	1	4185.92	5113.24	NaN	5093.33	5517.66	5118.73
AKR1A1	P14550	24	_SEPGQVK[GlyGly (K)]AAVK_.3	AKR1A1_K30_M1	1	1	4453.27	2927.16	3652.97	3165.54	3095.23	3777.24
AKR1A1	P14550	43	_HIDCAAIYGNEPEIGEALK[GlyGly (K)]EDVGPGK_.4	AKR1A1_K61_M1	1	1	3189.75	3283.59	NaN	2948.56	2414.05	1959.79
AKR1A1	P14550	62	_EDVGPGK[GlyGly (K)]AVPR_.2;_EDVGPGK[GlyGly (K)]AVPR_.3	AKR1A1_K68_M1	2	1	13868.7	12286.4	10064	14572.2	10115.6	12372.4
AKR1A1	P14550	73	_EELFVTSK[GlyGly (K)]LWNTK_.3	AKR1A1_K80_M1	1	1	7559.11	7698.23	11649.5	9312.83	8681.19	8157.25
AKR1A1	P14550	81	_LWNTK[GlyGly (K)]HHPEDVEPALR_.4;_LWNTK[GlyGly (K)]HHPEDVEPALR_.5	AKR1A1_K85_M1	2	1	15010	14354.4	18820.8	14696.2	14344.1	10092.2
AKR1B1	P15121	102	_LDYLDLYLIHWPTGFK[GlyGly (K)]PGK_.4	AKR1B1_K117_M1	1	1	6205.48	8458.19	8001.78	3078.3	7628.27	4425.08
AKR1B1	P15121	156	_AIGISNFNHLQVEM[Oxidation (M)]ILNK[GlyGly (K)]PGLK_.4	AKR1B1_K173_M1	1	1	4776.61	8093.71	5166.55	8420.72	5823.76	NaN
AKR1B1	P15121	178	_YK[GlyGly (K)]PAVNQIECHPYLTQEK_.3;_YK[GlyGly (K)]PAVNQIECHPYLTQEK_.4	AKR1B1_K179_M1	2	1	6126.06	5824.25	4858.77	4277.68	3685.55	4251.88
AKR1B1	P15121	180	_PAVNQIECHPYLTQEK[GlyGly (K)]LIQYCQSK_.4	AKR1B1_K195_M1	1	1	2061.89	2375.04	3847.45	2381.9	1469.42	2240.67
AKR1B1	P15121	204	_GIVVTAYSPLGSPDRPWAK[GlyGly (K)]PEDPSLLEDPR_.4	AKR1B1_K222_M1	1	1	1419.12	1199.7	NaN	1482.86	958.98	1215.7
AKR1B1	P15121	13	_M[Oxidation (M)]PILGLGTWK[GlyGly (K)]SPPGQVTEAVK_.3	AKR1B1_K22_M1	1	1	3033.93	2721.79	2538.22	3677.2	2299.13	2096.08
AKR1B1	P15121	234	_IK[GlyGly (K)]AIAAK_.2	AKR1B1_K235_M1	1	1	5639.6	7414.23	1668.64	3674.14	5088.61	5268.18
AKR1B1	P15121	257	_NLVVIPK[GlyGly (K)]SVTPER_.2;_NLVVIPK[GlyGly (K)]SVTPER_.3	AKR1B1_K263_M1	2	1	249570	240070	204117	214325	225796	262090
AKR1B1	P15121	270	_IAENFK[GlyGly (K)]VFDFELSSQDM[Oxidation (M)]TTLLSYNR_.3	AKR1B1_K275_M1	1	1	3842.86	4745.71	5660.07	3110.66	3682.81	NaN
AKR1B1	P15121	298	_VCALLSCTSHK[GlyGly (K)]DYPFHEEF_.3;_VCALLSCTSHK[GlyGly (K)]DYPFHEEF_.4	AKR1B1_K308_M1	2	1	4314.68	4775.18	5387.41	3441.48	3816.68	3999.33
AKR1B1	P15121	42	_HIDCAHVYQNENEVGVAIQEK[GlyGly (K)]LR_.4;_HIDCAHVYQNENEVGVAIQEK[GlyGly (K)]LR_.5	AKR1B1_K62_M1	2	1	15755.7	20046.8	21960.8	19873.4	16179	20136.8
AKR1B1	P15121	87	_GLVK[GlyGly (K)]GACQK_.2	AKR1B1_K90_M1	1	1	5263.79	8096.55	4817.68	5338.74	4301.89	NaN
AKR1B1	P15121	91	_GACQK[GlyGly (K)]TLSDLK_.2;_GACQK[GlyGly (K)]TLSDLK_.3	AKR1B1_K95_M1	2	1	7869.91	7523.82	7500.6	7353.2	7274.89	6788.72
AKR7A2	H3BLU7;O43488	96;106	_ANPWDGK[GlyGly (K)]SLKPDSVR_.3;_ANPWDGK[GlyGly (K)]SLKPDSVR_.4	AKR7A2_K102_M1	2	0.997	4370.67	3560.73	NaN	5121.09	3629.44	4133.85
AKR7A2	H3BLU7;O43488	103;113	_SLK[GlyGly (K)]PDSVR_.2;_SLK[GlyGly (K)]PDSVR_.3	AKR7A2_K105_M1	2	1	36295	42985	35868.2	37401.2	42317.8	42169.5
AKR7A2	H3BLU7;O43488	111;121	_SQLETSLK[GlyGly (K)]R_.2;_SQLETSLK[GlyGly (K)]R_.3	AKR7A2_K118_M1	2	1	35218.7	37399.2	28076.4	36472.2	35075.9	34711.6
AKR7A2	H3BLU7;O43488	177;222	_FYAYNPLAGGLLTGK[GlyGly (K)]YK_.3	AKR7A2_K191_M1	1	1	18713.3	23007.2	28057	25654.1	25805.2	20916.8
AKR7A2	H3BLU7;O43488	198;243	_DGK[GlyGly (K)]QPVGR_.2	AKR7A2_K200_M1	1	1	10862.1	3282.91	5994.33	5950.33	4252.48	NaN
AKR7A2	H3BLU7;O43488	92;102	_IATK[GlyGly (K)]ANPWDGK_.3	AKR7A2_K95_M1	1	1	3903.09	3159.27	2660.64	3818.72	3838.41	3216.87
AKT1	P31749	252	_FYGAEIVSALDYLHSEK[GlyGly (K)]NVVYR_.4	AKT1_K268_M1	1	1	1762.54	1508.14	1624.81	1650.72	1008.24	970.401
AKT1	P31749	290	_ITDFGLCK[GlyGly (K)]EGIK_.3	AKT1_K297_M1	1	1	NaN	NaN	4131.14	2586.94	NaN	NaN
AKT1	P31749	371	_TLGPEAK[GlyGly (K)]SLLSGLLK_.3	AKT1_K377_M1	1	1	3281.36	3636.19	3599.67	3882.8	3210.1	2670.5
AKT1	P31749	378	_SLLSGLLK[GlyGly (K)]K_.2	AKT1_K385_M1	1	1	1602.73	2010.98	NaN	1543.15	1661.57	NaN
AKT1	P31749	31	_NDGTFIGYK[GlyGly (K)]ERPQDVDQR_.3;_NDGTFIGYK[GlyGly (K)]ERPQDVDQR_.4	AKT1_K39_M1	2	1	1675.18	1370.5	2162.53	2220.05	732.2	NaN
AKT2	P31751	9	_EGWLHK[GlyGly (K)]R_.3	AKT2_K14_M1	1	1	514.081	NaN	906.836	1310.27	830.673	677.229
AKT2	P31751	157	_LLGK[GlyGly (K)]GTFGK_.3	AKT2_K160_M1	1	1	NaN	3251.46	4805.67	3197.25	3902.4	4508.74
AKT2	P31751	186	_EVIIAK[GlyGly (K)]DEVAHTVTESR_.3	AKT2_K191_M1	1	1	NaN	1063.48	NaN	995.585	NaN	NaN
AKT2	P31751	291	_ITDFGLCK[GlyGly (K)]EGISDGATM[Oxidation (M)]K_.3	AKT2_K298_M1	1	1	1960.89	1904.48	NaN	2089.94	1606.72	1349.16
AKT2	P31751	372	_TLSPEAK[GlyGly (K)]SLLAGLLK_.3	AKT2_K378_M1	1	1	1761.9	2083.43	1621.18	2135.57	1310.57	NaN
AKT2	P31751	422	_LLPPFK[GlyGly (K)]PQVTSEVDTR_.3	AKT2_K427_M1	1	1	4150.56	4481.17	NaN	3764.7	3051.66	3854.93
ALAD	P13716;P13716-2	210;239	_DAAK[GlyGly (K)]SSPAFGDR_.3	ALAD_K213_M1	1	1	3568.93	3440.77	4136.02	3589.6	2971.25	3322.47
ALAS1	P13196	143	_EVAETSAGPSVVSVK[GlyGly (K)]TDGGDPSGLLK_.3	ALAS1_K157_M1	1	1	NaN	4997.3	6525.26	6426.34	6646.35	6783.98
ALAS1	P13196	158	_TDGGDPSGLLK[GlyGly (K)]NFQDIM[Oxidation (M)]QK_.3	ALAS1_K168_M1	1	1	3902.71	3747.58	3544.12	4171.79	2653.72	1990.11
ALAS1	P13196	182	_VSHLLQDNLPK[GlyGly (K)]SVSTFQYDR_.3;_VSHLLQDNLPK[GlyGly (K)]SVSTFQYDR_.4	ALAS1_K192_M1	2	1	10676	9385.2	13380	8717.68	8361.53	9621.71
ALAS1	P13196	14	_VPQAFLQK[GlyGly (K)]AGK_.3	ALAS1_K21_M1	1	1	NaN	NaN	3841.25	4814.35	NaN	4823.62
ALAS1	P13196	226	_AHIFPM[Oxidation (M)]ADDYSDSLITK[GlyGly (K)]K_.3;_AHIFPM[Oxidation (M)]ADDYSDSLITK[GlyGly (K)]K_.4	ALAS1_K242_M1	2	1	10204.7	11851.6	14954.7	19322	11383.2	9651.2
ALAS1	P13196	262	_VCGAVM[Oxidation (M)]DTLK[GlyGly (K)]QHGAGAGGTR_.4	ALAS1_K271_M1	1	1	2111.59	3322.49	2599.34	2631.26	2492.04	2261.11
ALAS1	P13196	282	_NISGTSK[GlyGly (K)]FHVDLER_.3;_NISGTSK[GlyGly (K)]FHVDLER_.4	ALAS1_K288_M1	2	1	40238.4	37756.1	51703.6	39880.7	30717.5	43296.8
ALAS1	P13196	36	_M[Oxidation (M)]M[Oxidation (M)]EVGAK[GlyGly (K)]PAPR_.3	ALAS1_K42_M1	1	1	5741.82	NaN	6428.86	5240.84	NaN	1759.53
ALAS1	P13196	491	_ILK[GlyGly (K)]SAEGR_.2;_ILK[GlyGly (K)]SAEGR_.3	ALAS1_K493_M1	2	1	8290.08	20203.5	7334.99	10854.7	24486.8	16795.8
ALAS1	P13196	534	_VADAAK[GlyGly (K)]NTEVCDELM[Oxidation (M)]SR_.3	ALAS1_K539_M1	1	1	10859.9	17868.2	16157	18902.1	11890.8	11902.5
ALAS1	P13196	47	_ALSTAAVHYQQIK[GlyGly (K)]ETPPASEK_.4	ALAS1_K59_M1	1	1	NaN	1262.4	1002.05	1522.44	1407.53	1301.5
ALAS1	P13196	596	_QVGLELK[GlyGly (K)]PHSSAECNFCR_.4	ALAS1_K602_M1	1	1	956.732	1027.93	NaN	877.768	400.798	NaN
ALAS1	P13196	625	_EK[GlyGly (K)]SYFSGLSK_.3	ALAS1_K626_M1	1	1	7539.89	5646.82	7605.37	6076.84	6365.81	5496.53
ALAS1	P13196	627	_SYFSGLSK[GlyGly (K)]LVSAQA_.2	ALAS1_K634_M1	1	1	1890.98	2257.24	NaN	2528.31	1150.89	3280.43
ALCAM	F5GXJ9;Q13740;Q13740-2	513;564;551	_DLGNM[Oxidation (M)]EENK[GlyGly (K)]K_.3	ALCAM_K521_M1	1	1	418.834	870.368	477.039	888.283	839.184	587.036
ALDH16A1	Q8IZ83	108	_LAEVIQK[GlyGly (K)]HQR_.3;_LAEVIQK[GlyGly (K)]HQR_.4	ALDH16A1_K114_M1	2	1	27765.5	25599.6	29911.5	32255	28463.4	28102
ALDH16A1	Q8IZ83;Q8IZ83-3	245	_K[GlyGly (K)]VAFCGAPEEGR_.3;_K[GlyGly (K)]VAFCGAPEGGLR_.3	ALDH16A1_K245_M1	2	1	13764.2	15167.3	16417.4	15524.8	15255.1	20749
ALDH16A1	Q8IZ83	411	_TAK[GlyGly (K)]EALLVANGTPR_.2;_TAK[GlyGly (K)]EALLVANGTPR_.3	ALDH16A1_K413_M1	2	1	48133	52503.9	62988.9	52216.1	40443.1	45785.6
ALDH16A1	Q8IZ83	459	_DPSVPTGGCK[GlyGly (K)]ESGCSWHGGPDGLYEYLRPSGTPAR_.5	ALDH16A1_K468_M1	1	1	2370.95	2545.91	NaN	3582.37	1665.98	NaN
ALDH16A1	Q8IZ83	494	_LSCLSK[GlyGly (K)]NLNYDTFGLAVPSTLPAGPEIGPSPAPPYGLFVGGR_.4	ALDH16A1_K499_M1	1	1	7942.21	7987.59	8202.22	10982.4	10655.5	4872.99
ALDH16A1	Q8IZ83	48	_WLK[GlyGly (K)]PEHR_.3	ALDH16A1_K50_M1	1	1	18432.7	18310.8	18162.2	18219.3	19923.5	19321.7
ALDH16A1	Q8IZ83	549	_DSSGNLHGYVAEGGAK[GlyGly (K)]DIR_.3;_DSSGNLHGYVAEGGAK[GlyGly (K)]DIR_.4	ALDH16A1_K564_M1	2	1	18018.2	17783.7	24276.4	19816.5	15110.2	17941.6
ALDH16A1	Q8IZ83	613	_QGAELK[GlyGly (K)]AAEAEVELSAR_.3	ALDH16A1_K618_M1	1	1	45035.8	38802.3	34800.4	39370.8	39248.4	43741.5
ALDH16A1	Q8IZ83	793	_TK[GlyGly (K)]ALWLPM[Oxidation (M)]GD_.2	ALDH16A1_K794_M1	1	1	3554.42	5000.34	NaN	5698.84	5666.94	3467.08
ALDH18A1	P54886;P54886-2	139	_QALHSGQNQLK[GlyGly (K)]EM[Oxidation (M)]AIPVLEAR_.4	ALDH18A1_K149_M1	1	1	1632.77	1686.79	NaN	NaN	892.578	1536.51
ALDH18A1	P54886;P54886-2	283;281	_LIDIFYPGDQQSVTFGTK[GlyGly (K)]SR_.3	ALDH18A1_K300_M1	1	1	26263.6	30608.7	29615.5	27856.8	22939.9	23055.5
ALDH18A1	P54886;P54886-2	303;301	_VGM[Oxidation (M)]GGM[Oxidation (M)]EAK[GlyGly (K)]VK_.3	ALDH18A1_K311_M1	1	1	NaN	2004.02	NaN	NaN	3662.5	NaN
ALDH18A1	P54886;P54886-2	335;333	_VSGHVITDIVEGK[GlyGly (K)]K_.3;_VSGHVITDIVEGK[GlyGly (K)]K_.4	ALDH18A1_K347_M1	2	1	13149.2	17289	12564.8	12834.7	15130.5	13189.7
ALDH18A1	P54886;P54886-2	348;346	_K[GlyGly (K)]VGTFFSEVK_.3	ALDH18A1_K348_M1	1	1	2155.71	1796.42	2669.48	1099.92	933.829	1129.31
ALDH18A1	P54886;P54886-2	349;347	_VGTFFSEVK[GlyGly (K)]PAGPTVEQQGEM[Oxidation (M)]AR_.3	ALDH18A1_K357_M1	1	1	1171.38	769.895	2561.62	1133.62	758.002	1123.51
ALDH18A1	P54886;P54886-2	386;384;401;399	_AEIIHHLADLLTDQRDEILLANK[GlyGly (K)]K_.4;_DEILLANK[GlyGly (K)]K_.2	ALDH18A1_K408_M1	2	1	4485.42	3596.38	5239.75	4342.46	5134.18	5263.08
ALDH18A1	P54886;P54886-2	566;564	_DIQK[GlyGly (K)]AAK_.2	ALDH18A1_K569_M1	1	1	NaN	5479.84	6424.4	4109.82	2451.08	6021.86
ALDH18A1	P54886;P54886-2	603;601	_DSK[GlyGly (K)]CEYPAACNALETLLIHR_.4	ALDH18A1_K605_M1	1	1	1391.26	1193.72	NaN	NaN	NaN	NaN
ALDH18A1	P54886;P54886-2	639;637	_VEQVK[GlyGly (K)]IHAGPK_.3;_VEQVK[GlyGly (K)]IHAGPK_.4	ALDH18A1_K643_M1	2	1	23042.6	25284.7	19283.9	19371.8	18832.9	19937.3
ALDH18A1	P54886;P54886-2	650;648	_FASYLTFSPSEVK[GlyGly (K)]SLR_.3	ALDH18A1_K662_M1	1	1	19357.3	18270.2	17507.3	18381.4	15350.5	15120.6
ALDH18A1	P54886;P54886-2	750;748	_GPVGLEGLLTTK[GlyGly (K)]WLLR_.3	ALDH18A1_K761_M1	1	1	1636.95	2566.16	2814.99	2500.25	2292.75	2581.47
ALDH18A1	P54886;P54886-2	766;764	_GK[GlyGly (K)]DHVVSDFSEHGSLK_.3;_GK[GlyGly (K)]DHVVSDFSEHGSLK_.4	ALDH18A1_K767_M1	2	1	5102.27	4751.41	5041.76	4545.67	6003.56	5343.71
ALDH1A2	O94788	105	_LLDK[GlyGly (K)]LADLVER_.3	ALDH1A2_K108_M1	1	1	7923.55	6692.04	14650.8	11715.9	8261.68	8343.1
ALDH1A2	O94788	259	_IAFTGSTEVGK[GlyGly (K)]LIQEAAGR_.3	ALDH1A2_K269_M1	1	1	10157.1	11814.6	14491.6	13915.4	13918	11472.5
ALDH1A2	O94788	348	_VVGSPFDPTTEQGPQIDK[GlyGly (K)]K_.3	ALDH1A2_K365_M1	1	1	11393.5	13837.7	10137.5	18616.2	15176.8	15095.3
ALDH1A2	O94788	367	_QYNK[GlyGly (K)]ILELIQSGVAEGAK_.3	ALDH1A2_K370_M1	1	1	NaN	179.842	NaN	205.397	NaN	NaN
ALDH1A2	O94788	371	_ILELIQSGVAEGAK[GlyGly (K)]LECGGK_.3	ALDH1A2_K384_M1	1	1	10271.1	9436.83	7479.26	10442.1	10422.9	5084.96
ALDH1A2	O94788	385	_LECGGK[GlyGly (K)]GLGR_.2;_LECGGK[GlyGly (K)]GLGR_.3	ALDH1A2_K390_M1	2	1	10627.5	20120.6	13425.7	14781.9	14810.4	13797.1
ALDH1A2	O94788	395	_K[GlyGly (K)]GFFIEPTVFSNVTDDM[Oxidation (M)]R_.3	ALDH1A2_K395_M1	1	1	NaN	NaN	4157.86	NaN	NaN	2676.57
ALDH1A2	O94788	37	_YTK[GlyGly (K)]IFINNEWQNSESGR_.3	ALDH1A2_K39_M1	1	1	NaN	2272.14	2381.04	NaN	NaN	1887.47
ALDH1A2	O94788	413	_IAK[GlyGly (K)]EEIFGPVQEILR_.3	ALDH1A2_K415_M1	1	1	14662.6	5937.44	11888.3	11910	7266.4	7376.68
ALDH1A2	O94788	428	_FK[GlyGly (K)]TM[Oxidation (M)]DEVIER_.3	ALDH1A2_K429_M1	1	1	4338.96	3756.07	7688.52	5180.33	5091.26	4342.74
ALDH1A2	O94788	75	_ADIDK[GlyGly (K)]AVQAAR_.3	ALDH1A2_K79_M1	1	1	3280.71	3212.86	2122.42	3758.96	2881.24	4187.56
ALDH1A3	P47895	151	_IQGK[GlyGly (K)]TIPTDDNVVCFTR_.3	ALDH1A3_K154_M1	1	1	4047.65	4336.92	7024.02	4968.5	3568.87	NaN
ALDH1A3	P47895	264	_LVK[GlyGly (K)]EAASR_.2;_LVK[GlyGly (K)]EAASR_.3	ALDH1A3_K266_M1	2	1	NaN	5751.72	NaN	NaN	4203.41	5189.01
ALDH1A3	P47895	351	_TEQGPQIDQK[GlyGly (K)]QFDK_.3	ALDH1A3_K360_M1	1	1	918.73	1116.82	1248.48	1040.99	941.192	653.158
ALDH1A3	P47895	390	_GLFIK[GlyGly (K)]PTVFSEVTDNM[Oxidation (M)]R_.3	ALDH1A3_K394_M1	1	1	NaN	3694.63	NaN	5229.47	NaN	4086.28
ALDH1A3	P47895	410	_EEIFGPVQPILK[GlyGly (K)]FK_.3	ALDH1A3_K421_M1	1	1	3454.74	3012.72	4124.01	4077.68	NaN	2245.93
ALDH1A3	P47895	424	_SIEEVIK[GlyGly (K)]R_.2;_SIEEVIK[GlyGly (K)]R_.3	ALDH1A3_K430_M1	2	1	NaN	2487.42	578.349	612.253	2555.32	NaN
ALDH1B1	P30837	258	_VAFTGSTEVGHLIQK[GlyGly (K)]AAGDSNLK_.4	ALDH1B1_K272_M1	1	1	NaN	NaN	NaN	NaN	2374.17	3713.83
ALDH1B1	P30837	370	_VLGYIQLGQK[GlyGly (K)]EGAK_.3	ALDH1B1_K379_M1	1	1	4162.12	3547.98	2956.43	NaN	NaN	2710.44
ALDH1B1	P30837	380	_EGAK[GlyGly (K)]LLCGGER_.3	ALDH1B1_K383_M1	1	1	3249.96	3511.44	3715.82	3619.8	2589	2788.69
ALDH1B1	P30837	395	_GFFIK[GlyGly (K)]PTVFGGVQDDM[Oxidation (M)]R_.3	ALDH1B1_K399_M1	1	1	3277.44	2814.86	3500.02	3765.62	2639.54	3120.67
ALDH2	P05091;P05091-2	347;300	_VVGNPFDSK[GlyGly (K)]TEQGPQVDETQFK_.3	ALDH2_K355_M1	1	1	4928.25	4792.78	NaN	NaN	5768.95	4485.25
ALDH2	P05091;P05091-2	356;309	_TEQGPQVDETQFK[GlyGly (K)]K_.3	ALDH2_K368_M1	1	1	711.604	535.997	NaN	272.289	230.947	507.041
ALDH2	P05091;P05091-2	507;460	_TVTVK[GlyGly (K)]VPQK_.3	ALDH2_K511_M1	1	1	182.358	113.687	NaN	NaN	NaN	195.705
ALDH3A2	P51648;P51648-2	192	_IVM[Oxidation (M)]EAAAK[GlyGly (K)]HLTPVTLELGGK_.3;_IVM[Oxidation (M)]EAAAK[GlyGly (K)]HLTPVTLELGGK_.4	ALDH3A2_K199_M1	2	1	7768.75	9725.15	4609.92	8867.08	6781.7	8614.54
ALDH3A2	P51648;P51648-2	200	_HLTPVTLELGGK[GlyGly (K)]SPCYIDK_.3;_HLTPVTLELGGK[GlyGly (K)]SPCYIDK_.4	ALDH3A2_K211_M1	2	1	5104.47	3194.72	1284.23	4308.79	4514.22	5125.16
ALDH3A2	P51648;P51648-2	263	_ETVK[GlyGly (K)]EFYGENIK_.3	ALDH3A2_K266_M1	1	1	3923.35	4370.77	5191.3	4123.03	3245.8	3319.47
ALDH3A2	P51648;P51648-2	267	_EFYGENIK[GlyGly (K)]ESPDYER_.3	ALDH3A2_K274_M1	1	1	15253.9	18881.4	22859.4	17581.5	13916.5	14749.7
ALDH3A2	P51648;P51648-2	291	_ILSLLEGQK[GlyGly (K)]IAFGGETDEATR_.3	ALDH3A2_K299_M1	1	1	14078.3	16800.2	9918.39	18524	18277.5	14755.9
ALDH3A2	P51648;P51648-2	325	_TK[GlyGly (K)]VM[Oxidation (M)]QEEIFGPILPIVPVK_.3	ALDH3A2_K326_M1	1	1	22871.7	36033.1	32910.6	41923.5	26650.2	24510
ALDH3A2	P51648;P51648-2	327	_VM[Oxidation (M)]QEEIFGPILPIVPVK[GlyGly (K)]NVDEAINFINER_.3	ALDH3A2_K343_M1	1	1	2142.7	1707.3	NaN	NaN	1739.07	3739.56
ALDH3A2	P51648;P51648-2	448	_VDWGK[GlyGly (K)]FFLLK_.3	ALDH3A2_K452_M1	1	1	NaN	845.695	NaN	346.718	1018.28	746.324
ALDH5A1	P51649;P51649-2	370;383	_VGNGFEEGTTQGPLINEK[GlyGly (K)]AVEK_.3	ALDH5A1_K387_M1	1	1	NaN	302.819	NaN	NaN	NaN	431.583
ALDH7A1	P49419;P49419-2	101;73	_IWADIPAPK[GlyGly (K)]R_.3	ALDH7A1_K109_M1	1	1	2431.55	3254.64	2358.3	3570.09	3008.68	NaN
ALDH7A1	P49419;P49419-2	453;425	_QGLSSSIFTK[GlyGly (K)]DLGR_.3	ALDH7A1_K462_M1	1	1	9280.87	8300.09	4881.45	7812.58	6513.7	6884.5
ALDH9A1	P49189	86	_EREDEIATM[Oxidation (M)]ECINNGK[GlyGly (K)]SIFEAR_.4	ALDH9A1_K101_M1	1	1	NaN	399.621	NaN	505.992	NaN	NaN
ALDH9A1	P49189	228	_VSFTGSVPTGM[Oxidation (M)]K[GlyGly (K)]IM[Oxidation (M)]EM[Oxidation (M)]SAK_.3	ALDH9A1_K239_M1	1	1	NaN	720.779	NaN	1280.19	NaN	NaN
ALDH9A1	P49189	240	_IM[Oxidation (M)]EM[Oxidation (M)]SAK[GlyGly (K)]GIK_.3	ALDH9A1_K246_M1	1	1	1592.58	1581.58	1075.09	1232.56	1510.83	1946.87
ALDH9A1	P49189	294	_VFVQK[GlyGly (K)]EILDK_.2;_VFVQK[GlyGly (K)]EILDK_.3	ALDH9A1_K298_M1	2	1	7152.25	5396.72	5211.3	5839.75	6033.87	6591.03
ALDH9A1	P49189	299	_EILDK[GlyGly (K)]FTEEVVK_.3	ALDH9A1_K303_M1	1	1	NaN	NaN	NaN	NaN	4424.44	5202.79
ALDH9A1	P49189	20	_VEPADASGTEK[GlyGly (K)]AFEPATGR_.3	ALDH9A1_K30_M1	1	1	11815.6	12223.7	11345.9	15245.6	10363.6	11960.6
ALDH9A1	P49189	304	_FTEEVVK[GlyGly (K)]QTQR_.2;_FTEEVVK[GlyGly (K)]QTQR_.3	ALDH9A1_K310_M1	2	1	18992.8	18564.2	21098.4	20058.9	17036.6	23952.9
ALDH9A1	P49189	315	_IK[GlyGly (K)]IGDPLLEDTR_.3	ALDH9A1_K316_M1	1	1	17797	19857.7	28720.3	24200.1	16334.2	19279.6
ALDH9A1	P49189	339	_VLGFVK[GlyGly (K)]VAK_.2;_VLGFVK[GlyGly (K)]VAK_.3	ALDH9A1_K344_M1	2	1	7274.44	6944.96	8232.04	8062.7	6799.74	7609.3
ALDH9A1	P49189	348	_EQGAK[GlyGly (K)]VLCGGDIYVPEDPK_.3	ALDH9A1_K352_M1	1	1	8237.07	8620.39	9868.83	9589.96	8093.22	7734.59
ALDH9A1	P49189	367	_LK[GlyGly (K)]DGYYM[Oxidation (M)]R_.3	ALDH9A1_K368_M1	1	1	NaN	1345.57	NaN	972.082	1202.27	NaN
ALDH9A1	P49189	39	_VIATFTCSGEK[GlyGly (K)]EVNLAVQNAK_.3	ALDH9A1_K49_M1	1	1	3947.81	2337.43	2033	3005.22	3664.64	3030.17
ALDH9A1	P49189	50	_EVNLAVQNAK[GlyGly (K)]AAFK_.3	ALDH9A1_K59_M1	1	1	12074.9	12808.4	13825.7	12005.2	9589.62	11960.8
ALDH9A1	P49189	64	_IWSQK[GlyGly (K)]SGM[Oxidation (M)]ER_.3	ALDH9A1_K68_M1	1	1	1431.19	1412.83	1227.55	1258	NaN	898.685
ALDOA	P04075	100	_SK[GlyGly (K)]GGVVGIK_.2;_SK[GlyGly (K)]GGVVGIK_.3	ALDOA_K101_M1	2	1	69119.2	68375.9	61294.8	57311.1	69774.1	70573.9
ALDOA	P04075	102	_GGVVGIK[GlyGly (K)]VDK_.2;_GGVVGIK[GlyGly (K)]VDK_.3	ALDOA_K108_M1	2	1	356811	352122	318356	350984	420980	408339
ALDOA	P04075	109	_VDK[GlyGly (K)]GVVPLAGTNGETTTQGLDGLSER_.3	ALDOA_K111_M1	1	1	13935.6	15169.2	16952.4	17159.2	11561.7	10645.1
ALDOA	P04075	2	_PYQYPALTPEQK[GlyGly (K)]K_.3	ALDOA_K13_M1	1	1	87086.5	92428.8	93660.7	85814.1	94649.3	93237.3
ALDOA	P04075	140	_K[GlyGly (K)]DGADFAK_.2;_K[GlyGly (K)]DGADFAK_.3	ALDOA_K140_M1	2	1	NaN	4866.24	4506.29	6085.91	4835.91	3933.02
ALDOA	P04075	140	_K[GlyGly (K)]DGADFAK[GlyGly (K)]WR_.3	ALDOA_K140_M2	1	1	707.777	1249.52	NaN	NaN	1096.36	NaN
ALDOA	P04075	141	_DGADFAK[GlyGly (K)]WR_.2;_DGADFAK[GlyGly (K)]WR_.3	ALDOA_K147_M1	2	1	16915.7	15081	23010.7	15300	17225.6	16803.7
ALDOA	P04075	140	_K[GlyGly (K)]DGADFAK[GlyGly (K)]WR_.3	ALDOA_K147_M2	1	1	707.777	1249.52	NaN	NaN	1096.36	NaN
ALDOA	P04075	14	_K[GlyGly (K)]ELSDIAHR_.3	ALDOA_K14_M1	1	1	6176.04	7038.91	3667.69	4688.53	4729.78	5581.56
ALDOA	P04075	150	_CVLK[GlyGly (K)]IGEHTPSALAIMENANVLAR_.4;_CVLK[GlyGly (K)]IGEHTPSALAIM[Oxidation (M)]ENANVLAR_.4	ALDOA_K153_M1	2	1	10491.3	9569.92	NaN	13658.4	12017.8	10730.9
ALDOA	P04075	174	_YASICQQNGIVPIVEPEILPDGDHDLK[GlyGly (K)]R_.3;_YASICQQNGIVPIVEPEILPDGDHDLK[GlyGly (K)]R_.4	ALDOA_K200_M1	2	1	44788.3	53570.4	46058.2	51807.5	31850.5	38560.8
ALDOA	P04075	202	_CQYVTEK[GlyGly (K)]VLAAVYK_.3	ALDOA_K208_M1	1	1	7276.98	7957.97	5587.75	12448.2	9759.13	7200.41
ALDOA	P04075	209	_VLAAVYK[GlyGly (K)]ALSDHHIYLEGTLLK_.4	ALDOA_K215_M1	1	1	NaN	NaN	1988.17	NaN	1907.2	NaN
ALDOA	P04075	216	_ALSDHHIYLEGTLLK[GlyGly (K)]PNM[Oxidation (M)]VTPGHACTQK_.4;_ALSDHHIYLEGTLLK[GlyGly (K)]PNM[Oxidation (M)]VTPGHACTQK_.5;_ALSDHHIYLEGTLLK[GlyGly (K)]PNM[Oxidation (M)]VTPGHACTQK_.6	ALDOA_K230_M1	3	1	13861.8	12395.9	16685.5	11430.8	9944.97	11374.1
ALDOA	P04075	231	_PNM[Oxidation (M)]VTPGHACTQK[GlyGly (K)]FSHEEIAM[Oxidation (M)]ATVTALR_.4;_PNM[Oxidation (M)]VTPGHACTQK[GlyGly (K)]FSHEEIAM[Oxidation (M)]ATVTALR_.5	ALDOA_K243_M1	2	1	16266	12763.3	15523.9	11919.2	10755.1	10058.3
ALDOA	P04075	260	_TVPPAVTGITFLSGGQSEEEASINLNAINK[GlyGly (K)]CPLLK_.3;_TVPPAVTGITFLSGGQSEEEASINLNAINK[GlyGly (K)]CPLLK_.4	ALDOA_K289_M1	2	1	2997.37	3648.62	3328.95	4878.35	2918.21	4126.8
ALDOA	P04075	23	_IVAPGK[GlyGly (K)]GILAADESTGSIAK_.2;_IVAPGK[GlyGly (K)]GILAADESTGSIAK_.3	ALDOA_K28_M1	2	1	312683	275874	308399	267594	269750	281257
ALDOA	P04075	23	_IVAPGK[GlyGly (K)]GILAADESTGSIAK[GlyGly (K)]R_.3;_IVAPGK[GlyGly (K)]GILAADESTGSIAK[GlyGly (K)]R_.4	ALDOA_K28_M2	2	1	33945	26524.4	18639.6	28972.5	35844.8	30531.3
ALDOA	P04075	290	_CPLLK[GlyGly (K)]PWALTFSYGR_.3	ALDOA_K294_M1	1	1	1506.56	1925.65	NaN	NaN	2330.88	NaN
ALDOA	P04075	305	_ALQASALK[GlyGly (K)]AWGGK_.3	ALDOA_K312_M1	1	1	2628.2	3398.08	7683.63	7669.2	3933.72	NaN
ALDOA	P04075	318	_K[GlyGly (K)]ENLK[GlyGly (K)]AAQEEYVK_.3	ALDOA_K318_M2	1	1	3690.09	4230.22	2979.46	3622.58	4319.56	4143.45
ALDOA	P04075	319	_ENLK[GlyGly (K)]AAQEEYVK_.2;_ENLK[GlyGly (K)]AAQEEYVK_.3	ALDOA_K322_M1	2	1	135912	133058	152382	135181	146052	135041
ALDOA	P04075	319;318	_ENLK[GlyGly (K)]AAQEEYVK[GlyGly (K)]R_.3;_ENLK[GlyGly (K)]AAQEEYVK[GlyGly (K)]R_.4;_K[GlyGly (K)]ENLK[GlyGly (K)]AAQEEYVK_.3	ALDOA_K322_M2	3	1	8014.94	9941.21	7433.67	8240.2	7874.15	8366.83
ALDOA	P04075	323	_AAQEEYVK[GlyGly (K)]R_.2;_AAQEEYVK[GlyGly (K)]R_.3	ALDOA_K330_M1	2	1	90007.4	65267.8	62452.5	84727.4	48253.1	40180.6
ALDOA	P04075	319	_ENLK[GlyGly (K)]AAQEEYVK[GlyGly (K)]R_.3;_ENLK[GlyGly (K)]AAQEEYVK[GlyGly (K)]R_.4	ALDOA_K330_M2	2	1	4504.13	6214.86	4980.17	4617.62	3554.59	4173.98
ALDOA	P04075	332	_ALANSLACQGK[GlyGly (K)]YTPSGQAGAAASESLFVSNHAY_.3;_ALANSLACQGK[GlyGly (K)]YTPSGQAGAAASESLFVSNHAY_.4	ALDOA_K342_M1	2	1	24099	23267.5	18676.1	16787.3	20375	16135.9
ALDOA	P04075	29	_GILAADESTGSIAK[GlyGly (K)]R_.2;_GILAADESTGSIAK[GlyGly (K)]R_.3	ALDOA_K42_M1	2	1	152325	142390	251552	159337	177795	244088
ALDOA	P04075	23	_IVAPGK[GlyGly (K)]GILAADESTGSIAK[GlyGly (K)]R_.3;_IVAPGK[GlyGly (K)]GILAADESTGSIAK[GlyGly (K)]R_.4	ALDOA_K42_M2	2	1	33945	26524.4	18639.6	28972.5	35844.8	30531.3
ALDOA	P04075	70	_VNPCIGGVILFHETLYQK[GlyGly (K)]ADDGRPFPQVIK_.5	ALDOA_K87_M1	1	1	8775.83	10503.1	9093.94	9855.58	7435.3	8445.24
ALDOA	P04075	88;93	_ADDGRPFPQVIK[GlyGly (K)]SK_.3;_ADDGRPFPQVIK[GlyGly (K)]SK_.4;_PFPQVIK[GlyGly (K)]SK_.3	ALDOA_K99_M1	3	1	24697.8	21408.2	24121.9	22921.9	15714.7	19826.8
ALDOC	P09972	109	_VDK[GlyGly (K)]GVVPLAGTDGETTTQGLDGLSER_.3	ALDOC_K111_M1	1	1	4198.63	3371.88	2871.22	4666.77	3638.71	3554.41
ALG10;ALG10B	Q5BKT4;Q5I7T1	205	_LTEAWK[GlyGly (K)]TELQK_.3	ALG10_K210_M1	1	1	4110.37	4104.83	1330.05	NaN	2630.6	3328.01
ALG10;ALG10B	Q5BKT4;Q5I7T1	211	_TELQK[GlyGly (K)]K[GlyGly (K)]EDR_.3	ALG10_K215_M2	1	1	NaN	NaN	NaN	NaN	592.284	923.147
ALG10;ALG10B	Q5BKT4;Q5I7T1	211	_TELQK[GlyGly (K)]K[GlyGly (K)]EDR_.3	ALG10_K216_M2	1	1	NaN	NaN	NaN	NaN	592.284	923.147
ALG10;ALG10B	Q5BKT4;Q5I7T1	220	_LPPIK[GlyGly (K)]GPFAEFR_.3	ALG10_K224_M1	1	1	28065.8	28433.4	17113.8	26111.4	28189.8	23107.1
ALG11	Q2TAA5	271	_VGNCTNIVYPPCDVQTFLDIPLHEK[GlyGly (K)]K_.4	ALG11_K295_M1	1	1	3054.2	3857.62	NaN	3693.12	3495.07	4655.42
ALG11	Q2TAA5	329	_K[GlyGly (K)]M[Oxidation (M)]VESPPSLK_.3	ALG11_K329_M1	1	1	781.709	1454.01	NaN	NaN	665.649	NaN
ALG11	Q2TAA5	330	_M[Oxidation (M)]VESPPSLK[GlyGly (K)]LVLIGGCR_.3	ALG11_K338_M1	1	1	NaN	4152.57	NaN	NaN	6011.1	5408
ALG11	Q2TAA5	52	_LVSTSK[GlyGly (K)]NGK_.3	ALG11_K57_M1	1	1	NaN	826.251	NaN	NaN	2648.45	NaN
ALG12	H7C5R7;Q9BV10	63;327	_GCSYLLNNYK[GlyGly (K)]K_.3	ALG12_K72_M1	1	1	892.533	840.41	NaN	693.367	768.127	725.588
ALG13	Q9NP73	104	_LM[Oxidation (M)]NNHQLELAK[GlyGly (K)]QLHK_.4	ALG13_K114_M1	1	1	1090.91	784.881	NaN	846.101	1563.17	892.03
ALG13	Q9NP73	129	_VLTCPGQAK[GlyGly (K)]SIASAPGK_.3	ALG13_K137_M1	1	1	7382.32	9670.03	11090.4	8859.71	7225.89	9600.88
ALG13	Q9NP73	138	_SIASAPGK[GlyGly (K)]CQDSAALTSTAFSGLDFGLLSGYLHK_.4	ALG13_K145_M1	1	1	2283.89	2899.71	NaN	2773.65	3577.39	3307.41
ALG13	Q9NP73	210	_NYCSQK[GlyGly (K)]SLNEASM[Oxidation (M)]DEYLGSLGLFR_.3	ALG13_K215_M1	1	1	7622.89	6238.72	4910.96	5347.88	5491.36	5604.2
ALG13	Q9NP73	271	_ENQQTFESYVEGSFEK[GlyGly (K)]YLER_.3	ALG13_K286_M1	1	1	2619.79	3168.51	3796.07	4059.64	3125.37	3369.24
ALG13	Q9NP73	319	_FPGK[GlyGly (K)]PPTYVTDNGYEDK_.3	ALG13_K322_M1	1	1	3312.73	NaN	NaN	NaN	2480.94	NaN
ALG13	Q9NP73	372	_DVFVVDEEELK[GlyGly (K)]TAIK_.3	ALG13_K382_M1	1	1	7618.99	7915.72	5836.82	5767.52	5768.36	NaN
ALG13	Q9NP73	383	_TAIK[GlyGly (K)]LFR_.2	ALG13_K386_M1	1	1	19512.7	18635.7	24185.4	22106.2	20910.3	22782.3
ALG13	Q9NP73	397	_NNAVTGSEDAHTDYK[GlyGly (K)]SSNQNR_.3;_NNAVTGSEDAHTDYK[GlyGly (K)]SSNQNR_.4	ALG13_K411_M1	2	1	16217.4	19353.5	28429.5	11188.5	9489.66	9265.94
ALG13	Q9NP73	418	_M[Oxidation (M)]EEWGACYNAENIPEGYNK[GlyGly (K)]GTEETK_.3	ALG13_K436_M1	1	1	1788.49	1815.84	2079.03	2843.81	1438.45	1426.93
ALG13	Q9NP73	437	_GTEETK[GlyGly (K)]SPENPSK_.2;_GTEETK[GlyGly (K)]SPENPSK_.3	ALG13_K442_M1	2	1	15198.1	15625	14453	19205.2	16838.3	16203.9
ALG13	Q9NP73	443	_SPENPSK[GlyGly (K)]M[Oxidation (M)]PFPYK_.3	ALG13_K449_M1	1	1	34626.5	30307.3	20766.6	31302.5	27303.9	31171.6
ALG13	Q9NP73	456	_VLK[GlyGly (K)]ALDPEIYR_.2;_VLK[GlyGly (K)]ALDPEIYR_.3	ALG13_K458_M1	2	1	53129.1	44652.1	48886.7	57063.1	54679.6	50048.2
ALG13	Q9NP73	479	_ELQK[GlyGly (K)]SDYM[Oxidation (M)]EYAGR_.3	ALG13_K482_M1	1	1	13592.2	12831	15400.1	15985.9	13327.3	17039.8
ALG13	Q9NP73	564	_GYQK[GlyGly (K)]M[Oxidation (M)]PGGYVPEIVISEM[Oxidation (M)]DIK_.3	ALG13_K567_M1	1	1	NaN	1324.04	2613.24	1245.01	726.341	NaN
ALG13	Q9NP73	595	_GK[GlyGly (K)]EVYM[Oxidation (M)]TM[Oxidation (M)]AYGK_.3	ALG13_K596_M1	1	1	989.621	1567.11	1938.99	1770.86	922.404	1919.27
ALG13	Q9NP73	597	_EVYM[Oxidation (M)]TM[Oxidation (M)]AYGK[GlyGly (K)]GDPLLPPR_.3	ALG13_K606_M1	1	1	19772	22931	25820.8	23266	18578.5	19331.6
ALG13	Q9NP73	668	_HNM[Oxidation (M)]PGPK[GlyGly (K)]VDFYPGPGK_.3;_HNM[Oxidation (M)]PGPK[GlyGly (K)]VDFYPGPGK_.4	ALG13_K674_M1	2	1	4999.48	4632.97	4768.2	5777.25	5030.17	4416.79
ALG13	Q9NP73	675	_VDFYPGPGK[GlyGly (K)]R_.2;_VDFYPGPGK[GlyGly (K)]R_.3	ALG13_K683_M1	2	1	58034	64294.4	50892.7	61390	58971.4	55764.7
ALG13	Q9NP73	65	_DSLK[GlyGly (K)]EDIQK_.2;_DSLK[GlyGly (K)]EDIQK_.3	ALG13_K68_M1	2	1	16659.4	16563.2	15848.4	15430	19702.3	16515.5
ALG13	Q9NP73	69	_EDIQK[GlyGly (K)]ADLVISHAGAGSCLETLEK_.4	ALG13_K73_M1	1	1	3417.39	3345.67	2885.64	3501.76	2902.53	3576.44
ALG13	Q9NP73	74	_ADLVISHAGAGSCLETLEK[GlyGly (K)]GK_.3;_ADLVISHAGAGSCLETLEK[GlyGly (K)]GK_.4	ALG13_K92_M1	2	1	6531.42	5031.54	6954	5723.38	6574.56	5677.42
ALG13	Q9NP73	93	_GK[GlyGly (K)]PLVVVINEK_.2;_GK[GlyGly (K)]PLVVVINEK_.3	ALG13_K94_M1	2	1	14616.9	15695.8	18559.5	14941.6	12757	15765.8
ALG14	Q96F25	67	_HYVIADTDEM[Oxidation (M)]SANK[GlyGly (K)]INSFELDR_.4	ALG14_K80_M1	1	1	1890.33	1142.23	1860.22	1430.61	1224.83	1097.41
ALG1	Q9BT22	180	_WYEK[GlyGly (K)]FFGR_.3	ALG1_K183_M1	1	1	1428.07	1698.5	NaN	1281.97	1574.76	12830
ALG1	Q9BT22	211	_AVTVYDK[GlyGly (K)]PASFFK_.3	ALG1_K217_M1	1	1	7065.94	10682.8	10475.2	8001.57	8397.48	7974.79
ALG1	Q9BT22	211	_AVTVYDK[GlyGly (K)]PASFFK[GlyGly (K)]ETPLDLQHR_.4;_AVTVYDK[GlyGly (K)]PASFFK[GlyGly (K)]ETPLDLQHR_.5	ALG1_K217_M2	2	1	6170.08	6970.36	7123.82	6330.91	8164.34	6841.92
ALG1	Q9BT22	218	_PASFFK[GlyGly (K)]ETPLDLQHR_.3;_PASFFK[GlyGly (K)]ETPLDLQHR_.4	ALG1_K223_M1	2	1	73412.4	86286.2	96677.8	83698.3	77675.8	70253.7
ALG1	Q9BT22	211	_AVTVYDK[GlyGly (K)]PASFFK[GlyGly (K)]ETPLDLQHR_.4;_AVTVYDK[GlyGly (K)]PASFFK[GlyGly (K)]ETPLDLQHR_.5	ALG1_K223_M2	2	1	6170.08	6970.36	7123.82	6330.91	8164.34	6841.92
ALG1	Q9BT22	302	_FEQLTLDGHNLPSLVCVITGK[GlyGly (K)]GPLR_.4	ALG1_K322_M1	1	1	12722.7	8765.86	9767.86	5426.41	11085.3	7867.46
ALG1	Q9BT22	379	_VVDM[Oxidation (M)]FGCCLPVCAVNFK[GlyGly (K)]CLHELVK_.4	ALG1_K395_M1	1	1	3843.99	4360.93	NaN	3938.45	4407.7	4672.82
ALG2	Q9H553	274	_VLENVEHYQELK[GlyGly (K)]K_.3;_VLENVEHYQELK[GlyGly (K)]K_.4	ALG2_K285_M1	2	1	2512.73	2696.8	2056.68	1251.32	1927.04	1656.31
ALG2	Q9H553	379	_EPSLK[GlyGly (K)]ATM[Oxidation (M)]GLAGR_.3	ALG2_K383_M1	1	1	8292.56	8163.47	NaN	NaN	7255.29	6524.86
ALG5	Q9Y673	114	_DQTSK[GlyGly (K)]VAFK_.2;_DQTSK[GlyGly (K)]VAFK_.3	ALG5_K118_M1	2	1	1637.9	1876.5	2027.88	2115.89	2357.22	2885.09
ALG5	Q9Y673	198	_AHLEK[GlyGly (K)]ESIAQR_.3;_AHLEK[GlyGly (K)]ESIAQR_.4	ALG5_K202_M1	2	1	32986.9	35986.3	25828.9	22444.6	18580.5	20522.8
ALG5	Q9Y673	45	_FFLNAK[GlyGly (K)]GQK_.3	ALG5_K50_M1	1	1	2394.2	2808.65	2655.36	2980.85	3449.56	3237.31
ALG6	A2A2G4;Q9Y672	102	_GYESQAHK[GlyGly (K)]LFM[Oxidation (M)]R_.3	ALG6_K109_M1	1	1	16031.8	15037.1	19085.5	16494.3	17334	16224.4
ALG6	A2A2G4;Q9Y672	318;316	_LILQPSSK[GlyGly (K)]GFK_.3	ALG6_K325_M1	1	1	3712.2	4891.21	5831.42	4340.8	5445.85	6185.79
ALG6	A2A2G4;Q9Y672	413;411	_TSEEELQLK[GlyGly (K)]SFSISVR_.3	ALG6_K421_M1	1	1	24569.8	19660.4	21752.4	17586.5	27977.3	19489.5
ALG8	Q9BVK2;Q9BVK2-2	123	_ECCK[GlyGly (K)]CIDGK_.3	ALG8_K126_M1	1	1	NaN	NaN	NaN	1434.17	1314.96	645.409
ALG8	Q9BVK2;Q9BVK2-2	133	_VGK[GlyGly (K)]ELTEK_.2	ALG8_K135_M1	1	1	452.024	NaN	NaN	NaN	NaN	753.351
ALG8	Q9BVK2;Q9BVK2-2	295	_VLSVIGLK[GlyGly (K)]LK_.2;_VLSVIGLK[GlyGly (K)]LK_.3	ALG8_K302_M1	2	1	41548	42575.6	42259.2	61418.5	50441.3	58747.9
ALG8	Q9BVK2;Q9BVK2-2	295	_VLSVIGLK[GlyGly (K)]LK[GlyGly (K)]FLDPNNIPK_.4	ALG8_K302_M2	1	1	664.149	NaN	NaN	NaN	1092.71	1642.94
ALG8	Q9BVK2;Q9BVK2-2	303	_LK[GlyGly (K)]FLDPNNIPK_.2;_LK[GlyGly (K)]FLDPNNIPK_.3	ALG8_K304_M1	2	1	41413.6	24677.1	37936.5	31155.6	35523.4	38337.4
ALG8	Q9BVK2;Q9BVK2-2	295	_VLSVIGLK[GlyGly (K)]LK[GlyGly (K)]FLDPNNIPK_.4	ALG8_K304_M2	1	1	664.149	NaN	NaN	NaN	1092.71	1642.94
;ALG9	A0A087WZ62;Q9H6U8;Q9H6U8-3	245;12	_GSGASSGDTAPAADK[GlyGly (K)]LR_.3	ALG9_K259_M1	1	1	NaN	NaN	1037.73	940.797	861.844	554.363
ALKBH1	Q13686	121	_LYSQK[GlyGly (K)]PNVCNLDK_.3	ALKBH1_K125_M1	1	1	3348.73	3517.23	3328.77	3062.18	2639.37	2336.73
ALKBH1	Q13686	126	_PNVCNLDK[GlyGly (K)]HM[Oxidation (M)]SK_.4	ALKBH1_K133_M1	1	1	NaN	NaN	1481.08	1155.64	NaN	986.074
ALKBH1	Q13686	134	_HM[Oxidation (M)]SK[GlyGly (K)]EETQDLWEQSK_.3	ALKBH1_K137_M1	1	1	147.298	NaN	140.81	308.345	125.735	NaN
ALKBH1	Q13686	138	_EETQDLWEQSK[GlyGly (K)]EFLR_.3	ALKBH1_K148_M1	1	1	3052.78	1944.88	3288.9	2448.3	2321.17	2612.49
ALKBH1	Q13686	163	_SLLEK[GlyGly (K)]LR_.2	ALKBH1_K167_M1	1	1	41318.7	43870.8	39971.2	38378.1	39600.3	47597.7
ALKBH1	Q13686	345	_QVLATDQNFPLEPIEDEK[GlyGly (K)]R_.3	ALKBH1_K362_M1	1	1	4014.73	5157.3	5531.84	6027.31	4138.91	NaN
ALKBH1	Q13686	56	_GPGAQK[GlyGly (K)]VIK_.3	ALKBH1_K61_M1	1	1	NaN	NaN	NaN	440.97	NaN	519.525
ALKBH1	Q13686	80	_AGLQPVSK[GlyGly (K)]WQAYGLK_.3	ALKBH1_K87_M1	1	1	3223.76	2508.39	1850.04	3687.55	2845.89	2627.79
ALKBH2	F5H5X2;Q6NS38;S4R3T5	111;100	_K[GlyGly (K)]QATYGDAGLTYTFSGLTLSPK_.3	ALKBH2_K111_M1	1	1	3157.26	3207.91	4129.69	3569.76	3289.75	2681.99
ALKBH2	F5H5X2;Q6NS38;S4R3T5	16;5	_KQEEQEPTGEEPAVLGGDK[GlyGly (K)]ESTR_.4	ALKBH2_K34_M1	1	1	772.84	1198.01	NaN	1286.38	NaN	NaN
ALKBH4	Q9NXW9	120	_LK[GlyGly (K)]TEGFCGLPSFSR_.3	ALKBH4_K121_M1	1	1	10573.6	10134.6	11196.1	NaN	9405.17	NaN
ALKBH5	Q6P6C2;Q6P6C2-1	94	_LFSQDECAK[GlyGly (K)]IEAR_.3	ALKBH5_K102_M1	1	1	4918.67	3701.09	NaN	4551.14	4255.59	3195.61
ALKBH5	Q6P6C2;Q6P6C2-1	114	_AEK[GlyGly (K)]GLYNEHTVDR_.3;_AEK[GlyGly (K)]GLYNEHTVDR_.4	ALKBH5_K116_M1	2	1	NaN	2871.37	3791.86	3534.11	2200.25	2090.9
ALKBH5	Q6P6C2;Q6P6C2-1	131	_NK[GlyGly (K)]YFFGEGYTYGAQLQK_.3	ALKBH5_K132_M1	1	1	850.88	669.661	769.101	263.428	1585.93	1367.01
ALKBH5	Q6P6C2;Q6P6C2-1	133	_YFFGEGYTYGAQLQK[GlyGly (K)]R_.3	ALKBH5_K147_M1	1	1	4648.12	4077.43	4880.17	4465.72	3326.05	3518.11
ALKBH5	Q6P6C2;Q6P6C2-1	292	_LETK[GlyGly (K)]SLSSSVLPPSYASDR_.3	ALKBH5_K295_M1	1	1	10592.8	NaN	NaN	11537	NaN	9734.57
ALKBH5	Q6P6C2;Q6P6C2-1	317	_DPALK[GlyGly (K)]PK_.2	ALKBH5_K321_M1	1	1	2759.4	3653.76	3311.88	3304.52	3582.28	3323.06
ALKBH5	Q6P6C2;Q6P6C2-1	29	_EAAAAAAAAVAAAAAAAAAAEPYPVSGAK[GlyGly (K)]R_.4	ALKBH5_K57_M1	1	1	NaN	NaN	NaN	599.027	892.784	NaN
ALKBH8	Q96BT7;Q96BT7-4	605;608	_GK[GlyGly (K)]PVEPFGPIGSQDPSPVFHR_.4	ALKBH8_K606_M1	1	1	5421.58	3103.98	6660.32	6661.89	3831	NaN
ALMS1	A0A087WTU9;A0A087WZY3;Q8TCU4	2189;2231;2230	_VVINK[GlyGly (K)]PESAGFR_.3	ALMS1_K2193_M1	1	1	NaN	5488.86	6717.66	4932.01	4860.09	3894.06
ALMS1	A0A087WTU9;A0A087WZY3;Q8TCU4	2201;2243;2242	_DVGSEEIQDAENSAK[GlyGly (K)]TLK_.3	ALMS1_K2215_M1	1	1	875.947	1042.02	NaN	1793.11	884.067	534.585
ALMS1	A0A087WTU9;A0A087WZY3;Q8TCU4	2222;2264;2263	_TLLM[Oxidation (M)]EAENM[Oxidation (M)]ALK[GlyGly (K)]R_.3	ALMS1_K2233_M1	1	1	5045.65	1749.25	4492.19	3548.57	2374.49	2471.15
ALMS1	A0A087WTU9;A0A087WZY3;Q8TCU4	2246;2288;2287	_DISDISFIQSK[GlyGly (K)]K_.3	ALMS1_K2256_M1	1	1	NaN	2303.53	NaN	2338.25	2321.33	3037.58
ALMS1	A0A087WTU9;A0A087WZY3;Q8TCU4	2293;2335;2334	_DIGTQTNLK[GlyGly (K)]CR_.3	ALMS1_K2301_M1	1	1	NaN	NaN	3737.11	3718.86	4213.05	4735.21
ALMS1	A0A087WTU9;A0A087WZY3;Q8TCU4	2319;2361;2360	_SPLQEAESK[GlyGly (K)]VSM[Oxidation (M)]ALEETLR_.3	ALMS1_K2327_M1	1	1	9259.06	5303.21	8287.57	5134.31	6315.65	6102.06
ALMS1	A0A087WTU9;A0A087WZY3;Q8TCU4	2443;2485;2484	_NLLQCESSLNHAK[GlyGly (K)]EILR_.3;_NLLQCESSLNHAK[GlyGly (K)]EILR_.4	ALMS1_K2455_M1	2	1	4656.93	3359.04	6686.07	4531.82	4161.08	3655.14
ALMS1	A0A087WTU9;A0A087WZY3;Q8TCU4	2497;2539;2538	_K[GlyGly (K)]VEEIKAELFGHGR_.3;_K[GlyGly (K)]VEEIKAELFGHGR_.4	ALMS1_K2497_M1	2	0.974	10811.8	10519.1	14036.7	NaN	NaN	NaN
ALMS1	A0A087WTU9;A0A087WZY3;Q8TCU4	2497;2539;2538;2498;2540;2539	_KVEEIK[GlyGly (K)]AELFGHGR_.4;_VEEIK[GlyGly (K)]AELFGHGR_.3;_VEEIK[GlyGly (K)]AELFGHGR_.4	ALMS1_K2502_M1	3	1	15064.4	15824.8	NaN	13921.5	14206.4	13087.4
ALMS1	A0A087WTU9;A0A087WZY3;Q8TCU4	2511;2553;2552	_TTDLSK[GlyGly (K)]GLQSPR_.2;_TTDLSK[GlyGly (K)]GLQSPR_.3	ALMS1_K2516_M1	2	1	37575.7	34665.6	39666.8	34351.5	34913.7	31586.3
ALMS1	A0A087WTU9;A0A087WZY3;Q8TCU4	2582;2624;2623	_AK[GlyGly (K)]HVNLSASLDQNNSHFK_.4	ALMS1_K2583_M1	1	1	823.316	925.769	1302.37	896.154	NaN	1335.75
ALMS1	A0A087WTU9;A0A087WZY3;Q8TCU4	2600;2642;2641	_VWNSLQLK[GlyGly (K)]SHSPFQNFIPDEFK_.4	ALMS1_K2607_M1	1	1	NaN	2198.24	1423.7	854.912	1142.06	745.428
ALMS1	A0A087WTU9;A0A087WZY3;Q8TCU4	2608;2650;2649	_SHSPFQNFIPDEFK[GlyGly (K)]ISK_.4	ALMS1_K2621_M1	1	1	NaN	3743.97	2962.11	4385.65	NaN	2828.12
ALMS1	A0A087WTU9;A0A087WZY3;Q8TCU4	2844;2886;2885	_ELFEQSK[GlyGly (K)]APR_.3	ALMS1_K2850_M1	1	1	5729.54	4706.13	6051.88	3011.04	1863.02	3007.91
ALMS1	A0A087WTU9;A0A087WZY3;Q8TCU4	2886;2928;2927	_ELFEQCK[GlyGly (K)]APYVDHQM[Oxidation (M)]R_.4	ALMS1_K2892_M1	1	1	1588.25	1365.68	1693.78	1967.07	718.827	1637.51
ALMS1	A0A087WTU9;A0A087WZY3;Q8TCU4	3013;3055;3054	_TSSK[GlyGly (K)]LDSGTLDER_.3	ALMS1_K3016_M1	1	1	1333.76	1623.58	1350.5	1473.99	1997.04	1492.58
ALMS1	A0A087WTU9;A0A087WZY3;Q8TCU4	3026;3068;3067	_FHSLDAASK[GlyGly (K)]AR_.3;_FHSLDAASK[GlyGly (K)]AR_.4	ALMS1_K3034_M1	2	1	5535.94	4892.13	4660.17	5219.96	2842.3	2769.81
ALMS1	A0A087WTU9;A0A087WZY3;Q8TCU4	3052;3094;3093	_SLEPTSK[GlyGly (K)]LLTSK_.3	ALMS1_K3058_M1	1	1	3708.48	3495.24	4930.31	4487.55	4298.19	4538.54
ALMS1	A0A087WTU9;A0A087WZY3;Q8TCU4	3059;3101;3100	_LLTSK[GlyGly (K)]PVAQDQESLGFLGPK_.3	ALMS1_K3063_M1	1	1	NaN	2902.27	NaN	NaN	2740.95	1929.53
ALMS1	A0A087WTU9;A0A087WZY3;Q8TCU4	3184;3226;3225	_GHEIIEPGNQK[GlyGly (K)]LR_.3;_GHEIIEPGNQK[GlyGly (K)]LR_.4	ALMS1_K3194_M1	2	1	6889.34	5257.56	6436	5827.98	6550.66	5057.15
ALMS1	A0A087WTU9;A0A087WZY3;Q8TCU4	3344;3386;3385	_AVTEAAQAK[GlyGly (K)]EK_.3	ALMS1_K3352_M1	1	1	NaN	1507.06	2172.51	1851.08	NaN	2754.9
ALMS1	A0A087WTU9;A0A087WZY3;Q8TCU4	3383;3425;3424	_NLPDTK[GlyGly (K)]AITQK_.3	ALMS1_K3388_M1	1	1	NaN	951.575	683.634	1942.47	803.98	1167.49
ALMS1	A0A087WTU9;A0A087WZY3;Q8TCU4	3389;3431;3430	_AITQK[GlyGly (K)]EEIHR_.3;_AITQK[GlyGly (K)]EEIHR_.4	ALMS1_K3393_M1	2	1	9966.26	3515.66	5774.24	5242.76	4557.54	449.796
ALMS1	A0A087WTU9;A0A087WZY3;Q8TCU4	3471;3513;3512	_DFFQHHPDK[GlyGly (K)]HR_.3;_DFFQHHPDK[GlyGly (K)]HR_.4	ALMS1_K3479_M1	2	1	5266.38	3924.9	6095.44	5205.35	3927.28	3270.23
ALMS1	A0A087WTU9;A0A087WZY3;Q8TCU4	3516;3558;3557	_EVM[Oxidation (M)]DTTK[GlyGly (K)]SQVR_.3	ALMS1_K3522_M1	1	1	2651.87	5905.58	8967.45	NaN	3683.92	8153.09
ALMS1	A0A087WTU9;A0A087WZY3;Q8TCU4	3844;3886;3885	_GIQAGNLEIVNGAK[GlyGly (K)]K_.3	ALMS1_K3857_M1	1	1	NaN	997.692	NaN	145.971	NaN	NaN
ALMS1	A0A087WTU9;A0A087WZY3;Q8TCU4	4080;4122;4121	_IYEQLPEVQK[GlyGly (K)]K_.3	ALMS1_K4089_M1	1	1	1138.15	1819.63	NaN	1495.42	1633.35	NaN
ALS2	Q96Q42	1044	_LK[GlyGly (K)]DATYDGR_.3	ALS2_K1045_M1	1	1	NaN	NaN	NaN	2110.86	NaN	822.675
ALS2	Q96Q42	1371	_YLIK[GlyGly (K)]ACDTPLHPLGR_.4	ALS2_K1374_M1	1	1	NaN	732.607	NaN	810.356	NaN	NaN
ALS2	Q96Q42	534	_GK[GlyGly (K)]EGQLGHGDVLPR_.3;_GK[GlyGly (K)]EGQLGHGDVLPR_.4	ALS2_K535_M1	2	1	3706.66	3251.49	3352.7	4059.07	3510.95	3979.19
ALS2	Q96Q42	673	_VTAGK[GlyGly (K)]DSYLALVDK_.3	ALS2_K677_M1	1	1	NaN	268.41	NaN	NaN	NaN	463.5
ALX1	Q15699	109	_GM[Oxidation (M)]QEK[GlyGly (K)]GELDELGDK_.3	ALX1_K113_M1	1	1	NaN	3241.94	3500.82	5546.05	3592.47	2403.58
ALX1	Q15699	8	_FALK[GlyGly (K)]SPPSK_.3	ALX1_K11_M1	1	1	4020.13	4127.69	8129.19	4619.92	4131.69	5210.55
ALX1	Q15699	137	_TTFTSLQLEELEK[GlyGly (K)]VFQK_.3	ALX1_K149_M1	1	1	1883.82	2587.5	2658.24	3353.49	3105.32	2327.29
ALX1	Q15699	150	_VFQK[GlyGly (K)]THYPDVYVR_.3;_VFQK[GlyGly (K)]THYPDVYVR_.4	ALX1_K153_M1	2	1	10516.5	7927.08	7857.25	10046.4	9240.29	8653.97
ALYREF	E9PB61;Q86V81	141;134	_K[GlyGly (K)]AAVHYDR_.3	ALYREF_K141_M1	1	1	NaN	453.251	NaN	NaN	1406.47	NaN
ALYREF	E9PB61;Q86V81	164;157	_ADALK[GlyGly (K)]AM[Oxidation (M)]K_.2	ALYREF_K168_M1	1	1	3805.66	4633.61	2458.71	3106.77	3859.35	4963.37
ALYREF	E9PB61;Q86V81	169;162	_AM[Oxidation (M)]K[GlyGly (K)]QYNGVPLDGR_.3	ALYREF_K171_M1	1	1	5139.74	4733.85	5113.09	NaN	3396.5	3462.42
ALYREF	E9PB61;Q86V81	12;5	_M[Oxidation (M)]DM[Oxidation (M)]SLDDIIK[GlyGly (K)]LNR_.3	ALYREF_K21_M1	1	1	10380.1	9720.57	17351.6	11812.5	11350.2	10421.2
ALYREF	E9PB61;Q86V81	240;233	_NSK[GlyGly (K)]QQLSAEELDAQLDAYNAR_.3	ALYREF_K242_M1	1	1	11907.4	10381	13392.5	12027.5	9160.28	7283.56
ALYREF	E9PB61;Q86V81	87;80	_PK[GlyGly (K)]QLPDK_.2	ALYREF_K88_M1	1	1	NaN	3248.95	2018.17	2725.65	NaN	1137.57
AMACR	D6RB81;Q9UHK6;Q9UHK6-5;V9GYP4;V9GZ45	119	_LAGHDINYLALSGVLSK[GlyGly (K)]IGR_.3;_LAGHDINYLALSGVLSK[GlyGly (K)]IGR_.4	AMACR_K135_M1	2	1	25341.9	15668.7	22338.1	18067.5	19099.6	20334.3
AMACR	D6RB81;Q9UHK6;Q9UHK6-5;V9GYP4;V9GZ45	52	_SLVLDLK[GlyGly (K)]QPR_.3	AMACR_K58_M1	1	1	13016.1	11586.7	16476.2	11646	13112	11120.3
AMACR	D6RB81;Q9UHK6;Q9UHK6-5;V9GYP4;V9GZ45	83	_GVM[Oxidation (M)]EK[GlyGly (K)]LQLGPEILQR_.3	AMACR_K87_M1	1	1	4308.21	1865.73	2241.02	3075.67	2528.8	3701.27
AMBRA1	A0A075B6T1;Q9C0C7;Q9C0C7-2;Q9C0C7-3;Q9C0C7-4;Q9C0C7-5	169;168	_EPFAVVK[GlyGly (K)]TASEM[Oxidation (M)]ER_.2;_EPFAVVK[GlyGly (K)]TASEM[Oxidation (M)]ER_.3;_REPFAVVK[GlyGly (K)]TASEM[Oxidation (M)]ER_.3	AMBRA1_K175_M1	3	1	56301.3	52656.9	52694.9	54176.5	56361.6	54828
AMBRA1	A0A075B6T1;Q9C0C7;Q9C0C7-2;Q9C0C7-3;Q9C0C7-4;Q9C0C7-5	28	_LLQELVEDK[GlyGly (K)]TR_.2;_LLQELVEDK[GlyGly (K)]TR_.3	AMBRA1_K36_M1	2	1	NaN	NaN	NaN	9556.59	7093.82	7734.22
AMBRA1	A0A075B6T1;Q9C0C7;Q9C0C7-2;Q9C0C7-3;Q9C0C7-4;Q9C0C7-5	3	_VVPEK[GlyGly (K)]NAVR_.3	AMBRA1_K7_M1	1	1	7545.03	4489.38	3675.68	5106.85	5409.85	6196.19
AMBRA1	A0A075B6T1;Q9C0C7;Q9C0C7-2;Q9C0C7-3;Q9C0C7-4;Q9C0C7-5	795;914;854;885;824;917	_GFPDEGILAVYSLAPHNLGEM[Oxidation (M)]LYTK[GlyGly (K)]R_.4	AMBRA1_K819_M1	1	1	3862.54	5955.65	5791.01	5785.79	3750	4955.93
AMD1	P17707	196	_DGVTAK[GlyGly (K)]DVTR_.2;_DGVTAK[GlyGly (K)]DVTR_.3	AMD1_K201_M1	2	1	67520.9	58975	69602.7	71395.8	60897.1	69379.3
AMD1	P17707	270	_K[GlyGly (K)]VVEVFK[GlyGly (K)]PGK_.3	AMD1_K270_M2	1	1	452.199	632.07	NaN	NaN	NaN	571.33
AMD1	P17707	271	_VVEVFK[GlyGly (K)]PGK_.2;_VVEVFK[GlyGly (K)]PGK_.3	AMD1_K276_M1	2	1	11505	15802.4	14699.1	13179.8	14271.3	15868.8
AMD1	P17707	270	_K[GlyGly (K)]VVEVFK[GlyGly (K)]PGK_.3	AMD1_K276_M2	1	1	452.199	632.07	NaN	NaN	NaN	571.33
AMD1	P17707	294	_TVLASPQK[GlyGly (K)]IEGFK_.3	AMD1_K301_M1	1	1	20819.3	19802.8	28297	18122.4	17610.8	19853
AMD1	P17707	38	_SEWDILLK[GlyGly (K)]DVQCSIISVTK_.3	AMD1_K45_M1	1	1	1141.14	2085.88	1875.45	450.413	1354.59	740.109
AMD1	P17707	77	_FILK[GlyGly (K)]TCGTTLLLK_.3	AMD1_K80_M1	1	1	939.248	1216.07	NaN	1122.18	1459.97	NaN
AMD1	P17707	81	_TCGTTLLLK[GlyGly (K)]ALVPLLK_.3	AMD1_K89_M1	1	1	NaN	2226.75	2489.93	1482.65	2154.07	1356.05
AMD1	P17707	90	_ALVPLLK[GlyGly (K)]LAR_.3	AMD1_K96_M1	1	1	10033.1	7773.03	6553.73	12037.7	13331.4	14929.1
AMDHD2	Q9Y303;Q9Y303-2;Q9Y303-3	98	_ILSHGVTSFCPTLVTSPPEVYHK[GlyGly (K)]VVPQIPVK_.4;_ILSHGVTSFCPTLVTSPPEVYHK[GlyGly (K)]VVPQIPVK_.5	AMDHD2_K120_M1	2	1	11458.4	13103.6	17415.1	15930.4	13117.1	15494.6
AMDHD2	Q9Y303;Q9Y303-2;Q9Y303-3	121	_VVPQIPVK[GlyGly (K)]SGGPHGAGVLGLHLEGPFISR_.5	AMDHD2_K128_M1	1	1	5499.67	7540.35	11064.3	5837.67	5657.28	7798.48
AMDHD2	Q9Y303;Q9Y303-2;Q9Y303-3	38	_ILDPEK[GlyGly (K)]LFFEER_.3	AMDHD2_K43_M1	1	1	2481.58	1552.82	3250.44	4410.47	2759.4	NaN
AMER1	Q5JTC6;Q5JTC6-2	55	_TAM[Oxidation (M)]K[GlyGly (K)]LFGGK_.2;_TAM[Oxidation (M)]K[GlyGly (K)]LFGGK_.3	AMER1_K58_M1	2	1	21003.4	24431.3	22846.3	19691.9	26006.9	33152.8
AMER1	Q5JTC6;Q5JTC6-2	697	_DFRPLEK[GlyGly (K)]R_.3	AMER1_K703_M1	1	1	2415.64	3584.77	5253.99	4052.84	2326.13	3612.37
AMMECR1L	Q6DCA0	131	_FTNDPYPLFVTWK[GlyGly (K)]TGR_.3	AMMECR1L_K143_M1	1	1	NaN	5297.17	5757.3	7358.84	4349.25	5438.33
AMMECR1L	Q6DCA0	219	_IEFINEK[GlyGly (K)]GVK_.2;_IEFINEK[GlyGly (K)]GVK_.3	AMMECR1L_K225_M1	2	1	12353.8	16642.6	21592.7	17454.8	16025.3	13831.7
AMMECR1L	Q6DCA0	14	_LAAGCCGVK[GlyGly (K)]K_.3	AMMECR1L_K22_M1	1	1	NaN	NaN	NaN	1604.37	NaN	288.958
AMMECR1L	Q6DCA0	230	_TATYLPEVAK[GlyGly (K)]EQDWDQIQTIDSLLR_.3	AMMECR1L_K239_M1	1	1	1324.27	NaN	2032.96	1944.27	NaN	NaN
AMMECR1L	Q6DCA0	256	_GGFK[GlyGly (K)]APITSEFR_.3	AMMECR1L_K259_M1	1	1	NaN	NaN	NaN	7567.7	5950.14	5586.15
AMMECR1	Q9Y4X0-3	153	_FTNEPYALK[GlyGly (K)]DSR_.3	AMMECR1_K161_M1	1	1	5515.39	5015.28	6732.45	5294.68	5074.7	5969.97
AMMECR1	Q9Y4X0;Q9Y4X0-4	153;30	_FTNEPYPLFVTWK[GlyGly (K)]IGR_.3	AMMECR1_K165_M1	1	1	NaN	1964.87	NaN	2686.44	1999.21	2104.85
AMMECR1	Q9Y4X0;Q9Y4X0-4	190;67	_EYTLTSALK[GlyGly (K)]DSR_.2;_EYTLTSALK[GlyGly (K)]DSR_.3	AMMECR1_K198_M1	2	1	36140.5	48010.6	72302.7	48186.8	43282.9	48511.1
AMMECR1	Q9Y4X0;Q9Y4X0-4	241;118	_IEFINEK[GlyGly (K)]GSK_.3	AMMECR1_K247_M1	1	1	6869.59	5958.61	6460.12	6944.08	7802.18	6827.32
AMMECR1	Q9Y4X0;Q9Y4X0-4	278;155	_GGYK[GlyGly (K)]APITNEFR_.3	AMMECR1_K281_M1	1	1	7117.3	8422.72	13603.9	14220.5	8333.01	9864.38
AMOTL1	Q8IY63;Q8IY63-2	158;108	_QEPQGQEHQVDNTVM[Oxidation (M)]EK[GlyGly (K)]QVR_.4	AMOTL1_K174_M1	1	1	NaN	847.272	562.687	NaN	NaN	NaN
AMOTL1	Q8IY63;Q8IY63-2	178;128	_STQPQQNNEELPTYEEAK[GlyGly (K)]AQSQFFR_.3	AMOTL1_K195_M1	1	1	6157.08	7311.11	8566.68	5650.64	4432.04	5578.8
AMOTL1	Q8IY63;Q8IY63-2	247;197	_DEALK[GlyGly (K)]ELK_.2	AMOTL1_K251_M1	1	1	2933.68	4811.71	NaN	3888.08	3823.48	4638.4
AMOTL1	Q8IY63;Q8IY63-2	290;240	_VGGGPSPAQPAGK[GlyGly (K)]VLDPR_.3	AMOTL1_K302_M1	1	1	839.756	NaN	1250.05	601.159	539.641	893.713
AMOTL2	Q9Y2J4;Q9Y2J4-2;Q9Y2J4-3;Q9Y2J4-4	94;152	_LCPQPSK[GlyGly (K)]GEELPTYEEAK_.3	AMOTL2_K100_M1	1	1	7072.91	7976.59	6334.88	6765.24	5212.73	4482.7
AMOTL2	Q9Y2J4;Q9Y2J4-2;Q9Y2J4-3;Q9Y2J4-4	334;392	_ELESSAEK[GlyGly (K)]AGR_.3	AMOTL2_K341_M1	1	1	872.525	618.878	1920.95	NaN	NaN	52.1634
AMOT	Q4VCS5	100	_MQNNEELPTYEEAK[GlyGly (K)]VQSQYFR_.3;_M[Oxidation (M)]QNNEELPTYEEAK[GlyGly (K)]VQSQYFR_.3	AMOT_K113_M1	2	1	325600	292297	406903	386073	260443	219048
AMOT	Q4VCS5	152	_LNPGK[GlyGly (K)]MHQDEGLR_.3;_LNPGK[GlyGly (K)]MHQDEGLR_.4;_LNPGK[GlyGly (K)]M[Oxidation (M)]HQDEGLR_.3;_LNPGK[GlyGly (K)]M[Oxidation (M)]HQDEGLR_.4	AMOT_K156_M1	4	1	322301	258898	213968	235998	160151	254373
AMOT	Q4VCS5	165	_DLK[GlyGly (K)]QGHVR_.2;_DLK[GlyGly (K)]QGHVR_.3	AMOT_K167_M1	2	1	258951	238603	144490	173783	249507	206388
AMOT	Q4VCS5	178	_LM[Oxidation (M)]QM[Oxidation (M)]SLATSGVK[GlyGly (K)]AHPPVTSAPLSPPQPNDLYK_.4	AMOT_K189_M1	1	1	9708.34	13764.8	12193.9	12518.9	7625.95	8385.69
AMOT	Q4VCS5	190	_AHPPVTSAPLSPPQPNDLYK[GlyGly (K)]NPTSSSEFYK_.4	AMOT_K209_M1	1	1	72894.3	68942.1	56268.9	76215.6	66566.7	76866.1
AMOT	Q4VCS5	210	_NPTSSSEFYK[GlyGly (K)]AQGPLPNQHSLK_.3;_NPTSSSEFYK[GlyGly (K)]AQGPLPNQHSLK_.4	AMOT_K219_M1	2	1	82152.4	104793	104275	93219.2	69158.9	68322
AMOT	Q4VCS5	220	_AQGPLPNQHSLK[GlyGly (K)]GM[Oxidation (M)]EHR_.4;_AQGPLPNQHSLK[GlyGly (K)]GM[Oxidation (M)]EHR_.5	AMOT_K231_M1	2	1	22230	22369.8	22337.5	20123.9	16895.8	14575.2
AMOT	Q4VCS5	237	_GPPPEYPFK[GlyGly (K)]GM[Oxidation (M)]PPQSVVCK_.3	AMOT_K245_M1	1	1	46569.9	51460.4	34959.9	46347.2	40425.3	43966.3
AMOT	Q4VCS5	246	_GM[Oxidation (M)]PPQSVVCK[GlyGly (K)]PQEPGHFYSEHR_.4;_GM[Oxidation (M)]PPQSVVCK[GlyGly (K)]PQEPGHFYSEHR_.5	AMOT_K255_M1	2	1	31023.2	30656.7	31442	23636.2	20295.6	19532.9
AMOT	Q4VCS5	450	_QELEGCYEK[GlyGly (K)]VAR_.3	AMOT_K458_M1	1	1	12688.4	14346.3	18779.8	16181.3	14311.5	18271
AMOT	Q4VCS5	462	_LQK[GlyGly (K)]VETEIQR_.2;_LQK[GlyGly (K)]VETEIQR_.3	AMOT_K464_M1	2	1	80899.2	83216.7	94694.4	90084.3	79131	87074.5
AMOT	Q4VCS5	472	_VSEAYENLVK[GlyGly (K)]SSSK_.3	AMOT_K481_M1	1	1	23159.1	24215.3	32582.6	24689.5	20604.8	31344.9
AMOT	Q4VCS5	487	_EALEK[GlyGly (K)]AM[Oxidation (M)]R_.2	AMOT_K491_M1	1	1	6931.12	12942.8	8440.83	7698.94	7015.51	9517.92
AMOT	Q4VCS5	495	_NK[GlyGly (K)]LEGEIR_.2;_NK[GlyGly (K)]LEGEIR_.3	AMOT_K496_M1	2	1	72407.7	71011.5	71807.4	70676.3	71616.8	70960.2
AMOT	Q4VCS5	515	_LETANK[GlyGly (K)]QLAEK_.3	AMOT_K520_M1	1	1	10043.5	9946.31	9509.43	9474.14	11262.3	9660.27
AMOT	Q4VCS5	521	_QLAEK[GlyGly (K)]EYEGSEDTR_.3	AMOT_K525_M1	1	1	1641.51	1703.19	1572.29	1430.03	NaN	1565.67
AMOT	Q4VCS5	535	_K[GlyGly (K)]TISQLFAK_.2;_K[GlyGly (K)]TISQLFAK_.3	AMOT_K535_M1	2	1	17821.5	11944.9	8026.27	14884.6	12991.5	14224.4
AMOT	Q4VCS5	576	_DQALSNAQAK[GlyGly (K)]VVK_.3	AMOT_K585_M1	1	1	NaN	NaN	176.616	NaN	357.452	NaN
AMOT	Q4VCS5	606	_M[Oxidation (M)]QQALVQLQAACEK[GlyGly (K)]R_.3	AMOT_K619_M1	1	1	NaN	3163.21	NaN	2683.05	NaN	1792.1
AMOT	Q4VCS5	681	_WEQK[GlyGly (K)]YLEENVM[Oxidation (M)]R_.3	AMOT_K684_M1	1	1	NaN	NaN	NaN	606.259	74.7992	136.856
AMOT	Q4VCS5	748	_IK[GlyGly (K)]TLHAQIIEK_.3	AMOT_K749_M1	1	1	1111.84	497.734	544.937	970.319	1079.95	494.545
AMOT	Q4VCS5	750	_TLHAQIIEK[GlyGly (K)]DAM[Oxidation (M)]IK_.3;_TLHAQIIEK[GlyGly (K)]DAM[Oxidation (M)]IK_.4	AMOT_K758_M1	2	1	1882.42	5105.88	2784.81	4901.18	3922.89	NaN
AMOT	Q4VCS5	759	_DAM[Oxidation (M)]IK[GlyGly (K)]VLQQR_.3	AMOT_K763_M1	1	1	NaN	1662.59	NaN	2097.88	1250.56	1535.09
AMOT	Q4VCS5	819	_SWK[GlyGly (K)]GSLGILLGGDYR_.3	AMOT_K821_M1	1	1	5314.92	4203.23	3305.75	4510.47	3873.28	NaN
AMOT	Q4VCS5	78	_QEPQGQEIQSENLIMEK[GlyGly (K)]QLSPR_.3;_QEPQGQEIQSENLIM[Oxidation (M)]EK[GlyGly (K)]QLSPR_.3;_QEPQGQEIQSENLIM[Oxidation (M)]EK[GlyGly (K)]QLSPR_.4	AMOT_K94_M1	3	1	63334.2	61802.8	58850.6	70592.7	42884.5	43917.7
AMPD2	H0Y360;Q01433;Q01433-2	159;188;107	_TDSDSDLQLYK[GlyGly (K)]EQGEGQGDR_.3	AMPD2_K169_M1	1	1	NaN	610.121	NaN	573.668	249.266	NaN
AMPD2	H0Y360;Q01433;Q01433-2	240;269;188	_YLQQLAEK[GlyGly (K)]PLETR_.3	AMPD2_K247_M1	1	1	8822.03	7248.3	6836.96	8343.61	NaN	9412.08
AMPD2	H0Y360;Q01433;Q01433-2	461;490;409	_FNAK[GlyGly (K)]YNPIGESVLR_.3	AMPD2_K464_M1	1	1	9385.28	10007	6948.43	8692.24	8068.25	7971.17
ANAPC10	Q9UM13	158	_IYTPVEESSIGK[GlyGly (K)]FPR_.3	ANAPC10_K169_M1	1	1	1793.55	1033.43	627.226	NaN	NaN	NaN
ANAPC10	Q9UM13	24	_EIGSQAVWSLSSCK[GlyGly (K)]PGFGVDQLR_.3	ANAPC10_K37_M1	1	1	NaN	550.356	NaN	220.72	NaN	NaN
ANAPC10	Q9UM13	85	_SDESYTPSK[GlyGly (K)]ISVR_.3	ANAPC10_K93_M1	1	1	4320.89	5357.15	3653.32	4835.96	3900.28	NaN
ANAPC16	Q96DE5	33	_K[GlyGly (K)]ALFTYPK_.3	ANAPC16_K33_M1	1	1	1294.3	1651.84	NaN	1699.34	1866.41	866.581
ANAPC16	Q96DE5	34	_ALFTYPK[GlyGly (K)]GAGEM[Oxidation (M)]LEDGSER_.3	ANAPC16_K40_M1	1	1	5441.9	3977.2	11534.2	6794.23	3856.46	4916.97
ANAPC16	Q96DE5	96	_FK[GlyGly (K)]PIEQLLGFTPSSG_.2	ANAPC16_K97_M1	1	1	2231.22	4494.44	NaN	NaN	2398.64	3484.48
ANAPC1	Q9H1A4	1049	_VNVVQYPELSDHEFIEEK[GlyGly (K)]ENR_.3;_VNVVQYPELSDHEFIEEK[GlyGly (K)]ENR_.4	ANAPC1_K1066_M1	2	1	36534.3	25823.6	34684	32994.6	26055.3	29636.9
ANAPC1	Q9H1A4	105	_GSK[GlyGly (K)]SQALAVYK_.3	ANAPC1_K107_M1	1	1	2004.4	2826.6	2084.75	2703.14	2464.62	1745.05
ANAPC1	Q9H1A4	1085	_GM[Oxidation (M)]FTLFSYHPVPTEPLPIPK[GlyGly (K)]LNLTGR_.4	ANAPC1_K1104_M1	1	1	198.774	300.734	429.81	408.401	173.351	268.425
ANAPC1	Q9H1A4	1147	_IAPASQIDSAWIVYNK[GlyGly (K)]PK_.3	ANAPC1_K1162_M1	1	1	4962.44	4598.46	NaN	3565.42	NaN	3255.27
ANAPC1	Q9H1A4	1345	_HK[GlyGly (K)]SPSYQIK_.3	ANAPC1_K1346_M1	1	1	4446.81	2408.72	2340.18	3707.84	2729.95	3465.8
ANAPC1	Q9H1A4	116	_AFTVDSPVQQALWCDFIISQDK[GlyGly (K)]SEK_.3	ANAPC1_K137_M1	1	1	NaN	NaN	2152.16	NaN	2427.19	NaN
ANAPC1	Q9H1A4	1389	_APDTM[Oxidation (M)]YLLDFVK[GlyGly (K)]PEFLLLR_.3	ANAPC1_K1400_M1	1	1	2203.28	2947.81	5296.51	NaN	2888.59	3775.96
ANAPC1	Q9H1A4	138	_SEK[GlyGly (K)]AYSSNEVEK_.2;_SEK[GlyGly (K)]AYSSNEVEK_.3	ANAPC1_K140_M1	2	1	4218.64	4394.64	6117.61	8179.16	4814.2	NaN
ANAPC1	Q9H1A4	1640	_GTQWYEQTK[GlyGly (K)]EELM[Oxidation (M)]APTLLPELHLLK_.4	ANAPC1_K1648_M1	1	1	1777.35	1787.25	1846.07	NaN	1686.98	NaN
ANAPC1	Q9H1A4	1649	_EELM[Oxidation (M)]APTLLPELHLLK[GlyGly (K)]QIK_.4	ANAPC1_K1664_M1	1	1	9304.85	6907.7	11132.2	7956.82	4479.14	7888.92
ANAPC1	Q9H1A4	1683	_GTQHLK[GlyGly (K)]SILSK_.3	ANAPC1_K1688_M1	1	1	NaN	NaN	NaN	1502.6	1731.07	1340.51
ANAPC1	Q9H1A4	1689	_SILSK[GlyGly (K)]DGVLYVK_.3	ANAPC1_K1693_M1	1	1	3754.01	3376.59	5624.58	3701.13	3252.4	2782.36
ANAPC1	Q9H1A4	1694	_DGVLYVK[GlyGly (K)]LR_.2;_DGVLYVK[GlyGly (K)]LR_.3	ANAPC1_K1700_M1	2	1	9670.66	8859.68	9448.45	11658.6	13233.9	11391.2
ANAPC1	Q9H1A4	1703	_AGQLSYK[GlyGly (K)]EDPM[Oxidation (M)]GWQSLLAQTVANR_.3	ANAPC1_K1709_M1	1	1	4655.78	2125.56	3697.33	5840	4364.84	3186.72
ANAPC1	Q9H1A4	1732	_AFKPETISAFTSDPALLSFAEYFCK[GlyGly (K)]PTVNM[Oxidation (M)]GQK_.4	ANAPC1_K1756_M1	1	0.998	375.475	245.444	NaN	NaN	NaN	NaN
ANAPC1	Q9H1A4	205	_EPLPTM[Oxidation (M)]FSM[Oxidation (M)]LHPLDEITPLVCK[GlyGly (K)]SGSLFGSSR_.4	ANAPC1_K226_M1	1	1	3892.97	5646.09	6134.87	5743.83	3662.38	4036.75
ANAPC1	Q9H1A4	274	_VK[GlyGly (K)]SEEENVVLK_.3	ANAPC1_K275_M1	1	1	4602.08	4129.86	5877.47	4627.89	3628.95	3993.08
ANAPC1	Q9H1A4	276	_SEEENVVLK[GlyGly (K)]FSEQGGTPQNVATSSSLTAHLR_.4	ANAPC1_K284_M1	1	1	6355.79	5894.46	12235.8	6823.27	4229	4532.6
ANAPC1	Q9H1A4	424	_NSQASK[GlyGly (K)]VFITSDLCGQK_.3	ANAPC1_K429_M1	1	1	NaN	4240.62	6623.68	4336.76	3875.94	3362.68
ANAPC1	Q9H1A4	454	_CVK[GlyGly (K)]FQESNDK_.3	ANAPC1_K456_M1	1	1	NaN	804.529	1678.6	1251.87	NaN	787.826
ANAPC1	Q9H1A4	457	_FQESNDK[GlyGly (K)]TQLIFGSVTNIPAK_.3	ANAPC1_K463_M1	1	1	5541.81	5357.86	6002.38	7183.54	5330.06	4774.92
ANAPC1	Q9H1A4	464	_TQLIFGSVTNIPAK[GlyGly (K)]DAAPVEK_.3	ANAPC1_K477_M1	1	1	12965.8	15193.6	14191	19034.2	12334.2	14683.7
ANAPC1	Q9H1A4	540	_PLSK[GlyGly (K)]LLGSLDEVVLLSPVPELR_.3	ANAPC1_K543_M1	1	1	11617.6	7136.44	29281.3	4384.15	19737.1	12224.7
ANAPC1	Q9H1A4	562	_DSSK[GlyGly (K)]LHDSLYNEDCTFQQLGTYIHSIR_.4;_DSSK[GlyGly (K)]LHDSLYNEDCTFQQLGTYIHSIR_.5	ANAPC1_K565_M1	2	1	10547.9	11624.8	12619.1	10200.3	10202.7	8912.32
ANAPC1	Q9H1A4	680	_NFDFEGSLSPVIAPK[GlyGly (K)]K_.3	ANAPC1_K694_M1	1	1	5766.12	7030.58	7440.41	9470.66	6701.85	7369.89
ANAPC1	Q9H1A4	680	_NFDFEGSLSPVIAPK[GlyGly (K)]K[GlyGly (K)]AR_.4	ANAPC1_K694_M2	1	1	3384.49	3430.36	NaN	3270.83	2817.46	3671.44
ANAPC1	Q9H1A4	680	_NFDFEGSLSPVIAPK[GlyGly (K)]K[GlyGly (K)]AR_.4	ANAPC1_K695_M2	1	1	3384.49	3430.36	NaN	3270.83	2817.46	3671.44
ANAPC1	Q9H1A4	796	_DLK[GlyGly (K)]LGPYVDHYYR_.3;_DLK[GlyGly (K)]LGPYVDHYYR_.4	ANAPC1_K798_M1	2	1	22912	24124.9	14627	27250.2	23843.9	29582.7
ANAPC1	Q9H1A4	899	_ITIAPQK[GlyGly (K)]LQVEQEENR_.3	ANAPC1_K905_M1	1	1	53074.4	45008.4	41535.3	57372.7	50419.3	38327.7
ANAPC1	Q9H1A4	981	_QDLSK[GlyGly (K)]QACEGNLPK_.3	ANAPC1_K985_M1	1	1	9519.6	8736.27	7079.1	13486.3	10055.9	9659.41
ANAPC1	Q9H1A4	981	_QDLSK[GlyGly (K)]QACEGNLPK[GlyGly (K)]GK_.4	ANAPC1_K985_M2	1	1	NaN	1402.94	1159.6	NaN	NaN	NaN
ANAPC1	Q9H1A4	986	_QACEGNLPK[GlyGly (K)]GK_.3	ANAPC1_K994_M1	1	1	8187.19	142664	NaN	32827.9	26638.7	27609
ANAPC1	Q9H1A4	981	_QDLSK[GlyGly (K)]QACEGNLPK[GlyGly (K)]GK_.4	ANAPC1_K994_M2	1	1	NaN	1402.94	1159.6	NaN	NaN	NaN
ANAPC2	Q9UJX6	128	_SLELLEK[GlyGly (K)]WTR_.2;_SLELLEK[GlyGly (K)]WTR_.3	ANAPC2_K134_M1	2	1	4166.6	5134.46	NaN	4726.27	8295.01	5132.67
ANAPC2	Q9UJX6	190	_K[GlyGly (K)]GEGGTDPELEGELDSR_.3	ANAPC2_K190_M1	1	1	3992.2	5263.73	9349.02	7129.73	4219.23	3345.99
ANAPC2	Q9UJX6	350;356	_DFPDSRPAIEDLK[GlyGly (K)]YCLER_.3;_DFPDSRPAIEDLK[GlyGly (K)]YCLER_.4;_PAIEDLK[GlyGly (K)]YCLER_.3	ANAPC2_K362_M1	3	1	36890.5	34581	49698.1	39974.3	35875.6	41086.7
ANAPC2	Q9UJX6	372	_QQLLVSLK[GlyGly (K)]AALETR_.3	ANAPC2_K379_M1	1	1	8760.42	6778.33	7685.64	9150.79	11346.6	5910.29
ANAPC2	Q9UJX6	386	_LLHPGVNTCDIITLYISAIK[GlyGly (K)]ALR_.4	ANAPC2_K405_M1	1	1	3717.74	1019.81	3775.62	NaN	4035.01	561.681
ANAPC2	Q9UJX6	541	_NVELLK[GlyGly (K)]LR_.2	ANAPC2_K546_M1	1	1	57317.9	NaN	97837.2	NaN	50979.2	62243.4
ANAPC2	Q9UJX6	684	_AVK[GlyGly (K)]M[Oxidation (M)]PVALLR_.3	ANAPC2_K686_M1	1	1	2131.57	2786.68	2332.53	3005.84	3778.75	2936.17
ANAPC2	Q9UJX6	779	_M[Oxidation (M)]FVVTGPALAEIDLQELQGYLQK[GlyGly (K)]K_.3	ANAPC2_K801_M1	1	1	4375.86	5416.71	5918.83	6594.35	5993	7230.14
ANAPC4	Q9UJX5	287	_LTK[GlyGly (K)]FVQEK_.3	ANAPC4_K289_M1	1	1	2759.14	2641.92	2398.99	2648.53	3043.38	3355.92
ANAPC5	F5H0F9;Q9UJX4	107	_DM[Oxidation (M)]EQFFDDLSDSFSGTEPEVHK[GlyGly (K)]TSVVGLFLR_.4	ANAPC5_K128_M1	1	1	1243.95	NaN	NaN	NaN	2049.15	1571.43
ANAPC5	F5H0F9;Q9UJX4	154	_LYTALQQYFQNGEK[GlyGly (K)]K_.3	ANAPC5_K167_M1	1	1	7474.23	4281.02	9824.74	6635.24	4650.22	5013.04
ANAPC5	F5H0F9;Q9UJX4	168	_K[GlyGly (K)]TVEDADM[Oxidation (M)]ELTSR_.3	ANAPC5_K168_M1	1	1	9327.7	7154.8	10851.3	11783.6	6046.36	7500.79
ANAPC5	F5H0F9;Q9UJX4	198	_EEEVSCSGPLSQK[GlyGly (K)]QAEFFLSQQASLLK_.3	ANAPC5_K210_M1	1	1	17934.1	16867.9	16885.9	16148.4	14359.5	12058.2
ANAPC5	F5H0F9;Q9UJX4	211	_QAEFFLSQQASLLK[GlyGly (K)]NDETK_.3	ANAPC5_K224_M1	1	1	19230.2	20802.9	28700.4	20981.4	20633.2	15451.9
ANAPC5	F5H0F9;Q9UJX4	225	_NDETK[GlyGly (K)]ALTPASLQK_.2;_NDETK[GlyGly (K)]ALTPASLQK_.3	ANAPC5_K229_M1	2	1	68072.1	58579.5	67683.4	68832.8	62568	49305.4
ANAPC5	F5H0F9;Q9UJX4	225	_NDETK[GlyGly (K)]ALTPASLQK[GlyGly (K)]ELNNLLK_.4	ANAPC5_K229_M2	1	1	1990.25	750.084	1167.97	938.875	1034.44	1226
ANAPC5	F5H0F9;Q9UJX4	230	_ALTPASLQK[GlyGly (K)]ELNNLLK_.3	ANAPC5_K238_M1	1	1	69532.5	88830.1	78162	77690.4	72004.5	72785.3
ANAPC5	F5H0F9;Q9UJX4	225	_NDETK[GlyGly (K)]ALTPASLQK[GlyGly (K)]ELNNLLK_.4	ANAPC5_K238_M2	1	1	1990.25	750.084	1167.97	938.875	1034.44	1226
ANAPC5	F5H0F9;Q9UJX4	239	_ELNNLLK[GlyGly (K)]FNPDFAEAHYLSYLNNLR_.3;_ELNNLLK[GlyGly (K)]FNPDFAEAHYLSYLNNLR_.4	ANAPC5_K245_M1	2	1	33152.8	42005.5	55142.8	38237.6	38975.5	58856.7
ANAPC5	F5H0F9;Q9UJX4	281	_LILTGAESK[GlyGly (K)]SNGEEGYGR_.2;_LILTGAESK[GlyGly (K)]SNGEEGYGR_.3	ANAPC5_K289_M1	2	1	137422	154360	178190	136081	167919	182607
ANAPC5	F5H0F9;Q9UJX4	330	_IAQESNDHVCLQHCLSWLYVLGQK[GlyGly (K)]R_.4	ANAPC5_K353_M1	1	1	8924.04	11084.2	10183.1	8241.1	8428.13	5979.13
ANAPC5	F5H0F9;Q9UJX4	355	_SDSYVLLEHSVK[GlyGly (K)]K_.2;_SDSYVLLEHSVK[GlyGly (K)]K_.3;_SDSYVLLEHSVK[GlyGly (K)]K_.4	ANAPC5_K366_M1	3	1	63563.8	59028	53308.4	59605.5	65334.5	84947.8
ANAPC5	F5H0F9;Q9UJX4	376;389	_AFAGK[GlyGly (K)]TANK_.2;_AFAGK[GlyGly (K)]TANK_.3	ANAPC5_K380_M1	2	1	82793.9	75998.9	59016	73605.5	92763.9	65947
ANAPC5	F5H0F9;Q9UJX4	381;394	_TANK[GlyGly (K)]LM[Oxidation (M)]DALK_.2;_TANK[GlyGly (K)]LM[Oxidation (M)]DALK_.3	ANAPC5_K384_M1	2	1	19134.1	18466.8	18417.1	17315.4	18209.8	18628.2
ANAPC5	F5H0F9;Q9UJX4	385;398	_LM[Oxidation (M)]DALK[GlyGly (K)]DSDLLHWK_.4	ANAPC5_K390_M1	1	1	2797.38	1806.19	1891.21	3092.42	2408.01	2243.19
ANAPC5	F5H0F9;Q9UJX4	391;404	_DSDLLHWK[GlyGly (K)]HSLSELIDISIAQK_.4	ANAPC5_K398_M1	1	1	33049.2	18865.5	38966.6	NaN	30856.1	21917.1
ANAPC5	F5H0F9;Q9UJX4	399;412	_HSLSELIDISIAQK[GlyGly (K)]TAIWR_.3;_HSLSELIDISIAQK[GlyGly (K)]TAIWR_.4	ANAPC5_K412_M1	2	1	10323.1	9657.04	7502.02	NaN	10681.4	6715.76
ANAPC5	F5H0F9;Q9UJX4	484;497	_FPPNSQHAQLWM[Oxidation (M)]LCDQK[GlyGly (K)]IQFDR_.4	ANAPC5_K500_M1	1	1	NaN	NaN	10616.1	NaN	NaN	6232.35
ANAPC5	F5H0F9;Q9UJX4	506;519	_AM[Oxidation (M)]NDGK[GlyGly (K)]YHLADSLVTGITALNSIEGVYR_.3;_AM[Oxidation (M)]NDGK[GlyGly (K)]YHLADSLVTGITALNSIEGVYR_.4	ANAPC5_K511_M1	2	1	52378.2	52822.9	55793.2	54736.3	49340.4	38045.8
ANAPC5	F5H0F9;Q9UJX4	534;547	_K[GlyGly (K)]AVVLQAQNQM[Oxidation (M)]SEAHK_.3;_K[GlyGly (K)]AVVLQAQNQM[Oxidation (M)]SEAHK_.4	ANAPC5_K534_M1	2	1	9493.59	11072.3	9155.16	7146.53	6243.07	7870.24
ANAPC5	F5H0F9;Q9UJX4	535;548	_AVVLQAQNQM[Oxidation (M)]SEAHK[GlyGly (K)]LLQK_.3;_AVVLQAQNQM[Oxidation (M)]SEAHK[GlyGly (K)]LLQK_.4	ANAPC5_K549_M1	2	1	1487.32	1042.35	1103.04	1764.41	5063	2046.11
ANAPC5	F5H0F9;Q9UJX4	550;563	_LLQK[GlyGly (K)]LLVHCQK_.3;_LLQK[GlyGly (K)]LLVHCQK_.4	ANAPC5_K553_M1	2	1	6942.47	6351.36	7233.29	6945.68	7520.92	4763.53
ANAPC5	F5H0F9;Q9UJX4	554;567	_LLVHCQK[GlyGly (K)]LK_.2;_LLVHCQK[GlyGly (K)]LK_.3	ANAPC5_K560_M1	2	1	30401.3	26056.9	25204.2	22338.2	23063.4	27378.9
ANAPC5	F5H0F9;Q9UJX4	581;594	_SSSPTIALPMLLQALALSK[GlyGly (K)]EYR_.3;_SSSPTIALPM[Oxidation (M)]LLQALALSK[GlyGly (K)]EYR_.3	ANAPC5_K599_M1	2	1	14710.1	17445.5	14465.9	27107.2	16179.7	24984.4
ANAPC5	F5H0F9;Q9UJX4	650;663	_AM[Oxidation (M)]FLVAK[GlyGly (K)]CQVASAASYDQPK_.3	ANAPC5_K656_M1	1	1	29992.4	26649.3	26674.9	29776.6	27555.4	29118.5
ANAPC5	F5H0F9;Q9UJX4	657;670	_CQVASAASYDQPK[GlyGly (K)]K_.3	ANAPC5_K669_M1	1	1	11326.4	8701.26	9432.38	9288.58	7020.72	8991.79
ANAPC5	F5H0F9;Q9UJX4	670;683	_K[GlyGly (K)]AEALEAAIENLNEAK_.3	ANAPC5_K670_M1	1	1	1724.82	2108.53	2263.18	3674.71	2493.86	1914.71
ANAPC5	F5H0F9;Q9UJX4	670;683	_K[GlyGly (K)]AEALEAAIENLNEAK[GlyGly (K)]NYFAK_.4	ANAPC5_K670_M2	1	1	NaN	3041.2	3560.32	4715.16	3885.23	5170.95
ANAPC5	F5H0F9;Q9UJX4	671;684;670;683	_AEALEAAIENLNEAK[GlyGly (K)]NYFAK_.3;_KAEALEAAIENLNEAK[GlyGly (K)]NYFAK_.3;_KAEALEAAIENLNEAK[GlyGly (K)]NYFAK_.4	ANAPC5_K685_M1	3	1	32992.6	31514.1	34830.8	36183.3	30332.7	26549.9
ANAPC5	F5H0F9;Q9UJX4	670;683	_K[GlyGly (K)]AEALEAAIENLNEAK[GlyGly (K)]NYFAK_.4	ANAPC5_K685_M2	1	1	NaN	3041.2	3560.32	4715.16	3885.23	5170.95
ANAPC5	F5H0F9;Q9UJX4	686;699	_NYFAK[GlyGly (K)]VDCK_.2;_NYFAK[GlyGly (K)]VDCK_.3	ANAPC5_K690_M1	2	1	57145.9	61069.3	79563.9	65753.5	66084.3	80581.4
ANAPC5	F5H0F9;Q9UJX4	686;699	_NYFAK[GlyGly (K)]VDCK[GlyGly (K)]ER_.3	ANAPC5_K690_M2	1	1	3308.16	2620.68	3688.2	3379.88	2761.58	2590.13
ANAPC5	F5H0F9;Q9UJX4	686;699	_NYFAK[GlyGly (K)]VDCK[GlyGly (K)]ER_.3	ANAPC5_K694_M2	1	1	3308.16	2620.68	3688.2	3379.88	2761.58	2590.13
ANAPC5	F5H0F9;Q9UJX4	707;720	_LYHTLGK[GlyGly (K)]TQER_.3;_LYHTLGK[GlyGly (K)]TQER_.4	ANAPC5_K713_M1	2	1	27535.5	24501	25220.9	24208.3	20503.7	21508.2
ANAPC5	F5H0F9;Q9UJX4	60	_LNQLLLPLLQGPDITLSK[GlyGly (K)]LYK_.3	ANAPC5_K77_M1	1	1	44120.8	56926.2	39124.7	42971.1	56983.6	80914.1
ANAPC5	F5H0F9;Q9UJX4	78	_LYK[GlyGly (K)]LIEESCPQLANSVQIR_.3	ANAPC5_K80_M1	1	1	5715.42	5499.36	9319.95	5858.76	4917.75	3995.55
ANAPC5	F5H0F9;Q9UJX4	97	_IK[GlyGly (K)]LM[Oxidation (M)]AEGELK_.3	ANAPC5_K98_M1	1	1	6355.76	8063.09	8402.39	NaN	7898.54	NaN
ANAPC7	Q9UJX3	100	_YTM[Oxidation (M)]ALQQK[GlyGly (K)]K_.3	ANAPC7_K107_M1	1	1	942.154	937.736	1506.3	2373.45	NaN	NaN
ANAPC7	Q9UJX3	140	_YK[GlyGly (K)]M[Oxidation (M)]AECYTM[Oxidation (M)]LK_.3	ANAPC7_K141_M1	1	1	NaN	1788.3	1840.53	916.915	740.549	1627.23
ANAPC7	Q9UJX3	142	_M[Oxidation (M)]AECYTM[Oxidation (M)]LK[GlyGly (K)]QDK_.3	ANAPC7_K150_M1	1	1	994.139	2133.1	1617.39	1999.52	1414.41	991.059
ANAPC7	Q9UJX3	171	_INM[Oxidation (M)]M[Oxidation (M)]LANLYK[GlyGly (K)]K_.3	ANAPC7_K180_M1	1	1	NaN	3273.93	8708.79	2653.19	5599.79	6555.79
ANAPC7	Q9UJX3	187	_PSVTSYK[GlyGly (K)]EVLR_.3	ANAPC7_K193_M1	1	1	19143.9	20404.3	22129.9	15791.6	23330	21186.6
ANAPC7	Q9UJX3	254	_AISTICSLEK[GlyGly (K)]K_.2;_AISTICSLEK[GlyGly (K)]K_.3	ANAPC7_K263_M1	2	1	25679.1	24186.9	26889.7	23656.8	24977.2	23406.1
ANAPC7	Q9UJX3	254	_AISTICSLEK[GlyGly (K)]K[GlyGly (K)]SLLR_.4	ANAPC7_K263_M2	1	1	2243.27	1777.45	1094.86	679.233	1928.18	2620.31
ANAPC7	Q9UJX3	254	_AISTICSLEK[GlyGly (K)]K[GlyGly (K)]SLLR_.4	ANAPC7_K264_M2	1	1	2243.27	1777.45	1094.86	679.233	1928.18	2620.31
ANAPC7	Q9UJX3	284	_AGDNK[GlyGly (K)]NSVLK_.2;_AGDNK[GlyGly (K)]NSVLK_.3	ANAPC7_K288_M1	2	1	35271.3	39744.8	41996.2	22970.4	44301.3	29168.2
ANAPC7	Q9UJX3	284	_AGDNK[GlyGly (K)]NSVLK[GlyGly (K)]FEQAQM[Oxidation (M)]LDPYLIK_.4	ANAPC7_K288_M2	1	1	2839.05	2630.09	3649.09	2351.04	1745.74	2828.19
ANAPC7	Q9UJX3	289	_NSVLK[GlyGly (K)]FEQAQM[Oxidation (M)]LDPYLIK_.3	ANAPC7_K293_M1	1	1	41502.6	41945.5	45404.8	51324.8	47010	46559.9
ANAPC7	Q9UJX3	284;289	_AGDNK[GlyGly (K)]NSVLK[GlyGly (K)]FEQAQM[Oxidation (M)]LDPYLIK_.4;_NSVLK[GlyGly (K)]FEQAQM[Oxidation (M)]LDPYLIK[GlyGly (K)]GM[Oxidation (M)]DVYGYLLAR_.4	ANAPC7_K293_M2	2	1	9339.93	13420.9	6641.93	7734.48	5856.34	5272.47
ANAPC7	Q9UJX3	294	_FEQAQM[Oxidation (M)]LDPYLIK[GlyGly (K)]GM[Oxidation (M)]DVYGYLLAR_.3	ANAPC7_K306_M1	1	1	5202.48	10890.6	9831.71	9644.42	12518.3	5108.58
ANAPC7	Q9UJX3	289	_NSVLK[GlyGly (K)]FEQAQM[Oxidation (M)]LDPYLIK[GlyGly (K)]GM[Oxidation (M)]DVYGYLLAR_.4	ANAPC7_K306_M2	1	1	6500.88	10790.8	2992.84	NaN	4110.6	2444.28
ANAPC7	Q9UJX3	331	_LFNISDQHAEPWVVSGCHSFYSK[GlyGly (K)]R_.4;_LFNISDQHAEPWVVSGCHSFYSK[GlyGly (K)]R_.5	ANAPC7_K353_M1	2	1	11690.1	11196	15806.8	9903.36	9754.77	9881.12
ANAPC7	Q9UJX3	436	_TLGANAQTLTLLATVCLEDPVTQEK[GlyGly (K)]AK_.3	ANAPC7_K460_M1	1	1	6955.95	7960.17	8680.24	8350.32	7829.07	7395.51
ANAPC7	Q9UJX3	461	_AK[GlyGly (K)]TLLDK_.2;_AK[GlyGly (K)]TLLDK_.3	ANAPC7_K462_M1	2	1	11262.4	21034.3	18823.9	15001.6	22984.3	14237.2
ANAPC7	Q9UJX3	463	_TLLDK[GlyGly (K)]ALTQRPDYIK_.3;_TLLDK[GlyGly (K)]ALTQRPDYIK_.4	ANAPC7_K467_M1	2	1	34094.9	31734.8	30694.9	33995.4	29228.2	29440.6
ANAPC7	Q9UJX3	478	_AVVK[GlyGly (K)]K[GlyGly (K)]AELLSR_.3;_AVVK[GlyGly (K)]K[GlyGly (K)]AELLSR_.4	ANAPC7_K481_M2	2	1	4635.85	5552.57	5165.76	4877	4410.2	4702.36
ANAPC7	Q9UJX3	482	_K[GlyGly (K)]AELLSR_.2;_K[GlyGly (K)]AELLSR_.3	ANAPC7_K482_M1	2	1	32192.4	33169.1	29477.9	28337.5	30218.6	30059.9
ANAPC7	Q9UJX3	478	_AVVK[GlyGly (K)]K[GlyGly (K)]AELLSR_.3;_AVVK[GlyGly (K)]K[GlyGly (K)]AELLSR_.4	ANAPC7_K482_M2	2	1	4635.85	5552.57	5165.76	4877	4410.2	4702.36
ANAPC7	Q9UJX3	489	_EQK[GlyGly (K)]YEDGIALLR_.2;_EQK[GlyGly (K)]YEDGIALLR_.3	ANAPC7_K491_M1	2	1	32111.4	36762.6	59426.2	44511.5	30907	37829.5
ANAPC7	Q9UJX3	545	_SLEGM[Oxidation (M)]QK[GlyGly (K)]M[Oxidation (M)]EK_.3	ANAPC7_K551_M1	1	1	2636.95	2719.52	3617.5	3885.65	4099.74	3023.74
ANAPC7	Q9UJX3	77	_YQLLVYHADSLFHDK[GlyGly (K)]EYR_.4	ANAPC7_K91_M1	1	1	NaN	NaN	1.00574	318.502	NaN	NaN
ANAPC7	Q9UJX3	95	_NAVSK[GlyGly (K)]YTM[Oxidation (M)]ALQQK_.3	ANAPC7_K99_M1	1	1	3231.2	3158.53	4169.3	3774.63	3448.18	1781.12
ANGEL1	Q9UNK9	325	_TGCK[GlyGly (K)]TDGCAVCYK_.3	ANGEL1_K328_M1	1	1	NaN	394.851	175.634	NaN	NaN	NaN
ANGEL1	Q9UNK9	329	_TDGCAVCYK[GlyGly (K)]PTR_.3	ANGEL1_K337_M1	1	1	4603.84	3325.05	2847.14	3255.02	2639.6	2039.7
ANGEL1	Q9UNK9	448	_DGELQYHGM[Oxidation (M)]PAWK[GlyGly (K)]VSGQEDFSHQLYQR_.4;_DGELQYHGM[Oxidation (M)]PAWK[GlyGly (K)]VSGQEDFSHQLYQR_.5	ANGEL1_K460_M1	2	1	8253.82	10945	15516	12380.2	8325.12	9395.26
ANGEL1	Q9UNK9	624	_DGTLK[GlyGly (K)]LLGR_.2;_DGTLK[GlyGly (K)]LLGR_.3	ANGEL1_K628_M1	2	1	42840.9	38895.3	36288.8	42008.3	42396.5	38519.6
ANGEL2	Q5VTE6	146	_TK[GlyGly (K)]ILGDK_.2	ANGEL2_K147_M1	1	1	3900.63	5193.62	4352.9	4943.61	6195.19	5752.41
ANGEL2	Q5VTE6	201	_FPNILK[GlyGly (K)]EIK_.3	ANGEL2_K206_M1	1	1	5928.94	8288.84	5233.86	5462.7	5983.58	7124.06
ANGEL2	Q5VTE6	366	_EGK[GlyGly (K)]LNYEGLPIGK_.3	ANGEL2_K368_M1	1	1	19723.1	19690.5	33054.5	23290	22393.7	17034.8
ANGEL2	Q5VTE6	369	_LNYEGLPIGK[GlyGly (K)]VSGQEQSSR_.3	ANGEL2_K378_M1	1	1	37987.6	35807.2	69111.4	39770.4	27838.8	27191.9
ANGEL2	Q5VTE6	417	_VEK[GlyGly (K)]TDSDLTQTQLK_.3	ANGEL2_K419_M1	1	1	1276.63	1502.6	970.357	1856.03	1704.33	1070.06
ANGEL2	Q5VTE6	420	_TDSDLTQTQLK[GlyGly (K)]QTEVLVTAEK_.3	ANGEL2_K430_M1	1	1	5130.14	4195.55	4434.35	4285.36	3159.94	3224.64
ANGEL2	Q5VTE6	488	_EDVAGHPGAEVALVGGLK[GlyGly (K)]LLAR_.4	ANGEL2_K505_M1	1	1	4450.25	4671.85	5421.41	6125.11	4965.53	4366.44
ANKEF1	Q9NU02	103	_AK[GlyGly (K)]ADM[Oxidation (M)]TIVDNEGK_.3	ANKEF1_K104_M1	1	1	NaN	1500.72	1826.55	1252.01	NaN	NaN
ANKEF1	Q9NU02	492	_VFSNINIITK[GlyGly (K)]AGDLASLK_.3	ANKEF1_K501_M1	1	1	456.267	1259.62	757.085	1411.85	921.027	369.989
ANKEF1	Q9NU02	502	_AGDLASLK[GlyGly (K)]K_.2	ANKEF1_K509_M1	1	1	8735.36	9283.51	9556.06	9919.02	9161.29	9879.97
ANKFY1	Q9P2R3;Q9P2R3-4	1141;1183	_EIPIIK[GlyGly (K)]FDLNK_.3	ANKFY1_K1146_M1	1	1	1797.46	2703.31	1903.53	1874.5	1582.74	2006.55
ANKFY1	Q9P2R3;Q9P2R3-4	1147;1189	_FDLNK[GlyGly (K)]PVR_.3	ANKFY1_K1151_M1	1	1	3582.23	2669.75	3222.36	2834.31	3331.34	2513.41
ANKFY1	Q9P2R3;Q9P2R3-4	218;260	_TEYPLHK[GlyGly (K)]AIK_.3	ANKFY1_K224_M1	1	1	2509.52	3678.55	2726.57	2810.23	3872.33	3230.54
ANKFY1	Q9P2R3;Q9P2R3-4	567;609	_ANALHATNNLQIIPDFSLK[GlyGly (K)]DSR_.4	ANKFY1_K585_M1	1	1	2424.23	2307.95	2095.23	NaN	2786.13	1669.79
ANKFY1	Q9P2R3;Q9P2R3-4	849;891	_NNK[GlyGly (K)]SAEAILK_.3	ANKFY1_K851_M1	1	1	976.256	657.904	1111.91	868.933	NaN	766.977
ANKFY1	Q9P2R3;Q9P2R3-4	852;894	_SAEAILK[GlyGly (K)]R_.2;_SAEAILK[GlyGly (K)]R_.3	ANKFY1_K858_M1	2	1	26685	24979.9	22973.4	25748.7	30061.6	27949.1
ANKFY1	Q9P2R3;Q9P2R3-4	860;902	_ESGAAEQVDNK[GlyGly (K)]GR_.3	ANKFY1_K870_M1	1	1	NaN	6041.63	NaN	6235.47	5359.01	4547.24
ANKFY1	Q9P2R3;Q9P2R3-4	901;943	_VQDASK[GlyGly (K)]LTPLHLAVQAGSEIIVR_.4	ANKFY1_K906_M1	1	1	7475.73	8886.85	10562.8	8859.03	8557.06	8538.24
ANKFY1	Q9P2R3;Q9P2R3-4	924;966	_NLLLAGAK[GlyGly (K)]VNELTK_.3	ANKFY1_K931_M1	1	1	4415.32	2855.92	NaN	NaN	3467.79	3876.98
ANKFY1	Q9P2R3;Q9P2R3-4	932;974	_VNELTK[GlyGly (K)]HR_.3	ANKFY1_K937_M1	1	1	3216.92	NaN	3995.19	4266.22	3836.14	2912.41
ANKHD1	Q8IWZ3;Q8IWZ3-4;Q8IWZ3-6	1446	_K[GlyGly (K)]QALAAK_.2	ANKHD1_K1446_M1	1	1	4877.81	13380.1	15379.6	NaN	NaN	16465.1
ANKHD1	Q8IWZ3;Q8IWZ3-4;Q8IWZ3-6	146	_LEALLEAAGIGK[GlyGly (K)]LSTADGK_.3	ANKHD1_K157_M1	1	1	NaN	1626.92	2111.46	2528.22	2599.53	2003.27
ANKHD1	Q8IWZ3;Q8IWZ3-4;Q8IWZ3-6	158	_LSTADGK[GlyGly (K)]AFADPEVLR_.3	ANKHD1_K164_M1	1	1	NaN	9244.32	19984.3	NaN	12539.3	12016.7
ANKHD1	Q8IWZ3;Q8IWZ3-4;Q8IWZ3-6	2363;2380	_K[GlyGly (K)]IPPPIGTER_.3	ANKHD1_K2363_M1	1	1	NaN	2087.97	NaN	1450.8	NaN	NaN
ANKH	Q9HCJ1	117	_LHHVDESVGSK[GlyGly (K)]TR_.3;_LHHVDESVGSK[GlyGly (K)]TR_.4	ANKH_K127_M1	2	1	2909.79	5563.98	4519.76	3259.65	7976.11	5686.14
ANKH	Q9HCJ1	298	_AVYPAFDK[GlyGly (K)]NNPSNK_.3	ANKH_K305_M1	1	1	4802.34	5430.36	5495.05	4980.14	5096.25	5861.05
ANKIB1	Q9P2G1	125	_GAK[GlyGly (K)]LDQGEYER_.3	ANKIB1_K127_M1	1	1	1285.39	NaN	NaN	1534.08	1365.45	1436.03
ANKIB1	Q9P2G1	136	_AAIDAVDNK[GlyGly (K)]K_.2;_AAIDAVDNK[GlyGly (K)]K_.3	ANKIB1_K144_M1	2	1	5195.33	4353.73	4570.03	3679.52	4258.27	4572.97
ANKIB1	Q9P2G1	580	_EM[Oxidation (M)]TVEAEK[GlyGly (K)]K_.3	ANKIB1_K587_M1	1	1	196.839	NaN	NaN	NaN	NaN	403.408
ANKIB1	Q9P2G1	632	_ALK[GlyGly (K)]ETEGGCPDTTFIEDAVHVLLK_.4	ANKIB1_K634_M1	1	1	936.473	NaN	819.771	1348.71	NaN	NaN
ANKIB1	Q9P2G1	635	_ETEGGCPDTTFIEDAVHVLLK[GlyGly (K)]TR_.4	ANKIB1_K655_M1	1	1	1724.56	1416.39	1844.28	1183.02	NaN	NaN
ANKLE2	Q86XL3	188	_AGATASK[GlyGly (K)]EPPLYYGVCPVYEDVPAR_.3	ANKLE2_K194_M1	1	1	NaN	2011.47	1977.18	2437.17	1365.7	2075.09
ANKLE2	Q86XL3	263	_TSLPLSPVK[GlyGly (K)]TAPLFSNDR_.3	ANKLE2_K271_M1	1	1	4581.57	4742.12	4292.31	5881.8	4344.8	3956.44
ANKLE2	Q86XL3	281	_LK[GlyGly (K)]DGLCLSESETVNK_.3	ANKLE2_K282_M1	1	1	2429.25	2067.79	2485.29	2371.5	2546.55	NaN
ANKLE2	Q86XL3	306	_TQDLTAK[GlyGly (K)]LR_.3	ANKLE2_K312_M1	1	1	7106.48	5703.3	6846.23	6104.5	4035.56	4793.29
ANKLE2	Q86XL3	382	_LM[Oxidation (M)]YPDDDEAM[Oxidation (M)]LQK[GlyGly (K)]R_.3	ANKLE2_K394_M1	1	1	6611.8	8538.83	10693.7	8691.71	7463.77	6140.1
ANKLE2	Q86XL3	522	_AFAGPLSPAK[GlyGly (K)]AEDFR_.3	ANKLE2_K531_M1	1	1	2932.35	2370.45	2851.9	2720.69	2658.06	3152.65
ANKLE2	Q86XL3	545	_EK[GlyGly (K)]AGFLHHVK_.3;_EK[GlyGly (K)]AGFLHHVK_.4	ANKLE2_K546_M1	2	1	1363.92	2203.69	NaN	2517.91	NaN	2646.64
ANKLE2	Q86XL3	639	_AFLDEDDM[Oxidation (M)]SLEEIK[GlyGly (K)]NR_.3	ANKLE2_K652_M1	1	1	3666.27	4237.75	5567.66	5801.79	3185.46	3433.7
ANKLE2	Q86XL3	72	_LK[GlyGly (K)]LLNPDDLREEIVK_.3;_LK[GlyGly (K)]LLNPDDLREEIVK_.4;_LK[GlyGly (K)]LLNPDDLR_.3	ANKLE2_K73_M1	3	1	10722.6	9308.13	14122.6	13096.7	11619.5	11893.1
ANKMY2	Q8IV38	406	_DSNPEDSGEGK[GlyGly (K)]K_.2;_DSNPEDSGEGK[GlyGly (K)]K_.3	ANKMY2_K416_M1	2	1	6633.16	3726.82	6684.14	5590.74	3042.09	NaN
ANKRD12	Q6UB98;Q6UB98-2	1114;1091	_NCLELK[GlyGly (K)]IK_.3	ANKRD12_K1119_M1	1	1	3288.81	4463.45	4200.63	3251.69	3518.65	3889.01
ANKRD13A	Q8IZ07	211	_LTLDLM[Oxidation (M)]K[GlyGly (K)]PK_.2;_LTLDLM[Oxidation (M)]K[GlyGly (K)]PK_.3	ANKRD13A_K217_M1	2	1	23415.3	26185.8	21007.9	16552.2	19364.3	18321.1
ANKRD13A	Q8IZ07	227	_LTSPVINTSLDTK[GlyGly (K)]NIAFER_.3	ANKRD13A_K239_M1	1	1	42672.8	40217.9	60208.4	32388.3	33992.6	46692.7
ANKRD13A	Q8IZ07	255	_TDK[GlyGly (K)]AEVVNGYEAK_.3	ANKRD13A_K257_M1	1	1	10888.7	7854.53	10621.6	12607.3	9115.23	9814.4
ANKRD13A	Q8IZ07	268	_VYTVNNVNVITK[GlyGly (K)]IR_.3	ANKRD13A_K279_M1	1	1	2375.88	2966.66	NaN	NaN	2529.4	3564.29
ANKRD13A	Q8IZ07	24	_QLEK[GlyGly (K)]ELQGQNVEAVDPR_.3	ANKRD13A_K27_M1	1	1	966.317	1396.5	3578.73	2727.97	1778.34	1776.98
ANKRD13A	Q8IZ07	282	_TEHLTEEEK[GlyGly (K)]K_.3	ANKRD13A_K290_M1	1	1	240.539	901.218	806.474	332.993	576.691	651.518
ANKRD13A	Q8IZ07	397;395	_DFIK[GlyGly (K)]LEFPPGFPVK_.3;_LRDFIK[GlyGly (K)]LEFPPGFPVK_.4	ANKRD13A_K400_M1	2	1	42186.2	40898.2	16015.1	55973.7	39816	27062.4
ANKRD13A	Q8IZ07	401	_LEFPPGFPVK[GlyGly (K)]IEIPLFHVLNAR_.4	ANKRD13A_K410_M1	1	1	57599.9	29019.9	78328	6234.94	70698.1	50826.5
ANKRD13A	Q8IZ07	550	_FDNDLQLAM[Oxidation (M)]ELSAK[GlyGly (K)]ELEEWELR_.3	ANKRD13A_K563_M1	1	1	NaN	NaN	1075.93	2416.31	1182.34	NaN
ANKRD13A	Q8IZ07	65	_ADVTK[GlyGly (K)]ENR_.3	ANKRD13A_K69_M1	1	1	3500.19	NaN	4321.13	NaN	5467.23	NaN
ANKRD13B	Q86YJ7	113	_LAGIPVLLEK[GlyGly (K)]LR_.3	ANKRD13B_K122_M1	1	1	2362.73	4555.53	4234.86	5325.45	5864.65	5399.62
ANKRD13B	Q86YJ7	234	_LTAPVVTTQLDTK[GlyGly (K)]NISFER_.3	ANKRD13B_K246_M1	1	1	6539.29	5381.14	7731.48	5679.9	4969.93	5902.55
ANKRD13B	Q86YJ7	411	_LPPGFPVK[GlyGly (K)]IEIPIFHILNAR_.4	ANKRD13B_K418_M1	1	1	5961.81	5017.53	5595.36	NaN	9133.48	4342.55
ANKRD13C	Q8N6S4	206	_ESVEEK[GlyGly (K)]RPR_.3	ANKRD13C_K211_M1	1	1	NaN	1187.18	1699.2	NaN	1293.37	NaN
ANKRD13C	Q8N6S4	243	_ILPSDACK[GlyGly (K)]IYK_.3	ANKRD13C_K250_M1	1	1	951.975	845.241	NaN	1037.34	1116.71	NaN
ANKRD13C	Q8N6S4	386	_NK[GlyGly (K)]AIM[Oxidation (M)]ESLSK_.2;_NK[GlyGly (K)]AIM[Oxidation (M)]ESLSK_.3	ANKRD13C_K387_M1	2	1	4420.81	3168.34	3408.64	3141.88	2964.72	2831.95
ANKRD13C	Q8N6S4	388	_AIM[Oxidation (M)]ESLSK[GlyGly (K)]GGNIM[Oxidation (M)]EQNFEPIR_.3	ANKRD13C_K395_M1	1	1	2111.5	2333.06	1471.27	2349.4	2320.96	2053.96
ANKRD13D	Q6ZTN6;Q6ZTN6-3	18;105	_LAGIPELLNK[GlyGly (K)]LR_.3	ANKRD13D_K27_M1	1	1	1269.91	1485.17	1804.88	1694.08	1048.04	1936.01
ANKRD13D	Q6ZTN6;Q6ZTN6-3	315;402	_LPPGFPVK[GlyGly (K)]IEIPLFHVLNAR_.4	ANKRD13D_K322_M1	1	1	5005.22	4555.76	3509.95	2210	7333.12	4903.34
ANKRD17	H0YM23;O75179;O75179-2;O75179-6;O75179-7	137;252;139	_K[GlyGly (K)]LLIEGR_.2	ANKRD17_K137_M1	1	1	NaN	1590.77	NaN	NaN	1032.04	NaN
ANKRD18A	Q8IVF6	294	_VASEEK[GlyGly (K)]QER_.3	ANKRD18A_K299_M1	1	1	NaN	NaN	NaN	428.024	249.768	NaN
ANKRD18A	Q8IVF6	387	_YSQQLNDLK[GlyGly (K)]AENAR_.3	ANKRD18A_K395_M1	1	1	1701.21	1945.12	NaN	NaN	1633.74	NaN
ANKRD18A	Q8IVF6	41	_AAIK[GlyGly (K)]GDAAEVER_.3	ANKRD18A_K44_M1	1	1	NaN	1202.47	NaN	872.196	1351.85	1232.96
ANKRD18A	Q8IVF6	469	_NELLTEQVHK[GlyGly (K)]AR_.3	ANKRD18A_K478_M1	1	1	NaN	1251.08	NaN	1378.96	1848.1	2252.47
ANKRD18A	Q8IVF6	532	_ESQSIGK[GlyGly (K)]QNSLEER_.3	ANKRD18A_K538_M1	1	1	NaN	NaN	NaN	NaN	283.959	548.74
ANKRD26	E7ESJ3;Q9UPS8;Q9UPS8-2;Q9UPS8-3	1443;1426;984;1427	_NQILQEELLSM[Oxidation (M)]K[GlyGly (K)]TVQK_.3	ANKRD26_K1454_M1	1	1	812.371	795.188	399.096	944.733	724.679	595.29
ANKRD26	E7ESJ3;Q9UPS8;Q9UPS8-2;Q9UPS8-3	1484;1467;1025;1468	_NM[Oxidation (M)]VELGQVK[GlyGly (K)]QYK_.3	ANKRD26_K1492_M1	1	1	NaN	NaN	NaN	451.986	202.794	NaN
ANKRD26	E7ESJ3;Q9UPS8;Q9UPS8-2;Q9UPS8-3	1493;1476;1034;1477	_QYK[GlyGly (K)]QEIEER_.3	ANKRD26_K1495_M1	1	1	2107.49	1084.57	1491.1	1351.1	NaN	623.311
ANKRD26	E7ESJ3;Q9UPS8;Q9UPS8-2;Q9UPS8-3	1532;1515;1073;1516	_ENNFASM[Oxidation (M)]K[GlyGly (K)]SQM[Oxidation (M)]ELR_.3	ANKRD26_K1539_M1	1	1	NaN	549.649	215.615	NaN	NaN	NaN
ANKRD26	E7ESJ3;Q9UPS8;Q9UPS8-2;Q9UPS8-3	1556;1539;1097;1540	_IK[GlyGly (K)]TSQEDFNK_.3	ANKRD26_K1557_M1	1	1	NaN	NaN	446.345	221.475	464.125	484.052
ANKRD26	E7ESJ3;Q9UPS8;Q9UPS8-2;Q9UPS8-3	1603;1586;1144;1587	_LLVEK[GlyGly (K)]QQSR_.3	ANKRD26_K1607_M1	1	1	NaN	NaN	NaN	901.345	NaN	1179.14
ANKRD26	E7ESJ3;Q9UPS8;Q9UPS8-2;Q9UPS8-3	1715;1698;1256;1699	_EYVQVLK[GlyGly (K)]K_.2	ANKRD26_K1721_M1	1	1	NaN	324.329	118.472	NaN	NaN	NaN
ANKRD27	Q96NW4	121	_ESSEEPLAPSDPFSLK[GlyGly (K)]TIEDVR_.3	ANKRD27_K136_M1	1	1	1283.59	1431.39	2077.68	1743.53	658.023	970.498
ANKRD27	Q96NW4	253	_DIGVK[GlyGly (K)]PEFSFNIPR_.3	ANKRD27_K257_M1	1	1	6515.93	8307.58	8065.25	8641.02	5831.61	5957.99
ANKRD27	Q96NW4	364	_QGSLSAK[GlyGly (K)]PPESEGFGDR_.3	ANKRD27_K370_M1	1	1	1024.02	1459.4	1057.12	1658.9	NaN	NaN
ANKRD27	Q96NW4	404	_HIASGNQK[GlyGly (K)]EVER_.3	ANKRD27_K411_M1	1	1	1271.3	1804.09	1690.88	602.319	1449.21	958.731
ANKRD27	Q96NW4	558	_LDIGNEK[GlyGly (K)]GDTPLHIAAR_.4	ANKRD27_K564_M1	1	1	NaN	1953.66	4497.9	2892.74	1958.82	2125.06
ANKRD27	Q96NW4	757	_ADLIPLLLK[GlyGly (K)]HGANAGAR_.3;_ADLIPLLLK[GlyGly (K)]HGANAGAR_.4	ANKRD27_K765_M1	2	1	14996.8	15334.2	12564.2	16475.7	10798.4	12045.1
ANKRD28	O15084;O15084-1;O15084-4	1003;1036;1033	_YTNTSK[GlyGly (K)]TVSFEALPIM[Oxidation (M)]R_.3	ANKRD28_K1008_M1	1	1	2800.28	2565.28	3307.45	NaN	NaN	NaN
ANKRD28	O15084;O15084-1;O15084-4	349;382;379	_YGHELLINTLITSGADTAK[GlyGly (K)]R_.4	ANKRD28_K367_M1	1	1	2457.07	2573.09	NaN	NaN	NaN	NaN
ANKRD32	Q9BQI6	1017	_TLQK[GlyGly (K)]LPHILK_.3	ANKRD32_K1020_M1	1	1	NaN	163.047	NaN	174.695	NaN	287.996
ANKRD32	Q9BQI6	145	_VLEAGK[GlyGly (K)]ANVILPK_.3	ANKRD32_K150_M1	1	1	NaN	1455.38	1553.63	NaN	1148.07	1478.72
ANKRD32	Q9BQI6	346	_EM[Oxidation (M)]K[GlyGly (K)]NSIFAEYAK_.3	ANKRD32_K348_M1	1	1	2812.13	NaN	2829.81	2407.63	2305.91	2985.91
ANKRD32	Q9BQI6	366	_TDVDVVEIK[GlyGly (K)]NTLR_.3	ANKRD32_K374_M1	1	1	6262.35	5515.93	6454.72	6159.97	6406.25	5341.82
ANKRD32	Q9BQI6	394	_IDK[GlyGly (K)]QPVYNVEVK_.3	ANKRD32_K396_M1	1	1	NaN	NaN	1943.92	NaN	2285.98	NaN
ANKRD32	Q9BQI6	397	_QPVYNVEVK[GlyGly (K)]NAEFPR_.3	ANKRD32_K405_M1	1	1	2758.47	2756.13	2960.77	2841.87	2414.9	2201.43
ANKRD32	Q9BQI6	718	_TGVLGSGK[GlyGly (K)]IQVSK_.3	ANKRD32_K725_M1	1	1	1455.04	2153.37	1279.34	2425.97	1808.24	1992.73
ANKRD32	Q9BQI6	780	_SEGELSCSK[GlyGly (K)]ENCPSVVK_.3	ANKRD32_K788_M1	1	1	229.568	NaN	780.086	294.475	385.273	233.775
ANKRD32	Q9BQI6	71	_DYIIHSAK[GlyGly (K)]SGR_.3	ANKRD32_K78_M1	1	1	7283.03	9399.69	5731.24	7258.25	5773.26	6732.81
ANKRD32	Q9BQI6	803	_TNLK[GlyGly (K)]GETALHR_.3	ANKRD32_K806_M1	1	1	3762.87	4393.78	4649.02	4768.42	4009.56	3020.17
ANKRD32	Q9BQI6	907	_NAK[GlyGly (K)]GELPLDYVVSPQIK_.3	ANKRD32_K909_M1	1	1	NaN	7764.36	8198.21	NaN	5852.07	6095.38
ANKRD39	Q53RE8	125	_VVDDDGM[Oxidation (M)]TSLHK[GlyGly (K)]AAER_.3;_VVDDDGM[Oxidation (M)]TSLHK[GlyGly (K)]AAER_.4	ANKRD39_K136_M1	2	1	6081.14	6449.96	7815.2	8253.03	6835.71	6729.83
ANKRD39	Q53RE8	49	_HLIQK[GlyGly (K)]AEDPSQPDSAGYTALHYASR_.4	ANKRD39_K53_M1	1	1	3359.25	3493.6	2878.56	4171.74	4422.51	2846.03
ANKRD42	E9PIL2;E9PKE2;E9PP91;Q8N9B4-2	148	_SGVDPSVTDK[GlyGly (K)]R_.3	ANKRD42_K157_M1	1	1	1620.74	1816.29	1878.99	1927.71	2115.91	2585.71
ANKRD42	E9PIL2;E9PKE2;E9PP91;Q8N9B4-2	36	_AGDVK[GlyGly (K)]QLSEIVVR_.3	ANKRD42_K40_M1	1	1	10474.6	10005.5	8593.42	9677.76	11176.4	10089.8
ANKRD46	J3KP26;Q86W74;Q86W74-2	101	_IDICNHQGATPLVLAK[GlyGly (K)]R_.4	ANKRD46_K116_M1	1	1	NaN	NaN	2077.33	2662.08	2224.27	2325.59
ANKRD46	J3KP26;Q86W74;Q86W74-2	119	_GVNK[GlyGly (K)]DVIR_.3	ANKRD46_K122_M1	1	1	8410.29	8340.53	NaN	NaN	3550.09	3118.07
ANKRD46	J3KP26;Q86W74;Q86W74-2	127	_LLESLEEQEVK[GlyGly (K)]GFNR_.2;_LLESLEEQEVK[GlyGly (K)]GFNR_.3	ANKRD46_K137_M1	2	1	60449.7	64122.4	91073.6	57907.2	60921.8	64157
ANKRD46	J3KP26;Q86W74;Q86W74-2	142	_GTHSK[GlyGly (K)]LETM[Oxidation (M)]QTAESESAM[Oxidation (M)]ESHSLLNPNLQQGEGVLSSFR_.5	ANKRD46_K146_M1	1	1	5470.67	6423.59	6216.93	4062.4	3281.84	4536.27
ANKRD50	Q9ULJ7	164	_NPAEAFK[GlyGly (K)]R_.2	ANKRD50_K170_M1	1	1	1815.07	1825.38	2173.41	2216.05	2178.19	2184.23
ANKRD52	Q8NB46	1025	_DAVSPFSFSLLK[GlyGly (K)]NCSIAAAK_.3	ANKRD52_K1036_M1	1	1	2916.89	2572.96	1937.59	3638.9	2002.63	3184.11
ANKRD52	Q8NB46	196	_GADLGCK[GlyGly (K)]DR_.2;_GADLGCK[GlyGly (K)]DR_.3	ANKRD52_K202_M1	2	1	3200.35	10011.9	2246.17	8459.5	8293.51	11943.1
ANKRD52	Q8NB46	305	_EGK[GlyGly (K)]SPLHM[Oxidation (M)]AAIHGR_.4;_EGK[GlyGly (K)]SPLHM[Oxidation (M)]AAIHGR_.5	ANKRD52_K307_M1	2	1	4441.62	5115.9	5340.56	4712.82	3945.91	3600.72
ANKRD52	Q8NB46	26	_SLLSQK[GlyGly (K)]ENINVLDQER_.3	ANKRD52_K31_M1	1	1	31846	34187.3	37636.3	38565.5	32886.3	32590.6
ANKRD52	Q8NB46	322	_SQILIQNGSEIDCADK[GlyGly (K)]FGNTPLHVAAR_.4	ANKRD52_K337_M1	1	1	5409.8	4328.17	4994.19	8320.75	4312.58	5112.23
ANKRD52	Q8NB46	505	_AEPHTPSSHDAEEDEPLK[GlyGly (K)]ESR_.4	ANKRD52_K522_M1	1	1	NaN	3343.48	2430.92	2190.77	1133.55	1078.41
ANKRD52	Q8NB46	629	_GSTECVEVLTAHGASALIK[GlyGly (K)]ER_.4	ANKRD52_K647_M1	1	1	8851.88	7241.12	6608.11	9574.3	8362.53	9015.73
ANKRD52	Q8NB46	914	_GK[GlyGly (K)]ADLTVLDENK_.2;_GK[GlyGly (K)]ADLTVLDENK_.3	ANKRD52_K915_M1	2	1	16088.8	13884	14523.5	15560.8	15588.3	12316.8
ANKRD52	Q8NB46	916	_ADLTVLDENK[GlyGly (K)]NTALHLACSK_.4	ANKRD52_K925_M1	1	1	NaN	3450.3	1074.56	4137.92	3226.01	2803.81
ANKRD52	Q8NB46	926	_NTALHLACSK[GlyGly (K)]GHEK_.3;_NTALHLACSK[GlyGly (K)]GHEK_.4	ANKRD52_K935_M1	2	1	4163.24	2530.27	2443.89	NaN	NaN	2903.72
ANKRD54	Q6NXT1	101	_LGPTGK[GlyGly (K)]EVHALK_.3;_LGPTGK[GlyGly (K)]EVHALK_.4	ANKRD54_K106_M1	2	1	1767.61	3087.35	2750.16	3300.6	3251.12	2761.47
ANKRD54	Q6NXT1	211	_TPLHLAK[GlyGly (K)]SK_.3	ANKRD54_K217_M1	1	1	2145.88	2942.06	2262.28	2894.88	5032.98	NaN
ANKRD54	Q6NXT1	236	_LEVK[GlyGly (K)]QIIHM[Oxidation (M)]LR_.3	ANKRD54_K239_M1	1	1	NaN	NaN	NaN	NaN	396.476	333.437
ANKS4B	Q8N8V4	212	_NKDTAEQVGK[GlyGly (K)]EGR_.3	ANKS4B_K221_M1	1	0.992	NaN	NaN	855398	NaN	469674	NaN
ANKS6	Q68DC2;Q68DC2-3;Q68DC2-4	238	_LGVAQQLVEK[GlyGly (K)]GANPDHLSVLEK_.4	ANKS6_K247_M1	1	1	2150.82	2169.24	2756.69	NaN	NaN	NaN
ANKS6	Q68DC2;Q68DC2-3;Q68DC2-4	260	_TAFEVALDCK[GlyGly (K)]HR_.3;_TAFEVALDCK[GlyGly (K)]HR_.4	ANKS6_K269_M1	2	1	12826.4	31398.2	17536.7	11959.6	14910.3	13520.6
ANKZF1	B8ZZS4;Q9H8Y5	56;266	_YNEATLYK[GlyGly (K)]DVR_.3	ANKZF1_K63_M1	1	1	NaN	868.715	NaN	781.748	NaN	1186.5
ANLN	Q9NQW6	791	_ASPQSEFM[Oxidation (M)]PSK[GlyGly (K)]GSVTLSEIR_.3	ANLN_K801_M1	1	1	3080.64	2737.34	3790.15	4337.71	2615.53	2888.95
ANO10	Q9NW15	142	_M[Oxidation (M)]IPGYPQAK[GlyGly (K)]LYPGK_.3	ANO10_K150_M1	1	1	6961.62	5522.85	4860.96	5976.76	8189.49	7889.34
ANO10	Q9NW15	151	_LYPGK[GlyGly (K)]SLLR_.3	ANO10_K155_M1	1	1	7454.7	7509.45	9882.4	6816.78	8913.38	10531.7
ANO10	Q9NW15	190	_FALK[GlyGly (K)]YQPIDSIR_.3	ANO10_K193_M1	1	1	66276.8	56899.1	66381.7	60389.1	76795.7	76535.5
ANO10	Q9NW15	301	_EEPLYPSYK[GlyGly (K)]R_.2;_EEPLYPSYK[GlyGly (K)]R_.3	ANO10_K309_M1	2	1	12610.7	12949.3	11501	12792.4	13257.7	14616.3
ANO10	Q9NW15	54	_PLLNK[GlyGly (K)]YEQETLENQNLYLVGASK_.3	ANO10_K58_M1	1	1	2826.17	2256.62	2849.1	2300.15	2397.27	2860.01
ANO10	Q9NW15	627	_LEFESLEALK[GlyGly (K)]QQQM[Oxidation (M)]K_.3	ANO10_K636_M1	1	1	3606.29	2830.84	3889.87	3804.6	2763.81	3110.9
ANO10	Q9NW15	637	_QQQM[Oxidation (M)]K[GlyGly (K)]LVTENLK_.3	ANO10_K641_M1	1	1	3445.72	4816.15	2434.81	2506.75	1900.99	932.559
ANO10	Q9NW15	642	_LVTENLK[GlyGly (K)]EEPM[Oxidation (M)]ESGK_.3	ANO10_K648_M1	1	1	1571.73	2049.99	3137.49	1613.47	1495.08	2058.51
ANO5	Q75V66	151	_M[Oxidation (M)]PIK[GlyGly (K)]ESDIPRPK_.3	ANO5_K154_M1	1	1	NaN	1120.73	NaN	NaN	636.421	NaN
ANO5	Q75V66	175	_LPLSVK[GlyGly (K)]YPHPEYFTAQFSR_.3;_LPLSVK[GlyGly (K)]YPHPEYFTAQFSR_.4	ANO5_K180_M1	2	1	13495	13449.9	NaN	12664	11710.1	14388.4
ANO5	Q75V66	224	_CPFGIEDGK[GlyGly (K)]K_.3	ANO5_K232_M1	1	1	3321.34	3028.99	1887.06	2713.43	3735.85	3674.85
ANO5	Q75V66	240	_LLNSNTYSSAYPLHDGQYWK[GlyGly (K)]PSEPPNPTNER_.4	ANO5_K259_M1	1	1	1206.98	2073.58	NaN	2098.81	1229.75	NaN
ANO5	Q75V66	280	_FSYFYK[GlyGly (K)]EQPLDLIK_.3	ANO5_K285_M1	1	1	23853.2	24933.9	27033.4	26167.5	30644.3	27024.9
ANO5	Q75V66	438	_K[GlyGly (K)]LNAVTK_.2	ANO5_K438_M1	1	1	3079.31	5784.91	NaN	NaN	3208.2	1115.12
ANO5	Q75V66	438	_K[GlyGly (K)]LNAVTK[GlyGly (K)]EM[Oxidation (M)]EPYM[Oxidation (M)]PLYTR_.4	ANO5_K438_M2	1	1	NaN	2618.05	NaN	NaN	3213.64	3574.42
ANO5	Q75V66	439	_LNAVTK[GlyGly (K)]EM[Oxidation (M)]EPYM[Oxidation (M)]PLYTR_.3	ANO5_K444_M1	1	1	8429.62	6780.25	10425.6	8209.6	8154.09	9753.11
ANO5	Q75V66	438	_K[GlyGly (K)]LNAVTK[GlyGly (K)]EM[Oxidation (M)]EPYM[Oxidation (M)]PLYTR_.4	ANO5_K444_M2	1	1	NaN	2618.05	NaN	NaN	3213.64	3574.42
ANO5	Q75V66	580	_GK[GlyGly (K)]FVGYPGK_.3	ANO5_K581_M1	1	1	5020.43	4583.03	3145.44	3961.39	3522.91	4404.45
ANO5	Q75V66	582	_FVGYPGK[GlyGly (K)]YTYLFNEWR_.3	ANO5_K588_M1	1	1	201.317	NaN	NaN	NaN	NaN	402.302
ANO5	Q75V66	646	_TNSEK[GlyGly (K)]LYSR_.2;_TNSEK[GlyGly (K)]LYSR_.3	ANO5_K650_M1	2	1	50978.3	22046.4	24334.1	18539.5	13157	30163.5
ANO5	Q75V66	64	_NQQSK[GlyGly (K)]DSIFFR_.3	ANO5_K68_M1	1	1	6139.43	NaN	NaN	NaN	3698.67	NaN
ANO5	Q75V66	707	_VDAWK[GlyGly (K)]LTTQYR_.3	ANO5_K711_M1	1	1	4014	3997.42	4246.75	3871.33	4605.78	4992.07
ANO5	Q75V66	870	_LM[Oxidation (M)]TIK[GlyGly (K)]ILHDFELNK_.4	ANO5_K874_M1	1	1	2477.91	2070.81	NaN	1844.45	2151.95	2739.45
ANO5	Q75V66	898	_HVM[Oxidation (M)]IEENK[GlyGly (K)]AQLAK_.3	ANO5_K905_M1	1	1	2004.97	1416.86	NaN	NaN	NaN	NaN
ANO5	Q75V66	906	_AQLAK[GlyGly (K)]STL_.2	ANO5_K910_M1	1	1	638.971	NaN	NaN	532.109	901.622	NaN
ANO5	Q75V66	93	_DAELK[GlyGly (K)]AER_.2	ANO5_K97_M1	1	1	13330.1	10853.3	NaN	12254.3	6320.43	7239.17
ANO6	Q4KMQ2;Q4KMQ2-2;Q4KMQ2-3	243;264;225	_AAFPLHDCK[GlyGly (K)]FR_.3;_AAFPLHDCK[GlyGly (K)]FR_.4	ANO6_K251_M1	2	1	3797.92	4541.08	4554.4	4342.92	4814.72	4845.4
ANO6	Q4KMQ2;Q4KMQ2-2;Q4KMQ2-3	639;660;621	_VSGSEK[GlyGly (K)]ITPR_.2;_VSGSEK[GlyGly (K)]ITPR_.3	ANO6_K644_M1	2	1	25779.2	21580.3	15832.8	14969.7	20378	17418.7
ANO6	Q4KMQ2;Q4KMQ2-2;Q4KMQ2-3	885;906;867	_DM[Oxidation (M)]TK[GlyGly (K)]NM[Oxidation (M)]GVIAER_.3	ANO6_K888_M1	1	1	NaN	NaN	1097.5	1188	1931.38	1642.67
ANP32A	H0YN26;P39687	133	_ENVFK[GlyGly (K)]LLPQLTYLDGYDRDDK_.4	ANP32A_K137_M1	1	1	NaN	585.589	NaN	858.341	NaN	762.419
ANP32A	H0YN26;P39687	15	_TPSDVK[GlyGly (K)]ELVLDNSR_.2;_TPSDVK[GlyGly (K)]ELVLDNSR_.3	ANP32A_K20_M1	2	1	108704	105192	108667	111695	100473	113969
ANP32A	H0YN26;P39687	87	_CPNLTHLNLSGNK[GlyGly (K)]IK_.4	ANP32A_K99_M1	1	1	3452.28	4272.3	2605.03	2616.65	2664.31	2780.83
ANP32B	Q92688;Q92688-2	87	_LPNLTHLNLSGNK[GlyGly (K)]LK_.3;_LPNLTHLNLSGNK[GlyGly (K)]LK_.4	ANP32B_K99_M1	2	1	15179.1	16752.9	8205.84	15373.4	13431	14258.4
ANP32E	Q9BTT0	100	_IK[GlyGly (K)]DLSTVEALQNLK_.3	ANP32E_K101_M1	1	1	17922.9	16635.7	21987.4	23437.5	17336.2	13957.6
ANP32E	Q9BTT0	100	_IK[GlyGly (K)]DLSTVEALQNLK[GlyGly (K)]NLK_.3;_IK[GlyGly (K)]DLSTVEALQNLK[GlyGly (K)]NLK_.4	ANP32E_K101_M2	2	1	NaN	2695.97	3882.06	3696.07	3082.25	2131.93
ANP32E	Q9BTT0	102	_DLSTVEALQNLK[GlyGly (K)]NLK_.2;_DLSTVEALQNLK[GlyGly (K)]NLK_.3	ANP32E_K113_M1	2	1	71098.9	76253.8	48383.2	79640.3	68604.4	77400.3
ANP32E	Q9BTT0	100	_IK[GlyGly (K)]DLSTVEALQNLK[GlyGly (K)]NLK_.3;_IK[GlyGly (K)]DLSTVEALQNLK[GlyGly (K)]NLK_.4	ANP32E_K113_M2	2	1	NaN	2695.97	3882.06	3696.07	3082.25	2131.93
ANP32E	Q9BTT0	114	_NLK[GlyGly (K)]SLDLFNCEITNLEDYR_.3	ANP32E_K116_M1	1	1	4536.96	4890.1	4789.46	4065.98	4065.03	2310.88
ANP32E	Q9BTT0	60	_LPSLNK[GlyGly (K)]LR_.3	ANP32E_K65_M1	1	1	3610.56	4733.11	5601.96	4692.15	4911.01	4149.91
ANP32E	Q9BTT0	68	_K[GlyGly (K)]LELSDNIISGGLEVLAEK_.3	ANP32E_K68_M1	1	1	1446.18	1717.14	4230.62	2687.08	2038.36	2601.46
ANP32E	Q9BTT0	6	_K[GlyGly (K)]INLELR_.2;_K[GlyGly (K)]INLELR_.3	ANP32E_K6_M1	2	1	7711.17	6867.94	3701.93	7800.61	6357.99	5007.83
ANTXR1	Q9H6X2;Q9H6X2-5	446	_WYSPIK[GlyGly (K)]GK_.3	ANTXR1_K451_M1	1	1	5987.01	7589.91	4172.59	5835.29	7262.61	7044.21
ANTXR1	Q9H6X2;Q9H6X2-5	452	_GK[GlyGly (K)]LDALWVLLR_.2;_GK[GlyGly (K)]LDALWVLLR_.3	ANTXR1_K453_M1	2	1	34631.4	40027	46881	37460.2	58430.9	38914.4
ANTXR1	Q9H6X2;Q9H6X2-5	89	_GTTLM[Oxidation (M)]K[GlyGly (K)]LTEDR_.3	ANTXR1_K94_M1	1	1	NaN	2010.27	NaN	963.103	1415.51	NaN
ANTXR2	J3KPY9;P58335;P58335-2;P58335-4	285;362;259	_EEEEEPLPTK[GlyGly (K)]K_.3	ANTXR2_K294_M1	1	1	3003	3502.95	2726.05	2989.82	2614.38	2667.12
ANTXR2	J3KPY9;P58335;P58335-2;P58335-4	358;435;332	_PTHQPPQTK[GlyGly (K)]WYTPIK_.4	ANTXR2_K366_M1	1	1	2238.98	2480.22	1684.21	2006.53	1364.43	858.543
ANXA11	P50995;P50995-2	253;220	_DLK[GlyGly (K)]SELSGNFEK_.3	ANXA11_K255_M1	1	1	4467.29	4750.75	3461.31	NaN	NaN	NaN
ANXA11	P50995;P50995-2	265;232	_TILALM[Oxidation (M)]K[GlyGly (K)]TPVLFDIYEIK_.3	ANXA11_K271_M1	1	1	1504.4	2326.91	1915.29	1962.97	1592.21	2274.58
ANXA11	P50995;P50995-2	272;239	_TPVLFDIYEIK[GlyGly (K)]EAIK_.3	ANXA11_K282_M1	1	1	1656.4	1605.66	NaN	1735.06	1653.5	1297.28
ANXA11	P50995;P50995-2	313;280	_AYK[GlyGly (K)]AEFK_.3	ANXA11_K315_M1	1	1	1336.5	1842.2	NaN	1484.52	1754.12	1306.84
ANXA11	P50995;P50995-2	372;339	_LGTDESK[GlyGly (K)]FNAVLCSR_.3	ANXA11_K378_M1	1	1	2275.67	2453.6	2007.71	2341.54	2487.2	2833.79
ANXA11	P50995;P50995-2	405;372	_DIEK[GlyGly (K)]SICR_.2	ANXA11_K408_M1	1	1	NaN	1093.55	NaN	NaN	1021.26	NaN
ANXA2	P07355;P07355-2	89;107	_SALSGHLETVILGLLK[GlyGly (K)]TPAQYDASELK_.4	ANXA2_K104_M1	1	1	1239.17	1030.65	1258.29	NaN	2246.26	NaN
ANXA2	P07355;P07355-2	116;134	_ASM[Oxidation (M)]K[GlyGly (K)]GLGTDEDSLIEIICSR_.3	ANXA2_K119_M1	1	1	NaN	2437.43	2830.88	1975.35	NaN	NaN
ANXA2	P07355;P07355-2	197;215	_DLYDAGVK[GlyGly (K)]R_.2;_DLYDAGVK[GlyGly (K)]R_.3	ANXA2_K204_M1	2	1	7339.04	5616.9	5328.15	4704.12	NaN	7599.14
ANXA2	P07355;P07355-2	221;239	_SVPHLQK[GlyGly (K)]VFDR_.3	ANXA2_K227_M1	1	1	3594.52	2790.63	1613.73	2588.75	3509.71	2029.48
ANXA2	P07355;P07355-2	250;268	_GDLENAFLNLVQCIQNK[GlyGly (K)]PLYFADR_.3	ANXA2_K266_M1	1	1	544.047	NaN	1185.09	NaN	591.972	NaN
ANXA2	P07355;P07355-2	314;332	_SLYYYIQQDTK[GlyGly (K)]GDYQK_.3	ANXA2_K324_M1	1	1	336.199	1207.41	542.195	NaN	1020.57	631.931
ANXA2	P07355;P07355-2	48;66	_TK[GlyGly (K)]GVDEVTIVNILTNR_.3	ANXA2_K49_M1	1	1	9845.66	8797.02	10561.6	10191.9	8953.75	10642.8
ANXA5	P08758	98	_HALK[GlyGly (K)]GAGTNEK_.3	ANXA5_K101_M1	1	1	14688.3	NaN	12018.6	5280.93	10898.4	6569.96
ANXA5	P08758	102	_GAGTNEK[GlyGly (K)]VLTEIIASR_.3	ANXA5_K108_M1	1	1	26623.5	21989.8	35133.9	27687.7	21548.1	17975.4
ANXA5	P08758	124	_AIK[GlyGly (K)]QVYEEEYGSSLEDDVVGDTSGYYQR_.3	ANXA5_K126_M1	1	1	5144.89	3945.98	NaN	5830.12	3506.77	NaN
ANXA5	P08758	228	_ETSGNLEQLLLAVVK[GlyGly (K)]SIR_.3	ANXA5_K242_M1	1	1	2027.08	NaN	2270.96	NaN	1910.59	NaN
ANXA5	P08758	27	_AM[Oxidation (M)]K[GlyGly (K)]GLGTDEESILTLLTSR_.3	ANXA5_K29_M1	1	1	18340.3	15865.3	25884.3	24191.2	15917.8	16400.9
ANXA5	P08758	291	_NFATSLYSM[Oxidation (M)]IK[GlyGly (K)]GDTSGDYK_.3	ANXA5_K301_M1	1	1	2502.91	2244.46	2030.71	2500.2	2451.81	2485.15
ANXA5	P08758	302	_GDTSGDYK[GlyGly (K)]K_.3	ANXA5_K309_M1	1	1	NaN	NaN	1197.28	NaN	630.34	606.792
ANXA5	P08758	51	_QEISAAFK[GlyGly (K)]TLFGR_.3	ANXA5_K58_M1	1	1	6030.36	7269.26	7024.43	6985.12	5382.91	4098.12
ANXA5	P08758	64;59	_DLLDDLK[GlyGly (K)]SELTGK_.3;_TLFGRDLLDDLK[GlyGly (K)]SELTGK_.3	ANXA5_K70_M1	2	1	66316.5	56742.1	78812.6	62551.4	69322.6	63326.9
ANXA5	P08758	71	_SELTGK[GlyGly (K)]FEK_.2;_SELTGK[GlyGly (K)]FEK_.3	ANXA5_K76_M1	2	1	4682.05	9157.76	9692.98	8295.6	8028.18	9217.06
ANXA5	P08758	90	_LYDAYELK[GlyGly (K)]HALK_.3;_LYDAYELK[GlyGly (K)]HALK_.4	ANXA5_K97_M1	2	1	8655.26	8817.85	11249.7	9540.26	8929.07	9155.13
ANXA6	P08133;P08133-2	123;91	_TNEQM[Oxidation (M)]HQLVAAYK[GlyGly (K)]DAYER_.4	ANXA6_K135_M1	1	1	3944.57	4032.96	4944.09	2820.27	3329.19	3658.36
ANXA6	P08133;P08133-2	221;189	_TTGK[GlyGly (K)]PIEASIR_.3	ANXA6_K224_M1	1	1	NaN	3299.23	3845.25	2852.49	2467.59	2395.87
ANXA6	P08133;P08133-2	297;265	_YEK[GlyGly (K)]SLYSM[Oxidation (M)]IK_.3	ANXA6_K299_M1	1	1	NaN	105.606	239.702	162.062	NaN	238.859
ANXA6	P08133;P08133-2	375;343	_AM[Oxidation (M)]K[GlyGly (K)]GLGTDEDTIIDIITHR_.4	ANXA6_K377_M1	1	1	4969.04	5613.14	11752.4	7403.55	4694.4	NaN
ANXA6	P08133;P08133-2	412;380	_DLM[Oxidation (M)]TDLK[GlyGly (K)]SEISGDLAR_.3	ANXA6_K418_M1	1	1	6252.52	18053.6	15924.2	11409.9	8008.94	8985.65
ANXA6	P08133;P08133-2	428;396	_LILGLM[Oxidation (M)]M[Oxidation (M)]PPAHYDAK[GlyGly (K)]QLK_.4	ANXA6_K442_M1	1	1	NaN	152.934	1.16947	453.087	NaN	NaN
ANXA6	P08133;P08133-2	447;415	_AM[Oxidation (M)]EGAGTDEK[GlyGly (K)]ALIEILATR_.3	ANXA6_K456_M1	1	1	3565.52	3232.86	3856.75	4685.06	NaN	NaN
ANXA6	P08133;P08133-2	472;440	_AINEAYK[GlyGly (K)]EDYHK_.3;_AINEAYK[GlyGly (K)]EDYHK_.4	ANXA6_K478_M1	2	1	2160.73	1767.68	1197.38	2070.7	993.32	1352.22
ANXA6	P08133;P08133-2	479;447	_EDYHK[GlyGly (K)]SLEDALSSDTSGHFR_.4	ANXA6_K483_M1	1	1	607.819	1106.79	NaN	1223.82	161.143	800.739
ANXA6	P08133;P08133-2	599;567	_NK[GlyGly (K)]PLFFADK_.3	ANXA6_K600_M1	1	1	1014.14	826.639	324.687	739.104	NaN	893.542
ANXA7	P20073;P20073-2	197;175	_AM[Oxidation (M)]K[GlyGly (K)]GFGTDEQAIVDVVANR_.3	ANXA7_K199_M1	1	1	8811.68	9687.33	11707.7	12009.9	NaN	9300.49
ANXA7	P20073;P20073-2	225;203	_AAFK[GlyGly (K)]TSYGK_.3	ANXA7_K228_M1	1	1	3950.01	3943.69	3164.1	2499.92	2088.31	NaN
ANXA7	P20073;P20073-2	425;403	_LYYAM[Oxidation (M)]K[GlyGly (K)]GAGTDDSTLVR_.3	ANXA7_K430_M1	1	1	3124.68	2325.54	NaN	2905.08	2770.9	3068.79
AP1B1	Q10567;Q10567-2;Q10567-3	140	_TAAVCVAK[GlyGly (K)]LHDINAQLVEDQGFLDTLK_.4	AP1B1_K147_M1	1	1	3390.67	4358.53	NaN	3860.19	NaN	4529.98
AP1B1	Q10567;Q10567-2;Q10567-3	529	_LLSTDPVAAK[GlyGly (K)]EVVLAEK_.3	AP1B1_K538_M1	1	1	19155.4	18596.7	11240.3	16929.8	19864.9	19400.8
AP1B1	Q10567;Q10567-2;Q10567-3	729;722	_AK[GlyGly (K)]GLEISGTFTR_.3	AP1B1_K730_M1	1	1	1542.83	1821.34	1433.57	1659.74	1685.83	NaN
AP1B1	Q10567;Q10567-2;Q10567-3	865;858	_DCPLNAEAASSK[GlyGly (K)]LQSSNIFTVAK_.3	AP1B1_K876_M1	1	1	1132.39	1400.46	NaN	NaN	593.607	663.591
AP1G1	O43747;O43747-2	25	_EM[Oxidation (M)]IQK[GlyGly (K)]ECAAIR_.3	AP1G1_K29_M1	1	1	NaN	NaN	1161.77	1739.99	NaN	514.498
AP1G1	O43747;O43747-2	356;359	_DLDVSIK[GlyGly (K)]R_.2	AP1G1_K362_M1	1	1	NaN	5552.76	9307.86	5869.21	6037.66	7071.39
AP1G1	O43747;O43747-2	563;566	_AVEYNALFK[GlyGly (K)]K_.3	AP1G1_K571_M1	1	1	2608.94	2000.03	NaN	NaN	1945.21	1696.29
AP1G1	O43747;O43747-2	73	_LIASQK[GlyGly (K)]FTDK_.3	AP1G1_K78_M1	1	1	NaN	534.887	NaN	343.388	358.334	483.539
AP1G2	O75843	138	_DLAPEVEK[GlyGly (K)]LLLQPSPYVR_.3	AP1G2_K145_M1	1	1	4810.56	1892.35	1557.39	2422.27	640.619	1193.86
AP1G2	O75843	168	_K[GlyGly (K)]VPELSSVFLPPCAQLLHER_.4	AP1G2_K168_M1	1	1	4944.11	6834.51	NaN	NaN	3452.46	4288.07
AP1G2	O75843	26	_EVIQK[GlyGly (K)]ECAHIR_.3	AP1G2_K30_M1	1	1	3795.56	3842.62	4156.87	4069.6	3074.12	3187.67
AP1G2	O75843	579	_AAILEK[GlyGly (K)]M[Oxidation (M)]PLVER_.3	AP1G2_K584_M1	1	1	11887	11879.3	8562.68	11635.9	8084.41	10973.5
AP1G2	O75843	2	_VVPSLK[GlyGly (K)]LQDLIEEIR_.3	AP1G2_K7_M1	1	1	1840.2	3024.34	2541.77	2230.72	2894.29	2459.32
AP1M1	Q9BXS5;Q9BXS5-2	212;224	_LGLNDK[GlyGly (K)]VLFDNTGR_.3	AP1M1_K217_M1	1	1	14826.9	11465.3	NaN	NaN	13581	NaN
AP1M1	Q9BXS5;Q9BXS5-2	228;240	_SK[GlyGly (K)]SVELEDVK_.3	AP1M1_K229_M1	1	1	2039.38	NaN	3729.94	3038.93	3260.04	3058.73
AP1M1	Q9BXS5;Q9BXS5-2	230;242	_SVELEDVK[GlyGly (K)]FHQCVR_.3;_SVELEDVK[GlyGly (K)]FHQCVR_.4	AP1M1_K237_M1	2	1	10195.9	9615.74	5422.92	10236.3	10172	9764.69
AP1M1	Q9BXS5;Q9BXS5-2	325;337	_FK[GlyGly (K)]TTVGSVK_.2;_FK[GlyGly (K)]TTVGSVK_.3	AP1M1_K326_M1	2	1	12937.7	11958.6	11557	NaN	NaN	NaN
AP1M1	Q9BXS5;Q9BXS5-2	62	_HNNLYLVATSK[GlyGly (K)]K_.3	AP1M1_K72_M1	1	1	2101.39	2217.81	2449.74	2140.71	2281.21	2581.23
AP1S1	H7C1E4;P61966	152;110	_AYFILDEFLM[Oxidation (M)]GGDVQDTSK[GlyGly (K)]K_.3	AP1S1_K170_M1	1	1	13311	13470.2	14006.7	14810.7	13567.6	11873.9
AP1S1	H7C1E4;P61966	172;130	_SVLK[GlyGly (K)]AIEQADLLQEEDESPR_.3	AP1S1_K175_M1	1	1	63439.5	56815.5	57687.3	52410.2	50989.6	39242.2
AP1S1	H7C1E4;P61966	96;54	_DLK[GlyGly (K)]VVYK_.2	AP1S1_K98_M1	1	1	4427.63	4226.72	4565.54	3732.73	5166.46	5607.45
AP1S2	P56377	109	_AYFILDEFLLGGEVQETSK[GlyGly (K)]K_.3	AP1S2_K127_M1	1	1	6400.77	8988.94	6785.71	NaN	8235.28	8180.58
AP1S2	P56377	129	_NVLK[GlyGly (K)]AIEQADLLQEEAETPR_.3	AP1S2_K132_M1	1	1	16759.4	13722.7	9634.12	13058.8	11696.7	10974.4
AP1S2	P56377	15	_LQK[GlyGly (K)]WYVPLSDK_.3	AP1S2_K17_M1	1	1	3236.66	2786.11	NaN	NaN	NaN	NaN
AP1S2	P56377	18	_WYVPLSDK[GlyGly (K)]EK_.3	AP1S2_K25_M1	1	1	NaN	5063.68	NaN	NaN	NaN	3882.16
AP2A1	O95782;O95782-2	264	_LLQCYPPPEDAAVK[GlyGly (K)]GR_.3	AP2A1_K277_M1	1	1	NaN	5126.79	6331.44	6423.33	6704.95	6097.34
AP2A1	O95782;O95782-2	548	_FINLFPETK[GlyGly (K)]ATIQGVLR_.3	AP2A1_K556_M1	1	1	12111.1	11325.6	11153.2	9434.2	9303.45	13960.5
AP2A1	O95782;O95782-2	879;857	_WK[GlyGly (K)]QLSLPQQEAQK_.3	AP2A1_K880_M1	1	1	2523.92	1909.26	NaN	1467.44	1710.22	853.959
AP2A1	O95782;O95782-2	895;873	_ANHPM[Oxidation (M)]DAEVTK[GlyGly (K)]AK_.3	AP2A1_K905_M1	1	1	4425.63	NaN	1492.77	NaN	NaN	1246.84
AP2A2	O94973;O94973-2	111	_LINNAIK[GlyGly (K)]NDLASR_.3	AP2A2_K117_M1	1	1	3673.74	3440.53	3626.33	4185.73	4797.36	NaN
AP2A2	O94973;O94973-2	33	_INK[GlyGly (K)]ELANIR_.3	AP2A2_K35_M1	1	1	3341.24	2980.69	1771.45	2904.13	2853.31	2824.57
AP2A2	O94973;O94973-2	608;609	_ESSILAK[GlyGly (K)]LK_.2	AP2A2_K614_M1	1	1	NaN	1908.88	NaN	NaN	2117.29	NaN
AP2A2	O94973;O94973-2	2	_PAVSK[GlyGly (K)]GDGM[Oxidation (M)]R_.3	AP2A2_K6_M1	1	1	NaN	1999.99	2383.49	NaN	1159.42	2705.61
AP2A2	O94973;O94973-2	859;860	_HPM[Oxidation (M)]DTEVTK[GlyGly (K)]AK_.3	AP2A2_K867_M1	1	1	NaN	1007.02	NaN	545.007	NaN	NaN
AP2B1	P63010;P63010-2	129	_CLK[GlyGly (K)]DEDPYVR_.3	AP2B1_K131_M1	1	1	3216.47	4544.39	3983.88	3545.12	5798.42	5079.11
AP2B1	P63010;P63010-2	139	_K[GlyGly (K)]TAAVCVAK_.3	AP2B1_K139_M1	1	1	NaN	1170.94	2632	4854.44	NaN	752.714
AP2B1	P63010;P63010-2	328	_YNDPIYVK[GlyGly (K)]LEK_.3	AP2B1_K335_M1	1	1	NaN	5449.48	NaN	5042.35	5499.04	NaN
AP2B1	P63010;P63010-2	380	_CAIK[GlyGly (K)]VEQSAER_.3	AP2B1_K383_M1	1	1	1528.9	837.46	1389.17	1172.29	1258.74	1296.61
AP2B1	P63010;P63010-2	529	_LLSTDPVTAK[GlyGly (K)]EVVLSEK_.3	AP2B1_K538_M1	1	1	4433.42	3648.71	4882.84	NaN	NaN	NaN
AP2B1	P63010;P63010-2	712;726	_AVWLPAVK[GlyGly (K)]AK_.3	AP2B1_K719_M1	1	1	1590.85	960.546	702.309	1481.28	NaN	1774.11
AP2B1	P63010;P63010-2	720;734	_AK[GlyGly (K)]GLEISGTFTHR_.4	AP2B1_K721_M1	1	1	925.819	NaN	NaN	NaN	414.968	NaN
AP2B1	P63010;P63010-2	856;870	_ECHLNADTVSSK[GlyGly (K)]LQNNNVYTIAK_.4	AP2B1_K867_M1	1	1	1.04478	NaN	1.91231	NaN	NaN	NaN
AP2M1	A0A087WY71;E9PFW3;Q96CW1;Q96CW1-2	219;245;220;218	_IVIEK[GlyGly (K)]QGK_.2;_IVIEK[GlyGly (K)]QGK_.3	AP2M1_K223_M1	2	1	29893.4	26066.8	19360.1	20111.9	29948.3	29598.2
AP2M1	A0A087WY71;E9PFW3;Q96CW1;Q96CW1-2	235;261;236;234	_SGK[GlyGly (K)]QSIAIDDCTFHQCVR_.4	AP2M1_K237_M1	1	1	3028.15	2875.13	1713.7	2718.71	2951.66	NaN
AP2M1	A0A087WY71;E9PFW3;Q96CW1;Q96CW1-2	253;279;254;252	_LSK[GlyGly (K)]FDSER_.2;_LSK[GlyGly (K)]FDSER_.3	AP2M1_K255_M1	2	1	23450.7	22592.3	21760.6	21918	25788.8	28912.9
AP2M1	A0A087WY71;E9PFW3;Q96CW1;Q96CW1-2	278;304;279;277	_TTK[GlyGly (K)]DIILPFR_.3	AP2M1_K280_M1	1	1	23295.1	26553.8	20131.9	34006.2	25733	20761.4
AP2M1	A0A087WY71;E9PFW3;Q96CW1;Q96CW1-2	300;326;301;299	_LEVK[GlyGly (K)]VVIK_.2	AP2M1_K303_M1	1	1	NaN	1383.78	NaN	NaN	1384.83	971.571
AP2M1	A0A087WY71;E9PFW3;Q96CW1;Q96CW1-2	304;330;305;303	_VVIK[GlyGly (K)]SNFK_.2	AP2M1_K307_M1	1	1	1102.38	1151.25	NaN	717.188	NaN	722.575
AP2M1	A0A087WY71;E9PFW3;Q96CW1;Q96CW1-2	308;334;309;307	_SNFK[GlyGly (K)]PSLLAQK_.3	AP2M1_K311_M1	1	1	2505.49	1929.79	NaN	1927.88	1251.81	2435.7
AP2M1	A0A087WY71;E9PFW3;Q96CW1;Q96CW1-2	312;338;313;311	_PSLLAQK[GlyGly (K)]IEVR_.3	AP2M1_K318_M1	1	1	3300.78	3770.58	NaN	2320.23	3781.89	3084.4
AP2M1	A0A087WY71;E9PFW3;Q96CW1;Q96CW1-2	362;388;363;361	_ESQISAEIELLPTNDK[GlyGly (K)]K_.3	AP2M1_K377_M1	1	1	646.459	444.586	NaN	NaN	157.163	1074.3
AP2M1	A0A087WY71;E9PFW3;Q96CW1;Q96CW1-2	410;436;411;409	_LNYSDHDVIK[GlyGly (K)]WVR_.3;_LNYSDHDVIK[GlyGly (K)]WVR_.4	AP2M1_K419_M1	2	1	2248.43	1893.94	NaN	NaN	1133.25	2262.4
AP2S1	M0QYZ2;M0R0N4;P53680	141;127;125	_ETSQTK[GlyGly (K)]VLK_.2;_ETSQTK[GlyGly (K)]VLK_.3	AP2S1_K146_M1	2	1	457831	298263	346900	314706	385400	770738
AP2S1	M0QYZ2;M0R0N4;P53680	141;127;125	_ETSQTK[GlyGly (K)]VLK[GlyGly (K)]QLLM[Oxidation (M)]LQSLE_.3	AP2S1_K146_M2	1	1	2661	3691.97	2773.47	3366.45	4007.11	2850.95
AP2S1	M0QYZ2;M0R0N4;P53680	147;133;131	_VLK[GlyGly (K)]QLLM[Oxidation (M)]LQSLE_.2	AP2S1_K149_M1	1	1	133783	46880.4	36213.4	44541	40664.3	73787.1
AP2S1	M0QYZ2;M0R0N4;P53680	141;127;125	_ETSQTK[GlyGly (K)]VLK[GlyGly (K)]QLLM[Oxidation (M)]LQSLE_.3	AP2S1_K149_M2	1	1	2661	3691.97	2773.47	3366.45	4007.11	2850.95
AP2S1	M0QYZ2;M0R0N4;P53680	32;18;16	_LAK[GlyGly (K)]WYM[Oxidation (M)]QFDDDEK_.3	AP2S1_K34_M1	1	1	27388.3	24299	24720.8	32605.1	28915.7	28488.3
AP2S1	M0QYZ2;M0R0N4;P53680	32;18;16	_LAK[GlyGly (K)]WYM[Oxidation (M)]QFDDDEK[GlyGly (K)]QK_.3;_LAK[GlyGly (K)]WYM[Oxidation (M)]QFDDDEK[GlyGly (K)]QK_.4	AP2S1_K34_M2	2	1	3325.18	4061.45	3454.24	3789.67	3725.14	3604.14
AP2S1	M0QYZ2;M0R0N4;P53680	35;21;19	_WYM[Oxidation (M)]QFDDDEK[GlyGly (K)]QK_.3	AP2S1_K44_M1	1	1	23236.1	24300.2	19144.2	28542.1	17525.1	17635.6
AP2S1	M0QYZ2;M0R0N4;P53680	32;18;16	_LAK[GlyGly (K)]WYM[Oxidation (M)]QFDDDEK[GlyGly (K)]QK_.3;_LAK[GlyGly (K)]WYM[Oxidation (M)]QFDDDEK[GlyGly (K)]QK_.4	AP2S1_K44_M2	2	1	3325.18	4061.45	3454.24	3789.67	3725.14	3604.14
AP2S1	M0QYZ2;M0R0N4;P53680	45;31;29	_QK[GlyGly (K)]LIEEVHAVVTVR_.3;_QK[GlyGly (K)]LIEEVHAVVTVR_.4	AP2S1_K46_M1	2	1	26364	28481.4	20398.2	26604.8	27450.6	25311.6
AP2S1	M0QYZ2;M0R0N4;P53680	59;45;43	_DAK[GlyGly (K)]HTNFVEFR_.2;_DAK[GlyGly (K)]HTNFVEFR_.3;_DAK[GlyGly (K)]HTNFVEFR_.4	AP2S1_K61_M1	3	1	169643	181583	208681	169972	206864	205384
AP3B1	O00203;O00203-3	123;74	_ALK[GlyGly (K)]DPNQLIR_.3	AP3B1_K125_M1	1	1	1670.29	1995.64	NaN	NaN	1991.04	150.028
AP3B1	O00203;O00203-3	219;170	_IDLIHK[GlyGly (K)]NYR_.3	AP3B1_K224_M1	1	1	2171.85	1767.9	NaN	NaN	2164.51	NaN
AP3B1	O00203;O00203-3	330;281	_SEAGIISK[GlyGly (K)]SLVR_.3	AP3B1_K337_M1	1	1	NaN	1064.83	NaN	NaN	2204.48	1514.55
AP3B1	O00203;O00203-3	597;548	_IFLAQK[GlyGly (K)]PAPLLESPFK_.3	AP3B1_K602_M1	1	1	NaN	NaN	1219.61	NaN	NaN	1061.13
AP3D1	O14617;O14617-4;O14617-5	13	_M[Oxidation (M)]FDK[GlyGly (K)]NLQDLVR_.3	AP3D1_K16_M1	1	1	2983.74	5054.37	NaN	4948.69	3817.01	NaN
AP3D1	O14617;O14617-4;O14617-5	214	_NPK[GlyGly (K)]NYLSLAPLFFK_.3	AP3D1_K216_M1	1	1	17882.5	NaN	NaN	NaN	11543.7	NaN
AP3D1	O14617;O14617-4;O14617-5	241	_IIK[GlyGly (K)]LFGALTPLEPR_.3	AP3D1_K243_M1	1	1	3487.96	4267.72	2977.25	3901.73	3395.07	NaN
AP3D1	O14617;O14617-4;O14617-5	337	_SVQSHK[GlyGly (K)]DLILQCLDDKDESIR_.4	AP3D1_K342_M1	1	1	NaN	3204.35	NaN	2077.21	NaN	1565.37
AP3D1	O14617;O14617-4;O14617-5	30	_EDEAK[GlyGly (K)]YISQCIDEIK_.3	AP3D1_K34_M1	1	1	4979.78	5519.2	4991.68	5612.86	6021.75	4071.61
AP3D1	O14617;O14617-4;O14617-5	360	_ALDLLYGM[Oxidation (M)]VSK[GlyGly (K)]K_.3	AP3D1_K370_M1	1	1	3617.71	4719.69	2112.76	3637.73	3039.22	NaN
AP3D1	O14617;O14617-4;O14617-5	35	_YISQCIDEIK[GlyGly (K)]QELK_.3	AP3D1_K44_M1	1	1	1833.33	NaN	NaN	NaN	NaN	1006.24
AP3D1	O14617;O14617-4;O14617-5	45	_QELK[GlyGly (K)]QDNIAVK_.3	AP3D1_K48_M1	1	1	2249.5	2405.01	3589.77	2367.36	3187.68	2895.88
AP3D1	O14617;O14617-4;O14617-5	49	_QDNIAVK[GlyGly (K)]ANAVCK_.3	AP3D1_K55_M1	1	1	1519.08	1538.89	2699.56	1924.57	2323.15	1705.11
AP3D1	O14617;O14617-4;O14617-5	585	_LQAK[GlyGly (K)]DVPVAEEVSALFAGELNPVAPK_.3	AP3D1_K588_M1	1	1	2586.01	2342.21	2503.93	3768.37	1861.42	1250.16
AP3D1	O14617;O14617-4;O14617-5	5	_M[Oxidation (M)]VK[GlyGly (K)]GSIDR_.2;_M[Oxidation (M)]VK[GlyGly (K)]GSIDR_.3	AP3D1_K7_M1	2	1	10369.1	6784.36	5109.27	6592.57	6253.36	4515.53
AP3D1	O14617;O14617-4;O14617-5	957;825;1019	_SSSILK[GlyGly (K)]GM[Oxidation (M)]ELSVLDSLNAR_.3	AP3D1_K962_M1	1	1	NaN	NaN	1786.84	1641.89	NaN	NaN
AP3M1	Q9Y2T2	170	_AGVK[GlyGly (K)]YTNNEAYFDVVEEIDAIIDK_.3	AP3M1_K173_M1	1	1	1374.69	1864.5	1700.02	1149.15	924.511	1191.05
AP3M1	Q9Y2T2	278	_HSISFK[GlyGly (K)]ENSSCGR_.3	AP3M1_K283_M1	1	1	2868.36	2592.2	3349.24	3650.28	2757.71	3198.82
AP3M1	Q9Y2T2	291	_FDITIGPK[GlyGly (K)]QNM[Oxidation (M)]GK_.3	AP3M1_K298_M1	1	1	7362.71	9592.79	8303.42	NaN	11618	NaN
AP3M1	Q9Y2T2	299	_QNM[Oxidation (M)]GK[GlyGly (K)]TIEGITVTVHM[Oxidation (M)]PK_.4	AP3M1_K303_M1	1	1	2489.8	2659.67	939.298	2144.3	2021.7	560.901
AP3M1	Q9Y2T2	338	_VLTWDVGK[GlyGly (K)]ITPQK_.3	AP3M1_K345_M1	1	1	4676.52	2791.72	5867.37	3430.06	3936.3	3996.1
AP3M1	Q9Y2T2	346	_ITPQK[GlyGly (K)]LPSLK_.2;_ITPQK[GlyGly (K)]LPSLK_.3	AP3M1_K350_M1	2	1	16007.5	17505.4	15322.1	18145.2	18779.3	18552
AP3M1	Q9Y2T2	22	_SVVSQSVCDYFFEAQEK[GlyGly (K)]AADVENVPPVISTPHHYLISIYR_.5	AP3M1_K38_M1	1	1	2684.39	NaN	2576.61	NaN	2661.86	NaN
AP3M1	Q9Y2T2	407	_YVTK[GlyGly (K)]AGK_.2	AP3M1_K410_M1	1	1	6056.61	NaN	NaN	7769.33	7762.18	NaN
AP3M2	E5RJ52;P53677	176;291	_FEITVGPK[GlyGly (K)]QTM[Oxidation (M)]GK_.3	AP3M2_K183_M1	1	1	NaN	1737.61	1343.47	NaN	1938.92	NaN
AP3M2	E5RJ52;P53677	17;132	_ELIK[GlyGly (K)]PPTILR_.3	AP3M2_K20_M1	1	1	17396.9	12622.4	10380.5	14874.1	13540.8	14082.7
AP3M2	E5RJ52;P53677	231;346	_INPQK[GlyGly (K)]LPSLK_.3	AP3M2_K235_M1	1	1	3165.4	3258.1	NaN	2577.35	2343.38	1603.59
AP3M2	E5RJ52;P53677	277;392	_LDM[Oxidation (M)]YGEK[GlyGly (K)]YK_.3	AP3M2_K283_M1	1	1	927.335	781.924	812.28	591.261	1868.19	NaN
AP3S1	Q92572	147	_LEK[GlyGly (K)]SEAGLAGAPAR_.3	AP3S1_K149_M1	1	1	4409.15	6735.73	8378.09	6626.6	8473.83	5275.46
AP3S1	Q92572	161	_AVSAVK[GlyGly (K)]NM[Oxidation (M)]NLPEIPR_.3	AP3S1_K166_M1	1	1	20115.3	20137.8	26363	17366	20434	15613.8
AP3S1	Q92572	176	_NINIGDISIK[GlyGly (K)]VPNLPSFK_.3	AP3S1_K185_M1	1	1	8288.68	6010.36	7342.31	7062.09	8016.05	7083.53
AP3S1	Q92572	16	_LSK[GlyGly (K)]FYQPYSEDTQQQIIR_.3	AP3S1_K18_M1	1	1	8070.48	9255.49	10465.2	9423.27	9584.39	9902.16
AP3S1	Q92572	34	_ETFHLVSK[GlyGly (K)]R_.3	AP3S1_K41_M1	1	1	4693.06	3610.16	3451.85	3291.77	3731.93	3447.25
AP4B1	Q9Y6B7	2	_PYLGSEDVVK[GlyGly (K)]ELK_.3	AP4B1_K11_M1	1	1	5287.14	5821.55	4702.38	6276.54	4974.45	5078.2
AP4B1	Q9Y6B7	131	_DK[GlyGly (K)]ASYVR_.2;_DK[GlyGly (K)]ASYVR_.3	AP4B1_K132_M1	2	1	8896.53	9892.26	10770	11213.2	9720.62	4156.02
AP4B1	Q9Y6B7	207	_M[Oxidation (M)]SK[GlyGly (K)]LDQWGQAEVLNFLLR_.3	AP4B1_K209_M1	1	1	1568.78	1071.45	1658.39	1374.48	1472.1	1158.43
AP4B1	Q9Y6B7	277	_VK[GlyGly (K)]GPLLAACSSESR_.3	AP4B1_K278_M1	1	1	4653.49	5081.18	2941.32	4685.05	3913.07	3358.93
AP4B1	Q9Y6B7	450	_IPNAPYVLEDFVENVK[GlyGly (K)]SETFPAVK_.3;_IPNAPYVLEDFVENVK[GlyGly (K)]SETFPAVK_.4	AP4B1_K465_M1	2	1	11486.6	13338.5	11772.9	18425	15464.7	11316.1
AP4B1	Q9Y6B7	466	_SETFPAVK[GlyGly (K)]M[Oxidation (M)]ELLTALLR_.3	AP4B1_K473_M1	1	1	NaN	NaN	NaN	NaN	1611.6	1621.5
AP4B1	Q9Y6B7	521	_LLLVGIDEVK[GlyGly (K)]R_.3	AP4B1_K530_M1	1	1	10429.1	10135.3	14319.3	9539.87	10687.5	12423.3
AP4E1	Q9UPM8	177	_LQHSK[GlyGly (K)]EIVR_.3	AP4E1_K181_M1	1	1	990.356	1127.6	NaN	998.004	433.964	NaN
AP4E1	Q9UPM8	280	_ILGLLGK[GlyGly (K)]DDQR_.3	AP4E1_K286_M1	1	1	NaN	NaN	NaN	NaN	1429.18	2090.44
AP4E1	Q9UPM8	331	_SELLEK[GlyGly (K)]AAK_.2	AP4E1_K336_M1	1	1	NaN	1267.78	NaN	NaN	NaN	1013.87
AP4M1	O00189	143	_PFSLFDLSSVGLFGAETQQSK[GlyGly (K)]VAPSSAASR_.3	AP4M1_K163_M1	1	1	NaN	2826.09	NaN	NaN	NaN	3291.97
AP4M1	O00189	179	_SDQSQK[GlyGly (K)]NEVFLDVVER_.3	AP4M1_K184_M1	1	1	4781.9	5549.19	8521.3	5700.16	5632.29	3930.44
AP4M1	O00189	12	_GDPLIYK[GlyGly (K)]DFR_.3	AP4M1_K18_M1	1	1	7693.5	6215.8	6255.91	6367.49	5092.92	5615.23
AP4M1	O00189	216	_LK[GlyGly (K)]SFLPSGSEM[Oxidation (M)]R_.3	AP4M1_K217_M1	1	1	1170.55	1592.75	NaN	NaN	NaN	NaN
AP4M1	O00189	228	_IGLTEEFCVGK[GlyGly (K)]SELR_.3	AP4M1_K238_M1	1	1	9025.35	10370.3	11826.6	10199.3	9093.98	9561.42
AP4M1	O00189	319	_CDLLSK[GlyGly (K)]SQALNVR_.3	AP4M1_K324_M1	1	1	15538.1	NaN	NaN	NaN	18636.4	NaN
AP4M1	O00189	339	_GVVSLSQELSSPEQK[GlyGly (K)]AELAEGALR_.3	AP4M1_K353_M1	1	1	7063.55	7127.52	10388.4	9229.8	6062.38	8193.12
AP5B1	Q2VPB7	156	_ELESCK[GlyGly (K)]PGLLGGSLGLLR_.3	AP5B1_K161_M1	1	1	13560.9	13648.7	12553.2	14404.5	12151.1	11634.7
AP5B1	Q2VPB7	299	_GLQGQPPALFK[GlyGly (K)]PQLVR_.3	AP5B1_K309_M1	1	1	NaN	4376.87	7122.2	5249.1	4203.95	6119.14
AP5B1	Q2VPB7	416	_LHLLCLLCAEEEEEEK[GlyGly (K)]GQLPSPR_.4	AP5B1_K431_M1	1	1	4284.7	3032.13	4494.25	4232.11	2677.61	NaN
AP5B1	Q2VPB7	42	_SEK[GlyGly (K)]LSEQTK_.2;_SEK[GlyGly (K)]LSEQTK_.3	AP5B1_K44_M1	2	1	27840.1	18441.7	26758.9	33602.6	27503.2	31428.7
AP5B1	Q2VPB7	498	_PM[Oxidation (M)]LAPHFVDLLDQVDSELREPLK[GlyGly (K)]VVLR_.4;_PM[Oxidation (M)]LAPHFVDLLDQVDSELREPLK[GlyGly (K)]VVLR_.5	AP5B1_K520_M1	2	1	5568.03	NaN	2228.22	NaN	4297.01	NaN
AP5B1	Q2VPB7	673	_VK[GlyGly (K)]GPLPVLK_.2;_VK[GlyGly (K)]GPLPVLK_.3	AP5B1_K674_M1	2	1	35356.8	34159.1	31332	38602.8	38112.2	37929.5
AP5B1	Q2VPB7	673	_VK[GlyGly (K)]GPLPVLK[GlyGly (K)]LQPEALEPIYSLELR_.4	AP5B1_K674_M2	1	1	11618.1	12299.2	13523.8	15648.3	16786.2	15485.3
AP5B1	Q2VPB7	675	_GPLPVLK[GlyGly (K)]LQPEALEPIYSLELR_.3	AP5B1_K681_M1	1	1	16809.6	12890.1	19237.1	18475.7	16776.7	11023.6
AP5B1	Q2VPB7	673	_VK[GlyGly (K)]GPLPVLK[GlyGly (K)]LQPEALEPIYSLELR_.4	AP5B1_K681_M2	1	1	11618.1	12299.2	13523.8	15648.3	16786.2	15485.3
AP5B1	Q2VPB7	814	_HLEPFVVVAQPPTSYCVAIHLPPDSK[GlyGly (K)]LLLR_.4	AP5B1_K839_M1	1	1	9172.12	8506.03	7194.05	6842.96	8063.31	8287.42
AP5M1	E7EQ45;Q9H0R1	219;205	_GK[GlyGly (K)]PQVSISITEK_.3	AP5M1_K220_M1	1	1	2911.82	3419.82	NaN	3114.83	2726.33	3687.88
AP5M1	E7EQ45;Q9H0R1	378;364	_GPITHLEYK[GlyGly (K)]TSFGQLEVFR_.3;_GPITHLEYK[GlyGly (K)]TSFGQLEVFR_.4	AP5M1_K386_M1	2	1	7220.65	6079.46	9213.3	7926.25	6592.02	7942.15
AP5M1	E7EQ45;Q9H0R1	427;413	_SHEK[GlyGly (K)]QPFDPICTGETAYLK_.4	AP5M1_K430_M1	1	1	NaN	NaN	NaN	NaN	199.299	193.791
AP5M1	E7EQ45;Q9H0R1	50;36	_VFNGASYVPVPEDGPFLK[GlyGly (K)]ALLFELR_.3	AP5M1_K67_M1	1	1	571.704	NaN	1136.27	NaN	591.147	NaN
AP5S1	A2A2L4;Q5JX74;Q9NUS5	51	_K[GlyGly (K)]EQILAVAR_.3	AP5S1_K51_M1	1	1	4679.06	4054.83	4914.27	3624.09	3289.47	3741.58
AP5Z1	O43299	160	_VVVLSPGTLQEDQATLLSK[GlyGly (K)]R_.3	AP5Z1_K178_M1	1	1	27256.3	30223.2	34067.3	23930.4	31124.7	27978.9
AP5Z1	O43299	28	_ICK[GlyGly (K)]LLQAEDLGPDTLDSLQR_.3	AP5Z1_K30_M1	1	1	19931.7	17437.2	20460	22046.7	15095.7	21683.2
AP5Z1	O43299	751	_ATELLTLLK[GlyGly (K)]M[Oxidation (M)]PSVAQFVLTPSTEVCSPR_.3	AP5Z1_K759_M1	1	1	NaN	NaN	1054.75	NaN	NaN	3152.47
APAF1	O14727;O14727-4	82	_DLAALLHDGIPVVSSSSGK[GlyGly (K)]DSVSGITSYVR_.4	APAF1_K100_M1	1	1	NaN	2895.58	3360.03	2185.77	1310.91	2271.81
APAF1	O14727;O14727-4	1042;999	_GHQETVK[GlyGly (K)]DFR_.3	APAF1_K1048_M1	1	1	3177.36	4769.17	4761.92	3552.49	5343.16	3858.33
APAF1	O14727;O14727-4	1080;1037	_DFVCHQGTVLSCDISHDATK[GlyGly (K)]FSSTSADK_.4	APAF1_K1099_M1	1	1	890.041	888.556	NaN	174.808	338.569	NaN
APAF1	O14727;O14727-4	1100;1057	_FSSTSADK[GlyGly (K)]TAK_.3	APAF1_K1107_M1	1	1	488.906	NaN	NaN	1749.38	NaN	NaN
APAF1	O14727;O14727-4	132	_LVNAIQQK[GlyGly (K)]LSK_.3	APAF1_K139_M1	1	1	849.223	904.361	NaN	959.999	1249.06	496.916
APAF1	O14727;O14727-4	190	_QDK[GlyGly (K)]SGLLM[Oxidation (M)]K_.3	APAF1_K192_M1	1	1	NaN	NaN	134.43	NaN	157.687	NaN
APAF1	O14727;O14727-4	216	_LPLNIEEAK[GlyGly (K)]DR_.3	APAF1_K224_M1	1	1	5904.67	6128.81	NaN	8027.06	7828.72	8345.44
APAF1	O14727;O14727-4	278	_YVVPVESSLGK[GlyGly (K)]EK_.3	APAF1_K288_M1	1	1	7506.59	6065.77	5138.75	6407.77	6087.25	4961.99
APAF1	O14727;O14727-4	291	_GLEILSLFVNM[Oxidation (M)]K[GlyGly (K)]K_.3	APAF1_K302_M1	1	1	6722.41	7020.86	4668.13	4992.77	5479.6	4480.04
APAF1	O14727;O14727-4	377	_EDIK[GlyGly (K)]DYYTDLSILQK_.3	APAF1_K380_M1	1	1	1541.18	1185.07	1437.59	1669.76	833.463	1236.63
APAF1	O14727;O14727-4	381	_DYYTDLSILQK[GlyGly (K)]DVK_.3	APAF1_K391_M1	1	1	1161.59	730.861	1735.31	1350.8	NaN	NaN
APAF1	O14727;O14727-4	392	_DVK[GlyGly (K)]VPTK_.2	APAF1_K394_M1	1	1	2243.6	2244.67	NaN	NaN	2493.74	1835.06
APAF1	O14727;O14727-4	435	_YYLHDLQVDFLTEK[GlyGly (K)]NCSQLQDLHK_.4;_YYLHDLQVDFLTEK[GlyGly (K)]NCSQLQDLHK_.5	APAF1_K448_M1	2	1	1254.38	2894.2	NaN	2159.71	1943.54	NaN
APAF1	O14727;O14727-4	449	_NCSQLQDLHK[GlyGly (K)]K_.4	APAF1_K458_M1	1	1	NaN	743.278	NaN	NaN	NaN	516.011
APAF1	O14727;O14727-4	512	_AK[GlyGly (K)]TELVGPAHLIHEFVEYR_.4	APAF1_K513_M1	1	1	2759.2	3232.53	NaN	2904.25	2325.82	1990.32
APAF1	O14727;O14727-4	638	_TLQVFK[GlyGly (K)]AETGEK_.3	APAF1_K643_M1	1	1	2914.25	2537.56	3097.27	2614.61	2429.41	2292.22
APAF1	O14727;O14727-4	671	_FIATCSVDK[GlyGly (K)]K_.3	APAF1_K679_M1	1	1	NaN	NaN	772.467	NaN	699.225	349.023
APAF1	O14727;O14727-4	727	_LWDLNQK[GlyGly (K)]ECR_.3	APAF1_K733_M1	1	1	3212.02	3312.89	3850.8	2910.79	2654.83	2593.24
APAF1	O14727;O14727-4	751	_FSPDDK[GlyGly (K)]LLASCSADGTLK_.3	APAF1_K756_M1	1	1	10315.3	9554.37	9576.65	9182.32	8722.16	7014.74
APAF1	O14727;O14727-4	780	_SINVK[GlyGly (K)]QFFLNLEDPQEDM[Oxidation (M)]EVIVK_.3	APAF1_K784_M1	1	1	4262.75	NaN	NaN	NaN	5112.28	NaN
APAF1	O14727;O14727-4	873;830	_SK[GlyGly (K)]VADCR_.2	APAF1_K874_M1	1	1	NaN	2976.06	NaN	NaN	1974.58	1298.35
APBB1	A0A075B7G8;J3KPL8;O00213;O00213-2	523;521	_LVDVPFQVEFPAPK[GlyGly (K)]NELVQK_.3	APBB1_K536_M1	1	1	11431.8	NaN	10544.6	13076.1	15870	NaN
APC	P25054	383	_ASAALHNIIHSQPDDK[GlyGly (K)]R_.4	APC_K398_M1	1	1	199.55	484.118	383.422	539.791	221.729	160.801
APC	P25054	528	_ALVAQLK[GlyGly (K)]SESEDLQQVIASVLR_.3	APC_K534_M1	1	1	NaN	NaN	1201.77	NaN	901.053	NaN
APC	P25054	571	_ALM[Oxidation (M)]ECALEVK[GlyGly (K)]K_.3	APC_K580_M1	1	1	345.37	870.675	NaN	1038.6	1090.3	840.287
APEH	C9JIF9;P13798	96	_ESPSGTM[Oxidation (M)]K[GlyGly (K)]AVLR_.3	APEH_K103_M1	1	1	25160.9	28892.8	26206.1	27319.3	21277.5	24857.9
APEH	C9JIF9;P13798	109	_AGGTGPGEEK[GlyGly (K)]QFLEVWEK_.3	APEH_K118_M1	1	1	NaN	3276.98	5782.27	4158.26	3969.39	4800.13
APEH	C9JIF9;P13798	119	_QFLEVWEK[GlyGly (K)]NR_.3	APEH_K126_M1	1	1	5891.52	3897.47	NaN	5366.22	5305.54	6341.47
APEH	C9JIF9;P13798	130	_LK[GlyGly (K)]SFNLSALEK_.2;_LK[GlyGly (K)]SFNLSALEK_.3	APEH_K131_M1	2	1	29908.8	33099.6	20383.2	35046.6	32744.2	34335.7
APEH	C9JIF9;P13798	173	_AESFFQTK[GlyGly (K)]ALDVSASDDEIAR_.3	APEH_K180_M1	1	1	65698.6	78023.8	80751.3	97114	58256.8	74599.6
APEH	C9JIF9;P13798	194	_LK[GlyGly (K)]KPDQAIK_.3	APEH_K195_M1	1	0.999	12220.5	11074.9	10303.3	8274.23	7247.15	NaN
APEH	C9JIF9;P13798	194	_LK[GlyGly (K)]K[GlyGly (K)]PDQAIK_.3	APEH_K195_M2	1	1	698.025	NaN	1100.6	1038.13	1438.55	NaN
APEH	C9JIF9;P13798	196	_K[GlyGly (K)]PDQAIK_.2;_K[GlyGly (K)]PDQAIK_.3	APEH_K196_M1	2	1	7724.08	7077.77	11410.9	8402.3	9677.12	10710.6
APEH	C9JIF9;P13798	194	_LK[GlyGly (K)]K[GlyGly (K)]PDQAIK_.3	APEH_K196_M2	1	1	698.025	NaN	1100.6	1038.13	1438.55	NaN
APEH	C9JIF9;P13798	280	_SALYYVDLIGGK[GlyGly (K)]CELLSDDSLAVSSPR_.3	APEH_K291_M1	1	1	21494.1	29898.5	31643.9	27908.5	23699.5	27060
APEH	C9JIF9;P13798	412	_LLTIDQDLM[Oxidation (M)]VAQFSTPSLPPTLK[GlyGly (K)]VGFLPSAGK_.3;_LLTIDQDLM[Oxidation (M)]VAQFSTPSLPPTLK[GlyGly (K)]VGFLPSAGK_.4	APEH_K434_M1	2	1	12230.6	10428.2	10980.3	14074.9	10344	9112.48
APEH	C9JIF9;P13798	435	_VGFLPSAGK[GlyGly (K)]EQSVLWVSLEEAEPIPDIHWGIR_.4	APEH_K443_M1	1	1	NaN	1987.86	NaN	NaN	1587.34	NaN
APEH	C9JIF9;P13798	664;659	_YIPQVK[GlyGly (K)]TPLLLMLGQEDR_.3;_YIPQVK[GlyGly (K)]TPLLLM[Oxidation (M)]LGQEDR_.3	APEH_K669_M1	2	1	8531.55	27364.1	28174.1	32875.6	25528.7	29566.3
APEH	C9JIF9;P13798	683;678	_VPFK[GlyGly (K)]QGM[Oxidation (M)]EYYR_.2;_VPFK[GlyGly (K)]QGM[Oxidation (M)]EYYR_.3	APEH_K686_M1	2	1	33741.8	32474.5	40608.4	30615.8	32091.4	34608.5
APEX1	P27695	137	_QCPLK[GlyGly (K)]VSYGIGDEEHDQEGR_.4	APEX1_K141_M1	1	1	2177.45	3012.22	4056.09	3348.98	2080.88	832.795
APEX1	P27695	228	_K[GlyGly (K)]NAGFTPQER_.3	APEX1_K228_M1	1	1	2451.24	NaN	NaN	NaN	NaN	889.923
APEX1	P27695	282	_LDYFLLSHSLLPALCDSK[GlyGly (K)]IR_.4	APEX1_K299_M1	1	1	7879.68	9260.76	9571	5836.62	9170.19	9534.23
APEX1	P27695	302	_SK[GlyGly (K)]ALGSDHCPITLYLAL_.3	APEX1_K303_M1	1	1	NaN	2289.09	2902.67	2212.55	2596.36	2556.28
APEX1	P27695	36	_EAAGEGPALYEDPPDQK[GlyGly (K)]TSPSGK_.3	APEX1_K52_M1	1	1	1369.2	908.931	NaN	NaN	NaN	1186.04
APEX1	P27695	53	_TSPSGK[GlyGly (K)]PATLK_.3	APEX1_K58_M1	1	1	NaN	1506.8	1675.71	1310.72	NaN	1170.5
APEX1	P27695	59	_PATLK[GlyGly (K)]ICSWNVDGLR_.3	APEX1_K63_M1	1	1	NaN	NaN	NaN	6275.53	5045.38	6052.41
APEX1	P27695	86	_EEAPDILCLQETK[GlyGly (K)]CSENK_.3	APEX1_K98_M1	1	1	513.69	1323.03	1.13438	NaN	829.623	611.794
APEX2	Q9UBZ4	328	_FLPEFAGTQLK[GlyGly (K)]ILR_.3	APEX2_K338_M1	1	1	21222.7	31179.3	32711.1	26757.4	18217.8	29422.5
APEX2	Q9UBZ4	35	_ILDELDADIVCLQETK[GlyGly (K)]VTR_.3	APEX2_K50_M1	1	1	7455.27	9229.56	11996.2	9817.24	8249.82	7591.44
APH1A	Q96BI3;Q96BI3-2	93	_LLK[GlyGly (K)]K[GlyGly (K)]ADEGLASLSEDGR_.3;_LLK[GlyGly (K)]K[GlyGly (K)]ADEGLASLSEDGR_.4	APH1A_K95_M2	2	1	13758.9	14147	12835.9	13342.5	16336	10610.3
APH1A	Q96BI3;Q96BI3-2	96	_K[GlyGly (K)]ADEGLASLSEDGR_.3	APH1A_K96_M1	1	1	4353.49	4693.52	5074.45	7638.46	4573.98	3884.18
APH1A	Q96BI3;Q96BI3-2	93	_LLK[GlyGly (K)]K[GlyGly (K)]ADEGLASLSEDGR_.3;_LLK[GlyGly (K)]K[GlyGly (K)]ADEGLASLSEDGR_.4	APH1A_K96_M2	2	1	13758.9	14147	12835.9	13342.5	16336	10610.3
APH1B	H0YKZ9;H0YLT0;Q8WW43;Q8WW43-2	34;88	_FAYYK[GlyGly (K)]LLK_.3	APH1B_K38_M1	1	1	NaN	276.991	NaN	NaN	690.825	313.307
APH1B	H0YKZ9;H0YLT0;Q8WW43;Q8WW43-2	43;97	_ASEGLK[GlyGly (K)]SINPGETAPSM[Oxidation (M)]R_.3	APH1B_K48_M1	1	1	1373.44	412.147	NaN	608.887	441.407	NaN
API5	G3V1C3;Q9BZZ5;Q9BZZ5-2;Q9BZZ5-6	127;116	_M[Oxidation (M)]DAK[GlyGly (K)]GTLGGLFSQILQGEDIVR_.3	API5_K130_M1	1	1	874.379	793.439	NaN	NaN	835.654	NaN
API5	G3V1C3;Q9BZZ5;Q9BZZ5-2;Q9BZZ5-6	161;150	_TLPDEVLTK[GlyGly (K)]EVEELILTESK_.3	API5_K169_M1	1	1	873.816	978.429	923.098	1106.66	1101.06	1199.75
API5	G3V1C3;Q9BZZ5;Q9BZZ5-2;Q9BZZ5-6	26;15	_DAYQVILDGVK[GlyGly (K)]GGTK_.3	API5_K36_M1	1	1	NaN	2480.23	2826.85	3018.45	3538.51	3809.62
API5	G3V1C3;Q9BZZ5;Q9BZZ5-2;Q9BZZ5-6	81;70	_QAIK[GlyGly (K)]ELPQFATGENLPR_.3	API5_K84_M1	1	1	NaN	554.867	NaN	553.149	433.727	NaN
APIP	Q96GX9	135	_ITHQEM[Oxidation (M)]IK[GlyGly (K)]GIK_.3	APIP_K142_M1	1	1	246.715	390.434	NaN	NaN	614.916	NaN
APIP	Q96GX9	209	_TM[Oxidation (M)]CECYDYLFDIAVSM[Oxidation (M)]K[GlyGly (K)]K_.3	APIP_K225_M1	1	1	20090.6	20675	12492.2	17343.7	13516.4	9686.64
APIP	Q96GX9	52	_HGDEIYIAPSGVQK[GlyGly (K)]ER_.3	APIP_K65_M1	1	1	NaN	NaN	4703.46	4525.58	4343.48	3663.68
APLP2	Q06481;Q06481-2;Q06481-3;Q06481-4;Q06481-6	149;159	_CQFFHK[GlyGly (K)]ER_.3	APLP2_K154_M1	1	1	3356.51	3129.44	2398.5	2032.26	1290.94	1988.46
APLP2	Q06481;Q06481-2;Q06481-3;Q06481-4;Q06481-6	390;334;400	_FQK[GlyGly (K)]AK[GlyGly (K)]EQLEIR_.4	APLP2_K392_M2	1	1	595.792	852.738	706.763	NaN	1242.51	1300.68
APLP2	Q06481;Q06481-2;Q06481-3;Q06481-4;Q06481-6	390;334;400	_FQK[GlyGly (K)]AK[GlyGly (K)]EQLEIR_.4	APLP2_K394_M2	1	1	595.792	852.738	706.763	NaN	1242.51	1300.68
APLP2	Q06481;Q06481-2;Q06481-3;Q06481-4;Q06481-6	444;388;454	_EAASEK[GlyGly (K)]QQLVETHLAR_.4	APLP2_K449_M1	1	1	NaN	1771.18	NaN	2134	1698.18	NaN
APLP2	Q06481;Q06481-2;Q06481-3;Q06481-4;Q06481-6	741;685;729;673;739	_HLNK[GlyGly (K)]M[Oxidation (M)]QNHGYENPTYK_.3;_HLNK[GlyGly (K)]M[Oxidation (M)]QNHGYENPTYK_.4	APLP2_K744_M1	2	1	9483.74	8498.04	10028	9532.28	5886.93	6145.74
APLP2	Q06481;Q06481-2;Q06481-3;Q06481-4;Q06481-6	741;685;729;673;739	_HLNK[GlyGly (K)]M[Oxidation (M)]QNHGYENPTYK[GlyGly (K)]YLEQM[Oxidation (M)]QI_.4	APLP2_K744_M2	1	1	8528.61	8189.1	2935.09	4651.31	8073.09	7956.82
APLP2	Q06481;Q06481-2;Q06481-3;Q06481-4;Q06481-6	745;689;733;677;743	_M[Oxidation (M)]QNHGYENPTYK[GlyGly (K)]YLEQM[Oxidation (M)]QI_.3	APLP2_K756_M1	1	1	61706.4	63921.3	67229	60804.9	55940.1	64535.1
APLP2	Q06481;Q06481-2;Q06481-3;Q06481-4;Q06481-6	741;685;729;673;739	_HLNK[GlyGly (K)]M[Oxidation (M)]QNHGYENPTYK[GlyGly (K)]YLEQM[Oxidation (M)]QI_.4	APLP2_K756_M2	1	1	8528.61	8189.1	2935.09	4651.31	8073.09	7956.82
APLP2	Q06481;Q06481-2;Q06481-3;Q06481-4;Q06481-6	70;80	_WEPDPTGTK[GlyGly (K)]SCFETK_.3	APLP2_K78_M1	1	1	2455.63	2424.43	1547.41	2386.45	1872.98	3415.75
APMAP	Q9HDC9	121	_VVK[GlyGly (K)]LENGEIETIAR_.3	APMAP_K123_M1	1	1	NaN	NaN	1433.01	2619.33	2072.22	2573.16
APMAP	Q9HDC9	181	_EVK[GlyGly (K)]LLLSSETPIEGK_.3	APMAP_K183_M1	1	1	NaN	1134.5	1802.49	1861.04	1517.13	1559.63
APMAP	Q9HDC9	212	_IYFTDSSSK[GlyGly (K)]WQR_.3	APMAP_K220_M1	1	1	1056.12	1073.09	1386.37	1206.84	1134.18	NaN
APMAP	Q9HDC9	248	_EVK[GlyGly (K)]VLLDQLR_.3	APMAP_K250_M1	1	1	8091.01	7925.17	5917.26	7005.89	8793.04	7879.75
APMAP	Q9HDC9	74	_EPPLLLGVLHPNTK[GlyGly (K)]LR_.3;_EPPLLLGVLHPNTK[GlyGly (K)]LR_.4	APMAP_K87_M1	2	1	24092.3	23298.5	11647.5	22381.7	18641.2	19242.9
APOA1BP	Q8NCW5;Q8NCW5-2	130;27	_HLK[GlyGly (K)]LFGYEPTIYYPK_.3;_HLK[GlyGly (K)]LFGYEPTIYYPK_.4	APOA1BP_K132_M1	2	1	7489.62	6931.43	6498.22	5791.77	5899.19	5350.37
APOA1BP	Q8NCW5;Q8NCW5-2	228;125	_GNAGGIQPDLLISLTAPK[GlyGly (K)]K_.3	APOA1BP_K245_M1	1	1	2837.3	3534.45	NaN	2940.17	NaN	NaN
APOA1BP	Q8NCW5;Q8NCW5-2	262;159	_FVPPALEK[GlyGly (K)]K_.3	APOA1BP_K269_M1	1	1	19889.9	26694.7	17463.4	23703.6	28592.4	33690.7
APOBEC3C	Q9NRW3	7	_NPM[Oxidation (M)]K[GlyGly (K)]AM[Oxidation (M)]YPGTFYFQFK_.3	APOBEC3C_K10_M1	1	1	2328.4	2205.78	2189.74	2208.76	2061.76	2158.18
APOC1	K7EJI9;K7ELM9;K7EPF9;K7ERI9;P02654	39	_EFGNTLEDK[GlyGly (K)]AR_.2;_EFGNTLEDK[GlyGly (K)]AR_.3	APOC1_K47_M1	2	1	15562.9	12683.7	21035.8	18334.9	21084.5	17083.6
APOC1	K7EJI9;K7ELM9;K7EPF9;K7ERI9;P02654	55	_IK[GlyGly (K)]QSELSAK_.3	APOC1_K56_M1	1	1	5946.59	3915.31	7726.85	4227.84	6645.07	1592.97
APOL2	J3KQL8;Q9BQE5	295;183	_NLDQSGTNVAK[GlyGly (K)]VM[Oxidation (M)]K_.3	APOL2_K305_M1	1	1	2635.3	3271.43	3640.67	3842.46	NaN	1495.63
APOL2	J3KQL8;Q9BQE5	409;297	_HLLEGAK[GlyGly (K)]SESAEELK_.3	APOL2_K415_M1	1	1	3185.15	2975.99	3887.8	3834.1	3789.14	3445.03
APPBP2	Q92624	105	_CSYIAESDAAVK[GlyGly (K)]EK_.3	APPBP2_K116_M1	1	1	2133.6	1417.92	2058.97	1724.49	1430.07	1699.15
APPBP2	Q92624	174	_NGNCK[GlyGly (K)]YHLGEETFK_.3;_NGNCK[GlyGly (K)]YHLGEETFK_.4	APPBP2_K178_M1	2	1	758.787	483.829	395.784	1153.12	692.844	364.208
APPBP2	Q92624	179	_YHLGEETFK[GlyGly (K)]LAQTYM[Oxidation (M)]DK_.3;_YHLGEETFK[GlyGly (K)]LAQTYM[Oxidation (M)]DK_.4	APPBP2_K187_M1	2	1	1403	2100.95	3602.89	2288.92	1873.22	2620.64
APPBP2	Q92624	188	_LAQTYM[Oxidation (M)]DK[GlyGly (K)]LSK_.3	APPBP2_K195_M1	1	1	104.811	2317.6	2199.35	1690.93	2287.28	2019.59
APPBP2	Q92624	199	_HGQQANK[GlyGly (K)]AALYGELCALLFAK_.4	APPBP2_K205_M1	1	1	736.666	1234.4	870.107	1155.29	1304.69	1137.44
APPBP2	Q92624	206	_AALYGELCALLFAK[GlyGly (K)]SHYDEAYK_.4	APPBP2_K219_M1	1	1	2737.09	NaN	3429.23	NaN	3800.02	NaN
APPBP2	Q92624	235	_EITAGLPVK[GlyGly (K)]VVVDVLR_.3	APPBP2_K243_M1	1	1	47657.6	43766	38966.6	51846.8	42389.2	54354.2
APPBP2	Q92624	251	_QASK[GlyGly (K)]ACVVK_.3	APPBP2_K254_M1	1	1	3742.65	1576.46	2431.52	1407.16	4076.66	3611.13
APPBP2	Q92624	265	_AEQLIK[GlyGly (K)]HAVYLAR_.3;_AEQLIK[GlyGly (K)]HAVYLAR_.4	APPBP2_K270_M1	2	1	4378.45	4796.72	2773.34	4892.07	4933.15	5232.94
APPBP2	Q92624	278	_DHFGSK[GlyGly (K)]HPK_.3	APPBP2_K283_M1	1	1	NaN	1765.83	2037.41	2899.97	2872.77	2008.44
APPBP2	Q92624	326	_NIHVATAHEDLAYSSYVHQYSSGK[GlyGly (K)]FDNALFHAER_.5;_NIHVATAHEDLAYSSYVHQYSSGK[GlyGly (K)]FDNALFHAER_.6	APPBP2_K349_M1	2	1	NaN	9325.8	2757.71	5554.97	4575.44	2347.75
APPBP2	Q92624	360	_AIGIITHILPEDHLLLASSK[GlyGly (K)]R_.4;_AIGIITHILPEDHLLLASSK[GlyGly (K)]R_.5	APPBP2_K379_M1	2	1	15794.9	15551.7	15192.5	17819.9	15348.1	16810.4
APPBP2	Q92624	381	_VK[GlyGly (K)]ALILEEIAIDCHNK_.3;_VK[GlyGly (K)]ALILEEIAIDCHNK_.4	APPBP2_K382_M1	2	1	2785.89	2738.5	3454.31	NaN	2524.04	NaN
APPBP2	Q92624	383	_ALILEEIAIDCHNK[GlyGly (K)]ETEQR_.3;_ALILEEIAIDCHNK[GlyGly (K)]ETEQR_.4	APPBP2_K396_M1	2	1	5293.03	5581.42	3479	6890.91	5292.82	6985.12
APPBP2	Q92624	402	_LLQEAHDLHLSSLQLAK[GlyGly (K)]K_.4;_LLQEAHDLHLSSLQLAK[GlyGly (K)]K_.5	APPBP2_K418_M1	2	1	8296.85	9627.78	10232.8	8959.72	9904.97	10984.8
APPBP2	Q92624	419	_K[GlyGly (K)]AFGEFNVQTAK_.3	APPBP2_K419_M1	1	1	3197.19	1833.7	NaN	1931.22	1940.09	2724.09
APPBP2	Q92624	420	_AFGEFNVQTAK[GlyGly (K)]HYGNLGR_.3;_AFGEFNVQTAK[GlyGly (K)]HYGNLGR_.4	APPBP2_K430_M1	2	1	12587.8	15144.6	11687	12350.5	9959.67	10756.8
APPBP2	Q92624	445	_FK[GlyGly (K)]EAEEM[Oxidation (M)]HIK_.3	APPBP2_K446_M1	1	1	NaN	NaN	453.324	354.089	NaN	NaN
APPBP2	Q92624	447	_EAEEM[Oxidation (M)]HIK[GlyGly (K)]AIQIK_.3;_EAEEM[Oxidation (M)]HIK[GlyGly (K)]AIQIK_.4	APPBP2_K454_M1	2	1	2028.18	2041.12	2388.35	1896.91	1688	1937.04
APPBP2	Q92624	34	_SLPENIQFDVYYK[GlyGly (K)]LYQQGR_.3	APPBP2_K46_M1	1	1	NaN	15064.5	17522.7	15751.3	14948.9	14426.3
APPBP2	Q92624	504	_K[GlyGly (K)]LFGEGYSGLEYDYR_.3	APPBP2_K504_M1	1	1	1586.97	1061.91	NaN	1633.74	1224.74	1512.46
APPBP2	Q92624	53	_LCQLGSEFCELEVFAK[GlyGly (K)]VLR_.3	APPBP2_K68_M1	1	1	1925.45	2626.87	2928.29	NaN	2844.21	2674.48
APPL1	Q9UKG1	92	_VIDELSSCHAVLSTQLADAM[Oxidation (M)]M[Oxidation (M)]FPITQFK[GlyGly (K)]ER_.4	APPL1_K119_M1	1	1	3039.31	NaN	NaN	1293.84	NaN	1967.83
APPL1	Q9UKG1	122;120	_DLK[GlyGly (K)]EILTLK_.2;_ERDLK[GlyGly (K)]EILTLK_.3	APPL1_K124_M1	2	1	11217.8	12565.9	12694.8	11716.2	11917.6	14038
APPL1	Q9UKG1	125	_EILTLK[GlyGly (K)]EVFQIASNDHDAAINR_.3;_EILTLK[GlyGly (K)]EVFQIASNDHDAAINR_.4	APPL1_K130_M1	2	1	16044.5	11536.4	14586.4	11936.1	13336.4	11977.3
APPL1	Q9UKG1	159	_VK[GlyGly (K)]YEVTEDVYTSR_.3	APPL1_K160_M1	1	1	NaN	9443.31	10670	9004.45	8236.08	10043.6
APPL1	Q9UKG1	288	_NK[GlyGly (K)]TGLVSSTWDR_.3	APPL1_K289_M1	1	1	2122.7	NaN	NaN	NaN	2138.6	1660.21
APPL1	Q9UKG1	340	_YCFQITSFDGK[GlyGly (K)]K_.3	APPL1_K350_M1	1	1	17595.5	16976.8	11878.5	17097.6	14916.4	14330.1
APPL1	Q9UKG1	351	_K[GlyGly (K)]SSILQAESK_.3	APPL1_K351_M1	1	1	3861.75	3630.66	2825.31	2844.54	2828.32	NaN
APPL1	Q9UKG1	352	_SSILQAESK[GlyGly (K)]K_.2;_SSILQAESK[GlyGly (K)]K_.3	APPL1_K360_M1	2	1	12112.3	11905.4	12399.2	10657.2	12315.6	11861.9
APPL1	Q9UKG1	479	_TNPFGESGGSTK[GlyGly (K)]SETEDSILHQLFIVR_.4	APPL1_K490_M1	1	1	3996.37	3108.49	3232.88	3332.78	2399.64	2025.12
APPL1	Q9UKG1	47	_IYDAQNELSAATHLTSK[GlyGly (K)]LLK_.4	APPL1_K63_M1	1	1	32196.8	33889.2	27620.8	28284	31022.6	21491.4
APPL1	Q9UKG1	64	_LLK[GlyGly (K)]EYEK_.2	APPL1_K66_M1	1	1	954.775	1058.52	NaN	NaN	1085.47	1410.12
APPL2	F8VWV2;F8VXB0;Q8NEU8;Q8NEU8-2;Q8NEU8-3	128;161;118;167	_TEVGK[GlyGly (K)]EVAAAR_.3	APPL2_K132_M1	1	1	3298.28	2404.47	2305.74	2657.13	2964.6	3088.52
APP	A0A0A0MRG2;P05067;P05067-11;P05067-3;P05067-4;P05067-5;P05067-6;P05067-7;P05067-8;P05067-9	127;162;157	_STNLHDYGM[Oxidation (M)]LLPCGIDK[GlyGly (K)]FR_.4	APP_K143_M1	1	1	NaN	2429.59	NaN	NaN	1526.2	NaN
APP	A0A0A0MRG2;P05067;P05067-11;P05067-3;P05067-4;P05067-5;P05067-6;P05067-7;P05067-8;P05067-9	17;52;47	_WDSDPSGTK[GlyGly (K)]TCIDTK_.3	APP_K25_M1	1	1	1205.19	1407.68	NaN	762.4	1991.98	1628.52
APP	A0A0A0MRG2;P05067;P05067-11;P05067-3;P05067-4;P05067-5;P05067-6;P05067-7;P05067-8;P05067-9	268;378;354;303;322;359	_YLETPGDENEHAHFQK[GlyGly (K)]AK_.4	APP_K283_M1	1	1	722.817	NaN	NaN	1161.47	1394.36	1054.23
APP	A0A0A0MRG2;P05067;P05067-11;P05067-3;P05067-4;P05067-5;P05067-6;P05067-7;P05067-8;P05067-9	553;663;639;570;588;589;607;626;644;645	_TEEISEVK[GlyGly (K)]M[Oxidation (M)]DAEFR_.3	APP_K560_M1	1	1	403.865	633.304	NaN	403.19	790.552	NaN
APP	A0A0A0MRG2;P05067;P05067-11;P05067-3;P05067-4;P05067-5;P05067-6;P05067-7;P05067-8;P05067-9	616;726;702;633;651;652;670;689;707;708	_K[GlyGly (K)]QYTSIHHGVVEVDAAVTPEER_.4	APP_K616_M1	1	1	NaN	1524.62	NaN	NaN	1528.98	1883.1
APP	A0A0A0MRG2;P05067;P05067-11;P05067-3;P05067-4;P05067-5;P05067-6;P05067-7;P05067-8;P05067-9	638;748;724;655;673;674;692;711;729;730	_HLSK[GlyGly (K)]M[Oxidation (M)]QQNGYENPTYK_.3;_HLSK[GlyGly (K)]M[Oxidation (M)]QQNGYENPTYK_.4	APP_K641_M1	2	1	19087.4	18326.3	17924.1	18146	7919.17	10684.3
APP	A0A0A0MRG2;P05067;P05067-11;P05067-3;P05067-4;P05067-5;P05067-6;P05067-7;P05067-8;P05067-9	638;748;724;655;673;674;692;711;729;730	_HLSK[GlyGly (K)]M[Oxidation (M)]QQNGYENPTYK[GlyGly (K)]FFEQM[Oxidation (M)]QN_.4	APP_K641_M2	1	1	360.929	396.586	NaN	400.067	541.21	NaN
APP	A0A0A0MRG2;P05067;P05067-11;P05067-3;P05067-4;P05067-5;P05067-6;P05067-7;P05067-8;P05067-9	642;752;728;659;677;678;696;715;733;734	_M[Oxidation (M)]QQNGYENPTYK[GlyGly (K)]FFEQM[Oxidation (M)]QN_.3	APP_K653_M1	1	1	3112.61	3608.98	3650.46	3432.83	3213.05	3176.38
APP	A0A0A0MRG2;P05067;P05067-11;P05067-3;P05067-4;P05067-5;P05067-6;P05067-7;P05067-8;P05067-9	638;748;724;655;673;674;692;711;729;730	_HLSK[GlyGly (K)]M[Oxidation (M)]QQNGYENPTYK[GlyGly (K)]FFEQM[Oxidation (M)]QN_.4	APP_K653_M2	1	1	360.929	396.586	NaN	400.067	541.21	NaN
APRT	P07741	108	_AELEIQK[GlyGly (K)]DALEPGQR_.3	APRT_K114_M1	1	1	33150.2	39427.3	78379.9	49217.9	37936.5	35680.9
APRT	P07741	146	_LQAEVLECVSLVELTSLK[GlyGly (K)]GR_.3	APRT_K163_M1	1	1	10255.7	10901.6	11347.7	7442.97	11110.8	7833.46
APRT	P07741	28	_DISPVLK[GlyGly (K)]DPASFR_.2;_DISPVLK[GlyGly (K)]DPASFR_.3	APRT_K34_M1	2	1	263214	291137	385163	334277	290191	281337
APRT	P07741	90	_GK[GlyGly (K)]LPGPTLWASYSLEYGK_.3	APRT_K91_M1	1	1	14061.9	12754.4	11282.3	14383.5	14216.6	14499.2
APTX	A0A0A0MRW7;Q7Z2E3;Q7Z2E3-3;Q7Z2E3-7;Q7Z2E3-8	179;199;127;185;180	_DEQVVVIK[GlyGly (K)]DK_.2;_DEQVVVIK[GlyGly (K)]DK_.3	APTX_K186_M1	2	1	4648.3	4006.84	4579.94	6585.55	4680.32	4606.21
APTX	A0A0A0MRW7;Q7Z2E3;Q7Z2E3-3;Q7Z2E3-7;Q7Z2E3-8	228;248;176;234;229	_VIVDFAGSSK[GlyGly (K)]LR_.3	APTX_K237_M1	1	1	7056.91	7936.55	5569.97	6952.56	7937.02	7141.58
APTX	A0A0A0MRW7;Q7Z2E3;Q7Z2E3-3;Q7Z2E3-7;Q7Z2E3-8	301;321;249;307;302	_DGM[Oxidation (M)]PELLK[GlyGly (K)]LPLR_.3	APTX_K308_M1	1	1	7548.92	9097.84	9944.3	10439.7	7219.7	6377.43
APTX	A0A0A0MRW7;Q7Z2E3;Q7Z2E3-3;Q7Z2E3-7;Q7Z2E3-8	44;30	_GPETK[GlyGly (K)]ITDK_.2	APTX_K48_M1	1	1	NaN	905.375	1050.86	1246.68	1312.9	1301.67
AQR	O60306	1026	_YLLVK[GlyGly (K)]EAK_.2	AQR_K1030_M1	1	1	NaN	1187.7	NaN	NaN	1178.82	1280.59
AQR	O60306	1047	_HDLVK[GlyGly (K)]LGFK_.3	AQR_K1051_M1	1	1	3142.01	4040.4	3017.39	3738.67	3535.04	3201.82
AQR	O60306	183	_LELELK[GlyGly (K)]K_.2	AQR_K188_M1	1	1	NaN	1645.33	2393.21	NaN	NaN	NaN
AQR	O60306	229	_FISVLK[GlyGly (K)]SVPLSEPVTM[Oxidation (M)]DK_.3	AQR_K234_M1	1	1	2699.98	3091.34	2735.53	3046.92	3183.94	NaN
AQR	O60306	235	_SVPLSEPVTM[Oxidation (M)]DK[GlyGly (K)]VHYCER_.4	AQR_K246_M1	1	1	NaN	3922.03	2759.26	3576.11	3989.54	3275.64
AQR	O60306	39	_SPFDIK[GlyGly (K)]VIEDIYEK_.3	AQR_K44_M1	1	1	NaN	6734.93	8565.91	7645.47	6292.38	7575.99
AQR	O60306	45	_VIEDIYEK[GlyGly (K)]EIVK_.3	AQR_K52_M1	1	1	2311.14	1496.22	1535.31	NaN	1327.75	2201.7
AQR	O60306	572	_PYGTK[GlyGly (K)]FDR_.3	AQR_K576_M1	1	1	NaN	2083.91	NaN	1588.26	1914.53	2624.84
AQR	O60306	594	_GCEIQGM[Oxidation (M)]LDDK[GlyGly (K)]GR_.3	AQR_K604_M1	1	1	1507.12	1810.32	1805.02	2301.73	1273.44	1744.41
AQR	O60306	663	_ENNFK[GlyGly (K)]AVLETIR_.3	AQR_K667_M1	1	1	7646.39	7664.54	NaN	7294.29	7021.65	9101.58
AQR	O60306	879	_LGHGEEELETEK[GlyGly (K)]DFSR_.3;_LGHGEEELETEK[GlyGly (K)]DFSR_.4	AQR_K890_M1	2	1	4605.04	4285.94	5769.25	5950	3952.18	NaN
AQR	O60306	905	_RIELLEEVK[GlyGly (K)]R_.3	AQR_K913_M1	1	1	NaN	886.84	NaN	1420.12	NaN	NaN
AQR	O60306	955	_GSTLPDVTEVSTFFPFHEYFANAPQPIFK[GlyGly (K)]GR_.4	AQR_K983_M1	1	1	122.86	NaN	NaN	146.206	1.00086	NaN
ARAP1	A0A0A0MSJ2;E7EU13;Q96P48;Q96P48-1;Q96P48-2;Q96P48-3;Q96P48-4;Q96P48-5;Q96P48-7	254;769;1014;774;708	_SVHLK[GlyGly (K)]EGEQHVDDVSSALK_.3;_SVHLK[GlyGly (K)]EGEQHVDDVSSALK_.4	ARAP1_K258_M1	2	1	323.614	NaN	NaN	87.0857	NaN	1.14035
ARAP1	A0A0A0MSJ2;E7EU13;Q96P48;Q96P48-1;Q96P48-2;Q96P48-3;Q96P48-4;Q96P48-5;Q96P48-7	259;774;1019;779;713	_EGEQHVDDVSSALK[GlyGly (K)]R_.4	ARAP1_K272_M1	1	1	614.09	863.98	1010.1	NaN	NaN	NaN
ARCN1	P48444	132	_TFTEM[Oxidation (M)]DSHEEK[GlyGly (K)]VFR_.3	ARCN1_K142_M1	1	1	11418.4	8382.69	15842.5	14823.9	11269.7	13572.9
ARCN1	P48444	163	_AK[GlyGly (K)]ELQQAR_.2;_AK[GlyGly (K)]ELQQAR_.3	ARCN1_K164_M1	2	1	15569.2	20198	15293.1	15149.2	13889	16366.9
ARCN1	P48444	225	_ALK[GlyGly (K)]LGAK_.2	ARCN1_K227_M1	1	1	6931.57	5356.43	4442.4	4814.52	5797.64	6413.42
ARCN1	P48444	228	_LGAK[GlyGly (K)]GK[GlyGly (K)]EVDNFVDK_.4	ARCN1_K231_M2	1	1	NaN	221.64	NaN	219.124	NaN	NaN
[truncated: 39,902 more rows]

## Sheet: B - HEK_library
Genes	UniProtIds	PEP.PeptidePosition	PTM_group	PTM_collapse_key	PTM_collapse_key_num	PTM_localization	W1_A1	W1_A2	W2_A1	W2_A2	W3_A1	W3_A2
44M2.3	Q96IC2;Q96IC2-2	156	_TM[Oxidation (M)]EGPLPSNAK[GlyGly (K)]AAINLQDDPIIQK_.3	44M2.3_K166_M1	1	1	772.203	1451.97	2389.37	1939.24	1262.62	1405.83
44M2.3	Q96IC2;Q96IC2-2	268	_ILDYLTSFSGITK[GlyGly (K)]K_.3	44M2.3_K280_M1	1	1	NaN	2045.51	1462.77	1292.54	NaN	1984.93
44M2.3	Q96IC2;Q96IC2-2	281	_K[GlyGly (K)]ILNPVTTK_.3	44M2.3_K281_M1	1	1	NaN	6013.26	5628.91	5010.08	NaN	NaN
44M2.3	Q96IC2;Q96IC2-2	282	_ILNPVTTK[GlyGly (K)]LK_.3	44M2.3_K289_M1	1	1	5762.72	6835.06	7130.35	7653.04	6858.32	7129.63
44M2.3	Q96IC2;Q96IC2-2	349	_VILGK[GlyGly (K)]DIQCPDR_.3	44M2.3_K353_M1	1	1	5936.91	4910.82	5920.93	4206.74	4929.41	5108.58
44M2.3	Q96IC2;Q96IC2-2	378	_YFLK[GlyGly (K)]HGPK_.3	44M2.3_K381_M1	1	1	1859.73	3439.42	2733.15	2805.3	2852.63	3032.89
44M2.3	Q96IC2;Q96IC2-2	410	_NTAEVLQHPNTSVLECLDSVGQK[GlyGly (K)]LLFLTR_.4	44M2.3_K432_M1	1	1	3180.48	1785.15	2666.64	NaN	2884.59	1410.98
44M2.3	Q96IC2;Q96IC2-2	456	_CLSNK[GlyGly (K)]EVLEQAR_.3	44M2.3_K460_M1	1	1	2648.84	2296.09	NaN	NaN	2538.36	NaN
44M2.3	Q96IC2;Q96IC2-2	484	_AFSPVLTEEM[Oxidation (M)]NK[GlyGly (K)]R_.3	44M2.3_K495_M1	1	1	674.475	1014.52	NaN	848.993	847.441	NaN
44M2.3	Q96IC2;Q96IC2-2	697;666	_VVPPPFEQEALQTLK[GlyGly (K)]LDHPK_.4	44M2.3_K711_M1	1	1	NaN	3661.1	NaN	3209.27	NaN	3126.34
44M2.3	Q96IC2;Q96IC2-2	72	_YAVLGK[GlyGly (K)]SNVPK_.3	44M2.3_K77_M1	1	1	NaN	970.015	524.798	694.083	1112.84	NaN
AAAS	Q9NRG9-2	136	_SEDLIAEFAQVTNCTIVPSLK[GlyGly (K)]HR_.3;_SEDLIAEFAQVTNCTIVPSLK[GlyGly (K)]HR_.4	AAAS_K156_M1	2	1	28529.1	36789.2	40631.8	43352.1	37898.5	36643.7
AAAS	Q9NRG9	156	_VFAWHPHTNK[GlyGly (K)]FAVALLDDSVR_.4;_VFAWHPHTNK[GlyGly (K)]FAVALLDDSVR_.5	AAAS_K165_M1	2	1	17103.5	21319.8	17486.8	16585.3	18981.3	17595.3
AAAS	Q9NRG9	287	_GGGVTNLLWSPDGSK[GlyGly (K)]ILATTPSAVFR_.3	AAAS_K301_M1	1	1	16717	16319.7	15287.4	16586.5	10882.8	17943.8
AAAS	Q9NRG9	362	_CGEGK[GlyGly (K)]GCVGGAK_.2;_CGEGK[GlyGly (K)]GCVGGAK_.3	AAAS_K366_M1	2	1	29820.9	17387.6	26887.4	21034.9	15310.4	26893.8
AAAS	Q9NRG9	367	_GCVGGAK[GlyGly (K)]SATIVADLSETTIQTPDGEER_.3;_GCVGGAK[GlyGly (K)]SATIVADLSETTIQTPDGEER_.4	AAAS_K373_M1	2	1	40474.3	36396.8	38290.4	40101.7	26479.9	29878.1
AAAS	Q9NRG9	411	_LAVLM[Oxidation (M)]K[GlyGly (K)]GK_.2	AAAS_K416_M1	1	1	38193.9	48952.6	42521.6	45895.6	55508.4	56431.1
AAAS	Q9NRG9	421	_VQDGK[GlyGly (K)]PVILLFR_.2;_VQDGK[GlyGly (K)]PVILLFR_.3	AAAS_K425_M1	2	1	156496	179014	158951	147978	157007	178218
AAAS	Q9NRG9	40	_GQWINLPVLQLTK[GlyGly (K)]DPLK_.3	AAAS_K52_M1	1	1	77735	70167	68444.7	73306.3	55501.1	55885
AAAS	Q9NRG9	40	_GQWINLPVLQLTK[GlyGly (K)]DPLK[GlyGly (K)]TPGR_.4	AAAS_K52_M2	1	1	3219.54	3753.3	3261.72	3051.34	3496.13	3089.02
AAAS	Q9NRG9	53	_DPLK[GlyGly (K)]TPGR_.2;_DPLK[GlyGly (K)]TPGR_.3	AAAS_K56_M1	2	1	472031	441564	477879	451671	510078	465818
AAAS	Q9NRG9	40	_GQWINLPVLQLTK[GlyGly (K)]DPLK[GlyGly (K)]TPGR_.4	AAAS_K56_M2	1	1	3219.54	3753.3	3261.72	3051.34	3496.13	3089.02
AACS	Q86V21;Q86V21-2	223	_LQQVVK[GlyGly (K)]GLPDLK_.3	AACS_K228_M1	1	1	28663.8	30206.1	20656.3	27727.9	23673.8	27870
AACS	Q86V21;Q86V21-2	86	_GIADVPEWFK[GlyGly (K)]GSR_.3	AACS_K95_M1	1	1	8700.65	8918.4	13786.3	12291.5	8618.26	9910.15
AADAT	Q8N5Z0;Q8N5Z0-2	258;262	_ADSFSK[GlyGly (K)]IISSGLR_.3	AADAT_K263_M1	1	1	1047.97	1309.98	NaN	1739.03	1134.92	1526.92
AADAT	Q8N5Z0;Q8N5Z0-2	368;372	_ELIEEK[GlyGly (K)]AVK_.3	AADAT_K373_M1	1	1	1384.83	NaN	NaN	278.213	NaN	NaN
AAGAB	Q6PD74;Q6PD74-2	134;25	_HGFELVELSPEELPEEDDDFPESTGVK[GlyGly (K)]R_.4	AAGAB_K160_M1	1	1	NaN	4618.58	6494.48	5659.36	NaN	3773.37
AAGAB	Q6PD74;Q6PD74-2	274;165	_DK[GlyGly (K)]AATLPHEQR_.3	AAGAB_K275_M1	1	1	1394.36	NaN	2264.76	2511.84	NaN	1825.47
AAMP	C9JEH3;C9JG97;Q13685	242;222;241	_IWDLK[GlyGly (K)]QGSPIHVLK_.4	AAMP_K246_M1	1	1	2062.38	2141.17	3258.24	2028.24	2298.82	1562.56
AAMP	C9JEH3;C9JG97;Q13685	412;392;411	_DASLVVTTSGDHK[GlyGly (K)]AK_.3	AAMP_K424_M1	1	1	2884.31	2487.99	3090.59	2768.22	2785.49	3240.57
AAR2	Q9Y312	113	_ANLQELDQFLGPYPYATLK[GlyGly (K)]K_.3	AAR2_K131_M1	1	1	8052.36	9398.56	7614.5	7733.16	6549.49	7124.59
AAR2	Q9Y312	181	_CGIECK[GlyGly (K)]SYQEGLAR_.3	AAR2_K186_M1	1	1	2229.16	2826.31	2503.67	2725.09	2163.43	NaN
AAR2	Q9Y312	195	_LPEM[Oxidation (M)]K[GlyGly (K)]PR_.2;_LPEM[Oxidation (M)]K[GlyGly (K)]PR_.3	AAR2_K199_M1	2	1	12453.6	13102.8	9434.04	11636.2	9963.84	11307.5
AAR2	Q9Y312	208	_FSELPTQM[Oxidation (M)]FPEGATPAEITK[GlyGly (K)]HSM[Oxidation (M)]DLSYALETVLNK_.4	AAR2_K227_M1	1	1	4993.86	2907.99	4314.89	6988.37	3113	NaN
AAR2	Q9Y312	351	_FQAHLTK[GlyGly (K)]K_.3	AAR2_K357_M1	1	1	3662.42	8516.07	4827.02	9590.95	9215.76	9031.77
AAR2	Q9Y312	29	_GTEFGIDYNSWEVGPK[GlyGly (K)]FR_.3	AAR2_K44_M1	1	1	2147.71	2249.2	NaN	NaN	NaN	NaN
AAR2	Q9Y312	66	_ANPK[GlyGly (K)]EVGPR_.2	AAR2_K69_M1	1	1	NaN	NaN	4479.35	NaN	NaN	3978.14
AARS	P49588	112	_ELACK[GlyGly (K)]M[Oxidation (M)]ALELLTQEFGIPIER_.3	AARS_K116_M1	1	1	1579.29	NaN	NaN	1623.27	NaN	NaN
AARS	P49588	247	_LVSVLQNK[GlyGly (K)]M[Oxidation (M)]SNYDTDLFVPYFEAIQK_.3	AARS_K254_M1	1	1	2881.65	3846.26	NaN	3288.8	NaN	2654.62
AARS	P49588	255	_M[Oxidation (M)]SNYDTDLFVPYFEAIQK[GlyGly (K)]GTGAR_.3	AARS_K272_M1	1	1	NaN	1184.19	1481.58	1608.89	1495.54	NaN
AARS	P49588	278	_PYTGK[GlyGly (K)]VGAEDADGIDM[Oxidation (M)]AYR_.3	AARS_K282_M1	1	1	819.643	1501	1055.19	1113.3	1013.67	1166.33
AARS	P49588	334	_YAHEK[GlyGly (K)]LNASR_.3;_YAHEK[GlyGly (K)]LNASR_.4	AARS_K338_M1	2	1	NaN	NaN	7148.8	8139.47	6732.85	10799
AARS	P49588	373	_DIINEEEVQFLK[GlyGly (K)]TLSR_.3	AARS_K384_M1	1	1	10948	14217.1	15435.6	14205.7	8999.92	9942.42
AARS	P49588	396	_K[GlyGly (K)]IQSLGDSK_.2	AARS_K396_M1	1	1	1591.59	1383.42	NaN	NaN	1057.19	1741.92
AARS	P49588	447	_LAQLK[GlyGly (K)]SQGK_.2	AARS_K451_M1	1	1	3599.5	5451.62	NaN	6989.61	3216.32	8235.88
AARS	P49588	559	_TEFTVK[GlyGly (K)]NAQVR_.2;_TEFTVK[GlyGly (K)]NAQVR_.3	AARS_K564_M1	2	1	9931.77	12016.8	11875	11258.6	9233.33	11558.1
AARS	P49588	617	_SVLGEADQK[GlyGly (K)]GSLVAPDR_.3	AARS_K625_M1	1	1	34937.9	33984.8	29824.8	39507.9	35993.8	33064.4
AARS	P49588	636	_FDFTAK[GlyGly (K)]GAM[Oxidation (M)]STQQIK_.3	AARS_K641_M1	1	1	1404.2	4059.24	2888.79	4114.19	852.437	4420.18
AARS	P49588	51	_PIFLNTIDPSHPM[Oxidation (M)]AK[GlyGly (K)]LSR_.4	AARS_K65_M1	1	1	7400.56	5695.82	4673.06	5404.89	6209.38	3152.32
AARS	P49588	665	_AVYTQDCPLAAAK[GlyGly (K)]AIQGLR_.3	AARS_K677_M1	1	1	6770.14	6395.51	10888.2	6155.07	5632.45	5978.94
AARS	P49588	730	_NSSHAGAFVIVTEEAIAK[GlyGly (K)]GIR_.4	AARS_K747_M1	1	1	9529.4	8875.09	10136	10804.8	8476.82	8421.67
AARS	P49588	752	_IVAVTGAEAQK[GlyGly (K)]ALR_.3	AARS_K762_M1	1	1	12030.1	11415.8	16241.3	13039.4	13787.2	11669.5
AARS	P49588	783	_AQTAPNK[GlyGly (K)]DVQR_.3	AARS_K789_M1	1	1	3853.86	5114.51	NaN	NaN	NaN	NaN
AARS	P49588	78	_AGGK[GlyGly (K)]HNDLDDVGK_.3	AARS_K81_M1	1	1	2014.42	2367.39	2015.63	1887.61	1158.78	2783
AARS	P49588	832	_ASK[GlyGly (K)]ADVQK_.2;_ASK[GlyGly (K)]ADVQK_.3	AARS_K834_M1	2	1	7708.32	NaN	NaN	3172.85	NaN	NaN
AARS	P49588	870	_ALNEALK[GlyGly (K)]LFK_.3	AARS_K876_M1	1	1	3296.69	2373.28	3829.87	8249.93	NaN	NaN
AARS	P49588	916	_ASEWVQQVSGLM[Oxidation (M)]DGK[GlyGly (K)]GGGK_.3	AARS_K930_M1	1	1	1690.07	1037.86	1385.63	1608.43	1133.3	1436.24
AARS	P49588	931	_GGGK[GlyGly (K)]DVSAQATGK_.2;_GGGK[GlyGly (K)]DVSAQATGK_.3	AARS_K934_M1	2	1	1830.57	4744.44	NaN	4567.72	2392.21	4682.93
AARS	P49588	935	_DVSAQATGK[GlyGly (K)]NVGCLQEALQLATSFAQLR_.3;_DVSAQATGK[GlyGly (K)]NVGCLQEALQLATSFAQLR_.4	AARS_K943_M1	2	1	5094.85	4850.23	6222.47	9534.27	6632.34	4541.74
AASDHPPT	Q9NRN7	139	_GSIPEFFHIM[Oxidation (M)]K[GlyGly (K)]R_.3;_GSIPEFFHIM[Oxidation (M)]K[GlyGly (K)]R_.4	AASDHPPT_K149_M1	2	1	10769.4	8840.29	3085.25	11753.4	10523	10439.2
AASDHPPT	Q9NRN7	152	_FTNK[GlyGly (K)]EWETIR_.3	AASDHPPT_K155_M1	1	1	3388.06	2299.47	2991.78	2945.59	2830.51	3830.1
AASDHPPT	Q9NRN7	176	_NWALK[GlyGly (K)]ESFIK_.2;_NWALK[GlyGly (K)]ESFIK_.3	AASDHPPT_K180_M1	2	1	5049.8	6107.36	6891.66	5463.4	4726.84	5000.55
AASDHPPT	Q9NRN7	198	_LEFDLSPLNLDIGQVYK[GlyGly (K)]ETR_.3	AASDHPPT_K214_M1	1	1	13565.8	15280.8	15793.4	16218.4	11709.8	13219.9
AASDHPPT	Q9NRN7	253	_HQDVPSQDDSK[GlyGly (K)]PTQR_.4	AASDHPPT_K263_M1	1	1	4744.52	4217.85	3419.13	3695.5	3272.19	3724.65
AASDHPPT	Q9NRN7	39	_SIQPEEK[GlyGly (K)]ER_.2;_SIQPEEK[GlyGly (K)]ER_.3	AASDHPPT_K45_M1	2	1	22297.6	18286.3	19711.4	23976.3	12432.2	13946.8
AASDHPPT	Q9NRN7	56	_DAK[GlyGly (K)]AAM[Oxidation (M)]AGR_.2;_DAK[GlyGly (K)]AAM[Oxidation (M)]AGR_.3	AASDHPPT_K58_M1	2	1	61167.6	27598	NaN	38173.5	14069.7	NaN
AASDH	Q4L235;Q4L235-2;Q4L235-3;Q4L235-4;R4GNB1	167;67;14	_IK[GlyGly (K)]SISSEHVNEEK_.4	AASDH_K168_M1	1	1	NaN	663.276	802.938	NaN	NaN	630.771
AASDH	Q4L235;Q4L235-2;Q4L235-3;Q4L235-4;R4GNB1	358;258;205	_IPEK[GlyGly (K)]TLNSTLK_.3	AASDH_K361_M1	1	1	1739.18	511.886	NaN	NaN	NaN	1029.34
AASDH	Q4L235;Q4L235-2;Q4L235-3;Q4L235-4;R4GNB1	362;262;209	_TLNSTLK[GlyGly (K)]CELPVQLGFPLLGTVVEVR_.3	AASDH_K368_M1	1	1	1003.41	1161.9	1680.45	NaN	NaN	1025.8
AASDH	Q4L235;Q4L235-2;Q4L235-3;Q4L235-4;R4GNB1	425;325;272	_ATGDFVTVK[GlyGly (K)]DGEIFFLGR_.3	AASDH_K433_M1	1	1	3902.95	4606.09	4779.78	5256.98	4723.93	NaN
AASDH	Q4L235;Q4L235-2;Q4L235-3;Q4L235-4;R4GNB1	490;390;337	_DASVK[GlyGly (K)]EYIFK_.2	AASDH_K494_M1	1	1	NaN	NaN	NaN	1458.32	1195.76	1449.95
AASDH	Q4L235;Q4L235-2;Q4L235-3;Q4L235-4;R4GNB1	536;436;383	_IYLNYINLK[GlyGly (K)]SENK_.3	AASDH_K544_M1	1	1	1805.41	1293.2	NaN	4876.25	NaN	4288.5
AASDH	Q4L235;Q4L235-2;Q4L235-3;Q4L235-4;R4GNB1	721;621;568	_GLNSPVLIGK[GlyGly (K)]SK_.3	AASDH_K730_M1	1	1	2555.62	3499.46	1976.23	NaN	2615.11	NaN
AASDH	Q4L235;Q4L235-2;Q4L235-3;Q4L235-4;R4GNB1	733;633;580	_DPSCVAK[GlyGly (K)]VSEEGK_.3	AASDH_K739_M1	1	1	NaN	NaN	NaN	NaN	1269.94	1839.23
AASDH	Q4L235;Q4L235-2;Q4L235-3;Q4L235-4;R4GNB1	740;640;587	_VSEEGK[GlyGly (K)]PAIGTQK_.3	AASDH_K745_M1	1	1	1012.05	1392.78	NaN	1198.8	1263.59	1323.61
AASDH	Q4L235;Q4L235-2;Q4L235-3;Q4L235-4;R4GNB1	746;646;593	_PAIGTQK[GlyGly (K)]M[Oxidation (M)]ELHVR_.4	AASDH_K752_M1	1	1	1139.78	1951.79	1750.11	1907.55	NaN	1354.02
AASDH	Q4L235;Q4L235-2;Q4L235-3;Q4L235-4;R4GNB1	796;696;643	_AVDFYSGK[GlyGly (K)]VK_.3	AASDH_K803_M1	1	1	4206.54	4064.53	3148.97	4321.52	5065.09	4927.45
AASS	Q9UDR5	826	_LSYGPEEK[GlyGly (K)]DM[Oxidation (M)]IVM[Oxidation (M)]R_.3	AASS_K833_M1	1	1	544.448	NaN	NaN	698.193	NaN	NaN
AATF	Q9NY61	146	_TPGFSVQSISDFEK[GlyGly (K)]FTK_.3	AATF_K159_M1	1	1	1481.59	NaN	1846.19	NaN	1550.6	NaN
AATF	Q9NY61	217	_VSEEVEK[GlyGly (K)]GR_.2;_VSEEVEK[GlyGly (K)]GR_.3	AATF_K223_M1	2	1	NaN	1750.35	5366.47	1875.85	1956.88	2841.4
AATF	Q9NY61	226	_AVK[GlyGly (K)]NQIALWDQLLEGR_.3	AATF_K228_M1	1	1	NaN	NaN	2613.08	3341.41	3403.04	1732.87
AATF	Q9NY61	244	_LQK[GlyGly (K)]ALLTTNQLPQPDVFPLFK_.3	AATF_K246_M1	1	1	2592.95	2078.91	2663.09	2236.18	2325.55	2061
AATF	Q9NY61	247	_ALLTTNQLPQPDVFPLFK[GlyGly (K)]DK_.3	AATF_K264_M1	1	1	4016.54	5141.79	4972.37	5897.93	2944.64	4679.12
AATF	Q9NY61	265	_DK[GlyGly (K)]GGPEFSSALK_.3	AATF_K266_M1	1	1	2270.68	2951.56	3555.9	2937.27	2081.43	NaN
AATF	Q9NY61	267	_GGPEFSSALK[GlyGly (K)]NSHK_.3	AATF_K276_M1	1	1	1956.03	1479.86	2562.63	2269.25	1543.67	1182.94
AATF	Q9NY61	376	_LASGK[GlyGly (K)]LGK_.2	AATF_K380_M1	1	1	NaN	NaN	3100.73	NaN	1204.02	NaN
AATF	Q9NY61	381	_LGK[GlyGly (K)]GFGAFER_.3	AATF_K383_M1	1	1	6701.79	6878.39	5221.18	8996.49	7112.71	NaN
AATF	Q9NY61	391	_SILTQIDHILM[Oxidation (M)]DK[GlyGly (K)]ER_.3	AATF_K403_M1	1	1	NaN	NaN	1940.09	NaN	1742.89	NaN
AATF	Q9NY61	475	_K[GlyGly (K)]TSSLDPNDQVAM[Oxidation (M)]GR_.3	AATF_K475_M1	1	1	5198.2	3682.2	5086.89	4580.89	4245.31	3774.32
ABCA2	A0A087WXK5;J3QSS3;Q9BZC7;Q9BZC7-3	2051;2021;2020	_M[Oxidation (M)]PVSTK[GlyGly (K)]PVEDDVDVASER_.3	ABCA2_K2056_M1	1	1	NaN	1460.24	NaN	NaN	466.801	936.372
ABCA2	A0A087WXK5;J3QSS3;Q9BZC7;Q9BZC7-3	280;250;249	_ILTVPESQK[GlyGly (K)]GALQGYR_.3	ABCA2_K288_M1	1	1	3633.32	2333.61	2027.04	2671.55	2903.73	2835.69
ABCA3	H0Y3H2;Q99758	1024;1082	_SALQAAK[GlyGly (K)]DQFNEGR_.3	ABCA3_K1030_M1	1	1	5111.69	4925.14	3632.42	3085.9	3182.56	3464.56
ABCA3	H0Y3H2;Q99758	109	_GFPSEK[GlyGly (K)]DFEDYIR_.3	ABCA3_K114_M1	1	1	3034.83	4876.94	3417.01	4730.21	5362.42	6357.11
ABCA3	H0Y3H2;Q99758	1310;1368	_ILAPSPDSLLHTPLIIK[GlyGly (K)]ELSK_.4	ABCA3_K1326_M1	1	1	2373.88	3643.92	2065.77	2262.17	2516.35	1988.65
ABCA3	H0Y3H2;Q99758	1389;1447	_ISSDVGK[GlyGly (K)]VR_.3	ABCA3_K1395_M1	1	1	3456.24	3956.13	2667.08	3265.94	3451.07	3869
ABCA3	H0Y3H2;Q99758	144	_EPLPLAVK[GlyGly (K)]YHLR_.4	ABCA3_K151_M1	1	1	1009.12	915.866	NaN	835.609	1400.55	1089.58
ABCA3	H0Y3H2;Q99758	441;499	_AVAGK[GlyGly (K)]EEEDSDPEK_.3	ABCA3_K445_M1	1	1	4505.04	3860	3664.75	3408.02	2956.86	1399.03
ABCA3	H0Y3H2;Q99758	441;499	_AVAGK[GlyGly (K)]EEEDSDPEK[GlyGly (K)]ALR_.4	ABCA3_K445_M2	1	1	2198.58	1905.01	1955.87	1563.16	2168.15	1930.64
ABCA3	H0Y3H2;Q99758	441;499	_AVAGK[GlyGly (K)]EEEDSDPEK[GlyGly (K)]ALR_.4	ABCA3_K454_M2	1	1	2198.58	1905.01	1955.87	1563.16	2168.15	1930.64
ABCA7	Q8IZY2;Q8IZY2-2	923;785	_LLQDVGLVSK[GlyGly (K)]QSVQTR_.3	ABCA7_K932_M1	1	1	2460.9	2068.14	NaN	1163.55	1682.04	1760.37
ABCB10	Q9NRK6	258	_QEVAFFDK[GlyGly (K)]TR_.3	ABCB10_K265_M1	1	1	2319.23	3013.86	3626.4	NaN	3426.75	2918.11
ABCB10	Q9NRK6	339	_LTK[GlyGly (K)]VTQDSLAQATQLAEER_.3	ABCB10_K341_M1	1	1	1701.47	1689.36	NaN	1423.59	2401.51	2109.04
ABCB10	Q9NRK6	366	_AFGK[GlyGly (K)]EM[Oxidation (M)]TEIEK_.3	ABCB10_K369_M1	1	1	929.488	371.611	712.971	NaN	176.632	626.588
ABCB10	Q9NRK6	377	_YASK[GlyGly (K)]VDHVM[Oxidation (M)]QLAR_.3	ABCB10_K380_M1	1	1	990.612	1066.69	NaN	NaN	NaN	NaN
ABCB10	Q9NRK6	475	_LPFNEGVILNEK[GlyGly (K)]SFQGALEFK_.3	ABCB10_K486_M1	1	1	2920.57	2030.19	1728.95	2926.6	1524.41	2542.04
ABCB1	P08183	175	_LTDDVSK[GlyGly (K)]INEGIGDK_.3	ABCB1_K181_M1	1	1	NaN	NaN	NaN	1039.77	1050.56	984.17
ABCB1	P08183	243	_ELLAYAK[GlyGly (K)]AGAVAEEVLAAIR_.3	ABCB1_K249_M1	1	1	1028.67	1338.8	1839.21	NaN	1576.56	1784.05
ABCB1	P08183	263	_TVIAFGGQK[GlyGly (K)]K_.3	ABCB1_K271_M1	1	1	2956.06	2903.43	1462.01	1743.07	2029.75	2350.88
ABCB1	P08183	780	_AGEILTK[GlyGly (K)]R_.2	ABCB1_K786_M1	1	1	1225.97	2513.79	1447.38	1453.6	2141.03	1888.93
ABCB1	P08183	818	_LANDAAQVK[GlyGly (K)]GAIGSR_.3	ABCB1_K826_M1	1	1	7762.67	6840.85	7828.55	7187.3	8373.62	6209.01
ABCB6	H7BXK9;Q9NP58;Q9NP58-4	326;478;432	_EAIIK[GlyGly (K)]YQGLEWK_.3	ABCB6_K330_M1	1	1	2102.54	1582.1	NaN	NaN	NaN	1802.17
ABCB7	B4DGL8;O75027;O75027-2	219;245;246	_QTGALSK[GlyGly (K)]AIDR_.3	ABCB7_K225_M1	1	1	4017.72	3898.6	3116.96	2681.6	3872.47	NaN
ABCB7	B4DGL8;O75027;O75027-2	580;606;607	_GLK[GlyGly (K)]LSGGEK_.3	ABCB7_K582_M1	1	1	5534.88	4658.47	5659.04	3923.44	6227.37	NaN
ABCB7	B4DGL8;O75027;O75027-2	583;609;610	_LSGGEK[GlyGly (K)]QR_.2	ABCB7_K588_M1	1	1	1304.16	NaN	562.715	NaN	NaN	NaN
ABCB7	B4DGL8;O75027;O75027-2	641;667;668	_LSTVVDADEIIVLDQGK[GlyGly (K)]VAER_.3	ABCB7_K657_M1	1	1	NaN	NaN	1881.01	NaN	NaN	3703.78
ABCB8	Q9NUT2;Q9NUT2-2;Q9NUT2-4;Q9NUT2-5	238;221;133;51	_QDITFFDANK[GlyGly (K)]TGQLVSR_.3	ABCB8_K247_M1	1	1	29656.9	29539	35471.6	36340.9	31591.4	36115.9
ABCB8	Q9NUT2;Q9NUT2-2;Q9NUT2-4;Q9NUT2-5	255;238;150;68	_LTTDVQEFK[GlyGly (K)]SSFK_.2;_LTTDVQEFK[GlyGly (K)]SSFK_.3	ABCB8_K263_M1	2	1	29287.2	27475	38813.8	26778.2	30023	31959.9
ABCB8	Q9NUT2;Q9NUT2-2;Q9NUT2-4;Q9NUT2-5	492;475;387;305	_DFTLTLPPGK[GlyGly (K)]IVALVGQSGGGK_.3	ABCB8_K501_M1	1	1	6048.74	NaN	NaN	7089.46	NaN	7002.89
ABCB8	Q9NUT2;Q9NUT2-2;Q9NUT2-4;Q9NUT2-5	571;554;466;384	_FGK[GlyGly (K)]LEASDEEVYTAAR_.3	ABCB8_K573_M1	1	1	18965.5	18046.6	15940.8	17414.2	16591.9	15671.3
ABCB8	Q9NUT2;Q9NUT2-2;Q9NUT2-4;Q9NUT2-5	625;608;520;438	_ALIK[GlyGly (K)]QPTVLILDEATSALDAESER_.3	ABCB8_K628_M1	1	1	3100.64	3586.45	3342.57	3665.63	3004.69	6022.57
ABCB9	Q6P2Q0;Q9NP78;Q9NP78-2;Q9NP78-3;Q9NP78-5;Q9NP78-6;Q9NP78-7	353	_LSK[GlyGly (K)]EVQNALAR_.3	ABCB9_K355_M1	1	1	1875.91	1201.95	1359.62	1850.56	1711.42	2390.39
ABCB9	Q6P2Q0;Q9NP78;Q9NP78-2;Q9NP78-3;Q9NP78-5;Q9NP78-6;Q9NP78-7	364	_ASNTAEETISAM[Oxidation (M)]K[GlyGly (K)]TVR_.3	ABCB9_K376_M1	1	1	536.604	1077.4	NaN	783.062	1095.08	338.665
ABCC10	Q5T3U5;Q5T3U5-2	1339;1311	_ENLDPQGLHK[GlyGly (K)]DR_.3;_ENLDPQGLHK[GlyGly (K)]DR_.4	ABCC10_K1348_M1	2	1	12331.3	12062.7	10790.6	11294	6944.41	10498.8
ABCC10	Q5T3U5;Q5T3U5-2	1416;1388	_TDQLLQQTICK[GlyGly (K)]R_.3	ABCC10_K1426_M1	1	1	1275.58	1288.87	NaN	847.782	1165.92	NaN
ABCC10	Q5T3U5;Q5T3U5-2	444;401	_IM[Oxidation (M)]ASNQEM[Oxidation (M)]LQHK[GlyGly (K)]DAR_.3;_IM[Oxidation (M)]ASNQEM[Oxidation (M)]LQHK[GlyGly (K)]DAR_.4	ABCC10_K455_M1	2	1	3895.47	3395.84	4245.27	2831.88	1745.1	2849.12
ABCC10	Q5T3U5;Q5T3U5-2	459;416	_VK[GlyGly (K)]LVTELLSGIR_.3	ABCC10_K460_M1	1	1	9576.22	10094.7	9340.11	7594.47	10740.9	9564.5
ABCC10	Q5T3U5;Q5T3U5-2	471;428	_VIK[GlyGly (K)]FCGWEQALGAR_.3	ABCC10_K473_M1	1	1	5160.24	5286.8	2156.81	3610.03	5345.87	4660.95
ABCC1	P33527;P33527-4	1076	_FSK[GlyGly (K)]ELDTVDSM[Oxidation (M)]IPEVIK_.3	ABCC1_K1078_M1	1	1	NaN	3954.1	3641.06	5058.38	4795.31	3939.93
ABCC1	P33527;P33527-4	1174	_FIHQSDLK[GlyGly (K)]VDENQK_.3;_FIHQSDLK[GlyGly (K)]VDENQK_.4	ABCC1_K1181_M1	2	1	13516.3	17255.3	10516.5	15645.3	21105.5	18972.1
ABCC1	P33527;P33527-4	1264	_LK[GlyGly (K)]EYSETEK_.2;_LK[GlyGly (K)]EYSETEK_.3	ABCC1_K1265_M1	2	1	5840.44	7822.1	7553.54	7642.09	5229.05	6656.83
ABCC1	P33527;P33527-4	1343	_INESAEGEIIIDGINIAK[GlyGly (K)]IGLHDLR_.4	ABCC1_K1360_M1	1	1	2425.42	2616.86	3194.22	584.423	1994.69	3638.53
ABCC1	P33527;P33527-4	1368	_FK[GlyGly (K)]ITIIPQDPVLFSGSLR_.3	ABCC1_K1369_M1	1	1	7678.74	6987.4	6014.37	7235.84	7115.72	6372.44
ABCC1	P33527;P33527-4	1497;1432	_VIVLDK[GlyGly (K)]GEIQEYGAPSDLLQQR_.3	ABCC1_K1502_M1	1	1	3382.74	3802.85	3955.05	4203.57	3812.4	4950.68
ABCC1	P33527;P33527-4	1519;1454	_GLFYSM[Oxidation (M)]AK[GlyGly (K)]DAGLV_.2	ABCC1_K1526_M1	1	1	2425.47	2649.06	3903.05	2929.19	2513.56	2658.89
ABCC1	P33527;P33527-4	275	_VVYSSK[GlyGly (K)]DPAQPK_.3	ABCC1_K280_M1	1	1	6515.35	7202.3	4742.2	6590.94	9009.82	9900.39
ABCC1	P33527;P33527-4	287	_ESSK[GlyGly (K)]VDANEEVEALIVK_.3	ABCC1_K290_M1	1	1	3579.51	3302.68	NaN	5201.06	3388.82	4511.47
ABCC1	P33527;P33527-4	287	_ESSK[GlyGly (K)]VDANEEVEALIVK[GlyGly (K)]SPQK_.4	ABCC1_K290_M2	1	1	905.223	990.825	NaN	NaN	NaN	NaN
ABCC1	P33527;P33527-4	291	_VDANEEVEALIVK[GlyGly (K)]SPQK_.3	ABCC1_K303_M1	1	1	55172.8	50776.8	47402.6	63283.5	63391.2	59526
ABCC1	P33527;P33527-4	287	_ESSK[GlyGly (K)]VDANEEVEALIVK[GlyGly (K)]SPQK_.4	ABCC1_K303_M2	1	1	905.223	990.825	NaN	NaN	NaN	NaN
ABCC1	P33527;P33527-4	308	_EWNPSLFK[GlyGly (K)]VLYK_.3	ABCC1_K315_M1	1	1	2566.24	3015.71	1843.38	2333.07	2107.53	2248.53
ABCC1	P33527;P33527-4	333	_AIHDLM[Oxidation (M)]M[Oxidation (M)]FSGPQILK[GlyGly (K)]LLIK_.4	ABCC1_K347_M1	1	1	NaN	NaN	NaN	NaN	211.879	337.622
ABCC1	P33527;P33527-4	348	_LLIK[GlyGly (K)]FVNDTK_.3	ABCC1_K351_M1	1	1	1678.51	2612.94	2581.67	2585.78	3369.99	2506.4
ABCC1	P33527;P33527-4	395	_IK[GlyGly (K)]TAVIGAVYR_.3	ABCC1_K396_M1	1	1	2513.55	2054.12	NaN	2220.65	4295.46	2838.24
ABCC1	P33527;P33527-4	416	_K[GlyGly (K)]SSTVGEIVNLM[Oxidation (M)]SVDAQR_.3	ABCC1_K416_M1	1	1	1582.12	1681.39	NaN	NaN	1868.77	1937.77
ABCC1	P33527;P33527-4	502	_IK[GlyGly (K)]LM[Oxidation (M)]NEILNGIK_.3	ABCC1_K503_M1	1	1	747.803	NaN	348.281	1072.49	561.188	1219.23
ABCC1	P33527;P33527-4	504	_LM[Oxidation (M)]NEILNGIK[GlyGly (K)]VLK_.3	ABCC1_K513_M1	1	1	5280.54	4949.53	6665.6	4444.37	5016.04	5160.44
ABCC1	P33527;P33527-4	517	_LYAWELAFK[GlyGly (K)]DK_.3	ABCC1_K525_M1	1	1	5269.1	4742.48	6013.3	5455.97	4804.96	5065.04
ABCC1	P33527;P33527-4	526	_DK[GlyGly (K)]VLAIR_.2;_DK[GlyGly (K)]VLAIR_.3	ABCC1_K527_M1	2	1	14224.7	13856.2	10320.4	8882.5	10458.7	10309.9
ABCC1	P33527;P33527-4	63	_GYIQM[Oxidation (M)]TPLNK[GlyGly (K)]TK_.3	ABCC1_K72_M1	1	1	6822.21	5535.5	5567.97	5164.04	5632.86	7145.87
ABCC1	P33527;P33527-4	759	_TEIGEK[GlyGly (K)]GVNLSGGQK_.3	ABCC1_K764_M1	1	1	1825.54	2666.7	NaN	2827.2	3247.64	2044.21
ABCC1	P33527;P33527-4	805	_HIFENVIGPK[GlyGly (K)]GM[Oxidation (M)]LK_.3	ABCC1_K814_M1	1	1	7482.13	9673.47	7160.68	8069.97	9673.03	9031.62
ABCC1	P33527;P33527-4	868	_TYASTEQEQDAEENGVTGVSGPGK[GlyGly (K)]EAK_.3	ABCC1_K891_M1	1	1	756.794	468.473	NaN	504.916	NaN	NaN
ABCC1	P33527;P33527-4	892	_EAK[GlyGly (K)]QM[Oxidation (M)]ENGM[Oxidation (M)]LVTDSAGK_.3	ABCC1_K894_M1	1	1	NaN	358.388	905.563	1039.44	746.519	NaN
ABCC1	P33527;P33527-4	927	_HHNSTAELQK[GlyGly (K)]AEAK_.4	ABCC1_K936_M1	1	1	NaN	NaN	NaN	1197.03	675.591	NaN
ABCC1	P33527;P33527-4	947	_LM[Oxidation (M)]EADK[GlyGly (K)]AQTGQVK_.3	ABCC1_K952_M1	1	1	1377.81	1912.5	1886.72	1811.38	3784.32	1221.72
ABCC4	O15439	1060	_HLTALIK[GlyGly (K)]SQEK_.3	ABCC4_K1066_M1	1	1	2758.44	2918.23	NaN	2315.51	2526.94	3159.12
ABCC4	O15439	1067	_SQEK[GlyGly (K)]VGIVGR_.3	ABCC4_K1070_M1	1	1	4026.46	5126.26	4563.58	3219.1	NaN	3185.32
ABCC4	O15439	1211	_TDELIQK[GlyGly (K)]K_.2	ABCC4_K1217_M1	1	1	1112.39	NaN	NaN	NaN	NaN	1634.12
ABCC4	O15439	263	_SK[GlyGly (K)]TATFTDAR_.2;_SK[GlyGly (K)]TATFTDAR_.3	ABCC4_K264_M1	2	1	36469.5	36185.3	29137.3	39248.7	36529.8	34617
ABCC4	O15439	288	_M[Oxidation (M)]YAWEK[GlyGly (K)]SFSNLITNLR_.3	ABCC4_K293_M1	1	1	4617.12	4424.47	2678.03	NaN	4381.29	5666.35
ABCC4	O15439	306	_EISK[GlyGly (K)]ILR_.2	ABCC4_K309_M1	1	1	8224.03	7987.94	7097.25	8269.9	8435.62	9167.07
ABCC4	O15439	401	_QLPSDGK[GlyGly (K)]K_.2;_QLPSDGK[GlyGly (K)]K_.3	ABCC4_K407_M1	2	1	10700.7	13363.2	10324.9	13289.7	23146	19408
ABCC4	O15439	491	_SNILFGK[GlyGly (K)]K_.2	ABCC4_K497_M1	1	1	9660.91	7460.05	9006.32	8309.15	9621.26	13034.6
ABCC4	O15439	502	_ERYEK[GlyGly (K)]VIK_.3	ABCC4_K506_M1	1	1	849.671	NaN	NaN	1299.99	NaN	NaN
ABCC4	O15439	515	_K[GlyGly (K)]DLQLLEDGDLTVIGDR_.3	ABCC4_K515_M1	1	1	6314.7	6383.94	8126.42	7502.4	7322.11	6095.8
ABCC4	O15439	611	_M[Oxidation (M)]VQK[GlyGly (K)]GTYTEFLK_.3	ABCC4_K614_M1	1	1	988.381	1896.57	770.378	885.015	2677.59	2450.14
ABCC4	O15439	615	_GTYTEFLK[GlyGly (K)]SGIDFGSLLK_.3	ABCC4_K622_M1	1	1	6974.75	11433.5	10776.1	10443.8	12273	12667.7
ABCC4	O15439	623	_SGIDFGSLLK[GlyGly (K)]K_.3	ABCC4_K632_M1	1	1	6609.84	6129.73	6634.41	4966.65	6162.1	5725.8
ABCC4	O15439	667	_PSLK[GlyGly (K)]DGALESQDTENVPVTLSEENR_.3	ABCC4_K670_M1	1	1	12675	6171.34	11889	10464	8963.12	7299.7
ABCC4	O15439	692	_SEGK[GlyGly (K)]VGFQAYK_.2;_SEGK[GlyGly (K)]VGFQAYK_.3	ABCC4_K695_M1	2	1	13248.3	16200.3	19173.5	16182	22778.1	18342.8
ABCC4	O15439	71	_AENDAQK[GlyGly (K)]PSLTR_.3	ABCC4_K77_M1	1	1	8324.27	10202.2	8948.95	10258.5	8430.55	7023.44
ABCC4	O15439	801	_M[Oxidation (M)]FESILK[GlyGly (K)]APVLFFDR_.3	ABCC4_K807_M1	1	1	16613.2	20475.7	14401.9	18794.5	18317.5	21446.8
ABCC4	O15439	1	_M[Oxidation (M)]LPVYQEVK[GlyGly (K)]PNPLQDANLCSR_.3	ABCC4_K9_M1	1	1	1295.76	1032.14	871.86	NaN	NaN	1849.24
ABCC5	O15440;O15440-5	1163;1120	_INHYIK[GlyGly (K)]TLSLEAPAR_.4	ABCC5_K1168_M1	1	1	12026.5	11394.3	9519.7	10996.7	10354	11292.8
ABCC5	O15440;O15440-5	1221;1178	_EK[GlyGly (K)]IGIVGR_.3	ABCC5_K1222_M1	1	1	5437.7	5200.53	6004.57	4686.62	5605.17	4175.48
ABCC5	O15440;O15440-5	1243;1200	_LVELSGGCIK[GlyGly (K)]IDGVR_.3	ABCC5_K1252_M1	1	1	1521.27	2247.12	NaN	NaN	1850.79	1520.14
ABCC5	O15440;O15440-5	1268;1225	_SK[GlyGly (K)]LSIIPQEPVLFSGTVR_.3	ABCC5_K1269_M1	1	1	14944.9	17201.7	17831.7	16258.9	11047.3	11922.9
ABCC5	O15440;O15440-5	355	_VQK[GlyGly (K)]M[Oxidation (M)]NEVLTYIK_.3	ABCC5_K357_M1	1	1	841.49	1544.59	1120.79	1193.97	1076.48	1487.65
ABCC5	O15440;O15440-5	71	_ILDEEHPK[GlyGly (K)]GK_.3	ABCC5_K78_M1	1	1	NaN	NaN	NaN	2497.28	NaN	1631.21
ABCC5	O15440;O15440-5	958	_SPM[Oxidation (M)]K[GlyGly (K)]FFDTTPTGR_.3	ABCC5_K961_M1	1	1	11764.5	8879.67	9502.98	8567.84	7930.33	6164.98
ABCC5	O15440;O15440-5	975	_FSK[GlyGly (K)]DM[Oxidation (M)]DEVDVR_.3	ABCC5_K977_M1	1	1	3503.64	3152.71	2626.88	3478.61	3935.01	2404.72
ABCD1	P33897	457	_VEGPLK[GlyGly (K)]IR_.2;_VEGPLK[GlyGly (K)]IR_.3	ABCD1_K462_M1	2	1	33190.8	32018.9	30088.9	23516.4	32668.6	26276.7
ABCD1	P33897	603	_DVLSGGEK[GlyGly (K)]QR_.2;_DVLSGGEK[GlyGly (K)]QR_.3	ABCD1_K610_M1	2	1	2110.35	5709.4	3424.31	3938.58	2963.07	3312.36
ABCD1	P33897	690	_LSLTEEK[GlyGly (K)]QR_.3	ABCD1_K696_M1	1	1	1945.21	1926.55	1264.38	1505.9	1334.18	1624.9
ABCD3	P28288	145	_YGLNELK[GlyGly (K)]LCFR_.2;_YGLNELK[GlyGly (K)]LCFR_.3	ABCD3_K151_M1	2	1	29901.5	23039.8	24905	28290.2	34295.3	20975.4
ABCD3	P28288	158	_LTK[GlyGly (K)]YLYEEYLQAFTYYK_.3	ABCD3_K160_M1	1	1	2233.26	2824.11	2770.15	NaN	3743.72	3613.05
ABCD3	P28288	161	_YLYEEYLQAFTYYK[GlyGly (K)]M[Oxidation (M)]GNLDNR_.3	ABCD3_K174_M1	1	1	1340	1668.13	NaN	NaN	1759.01	NaN
ABCD3	P28288	254	_M[Oxidation (M)]TITEQK[GlyGly (K)]YEGEYR_.3	ABCD3_K260_M1	1	1	11839.1	4922.48	8191.78	12291	5043.5	14045
ABCD3	P28288	272	_LITNSEEIAFYNGNK[GlyGly (K)]R_.3	ABCD3_K286_M1	1	1	15580.4	18550.3	20134.8	17782.6	16299.2	14977.9
ABCD3	P28288	288	_EK[GlyGly (K)]QTVHSVFR_.3	ABCD3_K289_M1	1	1	2438.34	1665.42	NaN	1645.53	1337.92	1521.64
ABCD3	P28288	345	_HLK[GlyGly (K)]STHSELLEDYYQSGR_.3;_HLK[GlyGly (K)]STHSELLEDYYQSGR_.4;_HLK[GlyGly (K)]STHSELLEDYYQSGR_.5	ABCD3_K347_M1	3	1	41177.9	37561.2	44513.9	43964.6	41179	48161.4
ABCD3	P28288	32	_ALGLHGK[GlyGly (K)]K_.2;_ALGLHGK[GlyGly (K)]K_.3	ABCD3_K38_M1	2	1	12624.7	6653.75	NaN	6184.3	11163.4	11143.6
ABCD3	P28288	391	_ITELM[Oxidation (M)]QVLK[GlyGly (K)]DLNHGK_.4	ABCD3_K399_M1	1	1	1301.14	1913.49	1883.85	1232.9	1056.61	1327.82
ABCD3	P28288	400	_DLNHGK[GlyGly (K)]YER_.3	ABCD3_K405_M1	1	1	15078.2	9836.8	14162.1	26083.8	21948.4	10081.2
ABCD3	P28288	409	_TM[Oxidation (M)]VSQQEK[GlyGly (K)]GIEGVQVIPLIPGAGEIIIADNIIK_.3;_TM[Oxidation (M)]VSQQEK[GlyGly (K)]GIEGVQVIPLIPGAGEIIIADNIIK_.4	ABCD3_K416_M1	2	1	3809.04	2733.92	3668.44	6989.14	2359.85	2696.97
ABCD3	P28288	40	_SGK[GlyGly (K)]PPLQNNEK_.3	ABCD3_K42_M1	1	1	2372.68	3190.5	3164.59	2756.92	1475.48	2620.91
ABCD3	P28288	535	_K[GlyGly (K)]GISDLVLK_.2	ABCD3_K535_M1	1	1	5166.99	5252.38	6297.25	3419	3067.83	4200.76
ABCD3	P28288	536	_GISDLVLK[GlyGly (K)]EYLDNVQLGHILER_.3;_GISDLVLK[GlyGly (K)]EYLDNVQLGHILER_.4	ABCD3_K543_M1	2	1	9216.89	5911.16	9995.73	3147.74	12138.6	11144.1
ABCD3	P28288	57	_AVVDK[GlyGly (K)]VFFSR_.2;_AVVDK[GlyGly (K)]VFFSR_.3	ABCD3_K61_M1	2	1	19135.3	16770.1	12613.1	16563.4	17941.9	20539.6
ABCD3	P28288	67	_LIQILK[GlyGly (K)]IM[Oxidation (M)]VPR_.3	ABCD3_K72_M1	1	1	1917.59	1961.88	2496.6	1861.59	2763.2	3618.67
ABCD4	O14678	212	_LVHQEK[GlyGly (K)]LEGDFR_.3;_LVHQEK[GlyGly (K)]LEGDFR_.4	ABCD4_K217_M1	2	1	7671.75	6969.47	4678	7599.68	6985.87	7514.14
ABCD4	O14678	411	_ISEGQSLLITGNTGTGK[GlyGly (K)]TSLLR_.3	ABCD4_K427_M1	1	1	554.84	NaN	606.376	NaN	497.503	NaN
ABCD4	O14678	443	_GSVQM[Oxidation (M)]LTDFGPHGVLFLPQK[GlyGly (K)]PFFTDGTLR_.4	ABCD4_K462_M1	1	1	NaN	NaN	NaN	6166.9	5946.05	NaN
ABCD4	O14678	472	_EQVIYPLK[GlyGly (K)]EVYPDSGSADDER_.3	ABCD4_K479_M1	1	1	8156.78	6367.02	4982.09	5436.15	6221.28	4741.01
ABCE1	P61221	102	_PGEVLGLVGTNGIGK[GlyGly (K)]STALK_.3	ABCE1_K116_M1	1	1	15690.9	17573.8	13735.8	19566.4	13469.7	16581.1
ABCE1	P61221	117	_STALK[GlyGly (K)]ILAGK_.2;_STALK[GlyGly (K)]ILAGK_.3	ABCE1_K121_M1	2	1	37658.6	31041	24745.6	30836.7	34751.8	41707.6
ABCE1	P61221	122	_ILAGK[GlyGly (K)]QK_.2	ABCE1_K126_M1	1	1	27374.1	12000.6	9139.95	21747.1	11856.8	18043.6
ABCE1	P61221	149	_GSELQNYFTK[GlyGly (K)]ILEDDLK_.3	ABCE1_K158_M1	1	1	20163.3	23951.2	25559.6	21234.7	19503.3	23876.2
ABCE1	P61221	8	_IAIVNHDK[GlyGly (K)]CK_.3;_IAIVNHDK[GlyGly (K)]CK_.4	ABCE1_K15_M1	2	1	NaN	4553.21	5930.6	5108.78	4417.96	7184.1
ABCE1	P61221	159	_ILEDDLK[GlyGly (K)]AIIK_.3	ABCE1_K165_M1	1	1	17344.6	16746.2	11483.1	23472.8	20358.9	14002.1
ABCE1	P61221	166	_AIIK[GlyGly (K)]PQYVDQIPK_.3	ABCE1_K169_M1	1	1	18391.5	19088.7	14541.7	16626.7	15734.6	14835.1
ABCE1	P61221	170	_PQYVDQIPK[GlyGly (K)]AAK_.3	ABCE1_K178_M1	1	1	20991.5	18625.9	24670.9	21283.5	23547.7	24862.2
ABCE1	P61221	179	_AAK[GlyGly (K)]GTVGSILDR_.2;_AAK[GlyGly (K)]GTVGSILDR_.3	ABCE1_K181_M1	2	1	53324.6	45520.6	40190.3	43907.5	44821.7	35505.1
ABCE1	P61221	192;191	_DETK[GlyGly (K)]TQAIVCQQLDLTHLK_.4;_KDETK[GlyGly (K)]TQAIVCQQLDLTHLK_.4	ABCE1_K195_M1	2	1	6481.61	NaN	NaN	2071.64	2955.01	6229.57
ABCE1	P61221	196	_TQAIVCQQLDLTHLK[GlyGly (K)]ER_.3;_TQAIVCQQLDLTHLK[GlyGly (K)]ER_.4	ABCE1_K210_M1	2	1	81389.3	99107.2	51727.5	97712.7	83713.1	74844.4
ABCE1	P61221	235	_ADIFM[Oxidation (M)]FDEPSSYLDVK[GlyGly (K)]QR_.3	ABCE1_K250_M1	1	1	37591.4	35753.4	56429.1	35505.4	29893.6	39365.2
ABCE1	P61221	253	_LK[GlyGly (K)]AAITIR_.2;_LK[GlyGly (K)]AAITIR_.3	ABCE1_K254_M1	2	1	16667.8	15641.4	11613.9	15445	20911	19306.4
ABCE1	P61221	326	_DASLVFK[GlyGly (K)]VAETANEEEVKK_.3;_DASLVFK[GlyGly (K)]VAETANEEEVK_.2;_DASLVFK[GlyGly (K)]VAETANEEEVK_.3	ABCE1_K332_M1	3	1	28067.5	32203	47091.7	40633	31167.4	26426.6
ABCE1	P61221	326	_DASLVFK[GlyGly (K)]VAETANEEEVK[GlyGly (K)]K_.3	ABCE1_K332_M2	1	1	NaN	10859.1	5428.91	NaN	NaN	NaN
ABCE1	P61221	333	_VAETANEEEVK[GlyGly (K)]K_.2;_VAETANEEEVK[GlyGly (K)]K_.3	ABCE1_K343_M1	2	1	3859.79	6331.88	9817.99	12801.9	10406	12679.3
ABCE1	P61221	326	_DASLVFK[GlyGly (K)]VAETANEEEVK[GlyGly (K)]K_.3	ABCE1_K343_M2	1	1	NaN	10859.1	5428.91	NaN	NaN	NaN
ABCE1	P61221	34	_M[Oxidation (M)]GK[GlyGly (K)]LCIEVTPQSK_.3	ABCE1_K36_M1	1	1	8435.37	8646.99	11252.7	9791.32	9626.1	11128.3
ABCE1	P61221	396	_LK[GlyGly (K)]PDEGGEVPVLNVSYK_.3	ABCE1_K397_M1	1	1	1906.75	NaN	2077.81	2768.71	1754.67	2298.74
ABCE1	P61221	396	_LKPDEGGEVPVLNVSYK[GlyGly (K)]PQK_.4	ABCE1_K412_M1	1	1	4840.08	4973.47	4970.36	4522.54	3290.09	2803.36
ABCE1	P61221	426	_QLLHEK[GlyGly (K)]IR_.2;_QLLHEK[GlyGly (K)]IR_.3	ABCE1_K431_M1	2	1	51810.9	39034.3	40808.4	45606.8	43502.8	38326.7
ABCE1	P61221	434	_DAYTHPQFVTDVM[Oxidation (M)]K[GlyGly (K)]PLQIENIIDQEVQTLSGGELQR_.4	ABCE1_K447_M1	1	1	7294.17	8558.33	10119.9	3043.24	6337.91	8795.2
ABCE1	P61221	470	_VALALCLGK[GlyGly (K)]PADVYLIDEPSAYLDSEQR_.3	ABCE1_K478_M1	1	1	3185.05	NaN	2515.29	2359.52	3372.66	2777.73
ABCE1	P61221	532	_VIVFDGVPSK[GlyGly (K)]NTVANSPQTLLAGM[Oxidation (M)]NK_.3	ABCE1_K541_M1	1	1	5810.11	6257.54	6031.83	7079.82	5566.3	6254.39
ABCE1	P61221	577	_INK[GlyGly (K)]LNSIK_.2;_INK[GlyGly (K)]LNSIK_.3	ABCE1_K579_M1	2	1	10712.5	10076.2	10245.9	10696.1	11860.6	9501.77
ABCE1	P61221	580	_LNSIK[GlyGly (K)]DVEQK_.2;_LNSIK[GlyGly (K)]DVEQK_.3	ABCE1_K584_M1	2	1	10062.8	10658.1	9775.05	8922.79	8908.47	10032
ABCE1	P61221	64	_K[GlyGly (K)]CPFGALSIVNLPSNLEK_.3	ABCE1_K64_M1	1	1	2834.76	2596.43	2981.36	2883.18	3030.42	2663.79
ABCE1	P61221	65	_CPFGALSIVNLPSNLEK[GlyGly (K)]ETTHR_.4	ABCE1_K81_M1	1	1	4287.59	NaN	5081.5	5569.87	2366.99	4354.46
ABCF1	Q8NE71;Q8NE71-2	164	_AVSEEQQPALK[GlyGly (K)]GK_.3	ABCF1_K174_M1	1	1	NaN	NaN	215.73	821.782	1049.8	1160.42
ABCF1	Q8NE71;Q8NE71-2	341;303	_GK[GlyGly (K)]TTLLK_.2	ABCF1_K342_M1	1	1	1158.1	1226.77	NaN	1635.8	1428.64	1719.16
ABCF1	Q8NE71;Q8NE71-2	388;350	_LK[GlyGly (K)]LLEEER_.3	ABCF1_K389_M1	1	1	3371.87	2051.25	3836.02	3442.31	3128.36	2535.65
ABCF1	Q8NE71;Q8NE71-2	421;383	_ATGAAAAEAK[GlyGly (K)]AR_.2;_ATGAAAAEAK[GlyGly (K)]AR_.3	ABCF1_K430_M1	2	1	6639.19	8811.15	10189.3	10471.5	7782.71	6969.05
ABCF1	Q8NE71;Q8NE71-2	590;552	_NQDEESQEAPELLK[GlyGly (K)]RPK_.4;_NQDEESQEAPELLK[GlyGly (K)]R_.3	ABCF1_K603_M1	2	1	3807.59	3317.76	4060.31	3823.75	2936.3	3266.75
ABCF1	Q8NE71;Q8NE71-2	612;574	_FTFPDPPPLSPPVLGLHGVTFGYQGQK[GlyGly (K)]PLFK_.4	ABCF1_K638_M1	1	1	827.266	736.03	NaN	1149.27	NaN	1063.44
ABCF1	Q8NE71;Q8NE71-2	639;601	_PLFK[GlyGly (K)]NLDFGIDM[Oxidation (M)]DSR_.3	ABCF1_K642_M1	1	1	4832.15	4601.5	5644.45	5403.54	3992.62	3739.46
ABCF1	Q8NE71;Q8NE71-2	688;650	_LK[GlyGly (K)]IGFFNQQYAEQLR_.3	ABCF1_K689_M1	1	1	5102.83	6402.55	4818.63	7823.58	5509.39	6568.65
ABCF2	Q9UG63;Q9UG63-2	150	_EM[Oxidation (M)]PPSDK[GlyGly (K)]TPLHCVM[Oxidation (M)]EVDTER_.4	ABCF2_K156_M1	1	1	2401.53	965.763	1758.17	3570.56	NaN	773.128
ABCF2	Q9UG63;Q9UG63-2	170	_AM[Oxidation (M)]LEK[GlyGly (K)]EAER_.2;_AM[Oxidation (M)]LEK[GlyGly (K)]EAER_.3	ABCF2_K174_M1	2	1	6954.09	9111.46	10060.3	12758.6	10359.3	9259.32
ABCF2	Q9UG63;Q9UG63-2	305	_YYTGNYDQYVK[GlyGly (K)]TR_.3	ABCF2_K315_M1	1	1	7293.39	7353.53	8063.25	7897.98	8187.24	9855.37
ABCF2	Q9UG63;Q9UG63-2	318	_LELEENQM[Oxidation (M)]K[GlyGly (K)]R_.3	ABCF2_K326_M1	1	1	2520.38	2336.91	2621.71	2034.97	2614.74	2841.4
ABCF2	Q9UG63;Q9UG63-2	362	_TLQK[GlyGly (K)]M[Oxidation (M)]M[Oxidation (M)]ASGLTER_.3	ABCF2_K365_M1	1	1	1787.81	1708.53	1711.66	1116.57	NaN	671.341
ABCF2	Q9UG63;Q9UG63-2	426	_VALVGPNGAGK[GlyGly (K)]STLLK_.3	ABCF2_K436_M1	1	1	10785.8	9470.82	8553.65	9905.27	8393.48	9089.65
ABCF2	Q9UG63;Q9UG63-2	437	_STLLK[GlyGly (K)]LLTGELLPTDGM[Oxidation (M)]IR_.3	ABCF2_K441_M1	1	1	5969.48	4354.68	5083.25	2440.15	4545.58	5308.45
ABCF2	Q9UG63;Q9UG63-2	486	_CYPEIK[GlyGly (K)]EK_.3	ABCF2_K491_M1	1	1	1857.14	1664.36	1637.7	1936.87	1772.55	1626.59
ABCF2	Q9UG63;Q9UG63-2	516	_NLSDGQK[GlyGly (K)]CR_.3	ABCF2_K522_M1	1	1	4359.53	1252.45	1070.47	1335.8	8958.45	NaN
ABCF2	Q9UG63;Q9UG63-2	589	_QTITK[GlyGly (K)]WPGDILAYK_.3	ABCF2_K593_M1	1	1	NaN	1308.41	NaN	NaN	1329.42	1232.96
ABCF2	Q9UG63;Q9UG63-2	594	_WPGDILAYK[GlyGly (K)]EHLK_.3	ABCF2_K602_M1	1	1	4603.33	3141	NaN	3726.14	4024.19	2147.4
ABCF2	Q9UG63;Q9UG63-2	607	_SK[GlyGly (K)]LVDEEPQLTK_.3	ABCF2_K608_M1	1	1	17023.1	20470	29352.7	23984	18639.2	26631.4
ABCF2	Q9UG63;Q9UG63-2	607	_SK[GlyGly (K)]LVDEEPQLTK[GlyGly (K)]R_.3	ABCF2_K608_M2	1	1	NaN	941.662	NaN	854.845	NaN	NaN
ABCF2	Q9UG63;Q9UG63-2	609	_LVDEEPQLTK[GlyGly (K)]R_.2;_LVDEEPQLTK[GlyGly (K)]R_.3	ABCF2_K618_M1	2	1	34488.4	35125.1	40195.9	35516	31677.4	37663.8
ABCF2	Q9UG63;Q9UG63-2	607	_SK[GlyGly (K)]LVDEEPQLTK[GlyGly (K)]R_.3	ABCF2_K618_M2	1	1	NaN	941.662	NaN	854.845	NaN	NaN
ABCF3	Q9NUQ8;Q9NUQ8-2	451;445	_ASQVQSK[GlyGly (K)]LK_.2	ABCF3_K457_M1	1	1	NaN	598.459	NaN	992.858	NaN	NaN
ABCF3	Q9NUQ8;Q9NUQ8-2	464;458	_LPELK[GlyGly (K)]PVDK_.3	ABCF3_K468_M1	1	1	NaN	2971.3	NaN	2516.87	NaN	NaN
ABHD12	Q8N2K0;Q8N2K0-3	108;70	_VPYFIDLK[GlyGly (K)]K_.3	ABHD12_K115_M1	1	1	2204.48	1827.88	2458.46	1945.64	2228.49	2730.63
ABHD12	Q8N2K0;Q8N2K0-3	219;181	_GM[Oxidation (M)]TYDALHVFDWIK[GlyGly (K)]AR_.4	ABHD12_K232_M1	1	1	NaN	NaN	39.0909	NaN	64.2737	NaN
ABHD12	Q8N2K0;Q8N2K0-3	280;242	_EEAK[GlyGly (K)]SHPFSVIYR_.4	ABHD12_K283_M1	1	1	1720.14	2364.03	2114.19	1577.94	2359.2	1593.56
ABHD12	Q8N2K0;Q8N2K0-3	356;318	_DFK[GlyGly (K)]VQFVPFHSDLGYR_.4	ABHD12_K358_M1	1	1	1897.53	2033.61	1779.99	2222.63	2230.28	1570.34
ABHD12	Q8N2K0;Q8N2K0-3	374;336	_YIYK[GlyGly (K)]SPELPR_.3	ABHD12_K377_M1	1	1	4668.66	4098.25	NaN	3790.07	4646.61	4354.45
ABHD12	Q8N2K0;Q8N2K0-3	387;349	_EFLGK[GlyGly (K)]SEPEHQH_.3	ABHD12_K391_M1	1	1	952.287	723.919	786.751	685.656	1246.53	774.822
ABHD14A-ACY1;ACY1	C9JMV9;Q03154;Q03154-4	190;89;54	_EHWSHDPFEAFK[GlyGly (K)]DSEGYIYAR_.4	ABHD14A-ACY1_K201_M1	1	1	3951.87	5139.83	3651.82	3878.81	3370.51	4045.77
ABHD14A-ACY1;ACY1	C9JMV9;Q03154;Q03154-4	211;110;75	_GAQDM[Oxidation (M)]K[GlyGly (K)]CVSIQYLEAVR_.3	ABHD14A-ACY1_K216_M1	1	1	7716.47	4028.05	6227.25	8870.93	5522.27	6071.6
ABHD14A-ACY1;ACY1	C9JMV9;Q03154;Q03154-4	229;128;93	_LK[GlyGly (K)]VEGHR_.2;_LK[GlyGly (K)]VEGHR_.3	ABHD14A-ACY1_K230_M1	2	1	12874.2	23172.6	19391.3	23500.1	21574.4	51390.9
ABHD14A-ACY1;ACY1	C9JMV9;Q03154;Q03154-4	311;210;175	_FM[Oxidation (M)]EDTAAEK[GlyGly (K)]LHK_.3;_FM[Oxidation (M)]EDTAAEK[GlyGly (K)]LHK_.4	ABHD14A-ACY1_K319_M1	2	1	8225.3	8333.25	9764.33	8634.5	9361.78	8733.7
ABHD14A-ACY1;ACY1	C9JMV9;Q03154;Q03154-4	338;237;202	_LQSNPHLK[GlyGly (K)]EGSVTSVNLTK_.3;_LQSNPHLK[GlyGly (K)]EGSVTSVNLTK_.4	ABHD14A-ACY1_K345_M1	2	1	14792.8	15273	12916.6	13246.7	11777.7	9135.04
ABHD14A-ACY1;ACY1	C9JMV9;Q03154;Q03154-4	431;330;295	_VCK[GlyGly (K)]DM[Oxidation (M)]NLTLEPEIM[Oxidation (M)]PAATDNR_.3	ABHD14A-ACY1_K433_M1	1	1	9972.01	9287.25	8601.71	10380.3	7738.07	7259.42
ABHD14A	C9J7W8;C9JMW6;Q9BUJ0	191;121;126	_AVALDLPGFGNSAPSK[GlyGly (K)]EASTEAGR_.3	ABHD14A_K206_M1	1	1	2317.65	NaN	1660.65	2436.32	2920.78	2068.18
ABHD16A	A0A0G2JJD3;O95870;O95870-2	489;446;413	_GNDLLLK[GlyGly (K)]LLQHR_.3	ABHD16A_K495_M1	1	1	1685.9	2406.95	1059.19	1880.3	2365.81	2105.42
ABHD17A	Q96GS6;Q96GS6-2;Q96GS6-3	82	_ELDTIEVFPTK[GlyGly (K)]SAR_.3	ABHD17A_K92_M1	1	1	20487.9	16006.9	12793.9	20633.9	18043.6	18845.6
ABHD17B	Q5VST6	118	_INCNIFSYDYSGYGASSGK[GlyGly (K)]PTEK_.3	ABHD17B_K136_M1	1	1	2157.88	912.616	1395.46	2108.08	NaN	2221.86
ABHD17B	Q5VST6	200	_VAFPDTK[GlyGly (K)]K_.2;_VAFPDTK[GlyGly (K)]K_.3	ABHD17B_K206_M1	2	1	51807.2	54351.7	51814.4	51624.5	57607.1	52751.6
ABHD17B	Q5VST6	207	_K[GlyGly (K)]TYCFDAFPNIDK_.3	ABHD17B_K207_M1	1	1	2935.41	NaN	2907.14	3325.63	2617.22	2458.52
ABHD17B	Q5VST6	220	_ISK[GlyGly (K)]ITSPVLIIHGTEDEVIDFSHGLALFER_.4;_ISK[GlyGly (K)]ITSPVLIIHGTEDEVIDFSHGLALFER_.5	ABHD17B_K222_M1	2	1	6841.84	4121.52	7325.08	NaN	6530.26	5196.96
ABHD17B	Q5VST6	277	_LK[GlyGly (K)]QFVSQELVNL_.2	ABHD17B_K278_M1	1	1	6311.73	6866.94	6110.51	8472.23	9039.33	10044.6
ABHD17C	Q6PCB6;Q6PCB6-2	178	_PSEK[GlyGly (K)]NLYADIDAAWQALR_.3	ABHD17C_K181_M1	1	1	3898.84	5719.87	4196.24	5186.8	5409.13	4133.74
ABHD17C	Q6PCB6;Q6PCB6-2	318;284	_LK[GlyGly (K)]QFISHELPNS_.2	ABHD17C_K319_M1	1	1	NaN	2414.36	NaN	1715.05	1776.72	NaN
ABHD17C	Q6PCB6;Q6PCB6-2	29	_IAAK[GlyGly (K)]LAFLPPEPTYTVLAPEQR_.3	ABHD17C_K32_M1	1	1	15324.1	14252.1	15729.4	14965.6	13205.6	11914.1
ABHD2	P08910	145	_TFVDYAQK[GlyGly (K)]NGYR_.3	ABHD2_K152_M1	1	1	3073.62	2485.41	2319.51	2734.78	2582.87	4125.89
ABHD2	P08910	255	_FYNFLM[Oxidation (M)]ADNM[Oxidation (M)]K[GlyGly (K)]K_.3	ABHD2_K265_M1	1	1	4026.96	3379.82	NaN	2899.34	2411.9	2295.72
ABHD2	P08910	273	_QALFGDHVK[GlyGly (K)]K_.3	ABHD2_K281_M1	1	1	13626	15112.3	15479.7	18533	15189.5	17214.2
ABHD2	P08910	282	_K[GlyGly (K)]PQSLEDTDLSR_.3	ABHD2_K282_M1	1	1	7479.77	9433.47	11631.5	11287	9712.92	11084.4
ABHD2	P08910	310	_K[GlyGly (K)]FHGYNSLK_.3	ABHD2_K310_M1	1	1	4847.12	3533.84	4575.47	3557.25	4939.07	3916.22
ABHD2	P08910	54	_FLLK[GlyGly (K)]SCPLLTK_.2;_FLLK[GlyGly (K)]SCPLLTK_.3	ABHD2_K57_M1	2	1	36758.6	42664.9	38247.1	35927.5	40555.7	37287
ABHD2	P08910	58	_SCPLLTK[GlyGly (K)]EYIPPLIWGK_.3	ABHD2_K64_M1	1	1	6602.41	7774.17	5317.51	6155.35	NaN	6308.05
ABHD3	J3KTE1;Q8WU67	231;284	_HM[Oxidation (M)]FVK[GlyGly (K)]QVDM[Oxidation (M)]DHVM[Oxidation (M)]K_.4	ABHD3_K235_M1	1	1	2342.56	800.578	2036.69	2560.02	1380.7	2306.78
ABHD3	J3KTE1;Q8WU67	236;289	_QVDM[Oxidation (M)]DHVM[Oxidation (M)]K[GlyGly (K)]AK_.3	ABHD3_K244_M1	1	1	NaN	1152.13	NaN	406.982	NaN	NaN
ABHD3	J3KTE1;Q8WU67	278;331	_LK[GlyGly (K)]SVGIPVLCLNSVDDVFSPSHAIPIETAK_.4	ABHD3_K279_M1	1	1	3767.84	5169.43	6087.34	7003.21	2891.98	4869.41
ABHD3	J3KTE1;Q8WU67	55	_K[GlyGly (K)]PQLVTGGESFSR_.3	ABHD3_K55_M1	1	1	9309.01	10869.2	8560.77	7619.79	7592.76	9858.78
ABHD6	A0A087X2C5;Q9BV23	114	_SSLDDLSIDGQVK[GlyGly (K)]R_.3	ABHD6_K126_M1	1	1	13298.5	15122.8	20496.9	14952.2	13429.4	14367.1
ABHD6	A0A087X2C5;Q9BV23	188	_LK[GlyGly (K)]ELQGSAAVEK_.3	ABHD6_K189_M1	1	1	3903.2	3935.05	3809.42	4158.61	4636.54	5520.52
ABHD6	A0A087X2C5;Q9BV23	222	_FK[GlyGly (K)]VPQQILQGLVDVR_.3	ABHD6_K223_M1	1	1	4818.49	3649.52	NaN	NaN	NaN	NaN
ABHD6	A0A087X2C5;Q9BV23	257	_YSLHQNM[Oxidation (M)]DK[GlyGly (K)]IK_.3	ABHD6_K265_M1	1	1	201.667	975.338	NaN	NaN	NaN	NaN
ABR	A0A0G2JQ41;Q12979;Q12979-2;Q12979-4	208;290;253;244	_TAVTTPK[GlyGly (K)]GETR_.3	ABR_K214_M1	1	1	2123.38	2807.21	NaN	NaN	NaN	NaN
ABR	A0A0G2JQ41;Q12979;Q12979-2;Q12979-4	576;658;621;612	_SK[GlyGly (K)]VPYIVR_.2;_SK[GlyGly (K)]VPYIVR_.3	ABR_K577_M1	2	1	27637.9	28317.9	23064.2	30457.2	23069.7	26180.6
ABTB2	Q8N961;Q8N961-2	481;295	_AATEK[GlyGly (K)]FNQDLGFR_.3	ABTB2_K485_M1	1	1	7140.87	6929.88	11649.4	7378.07	8359.33	7905.81
ABTB2	Q8N961;Q8N961-2	996;810	_SSK[GlyGly (K)]VQGLDPLQDLQNTLAER_.3	ABTB2_K998_M1	1	1	NaN	4387.97	NaN	2606.96	3705.1	3834.13
ACAA2	A0A0B4J2A4;P42765	131;134	_FGTK[GlyGly (K)]LGSDIK_.3	ACAA2_K134_M1	1	1	3510.06	3355.03	2316.22	3365.51	3057.21	2881.72
ACAA2	A0A0B4J2A4;P42765	174;177	_EECDK[GlyGly (K)]YALQSQQR_.3	ACAA2_K178_M1	1	1	1532.58	1468.94	1215.36	NaN	941.827	672.168
ACAA2	A0A0B4J2A4;P42765	12;15	_TPFGAYGGLLK[GlyGly (K)]DFTATDLSEFAAK_.3	ACAA2_K22_M1	1	1	NaN	NaN	NaN	708.877	NaN	857.534
ACAA2	A0A0B4J2A4;P42765	303;306	_K[GlyGly (K)]AGLSLK_.2	ACAA2_K303_M1	1	1	2533.89	460.04	222.742	274.032	NaN	NaN
ACAA2	A0A0B4J2A4;P42765	23;26	_DFTATDLSEFAAK[GlyGly (K)]AALSAGK_.3	ACAA2_K35_M1	1	1	NaN	3366.83	3029.45	4080.01	3119.49	3131.44
ACACA	Q13085;Q13085-2;Q13085-3;Q13085-4	1310;1252;1232;1347	_EFTQQNK[GlyGly (K)]ATLVDHGIR_.3;_EFTQQNK[GlyGly (K)]ATLVDHGIR_.4	ACACA_K1316_M1	2	1	8868.57	7117.6	8334.37	9605.08	9892.32	11476.7
ACACA	Q13085;Q13085-2;Q13085-3;Q13085-4	1327;1269;1249;1364	_LTFLVAQK[GlyGly (K)]DFR_.3	ACACA_K1334_M1	1	1	4182.26	3327.69	NaN	3283.39	3503.87	2517.26
ACACA	Q13085;Q13085-2;Q13085-3;Q13085-4	1351;1293;1273;1388	_EFPK[GlyGly (K)]FFTFR_.3	ACACA_K1354_M1	1	1	4488.79	4484.34	4634.17	5387.83	4916.86	3208.28
ACACA	Q13085;Q13085-2;Q13085-3;Q13085-4	1429;1371;1351;1466	_HSDLVTK[GlyGly (K)]EASFEYLQNEGER_.4	ACACA_K1435_M1	1	1	1328.46	1601.82	2090.2	NaN	1593.73	1876.66
ACACA	Q13085;Q13085-2;Q13085-3;Q13085-4	1750;1692;1672;1787	_YLYLTPQDYK[GlyGly (K)]R_.3	ACACA_K1759_M1	1	1	6710.71	6228.46	10557.2	7025.26	6149.61	7615.57
ACACA	Q13085;Q13085-2;Q13085-3;Q13085-4	1782;1724;1704;1819	_ITDIIGK[GlyGly (K)]EEGIGPENLR_.3	ACACA_K1788_M1	1	1	8554.05	7560.23	13080.7	7745.79	9402.09	5970.91
ACACA	Q13085;Q13085-2;Q13085-3;Q13085-4	1922;1864;1844;1959	_IIEFVPTK[GlyGly (K)]TPYDPR_.3	ACACA_K1929_M1	1	1	6029.31	8662.71	10693.9	7747.9	7578.21	6736.45
ACACA	Q13085;Q13085-2;Q13085-3;Q13085-4	2026;1968;1948;2063	_TYQAIK[GlyGly (K)]DFNR_.3	ACACA_K2031_M1	1	1	3279.62	3044.87	4029.48	4797.61	3422.45	4304.9
ACACA	Q13085;Q13085-2;Q13085-3;Q13085-4	2115;2057;2037;2152	_GSVLEPEGTVEIK[GlyGly (K)]FR_.3	ACACA_K2127_M1	1	1	4122.44	4474.33	4981.07	5538.76	5195.49	3670.68
ACACA	Q13085;Q13085-2;Q13085-3;Q13085-4	2298;2240;2220;2335	_DYVLK[GlyGly (K)]QIR_.2	ACACA_K2302_M1	1	1	4403.54	4293.5	5451.81	4654.26	5624.45	4296.89
ACACA	Q13085;Q13085-2;Q13085-3;Q13085-4	267;209;189;304	_VDWQENDFSK[GlyGly (K)]R_.3	ACACA_K276_M1	1	1	3608.89	2392.1	NaN	2078.18	NaN	NaN
ACACA	Q13085;Q13085-2;Q13085-3;Q13085-4	510;452;432;547	_ITSENPDEGFK[GlyGly (K)]PSSGTVQELNFR_.3	ACACA_K520_M1	1	1	966.134	679.415	NaN	1279.52	1295.02	1193.71
ACACA	Q13085;Q13085-2;Q13085-3;Q13085-4	736;678;658;773	_ITIGNK[GlyGly (K)]TCVFEK_.3	ACACA_K741_M1	1	1	NaN	2912.15	NaN	3952.71	3351.31	NaN
ACACA	Q13085;Q13085-2;Q13085-3;Q13085-4	742;684;664;779	_TCVFEK[GlyGly (K)]ENDPSVM[Oxidation (M)]R_.3	ACACA_K747_M1	1	1	NaN	1523.18	1045.89	1736.09	1186	NaN
ACACA	Q13085;Q13085-2;Q13085-3;Q13085-4	818;760;740;855	_M[Oxidation (M)]QLDNPSK[GlyGly (K)]VQQAELHTGSLPR_.4	ACACA_K825_M1	1	1	4080.42	5326.77	3906.12	4550.15	4010.69	NaN
ACACA	Q13085;Q13085-2;Q13085-3;Q13085-4	910;852;832;947	_IPPNVEK[GlyGly (K)]SIK_.3	ACACA_K916_M1	1	1	2105.86	1899.99	NaN	2334.27	1518.1	3103.79
ACAD10	Q6JQN1	1048	_ATVAK[GlyGly (K)]LELK_.3	ACAD10_K1052_M1	1	1	NaN	258.787	181.911	NaN	NaN	NaN
ACAD10	Q6JQN1	131	_VAK[GlyGly (K)]QFPVM[Oxidation (M)]TEAITQIR_.3	ACAD10_K133_M1	1	1	1114.25	1592.15	NaN	895.489	889.537	1366.83
ACAD10	Q6JQN1	224	_LGIHTIK[GlyGly (K)]VNDPETAVK_.4	ACAD10_K230_M1	1	1	NaN	NaN	NaN	NaN	1162.39	1687.12
ACAD10	Q6JQN1	604	_VFK[GlyGly (K)]EM[Oxidation (M)]PFTNPLTR_.3	ACAD10_K606_M1	1	1	6591.53	5445.35	5039.19	5277.6	5848.53	5410.82
ACAD10	Q6JQN1	695	_WSPSPLIEDLK[GlyGly (K)]EK_.3	ACAD10_K705_M1	1	1	2241.87	2433.14	1809.32	2703.25	2517.77	1815.15
ACAD10	Q6JQN1	770	_YGTEAQK[GlyGly (K)]AR_.3	ACAD10_K776_M1	1	1	NaN	2840.73	1694.18	NaN	NaN	NaN
ACAD10	Q6JQN1	779	_WLIPLLEGK[GlyGly (K)]AR_.3	ACAD10_K787_M1	1	1	9468.17	9628.15	10987.3	7957.41	9605.12	7808.01
ACAD10	Q6JQN1	944	_LAFGK[GlyGly (K)]PLVEQGTVLADIAQSR_.3	ACAD10_K948_M1	1	1	NaN	2492.03	NaN	2275.59	1985.95	NaN
ACAD11	Q709F0;Q709F0-2	225	_LDNIVFHPK[GlyGly (K)]ECR_.3;_LDNIVFHPK[GlyGly (K)]ECR_.4	ACAD11_K233_M1	2	1	4769.19	4837.22	NaN	3305.3	3287	3086.25
ACAD11	Q709F0;Q709F0-2	20	_FDSK[GlyGly (K)]SLEAYLNQHLSGFGAER_.4	ACAD11_K23_M1	1	1	1482.22	NaN	251.509	NaN	306.821	NaN
ACAD11	Q709F0;Q709F0-2	378	_K[GlyGly (K)]GQEVLIK_.2	ACAD11_K378_M1	1	1	793.018	1652.71	NaN	NaN	NaN	175.375
ACAD11	Q709F0;Q709F0-2	415	_WGK[GlyGly (K)]PLVIDK_.3	ACAD11_K417_M1	1	1	5724.61	5178.95	2831.14	5159.61	4934.22	5073.35
ACAD11	Q709F0;Q709F0-2	418	_PLVIDK[GlyGly (K)]LK_.2;_PLVIDK[GlyGly (K)]LK_.3	ACAD11_K423_M1	2	1	6105.88	6053.04	3817.84	5143.54	4227.06	4016.58
ACAD11	Q709F0;Q709F0-2	526	_DEDSYVINGK[GlyGly (K)]K_.2	ACAD11_K535_M1	1	1	960.864	815.617	697.031	581.968	755.331	938.913
ACAD11	Q709F0;Q709F0-2	679;575	_IAIEK[GlyGly (K)]IR_.2	ACAD11_K683_M1	1	1	31732.7	26911.1	57195.1	37197.5	37551.3	37535.8
ACAD11	Q709F0;Q709F0-2	686;582	_LLTLK[GlyGly (K)]AAHSM[Oxidation (M)]DTLGSAGAK_.3	ACAD11_K690_M1	1	1	NaN	1039.04	NaN	NaN	606.34	NaN
ACAD11	Q709F0;Q709F0-2	691;587	_AAHSM[Oxidation (M)]DTLGSAGAK[GlyGly (K)]K_.4	ACAD11_K704_M1	1	1	8039.79	NaN	NaN	NaN	NaN	3933.25
ACAD11	Q709F0;Q709F0-2	706;602	_EIAM[Oxidation (M)]IK[GlyGly (K)]VAAPR_.3	ACAD11_K711_M1	1	1	5366.4	4917.03	4628.56	4841.86	4789.56	5502.1
ACAD11	Q709F0;Q709F0-2	90	_VQK[GlyGly (K)]ALFSIGFPVPK_.3	ACAD11_K92_M1	1	1	3945.67	3949.35	2625.46	3126.59	2747.38	2319.8
ACAD8	Q9UKU7	143	_HK[GlyGly (K)]FCPPLCTM[Oxidation (M)]EK_.3	ACAD8_K144_M1	1	1	1712.76	1896.41	993.421	1954.89	633.94	NaN
ACAD8	Q9UKU7	155	_FASYCLTEPGSGSDAASLLTSAK[GlyGly (K)]K_.3	ACAD8_K177_M1	1	1	1902.91	2183.91	1864.93	2247.02	1893.81	2652.58
ACAD8	Q9UKU7	178	_K[GlyGly (K)]QGDHYILNGSK_.3	ACAD8_K178_M1	1	1	194.112	1500.64	990.469	932.808	722.359	827.363
ACAD8	Q9UKU7	223	_GTPGLSFGK[GlyGly (K)]K_.3	ACAD8_K231_M1	1	1	1156.99	1197.16	1029.86	1198.91	646.485	NaN
ACAD8	Q9UKU7	47	_EFQK[GlyGly (K)]VAFDFAAR_.3	ACAD8_K50_M1	1	1	6760.23	7232.27	5104.08	6791.5	5835.6	6420.75
ACAD9	Q9H845	93	_IPDETLEK[GlyGly (K)]LK_.3	ACAD9_K100_M1	1	1	1155.56	2675.95	2168.48	3640.26	4976.56	NaN
ACAD9	Q9H845	267	_GSNTCEVHFENTK[GlyGly (K)]IPVENILGEVGDGFK_.4	ACAD9_K279_M1	1	1	2370.04	4350.42	2926.98	4247.14	3005.44	2392.65
ACAD9	Q9H845	452	_IHELK[GlyGly (K)]QAK_.3	ACAD9_K456_M1	1	1	NaN	3545.22	NaN	NaN	2444.97	NaN
ACAD9	Q9H845	457	_QAK[GlyGly (K)]VSTVM[Oxidation (M)]DTVGR_.3	ACAD9_K459_M1	1	1	1630.89	NaN	NaN	NaN	2111.05	NaN
ACAD9	Q9H845	519	_FGK[GlyGly (K)]TIM[Oxidation (M)]EEQLVLK_.3	ACAD9_K521_M1	1	1	453.52	1240.97	NaN	1004.66	835.531	787.136
ACAD9	Q9H845	522	_TIM[Oxidation (M)]EEQLVLK[GlyGly (K)]R_.3	ACAD9_K531_M1	1	1	3737.73	3461.32	NaN	3407.44	3868.44	NaN
ACAD9	Q9H845	589	_YAPENLDEQIK[GlyGly (K)]K_.3	ACAD9_K599_M1	1	1	849.538	796.318	NaN	940.898	451.107	NaN
ACAD9	Q9H845	601	_VSQQILEK[GlyGly (K)]R_.3	ACAD9_K608_M1	1	1	5437.96	7754.33	7692.49	7091.22	6428.73	7685.17
ACADM	B7Z9I1;P11310;P11310-2;Q5T4U5	177;213;217;246	_APANK[GlyGly (K)]AFTGFIVEADTPGIQIGR_.3	ACADM_K181_M1	1	1	4172.81	3657.14	5049.79	4665.4	NaN	2952.45
ACADM	B7Z9I1;P11310;P11310-2;Q5T4U5	213;249;253;282	_GIVFEDVK[GlyGly (K)]VPK_.2;_GIVFEDVK[GlyGly (K)]VPK_.3	ACADM_K220_M1	2	1	4890.32	5283.35	1787.91	4873.35	5283.95	4295.23
ACADM	B7Z9I1;P11310;P11310-2;Q5T4U5	259;295;299;328	_ALDEATK[GlyGly (K)]YALER_.3	ACADM_K265_M1	1	1	6740.1	6779.94	7310.92	6617.11	7368.99	10203.4
ACADM	B7Z9I1;P11310;P11310-2;Q5T4U5	357;393;397;426	_DAK[GlyGly (K)]IYQIYEGTSQIQR_.3	ACADM_K359_M1	1	1	3545.63	2657.63	2769.97	3265.02	3793.62	2296.54
ACAP2	Q15057	107	_AQLQNFVK[GlyGly (K)]EDLR_.3	ACAP2_K114_M1	1	1	NaN	NaN	NaN	1357.71	1253.44	NaN
ACAP2	Q15057	3	_M[Oxidation (M)]TVDFEECLK[GlyGly (K)]DSPR_.3	ACAP2_K12_M1	1	1	1478.01	1105.36	1374.4	1772.42	2141.71	1797.43
ACAP2	Q15057	135	_ENALVK[GlyGly (K)]NAQVQR_.3	ACAP2_K140_M1	1	1	2615.42	1938.78	1851.42	2161.98	1486.07	1441.29
ACAP2	Q15057	147	_NK[GlyGly (K)]QHEVEEATNILTATR_.3;_NK[GlyGly (K)]QHEVEEATNILTATR_.4	ACAP2_K148_M1	2	1	4422	3495.21	1720.21	2785.9	2197.91	2282.91
ACAP2	Q15057	227	_LVVDAAK[GlyGly (K)]EK_.3	ACAP2_K233_M1	1	1	NaN	2936.54	2851.37	1147.51	NaN	2654.06
ACAP2	Q15057	242	_HSTIQQK[GlyGly (K)]DFSSDDSK_.3	ACAP2_K248_M1	1	1	543.947	667.915	525.387	NaN	482.28	322.429
ACAP2	Q15057	338	_SCM[Oxidation (M)]LQADSEK[GlyGly (K)]LR_.3	ACAP2_K347_M1	1	1	NaN	NaN	764.568	687.238	NaN	667.975
ACAP3	Q96P50	2	_TVEFEECVK[GlyGly (K)]DSPR_.3	ACAP3_K10_M1	1	1	1327.24	1295.61	1169.84	1351.84	947.035	964.587
ACAP3	Q96P50	317	_LCSVK[GlyGly (K)]PCEDIER_.3	ACAP3_K321_M1	1	1	2752.83	3886.67	4673.53	4347	4064.34	2775.22
ACAT1	P24752	166	_GSTPYGGVK[GlyGly (K)]LEDLIVK_.3	ACAT1_K174_M1	1	1	1355.71	NaN	NaN	1825.77	NaN	1904.96
ACAT1	P24752	175	_LEDLIVK[GlyGly (K)]DGLTDVYNK_.3	ACAT1_K181_M1	1	1	6976.9	5524.58	3816.02	6663.98	4537.85	5254.98
ACAT2	Q9BWD1	137	_IGEM[Oxidation (M)]PLTDSILCDGLTDAFHNCHM[Oxidation (M)]GITAENVAK[GlyGly (K)]K_.5	ACAT2_K169_M1	1	1	1033.47	1032.06	482.193	1000.61	1500.42	1435.8
ACAT2	Q9BWD1	176	_EDQDK[GlyGly (K)]VAVLSQNR_.3	ACAT2_K180_M1	1	1	3961.01	4204.3	7183.38	8379.5	4047.89	4152.09
ACAT2	Q9BWD1	189	_TENAQK[GlyGly (K)]AGHFDK_.3;_TENAQK[GlyGly (K)]AGHFDK_.4	ACAT2_K194_M1	2	1	5403.01	7743.73	5665.93	5616.41	8036.7	9212.54
ACAT2	Q9BWD1	195	_AGHFDK[GlyGly (K)]EIVPVLVSTR_.3;_AGHFDK[GlyGly (K)]EIVPVLVSTR_.4	ACAT2_K200_M1	2	1	7447.38	4036.03	7417.37	4764.25	5664.88	5409.34
ACAT2	Q9BWD1	212	_GLIEVK[GlyGly (K)]TDEFPR_.2;_GLIEVK[GlyGly (K)]TDEFPR_.3	ACAT2_K217_M1	2	1	24416.1	22926	33990.6	20810.3	21749.7	24289.2
ACAT2	Q9BWD1	224	_HGSNIEAM[Oxidation (M)]SK[GlyGly (K)]LK_.3	ACAT2_K233_M1	1	1	21444.1	10000.6	18993.2	11257.4	12862.6	17114.4
ACAT2	Q9BWD1	234	_LK[GlyGly (K)]PYFLTDGTGTVTPANASGINDGAAAVVLM[Oxidation (M)]K_.3	ACAT2_K235_M1	1	1	3654.93	1976.04	1387.28	1864.34	1625.61	2175.95
ACBD3	Q9H3P7	385	_EK[GlyGly (K)]IQQDADSVITVGR_.3	ACBD3_K386_M1	1	1	17874.2	20878.6	24122.5	21096.1	14646	11972.1
ACBD3	Q9H3P7	502	_GVYLLK[GlyGly (K)]FDNSYSLWR_.3	ACBD3_K507_M1	1	1	NaN	NaN	8443.43	3870.89	4916.21	NaN
ACBD6	Q9BR61	168	_ENNIDHITK[GlyGly (K)]AIK_.3	ACBD6_K176_M1	1	1	757.509	1041.1	1251.4	1135.08	514.004	1057.79
ACBD6	Q9BR61	180	_SK[GlyGly (K)]NVDVNVK_.3	ACBD6_K181_M1	1	1	NaN	2031.51	NaN	NaN	1525.44	NaN
ACBD6	Q9BR61	85	_PSFFDFEGK[GlyGly (K)]QK_.3	ACBD6_K93_M1	1	1	3451.05	4371.79	2810.5	4441.78	3079.06	4255.26
ACCS	Q96QU6	385	_LK[GlyGly (K)]AAHTYVSEELR_.3;_LK[GlyGly (K)]AAHTYVSEELR_.4	ACCS_K386_M1	2	1	4118.2	2987.22	1340.29	3397.18	2628.21	NaN
ACCS	Q96QU6	435	_FLDNK[GlyGly (K)]VLLSFGK_.3	ACCS_K439_M1	1	1	1944.35	2467.24	1671.28	NaN	2053.01	NaN
ACD	A0A0C4DGT6;Q96AP0;Q96AP0-2;R4GNJ5	135;221;218;132	_VPGCNQDLDVQK[GlyGly (K)]K_.3	ACD_K146_M1	1	1	16126.9	13510.5	17450.8	15930.9	15883.5	19004.9
ACD	A0A0C4DGT6;Q96AP0;Q96AP0-2;R4GNJ5	368;454;451;365	_PSLEFK[GlyGly (K)]EFVGLPCK_.3	ACD_K373_M1	1	1	7192.78	9031.45	7677.7	8333.93	7538.64	9153.03
ACLY	P53396	996	_QHFPATPLLDYALEVEK[GlyGly (K)]ITTSK_.4	ACLY_K1012_M1	1	1	1268.81	1517.99	1025.63	2377.85	983.516	1503.36
ACLY	P53396	1066	_SM[Oxidation (M)]GFIGHYLDQK[GlyGly (K)]R_.3;_SM[Oxidation (M)]GFIGHYLDQK[GlyGly (K)]R_.4	ACLY_K1077_M1	2	1	12370.5	10185	16333.6	10673.3	12609.2	10366.1
ACLY	P53396	1079	_LK[GlyGly (K)]QGLYR_.2;_LK[GlyGly (K)]QGLYR_.3	ACLY_K1080_M1	2	1	28062.1	27008.1	29532.8	27019.9	30531.3	34684.5
ACLY	P53396	5	_AISEQTGK[GlyGly (K)]ELLYK_.3	ACLY_K12_M1	1	1	8046.8	7923.95	12195.2	7916.97	9506.89	9792.22
ACLY	P53396	128	_EGDYVLFHHEGGVDVGDVDAK[GlyGly (K)]AQK_.3;_EGDYVLFHHEGGVDVGDVDAK[GlyGly (K)]AQK_.4;_EGDYVLFHHEGGVDVGDVDAK[GlyGly (K)]AQK_.5	ACLY_K148_M1	3	1	34624.8	37757	26993.8	36400	30201.4	32452
ACLY	P53396	149	_AQK[GlyGly (K)]LLVGVDEK_.2	ACLY_K151_M1	1	1	901.068	1308.14	1264.84	1357.77	1038.2	NaN
ACLY	P53396	152	_LLVGVDEK[GlyGly (K)]LNPEDIK_.3	ACLY_K159_M1	1	1	44411.1	43423.8	45775.7	53706.8	44455.3	45394.9
ACLY	P53396	152	_LLVGVDEK[GlyGly (K)]LNPEDIK[GlyGly (K)]K_.4	ACLY_K159_M2	1	1	1885.29	3657.41	1724.19	4584.35	NaN	4079.43
ACLY	P53396	160	_LNPEDIK[GlyGly (K)]K_.2;_LNPEDIK[GlyGly (K)]K_.3	ACLY_K166_M1	2	1	33356.2	31758.3	32197.2	30638.7	34584	33210.8
ACLY	P53396	152	_LLVGVDEK[GlyGly (K)]LNPEDIK[GlyGly (K)]K_.4	ACLY_K166_M2	1	1	1885.29	3657.41	1724.19	4584.35	NaN	4079.43
ACLY	P53396	13	_ELLYK[GlyGly (K)]FICTTSAIQNR_.3	ACLY_K17_M1	1	1	4582.22	5086.12	4083.25	5014.32	4818.75	4524.08
ACLY	P53396	210	_DGVYVLDLAAK[GlyGly (K)]VDATADYICK_.3	ACLY_K220_M1	1	1	2112.29	3956.16	3977.31	3972.89	3279.91	3276.25
ACLY	P53396	221	_VDATADYICK[GlyGly (K)]VK_.2;_VDATADYICK[GlyGly (K)]VK_.3	ACLY_K230_M1	2	1	20488.8	18353.9	19817.6	17865	19045.8	22018.5
ACLY	P53396	245	_EAYPEEAYIADLDAK[GlyGly (K)]SGASLK_.3	ACLY_K259_M1	1	1	37864.9	35040.4	29594.2	44883.4	30513.4	35181.6
ACLY	P53396	260	_SGASLK[GlyGly (K)]LTLLNPK_.3	ACLY_K265_M1	1	1	25757.8	17252.2	15522.6	22730.9	23497.8	24214.9
ACLY	P53396	266	_LTLLNPK[GlyGly (K)]GR_.2;_LTLLNPK[GlyGly (K)]GR_.3	ACLY_K272_M1	2	1	13257.4	12752	13818.1	15016	21312	23146.7
ACLY	P53396	363	_DYQGPLK[GlyGly (K)]EHEVTIFVR_.3;_DYQGPLK[GlyGly (K)]EHEVTIFVR_.4	ACLY_K369_M1	2	1	47551.4	57480	71184	50613.8	40386.2	39384.2
ACLY	P53396	461	_ADEVAPAK[GlyGly (K)]K_.2;_ADEVAPAK[GlyGly (K)]K_.3	ACLY_K468_M1	2	1	31990	33106.3	16704.4	11177.5	38916.5	34593.6
ACLY	P53396	461	_ADEVAPAK[GlyGly (K)]K[GlyGly (K)]AK_.3	ACLY_K468_M2	1	1	594.656	NaN	1063.83	1979.19	2024.56	1021.48
ACLY	P53396	461	_ADEVAPAK[GlyGly (K)]K[GlyGly (K)]AK_.3	ACLY_K469_M2	1	1	594.656	NaN	1063.83	1979.19	2024.56	1021.48
ACLY	P53396	470	_AK[GlyGly (K)]PAM[Oxidation (M)]PQDSVPSPR_.3	ACLY_K471_M1	1	1	7852.36	7324.69	7075.45	6828.08	6195.76	5819.81
ACLY	P53396	522	_DEPSVAAM[Oxidation (M)]VYPFTGDHK[GlyGly (K)]QK_.3;_DEPSVAAM[Oxidation (M)]VYPFTGDHK[GlyGly (K)]QK_.4	ACLY_K538_M1	2	1	8416.44	7218.91	8958.92	8637.23	6745.71	5648.98
ACLY	P53396	541	_FYWGHK[GlyGly (K)]EILIPVFK_.3;_FYWGHK[GlyGly (K)]EILIPVFK_.4	ACLY_K546_M1	2	1	13786.5	13842.7	16773.7	15147.9	15210.4	14799.5
ACLY	P53396	547	_EILIPVFK[GlyGly (K)]NM[Oxidation (M)]ADAM[Oxidation (M)]R_.3	ACLY_K554_M1	1	1	19181.1	19179.8	29476.9	21360.7	14294.2	16821.3
ACLY	P53396	562	_K[GlyGly (K)]HPEVDVLINFASLR_.3;_K[GlyGly (K)]HPEVDVLINFASLR_.4	ACLY_K562_M1	2	1	9968.41	8181.49	9639.31	6484.84	6510.77	4673.41
ACLY	P53396	43	_LLQDHPWLLSQNLVVK[GlyGly (K)]PDQLIK_.4	ACLY_K58_M1	1	1	9845.46	10326.6	10454.5	8042.94	8293.49	9957.76
ACLY	P53396	613	_ADQK[GlyGly (K)]GVTIIGPATVGGIK_.3	ACLY_K616_M1	1	1	19362.5	21552	21502.2	20569.6	20324.7	16408.9
ACLY	P53396	617	_GVTIIGPATVGGIK[GlyGly (K)]PGCFK_.3	ACLY_K630_M1	1	1	84736.6	76125	72195.8	79712.4	82647	79066.9
ACLY	P53396	631	_PGCFK[GlyGly (K)]IGNTGGM[Oxidation (M)]LDNILASK_.3	ACLY_K635_M1	1	1	2290.72	3108.63	1825.04	3387.22	2557.97	2602.84
ACLY	P53396	636	_IGNTGGM[Oxidation (M)]LDNILASK[GlyGly (K)]LYR_.3	ACLY_K650_M1	1	1	15815.3	11686.8	12749.9	10884.7	11602.7	11143.5
ACLY	P53396	67	_GK[GlyGly (K)]LGLVGVNLTLDGVK_.3	ACLY_K68_M1	1	1	38128.5	28744.2	30970.1	31298.1	34107.6	32611.5
ACLY	P53396	704	_YQDTPGVK[GlyGly (K)]MIVVLGEIGGTEEYK_.3;_YQDTPGVK[GlyGly (K)]M[Oxidation (M)]IVVLGEIGGTEEYK_.3	ACLY_K711_M1	2	1	4778.89	4425.71	5229.54	3937.7	4930.48	3860.29
ACLY	P53396	776	_NQALK[GlyGly (K)]EAGVFVPR_.2;_NQALK[GlyGly (K)]EAGVFVPR_.3	ACLY_K780_M1	2	1	144047	116644	183695	117590	130972	123412
ACLY	P53396	836	_K[GlyGly (K)]PASFM[Oxidation (M)]TSICDER_.3	ACLY_K836_M1	1	1	12494.3	12456.6	11292.6	12605.3	NaN	9231.25
ACLY	P53396	916	_AGK[GlyGly (K)]DLVSSLTSGLLTIGDR_.3	ACLY_K918_M1	1	1	28259.8	33173.9	NaN	33919.5	NaN	34792.3
ACLY	P53396	935	_FGGALDAAAK[GlyGly (K)]M[Oxidation (M)]FSK_.3	ACLY_K944_M1	1	1	5265.69	6953.04	3567.69	7108.06	5523.87	5130.7
ACLY	P53396	945	_M[Oxidation (M)]FSK[GlyGly (K)]AFDSGIIPM[Oxidation (M)]EFVNK_.3	ACLY_K948_M1	1	1	21283.8	23256.8	29486.3	23597.8	21301.4	17031
ACLY	P53396	966	_EGK[GlyGly (K)]LIM[Oxidation (M)]GIGHR_.3	ACLY_K968_M1	1	1	7697.47	6263.35	5007.41	7476.71	6441.75	7837.76
ACLY	P53396	977	_VK[GlyGly (K)]SINNPDM[Oxidation (M)]R_.2;_VK[GlyGly (K)]SINNPDM[Oxidation (M)]R_.3	ACLY_K978_M1	2	1	11519.3	10836.7	10297.6	11028.8	8865.82	9331.66
ACLY	P53396	89	_LGQEATVGK[GlyGly (K)]ATGFLK_.2;_LGQEATVGK[GlyGly (K)]ATGFLK_.3	ACLY_K97_M1	2	1	52459.7	38273.1	63454.9	42981.1	47767.9	48230.5
ACLY	P53396	987	_VQILK[GlyGly (K)]DYVR_.2;_VQILK[GlyGly (K)]DYVR_.3	ACLY_K991_M1	2	1	64762.3	61681.5	56257.2	79042.9	71699.5	60464.4
ACO1	P21399	102	_DAVK[GlyGly (K)]K[GlyGly (K)]LGGDPEK_.3	ACO1_K105_M2	1	1	5194.02	4216.18	NaN	4133.32	5223.41	5083.35
ACO1	P21399	102	_DAVK[GlyGly (K)]K[GlyGly (K)]LGGDPEK_.3	ACO1_K106_M2	1	1	5194.02	4216.18	NaN	4133.32	5223.41	5083.35
ACO1	P21399	136;135	_ADSLQK[GlyGly (K)]NQDLEFER_.3;_RADSLQK[GlyGly (K)]NQDLEFER_.3	ACO1_K141_M1	2	1	5485.61	5362.69	4895.15	6376.87	6146.83	4521.21
ACO1	P21399	247	_LM[Oxidation (M)]GK[GlyGly (K)]PHPLVTSTDIVLTITK_.4	ACO1_K250_M1	1	1	NaN	1184.99	624.308	1183.94	824.264	1734.18
ACO1	P21399	21	_FFNLNK[GlyGly (K)]LEDSR_.2;_FFNLNK[GlyGly (K)]LEDSR_.3	ACO1_K26_M1	2	1	14926.9	9326.01	10870.1	18440.7	14061.1	11557.5
ACO1	P21399	380	_VAVSDM[Oxidation (M)]K[GlyGly (K)]K_.2	ACO1_K386_M1	1	1	1080.19	1234.07	NaN	1986.58	3392.6	1283.66
ACO1	P21399	49	_NCDEFLVK[GlyGly (K)]K_.3	ACO1_K56_M1	1	1	1950.33	2043.68	2653.7	1757.35	2063.08	1864.69
ACO1	P21399	568	_IDFEK[GlyGly (K)]EPLGVNAK_.3	ACO1_K572_M1	1	1	2447.88	2211.12	2524.31	2397.08	1638	NaN
ACO1	P21399	573	_EPLGVNAK[GlyGly (K)]GQQVFLK_.3	ACO1_K580_M1	1	1	10525.6	9155.52	13313.5	11853.3	10223.9	11747.7
ACO1	P21399	611	_EVYQK[GlyGly (K)]IETVNESWNALATPSDK_.3	ACO1_K615_M1	1	1	3468.25	2882.98	2781.16	3679.85	2507.09	3661.12
ACO1	P21399	640	_STYIK[GlyGly (K)]SPPFFENLTLDLQPPK_.3	ACO1_K644_M1	1	1	8777.99	7868.93	7241.3	8638.64	7527.15	7528.69
ACO1	P21399	733	_FLNK[GlyGly (K)]QAPQTIHLPSGEILDVFDAAER_.4	ACO1_K736_M1	1	1	29044.5	31367.6	40785.8	38600.6	27531.6	37470.1
ACO1	P21399	759	_YQQAGLPLIVLAGK[GlyGly (K)]EYGAGSSR_.3	ACO1_K772_M1	1	1	4752.2	3951.46	4102.14	4489.98	2850.19	3361.9
ACO1	P21399	781	_DWAAK[GlyGly (K)]GPFLLGIK_.3	ACO1_K785_M1	1	1	5214.83	4601.72	6070.26	5503.87	3156.18	3704.48
ACO1	P21399	786	_GPFLLGIK[GlyGly (K)]AVLAESYER_.3	ACO1_K793_M1	1	1	2766.53	1959.73	2807.82	1273.18	3120.84	2784.65
ACO1	P21399	73	_NIEVPFK[GlyGly (K)]PAR_.3	ACO1_K79_M1	1	1	15750.7	16673.8	11519.4	17331.6	18906	17758
ACO1	P21399	835	_YTIIIPENLK[GlyGly (K)]PQM[Oxidation (M)]K_.3	ACO1_K844_M1	1	1	NaN	NaN	NaN	NaN	9882.88	9075.26
ACO1	P21399	849	_VQVK[GlyGly (K)]LDTGK_.2	ACO1_K852_M1	1	1	NaN	729.259	NaN	706.438	NaN	NaN
ACO1	P21399	853	_LDTGK[GlyGly (K)]TFQAVM[Oxidation (M)]R_.3	ACO1_K857_M1	1	1	3131.97	2849.74	NaN	2502.87	1470.38	NaN
ACO2	Q99798	143	_AK[GlyGly (K)]DINQEVYNFLATAGAK_.3	ACO2_K144_M1	1	1	1812.45	7398.77	NaN	NaN	NaN	4411.52
ACO2	Q99798	396	_SAAVAK[GlyGly (K)]QALAHGLK_.3	ACO2_K401_M1	1	1	2357.04	3186.26	2920.1	2107.03	2240.84	2120.99
ACO2	Q99798	507	_FNPETDYLTGTDGK[GlyGly (K)]K_.3	ACO2_K520_M1	1	1	2731.43	NaN	1213.22	2275.83	1828.62	1981.48
ACO2	Q99798	724	_LTIQGLK[GlyGly (K)]DFTPGK_.3	ACO2_K730_M1	1	1	NaN	4537.35	5161.05	3229.03	3939.26	2547.87
ACOT13	Q9NPJ3;Q9NPJ3-2	112;89	_TLAFTSVDLTNK[GlyGly (K)]ATGK_.3	ACOT13_K123_M1	1	1	2216.58	NaN	NaN	NaN	630.319	1298.3
ACOT13	Q9NPJ3;Q9NPJ3-2	28;5	_ITLVSAAPGK[GlyGly (K)]VICEM[Oxidation (M)]K_.3	ACOT13_K37_M1	1	1	577.814	NaN	NaN	950.73	NaN	2621.2
ACOT1	Q86TX2	223	_GPGVGLLGISK[GlyGly (K)]GGELCLSM[Oxidation (M)]ASFLK_.3	ACOT1_K233_M1	1	1	315.379	433.25	NaN	848.092	902.232	667.28
ACOT1	Q86TX2	267	_YK[GlyGly (K)]GETLPPVGVNR_.3	ACOT1_K268_M1	1	1	36710.5	37399.7	27985.2	35968.4	29548.8	28952.6
ACOT1	Q86TX2	287	_DGYADIVDVLNSPLEGPDQK[GlyGly (K)]SFIPVER_.3	ACOT1_K306_M1	1	1	13228.8	14332.4	14711.1	21383.2	15609.8	22459.7
ACOT1	Q86TX2	331	_SEFYANEACK[GlyGly (K)]R_.3	ACOT1_K340_M1	1	1	2931.68	2704.72	2434.2	2858.76	2765.02	3221.89
ACOT1	Q86TX2	349	_K[GlyGly (K)]PQIICYPETGHYIEPPYFPLCR_.4	ACOT1_K349_M1	1	1	NaN	5152.2	7628.98	NaN	NaN	3769.97
ACOT1	Q86TX2	390	_AHAM[Oxidation (M)]AQVDAWK[GlyGly (K)]QLQTFFHK_.4	ACOT1_K400_M1	1	1	1324.08	1217.55	NaN	NaN	NaN	NaN
ACOT1	Q86TX2	40	_DEK[GlyGly (K)]GALFQAHAR_.3	ACOT1_K42_M1	1	1	1025.74	1439.06	773.964	1084.11	1069.78	NaN
ACOT7	O00154;O00154-4;O00154-6;O00154-7	158;116;107;148	_ATLWYVPLSLK[GlyGly (K)]NVDK_.3	ACOT7_K168_M1	1	1	1941.82	NaN	NaN	2270.72	1369.38	856.253
ACOT7	O00154;O00154-4;O00154-6;O00154-7	194;152;143;184	_YEAQK[GlyGly (K)]LER_.2	ACOT7_K198_M1	1	1	NaN	1416.77	1567.73	1375.08	1440.31	1576.22
ACOT8	O14734	164	_DPNLQK[GlyGly (K)]R_.2	ACOT8_K169_M1	1	1	2307.85	3305.04	2837.73	2541.9	2234.1	2960.11
ACOT8	O14734	178	_IAAQEVPIEIK[GlyGly (K)]PVNPSPLSQLQR_.3	ACOT8_K188_M1	1	1	3008.66	NaN	3743.79	3375.41	2799.11	NaN
ACOT8	O14734	310	_VK[GlyGly (K)]PQVSESK_.2	ACOT8_K311_M1	1	1	NaN	2352.76	NaN	1572.4	969.255	NaN
ACOT9	Q9Y305	102	_EK[GlyGly (K)]YLTVQNTVR_.3	ACOT9_K103_M1	1	1	2537.72	2276.32	NaN	NaN	NaN	NaN
ACOT9	Q9Y305	293	_LK[GlyGly (K)]SLEICHPQER_.3;_LK[GlyGly (K)]SLEICHPQER_.4	ACOT9_K294_M1	2	1	3064.24	3323.63	4133.73	2852.32	3257.02	2982
ACOX1	Q15067-2;Q15067-3	256;218	_YAQVK[GlyGly (K)]PDGTYVK_.3	ACOX1_K260_M1	1	1	1085.62	526.804	NaN	893.941	943.508	NaN
ACOX1	Q15067-2;Q15067-3	543;505	_LLK[GlyGly (K)]IQDK_.2	ACOX1_K545_M1	1	1	1968.99	5872.19	1936.23	2079.87	2322.18	3239.27
ACOX3	O15254;O15254-2	235	_TLLPM[Oxidation (M)]PGVM[Oxidation (M)]VGDIGK[GlyGly (K)]K_.3	ACOX3_K249_M1	1	1	5066.11	5338.37	NaN	3925.43	4011.76	2693.22
ACOX3	O15254;O15254-2	277	_M[Oxidation (M)]GDVTPEGTYVSPFK[GlyGly (K)]DVR_.3	ACOX3_K291_M1	1	1	6466.51	7666.21	12253.9	8290.75	6490.24	6285.3
ACOX3	O15254;O15254-2	481	_SPLK[GlyGly (K)]SVDFLDAYPGILDQK_.3	ACOX3_K484_M1	1	1	NaN	4090.92	5818.72	5186.02	4695.7	5367.54
ACOX3	O15254;O15254-2	64	_SPGADLSLEK[GlyGly (K)]YR_.3	ACOX3_K73_M1	1	1	798.419	758.837	NaN	1422.15	1327.59	NaN
ACP1	P24666;P24666-2;P24666-3	112;78	_AK[GlyGly (K)]IELLGSYDPQK_.3	ACP1_K113_M1	1	1	8683.1	6737.93	8316.83	7640.15	7185.79	6393.51
ACP1	P24666;P24666-2;P24666-3	152;118	_AFLEK[GlyGly (K)]AH_.2	ACP1_K156_M1	1	1	3858.59	4068	3716.77	2880.27	3837.1	4174.31
ACP2	P11117	151	_LLK[GlyGly (K)]FPLGPCPR_.3	ACP2_K153_M1	1	1	8730.6	9176.64	14550.3	7926.89	11347.1	12102.7
ACP2	P11117	235	_LK[GlyGly (K)]DFSFR_.2	ACP2_K236_M1	1	1	NaN	2245.33	NaN	NaN	1736.81	NaN
ACP6	Q9NPH0;X5D289	220	_QTASLQPGISEDLK[GlyGly (K)]K_.3	ACP6_K233_M1	1	1	3265.77	3465.71	NaN	2878.78	2834.56	3206.88
ACSL1	B7Z3Z9;E7EPM6;P33121;P33121-3	217;354;388	_WLLDFASK[GlyGly (K)]R_.3	ACSL1_K224_M1	1	1	3207.6	2956.13	1948.82	2900.1	2619.77	1430.37
ACSL1	B7Z3Z9;E7EPM6;P33121;P33121-3	341;478;512	_GPNVFQGYLK[GlyGly (K)]DPAK_.3	ACSL1_K350_M1	1	1	4510.65	4551.45	6005.17	5330.15	4499.54	5714.91
ACSL1	B7Z3Z9;E7EPM6;P33121;P33121-3	37;174;208	_LLLEGVENK[GlyGly (K)]LIPGLK_.3	ACSL1_K45_M1	1	1	5095.21	4409.02	4303.18	5473.21	5513.61	5673.36
ACSL3	O95573	109	_EVLNEEDEVQPNGK[GlyGly (K)]IFK_.3	ACSL3_K122_M1	1	1	2671.95	3139.56	5903.33	4088.49	3055.31	3094.9
ACSL3	O95573	215	_ELLQTK[GlyGly (K)]LK_.2	ACSL3_K220_M1	1	1	5363.32	4262.46	6048.96	3958.37	4654.7	4325.76
ACSL3	O95573	221	_LK[GlyGly (K)]DIVSLVPR_.3	ACSL3_K222_M1	1	1	7480.29	9019.16	8321.87	7943.57	7046.67	6576.27
ACSL3	O95573	233	_HIITVDGK[GlyGly (K)]PPTWSEFPK_.4	ACSL3_K240_M1	1	1	594.699	941.516	NaN	654.366	NaN	NaN
ACSL3	O95573	349	_IGYSSPQTLADQSSK[GlyGly (K)]IK_.3	ACSL3_K363_M1	1	1	4941.9	4912.94	4744.58	3783.23	4145.05	3377.61
ACSL3	O95573	417	_M[Oxidation (M)]EQISK[GlyGly (K)]GR_.2;_M[Oxidation (M)]EQISK[GlyGly (K)]GR_.3	ACSL3_K422_M1	2	1	13783.1	4702.71	11276.8	16018.7	12754	10407.1
ACSL3	O95573	497	_VGAPLVCCEIK[GlyGly (K)]LK_.3	ACSL3_K507_M1	1	1	6284.67	5790.67	6427.2	5141.05	5389.68	5024.46
ACSL3	O95573	526	_GEILIGGQSVTM[Oxidation (M)]GYYK[GlyGly (K)]NEAK_.3	ACSL3_K541_M1	1	1	NaN	3219.52	1987.82	NaN	NaN	2067.08
ACSL3	O95573	546	_TK[GlyGly (K)]ADFFEDENGQR_.3	ACSL3_K547_M1	1	1	10355.7	9537.88	13612.1	12436.9	10292.3	8058.65
ACSL3	O95573	59	_PVNSK[GlyGly (K)]PDSAYR_.3	ACSL3_K63_M1	1	1	NaN	4628.88	NaN	2778.12	NaN	3816.48
ACSL3	O95573	704	_ELK[GlyGly (K)]THYQADIER_.3;_ELK[GlyGly (K)]THYQADIER_.4	ACSL3_K706_M1	2	1	3706.01	3240.09	3999.64	3320.8	2397.54	3794.85
ACSL3	O95573	91	_VFTYAK[GlyGly (K)]NK_.2;_VFTYAK[GlyGly (K)]NK_.3	ACSL3_K96_M1	2	1	7764.17	7443.29	7324.59	6826.64	7664.93	7607.84
ACSL4	O60488;O60488-2	100;59	_EILSEENEM[Oxidation (M)]QPNGK[GlyGly (K)]VFK_.3	ACSL4_K113_M1	1	1	NaN	NaN	NaN	198.377	126.204	NaN
ACSL4	O60488;O60488-2	224;183	_HIIYVDNK[GlyGly (K)]AINK_.3	ACSL4_K231_M1	1	1	1090.19	1953.1	NaN	1651.72	1708.3	1590.76
ACSL4	O60488;O60488-2	340;299	_IGYSSPLTLSDQSSK[GlyGly (K)]IK_.3	ACSL4_K354_M1	1	1	5351.69	5451.43	4670.73	4812.91	4866.25	5110.35
ACSL4	O60488;O60488-2	358;317	_GSK[GlyGly (K)]GDCTVLK_.3	ACSL4_K360_M1	1	1	1975.23	1350.7	1050.58	1187.17	NaN	2592.83
ACSL4	O60488;O60488-2	398;357	_TLFK[GlyGly (K)]IGYDYK_.2;_TLFK[GlyGly (K)]IGYDYK_.3	ACSL4_K401_M1	2	1	11955.8	10974.2	9391.56	9746.66	12795	11347
ACSL4	O60488;O60488-2	414;373	_GYDAPLCNLLLFK[GlyGly (K)]K_.3	ACSL4_K426_M1	1	1	1206.6	1215.65	NaN	1628.74	NaN	NaN
ACSL4	O60488;O60488-2	488;447	_VGAPLICCEIK[GlyGly (K)]LK_.3	ACSL4_K498_M1	1	1	14309.8	19036.3	17014.1	18221.3	16281.5	15186.3
ACSL4	O60488;O60488-2	517;476	_GEIVIGGQNISM[Oxidation (M)]GYFK[GlyGly (K)]NEEK_.3	ACSL4_K532_M1	1	1	900.588	NaN	2045.67	1611.49	NaN	NaN
ACSL4	O60488;O60488-2	533;492	_NEEK[GlyGly (K)]TAEDYSVDENGQR_.3	ACSL4_K536_M1	1	1	NaN	NaN	551.029	274.686	NaN	NaN
ACSL4	O60488;O60488-2	577;536	_LQAGEYVSLGK[GlyGly (K)]VEAALK_.3	ACSL4_K587_M1	1	1	3705.96	3694.23	3913.31	3418.42	2666.87	3256.04
ACSL4	O60488;O60488-2	607;566	_SDQSYVISFVVPNQK[GlyGly (K)]R_.3	ACSL4_K621_M1	1	1	4257.68	NaN	4669.89	4532.03	3671.13	3510.57
ACSL4	O60488;O60488-2	655;614	_EAANAM[Oxidation (M)]K[GlyGly (K)]LER_.2;_EAANAM[Oxidation (M)]K[GlyGly (K)]LER_.3	ACSL4_K661_M1	2	1	7737.41	7701.38	6013.13	7417.01	8894.9	9091.26
ACSL4	O60488;O60488-2	665;624	_FEIPIK[GlyGly (K)]VR_.3	ACSL4_K670_M1	1	1	19476.4	11895.8	8819.04	15670.2	17103.3	5815.86
ACSL4	O60488;O60488-2	698;657	_NHYLK[GlyGly (K)]DIER_.3	ACSL4_K702_M1	1	1	8451.27	8910.21	7778.86	6855	8809.82	9833.55
ACSL4	O60488;O60488-2	82;41	_LFDHAVSK[GlyGly (K)]FGK_.3	ACSL4_K89_M1	1	1	1908.84	1170.58	NaN	1326.11	1816.69	1006.95
ACSS2	Q9NR19;Q9NR19-2	223	_LVNLK[GlyGly (K)]ELADEALQK_.3	ACSS2_K227_M1	1	1	NaN	917.892	981.301	593.125	NaN	705.032
ACSS2	Q9NR19;Q9NR19-2	256	_AELGM[Oxidation (M)]GDSTSQSPPIK[GlyGly (K)]R_.3	ACSS2_K271_M1	1	1	4186.39	4361.14	4264.02	5043.82	4533.77	3778.76
ACSS2	Q9NR19;Q9NR19-2	419;432	_FGDEPVTK[GlyGly (K)]HSR_.4	ACSS2_K426_M1	1	1	1895.7	1182.89	NaN	718.628	NaN	NaN
ACTB;ACTG1	P60709;P63261	96	_VAPEEHPVLLTEAPLNPK[GlyGly (K)]ANR_.3;_VAPEEHPVLLTEAPLNPK[GlyGly (K)]ANR_.4	ACTB_K113_M1	2	1	523184	653719	582276	669554	475637	534387
ACTB;ACTG1	P60709;P63261	117	_EK[GlyGly (K)]M[Oxidation (M)]TQIM[Oxidation (M)]FETFNTPAM[Oxidation (M)]YVAIQAVLSLYASGR_.3;_EK[GlyGly (K)]M[Oxidation (M)]TQIM[Oxidation (M)]FETFNTPAM[Oxidation (M)]YVAIQAVLSLYASGR_.4	ACTB_K118_M1	2	1	1934.23	NaN	2678.65	NaN	NaN	1235.19
ACTB;ACTG1	P60709;P63261	184	_DLTDYLMK[GlyGly (K)]ILTER_.3;_DLTDYLM[Oxidation (M)]K[GlyGly (K)]ILTER_.2;_DLTDYLM[Oxidation (M)]K[GlyGly (K)]ILTER_.3	ACTB_K191_M1	3	1	340893	314884	368892	331559	346146	458368
ACTB;ACTG1	P60709;P63261	207	_EIVRDIK[GlyGly (K)]EK_.3	ACTB_K213_M1	1	1	NaN	1105.61	NaN	746.565	NaN	NaN
ACTB;ACTG1	P60709;P63261	211	_DIK[GlyGly (K)]EK[GlyGly (K)]LCYVALDFEQEM[Oxidation (M)]ATAASSSSLEK_.4	ACTB_K213_M2	1	1	6875.95	6437.15	5300.72	6912.58	6183.24	5286.09
ACTB;ACTG1	P60709;P63261	214	_EK[GlyGly (K)]LCYVALDFEQEM[Oxidation (M)]ATAASSSSLEK_.3	ACTB_K215_M1	1	1	47024	36894.6	67341.5	54782.2	22587.7	47353.3
ACTB;ACTG1	P60709;P63261	211	_DIK[GlyGly (K)]EK[GlyGly (K)]LCYVALDFEQEM[Oxidation (M)]ATAASSSSLEK_.4	ACTB_K215_M2	1	1	6875.95	6437.15	5300.72	6912.58	6183.24	5286.09
ACTB;ACTG1	P60709;P63261	216	_LCYVALDFEQEM[Oxidation (M)]ATAASSSSLEK[GlyGly (K)]SYELPDGQVITIGNER_.4	ACTB_K238_M1	1	1	56210.2	47188.2	73125.1	63858.1	56055.8	59653.2
ACTB;ACTG1	P60709;P63261	257	_CPEALFQPSFLGM[Oxidation (M)]ESCGIHETTFNSIMK[GlyGly (K)]CDVDIR_.4;_CPEALFQPSFLGM[Oxidation (M)]ESCGIHETTFNSIM[Oxidation (M)]K[GlyGly (K)]CDVDIR_.4	ACTB_K284_M1	2	1	6533.08	19407.5	26133.1	28215.6	20119.4	30122.8
ACTB;ACTG1	P60709;P63261	291	_K[GlyGly (K)]DLYANTVLSGGTTM[Oxidation (M)]YPGIADR_.3	ACTB_K291_M1	1	1	35841.1	41077.8	45711.9	54679	36660.8	41493.6
ACTB;ACTG1	P60709;P63261	313	_MQK[GlyGly (K)]EITALAPSTM[Oxidation (M)]K_.3;_M[Oxidation (M)]QK[GlyGly (K)]EITALAPSTM[Oxidation (M)]K_.2;_M[Oxidation (M)]QK[GlyGly (K)]EITALAPSTM[Oxidation (M)]K_.3	ACTB_K315_M1	3	1	346343	357638	306872	343028	315253	332624
ACTB;ACTG1	P60709;P63261	313	_M[Oxidation (M)]QK[GlyGly (K)]EITALAPSTM[Oxidation (M)]K[GlyGly (K)]IK_.3;_M[Oxidation (M)]QK[GlyGly (K)]EITALAPSTM[Oxidation (M)]K[GlyGly (K)]IK_.4	ACTB_K315_M2	2	1	60478.9	68491.8	76275.3	65276	66576.2	58114.3
ACTB;ACTG1	P60709;P63261	316	_EITALAPSTM[Oxidation (M)]K[GlyGly (K)]IK_.2;_EITALAPSTM[Oxidation (M)]K[GlyGly (K)]IK_.3	ACTB_K326_M1	2	1	715718	820954	937484	693334	744229	665763
ACTB;ACTG1	P60709;P63261	316;313	_EITALAPSTM[Oxidation (M)]K[GlyGly (K)]IK[GlyGly (K)]IIAPPER_.4;_M[Oxidation (M)]QK[GlyGly (K)]EITALAPSTM[Oxidation (M)]K[GlyGly (K)]IK_.3;_M[Oxidation (M)]QK[GlyGly (K)]EITALAPSTM[Oxidation (M)]K[GlyGly (K)]IK_.4	ACTB_K326_M2	3	1	73377.7	81257.9	97409.9	82653.8	79902.5	61292.8
ACTB;ACTG1	P60709;P63261	327	_IK[GlyGly (K)]IIAPPER_.2;_IK[GlyGly (K)]IIAPPER_.3	ACTB_K328_M1	2	1	617488	718676	524011	647537	589979	793913
ACTB;ACTG1	P60709;P63261	316	_EITALAPSTM[Oxidation (M)]K[GlyGly (K)]IK[GlyGly (K)]IIAPPER_.4	ACTB_K328_M2	1	1	12898.8	12766.1	21134.6	17377.8	13326.2	3178.51
ACTB;ACTG1	P60709;P63261	40	_HQGVMVGM[Oxidation (M)]GQK[GlyGly (K)]DSYVGDEAQSK_.4;_HQGVM[Oxidation (M)]VGMGQK[GlyGly (K)]DSYVGDEAQSK_.4;_HQGVM[Oxidation (M)]VGM[Oxidation (M)]GQK[GlyGly (K)]DSYVGDEAQSK_.3;_HQGVM[Oxidation (M)]VGM[Oxidation (M)]GQK[GlyGly (K)]DSYVGDEAQSK_.4	ACTB_K50_M1	4	1	110131	127510	116343	109706	95897.7	84604.8
ACTB;ACTG1	P60709;P63261	40	_HQGVM[Oxidation (M)]VGM[Oxidation (M)]GQK[GlyGly (K)]DSYVGDEAQSK[GlyGly (K)]R_.4;_HQGVM[Oxidation (M)]VGM[Oxidation (M)]GQK[GlyGly (K)]DSYVGDEAQSK[GlyGly (K)]R_.5	ACTB_K50_M2	2	1	40078.5	33237.1	34785.1	29798.2	32446.3	31266.7
ACTB;ACTG1	P60709;P63261	51	_DSYVGDEAQSK[GlyGly (K)]R_.2;_DSYVGDEAQSK[GlyGly (K)]R_.3	ACTB_K61_M1	2	1	541277	449678	501241	535822	491440	436118
ACTB;ACTG1	P60709;P63261	40	_HQGVM[Oxidation (M)]VGM[Oxidation (M)]GQK[GlyGly (K)]DSYVGDEAQSK[GlyGly (K)]R_.4;_HQGVM[Oxidation (M)]VGM[Oxidation (M)]GQK[GlyGly (K)]DSYVGDEAQSK[GlyGly (K)]R_.5	ACTB_K61_M2	2	1	40078.5	33237.1	34785.1	29798.2	32446.3	31266.7
ACTC1	P68032	98	_VAPEEHPTLLTEAPLNPK[GlyGly (K)]ANR_.4	ACTC1_K115_M1	1	1	416248	508584	502852	NaN	NaN	NaN
ACTC1	P68032	65	_GILTLK[GlyGly (K)]YPIEHGIITNWDDM[Oxidation (M)]EK_.3;_GILTLK[GlyGly (K)]YPIEHGIITNWDDM[Oxidation (M)]EK_.4	ACTC1_K70_M1	2	1	48514.3	41263.9	39084.9	47359.4	48303.2	36239
ACTC1	P68032	71	_YPIEHGIITNWDDM[Oxidation (M)]EK[GlyGly (K)]IWHHTFYNELR_.4;_YPIEHGIITNWDDM[Oxidation (M)]EK[GlyGly (K)]IWHHTFYNELR_.5	ACTC1_K86_M1	2	1	8694.85	8600.61	8091.26	4323.72	6666.68	4622.29
ACTL6A	O96019;O96019-2	165;123	_STGLILDSGATHTTAIPVHDGYVLQQGIVK[GlyGly (K)]SPLAGDFITM[Oxidation (M)]QCR_.5	ACTL6A_K194_M1	1	1	9512.35	13198.8	NaN	10719.2	5482.61	NaN
ACTL6A	O96019;O96019-2	231;189	_EGSPANWK[GlyGly (K)]R_.3	ACTL6A_K238_M1	1	1	2873.79	2677.17	2248.07	2272.43	1707.86	NaN
ACTL6A	O96019;O96019-2	241;199	_EK[GlyGly (K)]LPQVTR_.2;_EK[GlyGly (K)]LPQVTR_.3	ACTL6A_K242_M1	2	1	20396.4	22827.7	20529.3	21549.2	19299.8	20223.9
ACTL6A	O96019;O96019-2	302;260	_LK[GlyGly (K)]IPEGLFDPSNVK_.3	ACTL6A_K303_M1	1	1	84590.5	84532.2	97361.9	89108.3	81121.8	90026.6
ACTL6A	O96019;O96019-2	367;325	_ELSQK[GlyGly (K)]TPPSM[Oxidation (M)]R_.2;_ELSQK[GlyGly (K)]TPPSM[Oxidation (M)]R_.3	ACTL6A_K371_M1	2	1	18069.4	22379.3	15278.1	15319.6	12376.2	15221.1
ACTL6A	O96019;O96019-2	378;336	_LK[GlyGly (K)]LIANNTTVER_.2;_LK[GlyGly (K)]LIANNTTVER_.3	ACTL6A_K379_M1	2	1	9415.57	9842.64	11829.3	9386.32	9170.39	11243.2
ACTL6A	O96019;O96019-2	414;372	_QEYEEGGK[GlyGly (K)]QCVER_.3	ACTL6A_K421_M1	1	1	3312.47	3308.94	3707.53	3948.15	1788.66	2184.83
ACTL6A	O96019;O96019-2	61;19	_GK[GlyGly (K)]QGGPTYYIDTNALR_.3	ACTL6A_K62_M1	1	1	20601.8	21794.6	25742.5	24430.4	20636.2	21416
ACTN4	O43707	324	_TIQEM[Oxidation (M)]QQK[GlyGly (K)]LEDFR_.3	ACTN4_K331_M1	1	1	NaN	1121.56	NaN	951.981	1019.64	NaN
ACTN4	O43707	347	_VQEK[GlyGly (K)]CQLEINFNTLQTK_.3	ACTN4_K350_M1	1	1	3135.11	2231.12	3353.28	2091.76	1793.34	2290.74
ACTN4	O43707	411	_LDHLAEK[GlyGly (K)]FR_.3	ACTN4_K417_M1	1	1	3531.44	NaN	2808.26	4395.12	NaN	NaN
ACTN4	O43707	420	_QK[GlyGly (K)]ASIHEAWTDGK_.3	ACTN4_K421_M1	1	1	NaN	1422.05	1119.04	NaN	720.408	396.178
ACTR10	Q9NZ32	170	_ALHK[GlyGly (K)]ELETQLLEQCTVDTSVAK_.3;_ALHK[GlyGly (K)]ELETQLLEQCTVDTSVAK_.4	ACTR10_K173_M1	2	1	2003.85	2865.7	2140.14	3014.12	2665.67	2288.49
ACTR10	Q9NZ32	192	_EQSLPSVM[Oxidation (M)]GSVPEGVLEDIK[GlyGly (K)]AR_.3	ACTR10_K211_M1	1	1	9190.75	8519.38	10049.4	12064.1	7656.41	7974.41
ACTR10	Q9NZ32	214	_TCFVSDLK[GlyGly (K)]R_.2;_TCFVSDLK[GlyGly (K)]R_.3	ACTR10_K221_M1	2	1	10230.8	12176.7	7385.72	10273.4	14421.7	10128.5
ACTR10	Q9NZ32	223	_GLK[GlyGly (K)]IQAAK_.2	ACTR10_K225_M1	1	1	612.739	1081.46	NaN	NaN	NaN	NaN
ACTR10	Q9NZ32	14	_TAVVIDLGEAFTK[GlyGly (K)]CGFAGETGPR_.3	ACTR10_K26_M1	1	1	7934.77	8843.13	9781.14	7634.78	7187.97	6178.6
ACTR10	Q9NZ32	372	_SVSK[GlyGly (K)]EYYNQTGR_.2;_SVSK[GlyGly (K)]EYYNQTGR_.3	ACTR10_K375_M1	2	1	3919.95	3015.75	2405.34	3417.47	3093.59	2443.17
ACTR1A	P61163	200	_K[GlyGly (K)]EGYDFHSSSEFEIVK[GlyGly (K)]AIK_.4	ACTR1A_K200_M2	1	1	NaN	935.545	NaN	NaN	NaN	1459.27
ACTR1A	P61163	200	_K[GlyGly (K)]EGYDFHSSSEFEIVK[GlyGly (K)]AIK_.4	ACTR1A_K215_M2	1	1	NaN	935.545	NaN	NaN	NaN	1459.27
ACTR1A	P61163	221	_ACYLSINPQK[GlyGly (K)]DETLETEK_.3	ACTR1A_K230_M1	1	1	1633.53	3078.2	3264.09	3838.76	2034.03	3250.67
ACTR1A	P61163	293	_TLFSNIVLSGGSTLFK[GlyGly (K)]GFGDR_.3	ACTR1A_K308_M1	1	1	NaN	1332.83	NaN	NaN	1168	NaN
ACTR1A	P61163	314	_LLSEVK[GlyGly (K)]K_.2	ACTR1A_K319_M1	1	1	4713.08	5263.85	4028.61	4333.41	4037.93	4858.91
ACTR1A	P61163	321	_LAPK[GlyGly (K)]DVK_.2	ACTR1A_K324_M1	1	1	2059.12	767.458	NaN	NaN	NaN	NaN
ACTR1A	P61163	23	_AGFAGDQIPK[GlyGly (K)]YCFPNYVGR_.3	ACTR1A_K32_M1	1	1	4463.68	4454.8	2665.06	3671.16	3575.58	2637.08
ACTR1A	P61163	73	_YPM[Oxidation (M)]EHGIVK[GlyGly (K)]DWNDM[Oxidation (M)]ER_.4	ACTR1A_K81_M1	1	1	1027.81	NaN	577.766	NaN	NaN	NaN
ACTR1A	P61163	89	_IWQYVYSK[GlyGly (K)]DQLQTFSEEHPVLLTEAPLNPR_.4	ACTR1A_K96_M1	1	1	10875.8	10230.6	10521.9	10916.5	7888.88	6973.5
ACTR2	P61160	104	_NCK[GlyGly (K)]ILLTEPPM[Oxidation (M)]NPTK_.2;_NCK[GlyGly (K)]ILLTEPPM[Oxidation (M)]NPTK_.3	ACTR2_K106_M1	2	1	79613.5	66928.6	71858.8	78989	66058.2	59712.2
ACTR2	P61160	107	_ILLTEPPM[Oxidation (M)]NPTK[GlyGly (K)]NR_.2;_ILLTEPPM[Oxidation (M)]NPTK[GlyGly (K)]NR_.3	ACTR2_K118_M1	2	1	217019	221354	199008	214446	196421	175509
ACTR2	P61160	8	_VVVCDNGTGFVK[GlyGly (K)]CGYAGSNFPEHIFPALVGR_.4	ACTR2_K19_M1	1	1	14251.1	14767.8	14832.6	13993.7	13539.1	11990.6
ACTR2	P61160	220	_LCYVGYNIEQEQK[GlyGly (K)]LALETTVLVESYTLPDGR_.3	ACTR2_K232_M1	1	1	2924.9	2739.3	NaN	2422.5	2087.14	1690.4
ACTR2	P61160	251	_IIK[GlyGly (K)]VGGER_.2;_IIK[GlyGly (K)]VGGER_.3	ACTR2_K253_M1	2	1	176517	188972	165168	165543	150319	174976
ACTR2	P61160	295	_SEFYK[GlyGly (K)]HIVLSGGSTM[Oxidation (M)]YPGLPSR_.3;_SEFYK[GlyGly (K)]HIVLSGGSTM[Oxidation (M)]YPGLPSR_.4	ACTR2_K299_M1	2	1	73435.7	76398.9	100384	74885.6	58518.1	66037.2
ACTR2	P61160	320	_ELK[GlyGly (K)]QLYLER_.2;_ELK[GlyGly (K)]QLYLER_.3	ACTR2_K322_M1	2	1	121519	147521	95688.5	134951	149852	138918
ACTR2	P61160	329	_VLK[GlyGly (K)]GDVEK_.2	ACTR2_K331_M1	1	1	27161.1	24959.7	32971.2	39508.2	35534	52182
ACTR2	P61160	329	_VLK[GlyGly (K)]GDVEK[GlyGly (K)]LSK_.3;_VLK[GlyGly (K)]GDVEK[GlyGly (K)]LSK_.4	ACTR2_K331_M2	2	1	1504.36	1494.33	913.222	1533.47	1084.44	2345.24
ACTR2	P61160	332	_GDVEK[GlyGly (K)]LSK_.2	ACTR2_K336_M1	1	1	36263.9	35648.5	42197.7	45061.9	25686.1	51719.1
ACTR2	P61160	332;329	_GDVEK[GlyGly (K)]LSK[GlyGly (K)]FK_.3;_VLK[GlyGly (K)]GDVEK[GlyGly (K)]LSK_.3;_VLK[GlyGly (K)]GDVEK[GlyGly (K)]LSK_.4	ACTR2_K336_M2	3	1	4761.5	4619.98	3897.25	4837.66	4704.64	5310.24
ACTR2	P61160	332	_GDVEK[GlyGly (K)]LSK[GlyGly (K)]FK_.3	ACTR2_K339_M2	1	1	3290.34	3160.94	2819.55	3338.36	3620.2	3061.46
ACTR2	P61160	352	_HM[Oxidation (M)]VFLGGAVLADIM[Oxidation (M)]K[GlyGly (K)]DK_.3	ACTR2_K366_M1	1	1	9567.18	9671.47	8691.1	7999.48	6638.64	7619.01
ACTR2	P61160	367	_DK[GlyGly (K)]DNFWM[Oxidation (M)]TR_.2;_DK[GlyGly (K)]DNFWM[Oxidation (M)]TR_.3	ACTR2_K368_M1	2	1	9351.2	9390.48	10895.9	6216.01	4138.02	7760.62
ACTR2	P61160	376	_QEYQEK[GlyGly (K)]GVR_.2;_QEYQEK[GlyGly (K)]GVR_.3	ACTR2_K381_M1	2	1	31619.9	22584.1	22092.4	26771.1	22043.6	20287.8
ACTR2	P61160	385	_VLEK[GlyGly (K)]LGVTVR_.2;_VLEK[GlyGly (K)]LGVTVR_.3	ACTR2_K388_M1	2	1	84915.6	72323.3	87069.1	74514.6	67420.7	78378.7
ACTR2	P61160	43	_STTK[GlyGly (K)]VGNIEIK_.2;_STTK[GlyGly (K)]VGNIEIK_.3	ACTR2_K46_M1	2	1	64143.8	66755.4	64930.1	70285.6	60815.2	61795.4
ACTR2	P61160	43	_STTK[GlyGly (K)]VGNIEIK[GlyGly (K)]DLM[Oxidation (M)]VGDEASELR_.4	ACTR2_K46_M2	1	1	NaN	NaN	NaN	1860.98	1533.04	965.01
ACTR2	P61160	47	_VGNIEIK[GlyGly (K)]DLM[Oxidation (M)]VGDEASELR_.3	ACTR2_K53_M1	1	1	55330.4	35172.4	88466	40585.1	57284.3	59071.6
ACTR2	P61160	43	_STTK[GlyGly (K)]VGNIEIK[GlyGly (K)]DLM[Oxidation (M)]VGDEASELR_.4	ACTR2_K53_M2	1	1	NaN	NaN	NaN	1860.98	1533.04	965.01
ACTR2	P61160	7	_K[GlyGly (K)]VVVCDNGTGFVK_.3	ACTR2_K7_M1	1	1	4493.11	5327.55	4888.34	4610.26	3645.23	4289.05
ACTR2	P61160	87	_HLWDYTFGPEK[GlyGly (K)]LNIDTR_.3;_HLWDYTFGPEK[GlyGly (K)]LNIDTR_.4	ACTR2_K97_M1	2	1	29887	29927.6	45448.7	36804.2	44978.4	34072.5
ACTR3B	Q9P1U1;Q9P1U1-3	162	_TLTGIVIDSGDGVTHVIPVAEGYVIGSCIK[GlyGly (K)]HIPIAGR_.5	ACTR3B_K191_M1	1	1	9575.92	NaN	NaN	4124.64	10278.6	8604.55
ACTR3B	Q9P1U1;Q9P1U1-3	229	_EK[GlyGly (K)]YCYICPDIVK_.3	ACTR3B_K230_M1	1	1	5255.94	4943.5	3920.78	5501.71	5519.03	5217.79
ACTR3B	Q9P1U1;Q9P1U1-3	231	_YCYICPDIVK[GlyGly (K)]EFAK_.3	ACTR3B_K240_M1	1	1	2628.47	2985.42	1977.15	3103.63	2662.38	3260.21
ACTR3B	Q9P1U1;Q9P1U1-3	39	_ESAK[GlyGly (K)]VVDQAQR_.3	ACTR3B_K42_M1	1	1	2352.02	1654.3	2463.98	2071.12	3212.73	NaN
ACTR3B	Q9P1U1;Q9P1U1-3	70	_PTYATK[GlyGly (K)]WPIR_.3	ACTR3B_K75_M1	1	1	NaN	3103.6	6968.01	5302.98	NaN	NaN
ACTR3B	Q9P1U1;Q9P1U1-3	92	_FM[Oxidation (M)]EQVVFK[GlyGly (K)]YLR_.3	ACTR3B_K99_M1	1	1	8465.37	5783.89	8432.78	7307.74	8123.66	9047.53
ACTR3	P61158	162	_TLTGTVIDSGDGVTHVIPVAEGYVIGSCIK[GlyGly (K)]HIPIAGR_.5	ACTR3_K191_M1	1	1	10062.3	9851.2	NaN	10021	8308.63	8697.94
ACTR3	P61158	231	_YSYVCPDLVK[GlyGly (K)]EFNK_.3	ACTR3_K240_M1	1	1	10734.3	9830.48	13530.5	13050.5	12227.7	11412.9
ACTR3	P61158	241	_EFNK[GlyGly (K)]YDTDGSK_.2;_EFNK[GlyGly (K)]YDTDGSK_.3	ACTR3_K244_M1	2	1	4847.44	5252.01	5423.38	5965.05	6061.69	5544.08
ACTR3	P61158	252	_WIK[GlyGly (K)]QYTGINAISK_.3	ACTR3_K254_M1	1	1	1994.43	1717.48	1649.85	2146.74	1553.47	2208.67
ACTR3	P61158	255	_QYTGINAISK[GlyGly (K)]K_.3	ACTR3_K264_M1	1	1	6709.83	5103.9	4133.45	4758.07	4149.22	4631.02
ACTR3	P61158	347	_LK[GlyGly (K)]LSEELSGGR_.2;_LK[GlyGly (K)]LSEELSGGR_.3	ACTR3_K348_M1	2	1	24778.5	27925.5	21309.5	27113.5	27631.1	26026.8
ACTR3	P61158	19	_LGYAGNTEPQFIIPSCIAIK[GlyGly (K)]ESAK_.3	ACTR3_K38_M1	1	1	5348.91	4761.05	3441.91	2704.38	2839.46	2763.18
ACTR3	P61158	39	_ESAK[GlyGly (K)]VGDQAQR_.2;_ESAK[GlyGly (K)]VGDQAQR_.3	ACTR3_K42_M1	2	1	5775.5	9729.37	5252.06	5534.1	5736.54	6630.91
ACTR3	P61158	51	_VM[Oxidation (M)]K[GlyGly (K)]GVDDLDFFIGDEAIEK_.3	ACTR3_K53_M1	1	1	NaN	11516.9	12900.6	11178	10711.4	9413.43
ACTR3	P61158	51	_VM[Oxidation (M)]K[GlyGly (K)]GVDDLDFFIGDEAIEK[GlyGly (K)]PTYATK_.4	ACTR3_K53_M2	1	1	NaN	1720.86	NaN	NaN	1834.06	NaN
ACTR3	P61158	51	_VM[Oxidation (M)]K[GlyGly (K)]GVDDLDFFIGDEAIEK[GlyGly (K)]PTYATK_.4	ACTR3_K69_M2	1	1	NaN	1720.86	NaN	NaN	1834.06	NaN
ACTR3	P61158	92	_FM[Oxidation (M)]EQVIFK[GlyGly (K)]YLR_.3	ACTR3_K99_M1	1	1	20804.9	20490.9	28138.2	24021.6	19405	18488.8
ACTR5	Q9H9F9	203	_LDAK[GlyGly (K)]NCK_.2	ACTR5_K206_M1	1	1	1897.54	NaN	NaN	2761.49	3434.1	NaN
ACTR5	Q9H9F9	364	_LSIAVEQAK[GlyGly (K)]QK_.3	ACTR5_K372_M1	1	1	769.57	951.656	NaN	NaN	NaN	NaN
ACTR5	Q9H9F9	561	_GGEYLK[GlyGly (K)]EHCASNIYVPIR_.4	ACTR5_K566_M1	1	1	3293.4	3985.03	2955.74	2801.62	3353.34	2632.01
ACTR6	Q9GZN1	173	_INVGGK[GlyGly (K)]LLTNHLK_.3	ACTR6_K178_M1	1	1	NaN	NaN	NaN	3612.02	NaN	2166.65
ACTR6	Q9GZN1	179	_LLTNHLK[GlyGly (K)]EIISYR_.3;_LLTNHLK[GlyGly (K)]EIISYR_.4	ACTR6_K185_M1	2	1	6990.28	6973.91	6231.26	6551.45	7548.11	7025.82
ACTR6	Q9GZN1	225	_LK[GlyGly (K)]GEENTVM[Oxidation (M)]IDYVLPDFSTIK_.3	ACTR6_K226_M1	1	1	5348.36	5601.78	NaN	6945.35	5477.11	5574
ACTR6	Q9GZN1	253	_EEM[Oxidation (M)]VLSGK[GlyGly (K)]YK_.3	ACTR6_K260_M1	1	1	1589.54	1893.75	1847.44	1342.92	1528.55	1489.94
ACTR6	Q9GZN1	261	_YK[GlyGly (K)]SGEQILR_.3	ACTR6_K262_M1	1	1	7427.16	NaN	NaN	4807.92	NaN	NaN
ACTR6	Q9GZN1	37	_LK[GlyGly (K)]TFTANQIDEIK_.3	ACTR6_K38_M1	1	1	3198.22	3321.99	1135.5	3264.23	3199.67	3570.27
ACTR6	Q9GZN1	39	_TFTANQIDEIK[GlyGly (K)]DPSGLFYILPFQK_.3	ACTR6_K49_M1	1	1	NaN	2198.88	3240.97	3863.64	2686.6	NaN
ACTR8	Q9H981;Q9H981-2	331;220	_ECQLTNK[GlyGly (K)]M[Oxidation (M)]DCLLLQHLK_.4	ACTR8_K337_M1	1	1	1626.8	1518.03	2472.64	1640.8	1765.37	1973.64
ACTR8	Q9H981;Q9H981-2	499;388	_TAISLFEGK[GlyGly (K)]ALGLDK_.3	ACTR8_K507_M1	1	1	7359.92	8585.46	11431.6	11045.3	7520.36	8099.63
ACTR8	Q9H981;Q9H981-2	514;403	_AILHSIDCCSSDDTK[GlyGly (K)]K_.3;_AILHSIDCCSSDDTK[GlyGly (K)]K_.4	ACTR8_K528_M1	2	1	813.261	NaN	644.46	NaN	NaN	1161.56
ACVR1B	P36896;P36896-2;P36896-3;P36896-4;P36896-5	162;110	_LDM[Oxidation (M)]EDPSCEM[Oxidation (M)]CLSK[GlyGly (K)]DK_.3	ACVR1B_K175_M1	1	1	1998.83	1640.13	1718.44	1279.37	645.787	935.392
ACVR1B	P36896;P36896-2;P36896-3;P36896-4;P36896-5	206;154	_TIVLQEIIGK[GlyGly (K)]GR_.3	ACVR1B_K215_M1	1	1	15317.4	18881	15241.8	15233.1	17454.1	18693.8
ACVR1B	P36896;P36896-2;P36896-3;P36896-4;P36896-5	380;421;328	_YM[Oxidation (M)]APEVLDETINM[Oxidation (M)]K[GlyGly (K)]HFDSFK_.4	ACVR1B_K393_M1	1	1	5912.19	5940.61	2791.44	5022.87	5495.53	5461.39
ACVR2A	P27037;P27037-2	191;83	_PLQLLEVK[GlyGly (K)]AR_.3	ACVR2A_K198_M1	1	1	11263.1	11346.8	9835.27	11643.6	12314	10952
ACVR2A	P27037;P27037-2	243;135	_HENILQFIGAEK[GlyGly (K)]R_.3	ACVR2A_K254_M1	1	1	6699.56	5380.46	3338.16	5535.04	3686.04	5595.95
ACVR2A	P27037;P27037-2	325;217	_SK[GlyGly (K)]NVLLK_.2	ACVR2A_K326_M1	1	1	780.555	NaN	1364.84	1058.47	483.729	1362.84
ACVR2A	P27037;P27037-2	347;239	_FEAGK[GlyGly (K)]SAGDTHGQVGTR_.3;_FEAGK[GlyGly (K)]SAGDTHGQVGTR_.4	ACVR2A_K351_M1	2	1	NaN	2067.21	3297.74	2500.28	NaN	1388.43
ACVR2B	Q13705	189	_PLQLLEIK[GlyGly (K)]AR_.3	ACVR2B_K196_M1	1	1	20363	20512.3	26237	20942.1	16757.9	16146.5
ACVR2B	Q13705	218	_IFPLQDK[GlyGly (K)]QSWQSER_.3	ACVR2B_K224_M1	1	1	1824.18	3234.97	1918.61	3047.69	2187.92	NaN
ACVR2B	Q13705	241	_HENLLQFIAAEK[GlyGly (K)]R_.3	ACVR2B_K252_M1	1	1	15585.4	12715.1	9952	12520.8	12255.8	10445.1
ACVR2B	Q13705	326	_NVLLK[GlyGly (K)]SDLTAVLADFGLAVR_.3	ACVR2B_K330_M1	1	1	1810.22	153.175	1591.11	NaN	1283.98	NaN
ACVR2B	Q13705	346	_FEPGK[GlyGly (K)]PPGDTHGQVGTR_.4	ACVR2B_K350_M1	1	1	2197.36	2307.64	1800.5	2321	1641.76	1852.07
ADAL	Q6DHV7;Q6DHV7-2	151	_GGPLVAK[GlyGly (K)]ETVK_.3	ADAL_K157_M1	1	1	NaN	745.371	NaN	NaN	1529.59	908.188
ADAL	Q6DHV7;Q6DHV7-2	190	_DFLEPLLEAK[GlyGly (K)]K_.3	ADAL_K199_M1	1	1	2309.27	2847.52	NaN	2793.92	2793.01	2741.86
ADAL	Q6DHV7;Q6DHV7-2	205	_LALHLSEIPNQK[GlyGly (K)]K_.4	ADAL_K216_M1	1	1	NaN	NaN	NaN	NaN	4614.68	3764.96
ADAM10	O14672	31	_HYEGLSYNVDSLHQK[GlyGly (K)]HQR_.4	ADAM10_K45_M1	1	1	330.798	NaN	NaN	NaN	NaN	352.013
ADAM15	Q13444;Q13444-10;Q13444-12;Q13444-2;Q13444-3;Q13444-4;Q13444-5;Q13444-6;Q13444-7;Q13444-8;Q13444-9	214;224	_TVELVIVADHSEAQK[GlyGly (K)]YR_.3;_TVELVIVADHSEAQK[GlyGly (K)]YR_.4	ADAM15_K228_M1	2	1	2269.56	2950.65	4512.11	2888.03	3276.45	3033.1
ADAM15	Q13444;Q13444-10;Q13444-12;Q13444-2;Q13444-3;Q13444-4;Q13444-5;Q13444-6;Q13444-7;Q13444-8;Q13444-9	42;52	_EPLEPQVLQDDLPISLK[GlyGly (K)]K_.3	ADAM15_K58_M1	1	1	9551.47	11981.3	12086.9	9728.92	7956.22	7769.87
ADAM15	Q13444;Q13444-10;Q13444-12;Q13444-2;Q13444-3;Q13444-4;Q13444-5;Q13444-6;Q13444-7;Q13444-8;Q13444-9	59;69	_K[GlyGly (K)]VLQTSLPEPLR_.3	ADAM15_K59_M1	1	1	13320.5	16178.8	19798.8	13138.3	11591	10892.2
ADAM15	Q13444;Q13444-10;Q13444-12;Q13444-2;Q13444-3;Q13444-4;Q13444-5;Q13444-6;Q13444-7;Q13444-8;Q13444-9	71;81	_IK[GlyGly (K)]LELDGDSHILELLQNR_.4	ADAM15_K72_M1	1	1	3178.72	NaN	2985.93	NaN	3070.48	1896.29
ADAM17	P78536	164	_M[Oxidation (M)]LVYK[GlyGly (K)]SEDIK_.3	ADAM17_K168_M1	1	1	NaN	429.065	NaN	NaN	588.487	NaN
ADAM17	P78536	297	_HYNM[Oxidation (M)]AK[GlyGly (K)]SYPNEEK_.3	ADAM17_K302_M1	1	1	760.326	433.648	NaN	NaN	NaN	NaN
ADAM9	Q13443	171	_EPLK[GlyGly (K)]CGVSNK_.3	ADAM9_K174_M1	1	1	2264.82	NaN	NaN	NaN	2709.51	NaN
ADAM9	Q13443	289	_EK[GlyGly (K)]FLITR_.2	ADAM9_K290_M1	1	1	7344.91	5848.95	NaN	NaN	NaN	NaN
ADAM9	Q13443	538	_DCFIEVNSK[GlyGly (K)]GDR_.3	ADAM9_K546_M1	1	1	1228.44	682.703	1246.36	1331.96	1381.36	NaN
ADAM9	Q13443	733	_SQTYESDGK[GlyGly (K)]NQANPSR_.3	ADAM9_K741_M1	1	1	5009.04	5154.08	3914.43	2938.99	3703.7	3428.98
ADAMTS1	Q9UHI8	168	_LATAAPGEK[GlyGly (K)]PPAPLQFHLLR_.4	ADAMTS1_K176_M1	1	1	4293.21	4509.43	2831.87	3373.86	2399.83	3260.88
ADAR	P55265;P55265-4	1109;1152	_VSIYDSK[GlyGly (K)]R_.2	ADAR_K1115_M1	1	1	NaN	NaN	NaN	2117.46	NaN	352.083
ADAR	P55265;P55265-4	432;475	_LK[GlyGly (K)]PPVHYNGPSK_.3	ADAR_K433_M1	1	1	1153.35	NaN	1533.54	NaN	1001.98	NaN
ADAR	P55265;P55265-4	556;599	_VAK[GlyGly (K)]QDAAM[Oxidation (M)]K_.2;_VAK[GlyGly (K)]QDAAM[Oxidation (M)]K_.3	ADAR_K558_M1	2	1	NaN	3393.78	NaN	4309.12	NaN	6300.58
ADAR	P55265;P55265-4	565;608	_AM[Oxidation (M)]TILLEEAK[GlyGly (K)]AK_.3	ADAR_K574_M1	1	1	NaN	2998.27	NaN	NaN	NaN	3002.06
ADAR	P55265;P55265-4	581;624	_SEESSHYSTEK[GlyGly (K)]ESEK_.3	ADAR_K591_M1	1	1	NaN	NaN	NaN	383.643	411.083	NaN
ADAR	P55265;P55265-4	592;635	_ESEK[GlyGly (K)]TAESQTPTPSATSFFSGK_.3	ADAR_K595_M1	1	1	892.723	315.029	149.772	511.472	NaN	105.232
ADAR	P55265;P55265-4	634;677	_LLSK[GlyGly (K)]EGPAHEPK_.3;_LLSK[GlyGly (K)]EGPAHEPK_.4	ADAR_K637_M1	2	1	2285.52	4462.52	3002.36	3293.19	3686.28	4137.98
ADAR	P55265;P55265-4	715;758	_K[GlyGly (K)]IGELVR_.2	ADAR_K715_M1	1	1	183.426	1860.57	NaN	NaN	1252.47	1269.38
ADAR	P55265;P55265-4	746;789	_LVDQSGPPHEPK[GlyGly (K)]FVYQAK_.4	ADAR_K757_M1	1	1	1332.16	1194.76	NaN	NaN	NaN	NaN
ADAR	P55265;P55265-4	779;822	_QGK[GlyGly (K)]QEAADAALR_.3	ADAR_K781_M1	1	1	1833.78	3510.69	1979.91	2328.82	2037.85	2243.22
ADAR	P55265;P55265-4	791;834	_VLIGENEK[GlyGly (K)]AER_.3	ADAR_K798_M1	1	1	6750.23	6270.13	6675.12	6080.27	5970.41	5486.82
ADAR	P55265;P55265-4	930;973	_YNSQTAK[GlyGly (K)]DSIFEPAK_.3	ADAR_K936_M1	1	1	4345.23	4139.06	2475.48	3094.15	NaN	4514.87
ADAR	P55265;P55265-4	937;980	_DSIFEPAK[GlyGly (K)]GGEK_.3	ADAR_K944_M1	1	1	1275.75	1346.83	1229.93	2307.56	1291.7	2653.81
ADAR	P55265;P55265-4	988;1031	_HYPVFENPK[GlyGly (K)]QGK_.3	ADAR_K996_M1	1	1	2938.89	6212.25	3928.17	5801.48	6720.45	5437.8
ADAT1	Q9BUB4	358	_GFGVQELK[GlyGly (K)]ILQSDLLFEQSR_.3	ADAT1_K365_M1	1	1	6328.88	5761.97	6043.2	4931.03	6011.67	4564.57
ADAT2	Q7Z6V5;Q7Z6V5-2	169;122	_TFYK[GlyGly (K)]QENPNAPK_.3	ADAT2_K172_M1	1	1	NaN	NaN	1320.65	NaN	889.164	NaN
ADAT3	D6W601;Q96EY9	78;62	_EVSALHPLPAQPHLK[GlyGly (K)]R_.4	ADAT3_K92_M1	1	1	1530.76	1708.51	NaN	2421.27	2090.46	2464.2
ADA	F5GWI4;P00813	143	_DFGVK[GlyGly (K)]AR_.2	ADA_K147_M1	1	1	12769.8	13175.9	11521.9	12521.2	12755.8	11377.3
ADA	F5GWI4;P00813	259;283	_LK[GlyGly (K)]NDQANYSLNTDDPLIFK_.3	ADA_K260_M1	1	1	2746.63	2456.77	2717.39	2085.15	2601.13	1921.73
ADA	F5GWI4;P00813	290;314	_DM[Oxidation (M)]GFTEEEFK[GlyGly (K)]R_.3	ADA_K299_M1	1	1	1305	1125.08	NaN	2007.22	1232.6	1756.99
ADA	F5GWI4;P00813	301;325	_LNINAAK[GlyGly (K)]SSFLPEDEK_.3	ADA_K307_M1	1	1	NaN	3437.58	NaN	2992.67	3201.64	3389.81
ADA	F5GWI4;P00813	308;332	_SSFLPEDEK[GlyGly (K)]R_.3	ADA_K316_M1	1	1	3500.2	4258.18	3647.53	5144.2	4863.28	4510.74
ADA	F5GWI4;P00813	91	_AK[GlyGly (K)]EGVVYVEVR_.3	ADA_K92_M1	1	1	NaN	900.822	NaN	913.099	NaN	NaN
ADCK1	Q86TW2;Q86TW2-2;Q86TW2-3	249;242;174	_HFDFLK[GlyGly (K)]VPR_.3	ADCK1_K254_M1	1	1	5030.76	5068.63	3004.64	5144.84	5957.02	5046.77
ADCK1	Q86TW2;Q86TW2-2;Q86TW2-3	368;361;293	_VK[GlyGly (K)]EYSQR_.2	ADCK1_K369_M1	1	1	10923.6	7053.84	NaN	10947.2	9138.15	12277.7
ADCK2	C9JE15;Q7Z695	157	_DLFSEAFCAQFSK[GlyGly (K)]LHVR_.4	ADCK2_K169_M1	1	1	1816.25	1800.2	1182.07	1520.55	1407.62	1515.26
ADCK2	C9JE15;Q7Z695	262	_K[GlyGly (K)]PPENLADQSFLER_.3	ADCK2_K262_M1	1	1	4838.29	4618.37	6528.14	5138.65	4577.95	3202.84
ADCK2	C9JE15;Q7Z695	276	_LLLPK[GlyGly (K)]ADLVGSNAGVSR_.3	ADCK2_K280_M1	1	1	6891.28	6355.79	5512.26	5854.05	5671.41	3826.54
ADCK2	C9JE15;Q7Z695	575	_LLM[Oxidation (M)]THK[GlyGly (K)]VK_.3	ADCK2_K580_M1	1	1	1733.05	1103.67	872.439	NaN	NaN	950.058
ADCK3	Q8NI60	277	_LGQM[Oxidation (M)]LSIQDDAFINPHLAK[GlyGly (K)]IFER_.4	ADCK3_K295_M1	1	1	2777.35	2484.36	2216.19	2922.47	2484.91	1718.4
ADCK3	Q8NI60	302	_QSADFM[Oxidation (M)]PLK[GlyGly (K)]QM[Oxidation (M)]M[Oxidation (M)]K_.3	ADCK3_K310_M1	1	1	NaN	945.094	NaN	NaN	NaN	745.377
ADCY3	A0A0A0MSC1;O60266	1105;1104	_GPIFVK[GlyGly (K)]GK_.2	ADCY3_K1110_M1	1	1	1830.12	1451.68	NaN	1191.94	NaN	2248.71
ADCY3	A0A0A0MSC1;O60266	253	_K[GlyGly (K)]AFLEAR_.2;_K[GlyGly (K)]AFLEAR_.3	ADCY3_K253_M1	2	1	5920.14	4195.8	3986.03	3571.22	4210.63	4558.17
ADCY3	A0A0A0MSC1;O60266	286	_HVADEM[Oxidation (M)]LK[GlyGly (K)]DM[Oxidation (M)]K_.3	ADCY3_K293_M1	1	1	NaN	NaN	NaN	NaN	1527.3	2564.31
ADCY3	A0A0A0MSC1;O60266	598	_ESAQVVK[GlyGly (K)]K_.2;_ESAQVVK[GlyGly (K)]K_.3	ADCY3_K604_M1	2	1	2887.98	5383.15	5829.52	4353.57	6419.26	4893.8
ADCY3	A0A0A0MSC1;O60266	624	_YSVEK[GlyGly (K)]EK_.2	ADCY3_K628_M1	1	1	4345.65	2899.55	NaN	2444	NaN	4094.11
ADCY3	A0A0A0MSC1;O60266	55	_LTFVPESLENLYQTYFK[GlyGly (K)]R_.3	ADCY3_K71_M1	1	1	11278.8	10124.8	10109.8	8286.9	12520.4	14764.5
ADCY3	A0A0A0MSC1;O60266	873;872	_IEVHDQK[GlyGly (K)]ER_.3	ADCY3_K879_M1	1	1	11619.2	11916.4	11428.7	11247.6	19886.4	11321.2
ADCY6	O43306;O43306-2	411	_FDK[GlyGly (K)]LAAENHCLR_.3;_FDK[GlyGly (K)]LAAENHCLR_.4	ADCY6_K413_M1	2	1	1283.89	650.894	NaN	NaN	NaN	1139.96
ADCY6	O43306;O43306-2	539	_NAYLK[GlyGly (K)]EQHIETFLILGASQK_.3	ADCY6_K543_M1	1	1	1972	2657.53	NaN	NaN	NaN	NaN
ADCY6	O43306;O43306-2	79	_GK[GlyGly (K)]ELGLR_.2	ADCY6_K80_M1	1	1	1747.96	2080.83	NaN	NaN	1871.33	NaN
ADCY6	O43306;O43306-2	947;894	_LLHNILPK[GlyGly (K)]DVAAHFLAR_.4	ADCY6_K954_M1	1	1	NaN	2596.21	1921.64	NaN	1846.06	1742.3
ADCY7	F5H4D1;H3BQ93;P51828	470	_PK[GlyGly (K)]GDAALK_.2	ADCY7_K471_M1	1	1	3742.47	2625.16	3855.38	3631.82	4678.77	4605.49
ADCY9	O60503	1215	_VLSK[GlyGly (K)]M[Oxidation (M)]GYDFDYR_.3	ADCY9_K1218_M1	1	1	3889.1	2620.68	NaN	2196.02	3034.42	2586.51
ADCY9	O60503	554	_LGQSVVADQLK[GlyGly (K)]GLK_.3	ADCY9_K564_M1	1	1	1991.29	1757.07	1962.42	1220.8	1679.44	1146.52
ADCY9	O60503	685	_LTNSQTSLCEILQEK[GlyGly (K)]GR_.3	ADCY9_K699_M1	1	1	1661.4	NaN	NaN	2512.78	NaN	NaN
ADCY9	O60503	765	_TSYQEEVIK[GlyGly (K)]NSPVK_.3	ADCY9_K773_M1	1	1	NaN	936.484	NaN	644.051	506.786	NaN
ADCYAP1R1	E9PFU5;P41586;P41586-2;P41586-3;P41586-4;P41586-5	479;423;451;402;430;366	_YFAVDFK[GlyGly (K)]HR_.3	ADCYAP1R1_K485_M1	1	1	NaN	NaN	NaN	1656.87	1245	1085.15
ADD1	E7ENY0;E7EV99;P35611;P35611-2;P35611-3;P35611-4;P35611-6	132	_GSDSIAYDK[GlyGly (K)]GEK_.3	ADD1_K140_M1	1	1	1259.31	1517.56	2061.79	2178.26	1323.19	1471.98
ADD1	E7ENY0;E7EV99;P35611;P35611-2;P35611-3;P35611-4;P35611-6	7	_AAVVTSPPPTTAPHK[GlyGly (K)]ER_.4	ADD1_K21_M1	1	1	3307.31	2843.87	1666.24	2086.21	1491.58	1826.53
ADD1	E7ENY0;E7EV99;P35611;P35611-2;P35611-3;P35611-4;P35611-6	284	_VLIQK[GlyGly (K)]NLGPK_.3	ADD1_K288_M1	1	1	2425.61	2454.13	1387.06	2432.76	2230.97	1865.4
ADGRL2	B1ALU1;B1ALU3;H0Y5C0;O95490;O95490-2;O95490-3;O95490-4;O95490-5;O95490-6;O95490-7	330;326;194	_SVYQDNESETGK[GlyGly (K)]NSIDYIYNTR_.3	ADGRL2_K341_M1	1	1	316.88	1327.66	NaN	546.534	NaN	NaN
ADGRL2	B1ALU1;B1ALU3;H0Y5C0;O95490;O95490-2;O95490-3;O95490-4;O95490-5;O95490-6;O95490-7	487;549;417	_HTK[GlyGly (K)]GPVFAGDVSSSVR_.3	ADGRL2_K489_M1	1	1	1453.62	1945.61	1762.04	NaN	NaN	1038.52
ADGRL2	B1ALU1;B1ALU3;H0Y5C0;O95490;O95490-2;O95490-3;O95490-4;O95490-5;O95490-6;O95490-7	944;1019;887;1006	_HSNTLK[GlyGly (K)]PDSSR_.3	ADGRL2_K949_M1	1	1	7515.47	7150.82	7980.45	6788.69	7448.84	8094.56
ADH5	P11766	85	_AGDTVIPLYIPQCGECK[GlyGly (K)]FCLNPK_.3	ADH5_K101_M1	1	1	9314.98	11835.9	12176	12659	11132.8	10751
ADH5	P11766	102	_FCLNPK[GlyGly (K)]TNLCQK_.3	ADH5_K107_M1	1	1	7876.99	6649.04	6871.73	7028.31	7253.34	6583.96
ADH5	P11766	116	_VTQGK[GlyGly (K)]GLM[Oxidation (M)]PDGTSR_.3	ADH5_K120_M1	1	1	11435	11384	10114.8	11849.6	10826.8	10834.9
ADH5	P11766	219	_IIGVDINK[GlyGly (K)]DK_.3	ADH5_K226_M1	1	1	2660.73	1988.03	1618.88	2889.78	2591.39	2496.71
ADH5	P11766	232	_AK[GlyGly (K)]EFGATECINPQDFSK_.3	ADH5_K233_M1	1	1	7799	7827.41	14259.6	9273.35	7038.35	8146.45
ADH5	P11766	19	_PLSIEEIEVAPPK[GlyGly (K)]AHEVR_.4	ADH5_K31_M1	1	1	6446.66	7123.17	NaN	9329.28	5781.67	6276.57
ADH5	P11766	316	_GTAFGGWK[GlyGly (K)]SVESVPK_.3	ADH5_K323_M1	1	1	3370.29	2604.32	2240.21	2556.91	2931.23	2916.19
ADH5	P11766	331	_LVSEYM[Oxidation (M)]SK[GlyGly (K)]K_.2;_LVSEYM[Oxidation (M)]SK[GlyGly (K)]K_.3	ADH5_K338_M1	2	1	5684.22	4776.99	7566.26	8125.66	6672.24	8505.31
ADH5	P11766	340	_IK[GlyGly (K)]VDEFVTHNLSFDEINK_.4	ADH5_K341_M1	1	1	NaN	2084.61	1801.54	2269.38	1422.18	2540.82
ADH5	P11766	358	_AFELM[Oxidation (M)]HSGK[GlyGly (K)]SIR_.3;_AFELM[Oxidation (M)]HSGK[GlyGly (K)]SIR_.4	ADH5_K366_M1	2	1	6505.14	7045.25	6085.28	9888.55	11289.8	7390.83
ADH5	P11766	83	_LK[GlyGly (K)]AGDTVIPLYIPQCGECK_.3	ADH5_K84_M1	1	1	6803.86	5722.74	9819.4	6194.52	5233.12	3594.69
ADI1	Q9BV57	117	_IFM[Oxidation (M)]EK[GlyGly (K)]GDM[Oxidation (M)]VTLPAGIYHR_.4	ADI1_K121_M1	1	1	7763.98	7470.4	6131.34	6936.53	6912.08	5503.64
ADI1	Q9BV57	135	_FTVDEK[GlyGly (K)]NYTK_.3	ADI1_K140_M1	1	1	2801.69	2828.9	4046.2	2887.74	2651.07	3101.09
ADI1	Q9BV57	34	_LGVLYWK[GlyGly (K)]LDADK_.3	ADI1_K40_M1	1	1	1773.1	2562.53	3112.21	3030.91	2315.33	4111.2
ADI1	Q9BV57	41;46	_LDADKYENDPELEK[GlyGly (K)]IR_.4;_YENDPELEK[GlyGly (K)]IR_.3	ADI1_K54_M1	2	1	5520.07	5941.21	7800.79	8908.05	6094.38	7522.08
ADI1	Q9BV57	72	_DK[GlyGly (K)]LPNYEEK_.3	ADI1_K73_M1	1	1	585.983	768.92	1643.54	1189.21	731.383	780.282
ADI1	Q9BV57	74	_LPNYEEK[GlyGly (K)]IK_.3	ADI1_K80_M1	1	1	1191.01	1572.61	2254.65	2318.42	879.699	1594.53
ADIPOR2	Q86V24	91	_M[Oxidation (M)]EEFVCK[GlyGly (K)]VWEGR_.3	ADIPOR2_K97_M1	1	1	12581.7	13563.5	22053.4	15901.2	16881.1	17484.3
ADK	P55263	100	_AATFFGCIGIDK[GlyGly (K)]FGEILK_.3	ADK_K111_M1	1	1	NaN	634.134	1013.55	NaN	829.341	1502.16
ADK	P55263	112	_FGEILK[GlyGly (K)]R_.2	ADK_K117_M1	1	1	4724.75	4971.91	4249.32	5893.24	5723.9	6123.95
ADK	P55263	13	_LK[GlyGly (K)]VEAPQALR_.3	ADK_K14_M1	1	1	NaN	2059.79	NaN	2430.1	2028.13	1317.13
ADK	P55263	172	_NWM[Oxidation (M)]LVEK[GlyGly (K)]AR_.3	ADK_K178_M1	1	1	NaN	463.729	NaN	503.595	NaN	NaN
ADK	P55263	250	_EQGFETK[GlyGly (K)]DIK_.2;_EQGFETK[GlyGly (K)]DIK_.3	ADK_K256_M1	2	1	4194.99	3355.84	4345.11	4109.44	4130.55	3337.64
ADK	P55263	257	_DIK[GlyGly (K)]EIAK_.2	ADK_K259_M1	1	1	9209.52	9069.88	11577.6	10517.3	11340.9	10276.8
ADK	P55263	351	_TGCTFPEK[GlyGly (K)]PDFH_.3	ADK_K358_M1	1	1	972.558	1370.88	NaN	1728.49	NaN	1921.88
ADK	P55263	43	_DFLDK[GlyGly (K)]YSLK_.2	ADK_K47_M1	1	1	NaN	NaN	NaN	NaN	928.341	1349.96
ADK	P55263	52	_PNDQILAEDK[GlyGly (K)]HK_.3;_PNDQILAEDK[GlyGly (K)]HK_.4	ADK_K61_M1	2	1	2649.32	5557.43	4036.29	3425.63	3545.95	3546.06
ADNP2	Q6IQ32	992	_HGEEQPPILNADAAPGPEK[GlyGly (K)]VTSVVPFK_.4	ADNP2_K1010_M1	1	1	4590.67	3469.18	6737.51	5214.37	NaN	2235.68
ADNP2	Q6IQ32	242	_DLENK[GlyGly (K)]LR_.2	ADNP2_K246_M1	1	1	2878.45	3038.68	3101.34	2601.76	2958.33	2501.87
ADNP2	Q6IQ32	249	_SVISEHIK[GlyGly (K)]R_.3	ADNP2_K256_M1	1	1	3508.46	4425.31	4329.99	4157.7	2889.86	4363.77
ADNP2	Q6IQ32	258	_TGLLK[GlyGly (K)]QTHIAPK_.3	ADNP2_K262_M1	1	1	1167.64	1260.18	1483.25	NaN	1535.98	1021.86
ADNP2	Q6IQ32	798	_K[GlyGly (K)]LPM[Oxidation (M)]DYSNR_.3	ADNP2_K798_M1	1	1	883.3	NaN	518.219	NaN	NaN	NaN
ADNP2	Q6IQ32	979	_K[GlyGly (K)]LPDGHLGAEDQR_.3	ADNP2_K979_M1	1	1	NaN	NaN	1461.22	1553.26	NaN	1120.62
ADNP	Q9H2P0	601	_ADIPVK[GlyGly (K)]SSPQAAVPYK_.3	ADNP_K606_M1	1	1	NaN	NaN	NaN	1611.51	1719.28	1248.57
ADNP	Q9H2P0	798	_SDIASHFSNK[GlyGly (K)]R_.3	ADNP_K807_M1	1	1	6338.2	5437.48	5454.84	6516.55	4297.36	4968.03
ADPGK	Q9BRR6;Q9BRR6-2	113	_NDLEEAFIHFM[Oxidation (M)]GK[GlyGly (K)]GAAAER_.3;_NDLEEAFIHFM[Oxidation (M)]GK[GlyGly (K)]GAAAER_.4	ADPGK_K125_M1	2	1	3488.88	7533.48	9984.81	11734.1	7887.92	8017.52
ADPGK	Q9BRR6;Q9BRR6-2	444;443	_IVLNPNK[GlyGly (K)]PVVEWHR_.4	ADPGK_K450_M1	1	1	1155.28	2002.7	1507.6	1139.86	NaN	1576.69
ADPGK	Q9BRR6;Q9BRR6-2	458;457	_EGISFHFTPVLVCK[GlyGly (K)]DPIR_.4	ADPGK_K471_M1	1	1	7412.51	7746.69	6147.47	7234.39	NaN	NaN
ADPRHL2	Q9NX46	157	_VAGISLAYSSVQDVQK[GlyGly (K)]FAR_.3	ADPRHL2_K172_M1	1	1	3222.1	3400.81	2915.74	3044.49	2645.63	NaN
ADPRHL2	Q9NX46	84	_ALVQSLLAK[GlyGly (K)]EAFDEVDM[Oxidation (M)]AHR_.4	ADPRHL2_K92_M1	1	1	1756.13	2381.41	821.663	821.975	1819.87	2132.21
ADPRM	Q3LIE5;Q3LIE5-3;V9GYR6	119	_EYLTHSK[GlyGly (K)]LNTK_.3	ADPRM_K125_M1	1	1	1270.67	660.26	1446.77	867.574	1251.6	1402.95
ADRBK1	P25098	127	_SATEHVQGHLGK[GlyGly (K)]K_.3	ADRBK1_K138_M1	1	1	NaN	575.491	793.251	NaN	907.124	NaN
ADRBK1	P25098	159	_GDVFQK[GlyGly (K)]FIESDK_.3	ADRBK1_K164_M1	1	1	3031.5	3163.66	3972.29	5037.62	3222.17	2669.92
ADRBK1	P25098	229	_M[Oxidation (M)]K[GlyGly (K)]QGETLALNER_.3	ADRBK1_K230_M1	1	1	3670	3318.57	3273.16	3743.21	NaN	2767.19
ADRBK1	P25098	317	_DLK[GlyGly (K)]PANILLDEHGHVR_.4	ADRBK1_K319_M1	1	1	2669.29	3027.84	2276.08	3642.66	2941.72	2396.23
ADRBK1	P25098	333	_ISDLGLACDFSK[GlyGly (K)]K_.3	ADRBK1_K344_M1	1	1	11183.6	10129.8	12692.7	12255.4	11443.8	10367.3
ADRBK1	P25098	443	_GAQEVK[GlyGly (K)]ESPFFR_.3	ADRBK1_K448_M1	1	1	11196.3	8178.93	14086.8	9625.21	10147.9	11617.3
ADRBK1	P25098	544	_NK[GlyGly (K)]QLGHEEDYALGK_.3	ADRBK1_K545_M1	1	1	779.493	NaN	1213.6	784.614	1342.36	973.004
ADRM1	Q16186	17	_GASNK[GlyGly (K)]YLVEFR_.2;_GASNK[GlyGly (K)]YLVEFR_.3	ADRM1_K21_M1	2	1	220288	181033	233136	187300	228050	226911
ADRM1	Q16186	31	_MSLK[GlyGly (K)]GTTVTPDK_.2;_MSLK[GlyGly (K)]GTTVTPDK_.3;_M[Oxidation (M)]SLK[GlyGly (K)]GTTVTPDK_.2;_M[Oxidation (M)]SLK[GlyGly (K)]GTTVTPDK_.3	ADRM1_K34_M1	4	1	792723	928069	815074	819299	925351	955615
ADRM1	Q16186	372	_GDVEAFAK[GlyGly (K)]AM[Oxidation (M)]QNNAKPEQK_.3	ADRM1_K379_M1	1	0.991	859.164	795.19	660.312	378.698	684.565	838.084
ADRM1	Q16186	45	_GLVYIQQTDDSLIHFCWK[GlyGly (K)]DR_.3;_GLVYIQQTDDSLIHFCWK[GlyGly (K)]DR_.4	ADRM1_K62_M1	2	1	6682.17	9998.66	9213.55	6377.05	7643.3	6735.53
ADRM1	Q16186	65	_TSGNVEDDLIIFPDDCEFK[GlyGly (K)]R_.3	ADRM1_K83_M1	1	1	2904.35	2433.3	4352.16	3549.49	2094.19	3218.71
ADSL	P30566	126	_NALDLLLPK[GlyGly (K)]LAR_.3	ADSL_K134_M1	1	1	6275.81	6287.56	4382.31	6217.47	4251.54	5088
ADSL	P30566	142	_LADFAK[GlyGly (K)]ER_.2;_LADFAK[GlyGly (K)]ER_.3	ADSL_K147_M1	2	1	21091.7	21734.2	24519.5	25111.7	24843.8	23575.1
ADSL	P30566	197	_GVK[GlyGly (K)]GTTGTQASFLQLFEGDDHK_.4	ADSL_K199_M1	1	1	2079.3	2467	4093.1	3658.76	1510.5	3411.42
ADSL	P30566	200	_GTTGTQASFLQLFEGDDHK[GlyGly (K)]VEQLDK_.4	ADSL_K218_M1	1	1	6239.67	4505.24	4799.58	7574.09	3543.21	3486
ADSL	P30566	219	_VEQLDK[GlyGly (K)]M[Oxidation (M)]VTEK_.3	ADSL_K224_M1	1	1	3832.11	3715.91	5315.83	5649.21	4616.42	4986.18
ADSL	P30566	225	_M[Oxidation (M)]VTEK[GlyGly (K)]AGFK_.2	ADSL_K229_M1	1	1	15517.7	18618	13216.9	14204.1	13040.1	17769.6
ADSL	P30566	271	_LLANLK[GlyGly (K)]EM[Oxidation (M)]EEPFEK_.3	ADSL_K276_M1	1	1	10925.4	10459.3	15124.4	10578.8	11780.9	9800.74
ADSL	P30566	277	_EM[Oxidation (M)]EEPFEK[GlyGly (K)]QQIGSSAM[Oxidation (M)]PYK_.3	ADSL_K284_M1	1	1	10781.8	10607.3	12974.8	13415.3	8234.42	7202.39
ADSL	P30566	397	_QDCHEK[GlyGly (K)]IR_.3	ADSL_K402_M1	1	1	2270.64	2137.88	NaN	2482.94	4560.27	1541.36
ADSL	P30566	405	_VLSQQAASVVK[GlyGly (K)]QEGGDNDLIER_.3	ADSL_K415_M1	1	1	13386.4	15257.9	22347.8	16017	15337.9	13302.1
ADSL	P30566	471	_PYESVM[Oxidation (M)]K[GlyGly (K)]VK_.3	ADSL_K477_M1	1	1	5391.74	5723.91	6864.44	5044.11	6205.11	6654.95
ADSL	P30566	67	_SNLENIDFK[GlyGly (K)]M[Oxidation (M)]AAEEEK_.3	ADSL_K75_M1	1	1	2970.77	3287.61	6303.28	3761.38	2976.33	4258.81
ADSL	P30566	76	_M[Oxidation (M)]AAEEEK[GlyGly (K)]R_.2	ADSL_K82_M1	1	1	1544.18	909.388	2075.45	2052.21	NaN	NaN
ADSSL1	Q8N142	153	_QAQEGK[GlyGly (K)]NIGTTK_.3	ADSSL1_K158_M1	1	1	2517.24	NaN	8214.34	3778.13	3621.77	3735.04
ADSS	P30520	117	_GK[GlyGly (K)]GLEGWEK_.3	ADSS_K118_M1	1	1	2425.48	4100.64	4446.43	4376.2	4285.66	3658.36
ADSS	P30520	152	_QEQAGK[GlyGly (K)]NLGTTK_.2;_QEQAGK[GlyGly (K)]NLGTTK_.3	ADSS_K157_M1	2	1	5145.25	2819.53	15905.3	5249.86	6473.46	7616.61
ADSS	P30520	164	_K[GlyGly (K)]GIGPVYSSK_.3	ADSS_K164_M1	1	1	7842.81	10340.1	8383.45	8174.18	6676.28	5718.15
ADSS	P30520	195	_FK[GlyGly (K)]VLANQYK_.2;_FK[GlyGly (K)]VLANQYK_.3	ADSS_K196_M1	2	1	4408.66	3208.38	1105.95	2604.08	2295.16	2290.42
ADSS	P30520	204	_SIYPTLEIDIEGELQK[GlyGly (K)]LK_.3	ADSS_K219_M1	1	1	1916.69	1718.2	1388.54	NaN	2222.48	724.883
ADSS	P30520	220	_LK[GlyGly (K)]GYM[Oxidation (M)]EK_.2	ADSS_K221_M1	1	1	NaN	NaN	NaN	NaN	277.532	423.42
ADSS	P30520	233	_DGVYFLYEALHGPPK[GlyGly (K)]K_.3;_DGVYFLYEALHGPPK[GlyGly (K)]K_.4	ADSS_K247_M1	2	1	6021.17	4847.53	4522.79	5259.38	4075.52	4573.77
ADSS	P30520	374	_VGVAYK[GlyGly (K)]LDGEIIPHIPANQEVLNK_.4	ADSS_K379_M1	1	1	3213.71	NaN	NaN	3260.99	4640.06	4581.74
ADSS	P30520	380	_LDGEIIPHIPANQEVLNK[GlyGly (K)]VEVQYK_.4	ADSS_K397_M1	1	1	2519.21	2092.65	1741.37	2763.6	1693.72	1849.52
ADSS	P30520	398	_VEVQYK[GlyGly (K)]TLPGWNTDISNAR_.3	ADSS_K403_M1	1	1	4186.43	4927.48	5909.4	4432.39	4592.89	2092.94
ADSS	P30520	417	_AFK[GlyGly (K)]ELPVNAQNYVR_.3	ADSS_K419_M1	1	1	22242.4	24765.1	31488.4	22439.1	17438.5	17964.1
ADSS	P30520	431	_FIEDELQIPVK[GlyGly (K)]WIGVGK_.3	ADSS_K441_M1	1	1	4580.34	4080.95	3430.25	5334.06	2974.12	4318.88
ADSS	P30520	44	_GK[GlyGly (K)]VVDLLAQDADIVCR_.3	ADSS_K45_M1	1	1	22596.5	19895.7	26432.1	25494.4	24029.8	24674.8
AEBP2	Q6ZN18;Q6ZN18-2	156	_EGLEEPK[GlyGly (K)]GPR_.2	AEBP2_K162_M1	1	1	NaN	1045.09	877.166	1261.28	NaN	NaN
AEBP2	Q6ZN18;Q6ZN18-2	474	_VVHLSK[GlyGly (K)]LPK_.3	AEBP2_K479_M1	1	1	736.374	NaN	1354.38	2147.43	2345.82	1755.93
AEN	Q8WTP8;Q8WTP8-2	102	_ASGPLPSK[GlyGly (K)]CVAIDCEM[Oxidation (M)]VGTGPR_.3	AEN_K109_M1	1	1	1539.17	1815.6	1670.15	1295.71	NaN	1006.24
AEN	Q8WTP8;Q8WTP8-2	171	_AVPFQVAQK[GlyGly (K)]EILK_.3	AEN_K179_M1	1	1	1525.22	1318.33	2437.44	1948.99	1310.15	1279.21
AEN	Q8WTP8;Q8WTP8-2	232	_VSLK[GlyGly (K)]DLALQLLHK_.3	AEN_K235_M1	1	1	2200.23	1287.71	1989.34	2060.61	2123.4	1770.23
AEN	Q8WTP8;Q8WTP8-2	236	_DLALQLLHK[GlyGly (K)]K_.3	AEN_K244_M1	1	1	2402.78	2384.57	603.757	2589.98	1767.02	1476.4
AES	Q08117	111	_AK[GlyGly (K)]QVTAPELNSIIR_.2;_AK[GlyGly (K)]QVTAPELNSIIR_.3	AES_K112_M1	2	1	79255.5	78651.5	58507.6	79613.8	77503.3	82797.1
AES	Q08117	8	_HSGSSHLPQQLK[GlyGly (K)]FTTSDSCDR_.4	AES_K19_M1	1	1	5182.16	5884.34	3706.37	4571.98	3368.26	2904.4
AES	Q08117	29	_IK[GlyGly (K)]DEFQLLQAQYHSLK_.3;_IK[GlyGly (K)]DEFQLLQAQYHSLK_.4	AES_K30_M1	2	1	6024.55	7382.38	6455.39	4784.99	4067.43	6630.52
AES	Q08117	45	_LECDK[GlyGly (K)]LASEK_.3	AES_K49_M1	1	1	4650.82	4534.69	6519.63	5839.01	4691.91	6930.49
AES	Q08117	50	_LASEK[GlyGly (K)]SEM[Oxidation (M)]QR_.2;_LASEK[GlyGly (K)]SEM[Oxidation (M)]QR_.3	AES_K54_M1	2	1	7475.52	5642.89	7476.57	5397.59	6231.24	10543.7
AFAP1	Q8N556;Q8N556-2	527;611	_GK[GlyGly (K)]TLSSQPK_.2	AFAP1_K528_M1	1	1	193716	103263	123997	203318	241326	167560
AFF1	F5GXF9;P51825;P51825-2;P51825-3	319;326	_QQTFEK[GlyGly (K)]TDLK_.3	AFF1_K324_M1	1	1	1076.03	1610.26	1479.66	1926.79	1365.57	1568.77
AFF1	F5GXF9;P51825;P51825-2;P51825-3	325;332	_TDLK[GlyGly (K)]VPAK_.2;_TDLK[GlyGly (K)]VPAK_.3	AFF1_K328_M1	2	1	9233.99	9479.66	8836.61	9442.69	8891.97	10412.7
AFF4	Q9UHB7;Q9UHB7-2	270	_LSSEHYSSQSHGNSM[Oxidation (M)]TELK[GlyGly (K)]PSSK_.4;_LSSEHYSSQSHGNSM[Oxidation (M)]TELK[GlyGly (K)]PSSK_.5	AFF4_K288_M1	2	1	9852.39	11619.2	10441.3	11113.7	7683.82	6976.56
AFF4	Q9UHB7;Q9UHB7-2	289	_PSSK[GlyGly (K)]AHLTK_.3	AFF4_K292_M1	1	1	NaN	NaN	3044.99	NaN	3333.83	NaN
AFF4	Q9UHB7;Q9UHB7-2	293	_AHLTK[GlyGly (K)]LK_.2	AFF4_K297_M1	1	1	932.163	NaN	959.236	NaN	NaN	NaN
AFF4	Q9UHB7;Q9UHB7-2	340	_TEPSK[GlyGly (K)]FPFPTK_.3	AFF4_K344_M1	1	1	1249670	NaN	NaN	836129	NaN	1349270
AFF4	Q9UHB7;Q9UHB7-2	345	_FPFPTK[GlyGly (K)]ESQQSNFGTGEQK_.3	AFF4_K350_M1	1	1	6558.13	6961.67	11519.1	7964.72	5749.22	5329.4
AFF4	Q9UHB7;Q9UHB7-2	351	_ESQQSNFGTGEQK[GlyGly (K)]R_.3	AFF4_K363_M1	1	1	1808.22	2153.05	3364.11	2275.74	NaN	NaN
AFG3L2	Q9Y4W6	169	_EITWK[GlyGly (K)]DFVNNYLSK_.3	AFG3L2_K173_M1	1	1	1265.55	NaN	NaN	2134.72	NaN	NaN
AFG3L2	Q9Y4W6	188	_LEVVNK[GlyGly (K)]R_.2	AFG3L2_K193_M1	1	1	NaN	1213.58	NaN	NaN	NaN	739.676
AFG3L2	Q9Y4W6	329	_NPK[GlyGly (K)]QYQDLGAK_.3	AFG3L2_K331_M1	1	1	2306.3	2051.31	1766.72	1663.58	2038.3	2278.52
AFG3L2	Q9Y4W6	340	_IPK[GlyGly (K)]GAILTGPPGTGK_.3	AFG3L2_K342_M1	1	1	802.924	NaN	NaN	919.889	NaN	NaN
AFG3L2	Q9Y4W6	472	_QIFIGPPDIK[GlyGly (K)]GR_.3	AFG3L2_K481_M1	1	1	4129	3453.34	4432.98	3431.84	3866.05	2566.07
AFG3L2	Q9Y4W6	535	_HLSDSINQK[GlyGly (K)]HFEQAIER_.4	AFG3L2_K543_M1	1	1	2099.38	2262.99	3503.91	2583.55	1908.46	1968.68
AFG3L2	Q9Y4W6	552	_VIGGLEK[GlyGly (K)]K_.3	AFG3L2_K558_M1	1	1	7700.7	7604.12	7201.32	7125.23	5269.34	7300.5
AFMID	K7EK09;K7EMI4;K7EMM5;Q63HM1;Q63HM1-2	61	_K[GlyGly (K)]SLLHVPYGDGEGEK_.3	AFMID_K61_M1	1	1	1953.01	1717.7	NaN	2184.79	1741.11	404.799
AGAP3	Q96P47;Q96P47-2;Q96P47-4	218;219;254	_LSTDLK[GlyGly (K)]R_.2	AGAP3_K223_M1	1	1	869.231	NaN	NaN	760.106	NaN	1023.12
AGBL5	Q8NDL9;Q8NDL9-2;Q8NDL9-3	283	_LFVFK[GlyGly (K)]LIPM[Oxidation (M)]LNPDGVVR_.3	AGBL5_K287_M1	1	1	1219.56	1256.23	NaN	1062.69	1176.38	1065.06
AGBL5	Q8NDL9;Q8NDL9-2;Q8NDL9-3	314	_QYLK[GlyGly (K)]PDAVLHPAIYGAK_.3;_QYLK[GlyGly (K)]PDAVLHPAIYGAK_.4	AGBL5_K317_M1	2	1	NaN	5721.27	5227.05	4269.48	3513.34	NaN
AGBL5	Q8NDL9;Q8NDL9-2;Q8NDL9-3	424	_ESGVAYYVDLHGHASK[GlyGly (K)]R_.3;_ESGVAYYVDLHGHASK[GlyGly (K)]R_.4	AGBL5_K439_M1	2	1	6204.37	5441.11	3285.56	5991.06	4698.96	4917
AGK	Q53H12	100	_TDYEGQAK[GlyGly (K)]K_.3	AGK_K107_M1	1	1	NaN	NaN	2304.14	2865.68	NaN	NaN
AGK	Q53H12	139	_TDEATFSK[GlyGly (K)]IPIGFIPLGETSSLSHTLFAESGNK_.4	AGK_K146_M1	1	1	828.429	NaN	885.395	409.959	406.063	172.49
AGK	Q53H12	172	_VQHITDATLAIVK[GlyGly (K)]GETVPLDVLQIK_.4	AGK_K184_M1	1	1	2966.57	3855.95	2390.24	3065.82	2721.8	3001.37
AGK	Q53H12	197	_GEK[GlyGly (K)]EQPVFAM[Oxidation (M)]TGLR_.3	AGK_K199_M1	1	1	NaN	1965.27	NaN	1416.16	1810.11	NaN
AGK	Q53H12	216	_DAGVK[GlyGly (K)]VSK_.2	AGK_K220_M1	1	1	5064.39	13233.9	11329.1	6215.18	10136.7	11692.1
AGK	Q53H12	221	_VSK[GlyGly (K)]YWYLGPLK_.3	AGK_K223_M1	1	1	NaN	537.395	NaN	939.885	NaN	NaN
AGK	Q53H12	232	_IK[GlyGly (K)]AAHFFSTLK_.3	AGK_K233_M1	1	1	1400.93	NaN	NaN	625.957	961.43	561.308
AGK	Q53H12	319	_NNQLDPTSK[GlyGly (K)]EDFLNICIEPDTISK_.3	AGK_K327_M1	1	1	2736.97	4210.57	4232.77	4311.74	3594.24	3553.66
AGK	Q53H12	63	_ATVFLNPAACK[GlyGly (K)]GK_.3	AGK_K73_M1	1	1	2514.62	3431.42	3584.83	2875.11	3554.57	1316.05
AGK	Q53H12	78	_TLFEK[GlyGly (K)]NAAPILHLSGM[Oxidation (M)]DVTIVK_.4	AGK_K82_M1	1	1	848.823	1070.12	871.648	NaN	NaN	NaN
AGL	P35573;P35573-2;P35573-3	1070;1053;1054	_LNEITK[GlyGly (K)]EK_.2;_LNEITK[GlyGly (K)]EK_.3	AGL_K1075_M1	2	1	7138.54	5466.21	7162.34	5370.85	5242.51	6162.12
AGL	P35573;P35573-2;P35573-3	1280;1263;1264	_DGSAVEIVGLSK[GlyGly (K)]SAVR_.3	AGL_K1291_M1	1	1	4456.21	3132.06	3245.93	4639.28	4280.35	4870.89
AGL	P35573;P35573-2;P35573-3	1304;1287;1288	_NIFPYHEVTVK[GlyGly (K)]R_.3;_NIFPYHEVTVK[GlyGly (K)]R_.4	AGL_K1314_M1	2	1	1389.33	1821.61	2883.23	3565.57	3757.73	3153.46
AGL	P35573;P35573-2;P35573-3	1338;1321;1322	_LFHVSEDPSDLNEK[GlyGly (K)]HPNLVHK_.4;_LFHVSEDPSDLNEK[GlyGly (K)]HPNLVHK_.5	AGL_K1351_M1	2	1	2587.01	4786.22	NaN	4226.98	3706.02	3084.3
AGL	P35573;P35573-2;P35573-3	1400;1383;1384	_ALEIAEK[GlyGly (K)]K_.2	AGL_K1406_M1	1	1	2074.03	2153.1	1883.05	2963.78	1686.23	2651.69
AGL	P35573;P35573-2;P35573-3	149;132;133	_VAK[GlyGly (K)]ESGYNM[Oxidation (M)]IHFTPLQTLGLSR_.4	AGL_K151_M1	1	1	6603.19	8475.2	7135.66	7715.85	6485.02	7690.72
AGL	P35573;P35573-2;P35573-3	257;240;241	_FSCDVAEGK[GlyGly (K)]YK_.3	AGL_K265_M1	1	1	2833.38	3165.6	3397.28	3294.62	3799.84	3329.46
AGL	P35573;P35573-2;P35573-3	268;251;252	_EK[GlyGly (K)]GIPALIENDHHM[Oxidation (M)]NSIR_.4	AGL_K269_M1	1	1	1700.82	2024.27	NaN	1310.76	739.728	1199.2
AGL	P35573;P35573-2;P35573-3	324;307;308	_VTK[GlyGly (K)]SDPNQHLTIIQDPEYR_.3;_VTK[GlyGly (K)]SDPNQHLTIIQDPEYR_.4	AGL_K326_M1	2	1	10772.3	15096.9	13103.8	15956.6	15218.3	16063.2
AGL	P35573;P35573-2;P35573-3	378;361;362	_M[Oxidation (M)]EELNSEK[GlyGly (K)]HR_.3	AGL_K385_M1	1	1	1495.7	1443.05	1686.09	1679.9	NaN	1416.02
AGL	P35573;P35573-2;P35573-3	676;659;660	_FYTK[GlyGly (K)]WNPEALPSNTGEVNFQSGIIAAR_.3	AGL_K679_M1	1	1	NaN	860.016	NaN	NaN	NaN	1071.96
AGL	P35573;P35573-2;P35573-3	703;686;687	_CAISK[GlyGly (K)]LHQELGAK_.3	AGL_K707_M1	1	1	1658.74	957.294	NaN	NaN	NaN	NaN
AGL	P35573;P35573-2;P35573-3	753;736;737	_NPK[GlyGly (K)]TSFYSK_.2;_NPK[GlyGly (K)]TSFYSK_.3	AGL_K755_M1	2	1	4514.72	5556.94	5195.86	3808.29	3742.89	3592.05
AGL	P35573;P35573-2;P35573-3	756;739;740	_TSFYSK[GlyGly (K)]EVPQM[Oxidation (M)]CIPGK_.3	AGL_K761_M1	1	1	6594.71	4918.83	5208.6	6670.39	11887	10587.2
AGL	P35573;P35573-2;P35573-3	808;791;792	_EHIQLNESK[GlyGly (K)]IVK_.3	AGL_K816_M1	1	1	4214.19	3783.55	2755.42	3907.06	3637.42	2261.55
AGL	P35573;P35573-2;P35573-3	817;800;801	_IVK[GlyGly (K)]QAGVATK_.2;_IVK[GlyGly (K)]QAGVATK_.3	AGL_K819_M1	2	1	7678.41	3906.09	4482.51	6490.64	7311.32	8308.47
AGL	P35573;P35573-2;P35573-3	820;803;804	_QAGVATK[GlyGly (K)]GPNEYIQEIEFENLSPGSVIIFR_.3	AGL_K826_M1	1	1	NaN	2693.79	1441.73	2348.11	823.275	3224.12
AGL	P35573;P35573-2;P35573-3	865;848;849	_NHLTQFSPHFK[GlyGly (K)]SGSLAVDNADPILK_.4	AGL_K875_M1	1	1	5247.17	3779.94	4693.75	5083.56	NaN	2308.68
AGL	P35573;P35573-2;P35573-3	876;859;860	_SGSLAVDNADPILK[GlyGly (K)]IPFASLASR_.3	AGL_K889_M1	1	1	6130.23	7162.95	6128.93	10011.5	6031.62	6787.86
AGO1	Q5TA58;Q9UL18	638;713	_LFCADK[GlyGly (K)]NER_.3	AGO1_K643_M1	1	1	1110.55	1606.9	1378.65	1132.24	1671.81	1690.4
AGO1	Q5TA58;Q9UL18	761;836	_DPQALAK[GlyGly (K)]AVQVHQDTLR_.3	AGO1_K767_M1	1	1	2496.11	2465.75	3083.91	1947.25	2321.77	1884.53
AGO2	Q9UKV8	242	_SIEEQQK[GlyGly (K)]PLTDSQR_.3	AGO2_K248_M1	1	1	1736.19	1995.52	2250.77	1999.08	1379.48	1421.1
AGO2	Q9UKV8	52	_IDIYHYELDIK[GlyGly (K)]PEK_.4	AGO2_K62_M1	1	1	1011.67	1151.53	2363.17	1819.49	1645.87	957.257
AGO2	Q9UKV8	715	_LFCTDK[GlyGly (K)]NER_.3	AGO2_K720_M1	1	1	2881.8	2842.83	3519.49	2689.75	3631.81	3093.91
AGO2	Q9UKV8	724	_VGK[GlyGly (K)]SGNIPAGTTVDTK_.3	AGO2_K726_M1	1	1	10127.8	8865.35	10250	10039.8	8986.31	9323.93
AGO2	Q9UKV8	73	_EIVEHM[Oxidation (M)]VQHFK[GlyGly (K)]TQIFGDR_.4	AGO2_K83_M1	1	1	7574.41	17923.6	NaN	9780.74	NaN	13925.4
AGO2	Q9UKV8	838	_DHQALAK[GlyGly (K)]AVQVHQDTLR_.3;_DHQALAK[GlyGly (K)]AVQVHQDTLR_.4	AGO2_K844_M1	2	1	8235.68	9538.21	11372	9309.98	8634.93	8426.77
AGO2	Q9UKV8	91	_K[GlyGly (K)]PVFDGR_.3	AGO2_K91_M1	1	1	2637.77	1659.82	2316.25	2103.75	2019.95	NaN
AGO3	Q9H9G7	323	_YPHLPCLQVGQEQK[GlyGly (K)]HTYLPLEVCNIVAGQR_.5	AGO3_K336_M1	1	1	12555.9	14014.7	14052.9	12069.7	10629.3	10011.8
AGO3	Q9H9G7	357	_LTDNQTSTM[Oxidation (M)]IK[GlyGly (K)]ATAR_.3	AGO3_K367_M1	1	1	5490.36	4838.36	4474.6	5280.51	4175.55	4536.65
AGO3	Q9H9G7	478	_ISK[GlyGly (K)]DAGM[Oxidation (M)]PIQGQPCFCK_.3	AGO3_K480_M1	1	1	1317.69	1431.76	1938.7	641.719	947.637	604.882
AGO3	Q9H9G7	527	_TPVYAEVK[GlyGly (K)]R_.2;_TPVYAEVK[GlyGly (K)]R_.3	AGO3_K534_M1	2	1	3797.47	3951.74	4146.58	4641.67	4270.37	4302.58
AGO3	Q9H9G7	44	_IDVYLYEVDIK[GlyGly (K)]PDK_.3	AGO3_K54_M1	1	1	933.033	NaN	NaN	1213.65	NaN	NaN
AGO3	Q9H9G7	839	_DPQALAK[GlyGly (K)]AVQIHQDTLR_.3	AGO3_K845_M1	1	1	NaN	1407.03	NaN	1440.63	1102.23	1565.69
AGPAT1	Q99943	271	_GGGDYLK[GlyGly (K)]K_.2;_GGGDYLK[GlyGly (K)]K_.3	AGPAT1_K277_M1	2	1	861.075	3566.72	1908.96	NaN	2984.89	3224.99
AGPAT1	Q99943	271	_GGGDYLK[GlyGly (K)]K[GlyGly (K)]PGGGG_.3	AGPAT1_K277_M2	1	1	766.392	116.371	NaN	960.178	1137.47	NaN
AGPAT1	Q99943	271	_GGGDYLK[GlyGly (K)]K[GlyGly (K)]PGGGG_.3	AGPAT1_K278_M2	1	1	766.392	116.371	NaN	960.178	1137.47	NaN
AGPAT1	Q99943	62	_NVENM[Oxidation (M)]K[GlyGly (K)]ILR_.3	AGPAT1_K67_M1	1	1	1130.53	1941.56	1818.79	1647.15	1659.65	2266.19
AGPAT2	O15120	163	_ENLK[GlyGly (K)]VWIYPEGTR_.3	AGPAT2_K166_M1	1	1	15704.3	13703.4	13473.2	15553.8	13188.2	15929.5
AGPAT2	O15120	176	_NDNGDLLPFK[GlyGly (K)]K_.3	AGPAT2_K185_M1	1	1	NaN	NaN	NaN	2266.34	2172.8	NaN
AGPAT2	O15120	254	_TTFLHISK[GlyGly (K)]TPQENGATAGSGVQPAQ_.3	AGPAT2_K261_M1	1	1	5680.75	8813.66	5581.34	7423.66	8255.86	7140.9
AGPAT3	Q9NRZ7;Q9NRZ7-2;Q9NRZ7-3	112;50;132	_FGVLGSSK[GlyGly (K)]VLAK_.3	AGPAT3_K119_M1	1	1	3350.34	2611.91	853.961	2215.96	2563.5	3205.59
AGPAT3	Q9NRZ7;Q9NRZ7-2;Q9NRZ7-3	180;118;200	_FTETK[GlyGly (K)]HR_.3	AGPAT3_K184_M1	1	1	NaN	NaN	4781.61	NaN	6279.03	3382.87
AGPAT3	Q9NRZ7;Q9NRZ7-2;Q9NRZ7-3	187;125;207	_VSM[Oxidation (M)]EVAAAK[GlyGly (K)]GLPVLK_.3	AGPAT3_K195_M1	1	1	7691.69	8960.82	6325.3	7292.96	8150.83	8497.29
AGPAT3	Q9NRZ7;Q9NRZ7-2;Q9NRZ7-3	237;175;257	_NPSLLGILYGK[GlyGly (K)]K_.2;_NPSLLGILYGK[GlyGly (K)]K_.3	AGPAT3_K247_M1	2	1	2637.91	2736.82	NaN	NaN	1719.67	NaN
AGPAT3	Q9NRZ7;Q9NRZ7-2;Q9NRZ7-3	292;230;312	_GM[Oxidation (M)]FPGEQFK[GlyGly (K)]PAR_.3	AGPAT3_K300_M1	1	1	3788.03	4131.65	4201.39	7367.43	4671.86	8564.06
AGPAT4	Q9NRZ5	112	_FGLLGGSK[GlyGly (K)]VLAK_.3	AGPAT4_K119_M1	1	1	4599.47	5465.68	6314.39	2791.4	4913.1	4262.49
AGPAT4	Q9NRZ5	234	_NNENPTLLGVLNGK[GlyGly (K)]K_.3	AGPAT4_K247_M1	1	1	5209.71	5333.41	2637.2	4664.15	3303.6	4426.83
AGPAT4	Q9NRZ5	248	_K[GlyGly (K)]YHADLYVR_.3	AGPAT4_K248_M1	1	1	3906.67	3625.44	3426.32	2889.72	3636.53	3307.04
AGPAT4	Q9NRZ5	277	_LYQEK[GlyGly (K)]DAFQEEYYR_.3	AGPAT4_K281_M1	1	1	3483.38	4675.32	2561.9	4315.55	4171.48	3460.91
AGPAT4	Q9NRZ5	81	_AYLK[GlyGly (K)]YGK_.2	AGPAT4_K84_M1	1	1	2076.8	2612.02	1587.78	1949.44	2955.67	2584.75
AGPAT4	Q9NRZ5	85	_YGK[GlyGly (K)]ENAIVVLNHK_.4	AGPAT4_K87_M1	1	1	NaN	NaN	NaN	605.217	NaN	1093.11
AGPAT5	Q9NUQ2	117	_YVLK[GlyGly (K)]EGLK_.2	AGPAT5_K120_M1	1	1	2412.63	3246.11	NaN	NaN	NaN	NaN
AGPAT5	Q9NUQ2	154	_NK[GlyGly (K)]LQSYVDAGTPM[Oxidation (M)]YLVIFPEGTR_.3	AGPAT5_K155_M1	1	1	2401.95	2642.14	NaN	4081.55	3259.11	3222.57
AGPAT5	Q9NUQ2	177	_YNPEQTK[GlyGly (K)]VLSASQAFAAQR_.3	AGPAT5_K183_M1	1	1	3520.81	3457.62	NaN	NaN	2487.09	2046.9
AGPAT5	Q9NUQ2	208	_IK[GlyGly (K)]ATHVAFDCM[Oxidation (M)]K_.3	AGPAT5_K209_M1	1	1	NaN	2252.43	1159.92	1618.51	1711.06	1744.69
AGPAT5	Q9NUQ2	243	_ESPTM[Oxidation (M)]TEFLCK[GlyGly (K)]ECPK_.3	AGPAT5_K253_M1	1	1	574.748	800.963	NaN	569.052	426.561	NaN
AGPAT5	Q9NUQ2	254	_ECPK[GlyGly (K)]IHIHIDR_.4	AGPAT5_K257_M1	1	1	1956.31	1858.05	3283.77	1951.5	1914.34	2261.41
AGPAT5	Q9NUQ2	311	_SVNSK[GlyGly (K)]LSIK_.3	AGPAT5_K315_M1	1	1	2935.33	2616.1	2346.41	1956.53	NaN	3090.21
AGPAT6	Q86UL3	98	_SGSSK[GlyGly (K)]ALDNTPEFELSDIFYFCR_.3	AGPAT6_K102_M1	1	1	2105.76	1199.01	2072.03	2326.93	NaN	714.095
AGPAT6	Q86UL3	121	_K[GlyGly (K)]GM[Oxidation (M)]ETIM[Oxidation (M)]DDEVTK[GlyGly (K)]R_.3	AGPAT6_K121_M2	1	1	NaN	1267.48	NaN	NaN	NaN	373.886
AGPAT6	Q86UL3	122	_GM[Oxidation (M)]ETIM[Oxidation (M)]DDEVTK[GlyGly (K)]R_.3	AGPAT6_K133_M1	1	1	2406.86	3887.98	4498.12	2378.46	1603.06	1413.34
AGPAT6	Q86UL3	121	_K[GlyGly (K)]GM[Oxidation (M)]ETIM[Oxidation (M)]DDEVTK[GlyGly (K)]R_.3	AGPAT6_K133_M2	1	1	NaN	1267.48	NaN	NaN	NaN	373.886
AGPAT6	Q86UL3	305	_LTEHVQDK[GlyGly (K)]SK_.3	AGPAT6_K312_M1	1	1	5282.37	5162.28	3167.36	4328.99	4909.45	7628.99
AGPAT9	Q53EU6	60	_ESILK[GlyGly (K)]NSASVGIIQR_.3	AGPAT9_K64_M1	1	1	3155	3501.15	NaN	3323.59	2906.93	3287.47
AGPAT9	Q53EU6	75	_DESPM[Oxidation (M)]EK[GlyGly (K)]GLSGLR_.3	AGPAT9_K81_M1	1	1	3381.42	3098.33	3289.23	2896.33	2637.33	1820.85
AGPS	O00116	109	_GQIELTGK[GlyGly (K)]R_.3	AGPS_K116_M1	1	1	3570.93	NaN	NaN	2309.4	NaN	NaN
AGPS	O00116	343	_GIIEK[GlyGly (K)]SCQGPR_.3	AGPS_K347_M1	1	1	2229.43	2776.68	1411.86	2066.7	1512.18	1675.2
AGPS	O00116	475	_EK[GlyGly (K)]VLQHEK_.3	AGPS_K476_M1	1	1	1682.1	NaN	2974.72	NaN	NaN	NaN
AGPS	O00116	477	_VLQHEK[GlyGly (K)]QVYDIAAK_.3	AGPS_K482_M1	1	1	1014.32	1472.34	1175.19	808.542	1401.31	624.251
AGTPBP1	Q9UPW5;Q9UPW5-2	6	_VIPEK[GlyGly (K)]SLTNNSR_.3	AGTPBP1_K10_M1	1	1	1358.87	1510.92	NaN	NaN	NaN	NaN
AGTPBP1	Q9UPW5;Q9UPW5-2	222	_VALDTLAALLK[GlyGly (K)]SK_.3	AGTPBP1_K232_M1	1	1	1789.24	2097.18	1953.68	2449.05	1780.5	NaN
AGTPBP1	Q9UPW5;Q9UPW5-2	406;366	_LK[GlyGly (K)]PQQEPGR_.3	AGTPBP1_K407_M1	1	1	NaN	NaN	NaN	3682.6	5545.51	NaN
AGTPBP1	Q9UPW5;Q9UPW5-2	519;479	_TISSVHGLNNDIVK[GlyGly (K)]ALDR_.4	AGTPBP1_K532_M1	1	1	4319.44	NaN	NaN	NaN	NaN	2628.86
AGTPBP1	Q9UPW5;Q9UPW5-2	45	_ILHLAQSQEK[GlyGly (K)]TR_.3	AGTPBP1_K54_M1	1	1	NaN	NaN	545.283	662.255	NaN	NaN
AGTPBP1	Q9UPW5;Q9UPW5-2	537;497	_ITLQNIPSQTAPGFTAEM[Oxidation (M)]K[GlyGly (K)]K_.3	AGTPBP1_K555_M1	1	1	NaN	1098.16	2655.93	1166.77	657.322	NaN
AGTPBP1	Q9UPW5;Q9UPW5-2	58	_EM[Oxidation (M)]TAK[GlyGly (K)]GSTGM[Oxidation (M)]EILLSTLENTK_.3	AGTPBP1_K62_M1	1	1	NaN	3022.72	2177.77	NaN	NaN	NaN
AGTPBP1	Q9UPW5;Q9UPW5-2	673;633	_TK[GlyGly (K)]IAQDIER_.3	AGTPBP1_K674_M1	1	1	3617.17	2829.69	3962.04	3480.28	2774.14	3205.05
AGTPBP1	Q9UPW5;Q9UPW5-2	712;672	_FNSK[GlyGly (K)]FESGNLR_.3	AGTPBP1_K715_M1	1	1	5439.43	3843.69	5005.4	3993.4	5259.35	4676.32
AHCTF1	Q8WYP5;Q8WYP5-2;Q8WYP5-3	994;1029;1003	_NSILDQYGK[GlyGly (K)]ILPR_.3	AHCTF1_K1002_M1	1	1	13887	15588.5	21130.6	15364.8	12895.6	14108.9
AHCTF1	Q8WYP5;Q8WYP5-2;Q8WYP5-3	1062;1097;1071	_IGEVWASK[GlyGly (K)]EPINSTTPFNSSK_.3	AHCTF1_K1069_M1	1	1	2343.2	2748.55	2247.85	1976.85	2020.81	2634.69
AHCTF1	Q8WYP5;Q8WYP5-2;Q8WYP5-3	344;379;353	_GQTSNTK[GlyGly (K)]LLGCQSIEK_.3	AHCTF1_K350_M1	1	1	3619.95	3168.78	2121.42	2678.51	3282.29	1860.26
AHCTF1	Q8WYP5;Q8WYP5-2;Q8WYP5-3	36;71;45	_GK[GlyGly (K)]FAAGK_.2	AHCTF1_K37_M1	1	1	5226.2	NaN	6805.77	8146.71	5637.95	6603.99
AHCTF1	Q8WYP5;Q8WYP5-2;Q8WYP5-3	498;533;507	_ETLTFLK[GlyGly (K)]K_.2	AHCTF1_K504_M1	1	1	7057.33	6078.86	8456.44	7340.02	6674.37	9006.78
AHCTF1	Q8WYP5;Q8WYP5-2;Q8WYP5-3	962;997;971	_ANYVPALK[GlyGly (K)]LNQTLK_.3	AHCTF1_K969_M1	1	1	14327	14255.7	12675.3	14096.7	12804.3	11896.6
AHCYL1	O43865	109	_NIK[GlyGly (K)]QAEFGR_.2;_NIK[GlyGly (K)]QAEFGR_.3	AHCYL1_K111_M1	2	1	11289.7	13877.4	8413.9	11413.1	10461.2	13211.1
AHCYL1	O43865	137	_AQGEK[GlyGly (K)]PLAGAK_.3	AHCYL1_K141_M1	1	1	2360.33	2272.14	2014.97	1665.65	NaN	NaN
AHCYL1	O43865	262	_LYQLSK[GlyGly (K)]AGK_.2	AHCYL1_K267_M1	1	1	9215.31	7803.89	8315.57	8137.4	9044.78	7894.09
AHCYL1	O43865	268	_AGK[GlyGly (K)]LCVPAM[Oxidation (M)]NVNDSVTK_.3	AHCYL1_K270_M1	1	1	4011.59	4193.86	3051.33	4480.39	3165.3	3364.42
AHCYL1	O43865	271	_LCVPAM[Oxidation (M)]NVNDSVTK[GlyGly (K)]QK_.3	AHCYL1_K284_M1	1	1	7772.82	8403.12	10825.5	8757.23	6464.13	7723.31
AHCYL1	O43865	285	_QK[GlyGly (K)]FDNLYCCR_.3	AHCYL1_K286_M1	1	1	2169.85	2097.08	2479.34	2147.22	1274.93	2652.2
AHCYL1	O43865	357	_VVK[GlyGly (K)]LNEVIR_.3	AHCYL1_K359_M1	1	1	2790.7	NaN	NaN	3035.33	2478.71	2328.67
AHCYL1	O43865	388	_M[Oxidation (M)]K[GlyGly (K)]NSCIVCNM[Oxidation (M)]GHSNTEIDVTSLR_.4	AHCYL1_K389_M1	1	1	1602.68	1488.12	NaN	1459.74	1478.44	NaN
AHCYL1	O43865	421	_SQVDHVIWPDGK[GlyGly (K)]R_.3	AHCYL1_K432_M1	1	1	3030.74	2249.17	2056.5	2918.26	2765.69	1524.29
AHCYL1	O43865	477	_YK[GlyGly (K)]QDVYLLPK_.3	AHCYL1_K478_M1	1	1	6338.05	5768.27	6734.29	6351.67	7411.34	6467.93
AHCYL1	O43865	477	_YK[GlyGly (K)]QDVYLLPK[GlyGly (K)]K_.4	AHCYL1_K478_M2	1	1	703.838	NaN	834.268	NaN	NaN	NaN
AHCYL1	O43865	479	_QDVYLLPK[GlyGly (K)]K_.3	AHCYL1_K486_M1	1	1	5642.56	6150.8	2730.96	5584.89	4764.63	6142.66
AHCYL1	O43865	477	_YK[GlyGly (K)]QDVYLLPK[GlyGly (K)]K_.4	AHCYL1_K486_M2	1	1	703.838	NaN	834.268	NaN	NaN	NaN
AHCYL1	O43865	514	_YLGLNK[GlyGly (K)]NGPFK_.3	AHCYL1_K519_M1	1	1	NaN	743.578	NaN	640.023	NaN	623.201
AHCYL1	O43865	41	_QIQFADDM[Oxidation (M)]QEFTK[GlyGly (K)]FPTK_.3	AHCYL1_K53_M1	1	1	3199.44	3019.62	4102.8	3474.67	4019.26	NaN
AHCY	P23526	122	_DGPLNM[Oxidation (M)]ILDDGGDLTNLIHTK[GlyGly (K)]YPQLLPGIR_.4	AHCY_K142_M1	1	1	28496.6	15276.7	24909.2	NaN	22691.9	10589.6
AHCY	P23526	152	_GISEETTTGVHNLYK[GlyGly (K)]M[Oxidation (M)]M[Oxidation (M)]ANGILK_.4	AHCY_K166_M1	1	1	2187.75	1038.32	NaN	954.342	1521.75	1065.33
AHCY	P23526	167	_M[Oxidation (M)]M[Oxidation (M)]ANGILK[GlyGly (K)]VPAINVNDSVTK_.3	AHCY_K174_M1	1	1	4707.56	6839.38	9418.22	8479.67	5426.67	5258.4
AHCY	P23526	175	_VPAINVNDSVTK[GlyGly (K)]SK_.2;_VPAINVNDSVTK[GlyGly (K)]SK_.3	AHCY_K186_M1	2	1	118392	119556	123834	113767	128843	95234.4
AHCY	P23526	175	_VPAINVNDSVTK[GlyGly (K)]SK[GlyGly (K)]FDNLYGCR_.4	AHCY_K186_M2	1	1	4808.46	3427.77	2120.31	3476.94	3335.54	3720.7
AHCY	P23526	187	_SK[GlyGly (K)]FDNLYGCR_.2;_SK[GlyGly (K)]FDNLYGCR_.3	AHCY_K188_M1	2	1	105401	102795	102621	108057	102260	115386
AHCY	P23526	175	_VPAINVNDSVTK[GlyGly (K)]SK[GlyGly (K)]FDNLYGCR_.4	AHCY_K188_M2	1	1	4808.46	3427.77	2120.31	3476.94	3335.54	3720.7
AHCY	P23526	215	_VAVVAGYGDVGK[GlyGly (K)]GCAQALR_.3	AHCY_K226_M1	1	1	NaN	NaN	NaN	NaN	19949.4	18182.4
AHCY	P23526	310	_WLNENAVEK[GlyGly (K)]VNIK_.3	AHCY_K318_M1	1	1	2697.78	3268.26	1946.64	3719.14	3416.14	2897.71
AHCY	P23526	319	_VNIK[GlyGly (K)]PQVDR_.2;_VNIK[GlyGly (K)]PQVDR_.3	AHCY_K322_M1	2	1	27098.7	33958.9	39875.6	37571.2	41109.4	39686.8
AHCY	P23526	379	_YPVGVHFLPK[GlyGly (K)]K_.3;_YPVGVHFLPK[GlyGly (K)]K_.4	AHCY_K388_M1	2	1	7940.86	8223.01	8608.98	6955.03	7933.37	8503.63
AHCY	P23526	389	_K[GlyGly (K)]LDEAVAEAHLGK_.3	AHCY_K389_M1	1	1	1924.5	2525.61	4564.29	4095.81	2802.81	3232.2
AHCY	P23526	389	_K[GlyGly (K)]LDEAVAEAHLGK[GlyGly (K)]LNVK_.4	AHCY_K389_M2	1	1	NaN	2344.46	1753.44	1076.68	1779.72	1539.01
AHCY	P23526	389;390	_KLDEAVAEAHLGK[GlyGly (K)]LNVK_.4;_LDEAVAEAHLGK[GlyGly (K)]LNVK_.4	AHCY_K401_M1	2	1	7840.38	7424.15	9005.88	7152.46	7699.23	8878.98
AHCY	P23526	389	_K[GlyGly (K)]LDEAVAEAHLGK[GlyGly (K)]LNVK_.4	AHCY_K401_M2	1	1	NaN	2344.46	1753.44	1076.68	1779.72	1539.01
AHCY	P23526	402	_LNVK[GlyGly (K)]LTK_.2	AHCY_K405_M1	1	1	16842.2	18930.5	16412.5	16824.1	16625.7	17568.8
AHCY	P23526	406	_LTK[GlyGly (K)]LTEK_.2;_LTK[GlyGly (K)]LTEK_.3	AHCY_K408_M1	2	1	NaN	11035.4	7684.26	7650.63	7455.11	15506.4
AHCY	P23526	409	_LTEK[GlyGly (K)]QAQYLGM[Oxidation (M)]SCDGPFKPDHYR_.4;_LTEK[GlyGly (K)]QAQYLGM[Oxidation (M)]SCDGPFKPDHYR_.5	AHCY_K412_M1	2	1	8312.88	6978.13	5984.15	8196.55	5809.88	5187.27
AHCY	P23526	413	_QAQYLGM[Oxidation (M)]SCDGPFK[GlyGly (K)]PDHYR_.3;_QAQYLGM[Oxidation (M)]SCDGPFK[GlyGly (K)]PDHYR_.4	AHCY_K426_M1	2	1	2217.39	2740.1	NaN	2801.73	3231.47	2433.19
AHCY	P23526	39	_YSASK[GlyGly (K)]PLK_.2	AHCY_K43_M1	1	1	9844.48	7694.06	8440.5	9265.03	6332.6	8667.58
AHCY	P23526	5	_LPYK[GlyGly (K)]VADIGLAAWGR_.3	AHCY_K8_M1	1	1	NaN	2433.46	NaN	3088.41	NaN	NaN
AHI1	Q8N157;Q8N157-2	549	_SM[Oxidation (M)]M[Oxidation (M)]ALQEEK[GlyGly (K)]GK_.3	AHI1_K557_M1	1	1	NaN	1206	NaN	NaN	NaN	901.288
AHI1	Q8N157;Q8N157-2	815	_LLIHTK[GlyGly (K)]DSTLR_.3	AHI1_K820_M1	1	1	NaN	NaN	876.183	697.493	1188.66	NaN
AHNAK	Q09666	133	_LK[GlyGly (K)]SEDGVEGDLGETQSR_.3	AHNAK_K134_M1	1	1	3021.62	2054.61	2913.15	2891.36	2414.59	2451.65
AHRR	A9YTQ3;A9YTQ3-2;A9YTQ3-3;D6RE68;D6RF73	298;316;312;154;144	_ADTAATADAK[GlyGly (K)]VK_.2;_ADTAATADAK[GlyGly (K)]VK_.3	AHRR_K307_M1	2	1	2006.71	2585.67	1289.83	1759.85	2426.45	3309.44
AHRR	A9YTQ3;A9YTQ3-2;A9YTQ3-3;D6RE68;D6RF73	652;670;666;508;498	_AAEAAPVVK[GlyGly (K)]R_.3	AHRR_K660_M1	1	1	553.074	851.058	NaN	403.647	NaN	NaN
AHR	P35869	243	_LK[GlyGly (K)]YLHGQK_.3	AHR_K244_M1	1	1	1097.55	NaN	2510.98	1608.71	1154.86	NaN
AHR	P35869	22	_TVK[GlyGly (K)]PIPAEGIK_.2;_TVK[GlyGly (K)]PIPAEGIK_.3	AHR_K24_M1	2	1	5245.91	5043.45	2469.52	5098.81	5768.02	4948.91
AHR	P35869	253	_GK[GlyGly (K)]DGSILPPQLALFAIATPLQPPSILEIR_.3	AHR_K254_M1	1	1	2696.49	NaN	4163.82	NaN	NaN	4847.76
AHR	P35869	291	_HK[GlyGly (K)]LDFTPIGCDAK_.3	AHR_K292_M1	1	1	2361.91	1910.45	2066.96	1905.49	NaN	NaN
AHR	P35869	293	_LDFTPIGCDAK[GlyGly (K)]GR_.3	AHR_K303_M1	1	1	8301.03	7155.55	7899.28	8778.94	9156.44	8412.93
AHR	P35869	25	_PIPAEGIK[GlyGly (K)]SNPSK_.3	AHR_K32_M1	1	1	14305.1	15490.3	13616.7	15668.8	13686.9	16421
AHR	P35869	433	_NGTSGK[GlyGly (K)]DSATTSTLSK_.3	AHR_K438_M1	1	1	NaN	1015.8	NaN	1111.19	NaN	788.508
AHR	P35869	511	_HEQIDQPQDVNSFAGGHPGLFQDSK[GlyGly (K)]NSDLYSIM[Oxidation (M)]K_.4;_HEQIDQPQDVNSFAGGHPGLFQDSK[GlyGly (K)]NSDLYSIM[Oxidation (M)]K_.5	AHR_K535_M1	2	1	6917.87	8303.62	6605.76	9843.65	6437.69	4925.55
AHR	P35869	555	_HM[Oxidation (M)]QNEK[GlyGly (K)]FFR_.3	AHR_K560_M1	1	1	29905	36945.2	35382.9	30651.4	29120.2	27865.5
AHR	P35869	50	_LASLLPFPQDVINK[GlyGly (K)]LDK_.3	AHR_K63_M1	1	1	12025.1	11534.5	10975.8	13432.1	8460.65	8577.04
AHR	P35869	629	_QVVVEPQQQLCQK[GlyGly (K)]M[Oxidation (M)]K_.3	AHR_K641_M1	1	1	4226.94	4365.08	1307.05	4208.62	2807.44	2533.07
AHR	P35869	79	_AK[GlyGly (K)]SFFDVALK_.3	AHR_K80_M1	1	1	4735.05	3496.68	6700.83	4066.19	4622.22	4844.42
AHR	P35869	81	_SFFDVALK[GlyGly (K)]SSPTER_.2;_SFFDVALK[GlyGly (K)]SSPTER_.3	AHR_K88_M1	2	1	9880.35	11619.4	15072.6	12086.7	10712.9	10855.7
AHSA1	O95433	199	_PVGVK[GlyGly (K)]IPTCK_.3	AHSA1_K203_M1	1	1	7997.99	7900.94	5804.9	8517.79	9016.75	6718.31
AHSA1	O95433	204	_IPTCK[GlyGly (K)]ITLK_.3	AHSA1_K208_M1	1	1	1500.73	1454.73	563.486	1696.38	1288.71	1402.96
AHSA1	O95433	209	_ITLK[GlyGly (K)]ETFLTSPEELYR_.3	AHSA1_K212_M1	1	1	8230.92	8464.39	NaN	8735.14	8787.68	7733.33
AHSA1	O95433	322	_YYFEGIK[GlyGly (K)]QTFGYGAR_.3	AHSA1_K328_M1	1	1	3263.99	4055.11	NaN	4045.64	NaN	4413.46
AIFM1	O95831;O95831-3	99;95	_ISGLGLTPEQK[GlyGly (K)]QK_.3	AIFM1_K109_M1	1	1	5673.41	5160.29	5765.68	5599.95	6352.31	5887.89
AIFM1	O95831;O95831-3	245;241	_LNDGSQITYEK[GlyGly (K)]CLIATGGTPR_.3	AIFM1_K255_M1	1	1	2375.62	2406.36	2472.28	2190.16	2781.17	2577.76
AIFM1	O95831;O95831-3	292;288	_SLEK[GlyGly (K)]ISR_.2	AIFM1_K295_M1	1	1	627.226	24599.3	14476.7	869.39	8462.36	NaN
AIFM1	O95831;O95831-3	511;507	_ATAQDNPK[GlyGly (K)]SATEQSGTGIR_.3	AIFM1_K518_M1	1	1	2028.38	2129.99	2211.02	1834.71	2174.1	1973.2
AIMP1	Q12904-2	21	_LLAK[GlyGly (K)]M[Oxidation (M)]ANNDAVLK_.3	AIMP1_K24_M1	1	1	3305.52	3411.81	3017.91	2990.56	4055.36	3403.26
AIMP1	Q12904-2	314	_GVPFEVK[GlyGly (K)]GK_.3	AIMP1_K320_M1	1	1	1541.39	1100.48	NaN	1015.41	1096.95	1168.17
AIMP1	Q12904-2	25	_M[Oxidation (M)]ANNDAVLK[GlyGly (K)]R_.3	AIMP1_K33_M1	1	1	1908.07	2897.3	3184.64	2574.85	3308.14	2558.72
AIMP1	Q12904-2	51	_QQVSLLK[GlyGly (K)]EK_.3	AIMP1_K57_M1	1	1	4906.04	4346.86	NaN	9968.01	4177.43	3698.25
AIMP1	Q12904-2	58	_EK[GlyGly (K)]AILQATLR_.3	AIMP1_K59_M1	1	1	1438.69	2173.83	1117.45	1489.91	1703.48	1531.91
AIMP2	Q13155	148	_VLSTVHTHSSVK[GlyGly (K)]SVPENLLK_.4	AIMP2_K159_M1	1	1	966.289	1346.95	2359.83	1910.98	1110.19	NaN
AIMP2	Q13155	251	_EK[GlyGly (K)]AAVFR_.2	AIMP2_K252_M1	1	1	NaN	NaN	564.765	148.92	333.002	NaN
AIMP2	Q13155	305	_SCENLAPFNTALK[GlyGly (K)]LLK_.3	AIMP2_K317_M1	1	1	NaN	754.802	NaN	1181.83	NaN	742.059
AIMP2	Q13155	66	_LYELK[GlyGly (K)]AAVDGLSK_.3	AIMP2_K70_M1	1	1	2830.49	2870.52	2242.93	2428.74	2768.21	3060.11
AIP	O00170	94	_HVVLYPLVAK[GlyGly (K)]SLR_.3	AIP_K103_M1	1	1	3429.89	4733.33	NaN	5235	NaN	6496.28
AIP	O00170	107	_NIAVGK[GlyGly (K)]DPLEGQR_.2;_NIAVGK[GlyGly (K)]DPLEGQR_.3	AIP_K112_M1	2	1	32559.5	32284.7	25800.2	35767	34486.1	37965.2
AIP	O00170	176	_AK[GlyGly (K)]AVPLIHQEGNR_.3;_AK[GlyGly (K)]AVPLIHQEGNR_.4	AIP_K177_M1	2	1	11696.3	12964.5	12031.7	12986.9	10265.5	9844.91
AIP	O00170	197	_EAAAK[GlyGly (K)]YYDAIACLK_.3	AIP_K201_M1	1	1	NaN	686.068	NaN	NaN	NaN	290.285
AIP	O00170	202	_YYDAIACLK[GlyGly (K)]NLQM[Oxidation (M)]K_.3	AIP_K210_M1	1	1	1235.56	1397.11	2090.08	966.536	1680.13	814.043
AIP	O00170	261	_YDDNVK[GlyGly (K)]AYFK_.3	AIP_K266_M1	1	1	3236.61	3233.39	2447.56	3722.65	3744.54	4019.47
AIP	O00170	272	_GK[GlyGly (K)]AHAAVWNAQEAQADFAK_.3	AIP_K273_M1	1	1	1047.94	947.618	NaN	766.731	669.679	497.999
AIP	O00170	23	_GELPDFQDGTK[GlyGly (K)]ATFHYR_.3;_GELPDFQDGTK[GlyGly (K)]ATFHYR_.4	AIP_K33_M1	2	1	6362.94	6134.61	9446.76	8524.86	10498.5	8259.87
AIP	O00170	57	_GK[GlyGly (K)]PM[Oxidation (M)]ELIIGK_.2;_GK[GlyGly (K)]PM[Oxidation (M)]ELIIGK_.3	AIP_K58_M1	2	1	4421.21	4679.97	3178.14	4936.55	5256.83	6463.38
AIP	O00170	68	_FK[GlyGly (K)]LPVWETIVCTM[Oxidation (M)]R_.3	AIP_K69_M1	1	1	NaN	NaN	NaN	3707.06	3937.06	NaN
AK1	P00568;Q5T9B7	156;172	_ATEPVIAFYEK[GlyGly (K)]R_.3	AK1_K166_M1	1	1	NaN	451.984	NaN	470.433	NaN	NaN
AK1	P00568;Q5T9B7	10;26	_IIFVVGGPGSGK[GlyGly (K)]GTQCEK_.3	AK1_K21_M1	1	1	1059.07	1245.98	2196.86	1532.58	1079.82	1593.1
AK1	P00568;Q5T9B7	84;100	_VNTSK[GlyGly (K)]GFLIDGYPR_.3	AK1_K88_M1	1	1	NaN	NaN	NaN	NaN	2887.99	2762.13
AK2	P54819	107	_QAEM[Oxidation (M)]LDDLM[Oxidation (M)]EK[GlyGly (K)]R_.3	AK2_K117_M1	1	1	2958.73	2233.54	3621.07	2638.13	2716.6	2924.19
AK2	P54819	120	_EK[GlyGly (K)]LDSVIEFSIPDSLLIR_.3	AK2_K121_M1	1	1	11125.8	13427.7	15089.2	16203.6	10582.6	11743.1
AK2	P54819	2	_APSVPAAEPEYPK[GlyGly (K)]GIR_.3	AK2_K14_M1	1	1	7908.48	7136.05	6802.52	7420.82	5848	7117.89
AK2	P54819	176	_SDDNEK[GlyGly (K)]ALK_.3	AK2_K181_M1	1	1	NaN	NaN	NaN	5031.78	NaN	4452.52
AK2	P54819	205	_GIHSAIDASQTPDVVFASILAAFSK[GlyGly (K)]ATCK_.4	AK2_K229_M1	1	1	1279.89	681.144	952.576	NaN	1225.97	1042.64
AK2	P54819	52	_AM[Oxidation (M)]VASGSELGK[GlyGly (K)]K_.2;_AM[Oxidation (M)]VASGSELGK[GlyGly (K)]K_.3	AK2_K62_M1	2	1	10343.3	11204.5	9970.96	7151.1	9919.23	7677.62
AK2	P54819	64	_LK[GlyGly (K)]ATM[Oxidation (M)]DAGK_.2;_LK[GlyGly (K)]ATM[Oxidation (M)]DAGK_.3	AK2_K65_M1	2	1	4781.18	2746.76	4350.05	3523.85	5113.54	3374.67
AK2	P54819	66	_ATM[Oxidation (M)]DAGK[GlyGly (K)]LVSDEM[Oxidation (M)]VVELIEK_.3	AK2_K72_M1	1	1	1672.52	1100.88	3865.65	1976.4	942.826	1249.72
AK2	P54819	86	_NLETPLCK[GlyGly (K)]NGFLLDGFPR_.3	AK2_K93_M1	1	1	44934.2	58379.1	47897.4	59499.9	48561.8	53051.8
AK4	P27144	180	_PVIELYK[GlyGly (K)]SR_.3	AK4_K186_M1	1	1	12735.6	14666.4	6812.36	11599.4	13397.2	11308.5
AK4	P27144	214	_ITPIQSK[GlyGly (K)]EAY_.2	AK4_K220_M1	1	1	2429.85	2340.1	1779.06	1741.27	2474.69	NaN
AK4	P27144	56	_QYIEK[GlyGly (K)]SLLVPDHVITR_.4	AK4_K60_M1	1	1	2493.79	NaN	NaN	2761.33	3549.01	3903.43
AK6	Q9Y3D8;Q9Y3D8-2	17;14	_TTLGK[GlyGly (K)]ELASK_.2	AK6_K21_M1	1	1	NaN	NaN	1557.02	979.862	1337.26	1733.12
AK6	Q9Y3D8;Q9Y3D8-2	22;19	_ELASK[GlyGly (K)]SGLK_.2;_ELASK[GlyGly (K)]SGLK_.3	AK6_K26_M1	2	1	5902.19	9099.85	6193.22	6286.18	7052.66	6738.26
AK8	Q96MA6	204	_LM[Oxidation (M)]VPEDISELETAQK[GlyGly (K)]LLEYHR_.4	AK8_K218_M1	1	1	2146.35	NaN	1989.35	1809.77	2315.02	1740.56
AK8	Q96MA6	294	_LVNVCCGQLLK[GlyGly (K)]EAVADR_.3	AK8_K304_M1	1	1	2924.49	3238.49	NaN	NaN	2189.83	1977.18
AK8	Q96MA6	431	_LK[GlyGly (K)]M[Oxidation (M)]DLFYR_.3	AK8_K432_M1	1	1	3216.56	3323.59	3514.75	1919.58	2469.67	NaN
AK9	E9PPM3;E9PPU7;H0YCD1;J3KP89;Q5TCS8;Q5TCS8-1;Q5TCS8-2;Q5TCS8-3;Q5TCS8-6	59;136;24	_NLNLK[GlyGly (K)]PDVIINIK_.3	AK9_K63_M1	1	1	2473.41	2103.51	825.739	2422.04	1742.27	2110.61
AKAP11	Q9UKA4	1375	_SVK[GlyGly (K)]SGLQEAAK_.3	AKAP11_K1377_M1	1	1	3822.3	NaN	2133.13	NaN	NaN	1285.44
AKAP11	Q9UKA4	1563	_VSETTK[GlyGly (K)]SADR_.3	AKAP11_K1568_M1	1	1	NaN	NaN	3903.87	NaN	NaN	4670.03
AKAP11	Q9UKA4	1647	_K[GlyGly (K)]AVLAEK_.2	AKAP11_K1647_M1	1	1	1518.2	NaN	NaN	1811.54	NaN	NaN
AKAP11	Q9UKA4	1654	_IVAEAIEK[GlyGly (K)]AER_.2	AKAP11_K1661_M1	1	1	NaN	378.888	NaN	285.566	NaN	NaN
AKAP11	Q9UKA4	248	_PSTSSVNVLGHK[GlyGly (K)]ELPSVK_.4	AKAP11_K259_M1	1	1	3016.44	1249	NaN	1399.96	2251.64	NaN
AKAP11	Q9UKA4	18	_SFSEDVFQSVK[GlyGly (K)]SLLQSQK_.3	AKAP11_K28_M1	1	1	2222.08	1834.36	2019.1	1791.03	1536.31	1347.52
AKAP11	Q9UKA4	377	_DPVIGK[GlyGly (K)]SSQR_.2	AKAP11_K382_M1	1	1	NaN	1596.12	1354.44	1438.77	1697.57	1516.2
AKAP11	Q9UKA4	604	_AFSLK[GlyGly (K)]ER_.2	AKAP11_K608_M1	1	1	NaN	NaN	4942.25	5836.93	5793.38	5857.21
AKAP11	Q9UKA4	630	_DLQYVK[GlyGly (K)]K_.2	AKAP11_K635_M1	1	1	1363.83	1464.23	1466.12	1559.46	1868.03	2320.79
AKAP12	Q02952;Q02952-2;Q02952-3	175;77;70	_VFK[GlyGly (K)]FVGFK_.3	AKAP12_K177_M1	1	1	6410.27	6759.29	2587.8	5817.66	6786.87	4806.94
AKAP12	Q02952;Q02952-2;Q02952-3	178;80;73	_FVGFK[GlyGly (K)]FTVK_.2;_FVGFK[GlyGly (K)]FTVK_.3	AKAP12_K182_M1	2	1	1864.24	1388.69	605.924	1627.09	2894.49	3328.87
AKAP12	Q02952;Q02952-2;Q02952-3	280;182;175	_SAESPTSPVTSETGSTFK[GlyGly (K)]K_.3	AKAP12_K297_M1	1	1	528.083	715.108	NaN	723.841	NaN	822.703
AKAP1	Q92667	125	_RDDSTK[GlyGly (K)]LELALTGGEAK_.3	AKAP1_K130_M1	1	1	41924.8	NaN	71955.3	NaN	NaN	NaN
AKAP1	Q92667	576	_NSM[Oxidation (M)]DSVDSCCSLK[GlyGly (K)]K_.3	AKAP1_K588_M1	1	1	2227.13	2309.46	2252.6	1883.28	1592.47	NaN
AKAP1	Q92667	590	_TESFQNAQAGSNPK[GlyGly (K)]K_.3	AKAP1_K603_M1	1	1	NaN	1513.11	NaN	592.076	NaN	394.343
AKAP1	Q92667	604	_KVDLIIWEIEVPK[GlyGly (K)]HLVGR_.4	AKAP1_K616_M1	1	1	1279.77	1140.62	1108.87	NaN	836.948	NaN
AKAP1	Q92667	629	_YVSFLK[GlyGly (K)]QTSGAK_.3	AKAP1_K634_M1	1	1	5131.35	5125.41	4210.37	4939.1	4772.32	6095.05
AKAP1	Q92667	667	_ALNLIGK[GlyGly (K)]K_.2	AKAP1_K673_M1	1	1	3056.37	3266.41	3510.94	3194.76	2977.99	2635.7
AKAP1	Q92667	793	_YVDYGGYK[GlyGly (K)]R_.3	AKAP1_K800_M1	1	1	4245.52	3817.85	4438.43	3978.59	3985.89	4809.96
AKAP8L	Q9ULX6;Q9ULX6-2	350;289	_GALTTQDENGQTK[GlyGly (K)]R_.3	AKAP8L_K362_M1	1	1	NaN	NaN	404.488	919.684	NaN	NaN
AKAP8	O43823	307	_QFQLYEEPDTK[GlyGly (K)]LAR_.3	AKAP8_K317_M1	1	1	NaN	848.413	1128.02	NaN	NaN	NaN
AKIP1	E9PN38;H0YCH8;Q9NQ31-3	55;50	_EAPHLEK[GlyGly (K)]QPAAGPQR_.3;_EAPHLEK[GlyGly (K)]QPAAGPQR_.4	AKIP1_K61_M1	2	1	15592	13111.4	12932.3	14153.7	10563.3	10883.1
AKIP1	E9PN38;H0YCH8;Q9NQ31-3	70;65	_VLPGEK[GlyGly (K)]YYSSVPEEGGATHVYR_.4	AKIP1_K75_M1	1	1	3358.94	3829.67	5389.81	3694.73	2930.94	3729.14
AKR1A1	P14550	121	_GDNPFPK[GlyGly (K)]NADGTICYDSTHYK_.4	AKR1A1_K127_M1	1	1	2122.66	1853.24	3115.07	2611.44	2332.02	2299.29
AKR1A1	P14550	128	_NADGTICYDSTHYK[GlyGly (K)]ETWK_.4	AKR1A1_K141_M1	1	1	NaN	527.82	NaN	464.254	NaN	733.485
AKR1A1	P14550	146	_ALEALVAK[GlyGly (K)]GLVQALGLSNFNSR_.3;_ALEALVAK[GlyGly (K)]GLVQALGLSNFNSR_.4	AKR1A1_K153_M1	2	1	5779.84	4015.23	4318.78	2416.44	4292.93	6975
AKR1A1	P14550	222	_DPDEPVLLEEPVVLALAEK[GlyGly (K)]YGR_.3	AKR1A1_K240_M1	1	1	1351.68	780.72	1129.37	2175.19	1020.11	1114.68
AKR1A1	P14550	276	_VFDFTFSPEEM[Oxidation (M)]K[GlyGly (K)]QLNALNK_.3	AKR1A1_K287_M1	1	1	NaN	4381	1323.19	5355.26	3915.6	3194.96
AKR1A1	P14550	298	_YIVPM[Oxidation (M)]LTVDGK[GlyGly (K)]R_.3	AKR1A1_K308_M1	1	1	5475.4	5403.01	4467.32	5788.99	6219.48	5284.31
AKR1A1	P14550	24	_SEPGQVK[GlyGly (K)]AAVK_.3	AKR1A1_K30_M1	1	1	4128.08	2615.34	3413.48	2899.3	2793.42	3655.33
AKR1A1	P14550	43	_HIDCAAIYGNEPEIGEALK[GlyGly (K)]EDVGPGK_.4	AKR1A1_K61_M1	1	1	2938.93	2667.94	2032.21	2495.71	1711.25	1374.27
AKR1A1	P14550	62	_EDVGPGK[GlyGly (K)]AVPR_.2	AKR1A1_K68_M1	1	1	1107.94	971.086	NaN	NaN	747.628	NaN
AKR1A1	P14550	73	_EELFVTSK[GlyGly (K)]LWNTK_.3	AKR1A1_K80_M1	1	1	2925.99	2881.94	4489.25	3742.14	2887.53	2956.94
AKR1A1	P14550	81	_LWNTK[GlyGly (K)]HHPEDVEPALR_.3;_LWNTK[GlyGly (K)]HHPEDVEPALR_.4;_LWNTK[GlyGly (K)]HHPEDVEPALR_.5	AKR1A1_K85_M1	3	1	17070.8	15680	20155.9	16103.5	15489.6	11081.7
AKR1B1	P15121	96	_TLSDLK[GlyGly (K)]LDYLDLYLIHWPTGFKPGK_.4	AKR1B1_K101_M1	1	0.999	1402.79	NaN	NaN	NaN	1384.87	NaN
AKR1B1	P15121	102	_LDYLDLYLIHWPTGFK[GlyGly (K)]PGK_.4	AKR1B1_K117_M1	1	1	5766.28	7706.83	6995.07	4205.99	7121.26	3843.07
AKR1B1	P15121	156	_AIGISNFNHLQVEM[Oxidation (M)]ILNK[GlyGly (K)]PGLK_.4	AKR1B1_K173_M1	1	1	5642.23	8489.94	6209.5	9779.87	6348.78	4796.72
AKR1B1	P15121	178	_YK[GlyGly (K)]PAVNQIECHPYLTQEK_.3;_YK[GlyGly (K)]PAVNQIECHPYLTQEK_.4	AKR1B1_K179_M1	2	1	6037.72	6655.07	5565.83	4978.14	4248.64	5068.04
AKR1B1	P15121	180	_PAVNQIECHPYLTQEK[GlyGly (K)]LIQYCQSK_.4	AKR1B1_K195_M1	1	1	1595.89	1836.75	2578.28	1552.37	984.919	1536.88
AKR1B1	P15121	204	_GIVVTAYSPLGSPDRPWAK[GlyGly (K)]PEDPSLLEDPR_.4	AKR1B1_K222_M1	1	1	1463.26	1321.46	1145.97	1531.84	1265.59	1204.17
AKR1B1	P15121	13	_M[Oxidation (M)]PILGLGTWK[GlyGly (K)]SPPGQVTEAVK_.3	AKR1B1_K22_M1	1	1	NaN	3083.23	3232.82	4597.27	3116.39	NaN
AKR1B1	P15121	234	_IK[GlyGly (K)]AIAAK_.2	AKR1B1_K235_M1	1	1	5872.57	7701.94	1675.26	NaN	765.831	NaN
AKR1B1	P15121	257	_NLVVIPK[GlyGly (K)]SVTPER_.2;_NLVVIPK[GlyGly (K)]SVTPER_.3	AKR1B1_K263_M1	2	1	240491	235044	172131	210094	219465	249696
AKR1B1	P15121	298	_VCALLSCTSHK[GlyGly (K)]DYPFHEEF_.3;_VCALLSCTSHK[GlyGly (K)]DYPFHEEF_.4	AKR1B1_K308_M1	2	1	4511.74	5900.22	6643.9	4910.04	4727.02	4556.1
[truncated: 38,704 more rows]

## Sheet: C - DirectDIA
Genes	UniProtIds	PEP.PeptidePosition	PTM_group	PTM_collapse_key	PTM_collapse_key_num	PTM_localization	W1_A1	W1_A2	W2_A1	W2_A2	W3_A1	W3_A2
[truncated: 27,061 more rows]
