# Supplementary material for: Data-independent acquisition method for ubiquitinome analysis reveals regulation of circadian biology
Source: Nat Commun. 2021 Jan 11;12:254. doi: 10.1038/s41467-020-20509-1 (PMC7801436; doi:10.1038/s41467-020-20509-1)
Supplement: Supplementary file 6 — Supplementary Data 3 [file 41467_2020_20509_MOESM6_ESM.xlsx]

## Sheet: Table description
Data Table	Description
A - DIA_HEK_hybrid_library CV	Table contains all identified, distinct diGly peptides acquired via a HEK293-library based hybrid DIA approach for the calculation of the coefficient of variation
B - DDA_CV	Table contains all identified, distinct diGly peptides acquired via a DDA approach for the calculation of the coefficient of variation
C - DIA quantification	Table contains ubiquitin diGly sites (multiplicity = 1) values of the dilution series obtained by DIA. Normalized to median of undiluted sample (100%).
D - DDA quantification	Table contains ubiquitin diGly sites (multiplicity = 1) values of the dilution series obtained by DDA. Normalized to median of undiluted sample (100%).
Table Heading	Description
Genes /Gene names	Gene name as retrieved from the used FASTA file (for the corresponding diGly site)
UniProtIds /Proteins	UniProt accession IDs as retrieved from the used FASTA file (for the corresponding diGly site)
PeptidePosition	Sequence position of the peptide in all protein sequences of the parent protein group
WX_AX	Intensity of Workflow and Analytical replicates
PTM probability	localization probability
CV_XX	Coefficient of variation for Workflow and Analytical replicates
Median_CV_A	Median Coefficient of variation for Workflow and Analytical replicates
Modifications	Post-translational modifications contained within the sequence. When no modifications exist, this is set to 'unmodified'.
Protein group Ids	The identifiers of the protein groups this peptide was linked to, referenced against the proteinGroups table.
GlyGly (K) site Ids	Identifier(s) for site(s) associated with this peptide, which show(s) evidence of the modification, referenced against the appropriate modification site file.
Sequence	The identified AA sequence of the peptide.
PTM_group	peptide precursors that were collapsed, separated by “;”
PTM_collapse_key	used for site-level collapse; lists the gene/protein identifier _ PTM amino acid type & position _ multiplicity (equals PTM_0_num, but capped at 3 max) lists the gene/protein identifier _ PTM amino acid type & position _ multiplicity (equals PTM_0_num, but capped at 3 max)
PTM_collapse_key_num	lists how many peptide precursors were collapsed into the key sequence
PTM_localization	maximum observed localization probability for each site
Multiplicity	The number of labels used.
XX%_X	log2 transformed intensities, which were subtracted by the median of the 6.25% replicates.

## Sheet: A - DIA_HEK_hybrid_library CV
Genes	UniProtIds	PEP.PeptidePosition	EG.PrecursorId	W1_A1	W1_A2	W2_A1	W2_A2	W3_A1	W3_A2	W1_A1_PTM probability	W1_A2_PTM probability	W2_A1_PTM probability	W2_A2_PTM probability	W3_A1_PTM probability	W3_A2_PTM probability	CV_A1	CV_A2	CV_A3	CV_W1	CV_W2	Median_CV_A	Median_CV_W
PDCD6	A0A024QZ42;O75340	43;113	_NELK[GlyGly (K)]QALSGFGYR_.3	7136.65	6516.37	7700.65	7242.61	7152.11	9018.5	1	1	1	1	1	1	0.0642501	0.0433479	0.163226	0.0438285	0.16954	0.0642501	0.106684
DNAJC8	O75937	34	_DSVLTSK[GlyGly (K)]NQIER_.3	3303.68	4400	4458.03	4500.27	4675.92	4022.16	1	1	1	1	1	1	0.201259	0.00666854	0.106295	0.177877	0.0585332	0.106295	0.118205
CPD	O75976	275	_ATGIYSK[GlyGly (K)]TSDDEVFK_.3	1027.2	584.656	619.557	722.494	526.808	758.316	1	1	1	1	1	1	0.38828	0.108472	0.254763	0.367412	0.133173	0.254763	0.250293
WLS	Q5T9L3-2	174	_YYEC[Carbamidomethyl (C)]DVLPFM[Oxidation (M)]EIGSVAHK[GlyGly (K)]FYLLNIR_.4	8799.96	8595.44	6978.61	1910.03	10045.4	7173.97	1	1	1	1	1	1	0.0166271	0.80643	0.235827	0.17918	0.597634	0.235827	0.388407
MPDZ	O75970;O75970-2;O75970-3;O75970-5	732;732;732;732	_SLVPGGIAEK[GlyGly (K)]DGR_.3	4361.62	3899.13	6607.21	3255.88	5295.33	5961.53	1	1	1	1	1	1	0.0791768	0.480529	0.0836954	0.208082	0.323293	0.0836954	0.265687
FLOT1	O75955	153	_DIHDDQDYLHSLGK[GlyGly (K)]AR_.4	2467.06	2012.13	164.171	1503.66	1185.19	1132.51	1	1	1	1	1	1	0.143633	1.1358	0.0321443	0.907056	0.285002	0.143633	0.596029
RNF187	Q5TA31	171	_ALTDYK[GlyGly (K)]K_.3	10808.3	9661.09	12212.7	10201.1	14385.1	10517	1	1	1	1	1	1	0.079257	0.126925	0.219676	0.144533	0.0427413	0.126925	0.0936371
SMNDC1	O75940	197	_SIFASPESVTGK[GlyGly (K)]VGVGTC[Carbamidomethyl (C)]GIADK_.3	3425.2	2733.52	2501.1	3524.52	3311.3	2207.62	1	1	1	1	1	1	0.158827	0.240196	0.282815	0.163639	0.234906	0.240196	0.199273
RNF187	Q5TA31	131	_ENK[GlyGly (K)]GSVEIM[Oxidation (M)]R_.3	13117.8	13698.1	16889.6	15625.1	14130.2	14758.5	1	1	1	1	1	1	0.0306087	0.0549971	0.0307558	0.132687	0.0656804	0.0307558	0.0991837
RNF187	Q5TA31	141	_K[GlyGly (K)]DLNDAR_.3	1092.59	2063.45	2911.21	2290.32	1738.34	1477.17	1	1	1	1	1	1	0.435041	0.16881	0.114865	0.481679	0.215885	0.16881	0.348782
RNF187	Q5TA31	148	_DLHGQAESAAAVWK[GlyGly (K)]GHVM[Oxidation (M)]DR_.4	61040.3	44605.8	45181.2	39530.2	41279.6	38508	1	1	1	1	1	1	0.219997	0.0943412	0.0491251	0.212866	0.0798833	0.0943412	0.146375
DNAJC8	O75937	207	_EWQK[GlyGly (K)]NFEESR_.3	3543.25	2615.06	3549.62	4080.48	3094.21	3032.86	1	1	1	1	1	1	0.213154	0.0983942	0.0141598	0.0768954	0.232803	0.0983942	0.154849
RNF187	Q5TA31	180	_AFFVEEEEHFLQEAEK[GlyGly (K)]EEGLPEDELADPTER_.4	8889.77	8024.86	12101.2	9261.08	5170.05	5811.41	1	1	1	1	1	1	0.0723141	0.188021	0.0825954	0.397769	0.227006	0.0825954	0.312388
DNAJC8	O75937	144	_EGK[GlyGly (K)]PTIVEEDDPELFK_.3	868.754	847.45	1260.84	941.732	350.761	587.545	1	1	1	1	1	1	0.0175557	0.20489	0.356881	0.552125	0.231538	0.20489	0.391831
WLS	Q5T9L3-2	206	_K[GlyGly (K)]INVGIGEIK_.3	13335.7	10380.6	12103.9	9352.67	9451.87	10547.8	1	1	1	1	1	1	0.176212	0.181336	0.0774975	0.170649	0.0641179	0.176212	0.117383
CPSF3L	Q5TA45;Q5TA45-5	478;484	_LLHGTLIM[Oxidation (M)]K[GlyGly (K)]DSNFR_.4	10170.2	9484.37	13804.5	9167.15	9911.26	10523.8	1	1	1	1	1	1	0.0493456	0.285494	0.0423917	0.192726	0.0729706	0.0493456	0.132848
CPSF3L	Q5TA45;Q5TA45-5	263;269	_VPIYFSTGLTEK[GlyGly (K)]ANHYYK_.4	4925.46	5579.19	4670.19	6175.03	4975.51	4093.67	1	1	1	1	1	1	0.08801	0.196231	0.137511	0.0337142	0.202911	0.137511	0.118313
CPSF3L	Q5TA45;Q5TA45-5	530;536	_VYSHLK[GlyGly (K)]SVLK_.3	4336.14	5079.57	4456.78	3912.53	4597.44	4325.48	1	1	1	1	1	1	0.111661	0.091965	0.0431047	0.0292999	0.133306	0.091965	0.0813031
CPSF3L	Q5TA45;Q5TA45-5	492;498	_LVSSEQALK[GlyGly (K)]ELGLAEHQLR_.4	26847.3	30769.8	40808.9	34335.7	28291.2	34244.6	1	1	1	1	1	1	0.0962779	0.121825	0.134633	0.240067	0.0613886	0.121825	0.150728
DCTN3	O75935;O75935-3;X6RCK5	149;121;114	_ALLEEYNK[GlyGly (K)]TTM[Oxidation (M)]LLSK_.3	1562.09	1790.53	2021.29	1881.08	1418.52	729.205	1	1	1	1	1	1	0.0963628	0.0508127	0.453893	0.188845	0.436623	0.0963628	0.312734
DCTN3	O75935;O75935-3;X6RCK5	33;33;26	_VADGLVK[GlyGly (K)]VQVALGNISSK_.3	20337.8	24380.8	13776.2	20442.6	20599.1	21309	1	1	1	1	1	1	0.127861	0.275514	0.023956	0.211977	0.0938788	0.127861	0.152928
DCTN3	O75935;O75935-3;X6RCK5	129;101;94	_LAQIHIQQQDQC[Carbamidomethyl (C)]VEITEESK[GlyGly (K)]ALLEEYNK_.4	11044.7	9133.03	11937.6	10379.6	7945.6	12306.9	1	1	1	1	1	1	0.133984	0.0987324	0.304546	0.20323	0.150762	0.133984	0.176996
DCTN3	O75935;O75935-3;X6RCK5	32;32;25	_K[GlyGly (K)]VADGLVK_.2	11180.8	12786.4	11255.7	10531.4	10659.8	8629.21	1	1	1	1	1	1	0.0947425	0.047013	0.148877	0.0294206	0.195428	0.0947425	0.112424
CPTP	Q5TA50	56	_DVVSK[GlyGly (K)]LR_.2	19770.8	22012.3	16957.3	22877.7	25310.7	23047.7	1	1	1	1	1	1	0.0758646	0.210184	0.0661794	0.205526	0.0245206	0.0758646	0.115023
AGO1	Q5TA58;Q9UL18	761;836	_DPQALAK[GlyGly (K)]AVQVHQDTLR_.3	3920.3	4665.63	5096.75	3186.26	4013.65	3341.52	1	1	1	1	1	1	0.122765	0.326191	0.129233	0.150555	0.217898	0.129233	0.184226
AGO1	Q5TA58;Q9UL18	638;713	_LFC[Carbamidomethyl (C)]ADK[GlyGly (K)]NER_.3	1468.77	2150.08	1823.13	1562.93	1866.13	2481.23	1	1	1	1	1	1	0.266251	0.108676	0.200097	0.126831	0.225239	0.200097	0.176035
CPD	O75976	1358	_SLLSHEFQDETDTEEETLYSSK[GlyGly (K)]H_.4	3368.09	2794.92	4327.23	4489.66	3496.12	4587.56	1	1	1	1	1	1	0.131522	0.0260533	0.190944	0.139594	0.25469	0.131522	0.197142
GLRX3	O76003	218	_ELEASEELDTIC[Carbamidomethyl (C)]PK[GlyGly (K)]APK_.3	11160.5	11620	19185.4	13143.6	12516.6	11611.2	1	1	1	1	1	1	0.0285241	0.264295	0.0530678	0.300654	0.0727618	0.0530678	0.186708
TSTD2	Q5T7W7	376	_EVFQLK[GlyGly (K)]GGIHK_.3	1681.06	1825.66	1309.02	1844.29	1796.3	1919.83	1	1	1	1	1	1	0.0583144	0.24006	0.0470119	0.15962	0.0267651	0.0583144	0.0931923
WLS	Q5T9L3-2	207	_INVGIGEIK[GlyGly (K)]DIR_.3	70065.4	72074.8	56766.2	77415.3	74888.7	76897.7	1	1	1	1	1	1	0.0199931	0.217632	0.0187183	0.139586	0.0390297	0.0199931	0.0893078
RSL1D1	O76021	250	_LLFVK[GlyGly (K)]TEK_.3	4157.04	4049.87	4306.36	4102.01	4052.47	4355.01	1	1	1	1	1	1	0.0184673	0.0343708	0.0508901	0.0305855	0.0391505	0.0343708	0.034868
GLRX3	O76003	140	_LTHAAPC[Carbamidomethyl (C)]M[Oxidation (M)]LFM[Oxidation (M)]K[GlyGly (K)]GTPQEPR_.4	2994.21	4217.85	3043.94	3011.34	2413.43	2819.52	1	1	1	1	1	1	0.239944	0.00761434	0.109746	0.124432	0.226311	0.109746	0.175372
MED4	Q5T911;Q9NPJ6;Q9NPJ6-2	119;141;95	_GAISSEEIIK[GlyGly (K)]YAHR_.3	22558.1	31245	31831	23632.2	28242.5	29055.6	1	1	1	1	1	1	0.228333	0.209054	0.0200697	0.169756	0.140083	0.209054	0.154919
MED4	Q5T911;Q9NPJ6;Q9NPJ6-2	82;104;58	_DSDIQQLQK[GlyGly (K)]QLK_.3	14915.3	19613.7	19304.6	17423.1	20429.1	14611.6	1	1	1	1	1	1	0.192436	0.07245	0.234791	0.159942	0.145648	0.192436	0.152795
MED4	Q5T911;Q9NPJ6;Q9NPJ6-2	51;73;27	_DGEFQELMK[GlyGly (K)]LALNQGK_.3	3919.35	2201.58	2418.48	3073.19	3264.64	2604.77	1	1	1	1	1	1	0.396883	0.1686	0.158995	0.235086	0.166079	0.1686	0.200583
MED4	Q5T911;Q9NPJ6;Q9NPJ6-2	118;140;94	_K[GlyGly (K)]GAISSEEIIK_.3	2879.67	2925.87	5243.47	2809.51	3670.75	2830.18	1	1	1	1	1	1	0.0112553	0.427436	0.182856	0.30607	0.0217423	0.182856	0.163906
MED4	Q5T911;Q9NPJ6;Q9NPJ6-2	67;89;43	_IHHEM[Oxidation (M)]QVLEK[GlyGly (K)]EVEK_.4	1125.11	865.38	953.722	608.762	971.138	933.536	1	1	1	1	1	1	0.184537	0.312226	0.0279197	0.0927832	0.21339	0.184537	0.153087
GLRX3	O76003	241	_VLTNK[GlyGly (K)]ASVM[Oxidation (M)]LFM[Oxidation (M)]K_.3	1941.64	2040.72	787.266	2757.62	2139.63	1717.98	1	1	1	1	1	1	0.0351854	0.786063	0.154579	0.450057	0.244983	0.154579	0.34752
GLRX3	O76003	59	_ELPQVSFVK[GlyGly (K)]LEAEGVPEVSEK_.3	4834.93	4970.14	3667.5	4367.3	3370.37	2473.45	1	1	1	1	1	1	0.0195016	0.123173	0.217057	0.195618	0.330913	0.123173	0.263265
ATAD3B	Q5T9A4;Q5T9A4-3	571;525	_WLK[GlyGly (K)]AEGPGR_.3	2784.63	3127.76	2572.11	2459.19	2644.65	3002.13	1	1	1	1	1	1	0.0820737	0.0317413	0.0895287	0.0405042	0.12411	0.0820737	0.0823072
GLRX3	O76003	100	_LDGAHAPELTK[GlyGly (K)]K_.4	1534.16	1083.01	954.209	1294	1312.21	1087.87	1	1	1	1	1	1	0.243782	0.213742	0.132192	0.230983	0.104278	0.213742	0.16763
GLRX3	O76003	68	_LEAEGVPEVSEK[GlyGly (K)]YEISSVPTFLFFK_.3	9455.48	7988.54	5147.42	11163.1	8214.11	8291.16	1	1	1	1	1	1	0.118927	0.521593	0.00660149	0.291564	0.191528	0.118927	0.241546
WLS	Q5T9L3-2	199	_LPVNEK[GlyGly (K)]K_.2	20388.8	28598.7	22763.6	23464	13288.8	43210.8	1	1	1	1	1	1	0.23701	0.0214266	0.748963	0.262036	0.322611	0.23701	0.292324
WLS	Q5T9L3-2	2	_AGAIIENM[Oxidation (M)]STK[GlyGly (K)]K_.3	33433	25698.1	28215	26080.6	36996.9	33976.9	1	1	1	1	1	1	0.184991	0.0555938	0.0601752	0.134325	0.163485	0.0601752	0.148905
WLS	Q5T9L3-2	158	_LK[GlyGly (K)]C[Carbamidomethyl (C)]TFTSPK_.3	24985.8	23888.5	22092.4	20482.2	24749.2	27489.8	1	1	1	1	1	1	0.0317513	0.0534886	0.0741931	0.0671005	0.146294	0.0534886	0.106697
WLS	Q5T9L3-2	60	_WFVPWGPNHC[Carbamidomethyl (C)]DK[GlyGly (K)]IR_.4	12817.4	8866.86	9892.08	9347.88	10258.9	8802.34	1	1	1	1	1	1	0.257646	0.0400007	0.108069	0.145012	0.0331002	0.108069	0.0890562
WLS	Q5T9L3-2	404	_NISGK[GlyGly (K)]QSSLPAM[Oxidation (M)]SK_.3	14357	14094.9	12631.7	10666.2	13366.9	12092.5	1	1	1	1	1	1	0.0130273	0.119307	0.0707905	0.0643639	0.14021	0.0707905	0.102287
WLS	Q5T9L3-2	160	_C[Carbamidomethyl (C)]TFTSPK[GlyGly (K)]TPEHEGR_.4	5788.98	6439.64	5369.58	4776.63	6209.47	4711.71	1	1	1	1	1	1	0.0752475	0.0826473	0.193949	0.0725383	0.184471	0.0826473	0.128505
BCAS2	O75934	180	_EM[Oxidation (M)]ESNWVSLVSK[GlyGly (K)]NYEIER_.3	3245.01	3894.92	3436.36	3424.89	2826.16	4210.49	1	1	1	1	1	1	0.128729	0.00236445	0.27822	0.0984751	0.102857	0.128729	0.100666
BCAS2	O75934	198	_TIVQLENEIYQIK[GlyGly (K)]QQHGEANK_.4	16600	14397.7	18735.6	15330.3	11472.8	14116.1	1	1	1	1	1	1	0.100474	0.141369	0.146087	0.239232	0.0434841	0.141369	0.141358
HPS1	Q5TAA8;Q92902;Q92902-2;Q92902-4	204;409;376;389	_LK[GlyGly (K)]EGPEPGASLR_.3	5238.86	7069.47	7926.75	7769.95	6981.23	6556.25	1	1	1	1	1	1	0.210335	0.0141273	0.0443963	0.203032	0.0854264	0.0443963	0.144229
IFFO2	Q5TF58	261	_LK[GlyGly (K)]AELVVFK_.3	847.389	173.82	761.699	252.478	1067.47	831.846	1	1	1	1	1	1	0.932787	0.710081	0.175443	0.176792	0.856891	0.710081	0.516841
DDI2	Q5TDH0	156	_NPPLAEALLSGDLEK[GlyGly (K)]FSR_.3	15532.3	15537.6	14534	20788.2	17006.1	15181.7	1	1	1	1	1	1	0.000241543	0.250405	0.0801614	0.0792618	0.182843	0.0801614	0.131052
DDI2	Q5TDH0	330	_HQC[Carbamidomethyl (C)]SIDLK[GlyGly (K)]K_.3	4506.08	5638.82	5882.16	6367.33	9412.09	8333.55	1	1	1	1	1	1	0.157906	0.0560135	0.0859528	0.383415	0.205598	0.0859528	0.294506
DDI2	Q5TDH0	371	_EDVRPEEIADQELAEALQK[GlyGly (K)]SAEDAER_.4	3710.08	4551.53	4493.93	6362.15	2055.49	4088.95	1	1	1	1	1	1	0.144037	0.243371	0.468023	0.364012	0.240233	0.243371	0.302122
DHRS3	O75911	101	_EEVYQTAK[GlyGly (K)]AVR_.3	7153.42	6033.29	5254.15	6085.73	6760.58	6671.02	1	1	1	1	1	1	0.120128	0.103707	0.00942973	0.156911	0.0565232	0.103707	0.106717
DHRS3	O75911	131	_SLM[Oxidation (M)]DSDDDALLK[GlyGly (K)]SQHINTLGQFWTTK_.4	11329.2	6245.12	4769.91	9912.09	7420.48	6420.31	1	1	1	1	1	1	0.409117	0.49531	0.102195	0.420886	0.274841	0.409117	0.347864
IFFO2	Q5TF58	48	_DDLGSNIHLLK[GlyGly (K)]GLNVR_.4	1257.52	864.498	998.357	1305.37	1107.43	901.361	1	1	1	1	1	1	0.261929	0.188471	0.145075	0.116066	0.238921	0.188471	0.177493
IFFO2	Q5TF58	312	_NSEDVSK[GlyGly (K)]IFQVVPK_.3	2756.4	3166.84	2306.92	3567.39	2402.83	1899.34	1	1	1	1	1	1	0.0979949	0.303453	0.165506	0.0951206	0.302574	0.165506	0.198847
IFFO2	Q5TF58	428	_DK[GlyGly (K)]EYQETIGQIELELATAK_.3	1344.09	2627.68	3133.12	2486.62	3344.62	2684.34	1	1	1	1	1	1	0.457045	0.162691	0.154881	0.421533	0.0391669	0.162691	0.23035
DHRS3	O75911	23	_AAVGLVLPAK[GlyGly (K)]LR_.3	19975.8	20847.4	22922.2	16827.9	19755.4	18346.3	1	1	1	1	1	1	0.030196	0.21682	0.0523022	0.0846639	0.108691	0.0523022	0.0966776
DHRS3	O75911	234	_FPNLFPPLK[GlyGly (K)]PETVAR_.3	57402.8	63945.1	59958.2	58141.3	59759.7	58771.1	1	1	1	1	1	1	0.0762453	0.0217566	0.011795	0.0240773	0.0528252	0.0217566	0.0384512
IFFO2	Q5TF58	298	_IDITAK[GlyGly (K)]LC[Carbamidomethyl (C)]DVAQQR_.3	25666.6	23329	16214.7	20662.3	20166.6	26325.5	1	1	1	1	1	1	0.0674714	0.170563	0.187341	0.229516	0.120874	0.170563	0.175195
IFFO2	Q5TF58	204	_ALYNVLAK[GlyGly (K)]VK_.3	10399.7	9535.54	14957.1	10610.7	11407.6	9385.03	1	1	1	1	1	1	0.0613021	0.240405	0.137565	0.195343	0.0679071	0.137565	0.131625
STAM2	O75886	183	_QQHTETK[GlyGly (K)]SLYPSSEIQLNNK_.4	3075.67	4010.97	3088.73	3000	2236.41	1594.93	1	1	1	1	1	1	0.18665	0.0206076	0.236779	0.174398	0.422976	0.18665	0.298687
DEPDC1	Q5TB30	735	_VSTSQAAIAELLENIIK[GlyGly (K)]NR_.3	2490.45	3028.37	2531.4	1456.74	3180.36	1826.11	1	1	1	1	1	1	0.137843	0.38108	0.382545	0.141561	0.390627	0.38108	0.266094
STAM2	O75886	190	_SLYPSSEIQLNNK[GlyGly (K)]VAR_.3	12408.6	13257.1	11248.8	11626.6	10366.1	12415.2	1	1	1	1	1	1	0.04675	0.0233595	0.127207	0.0903267	0.0655809	0.04675	0.0779538
STAM2	O75886	101	_AHPK[GlyGly (K)]VC[Carbamidomethyl (C)]EK_.3	5799.82	3104.46	4671.19	4391.86	3494.05	3544.88	1	1	1	1	1	1	0.428087	0.0435884	0.0102113	0.247683	0.177782	0.0435884	0.212732
STAM2	O75886	123	_DPQFSLISATIK[GlyGly (K)]SM[Oxidation (M)]K_.3	52124.4	63181	75925.3	53960.9	59628.2	62454.1	1	1	1	1	1	1	0.135609	0.239151	0.0327352	0.194506	0.0856306	0.135609	0.140068
FAM46A	Q5TF85;Q96IP4;Q96IP4-2	259;178;197	_ITPLTLK[GlyGly (K)]EAYVQK_.3	2700.21	3584.95	1638.91	2681.6	4004.65	4135.98	1	1	1	1	1	1	0.199074	0.341299	0.0228153	0.426048	0.211756	0.199074	0.318902
STAM2	O75886	173	_AIELSLQEQK[GlyGly (K)]QQHTETK_.3	4207.99	3413.28	4015.76	4630.22	3476.04	3396.26	1	1	1	1	1	1	0.147466	0.100507	0.0164178	0.0973026	0.185555	0.100507	0.141429
STAM2	O75886	284	_K[GlyGly (K)]SEPEPVYIDEDK_.3	1777.63	1965.4	3369.52	2881.62	1663.44	1101.53	1	1	1	1	1	1	0.0709441	0.110379	0.287404	0.420119	0.448937	0.110379	0.434528
STAM2	O75886	272	_LNVIDDDVEEIK[GlyGly (K)]K_.3	16880.5	20159.2	13060	19120.8	19009.2	16253.8	1	1	1	1	1	1	0.125184	0.266348	0.110504	0.184747	0.109274	0.125184	0.14701
HEY2	Q5TF93;Q9UBP5	28;74	_LVPTAFEK[GlyGly (K)]QGSAK_.3	3579.13	5213.27	4801.99	4421.23	4475.81	5411.83	1	1	1	1	1	1	0.262843	0.0583817	0.133878	0.147754	0.104496	0.133878	0.126125
NT5DC1	Q5TFE4	172	_M[Oxidation (M)]SAFK[GlyGly (K)]ENC[Carbamidomethyl (C)]GIYFPEIK_.3	3293.95	3534.01	1407.96	3052.52	3013.75	2155.91	1	1	1	1	1	1	0.0497204	0.521416	0.234671	0.395695	0.239999	0.234671	0.317847
NT5DC1	Q5TFE4	65	_GLALDLEDGNFLK[GlyGly (K)]LANNGTVLR_.3	3770.93	2774.18	2645.65	2788.71	1744.14	2713.62	1	1	1	1	1	1	0.215369	0.0372298	0.307564	0.373294	0.0144367	0.215369	0.193865
ATRN	O75882	332	_EEYSNLK[GlyGly (K)]LPR_.3	1	723.698	2018.22	1428.11	1157.65	2037.82	1	1	1	1	1	1	1.41031	0.242152	0.389538	0.955871	0.470899	0.389538	0.713385
NT5DC1	Q5TFE4	345	_SQRPEESEPLEK[GlyGly (K)]K_.3	4410.3	2635.32	3450.99	1922.15	1701.84	2761.05	1	1	1	1	1	1	0.356278	0.40239	0.335646	0.430807	0.185461	0.356278	0.308134
ARL6IP5	O75915	152	_M[Oxidation (M)]EGIGLK[GlyGly (K)]R_.2	19387.7	20297.3	17679.2	21346.1	21495.6	21242.6	1	1	1	1	1	1	0.0324176	0.132883	0.00837504	0.0979315	0.027571	0.0324176	0.0627513
DDI2	Q5TDH0	60	_SLASYGLK[GlyGly (K)]DGDVVILR_.3	36844.8	38173.5	35239	33718.3	35227.9	40246.8	1	1	1	1	1	1	0.0250488	0.0311873	0.0940418	0.0260078	0.0892435	0.0311873	0.0576257
DDI2	Q5TDH0	140	_DM[Oxidation (M)]LLANPHELSLLK[GlyGly (K)]ER_.4	99424.6	111914	93952.7	74531.2	119152	138962	1	1	1	1	1	1	0.0835778	0.16302	0.10854	0.127232	0.298271	0.10854	0.212752
PIAS1	O75925;O75925-2	421;423	_EVQEVSASYNGVDGC[Carbamidomethyl (C)]LSSTLEHQVASHHQSSNK[GlyGly (K)]NK_.5	3297.45	3578.59	2252.82	1935.01	1904.21	1869.93	1	1	1	1	1	1	0.0578229	0.107323	0.0128469	0.291777	0.393411	0.0578229	0.342594
PIAS1	O75925;O75925-2	314;316	_EK[GlyGly (K)]LTADPDSEIATTSLR_.3	28888.2	26907.3	36743.1	48103.5	27616	25916.9	1	1	1	1	1	1	0.0502089	0.189354	0.0448872	0.15904	0.372544	0.0502089	0.265792
DEPDC1	Q5TB30	82	_NHVIEDIK[GlyGly (K)]GR_.3	10976.6	9776.84	12149.5	13017.2	10865.7	9778.64	1	1	1	1	1	1	0.0817539	0.0487562	0.0744662	0.0627847	0.172257	0.0744662	0.117521
DEPDC1	Q5TB30	770	_EYPLIYQK[GlyGly (K)]R_.3	5015.56	5460.79	5203.11	6155.2	6141.01	6039.71	1	1	1	1	1	1	0.0601029	0.118543	0.0117622	0.110573	0.0632233	0.0601029	0.0868979
DEPDC1	Q5TB30	321	_IQDDPQSSK[GlyGly (K)]FLHLNNLNSFK_.4	5341.2	4741.42	4620.04	4338.78	4445.5	5785.84	1	1	1	1	1	1	0.0841256	0.0443976	0.185267	0.0988776	0.15072	0.0841256	0.124799
PIAS1	O75925;O75925-2	398;400	_YC[Carbamidomethyl (C)]TDC[Carbamidomethyl (C)]DEIQFK[GlyGly (K)]EDGTWAPM[Oxidation (M)]R_.3	1643.98	2011.84	2780.09	2248.65	1056.66	1245.02	1	1	1	1	1	1	0.142303	0.149455	0.115731	0.479583	0.285871	0.142303	0.382727
PIAS1	O75925;O75925-2	141;143	_LPFYDLLDELIK[GlyGly (K)]PTSLASDNSQR_.3	2052.68	2899.6	4993.05	1610.29	2365.72	5007.36	1	1	1	1	1	1	0.241853	0.724475	0.506687	0.514754	0.540563	0.506687	0.527658
GRTP1	Q5TC63	118	_TFPDNVK[GlyGly (K)]FR_.3	16381.2	16399.3	11081.7	16153.2	18371.9	6291.2	1	1	1	1	1	1	0.000782662	0.263346	0.692724	0.246638	0.445338	0.263346	0.345988
PIAS1	O75925;O75925-2	47;49	_AGC[Carbamidomethyl (C)]SPAVQM[Oxidation (M)]K[GlyGly (K)]IK_.3	5907.94	5387.58	3388.9	5883.6	3584.61	5430.61	1	1	1	1	1	1	0.0651496	0.380484	0.28958	0.32635	0.0493606	0.28958	0.187855
PIAS1	O75925;O75925-2	41;43	_ALHLLK[GlyGly (K)]AGC[Carbamidomethyl (C)]SPAVQM[Oxidation (M)]K_.4	11364.9	5452.44	13348.3	14332.1	11875.6	11688.8	1	1	1	1	1	1	0.497192	0.0502621	0.0112128	0.0844405	0.434593	0.0502621	0.259517
MLK4	Q5TCX8;Q5TCX8-2	284;284	_TLK[GlyGly (K)]ITDFGLAR_.3	6987.59	7757.9	3432.3	6990.61	7029.31	6281.15	1	1	1	1	1	1	0.0738794	0.482802	0.0794911	0.354995	0.105361	0.0794911	0.230178
MLK4	Q5TCX8;Q5TCX8-2	124;124	_LELK[GlyGly (K)]ELIGAGGFGQVYR_.3	2600.15	2619.15	3324.79	3219.74	1957.25	3108.59	1	1	1	1	1	1	0.0051492	0.0227016	0.321418	0.260403	0.107136	0.0227016	0.18377
PIAS1	O75925;O75925-2	227;229	_PC[Carbamidomethyl (C)]SLPGYLPPTK[GlyGly (K)]NGVEPK_.3	16590.9	18259.6	10101.1	21140.1	15297.6	15319.3	1	1	1	1	1	1	0.0677179	0.49971	0.00100099	0.245415	0.159568	0.0677179	0.202491
PIAS1	O75925;O75925-2	118;120	_HELELPHLTSALHPVHPDIK[GlyGly (K)]LQK_.4	2851.08	4336.48	1769.53	2911.73	4402.35	1943.5	1	1	1	1	1	1	0.292266	0.345061	0.547969	0.440003	0.392872	0.345061	0.416438
ARL6IP5	O75915	148	_LENK[GlyGly (K)]M[Oxidation (M)]EGIGLK_.3	13611.9	15313.1	11688.9	13286.1	16401.6	17707	1	1	1	1	1	1	0.0831716	0.0904383	0.0541281	0.170462	0.143373	0.0831716	0.156917
ARL6IP5	O75915	28	_DISK[GlyGly (K)]WNNR_.3	8736.6	8233.77	6180.14	5691.63	6439.8	5836.48	1	1	1	1	1	1	0.041903	0.0581932	0.0695019	0.197647	0.21674	0.0581932	0.207193
ARL6IP5	O75915	179	_LTDYISK[GlyGly (K)]VK_.3	19778.7	19329.8	12309.8	14329.7	16132.9	13845.3	1	1	1	1	1	1	0.0162342	0.107231	0.107919	0.232353	0.191748	0.107231	0.212051
RNF220	Q5TDE7;Q5TDE8;Q5VTB9;Q5VTB9-3	123;149;407;194	_PQYTEADVIPC[Carbamidomethyl (C)]TGEEPGEAK[GlyGly (K)]ER_.3	8588.96	8039.35	14615.1	9635.27	8023.71	6665.68	1	1	1	1	1	1	0.0467435	0.290408	0.130743	0.350966	0.183175	0.130743	0.267071
RNF220	Q5TDE7;Q5TDE8;Q5VTB9;Q5VTB9-3	161;187;445;232	_ITPEFSK[GlyGly (K)]WASDEM[Oxidation (M)]PSTSNGESSK_.3	7622.05	6945.73	11662.4	11172.5	7311.66	9437.44	1	1	1	1	1	1	0.0656556	0.0303382	0.17949	0.273793	0.231313	0.0656556	0.252553
DDI2	Q5TDH0	192	_LFSADPFDLEAQAK[GlyGly (K)]IEEDIR_.3	9943.81	13756.5	12056.2	10620.8	11613.9	12512	1	1	1	1	1	1	0.227507	0.0895161	0.0526425	0.0994302	0.128406	0.0895161	0.113918
DDI2	Q5TDH0	278	_WAGIAK[GlyGly (K)]GVGTQK_.3	7539.53	8850.18	5385.37	7511.01	9188.27	7191.56	1	1	1	1	1	1	0.113091	0.233097	0.172394	0.25872	0.112089	0.172394	0.185405
RSL1D1	O76021	90	_SDSEDIC[Carbamidomethyl (C)]LFTK[GlyGly (K)]DEPNSTPEK_.3	3681.33	3812.83	6300.07	4052.55	3226.74	2781.05	1	1	1	1	1	1	0.0248142	0.307022	0.104913	0.376769	0.190378	0.104913	0.283573
TSTD2	Q5T7W7	124	_SLSSADEK[GlyGly (K)]NPLK_.3	2976.9	2775.44	939.419	2221.46	1979.49	2523.39	1	1	1	1	1	1	0.0495272	0.573599	0.17082	0.518409	0.110648	0.17082	0.314528
IDH1	O75874	110	_EAIIC[Carbamidomethyl (C)]K[GlyGly (K)]NIPR_.3	4747.37	3894.49	3877.92	4491.47	3684.68	3252.73	1	1	1	1	1	1	0.13957	0.103673	0.0880535	0.137953	0.159683	0.103673	0.148818
USP1	O94782	733	_ISYVVQSLK[GlyGly (K)]EYEGK_.3	18588.4	16022.2	18084.8	18620.5	15187	17379.7	1	1	1	1	1	1	0.104856	0.0206413	0.0952194	0.106195	0.0749448	0.0952194	0.0905696
UBR4	Q5T4S7;Q5T4S7-2;Q5T4S7-3	629;629;629	_QAPGEK[GlyGly (K)]GNILASR_.3	4226.28	5008.05	4176.49	4025.88	4268.99	3378.45	1	1	1	1	1	1	0.119726	0.0259682	0.164683	0.0109598	0.198312	0.119726	0.104636
UBR4	Q5T4S7;Q5T4S7-2;Q5T4S7-3	1131;1131;1131	_VQVSLDEHFSK[GlyGly (K)]M[Oxidation (M)]AAETDPHK_.4	2530.92	2019.62	2043.74	2242.77	2469.94	3077.23	1	1	1	1	1	1	0.158903	0.0656637	0.154826	0.113034	0.227863	0.154826	0.170449
USP1	O94782	121	_EALK[GlyGly (K)]DEANQK_.3	1601.77	2177.46	1761.09	1121.05	759.834	1125.17	1	1	1	1	1	1	0.215427	0.314057	0.274092	0.391501	0.412824	0.274092	0.402163
UBR4	Q5T4S7;Q5T4S7-2;Q5T4S7-3	4204;4204;4180	_GVLPYVGNLITK[GlyGly (K)]EIAR_.3	3084.4	2655.35	2263.45	2584.6	1904.04	1040.3	1	1	1	1	1	1	0.105714	0.0936824	0.414864	0.250294	0.43599	0.105714	0.343142
USP1	O94782	36	_ALDFTDSQENEEK[GlyGly (K)]ASEYR_.3	1557.83	1723.98	2268.41	1656.48	1762.08	1800.38	1	1	1	1	1	1	0.0715958	0.220487	0.0152026	0.19639	0.0416884	0.0715958	0.119039
UBR4	Q5T4S7;Q5T4S7-2;Q5T4S7-3	3167;3167;3143	_LPYQIK[GlyGly (K)]K_.3	826.292	878.547	619.871	458.503	1364.06	901.642	1	1	1	1	1	1	0.0433467	0.211624	0.288635	0.410138	0.334276	0.211624	0.372207
UBR4	Q5T4S7;Q5T4S7-2;Q5T4S7-3	3547;3547;3523	_LSSIK[GlyGly (K)]VDTR_.3	959.048	832.583	730.561	732.526	1004.44	294.922	1	1	1	1	1	1	0.099824	0.00189992	0.772231	0.163455	0.461194	0.099824	0.312324
USP1	O94782	676	_ADYELYNK[GlyGly (K)]ASNPDK_.3	2535.95	2164.26	2356.68	2925.73	2932.81	2412.65	1	1	1	1	1	1	0.111834	0.152346	0.137617	0.11303	0.155276	0.137617	0.134153
USP1	O94782	717	_ESSDQTGINISGFENK[GlyGly (K)]ISYVVQSLK_.3	4086.39	5249.68	6212.67	4986.57	6038.53	4820.92	1	1	1	1	1	1	0.176212	0.154829	0.158568	0.21678	0.0430791	0.158568	0.129929
USP1	O94782	715	_NK[GlyGly (K)]ESSDQTGINISGFENK_.3	4540.41	5626.68	11256.4	8518.9	6018.79	6408.41	1	1	1	1	1	1	0.151097	0.195768	0.0443395	0.485292	0.218369	0.151097	0.35183
USP1	O94782	54	_ASEIDQVVPAAQSSPINC[Carbamidomethyl (C)]EK[GlyGly (K)]R_.3	7216.01	7308.32	11879.1	9279.07	6711.43	6330.51	1	1	1	1	1	1	0.008988	0.173784	0.0413052	0.331203	0.196599	0.0413052	0.263901
USP1	O94782	742	_EYEGK[GlyGly (K)]WLLFDDSEVK_.3	6136.88	6862.34	13403.2	10358.7	10046.6	8029.4	1	1	1	1	1	1	0.0789245	0.181196	0.157818	0.368748	0.211492	0.157818	0.29012
MTA2	O94776	149	_VGC[Carbamidomethyl (C)]K[GlyGly (K)]YQAEIPDR_.3	32505.9	32870.2	31796.2	37048.7	29941.2	31657	1	1	1	1	1	1	0.00788058	0.107897	0.0393941	0.0421561	0.0835375	0.0393941	0.0628468
UBR4	Q5T4S7;Q5T4S7-2;Q5T4S7-3	3488;3488;3464	_EYSQK[GlyGly (K)]AVEILR_.3	4896.69	3249.64	6998.74	5063.25	4734.52	3772.09	1	1	1	1	1	1	0.285929	0.226928	0.160003	0.22785	0.231749	0.226928	0.229799
MTA2	O94776	65	_EFEEESK[GlyGly (K)]QPGVSEQQR_.3	4258.98	4442.39	6743.91	5795.35	3845.35	3541.84	1	1	1	1	1	1	0.0298085	0.106981	0.0581038	0.316761	0.246952	0.0581038	0.281856
MTA2	O94776	596	_LNPADAPNPVVFVATK[GlyGly (K)]DTR_.3	13793.4	13279	18364.4	17953.2	14697.5	13495	1	1	1	1	1	1	0.0268718	0.0160119	0.0603205	0.154988	0.176975	0.0268718	0.165981
STK17B	O94768	54	_STGQEYAAK[GlyGly (K)]FLK_.3	8775.15	7761.39	10059.4	8511.99	10325.7	6549.78	1	1	1	1	1	1	0.0866972	0.117839	0.316434	0.0852996	0.130142	0.117839	0.107721
STK17B	O94768	185	_K[GlyGly (K)]IGHAC[Carbamidomethyl (C)]ELR_.3	8253.86	7875.3	5508.4	11602.1	12125.4	10326.7	1	1	1	1	1	1	0.0331919	0.503657	0.113296	0.385251	0.190653	0.113296	0.287952
STK17B	O94768	75	_AEILHEIAVLELAK[GlyGly (K)]SC[Carbamidomethyl (C)]PR_.3	1709.28	2624.27	5702.77	3975.92	4511.45	4911.64	1	1	1	1	1	1	0.298599	0.252321	0.0600609	0.515833	0.299684	0.252321	0.407758
BLZF1	Q5T532;Q9H2G9	140;140	_LLQDK[GlyGly (K)]EGLSNQLR_.3	5559.89	6193.55	7847.87	6173.1	5831.5	3166.33	1	1	1	1	1	1	0.0762443	0.168924	0.418893	0.194907	0.336425	0.168924	0.265666
BLZF1	Q5T532;Q9H2G9	101;101	_SLGHHK[GlyGly (K)]GEFLGQSEGVIEPNK_.4	4966.52	5477.91	4385.46	4068.54	3339.81	5163.66	1	1	1	1	1	1	0.0692448	0.053017	0.303324	0.194851	0.150889	0.0692448	0.17287
RECQL5	O94762	244	_DFC[Carbamidomethyl (C)]LK[GlyGly (K)]ALGQEADK_.3	2999.97	2495.44	2704.49	3599.18	2700.16	2675.52	1	1	1	1	1	1	0.12984	0.200721	0.00648101	0.061345	0.202556	0.12984	0.13195
DDAH1	O94760	32	_SAK[GlyGly (K)]GEEVDVAR_.3	1305.13	2018.63	2676.06	2683.14	2674.15	2707.68	1	1	1	1	1	1	0.303586	0.0018682	0.00881067	0.356538	0.158284	0.00881067	0.257411
JTB	O76095;O76095-2	68;39	_AK[GlyGly (K)]TTPEC[Carbamidomethyl (C)]GPTGYVEK_.3	18535.7	16815.1	20012.7	18102	18386.1	19562	1	1	1	1	1	1	0.0688317	0.070893	0.0438237	0.0473722	0.0756806	0.0688317	0.0615264
GOLPH3L	Q5T5I6;Q9H4A5	128;106	_VLLK[GlyGly (K)]SDSPTGDVLLDETLK_.3	14934.5	15114.3	11811.5	18089.3	9806.43	14424.3	1	1	1	1	1	1	0.00846335	0.296918	0.26952	0.212102	0.122674	0.26952	0.167388
UBR4	Q5T4S7;Q5T4S7-2;Q5T4S7-3	2544;2544;2555	_DQALLSK[GlyGly (K)]AVQC[Carbamidomethyl (C)]LNTSSK_.3	5027.49	4101.91	3424.7	4640.59	3848.58	4546.82	1	1	1	1	1	1	0.143378	0.213202	0.117619	0.202549	0.0649656	0.143378	0.133757
USP1	O94782	684	_ASNPDK[GlyGly (K)]VASTAFAENR_.3	13993.4	15655.8	16258	19060.1	14581.1	22170	1	1	1	1	1	1	0.0792956	0.112201	0.292029	0.0786361	0.171828	0.112201	0.125232
WFS1	O76024	364	_VFQDSK[GlyGly (K)]AWENFR_.3	6700.42	6062.53	6672.29	4796.22	6495.53	5780.32	1	1	1	1	1	1	0.0706823	0.231344	0.0823945	0.0167711	0.11986	0.0823945	0.0683156
HECTD3	Q5T447	462	_DSESSK[GlyGly (K)]PSFM[Oxidation (M)]PR_.3	8492.54	6009.66	8105.82	7976.17	1899	5180.74	1	1	1	1	1	1	0.242124	0.0114016	0.655545	0.600119	0.224731	0.242124	0.412425
ABCC10	Q5T3U5;Q5T3U5-2	1339;1311	_ENLDPQGLHK[GlyGly (K)]DR_.3	6110.03	6603.82	4702.04	5084.97	4972.06	5838.26	1	1	1	1	1	1	0.0549265	0.0553339	0.113317	0.142026	0.129987	0.0553339	0.136007
ABCC10	Q5T3U5;Q5T3U5-2	682;654	_DNILFGK[GlyGly (K)]TFDAQLYK_.3	2069.2	2168.93	1928.94	2320.22	1993.4	1897.03	1	1	1	1	1	1	0.0332771	0.130227	0.0350319	0.0351538	0.100734	0.0350319	0.0679441
ABCC10	Q5T3U5;Q5T3U5-2	444;401	_IM[Oxidation (M)]ASNQEM[Oxidation (M)]LQHK[GlyGly (K)]DAR_.4	2350.66	2490.15	2410.82	1853.82	1238.62	1690.58	1	1	1	1	1	1	0.0407514	0.18471	0.218204	0.33004	0.210026	0.18471	0.270033
GFPT2	O94808	34	_GYDSAGVAIDGNNHEVK[GlyGly (K)]ER_.4	3939.23	5315.95	7458.15	6197.12	4166.4	3082.69	1	1	1	1	1	1	0.210366	0.130598	0.211419	0.379602	0.32997	0.210366	0.354786
GFPT2	O94808	18	_EIFETLIK[GlyGly (K)]GLQR_.3	16328.5	14479.2	17987.7	14889.4	15055.1	13773.9	1	1	1	1	1	1	0.0848945	0.133274	0.0628467	0.0893563	0.0392332	0.0848945	0.0642948
PRKD3	O94806	612	_FPTK[GlyGly (K)]QESQLR_.3	3217.74	4737.27	6209.55	4751.62	5591.01	7291.32	1	1	1	1	1	1	0.270137	0.188103	0.186659	0.315484	0.262892	0.188103	0.289188
IBA57	Q5T440	284	_FLDPLPTSGITPGATVLTASGQTVGK[GlyGly (K)]FR_.3	2187.65	2554.15	1791.82	1882.58	1872.54	2551.57	1	1	1	1	1	1	0.109305	0.0349315	0.217059	0.107225	0.166129	0.109305	0.136677
HECTD3	Q5T447	310	_VVVYGGEGDNLK[GlyGly (K)]K_.3	15746.1	10491	14646.2	13012.4	16316.3	17346.9	1	1	1	1	1	1	0.283261	0.0835383	0.0432948	0.0545245	0.254662	0.0835383	0.154593
PRKD3	O94806	726	_IIGEK[GlyGly (K)]SFR_.3	5783.69	5391.66	6717.48	6297.95	7122.17	6704.99	1	1	1	1	1	1	0.0496106	0.0455839	0.0426676	0.104943	0.109646	0.0455839	0.107294
HECTD3	Q5T447	512	_YEK[GlyGly (K)]PLDYR_.3	9024.61	9126.61	9502.47	7857.52	9585.12	6549.15	1	1	1	1	1	1	0.00794719	0.134004	0.266112	0.0322905	0.164293	0.134004	0.0982917
ALDH1A2	O94788	75	_ADIDK[GlyGly (K)]AVQAAR_.3	3280.71	3212.86	2122.42	3758.96	2881.24	4187.56	1	1	1	1	1	1	0.0147757	0.393518	0.261348	0.213063	0.131332	0.261348	0.172197
ALDH1A2	O94788	413	_IAK[GlyGly (K)]EEIFGPVQEILR_.3	14662.6	5937.44	11888.3	11910	7266.4	7376.68	1	1	1	1	1	1	0.59899	0.00129145	0.0106505	0.331459	0.370717	0.0106505	0.351088
ALDH1A2	O94788	348	_VVGSPFDPTTEQGPQIDK[GlyGly (K)]K_.3	11393.5	13837.7	10137.5	18616.2	15176.8	15095.3	1	1	1	1	1	1	0.137001	0.417014	0.00380777	0.214381	0.156278	0.137001	0.18533
HECTD3	Q5T447	658	_ETFEFK[GlyGly (K)]FGK_.3	2686.82	2664.04	2230.12	2983.89	2891.6	3259.83	1	1	1	1	1	1	0.00602165	0.204446	0.0846572	0.130103	0.100418	0.0846572	0.11526
ALDH1A2	O94788	385	_LEC[Carbamidomethyl (C)]GGK[GlyGly (K)]GLGR_.3	9014.55	18544	12498.9	13623.6	13998.6	12589.8	1	1	1	1	1	1	0.489019	0.060889	0.0749352	0.216015	0.213248	0.0749352	0.214632
ALDH1A2	O94788	428	_FK[GlyGly (K)]TM[Oxidation (M)]DEVIER_.3	4338.96	3756.07	7688.52	5180.33	5091.26	4342.74	1	1	1	1	1	1	0.101831	0.275636	0.112209	0.307983	0.161713	0.112209	0.234848
COQ4	Q5T4B9;Q9Y3A0;Q9Y3A0-2	105;105;81	_ISTSTLDLGK[GlyGly (K)]LQSLPEGSLGR_.3	7789.89	5567.52	7284.31	6561.38	6559.47	5617.54	1	1	1	1	1	1	0.235293	0.0738405	0.109394	0.085763	0.0946541	0.109394	0.0902085
ZFYVE27	Q5T4F4;Q5T4F4-2;Q5T4F4-3;Q5T4F4-5;Q5T4F4-6	32;32;32;32;32	_SPAFDLFNLVLSYK[GlyGly (K)]R_.3	9753.09	11344.2	11819.9	10294.7	15194.7	16770.3	1	1	1	1	1	1	0.106657	0.0975404	0.0697079	0.224127	0.271465	0.0975404	0.247796
ALDH1A2	O94788	371	_ILELIQSGVAEGAK[GlyGly (K)]LEC[Carbamidomethyl (C)]GGK_.3	10271.1	9436.83	7479.26	10442.1	10422.9	5084.96	1	1	1	1	1	1	0.0598624	0.233803	0.486782	0.176487	0.342189	0.233803	0.259338
ALDH1A2	O94788	105	_LLDK[GlyGly (K)]LADLVER_.3	7923.55	6692.04	14650.8	11715.9	8261.68	8343.1	1	1	1	1	1	1	0.119162	0.157415	0.00693479	0.368736	0.287163	0.119162	0.32795
UBR4	Q5T4S7;Q5T4S7-2;Q5T4S7-3	237;237;237	_NVFIAQNVASLQELGGSEK[GlyGly (K)]LLR_.3	4634.17	4017.44	4720.06	5433.55	5137.18	3339.03	1	1	1	1	1	1	0.100811	0.0993762	0.300013	0.0557022	0.25067	0.100811	0.153186
UBR4	Q5T4S7;Q5T4S7-2;Q5T4S7-3	913;913;913	_EVEENWSK[GlyGly (K)]HFSSDAVPHPR_.4	3184.44	3927.43	5120.4	3990.42	3249.18	3076.62	1	1	1	1	1	1	0.147746	0.1754	0.0385778	0.285489	0.139262	0.147746	0.212375
UBR4	Q5T4S7;Q5T4S7-2;Q5T4S7-3	1921;1921;1921	_ITVLQLSALLK[GlyGly (K)]QADSSK_.3	928.783	1738.17	633.843	1385.26	1731.94	1337.89	1	1	1	1	1	1	0.429197	0.526306	0.181531	0.517499	0.147074	0.429197	0.332286
UBR4	Q5T4S7;Q5T4S7-2;Q5T4S7-3	1065;1065;1065	_AEHASSLLELASTTK[GlyGly (K)]C[Carbamidomethyl (C)]SSVK_.3	9217.74	8356.58	4052.54	8514.01	8186.88	9861.95	1	1	1	1	1	1	0.0692975	0.502084	0.13125	0.382191	0.0928563	0.13125	0.237524
ALDH1A2	O94788	259	_IAFTGSTEVGK[GlyGly (K)]LIQEAAGR_.3	10157.1	11814.6	14491.6	13915.4	13918	11472.5	1	1	1	1	1	1	0.106682	0.0286835	0.136212	0.183147	0.106667	0.106682	0.144907
GOLPH3L	Q5T5I6;Q9H4A5	46;46	_LTLM[Oxidation (M)]EEVLLLGLK[GlyGly (K)]DK_.3	5990.94	5523.25	5681.28	6220.72	5115.7	4121.39	1	1	1	1	1	1	0.0574432	0.0640967	0.152231	0.079309	0.202173	0.0640967	0.140741
GOLPH3L	Q5T5I6;Q9H4A5	193;171	_GILTTEK[GlyGly (K)]QNFLLFDM[Oxidation (M)]TTHPVTNTTEK_.4	2351.17	2525.41	2904.11	3045.11	1988.57	2404.5	1	1	1	1	1	1	0.0505309	0.0335177	0.133897	0.190943	0.128035	0.0505309	0.159489
GOLPH3L	Q5T5I6;Q9H4A5	132;110	_SDSPTGDVLLDETLK[GlyGly (K)]HIK_.4	6321.49	6374.21	4694.02	5884.69	5425.36	3062.63	1	1	1	1	1	1	0.005873	0.159175	0.393662	0.148738	0.349991	0.159175	0.249364
KIF24	Q5T7B8;Q5T7B8-2;Q5T7B8-4	467;333;467	_QTK[GlyGly (K)]M[Oxidation (M)]EGAEINQSLLALK_.3	1186.4	996.71	1568.08	806.529	528.596	1162.34	1	1	1	1	1	1	0.122882	0.453547	0.530034	0.480481	0.180115	0.453547	0.330298
STC2	O76061	138	_EC[Carbamidomethyl (C)]YLK[GlyGly (K)]HDLC[Carbamidomethyl (C)]AAAQENTR_.4	4250.21	3865.54	3713.51	3639.66	2766.58	2171.58	1	1	1	1	1	1	0.0670315	0.0142043	0.170399	0.210025	0.285145	0.0670315	0.247585
C9orf64	Q5T6V5	31	_VAELLLAK[GlyGly (K)]AAGPELR_.3	112127	83373.1	88535.8	108111	105784	113175	1	1	1	1	1	1	0.208	0.14078	0.0477354	0.119516	0.157027	0.14078	0.138271
C9orf64	Q5T6V5	9	_ESSK[GlyGly (K)]FIAENSR_.3	21149.8	15562.2	22167.3	20760.8	14854	21113.1	1	1	1	1	1	1	0.215244	0.0463368	0.246108	0.204299	0.162342	0.215244	0.183321
C9orf64	Q5T6V5	194	_DVTLFEGK[GlyGly (K)]R_.3	16220.1	16367	17845.1	13356.6	12782.2	15165.7	1	1	1	1	1	1	0.00637726	0.203439	0.120608	0.165537	0.101274	0.120608	0.133405
C9orf64	Q5T6V5	158	_ILLEK[GlyGly (K)]FGGSFLNC[Carbamidomethyl (C)]VR_.3	8645.01	14093.6	13542.5	14268.7	10086.8	12006.3	1	1	1	1	1	1	0.338871	0.0369265	0.122872	0.233945	0.0935386	0.122872	0.163742
C9orf64	Q5T6V5	46	_VEGWK[GlyGly (K)]ALHELNPR_.4	2486.73	2224.76	3359.46	2297.16	3976.04	2128.18	1	1	1	1	1	1	0.078633	0.265588	0.428108	0.228558	0.0382438	0.265588	0.133401
C9orf64	Q5T6V5	262	_LLK[GlyGly (K)]GEM[Oxidation (M)]LSYGDR_.3	13539.5	6739.31	6814.47	7778.99	6023	6885.93	1	1	1	1	1	1	0.474233	0.0934688	0.094537	0.469747	0.0788713	0.094537	0.274309
WFS1	O76024	806	_ASSEFK[GlyGly (K)]SVLLSLR_.3	10644.6	9973.26	10591.1	11008.1	11768.7	13195.2	1	1	1	1	1	1	0.0460475	0.0272987	0.0808113	0.0604452	0.144394	0.0460475	0.10242
KIF24	Q5T7B8;Q5T7B8-2;Q5T7B8-4	503;369;503	_LTQVLK[GlyGly (K)]DSFIGNAK_.3	3036.57	3184.7	2760.22	3964.12	3078.84	3810.99	1	1	1	1	1	1	0.0336731	0.253195	0.150281	0.0584905	0.113037	0.150281	0.0857638
KIF24	Q5T7B8;Q5T7B8-2;Q5T7B8-4	252;252;252	_ETLLVHEK[GlyGly (K)]K_.3	5669.62	7322.7	6433.42	5702.25	7922.21	8358.28	1	1	1	1	1	1	0.179937	0.0852061	0.0378791	0.171619	0.187816	0.0852061	0.179718
PDE9A	O76083;O76083-11;O76083-12;O76083-13;O76083-14;O76083-15;O76083-16;O76083-2;O76083-3;O76083-4;O76083-5;O76083-6;O76083-8;O76083-9	225;91;123;158;184;199;117;165;98;97;172;124;139;65	_YSFLDNHK[GlyGly (K)]K_.3	3628.28	4737.4	3082.4	3078.96	3574.25	3650.16	1	1	1	1	1	1	0.187495	0.000789849	0.0148591	0.0877354	0.220423	0.0148591	0.154079
ZNF618	Q5T7W0;Q5T7W0-2;Q5T7W0-4	770;677;737	_LFTAK[GlyGly (K)]ANDAGTVSK_.3	1711.02	1580.79	386.169	1301.92	1876.62	1464.01	1	1	1	1	1	1	0.0559495	0.767181	0.174674	0.616724	0.0966545	0.174674	0.356689
ZNF618	Q5T7W0;Q5T7W0-2;Q5T7W0-4	578;485;545	_SYVLGVK[GlyGly (K)]GADIR_.3	1051.63	1686.07	1188.57	825.802	1155.84	1819.05	1	1	1	1	1	1	0.327735	0.254683	0.315276	0.063172	0.373486	0.315276	0.218329
WFS1	O76024	140	_EAVK[GlyGly (K)]LLR_.2	3708.86	3735.23	3583.57	3534.24	3800.43	3522.88	1	1	1	1	1	1	0.00501016	0.00980142	0.053598	0.0294425	0.0332053	0.00980142	0.0313239
WFS1	O76024	792	_SREEDDVTK[GlyGly (K)]DIVLR_.4	1773.49	1631.1	1366.45	1247.16	1375.88	1475.27	1	1	1	1	1	1	0.059144	0.0645459	0.0492999	0.154344	0.133065	0.059144	0.143705
TSTD2	Q5T7W7	312	_NFYESK[GlyGly (K)]IGR_.3	8780.05	7867.49	10309.3	8120.37	8408.39	8624.25	1	1	1	1	1	1	0.0775222	0.167971	0.0179228	0.109918	0.0469593	0.0775222	0.0784386
TSTD2	Q5T7W7	244	_TSK[GlyGly (K)]GGAHC[Carbamidomethyl (C)]FPELR_.4	3628.51	5055.13	5554.21	4571.31	3734.72	3606.29	1	1	1	1	1	1	0.232338	0.137281	0.0247408	0.251392	0.167226	0.137281	0.209309
TSTD2	Q5T7W7	331	_K[GlyGly (K)]FSYFPSYVDK_.3	4141.9	4644.44	3905.18	4773.14	3795.77	4496.94	1	1	1	1	1	1	0.0808868	0.141444	0.119576	0.0448185	0.0297984	0.119576	0.0373085
TSTD2	Q5T7W7	240	_DDFK[GlyGly (K)]TSK_.2	2714	2816.2	1829.63	3235.35	4757.35	4471.86	1	1	1	1	1	1	0.0261363	0.392497	0.0437466	0.484339	0.245395	0.0437466	0.364867
TSTD2	Q5T7W7	332	_FSYFPSYVDK[GlyGly (K)]NLELFR_.3	2368.4	2733.66	3435.24	3692.23	2534.1	3470.93	1	1	1	1	1	1	0.101245	0.0509909	0.220626	0.206572	0.152138	0.101245	0.179355
STC2	O76061	101	_SFIK[GlyGly (K)]DALK_.2	6337.16	4938.6	7427.1	5772	5650.75	6920.81	1	1	1	1	1	1	0.175407	0.177335	0.142873	0.138415	0.169347	0.175407	0.153881
STC2	O76061	95	_FDAQGK[GlyGly (K)]SFIK_.3	7827.49	8520.12	8970.93	7434.87	6801.13	9610.06	1	1	1	1	1	1	0.0599186	0.132412	0.242056	0.137981	0.127627	0.132412	0.132804
GOLPH3L	Q5T5I6;Q9H4A5	200;178	_QNFLLFDM[Oxidation (M)]TTHPVTNTTEK[GlyGly (K)]QR_.4	3143.16	4431.19	7242.64	2361.48	3344.65	3684.62	1	1	1	1	1	1	0.240488	0.718754	0.0683977	0.504907	0.300121	0.240488	0.402514
PDE9A	O76083;O76083-11;O76083-12;O76083-13;O76083-14;O76083-15;O76083-16;O76083-2;O76083-3;O76083-4;O76083-5;O76083-6;O76083-8;O76083-9	507;373;405;440;466;481;399;447;380;379;454;406;421;347	_VTK[GlyGly (K)]ATAQIGFIK_.3	3226.13	1804.22	3071.25	3355.5	3574.65	3036.91	1	1	1	1	1	1	0.399751	0.0625509	0.115023	0.0783534	0.299868	0.115023	0.189111
SWT1	Q5T5J6	556	_AETTPLK[GlyGly (K)]ESYK_.3	1772.38	2457.82	3355.73	2494.11	1855.02	2102.03	1	1	1	1	1	1	0.229151	0.208299	0.0882756	0.382886	0.0921415	0.208299	0.237514
PDE9A	O76083;O76083-11;O76083-12;O76083-13;O76083-14;O76083-15;O76083-16;O76083-2;O76083-3;O76083-4;O76083-5;O76083-6;O76083-8;O76083-9	175;41;73;108;134;149;67;115;48;47;122;74;89;15	_AEVANHLAVLEK[GlyGly (K)]R_.4	1698.05	2133.26	1973.67	2163.76	2013.23	1226.31	1	1	1	1	1	1	0.160643	0.0649724	0.343525	0.0906037	0.289307	0.160643	0.189955
SLC22A5	O76082;O76082-3	544;568	_DGQERPTILK[GlyGly (K)]STAF_.3	1932.52	2058.28	2060.51	1256.32	1775.01	1877.4	1	1	1	1	1	1	0.044567	0.342887	0.039643	0.0743764	0.243049	0.044567	0.158712
CCNJ	Q5T5M9;Q5T5M9-2;Q5T5M9-3	234;233;245	_LLIAHDNDVK[GlyGly (K)]EANK_.4	2066.93	3030.43	3096.36	2822.64	3198.05	3462.87	1	1	1	1	1	1	0.267313	0.065401	0.0562242	0.224522	0.105181	0.065401	0.164852
ZFAND5	O76080	201	_ENPVVVAEK[GlyGly (K)]IQR_.3	4304.05	4186.8	2741.56	4818.85	4376.65	5388.04	1	1	1	1	1	1	0.0195283	0.388568	0.14648	0.242626	0.125241	0.14648	0.183933
MRPL2	Q5T653	112	_FRPEETK[GlyGly (K)]SGPFEEK_.3	5947.25	6694.63	3619.26	7157.63	4798.69	5384.08	1	1	1	1	1	1	0.0836069	0.464327	0.0813004	0.243093	0.143465	0.0836069	0.193279
MRPL2	Q5T653	294	_SYVK[GlyGly (K)]LPSASAQS_.2	1313.25	2292.11	2837.64	1999.32	2141.83	1748.66	1	1	1	1	1	1	0.38396	0.245107	0.142918	0.36383	0.135095	0.245107	0.249463
MRPL2	Q5T653	119	_SGPFEEK[GlyGly (K)]VIQVR_.3	17684.1	17836.9	18921.8	21782	18979	17044.4	1	1	1	1	1	1	0.00608376	0.0993757	0.0759499	0.0394891	0.134353	0.0759499	0.0869212
DCAF12	Q5T6F0	387	_LAGENLK[GlyGly (K)]LTTGK_.3	20783.5	23265.5	30384.5	28057	20005.2	20182.5	1	1	1	1	1	1	0.0796879	0.0563206	0.00624021	0.24367	0.166479	0.0563206	0.205074
DCAF12	Q5T6F0	66	_VLHGYAAQQLPSLLK[GlyGly (K)]ER_.4	5765.86	6381.19	6150.99	6879.77	5981.81	6351.69	1	1	1	1	1	1	0.0716392	0.0790943	0.0424121	0.0323546	0.0453897	0.0716392	0.0388722
DCAF12	Q5T6F0	229	_VPVYAHITHK[GlyGly (K)]ALK_.3	3336.03	2977.57	4204.52	4196.43	3554.91	3261.51	1	1	1	1	1	1	0.0802949	0.00136192	0.0608721	0.12213	0.18334	0.0608721	0.152735
ZFAND5	O76080	69	_ADTSLNNC[Carbamidomethyl (C)]EGAAGSTSEK[GlyGly (K)]SR_.3	552.145	507.962	800.771	699.643	487.17	527.74	1	1	1	1	1	1	0.058942	0.0953179	0.0565327	0.269858	0.182251	0.058942	0.226055
ZFAND5	O76080	184	_HNC[Carbamidomethyl (C)]PYDYK[GlyGly (K)]AEAAAK_.3	11457.1	12506.8	9593.46	11891.4	11854.6	10847	1	1	1	1	1	1	0.0619481	0.151262	0.0627681	0.110061	0.0714211	0.0627681	0.0907411
UBAP2	Q5T6F2	854	_DGSLANNPYPGDVTK[GlyGly (K)]FGR_.3	5177.24	4532.37	7850.08	5195.99	6002.14	5321.34	1	1	1	1	1	1	0.0939262	0.287707	0.0850267	0.21577	0.0845167	0.0939262	0.150143
XPNPEP1	Q5T6H7;Q9NQW7;Q9NQW7-2;Q9NQW7-3;Q9NQW7-4	67;138;138;181;181	_SAGHHLIPVK[GlyGly (K)]ENLVDK_.4	3294.99	2386.57	3520.39	3073.04	2779.64	3123.42	1	1	1	1	1	1	0.226115	0.0959519	0.0823605	0.118722	0.143881	0.0959519	0.131302
RNF8	O76064;O76064-3	316;316	_TFQEEEQHLQGLEIAQGEK[GlyGly (K)]DLK_.4	831.806	962.38	1370.16	1992.17	913.255	1034.53	1	1	1	1	1	1	0.102921	0.261621	0.0880501	0.279445	0.432323	0.102921	0.355884
RNF8	O76064;O76064-3	156;156	_FSLDELAGPGAEGPSNLK[GlyGly (K)]SK_.3	3374.83	3430.53	3736.02	3868.9	3930.7	4266.19	1	1	1	1	1	1	0.0115742	0.0247122	0.0578817	0.0766354	0.108424	0.0247122	0.0925296
RNF8	O76064;O76064-3	207;207	_LTALEPSK[GlyGly (K)]TTGAPIYPGFPK_.3	6988.42	8268.08	8389.15	8572.37	7792.7	8012.85	1	1	1	1	1	1	0.118619	0.0152765	0.0196984	0.0910131	0.0338126	0.0196984	0.0624128
ERMARD	Q5T6L9	136	_ALGDVFLLIGK[GlyGly (K)]EC[Carbamidomethyl (C)]PFLLR_.3	4816.17	2724.05	2747.85	366.207	3410.81	1793.23	1	1	1	1	1	1	0.392391	1.0816	0.439585	0.288697	0.729556	0.439585	0.509126
ERMARD	Q5T6L9	495	_C[Carbamidomethyl (C)]VLK[GlyGly (K)]DLDR_.3	4695.18	4850.83	3580.24	4786.18	6568.84	5766.16	1	1	1	1	1	1	0.0230598	0.203845	0.0920283	0.305222	0.106747	0.0920283	0.205984
RNF8	O76064;O76064-3	360;360	_DFEAIIQAK[GlyGly (K)]NK_.2	14916.1	12669.9	25413.9	16098.5	13736.6	12930	1	1	1	1	1	1	0.11515	0.31735	0.0427733	0.3567	0.137331	0.11515	0.247015
IDH1	O75874	67	_HNVGVK[GlyGly (K)]C[Carbamidomethyl (C)]ATITPDEK_.3	3384.61	3064.82	2495.12	3270.91	2467.08	1979.73	1	1	1	1	1	1	0.070124	0.190273	0.154992	0.187555	0.250256	0.154992	0.218906
NT5DC1	Q5TFE4	177	_ENC[Carbamidomethyl (C)]GIYFPEIK[GlyGly (K)]R_.3	15900.1	17395.6	15042.7	14993.9	15321.6	14678.7	1	1	1	1	1	1	0.0635214	0.00229607	0.0303079	0.0283574	0.0947122	0.0303079	0.0615348
OFD1	O75665	213	_AEM[Oxidation (M)]C[Carbamidomethyl (C)]QK[GlyGly (K)]LK_.2	1072.81	2358.02	1856.06	1437.48	1280.38	1820	1	1	1	1	1	1	0.529772	0.179733	0.246142	0.289207	0.24706	0.246142	0.268134
PSMD4	Q5VWC4	258	_DSDDALLK[GlyGly (K)]M[Oxidation (M)]TISQQEFGR_.3	8609.29	5456.02	6307.71	5858.03	6482.25	7452.66	1	1	1	1	1	1	0.317049	0.0522733	0.0984844	0.179643	0.168812	0.0984844	0.174228
FOCAD	Q5VW36	546	_LLTSLWEK[GlyGly (K)]QDR_.3	8946.71	9926.21	12047.2	9961.38	9202.9	7877.07	1	1	1	1	1	1	0.0733968	0.134029	0.109778	0.170967	0.128943	0.109778	0.149955
FOCAD	Q5VW36	335	_LLSVTEDQK[GlyGly (K)]IPK_.3	5785.67	5324.35	3642.17	5698.2	4844	5175.53	1	1	1	1	1	1	0.0587221	0.3113	0.0467945	0.225838	0.0498742	0.0587221	0.137856
CRTAP	O75718	308	_LNDLK[GlyGly (K)]NAAPC[Carbamidomethyl (C)]AVSYLLFDQNDK_.3	1722.85	1372.49	1595.31	1559.14	1873.82	1592.97	1	1	1	1	1	1	0.160076	0.0162152	0.114566	0.0805581	0.0787297	0.114566	0.0796439
CRTAP	O75718	150	_FLQFAYFK[GlyGly (K)]ANNLPK_.3	3965.87	3267.33	2938.75	4297.28	3075.83	2956.7	1	1	1	1	1	1	0.136576	0.265512	0.0279269	0.167628	0.200083	0.136576	0.183856
CRTAP	O75718	190	_SLPGAEDYIK[GlyGly (K)]DLETK_.3	4074.97	7403.65	8407.39	7021.66	7895.4	9041.17	1	1	1	1	1	1	0.410107	0.127015	0.0956725	0.348528	0.137153	0.127015	0.242841
FOCAD	Q5VW36	395	_DDHQK[GlyGly (K)]LSYK_.3	7981.93	11801.3	9189.58	10118.1	9836.51	16174.1	1	1	1	1	1	1	0.273031	0.0680082	0.344581	0.104559	0.246183	0.273031	0.175371
FOCAD	Q5VW36	804	_SDQGK[GlyGly (K)]TVAGIPNFILK_.3	10979.4	11105.5	8051.44	10760.5	7807.39	11192.4	1	1	1	1	1	1	0.00807063	0.203657	0.251957	0.197311	0.02073	0.203657	0.10902
WDHD1	O75717	201	_LLAIPVEK[GlyGly (K)]SVK_.3	2791.4	3718.28	1344.23	3681	3787.07	3565.61	1	1	1	1	1	1	0.201362	0.657621	0.0425958	0.465127	0.0217775	0.201362	0.243453
RP2	O75695	269	_EVSM[Oxidation (M)]K[GlyGly (K)]AEDAQR_.3	9646.22	14505.9	9885.59	9839.65	14597.1	13353.6	1	1	1	1	1	1	0.284555	0.0032938	0.0629168	0.24541	0.193428	0.0629168	0.219419
GPR107	Q5VW38-2	425	_HLQEASATDGK[GlyGly (K)]AAINLAK_.3	5073.21	3855.03	3186.78	3749.55	4161.84	3343.03	1	1	1	1	1	1	0.192956	0.11474	0.154295	0.227838	0.0740841	0.154295	0.150961
NUP155	O75694;O75694-2	1127;1068	_SSTAISSIAADGEFLHELEEK[GlyGly (K)]M[Oxidation (M)]EVAR_.4	10636.5	12136.6	23229.3	10195	9031.83	12707	1	1	1	1	1	1	0.0931575	0.551493	0.239088	0.54375	0.112752	0.239088	0.328251
NUP155	O75694;O75694-2	766;707	_K[GlyGly (K)]FHEAQLSEK_.3	7738.57	27385.2	19750.5	15621.9	15084.5	27164.9	1	1	1	1	1	1	0.791047	0.165061	0.404369	0.426714	0.287672	0.404369	0.357193
PSMD4	Q5VWC4	238	_AAAASAAEAGIATTGTEGERDSDDALLK[GlyGly (K)]M[Oxidation (M)]TISQQEFGR_.4	1382.32	2658.04	2799.49	2025.81	2359.23	1084.75	1	1	1	1	1	1	0.446532	0.226751	0.523346	0.332664	0.411721	0.446532	0.372192
FOCAD	Q5VW36	584	_LIAK[GlyGly (K)]AASIR_.3	11434.2	10985.9	9234.33	9708.22	12776.6	12097.2	1	1	1	1	1	1	0.0282738	0.0353795	0.0386263	0.160412	0.109369	0.0353795	0.13489
SNX30	Q5VWJ9	141	_SK[GlyGly (K)]LEESQPTHLIPPLPEK_.4	7733.69	6784.88	12049.6	8395.81	6321.74	6791.26	1	1	1	1	1	1	0.0924212	0.252733	0.0506364	0.342933	0.126739	0.0924212	0.234836
SNX30	Q5VWJ9	159	_FVVK[GlyGly (K)]GVVDR_.3	8555.63	10645.6	6050.16	8626.17	12510.4	6064.58	1	1	1	1	1	1	0.153934	0.248225	0.490754	0.360348	0.271847	0.248225	0.316097
NUP155	O75694;O75694-2	969;910	_LNSYK[GlyGly (K)]C[Carbamidomethyl (C)]ITDTLQELVNQSK_.3	26923.5	27358.6	23550.5	25254.3	22649.9	20933.9	1	1	1	1	1	1	0.0113363	0.0493702	0.0556811	0.0924243	0.133605	0.0493702	0.113015
NUP155	O75694;O75694-2	1188;1129	_LYGEFADPFK[GlyGly (K)]LAEC[Carbamidomethyl (C)]K_.3	21907.6	26544.8	31035.1	31240.1	27745.8	32455.5	1	1	1	1	1	1	0.13535	0.00465466	0.110636	0.171873	0.10377	0.110636	0.137821
NUP155	O75694;O75694-2	295;236	_SEK[GlyGly (K)]GVIQVYDLGQDGQGM[Oxidation (M)]SR_.3	29984.5	31406	28032	37342.6	25447.3	29474.8	1	1	1	1	1	1	0.032747	0.201411	0.103708	0.0818057	0.125234	0.103708	0.10352
FAM208B	Q5VWN6	23	_GK[GlyGly (K)]LIVQDR_.3	9182.91	10907.5	8834.13	12118.3	11574.3	12565.9	1	1	1	1	1	1	0.121401	0.221668	0.0580945	0.151216	0.0723159	0.121401	0.111766
FAM208B	Q5VWN6	2008	_ESPTQISIGAFPSTK[GlyGly (K)]ISEAPFLHPAPR_.4	4625.53	11318.7	11339.5	11643.4	6603.36	9406.68	1	1	1	1	1	1	0.59367	0.0187008	0.247626	0.458624	0.112016	0.247626	0.28532
FAM208B	Q5VWN6	209	_HFQELYK[GlyGly (K)]ADR_.3	8962.4	8474.57	6965.5	8898.21	9270.01	11801.1	1	1	1	1	1	1	0.0395651	0.172297	0.169877	0.148965	0.186198	0.169877	0.167582
FAM208B	Q5VWN6	761	_YTNNPLEK[GlyGly (K)]TVVR_.3	6352.02	5612.93	4623.44	6995.48	6071.15	7506.25	1	1	1	1	1	1	0.0873574	0.288716	0.149479	0.163247	0.146094	0.149479	0.154671
FAM208B	Q5VWN6	158	_SPLSTGVK[GlyGly (K)]DLK_.3	2913.4	3543.04	3451.39	3508.39	3990.24	3311.19	1	1	1	1	1	1	0.137916	0.0115837	0.131525	0.155989	0.0362052	0.131525	0.0960969
CRTAP	O75718	200	_DLETK[GlyGly (K)]SYESLFIR_.3	41725.9	35807.5	31113.9	35932.2	35194.9	34266.1	1	1	1	1	1	1	0.107951	0.101633	0.0189099	0.148645	0.0262629	0.101633	0.0874539
FOCAD	Q5VW36	909	_LGELELQLK[GlyGly (K)]HGK_.4	4935.94	5086.5	3098.68	3412.23	3930.3	4056	1	1	1	1	1	1	0.021246	0.0681048	0.02226	0.230675	0.201808	0.02226	0.216242
MYSM1	Q5VVJ2	669	_DIDTQAK[GlyGly (K)]YQSYFSR_.3	65946.7	54700.9	73824.4	48111.5	47853.6	53733.5	1	1	1	1	1	1	0.131822	0.298218	0.0818554	0.212915	0.068187	0.131822	0.140551
FOCAD	Q5VW36	1774	_DLLK[GlyGly (K)]ATLLSLR_.2	4031.02	4503.51	4236.4	3828.86	3472.98	3855.18	1	1	1	1	1	1	0.0782954	0.0714605	0.0737584	0.100948	0.0940651	0.0737584	0.0975064
ATP6AP2	O75787;O75787-2	134;102	_VYM[Oxidation (M)]VGK[GlyGly (K)]ANSVFEDLSVTLR_.3	46748	50035.1	43588.9	45703.9	50596.5	55364.3	1	1	1	1	1	1	0.0480306	0.0334984	0.0636327	0.074705	0.0960682	0.0480306	0.0853866
ATP6AP2	O75787;O75787-2	247;215	_FADDM[Oxidation (M)]YSLYGGNAVVELVTVK[GlyGly (K)]SFDTSLIR_.3	1121.96	1836.06	1317.59	3901.23	2087.57	2305.14	1	1	1	1	1	1	0.341409	0.700122	0.0700427	0.338284	0.403844	0.341409	0.371064
ATP6AP2	O75787;O75787-2	202;170	_HLAK[GlyGly (K)]DHSPDLYSLELAGLDEIGK_.4	8785.21	6805.99	8629.06	8235.48	10250.6	6595.22	1	1	1	1	1	1	0.179527	0.0330044	0.306871	0.0970047	0.123735	0.179527	0.11037
ATP6AP2	O75787;O75787-2	235;203	_DASK[GlyGly (K)]ILVDALQK_.3	8078.71	7000.12	6198.82	4727.01	7723.06	11078.9	1	1	1	1	1	1	0.101159	0.190507	0.252416	0.136176	0.423368	0.190507	0.279772
ATP6AP2	O75787;O75787-2	279;247	_TILEAK[GlyGly (K)]QAK_.3	8730.56	8252.46	7856.51	6005.15	9161.45	10516.1	1	1	1	1	1	1	0.0398131	0.188882	0.0973604	0.0774677	0.273131	0.0973604	0.1753
YOD1	Q5VVQ6	249	_FGEDAGYTK[GlyGly (K)]R_.3	7675.68	10276.6	9790.91	10208.9	10066.3	15133.6	1	1	1	1	1	1	0.204894	0.029558	0.284373	0.142522	0.237843	0.204894	0.190182
ATP6AP2	O75787;O75787-2	206;174	_DHSPDLYSLELAGLDEIGK[GlyGly (K)]R_.3	24778.6	25892	22280.6	25734.6	27939.7	21157.4	1	1	1	1	1	1	0.0310754	0.101731	0.195361	0.113443	0.110845	0.101731	0.112144
CRTAP	O75718	164	_AIAAAHTFLLK[GlyGly (K)]HPDDEM[Oxidation (M)]M[Oxidation (M)]K_.4	764.447	1333.11	727.323	1152.76	985.975	351.597	1	1	1	1	1	1	0.383403	0.320017	0.670728	0.169331	0.552382	0.383403	0.360857
FOCAD	Q5VW36	1248	_AEDLGSK[GlyGly (K)]LLPAWIR_.3	11629.7	14188.4	11728.6	11931.7	8435.45	11452.9	1	1	1	1	1	1	0.140158	0.0121406	0.214563	0.17677	0.116643	0.140158	0.146706
FOCAD	Q5VW36	850	_DGK[GlyGly (K)]PLNR_.2	9791.37	11857.1	12079.7	11891.5	9495.07	12090	1	1	1	1	1	1	0.134948	0.011102	0.170016	0.135287	0.0105236	0.134948	0.0729052
FOCAD	Q5VW36	1785	_VLPEFK[GlyGly (K)]K_.3	7603.26	9741.68	9390.89	6138.2	9606.97	7911.28	1	1	1	1	1	1	0.174356	0.296218	0.13689	0.124031	0.227204	0.174356	0.175617
FOCAD	Q5VW36	578	_EVQWEK[GlyGly (K)]LIAK_.3	12322.3	7258.41	5830.13	8936.41	12177.1	10709.3	1	1	1	1	1	1	0.365739	0.297493	0.0907014	0.366678	0.192424	0.297493	0.279551
FOCAD	Q5VW36	564	_FM[Oxidation (M)]AVSDVPSLSVGK[GlyGly (K)]EVQWEK_.3	3265.94	3965.72	3841.97	4730.91	3776.57	4300.99	1	1	1	1	1	1	0.136847	0.146643	0.0918136	0.0869283	0.0885324	0.136847	0.0877303
FOCAD	Q5VW36	500	_PLEPILYNDILYTLPK[GlyGly (K)]LGVHK_.4	4341.61	3876.03	3044.29	1796.84	4363.75	4426.45	1	1	1	1	1	1	0.080125	0.364411	0.0100875	0.192895	0.411977	0.080125	0.302436
FOCAD	Q5VW36	809	_TVAGIPNFILK[GlyGly (K)]M[Oxidation (M)]YETNK_.3	3364.61	5242.15	1572.84	4107.58	3582.86	2658.79	1	1	1	1	1	1	0.308506	0.631056	0.209372	0.388329	0.323486	0.308506	0.355907
FOCAD	Q5VW36	1577	_SNIEK[GlyGly (K)]AAFVK_.2	1812.97	1613.65	1366.8	1692.69	1580.44	1910.93	1	1	1	1	1	1	0.0822599	0.150637	0.13387	0.140634	0.0885388	0.13387	0.114586
FOCAD	Q5VW36	921	_EEPEEVQYK[GlyGly (K)]K_.3	2120.05	2286.13	1885.57	2496.13	1676.01	2232.21	1	1	1	1	1	1	0.0533052	0.197063	0.201262	0.117292	0.0596374	0.197063	0.0884647
FOCAD	Q5VW36	820	_M[Oxidation (M)]YETNK[GlyGly (K)]QPGLK_.3	1665.32	1565.51	1578.43	1984.35	2213.97	1989.18	1	1	1	1	1	1	0.0436925	0.161128	0.0756315	0.189417	0.131735	0.0756315	0.160576
FOCAD	Q5VW36	1571	_IAQVTK[GlyGly (K)]SNIEK_.3	6644.74	4968.55	5266.12	5589.73	5503.48	5113.67	1	1	1	1	1	1	0.204118	0.0421566	0.0519222	0.126972	0.0622027	0.0519222	0.0945874
CRTAP	O75718	184	_NM[Oxidation (M)]AYYK[GlyGly (K)]SLPGAEDYIK_.3	25347.5	27796.5	40275.1	24733.5	21343.5	23807	1	1	1	1	1	1	0.0651689	0.338096	0.0771604	0.344175	0.0820544	0.0771604	0.213115
FAM208B	Q5VWN6	2121	_VM[Oxidation (M)]K[GlyGly (K)]NSNQFIFQDK_.3	4071.44	3436.65	3129.79	3415.07	2658.35	4297.22	1	1	1	1	1	1	0.119568	0.0616417	0.333216	0.218912	0.135403	0.119568	0.177158
FAM208B	Q5VWN6	230	_M[Oxidation (M)]K[GlyGly (K)]DPTFLGK_.3	1646.65	1861.96	2112.84	1960.17	1833.16	2240.6	1	1	1	1	1	1	0.0867813	0.0530091	0.141446	0.125866	0.097231	0.0867813	0.111548
NUP155	O75694;O75694-2	899;840	_ESLK[GlyGly (K)]EYQK_.3	19742.8	22698.9	22486	22445	19758	23137.8	1	1	1	1	1	1	0.0985012	0.00128895	0.111429	0.0764398	0.0153995	0.0985012	0.0459197
OFD1	O75665	252	_AC[Carbamidomethyl (C)]QAK[GlyGly (K)]SEALVLR_.3	24300.8	31548.4	30986.4	37552	32363.3	28111.9	1	1	1	1	1	1	0.183524	0.135474	0.0994197	0.147611	0.147446	0.135474	0.147529
ZMYM4	Q5VZL5;Q5VZL5-2;Q5VZL5-4	1027;938;995	_VTESIEDIK[GlyGly (K)]EK_.3	5034.92	5996.92	6532.65	5030.11	3962.29	4698.33	1	1	1	1	1	1	0.123322	0.183772	0.12019	0.249396	0.128711	0.123322	0.189054
OFD1	O75665	431	_VK[GlyGly (K)]EM[Oxidation (M)]SDYSLLK_.3	1571.41	1285.82	1718	3013.64	1402.7	1405.46	1	1	1	1	1	1	0.141352	0.387245	0.0013864	0.100878	0.507391	0.141352	0.304134
OFD1	O75665	445	_LELLAQNK[GlyGly (K)]LLK_.3	4800.8	4046.97	2610.57	4043.94	5695.47	4615.01	1	1	1	1	1	1	0.120491	0.30462	0.148198	0.363278	0.0776418	0.148198	0.22046
RNF219	Q5W0B1	284	_GSEEDVVSK[GlyGly (K)]NQGDSAR_.3	3154.78	2219.39	3542.26	3825.48	2953.38	2791.51	1	1	1	1	1	1	0.246147	0.0543622	0.0398469	0.0930437	0.27637	0.0543622	0.184707
RNF219	Q5W0B1	243	_SDK[GlyGly (K)]YIEELESQVAQLK_.3	2017.17	2793.75	3463.98	2866.53	3727.62	2978.79	1	1	1	1	1	1	0.22828	0.133469	0.157909	0.300008	0.0323722	0.157909	0.16619
RNF219	Q5W0B1	246	_YIEELESQVAQLK[GlyGly (K)]NSSEEK_.3	2098.05	2492.91	1239.7	2010.72	1710.22	839.31	1	1	1	1	1	1	0.121634	0.335462	0.483089	0.255454	0.477492	0.335462	0.366473
OFD1	O75665	307	_VEAFELNQK[GlyGly (K)]LQEEK_.3	10455.2	10318.8	14121.2	9847.97	10007.6	10204.9	1	1	1	1	1	1	0.00929233	0.252127	0.0138045	0.195777	0.0242613	0.0138045	0.110019
OFD1	O75665	170	_DSLAEK[GlyGly (K)]LQLIDDQFADAYPQR_.3	34957.6	61909.8	74246.2	65813.3	45019.7	54607.7	1	1	1	1	1	1	0.393488	0.0851485	0.136102	0.39699	0.0935893	0.136102	0.24529
RNF219	Q5W0B1	499	_LSEK[GlyGly (K)]SGLC[Carbamidomethyl (C)]LSK_.3	9927.85	9219.32	10222	12069.3	13920.7	10973.6	1	1	1	1	1	1	0.0523317	0.117196	0.167421	0.195938	0.133681	0.117196	0.16481
OFD1	O75665	453	_LLK[GlyGly (K)]QQLEESR_.3	1285.25	2373.24	3067.19	2439.13	2290.81	2378.28	1	1	1	1	1	1	0.420568	0.161307	0.0264936	0.403457	0.0153006	0.161307	0.209379
FAM160B1	Q5W0V3;Q5W0V3-2	346;346	_EDASAFPGK[GlyGly (K)]R_.3	2159.03	2204.78	2189.69	2578.68	2881.63	1960.12	1	1	1	1	1	1	0.0148262	0.115367	0.269163	0.169548	0.138586	0.115367	0.154067
OFD1	O75665	191	_IK[GlyGly (K)]FESLEIK_.3	7966.39	7237.05	6967.04	7727.15	7485.65	6934.4	1	1	1	1	1	1	0.0678428	0.0731557	0.0540619	0.06688	0.0548052	0.0678428	0.0608426
PAPD7	Q5XG87;Q5XG87-2	301;71	_HNVAEPC[Carbamidomethyl (C)]SIK[GlyGly (K)]VLDK_.3	5772.16	4909.98	4220.17	5732.35	5489.82	5498.89	1	1	1	1	1	1	0.114144	0.214874	0.00116657	0.160187	0.0787665	0.114144	0.119477
NUP155	O75694;O75694-2	1299;1240	_LLEVYDQLFK[GlyGly (K)]SR_.3	41563.6	42583.7	65715.1	43467.5	39238	30031.8	1	1	1	1	1	1	0.0171436	0.288168	0.187955	0.3002	0.194214	0.187955	0.247207
OFD1	O75665	134	_ENQK[GlyGly (K)]GFLM[Oxidation (M)]HFLK_.3	1918.6	1734.12	3802.96	1920.18	1768.88	804.664	1	1	1	1	1	1	0.0714236	0.465244	0.529856	0.454031	0.402078	0.465244	0.428055
RNF123	Q5XPI4;Q5XPI4-2	810;810	_VFSEK[GlyGly (K)]LDHLSR_.3	11876	14243.5	7699.31	10149.5	11477	14032.8	1	1	1	1	1	1	0.12819	0.194133	0.141689	0.222676	0.17998	0.141689	0.201328
RNF123	Q5XPI4;Q5XPI4-2	986;986	_LPHLLK[GlyGly (K)]TK_.3	6703.66	7651.73	5471.3	6909.53	8074.68	5392.17	1	1	1	1	1	1	0.0933982	0.164282	0.281703	0.192937	0.173162	0.164282	0.18305
RNF123	Q5XPI4;Q5XPI4-2	615;615	_TLK[GlyGly (K)]DDLASK_.3	5677.09	5103.7	5097.06	4823.01	5315.97	5169.75	1	1	1	1	1	1	0.0752159	0.0390692	0.0197203	0.0546119	0.0365869	0.0390692	0.0455994
RNF123	Q5XPI4;Q5XPI4-2	510;510	_LLLDNK[GlyGly (K)]DDNGGEASR_.3	1316.23	1651.17	1065	1661.96	1324.91	666.596	1	1	1	1	1	1	0.159627	0.309589	0.467483	0.119493	0.430873	0.309589	0.275183
RNF123	Q5XPI4;Q5XPI4-2	799;799	_DILAELTK[GlyGly (K)]SQK_.3	9492.3	7789.24	5636.48	10126.2	8059.48	5204.37	1	1	1	1	1	1	0.139368	0.402816	0.304416	0.252151	0.319463	0.304416	0.285807
OFD1	O75665	31	_GILDTLK[GlyGly (K)]TQLR_.3	16125.7	16066.9	14340.9	15339.4	13987.6	10400.4	1	1	1	1	1	1	0.00258225	0.0475774	0.208016	0.0773456	0.221238	0.0475774	0.149292
OFD1	O75665	548	_QTQTALENEVYC[Carbamidomethyl (C)]NPK[GlyGly (K)]QSVIDR_.3	2330.29	1553.19	1964.83	2889.36	1364.03	1196.84	1	1	1	1	1	1	0.282992	0.269353	0.0923254	0.258636	0.474668	0.269353	0.366652
OFD1	O75665	241	_ELTM[Oxidation (M)]FQNDFEK[GlyGly (K)]AC[Carbamidomethyl (C)]QAK_.3	1922.41	4411.39	1584.62	2555.62	2573.45	4367.12	1	1	1	1	1	1	0.55574	0.331673	0.36548	0.247981	0.280272	0.36548	0.264127
ZMYM4	Q5VZL5;Q5VZL5-2;Q5VZL5-4	1132;1043;1100	_GETEQDLEADFPSDSFDPLNK[GlyGly (K)]GQGIQAR_.3	2016.27	1880.3	2481.54	2532.98	909.716	1317.27	1	1	1	1	1	1	0.0493462	0.0145086	0.258812	0.447942	0.318506	0.0493462	0.383224
ZMYM4	Q5VZL5;Q5VZL5-2;Q5VZL5-4	1335;1246;1303	_FM[Oxidation (M)]IELTK[GlyGly (K)]LLK_.3	2225.47	2212.79	2839.4	2585.12	761.524	1658.36	1	1	1	1	1	1	0.00404176	0.066291	0.524125	0.549665	0.216697	0.066291	0.383181
ZMYM4	Q5VZL5;Q5VZL5-2;Q5VZL5-4	1472;1383;1440	_LYEFYLSK[GlyGly (K)]C[Carbamidomethyl (C)]SESVK_.3	1976.45	2056.07	2679.62	2090.17	2462.85	1479.86	1	1	1	1	1	1	0.0279201	0.174769	0.352591	0.151749	0.182867	0.174769	0.167308
ZMYM4	Q5VZL5;Q5VZL5-2;Q5VZL5-4	1225;1136;1193	_EEQGDLK[GlyGly (K)]C[Carbamidomethyl (C)]GGVEQASSSPR_.3	4842.64	4048.17	5836.63	5693.27	4179.83	3384.88	1	1	1	1	1	1	0.126373	0.0175837	0.148617	0.16836	0.271627	0.126373	0.219994
NUP155	O75694;O75694-2	974;915	_C[Carbamidomethyl (C)]ITDTLQELVNQSK[GlyGly (K)]AAPQSPSVPK_.3	4863.4	6101.44	4506.73	5204.29	5250.14	4539.75	1	1	1	1	1	1	0.159679	0.101585	0.102621	0.0762932	0.148382	0.102621	0.112337
NUP155	O75694;O75694-2	472;413	_IITPLNK[GlyGly (K)]DHIPITDSPVVVQQHM[Oxidation (M)]LPPK_.5	14402.7	14938.5	15802.5	23398.1	11517.6	14435.4	1	1	1	1	1	1	0.0258211	0.274018	0.158995	0.157106	0.286269	0.158995	0.221688
NUP155	O75694;O75694-2	538;479	_FFK[GlyGly (K)]LHQEDQAC[Carbamidomethyl (C)]ATC[Carbamidomethyl (C)]LILAC[Carbamidomethyl (C)]STAAC[Carbamidomethyl (C)]DR_.4	5611.87	3734.46	7272.9	5499.87	5166.31	5491.02	1	1	1	1	1	1	0.284074	0.196312	0.043088	0.18451	0.207135	0.196312	0.195822
NUP155	O75694;O75694-2	444;385	_PM[Oxidation (M)]M[Oxidation (M)]ETQM[Oxidation (M)]TAGVDGHSWALSAIDELK[GlyGly (K)]VDK_.4	10207.1	7953.76	15121.1	8933.79	7380.34	8090.85	1	1	1	1	1	1	0.175472	0.363761	0.064947	0.359265	0.063738	0.175472	0.211502
NUP155	O75694;O75694-2	925;866	_FYEGVVELSLTAAEK[GlyGly (K)]K_.3	10447.6	9949.26	11036	11083.2	10992	7442.36	1	1	1	1	1	1	0.0345519	0.00301236	0.272315	0.0302783	0.196284	0.0345519	0.113281
NUP155	O75694;O75694-2	903;844	_EYQK[GlyGly (K)]ISNQVDLSNVC[Carbamidomethyl (C)]AQYR_.3	9449.7	10064.2	13325.6	11586.2	8026.73	8769.31	1	1	1	1	1	1	0.0445316	0.0987406	0.0625248	0.2671	0.139053	0.0625248	0.203077
NUP155	O75694;O75694-2	940;881	_K[GlyGly (K)]DPQGLGLHFYK_.4	1526.09	1447.55	1503.31	1403.43	839.904	647.488	1	1	1	1	1	1	0.0373524	0.0485903	0.182949	0.302194	0.385645	0.0485903	0.343919
FAM46C	Q5VWP2	230	_LIATK[GlyGly (K)]NPEEIR_.3	9810.17	9343.7	10500.5	8797.87	11908	10037.3	1	1	1	1	1	1	0.0344416	0.124772	0.120556	0.0995543	0.0661316	0.120556	0.082843
FAM46C	Q5VWP2	129	_ISPVTLK[GlyGly (K)]EAYVQK_.3	3708.15	4032.49	1899.17	3328.99	3700.48	4102.53	1	1	1	1	1	1	0.0592557	0.386766	0.072867	0.335915	0.111955	0.072867	0.223935
NUP155	O75694;O75694-2	1121;1062	_AILSAK[GlyGly (K)]SSTAISSIAADGEFLHELEEK_.3	1497.54	1727.18	1658.79	963.634	1398.51	1293.19	1	1	1	1	1	1	0.10071	0.37488	0.0553361	0.0865257	0.288373	0.10071	0.18745
NUP155	O75694;O75694-2	1382;1323	_SLQAK[GlyGly (K)]LER_.3	5848.91	6878.78	8171.59	6406.93	6136.14	3699.04	1	1	1	1	1	1	0.114432	0.171184	0.350434	0.188462	0.303079	0.171184	0.245771
NUP155	O75694;O75694-2	767;708	_FHEAQLSEK[GlyGly (K)]ISLQAIQQLVR_.4	46298.2	19862	17867.6	14593.3	18757.1	18187.5	1	1	1	1	1	1	0.565089	0.142651	0.0218027	0.584777	0.153413	0.142651	0.369095
NUP155	O75694;O75694-2	941;882	_DPQGLGLHFYK[GlyGly (K)]HGEPEEDIVGLQAFQER_.5	5579.47	6156.42	8777.49	6778.81	6550.41	4327.35	1	1	1	1	1	1	0.0695238	0.181699	0.28902	0.235268	0.22145	0.181699	0.228359
CHIC1	Q5VXU3-2	173	_SIQK[GlyGly (K)]LIEWENNR_.3	10109.2	7787.42	15671.3	8744.86	8999.33	8105.33	1	1	1	1	1	1	0.183471	0.401188	0.0739163	0.308369	0.059378	0.183471	0.183874
NUP155	O75694;O75694-2	813;754	_ELQEQLK[GlyGly (K)]ITTFK_.3	34734.9	34933.9	35153.5	36054.1	34351.7	36235.3	1	1	1	1	1	1	0.00403976	0.0178857	0.0377381	0.011541	0.0197226	0.0178857	0.0156318
NUP155	O75694;O75694-2	1067;1008	_M[Oxidation (M)]AK[GlyGly (K)]VDQNR_.2	22315.2	14844.6	15339.1	8371	20856.4	3986.74	1	1	1	1	1	1	0.284311	0.415621	0.960317	0.188659	0.602412	0.415621	0.395535
NUP155	O75694;O75694-2	820;761	_ITTFK[GlyGly (K)]DLVIR_.2	3437.16	6552.06	3073.71	3872.95	5478.15	5689.34	1	1	1	1	1	1	0.440988	0.16271	0.0267451	0.324318	0.254596	0.16271	0.289457
NAA35	Q5VZE5	467	_VDAALHTM[Oxidation (M)]LLK[GlyGly (K)]QEPQR_.4	4602.35	4550.29	6103.63	5656.35	4752.32	3511.55	1	1	1	1	1	1	0.00804447	0.0537878	0.212335	0.160472	0.234559	0.0537878	0.197516
NAA35	Q5VZE5	83	_VLNFEQAIK[GlyGly (K)]DGTIK_.3	2808.59	3912.06	1691.33	3701.81	3642.94	3085.38	1	1	1	1	1	1	0.232202	0.527197	0.117193	0.360764	0.120471	0.232202	0.240618
RNASEH2A	O75792	65	_VADSK[GlyGly (K)]TLLESER_.3	153660	162158	183610	170530	182204	186934	1	1	1	1	1	1	0.0380536	0.052233	0.018123	0.0976008	0.0727645	0.0380536	0.0851827
MYSM1	Q5VVJ2	127	_ELFEQGLAK[GlyGly (K)]FGR_.3	4905.76	4489.29	3159.88	5033.22	3839.34	3785.93	1	1	1	1	1	1	0.0626907	0.323358	0.00990561	0.221771	0.140965	0.0626907	0.181368
IDH1	O75874	375	_DLAAC[Carbamidomethyl (C)]IK[GlyGly (K)]GLPNVQR_.3	5504.64	3950.36	4213.44	6281.62	4884.15	5280.01	1	1	1	1	1	1	0.232479	0.278687	0.0550787	0.13267	0.226174	0.232479	0.179422
VPS53	Q5VIR6;Q5VIR6-3;Q5VIR6-4	103;103;103	_AIQQLFGK[GlyGly (K)]IK_.3	3399.32	4105.12	3045.19	4066.65	3764.55	3405.18	1	1	1	1	1	1	0.133009	0.203121	0.0708843	0.105699	0.101962	0.133009	0.103831
ZMPSTE24	O75844	226	_FTPLPEGK[GlyGly (K)]LK_.3	22468.7	23583.2	21536.8	20562.1	24698.2	21051.6	1	1	1	1	1	1	0.0342263	0.0327445	0.112724	0.0709346	0.0746124	0.0342263	0.0727735
TMEM164;RP13-360B22.2	Q5U3C3;Q9H617	70;70	_GSPGSQPEQVTQRPEEGK[GlyGly (K)]ESLSK_.4	966.259	704.889	536.484	647.29	225.236	246.268	1	1	1	1	1	1	0.221185	0.132375	0.0630802	0.645993	0.468874	0.132375	0.557434
RIF1	Q5UIP0;Q5UIP0-2	240;240	_LFM[Oxidation (M)]SK[GlyGly (K)]NETYVLK_.3	5373.92	5015.03	4846.14	5646.17	6656.38	4263.88	1	1	1	1	1	1	0.0488539	0.107832	0.309837	0.165491	0.139097	0.107832	0.152294
RIF1	Q5UIP0;Q5UIP0-2	877;877	_VYSC[Carbamidomethyl (C)]LNNK[GlyGly (K)]LEK_.3	3089.4	1731.04	1911.28	2815.62	3071.24	2105.87	1	1	1	1	1	1	0.398514	0.270565	0.263706	0.250872	0.248406	0.270565	0.249639
RIF1	Q5UIP0;Q5UIP0-2	37;37	_M[Oxidation (M)]TGEEGK[GlyGly (K)]EVITEIEK_.3	1241.17	1232.63	2513.34	2159.11	1597.46	1253.06	1	1	1	1	1	1	0.00487824	0.107213	0.170866	0.36787	0.34174	0.107213	0.354805
RIF1	Q5UIP0;Q5UIP0-2	44;44	_EVITEIEK[GlyGly (K)]K_.2	1285.98	1559.57	1873.77	2048.32	916.745	1491.83	1	1	1	1	1	1	0.135974	0.0629386	0.337664	0.355197	0.178615	0.135974	0.266906
ZMPSTE24	O75844	252	_VYVVEGSK[GlyGly (K)]R_.3	23754.5	19393.4	17554.7	17848.5	20922.7	22196.9	1	1	1	1	1	1	0.14294	0.0117378	0.0417908	0.149623	0.111256	0.0417908	0.130439
ZMPSTE24	O75844	326	_NEEVLAVLGHELGHWK[GlyGly (K)]LGHTVK_.5	1745.97	941.658	1730.61	1063.36	1728.1	1837.18	1	1	1	1	1	1	0.423223	0.337739	0.0432668	0.00557498	0.379255	0.337739	0.192415
ZMPSTE24	O75844	153	_HGFNQQTLGFFM[Oxidation (M)]K[GlyGly (K)]DAIK_.3	3362.29	3894.74	2636.69	2800.57	2316.11	2652.61	1	1	1	1	1	1	0.103761	0.0426249	0.0957758	0.193383	0.217742	0.0957758	0.205562
ZMPSTE24	O75844	304	_NEEEGNSEEIK[GlyGly (K)]AK_.3	9885.58	8070.04	9375.31	11628.2	5164.85	7194.2	1	1	1	1	1	1	0.142994	0.151689	0.232214	0.318206	0.261967	0.151689	0.290087
ZMPSTE24	O75844	236	_EEIEVM[Oxidation (M)]AK[GlyGly (K)]SIDFPLTK_.3	9123.54	9562.86	12861.7	10662.7	11154.2	11039.9	1	1	1	1	1	1	0.0332484	0.132196	0.00728495	0.169411	0.0736352	0.0332484	0.121523
ZMPSTE24	O75844	430	_DLYSALIK[GlyGly (K)]LNK_.3	19658.2	17206	16400.1	17307.4	18307.2	14567.9	1	1	1	1	1	1	0.0940729	0.038068	0.160857	0.0903294	0.0949361	0.0940729	0.0926327
VPS53	Q5VIR6;Q5VIR6-3;Q5VIR6-4	131;131;131	_DIK[GlyGly (K)]QLDHAK_.3	2082.57	1417.29	1722.02	1541.46	1905.94	2177.04	1	1	1	1	1	1	0.268827	0.0782435	0.0938979	0.0947149	0.238066	0.0938979	0.16639
MYLIP	Q5TIA5;Q8WY64	192;373	_VLQEK[GlyGly (K)]LR_.2	1481.35	1662.83	1897.52	1794.7	2241.17	1951.24	1	1	1	1	1	1	0.0816254	0.0393821	0.0977995	0.203104	0.0800825	0.0816254	0.141593
AP1G2	O75843	579	_AAILEK[GlyGly (K)]M[Oxidation (M)]PLVER_.3	11887	11879.3	8562.68	11635.9	8084.41	10973.5	1	1	1	1	1	1	0.000456923	0.215173	0.214389	0.217759	0.0407746	0.214389	0.129267
MANEAL	Q5VSG8	28	_TLK[GlyGly (K)]APDGLPALGPGLELAPFER_.3	8615.26	11851.3	9913.45	11140.5	10692.4	10673.9	1	1	1	1	1	1	0.223606	0.0824208	0.0012225	0.107728	0.0528351	0.0824208	0.0802815
STRIP1	Q5VSL9;Q5VSL9-2	735;640	_TM[Oxidation (M)]SAIYQK[GlyGly (K)]VR_.3	2211.39	2189.53	2248.66	2322.56	3399.54	2548.8	1	1	1	1	1	1	0.00702439	0.0228656	0.202264	0.25783	0.0771726	0.0228656	0.167501
STRIP1	Q5VSL9;Q5VSL9-2	99;4	_K[GlyGly (K)]C[Carbamidomethyl (C)]FEEDFR_.3	524.687	507.433	379.901	568.242	342.422	229.539	1	1	1	1	1	1	0.0236427	0.280922	0.279111	0.231563	0.415045	0.279111	0.323304
STRIP1	Q5VSL9;Q5VSL9-2	527;432	_ILLAAAPTSK[GlyGly (K)]AK_.3	15152.2	15692.2	10766.3	17841.8	17157.8	17844.5	1	1	1	1	1	1	0.0247566	0.349767	0.0277433	0.22765	0.0725123	0.0277433	0.150081
AP1G2	O75843	138	_DLAPEVEK[GlyGly (K)]LLLQPSPYVR_.3	4810.56	1892.35	1557.39	2422.27	640.619	1193.86	1	1	1	1	1	1	0.615698	0.307347	0.426499	0.938001	0.335553	0.426499	0.636777
AP1G2	O75843	2	_VVPSLK[GlyGly (K)]LQDLIEEIR_.3	1840.2	3024.34	2541.77	2230.72	2894.29	2459.32	1	1	1	1	1	1	0.34425	0.0921723	0.114902	0.221236	0.158866	0.114902	0.190051
AP1G2	O75843	26	_EVIQK[GlyGly (K)]EC[Carbamidomethyl (C)]AHIR_.3	3795.56	3842.62	4156.87	4069.6	3074.12	3187.67	1	1	1	1	1	1	0.00871332	0.0150018	0.0256432	0.149983	0.123771	0.0150018	0.136877
PSMD10	O75832	19	_LEELK[GlyGly (K)]ESILADK_.3	3735.14	3763.89	4609.57	4840.72	4073.05	4697.5	1	1	1	1	1	1	0.00542323	0.0345907	0.10069	0.106532	0.13188	0.0345907	0.119206
PSMD10	O75832	207	_TPLQVAK[GlyGly (K)]GGLGLILK_.3	4490.16	5199.73	5577.2	3823.64	4434.31	5229.64	1	1	1	1	1	1	0.10356	0.263797	0.116387	0.133295	0.169072	0.116387	0.151183
PSMD10	O75832	24	_ESILADK[GlyGly (K)]SLATR_.2	21229	17239.6	37508.5	20016.4	20329.4	23681.9	1	1	1	1	1	1	0.146661	0.430034	0.107728	0.366872	0.159082	0.146661	0.262977
ABHD17B	Q5VST6	200	_VAFPDTK[GlyGly (K)]K_.3	44692	43649.8	42645.1	41498.5	44584.8	40578.6	1	1	1	1	1	1	0.0166839	0.0192712	0.0665263	0.026199	0.0376109	0.0192712	0.0319049
ZMPSTE24	O75844	244	_SIDFPLTK[GlyGly (K)]VYVVEGSK_.3	32999.2	30310.5	16147.4	28335.4	29016.1	34966.2	1	1	1	1	1	1	0.0600581	0.387485	0.131515	0.338051	0.109104	0.131515	0.223577
ZMPSTE24	O75844	47	_TTTHVPPELGQIM[Oxidation (M)]DSETFEK[GlyGly (K)]SR_.4	9751.8	12140.5	12609.7	10494.5	14379.8	10636	1	1	1	1	1	1	0.154304	0.129472	0.211649	0.190674	0.082251	0.154304	0.136463
MYSM1	Q5VVJ2	68	_M[Oxidation (M)]LLEEEYYLSK[GlyGly (K)]K_.3	59966	58410.3	53452.2	65779.9	63560.4	69419.7	1	1	1	1	1	1	0.0185856	0.146219	0.0623119	0.0868558	0.0869121	0.0623119	0.086884
PRR14L	Q5THK1;Q5THK1-4	1546;1546	_SSAFLK[GlyGly (K)]SSSNPIPTK_.3	6616.26	7765.36	4638.05	7241.24	7196	5462.53	1	1	1	1	1	1	0.112996	0.309907	0.193664	0.218074	0.176905	0.193664	0.197489
IDH1	O75874	50	_DATNDQVTK[GlyGly (K)]DAAEAIK_.3	614.411	899.989	1233.14	1451.08	1563.92	1311.18	1	1	1	1	1	1	0.266685	0.114826	0.124316	0.423843	0.234659	0.124316	0.329251
IDH1	O75874	225	_DIFQEIYDK[GlyGly (K)]QYK_.3	1409.86	1400.81	1223.53	2275.36	1798.44	1541.22	1	1	1	1	1	1	0.00455061	0.42514	0.108922	0.198557	0.270058	0.108922	0.234308
SC5D	O75845	264	_GPLSYVK[GlyGly (K)]EM[Oxidation (M)]TEGK_.3	14260.5	10465	11610.5	14381.9	12797.6	7969.06	1	1	1	1	1	1	0.21709	0.150786	0.328822	0.102982	0.295515	0.21709	0.199248
C6orf106	Q5TH58;Q9H6K1;Q9H6K1-2	132;206;140	_VEGNFNPFASPQK[GlyGly (K)]NR_.3	4888.15	4636.43	3297.53	3544.09	4972.83	4248.01	1	1	1	1	1	1	0.0373762	0.0509657	0.111168	0.215162	0.133654	0.0509657	0.174408
C6orf106	Q5TH58;Q9H6K1;Q9H6K1-2	147;221;155	_QSDENNLK[GlyGly (K)]DPGGSEFDSISK_.3	2778.99	2956.38	2087.91	3509.09	2407.94	1724.01	1	1	1	1	1	1	0.0437401	0.359096	0.234084	0.142624	0.334765	0.234084	0.238695
VPS13D	Q5THJ4;Q5THJ4-2	695;695	_LLVGDFIEESK[GlyGly (K)]R_.3	1572.01	1413.77	1784.84	8442.5	6162.78	5585.37	1	1	1	1	1	1	0.0749479	0.920605	0.069508	0.816596	0.686738	0.0749479	0.751667
SC5D	O75845	287	_NEK[GlyGly (K)]LFNGEFTK_.3	8404.15	11653.6	11025.2	10934.2	10185.3	10798.4	1	1	1	1	1	1	0.229111	0.00586107	0.0413259	0.135582	0.0412979	0.0413259	0.0884399
SC5D	O75845	256	_NPSSFEGK[GlyGly (K)]GPLSYVK_.3	88484.4	84256.8	56627.9	78988.5	76728.3	96306.1	1	1	1	1	1	1	0.0346115	0.233178	0.16001	0.217851	0.102608	0.16001	0.160229
SC5D	O75845	250	_IGGSFK[GlyGly (K)]NPSSFEGK_.2	3507.76	5734.05	2953.24	4102.58	3097.26	3920.45	1	1	1	1	1	1	0.340674	0.230365	0.16589	0.0903104	0.217778	0.230365	0.154044
PRR14L	Q5THK1;Q5THK1-4	1609;1609	_TTK[GlyGly (K)]ESALLNK_.3	8124.09	8188.17	7810.83	7829.16	8829.32	10804.5	1	1	1	1	1	1	0.00555538	0.00165658	0.142269	0.0631954	0.181655	0.00555538	0.122425
PRR14L	Q5THK1;Q5THK1-4	1619;1619	_LSILASK[GlyGly (K)]LAPAM[Oxidation (M)]K_.3	7380.59	7898.19	6577.32	9359.15	5987.62	10759	1	1	1	1	1	1	0.0479095	0.246862	0.40293	0.105168	0.153178	0.246862	0.129173
PRR14L	Q5THK1;Q5THK1-4	1944;1944	_LEPPFPALVPK[GlyGly (K)]SC[Carbamidomethyl (C)]LVAESAVSK_.3	5770.85	6172.21	7208.76	7898.88	5215.47	5287.25	1	1	1	1	1	1	0.0475265	0.0646014	0.00966557	0.169611	0.205839	0.0475265	0.187725
DHX35	Q5THR1;Q9H5Z1;Q9H5Z1-2	149;149;118	_IK[GlyGly (K)]FLTDGM[Oxidation (M)]LVR_.3	2084.13	2371.17	3390.64	2614.38	2353.33	2898.25	1	1	1	1	1	1	0.0911148	0.182813	0.146743	0.264379	0.100382	0.146743	0.182381
PRR14L	Q5THK1;Q5THK1-4	1576;1576	_LEPETAPTK[GlyGly (K)]SLVSHIPK_.4	3552.54	3230.03	5162.73	5696.64	4021.96	4049.15	1	1	1	1	1	1	0.0672457	0.0695315	0.0047642	0.195041	0.29045	0.0672457	0.242745
PRR14L	Q5THK1;Q5THK1-4	1977;1977	_GLDELDGVK[GlyGly (K)]AAC[Carbamidomethyl (C)]PC[Carbamidomethyl (C)]PQSSPPEQK_.3	3209.07	2802.42	3812.43	2965.73	2952.03	2889.12	1	1	1	1	1	1	0.0956668	0.176657	0.0152328	0.13285	0.0283152	0.0956668	0.0805829
PRR14L	Q5THK1;Q5THK1-4	1495;1495	_AQDPSSAGC[Carbamidomethyl (C)]DQIHGAFAK[GlyGly (K)]K_.4	1347.2	1957.44	3790.64	3325.06	2361.15	1790.72	1	1	1	1	1	1	0.261152	0.0925324	0.194299	0.491104	0.357061	0.194299	0.424082
PRR14L	Q5THK1;Q5THK1-4	1865;1865	_SPASIADK[GlyGly (K)]VFC[Carbamidomethyl (C)]SLPYSVGR_.3	18885.7	16992.4	17711.5	19410.6	17423.9	14385.6	1	1	1	1	1	1	0.0746272	0.0647294	0.135077	0.0430068	0.148443	0.0746272	0.095725
ZMPSTE24	O75844	428	_AK[GlyGly (K)]DLYSALIK_.3	3866.86	3955.51	2817.23	3462.26	3559.56	3524.46	1	1	1	1	1	1	0.016027	0.145268	0.00700777	0.158038	0.0736489	0.016027	0.115844
DHX35	Q5THR1;Q9H5Z1;Q9H5Z1-2	425;425;394	_SNLAPVILQLK[GlyGly (K)]ALGIDNVLR_.3	18915.3	21104.3	23784.5	12312.4	24794.5	32367.7	1	1	1	1	1	1	0.0773577	0.449456	0.187364	0.139729	0.458451	0.187364	0.29909
DHX35	Q5THR1;Q9H5Z1;Q9H5Z1-2	182;182;151	_TLYTDIAIGLLK[GlyGly (K)]K_.3	5543.75	4936.85	5125.38	5718.44	5650.13	4674.14	1	1	1	1	1	1	0.0818925	0.0773445	0.13369	0.0509951	0.106307	0.0818925	0.078651
DHX35	Q5THR1;Q9H5Z1;Q9H5Z1-2	564;564;533	_WC[Carbamidomethyl (C)]QEHFLNYK[GlyGly (K)]GLVR_.4	4398.07	4327.78	2883.3	4568.38	4512.69	3298.79	1	1	1	1	1	1	0.0113928	0.319804	0.219768	0.231333	0.165895	0.219768	0.198614
DHX35	Q5THR1;Q9H5Z1;Q9H5Z1-2	312;312;281	_VLPM[Oxidation (M)]YAGLPSFEQM[Oxidation (M)]K[GlyGly (K)]VFER_.3	3674.17	3861.96	3556.71	4002.51	3660.97	2581.61	1	1	1	1	1	1	0.0352395	0.0834038	0.24452	0.017723	0.224853	0.0834038	0.121288
ZMPSTE24	O75844	234	_LK[GlyGly (K)]EEIEVM[Oxidation (M)]AK_.3	6616.48	5610.81	7028.94	7184.28	7682.51	7573.69	1	1	1	1	1	1	0.116316	0.0154567	0.0100879	0.075611	0.153066	0.0154567	0.114338
DHX35	Q5THR1;Q9H5Z1;Q9H5Z1-2	588;588;557	_LLVK[GlyGly (K)]FQVPR_.3	5195.09	6638.65	6005.14	6614.34	6053.98	7215.8	1	1	1	1	1	1	0.172515	0.0682705	0.12382	0.0838747	0.0498984	0.12382	0.0668865
ABHD17B	Q5VST6	277	_LK[GlyGly (K)]QFVSQELVNL_.2	2931.76	1602.1	2268.23	3071.24	2572.11	2738.13	1	1	1	1	1	1	0.414751	0.212687	0.0442153	0.128211	0.311789	0.212687	0.22
EIF3G	O75821	181	_ELAEQLGLSTGEK[GlyGly (K)]EK_.3	3313.35	3677.32	3206.13	3976.28	3519.93	2894.32	1	1	1	1	1	1	0.0736306	0.151644	0.137934	0.0476622	0.158914	0.137934	0.103288
CDKAL1	Q5VV42	398	_PGTPAAK[GlyGly (K)]M[Oxidation (M)]EQVPAQVK_.3	5262.89	4669.34	4687.33	4905.89	3456.12	5477.95	1	1	1	1	1	1	0.0845122	0.0322199	0.320045	0.206544	0.0828544	0.0845122	0.144699
CDC123	O75794	25	_SVILPLPQNVK[GlyGly (K)]DYLLDDGTLVVSGR_.3	18722.6	22157.1	20135.9	26092.6	17971.8	15292.2	1	1	1	1	1	1	0.118814	0.182229	0.113923	0.0580042	0.258068	0.118814	0.158036
CDC123	O75794	322	_LIDFLK[GlyGly (K)]LK_.3	16018	15914.9	21397.4	19056.9	18612	18489.9	1	1	1	1	1	1	0.00456741	0.0818195	0.0046531	0.14405	0.0939667	0.0046531	0.119008
RNASEH2A	O75792	166	_AK[GlyGly (K)]ADALYPVVSAASIC[Carbamidomethyl (C)]AK_.3	76916.2	88968.1	119679	87335.3	87177.6	62942.8	1	1	1	1	1	1	0.102746	0.220958	0.228306	0.236013	0.18279	0.220958	0.209402
LRCH2	Q5VUJ6;Q5VUJ6-2	191;191	_LVSIPEEIGK[GlyGly (K)]LK_.3	8723.43	9599.48	8600.24	9141.64	7374.44	9958.7	1	1	1	1	1	1	0.067616	0.0431554	0.21085	0.0905931	0.0428072	0.067616	0.0667002
RNASEH2A	O75792	153	_LQQSFPGIEVTVK[GlyGly (K)]AK_.3	95165.3	100778	78010.8	97087.9	89657.8	87737.3	1	1	1	1	1	1	0.0405084	0.15408	0.0153109	0.0999696	0.0706078	0.0405084	0.0852887
OTUD1	Q5VV17	324	_AVSK[GlyGly (K)]TVYGDQSLHR_.4	7317.32	7723.9	6467.32	6183.89	7196.68	7276.8	1	1	1	1	1	1	0.0382273	0.0316829	0.00782873	0.0657583	0.112193	0.0316829	0.0889756
CDKAL1	Q5VV42	509	_GEVSGLTK[GlyGly (K)]DFR_.3	10817.3	11517.5	13716.3	10269.4	12373.1	12306.2	1	1	1	1	1	1	0.0443416	0.203231	0.00383672	0.117932	0.0903671	0.0443416	0.10415
CDKAL1	Q5VV42	146	_QDYLK[GlyGly (K)]GLSIIGVQQIDR_.3	7587.46	7418.43	9325.29	9676.59	6638	8275.67	1	1	1	1	1	1	0.0159305	0.0261459	0.155295	0.173597	0.134794	0.0261459	0.154196
CDKAL1	Q5VV42	489	_GQPVSDAK[GlyGly (K)]VYTPSISK_.3	6593.12	5810.62	4485.5	7340.57	5566.27	8446.01	1	1	1	1	1	1	0.0892164	0.341421	0.290643	0.189954	0.183827	0.290643	0.18689
CDKAL1	Q5VV42	42	_NTQK[GlyGly (K)]YLQEEENSPPSDSTIPGIQK_.3	7719.75	5990.68	7059.94	6846.65	4073.96	5954.55	1	1	1	1	1	1	0.178352	0.0216902	0.265199	0.309114	0.0806113	0.178352	0.194863
CDKAL1	Q5VV42	497	_VYTPSISK[GlyGly (K)]PLAK_.3	4904.42	6094.04	5021.44	4636.53	4573.46	4488.1	1	1	1	1	1	1	0.152965	0.0563615	0.0133227	0.048074	0.17494	0.0563615	0.111507
CDKAL1	Q5VV42	423	_VFHSYSPYDHK[GlyGly (K)]IGER_.4	3337.63	4025.54	3877.01	4382.76	4360.74	3574.51	1	1	1	1	1	1	0.132123	0.0865919	0.14012	0.132644	0.101402	0.132123	0.117023
EIF3G	O75821	196	_LPGELEPVQATQNK[GlyGly (K)]TGK_.3	6438.98	6128.65	6605.97	7025.22	5444	7279.81	1	1	1	1	1	1	0.0349217	0.0434972	0.204045	0.101936	0.0887771	0.0434972	0.0953568
CDKAL1	Q5VV42	290	_LGM[Oxidation (M)]TNPPYILEHLEEM[Oxidation (M)]AK[GlyGly (K)]ILNHPR_.5	2779.93	2211.39	2262.08	1533.44	1522.11	2045.86	1	1	1	1	1	1	0.161085	0.271493	0.207592	0.288919	0.183118	0.207592	0.236019
CDKAL1	Q5VV42	467	_NPAFM[Oxidation (M)]GK[GlyGly (K)]M[Oxidation (M)]VEVDIYESGK_.3	1221.52	1063.32	361.325	564.577	1276.95	1408.03	1	1	1	1	1	1	0.0979236	0.310445	0.0690379	0.538553	0.419045	0.0979236	0.478799
CDKAL1	Q5VV42	505	_PLAK[GlyGly (K)]GEVSGLTK_.3	10575.2	10324.8	9331.45	8742.52	9185.33	7260.6	1	1	1	1	1	1	0.0169478	0.0460813	0.16551	0.0787619	0.174608	0.0460813	0.126685
RNASEH2A	O75792	192	_K[GlyGly (K)]WQFVEK_.3	4186	4803.46	4532.48	2963.1	2774.86	4569.9	1	1	1	1	1	1	0.0971376	0.2961	0.345629	0.24301	0.243653	0.2961	0.243332
RNASEH2A	O75792	168	_ADALYPVVSAASIC[Carbamidomethyl (C)]AK[GlyGly (K)]VAR_.3	28557.7	21829.5	20290.9	26586.6	22526.2	28793.5	1	1	1	1	1	1	0.188839	0.189932	0.172708	0.179736	0.138284	0.188839	0.15901
CDKAL1	Q5VV42	336	_EYC[Carbamidomethyl (C)]VADFK[GlyGly (K)]R_.3	6101.22	5313.72	6719.97	5724.63	5752.4	7036	1	1	1	1	1	1	0.0975651	0.113111	0.141948	0.0791476	0.149303	0.113111	0.114225
CDKAL1	Q5VV42	314	_VYAFLHIPVQSASDSVLM[Oxidation (M)]EM[Oxidation (M)]K[GlyGly (K)]R_.4	3628.83	4505.94	1451.83	3534.55	3850.83	3870.65	1	1	1	1	1	1	0.152484	0.590691	0.0036306	0.445266	0.124248	0.152484	0.284757
RNASEH2A	O75792	218	_AWLK[GlyGly (K)]EHVEPVFGFPQFVR_.4	38292	49015.7	51928.4	42810.4	46390.3	38733.7	1	1	1	1	1	1	0.173702	0.136109	0.127203	0.150606	0.11897	0.136109	0.134788
RNASEH2A	O75792	57	_LADLEALK[GlyGly (K)]VADSK_.2	4866.1	7249.07	4237.51	8612.22	6702.77	7483.56	1	1	1	1	1	1	0.278165	0.481471	0.0778363	0.243132	0.0936587	0.278165	0.168395
CDKAL1	Q5VV42-2	328	_PGTPAAK[GlyGly (K)]M[Oxidation (M)]EQVPAQVIGER_.3	10737.1	11196.3	11976.3	9808.09	7389.86	7294.16	1	1	1	1	1	1	0.0296142	0.140759	0.0092162	0.236446	0.209689	0.0296142	0.223067
ZNF318	Q5VUA4	537	_FLYGDEEEDLK[GlyGly (K)]AESVPK_.3	1130.81	822.264	539.003	1603.58	1039.67	869.59	1	1	1	1	1	1	0.22342	0.702676	0.125983	0.352813	0.3988	0.22342	0.375806
ZNF318	Q5VUA4	478	_DNLDLK[GlyGly (K)]AEGPER_.3	3635.89	4733.69	7074.55	5135.23	4683.76	4841.34	1	1	1	1	1	1	0.185497	0.224624	0.0233959	0.343472	0.0423871	0.185497	0.19293
CDC123	O75794	126	_TLSDIFLLFK[GlyGly (K)]SSDFITR_.3	5526.63	3619.51	6151.87	1213.69	5338.93	4528.31	1	1	1	1	1	1	0.294887	0.948148	0.116182	0.075036	0.548862	0.294887	0.311949
CDC123	O75794	194	_DYTQYYDHISK[GlyGly (K)]QK_.3	3295.6	2580.82	3309.06	4516.07	3407.17	3627.9	1	1	1	1	1	1	0.172019	0.21814	0.044373	0.018249	0.270974	0.172019	0.144612
CEP350	Q5VT06	1379	_DLALLK[GlyGly (K)]LK_.2	9658.53	10477.4	5597.31	10163.9	8870.56	8016.5	1	1	1	1	1	1	0.0575092	0.40975	0.0715238	0.267792	0.140223	0.0715238	0.204008
CEP350	Q5VT06	825	_IEALK[GlyGly (K)]ATAASLSSR_.3	3093.46	5103.74	3955.95	4077.74	4528.36	4653.29	1	1	1	1	1	1	0.346821	0.021439	0.0192417	0.187166	0.111517	0.021439	0.149341
CEP350	Q5VT06	340	_GFNPSETK[GlyGly (K)]IR_.3	3428.51	3318.54	3580.25	3592.81	3220.25	2943.57	1	1	1	1	1	1	0.0230512	0.00247629	0.0634819	0.0530076	0.099216	0.0230512	0.0761118
RPP40	O75818;O75818-2	200;177	_YQIQEHQPK[GlyGly (K)]VALSTLR_.4	5151.36	6137.63	5115.01	4725.3	4074.72	4517.03	1	1	1	1	1	1	0.123554	0.056008	0.072805	0.127894	0.171984	0.072805	0.149939
RPP40	O75818;O75818-2	71;71	_NLPLHELITPEFISTFIK[GlyGly (K)]K_.4	1153.55	1152.56	518.075	829.407	1581.2	1085.36	1	1	1	1	1	1	0.000609053	0.32675	0.262966	0.493358	0.166775	0.262966	0.330066
CAPN15	O75808	31	_HK[GlyGly (K)]PDLNHILR_.4	1121.94	1663.62	1219.13	660.904	607.811	434.617	1	1	1	1	1	1	0.27501	0.419915	0.234964	0.334199	0.711203	0.27501	0.522701
RPRD2	Q5VT52;Q5VT52-2;Q5VT52-3	113;76;113	_DPSVSK[GlyGly (K)]SVER_.2	3246.86	3116.17	3372.39	3892.94	3386.99	3326.62	1	1	1	1	1	1	0.0290462	0.101326	0.0127171	0.0230964	0.116608	0.0290462	0.0698521
CAPN15	O75808	1054	_AAQAFLSDWTASK[GlyGly (K)]GTHSPPLTPEVAGLHGPRPL_.5	3176.75	2626.95	2172.51	2664.09	2256.34	2360.33	1	1	1	1	1	1	0.133972	0.143736	0.0318553	0.219776	0.0649677	0.133972	0.142372
CAPN15	O75808	783	_YFDSVDIC[Carbamidomethyl (C)]K[GlyGly (K)]VHSDWQEAR_.4	10579.2	9525.01	9337.81	8500.18	7988.29	8132.24	1	1	1	1	1	1	0.0741539	0.0664084	0.0126286	0.139309	0.0827767	0.0664084	0.111043
2020-03-01	Q5VT66;Q5VT66-2	133;133	_DLLLPIK[GlyGly (K)]TPTTNAVHK_.4	1969.08	990.385	1338.02	1229.43	1157.49	1550.02	1	1	1	1	1	1	0.467679	0.0598148	0.205027	0.286336	0.223463	0.205027	0.254899
CAPN15	O75808	682	_M[Oxidation (M)]LSSK[GlyGly (K)]EAGFLM[Oxidation (M)]GASC[Carbamidomethyl (C)]GGGNM[Oxidation (M)]K_.3	1141.63	2321.57	742.019	1049.47	1665.79	1298.02	1	1	1	1	1	1	0.481836	0.242707	0.175485	0.391568	0.433223	0.242707	0.412396
CAPN15	O75808	670	_EEPVDTDLIWAK[GlyGly (K)]M[Oxidation (M)]LSSK_.3	3027.85	3031.11	4442.4	3230	1750.9	1755.05	1	1	1	1	1	1	0.000760687	0.223475	0.00167338	0.438016	0.299527	0.00167338	0.368772
CAPN15	O75808	286	_LAELLSGK[GlyGly (K)]R_.2	11742.2	13256.2	17796.5	11576.6	13590.8	13716.6	1	1	1	1	1	1	0.0856516	0.299465	0.00651292	0.215817	0.087657	0.0856516	0.151737
ANGEL2	Q5VTE6	369	_LNYEGLPIGK[GlyGly (K)]VSGQEQSSR_.3	37987.6	35807.2	69111.4	39770.4	27838.8	27191.9	1	1	1	1	1	1	0.0417852	0.381096	0.0166245	0.478137	0.187732	0.0417852	0.332935
ANGEL2	Q5VTE6	201	_FPNILK[GlyGly (K)]EIK_.3	5928.94	8288.84	5233.86	5462.7	5983.58	7124.06	1	1	1	1	1	1	0.234734	0.0302547	0.123049	0.0731299	0.204113	0.123049	0.138621
ANGEL2	Q5VTE6	146	_TK[GlyGly (K)]ILGDK_.2	3900.63	5193.62	4352.9	4943.61	6195.19	5752.41	1	1	1	1	1	1	0.201068	0.0898612	0.0524106	0.25236	0.0781844	0.0898612	0.165272
ANGEL2	Q5VTE6	488	_EDVAGHPGAEVALVGGLK[GlyGly (K)]LLAR_.4	4450.25	4671.85	5421.41	6125.11	4965.53	4366.44	1	1	1	1	1	1	0.0343555	0.0861882	0.0907897	0.0982435	0.185914	0.0861882	0.142079
ANGEL2	Q5VTE6	420	_TDSDLTQTQLK[GlyGly (K)]QTEVLVTAEK_.3	5130.14	4195.55	4434.35	4285.36	3159.94	3224.64	1	1	1	1	1	1	0.141726	0.0241639	0.0143304	0.235569	0.15075	0.0241639	0.193159
ANGEL2	Q5VTE6	417	_VEK[GlyGly (K)]TDSDLTQTQLK_.3	1276.63	1502.6	970.357	1856.03	1704.33	1070.06	1	1	1	1	1	1	0.114985	0.443155	0.323316	0.279901	0.266658	0.323316	0.273279
ANGEL2	Q5VTE6	366	_EGK[GlyGly (K)]LNYEGLPIGK_.3	19723.1	19690.5	33054.5	23290	22393.7	17034.8	1	1	1	1	1	1	0.00117084	0.245083	0.192215	0.281495	0.156933	0.192215	0.219214
CDC123	O75794	20	_GVTIK[GlyGly (K)]SVILPLPQNVK_.3	9456.44	11208.2	6750.18	11533.6	11161.3	10787.5	1	1	1	1	1	1	0.119882	0.369989	0.0240873	0.243836	0.0334707	0.119882	0.138654
PRPF38B	Q5VTL8	93	_VTHVEPWEK[GlyGly (K)]GSR_.4	3004.09	3069.01	2925.27	2434.76	2510.55	2080.56	1	1	1	1	1	1	0.0151191	0.12942	0.13245	0.0942442	0.19809	0.12942	0.146167
PRPF38B	Q5VTL8	221	_IPVPVQK[GlyGly (K)]NIDQQIK_.3	2592.71	3294.96	2566.45	3297.13	2455.69	2158	1	1	1	1	1	1	0.168681	0.176229	0.091249	0.0286503	0.225272	0.168681	0.126961
CDC123	O75794	184	_ENK[GlyGly (K)]LIGISQR_.3	6783.45	5822.18	7805.28	5824.31	5242.29	5305.28	1	1	1	1	1	1	0.107844	0.205547	0.0084461	0.195185	0.0529237	0.107844	0.124054
GFPT2	O94808	624	_DDTESSK[GlyGly (K)]FAYK_.2	721.513	464.685	598.929	636.876	620.27	735.274	1	1	1	1	1	1	0.306197	0.0434245	0.119981	0.101233	0.223692	0.119981	0.162462
GFPT2	O94808	152	_LIK[GlyGly (K)]YVFDNR_.3	1355.35	1677.26	1058.09	1364.51	773.926	1528.18	1	1	1	1	1	1	0.150116	0.178877	0.463346	0.273648	0.102692	0.178877	0.18817
MOV10	Q5JR04;Q9HCE1	660;716	_GPDGYDPQFITK[GlyGly (K)]LLR_.3	9367.78	9864.44	11029.2	9427.67	8367.85	9600.98	1	1	1	1	1	1	0.0365213	0.110714	0.0970514	0.140201	0.0228355	0.0970514	0.0815185
RBBP7	Q5JP01	232	_DSSVK[GlyGly (K)]LYQTR_.3	8173.61	9263.25	12779.8	10330.5	9705.3	9159.11	1	1	1	1	1	1	0.0883749	0.149883	0.0409461	0.229538	0.0676469	0.0883749	0.148592
C3orf38	Q5JPI3;Q5JPI3-2	107;105	_LK[GlyGly (K)]ETPEPVTK_.3	2943.79	3050.73	3039.42	3929.67	3608.76	2918.36	1	1	1	1	1	1	0.0252269	0.180654	0.149589	0.11244	0.166587	0.149589	0.139513
CSPG5	O95196-2;O95196-3	495;357	_IQEVLK[GlyGly (K)]SC[Carbamidomethyl (C)]LK_.3	9058.6	8681.82	7693.88	6948.04	7396.73	9429.15	1	1	1	1	1	1	0.0300359	0.0720379	0.170825	0.110096	0.152379	0.0720379	0.131237
POLL	Q5JQP2;Q9UGP5	16;16	_IHADASSK[GlyGly (K)]VLAK_.3	1966.71	2137.85	1311.68	1849.12	1427.75	993.967	1	1	1	1	1	1	0.0589646	0.240463	0.253318	0.222811	0.358279	0.240463	0.290545
CSPG5	O95196-2;O95196-3	501;363	_SC[Carbamidomethyl (C)]LK[GlyGly (K)]EEESFNIQNSM[Oxidation (M)]SPK_.3	8795.31	5685.62	5564.52	6165.48	5920.4	7152.58	1	1	1	1	1	1	0.303694	0.0724539	0.133295	0.262057	0.118075	0.133295	0.190066
NDUFB8	O95169	171	_GGDPSK[GlyGly (K)]EPER_.3	1804.87	3982.57	4325.75	3400.45	2622.08	3891.78	1	1	1	1	1	1	0.53214	0.169368	0.275662	0.440831	0.083332	0.275662	0.262082
DPCD	Q5JQQ4;Q9BVM2	114;114	_DVYSVSVDQK[GlyGly (K)]ER_.3	1378.69	2030.01	2321.94	1808.28	2052.49	2314.31	1	1	1	1	1	1	0.270223	0.175879	0.0847913	0.253353	0.123683	0.175879	0.188518
DPCD	Q5JQQ4;Q9BVM2	12;12	_TAQK[GlyGly (K)]TALLQDGR_.3	4904.97	4577.35	3898.55	4564.08	4379.95	3303.99	1	1	1	1	1	1	0.0488611	0.111217	0.198028	0.114544	0.176299	0.111217	0.145422
MOV10	Q5JR04;Q9HCE1	424;480	_DVPLLPSDVK[GlyGly (K)]LK_.3	22393	20220.9	15896.6	25195.2	17710.7	22161.6	1	1	1	1	1	1	0.0720845	0.320018	0.157868	0.179573	0.111297	0.157868	0.145435
MOV10	Q5JR04;Q9HCE1	753;809	_LLLAPSSK[GlyGly (K)]K_.3	14513.2	12948.9	9861.69	12378.5	15687.3	13517.8	1	1	1	1	1	1	0.0805537	0.160039	0.105054	0.230711	0.0439949	0.105054	0.137353
MOV10	Q5JR04;Q9HCE1	786;842	_YC[Carbamidomethyl (C)]ITK[GlyGly (K)]LDR_.3	5163.59	5614.52	4319.52	5803.73	3838.35	3385.03	1	1	1	1	1	1	0.0591664	0.207344	0.0887532	0.151076	0.272605	0.0887532	0.211841
RTN3	O95197;O95197-2;O95197-4;O95197-7	997;978;220;885	_YK[GlyGly (K)]TQIDHYVGIAR_.3	20163.4	19391.1	11854.7	16961.4	21270.3	26040	1	1	1	1	1	1	0.0276148	0.250621	0.142576	0.289729	0.225982	0.142576	0.257855
MOV10	Q5JR04;Q9HCE1	224;280	_AK[GlyGly (K)]GYDLELSM[Oxidation (M)]ALGTYYPPPR_.3	8340.58	8277.66	9482.08	7084.24	7295.67	4326.82	1	1	1	1	1	1	0.00535433	0.204695	0.361248	0.130609	0.30876	0.204695	0.219684
MOV10	Q5JR04;Q9HCE1	279;335	_NYEVK[GlyGly (K)]LR_.2	5405.78	4383.89	5145.81	4297.07	5571.79	4737.09	1	1	1	1	1	1	0.147622	0.127112	0.114508	0.0399504	0.0521082	0.127112	0.0460293
MOV10	Q5JR04;Q9HCE1	659;715	_K[GlyGly (K)]GPDGYDPQFITK_.3	2644.49	3341.58	1852.17	2378.47	2529.64	1996.44	1	1	1	1	1	1	0.164687	0.175931	0.166604	0.182811	0.26949	0.166604	0.22615
NDUFB8	O95169	28	_TASHM[Oxidation (M)]TK[GlyGly (K)]DM[Oxidation (M)]FPGPYPR_.4	5138.86	2857.43	3997.42	4736.67	5203.06	6230.95	1	1	1	1	1	1	0.40349	0.119698	0.127134	0.14191	0.366816	0.127134	0.254363
NDUFB8	O95169	59	_VEDYEPYPDDGM[Oxidation (M)]GYGDYPK[GlyGly (K)]LPDR_.3	14598	12874.7	21455.4	16591.6	14432.8	14740.6	1	1	1	1	1	1	0.0887117	0.180788	0.0149252	0.238145	0.126121	0.0887117	0.182133
MOV10	Q5JR04;Q9HCE1	546;602	_K[GlyGly (K)]GEYVFPAK_.3	2806.18	3551.38	3553.28	3389.91	3731.19	4879.91	1	1	1	1	1	1	0.165768	0.0332761	0.188656	0.145925	0.207501	0.165768	0.176713
MOV10	Q5JR04;Q9HCE1	897;953	_LDLQQGQNLLQGLSK[GlyGly (K)]LSPSTSGPHSHDYLPQER_.5	5760.73	4863.97	2947.47	3263.23	3648.27	3371.25	1	1	1	1	1	1	0.119365	0.0719024	0.05581	0.355557	0.233414	0.0719024	0.294485
IKBKAP	O95163	934	_FTIDK[GlyGly (K)]YLK_.3	2978.52	2589.68	2675.1	1494.62	1832.41	1653.25	1	1	1	1	1	1	0.0987573	0.400375	0.0726915	0.237972	0.309426	0.0987573	0.273699
IKBKAP	O95163	847	_TTPELEIVLQK[GlyGly (K)]VHELQGNAPSDPDAVSAEEALK_.4	4794.47	5753.89	6365.29	5187.29	5351.79	4376.12	1	1	1	1	1	1	0.12863	0.144204	0.141839	0.144694	0.135629	0.141839	0.140161
IKBKAP	O95163	667	_DASFK[GlyGly (K)]TLQAGLSSNHVSHGEVLR_.4	33301.1	32166.4	46774.8	32011.1	25850.3	26667.8	1	1	1	1	1	1	0.0245125	0.26501	0.0220135	0.300371	0.103387	0.0245125	0.201879
MOV10	Q5JR04;Q9HCE1	716;772	_QGFPIIFHGVM[Oxidation (M)]GK[GlyGly (K)]DER_.4	8545.06	3364.24	5555.95	7695.39	9655.89	7464.79	1	1	1	1	1	1	0.615215	0.228326	0.180991	0.26777	0.394628	0.228326	0.331199
TTC32	Q5I0X7	118	_VLDLNPGFQDATLSLK[GlyGly (K)]QTILDK_.3	6940.01	5319.48	7611.15	7184.03	7257.61	5509.24	1	1	1	1	1	1	0.186939	0.0408273	0.193671	0.0461834	0.170899	0.186939	0.108541
HERC4	Q5GLZ8;Q5GLZ8-2	27;27	_K[GlyGly (K)]SDFFINK_.2	1244.33	1051.39	833.34	1256.14	537.73	1792.8	1	1	1	1	1	1	0.118858	0.286164	0.761601	0.407052	0.280137	0.286164	0.343595
SNX4	O95219	134	_AEFVWHK[GlyGly (K)]LSADNM[Oxidation (M)]DPDFVER_.4	5679.63	6761.59	7516.8	7694.4	6683.64	6223.89	1	1	1	1	1	1	0.122988	0.0165121	0.050372	0.138818	0.107938	0.050372	0.123378
HERC4	Q5GLZ8;Q5GLZ8-2	217;217	_NK[GlyGly (K)]FGQLGLNDENDR_.3	3540.67	3078.53	2193.41	5098.3	3624.46	3641.57	1	1	1	1	1	1	0.0987374	0.563398	0.0033293	0.257451	0.264584	0.0987374	0.261017
SNX4	O95219	352	_TFSLK[GlyGly (K)]GM[Oxidation (M)]TTK_.3	2744.57	2890.83	2781.51	2169.52	3379.47	3209.74	1	1	1	1	1	1	0.0367051	0.17481	0.0364296	0.120052	0.19332	0.0367051	0.156686
HERC4	Q5GLZ8;Q5GLZ8-2	729;721	_TK[GlyGly (K)]NIDYK_.2	1	1735.76	1504.51	1571.6	925.989	1258.19	1	1	1	1	1	1	1.41259	0.0308435	0.215095	0.935693	0.159438	0.215095	0.547566
HERC4	Q5GLZ8;Q5GLZ8-2	955;947	_NTEYK[GlyGly (K)]GEYWAEHPTIK_.4	4543.77	3716.48	2829.02	3715.84	3722.67	3986.5	1	1	1	1	1	1	0.141639	0.191624	0.0483976	0.231887	0.0410061	0.141639	0.136446
HERC4	Q5GLZ8;Q5GLZ8-2	1034;1026	_YTEK[GlyGly (K)]ETLR_.3	14646.6	18744.3	12618.5	10192.3	16472.1	15235.9	1	1	1	1	1	1	0.173551	0.150417	0.0551387	0.132225	0.291964	0.150417	0.212094
SNX4	O95219	58	_IEISVSEAEK[GlyGly (K)]R_.3	2528.13	2525.67	2269.43	2554.75	3442.97	3802.35	1	1	1	1	1	1	0.000686052	0.083644	0.0701475	0.22447	0.246152	0.0701475	0.235311
HERC4	Q5GLZ8;Q5GLZ8-2	166;166	_YGQLGLGTDC[Carbamidomethyl (C)]K[GlyGly (K)]K_.3	11000.7	11304.5	11065.9	11609.8	13692.5	9190.88	1	1	1	1	1	1	0.0192636	0.0339191	0.278206	0.128832	0.123093	0.0339191	0.125963
SNX4	O95219	375	_IK[GlyGly (K)]VLEEQINEGEQQLK_.3	3063.61	3814.99	3879.23	5305.02	4099.79	3940.16	1	1	1	1	1	1	0.154482	0.219547	0.0280795	0.148287	0.189854	0.154482	0.169071
HERC4	Q5GLZ8;Q5GLZ8-2	465;465	_LLFHK[GlyGly (K)]LIQPDHPQISQQVAASLEK_.4	10268.4	5623.66	6527.68	7226.5	7908.54	8274.4	1	1	1	1	1	1	0.413331	0.0718529	0.0319727	0.229707	0.189592	0.0718529	0.209649
HERC4	Q5GLZ8;Q5GLZ8-2	28;28	_SDFFINK[GlyGly (K)]R_.3	10677.6	9979.84	7474.23	11471.1	11147.6	6944.78	1	1	1	1	1	1	0.047768	0.298355	0.328518	0.204679	0.243694	0.298355	0.224187
HERC4	Q5GLZ8;Q5GLZ8-2	177;177	_K[GlyGly (K)]QTSPQLLK_.3	2994.85	3974.93	3081.93	2590.41	3300.21	3480.39	1	1	1	1	1	1	0.198865	0.122546	0.0375793	0.0503281	0.209525	0.122546	0.129926
SNX4	O95219	398	_EFVK[GlyGly (K)]NAWADIER_.3	18917	18580.2	23546.5	26978.6	23076.6	23189.1	1	1	1	1	1	1	0.0127028	0.0960639	0.00343815	0.116633	0.183533	0.0127028	0.150083
RTN3	O95197;O95197-2;O95197-4;O95197-7	1010;991;233;898	_DQTK[GlyGly (K)]SIVEK_.3	10241.9	16327.1	14868.6	13393.5	17719.4	15192	1	1	1	1	1	1	0.323903	0.0738134	0.1086	0.264328	0.0988094	0.1086	0.181569
HERC4	Q5GLZ8;Q5GLZ8-2	908;900	_SVASLFDAFHAGFHK[GlyGly (K)]VC[Carbamidomethyl (C)]GGK_.4	17022.4	9986.19	16309.2	14939	11764.8	13493.5	1	1	1	1	1	1	0.368429	0.0620127	0.09679	0.189726	0.198881	0.09679	0.194304
HERC4	Q5GLZ8;Q5GLZ8-2	231;231	_YVPNLLK[GlyGly (K)]SLR_.3	3941.31	4741.99	2860.47	4380.18	5698.37	4680.2	1	1	1	1	1	1	0.130404	0.296824	0.13874	0.343752	0.0420655	0.13874	0.192909
LETM1	O95202	157	_VLDELK[GlyGly (K)]HYYHGFR_.4	801.217	1324.94	824.363	1365.86	1626.44	471.347	1	1	1	1	1	1	0.348352	0.349641	0.7787	0.433487	0.479151	0.349641	0.456319
RTN3	O95197-5	203	_DPSK[GlyGly (K)]TPWNR_.3	2145.28	2312.94	1618.6	2197.36	1921.11	1105.71	1	1	1	1	1	1	0.0531856	0.214492	0.380981	0.139479	0.355845	0.214492	0.247662
RTN3	O95197-5	102	_SVIQAVQK[GlyGly (K)]SEEGHPFK_.4	3319.95	2988.03	2773.76	2773.58	3491.07	2380.83	1	1	1	1	1	1	0.0744153	4.51863e-05	0.267397	0.117262	0.113455	0.0744153	0.115359
RTN3	O95197;O95197-2;O95197-4;O95197-7	1019;1000;242;907	_IQAK[GlyGly (K)]LPGIAK_.3	18875.2	23030.1	17699.8	20781.3	25781	21696.7	1	1	1	1	1	1	0.140219	0.113248	0.121658	0.210057	0.0517884	0.121658	0.130923
RTN3	O95197;O95197-2;O95197-4;O95197-7	1023;1004;246;911	_LPGIAK[GlyGly (K)]K_.2	17288.2	15231.1	12470	12412.6	15092.7	15661	1	1	1	1	1	1	0.0894569	0.00326576	0.0261329	0.16135	0.122241	0.0261329	0.141795
RTN3	O95197;O95197-2;O95197-4;O95197-7	1014;995;237;902	_SIVEK[GlyGly (K)]IQAK_.3	3325.34	3599.52	2731.8	2423.07	3428.3	1823.78	1	1	1	1	1	1	0.0559947	0.0846985	0.432046	0.118901	0.345397	0.0846985	0.232149
DCAF17	Q5H9S7	133	_ISATTGK[GlyGly (K)]ILEK_.3	2645.63	2517.5	1256.5	2130.19	2042.48	1015.75	1	1	1	1	1	1	0.0350969	0.364835	0.474788	0.351529	0.412995	0.364835	0.382262
MOV10	Q5JR04;Q9HCE1	59;115	_AEYLHGK[GlyGly (K)]HGVDVEVQGPHEAR_.5	5970.14	4618.53	2781.21	4604.94	3399.5	2993.53	1	1	1	1	1	1	0.180521	0.349186	0.089805	0.417537	0.229425	0.180521	0.323481
MOV10	Q5JR04;Q9HCE1	650;706	_LLTYNSLYK[GlyGly (K)]K_.3	3387.18	3343.15	4994.72	3584.37	3800.64	4515.26	1	1	1	1	1	1	0.0092522	0.232487	0.12153	0.205563	0.162273	0.12153	0.183918
MOV10	Q5JR04;Q9HCE1	797;853	_GLDDIK[GlyGly (K)]DLK_.3	3791.08	3410.52	2646.66	3065.73	3227.01	2880.34	1	1	1	1	1	1	0.0747324	0.10375	0.0802747	0.177624	0.086267	0.0802747	0.131945
UBE4B	O95155;O95155-2;O95155-3;O95155-4	949;820;704;1000	_TQK[GlyGly (K)]FFEM[Oxidation (M)]IENHPLSTK_.4	6117.17	5000.51	7654.21	4922.36	7216.9	6626.61	1	1	1	1	1	1	0.142043	0.307191	0.0603029	0.113199	0.174419	0.142043	0.143809
RRP12	Q5JTH9	667	_TLITK[GlyGly (K)]GC[Carbamidomethyl (C)]QAEADR_.3	6261.2	9073.76	8565.16	9868.23	7455.43	8305.87	1	1	1	1	1	1	0.259378	0.0999721	0.0763075	0.155136	0.0860123	0.0999721	0.120574
RRP12	Q5JTH9	598	_SK[GlyGly (K)]AM[Oxidation (M)]DLAQAGSTVESK_.3	1224.76	1197.06	2572.07	2284.88	1196.4	1177.8	1	1	1	1	1	1	0.0161754	0.0836207	0.0110768	0.472351	0.407976	0.0161754	0.440164
RRP12	Q5JTH9	794	_VLEEVC[Carbamidomethyl (C)]ASPQGPGALFVQSHLEDLK[GlyGly (K)]K_.4	1441.88	1163.06	1276.59	2453.63	1125.3	2141.07	1	1	1	1	1	1	0.151372	0.446243	0.439789	0.123583	0.350799	0.439789	0.237191
RRP12	Q5JTH9	685	_FAK[GlyGly (K)]NFLPILFNLYGQPVAAGDTPAPR_.3	1448.69	1059.47	2296.69	1750.33	1378.52	1450.01	1	1	1	1	1	1	0.219461	0.190925	0.0357477	0.299218	0.24396	0.190925	0.271589
RRP12	Q5JTH9	853	_EFITALIPEVILC[Carbamidomethyl (C)]TK[GlyGly (K)]EVSVGAR_.3	1543.19	1384.36	1302.28	282.965	1528.98	1519.22	1	1	1	1	1	1	0.0767235	0.909342	0.00452612	0.0927013	0.638481	0.0767235	0.365591
RRP12	Q5JTH9	957	_DVVK[GlyGly (K)]SALGFIK_.3	2731.12	3145.68	3942.11	4470.9	3529.39	3505.63	1	1	1	1	1	1	0.0997595	0.0888898	0.00477777	0.181023	0.184838	0.0888898	0.182931
RRP12	Q5JTH9	393	_VM[Oxidation (M)]EK[GlyGly (K)]AHINLVR_.4	1363.24	948.185	646.135	826.255	1102.02	615.9	1	1	1	1	1	1	0.253945	0.173003	0.400178	0.349935	0.210964	0.253945	0.28045
UBE4B	O95155;O95155-2;O95155-3;O95155-4	952;823;707;1003	_FFEM[Oxidation (M)]IENHPLSTK[GlyGly (K)]LLVPSLM[Oxidation (M)]K_.4	15716.5	16628.6	16559.3	16114.9	16070.1	16872.7	1	1	1	1	1	1	0.0398777	0.0192366	0.0344535	0.0262619	0.0233884	0.0344535	0.0248251
RRP12	Q5JTH9	178	_VPSPVLIK[GlyGly (K)]K_.3	2731.79	2511.07	2227.46	2198.92	2686.95	2073	1	1	1	1	1	1	0.0595367	0.00911805	0.182408	0.109517	0.0997501	0.0595367	0.104634
RRP12	Q5JTH9	7	_LPSGVSAK[GlyGly (K)]LK_.3	1395.57	1914.7	2718.92	2046	1734.2	1750.6	1	1	1	1	1	1	0.221783	0.199718	0.00665393	0.352622	0.077744	0.199718	0.215183
UBE4B	O95155;O95155-2;O95155-3;O95155-4	1211;1082;966;1262	_VEEIVAK[GlyGly (K)]NAR_.3	14149.7	12768.1	13627.8	13170.8	11059.8	13254.9	1	1	1	1	1	1	0.0725896	0.0241166	0.127678	0.127767	0.0199198	0.0725896	0.0738435
UBE4B	O95155;O95155-2;O95155-3;O95155-4	176;176;60;176	_DVIFLSSLSAQFK[GlyGly (K)]QNPK_.3	1976.91	1496.03	1900.3	3565.85	2634.8	3380.92	1	1	1	1	1	1	0.195818	0.430914	0.175404	0.186011	0.406986	0.195818	0.296498
GMEB2	Q5JTV1;Q9UKD1	126;177	_STK[GlyGly (K)]IDLSGAR_.3	5215.96	4326.52	5993.08	5309.32	4931.11	4918.85	1	1	1	1	1	1	0.131817	0.0855555	0.00175922	0.102169	0.101997	0.0855555	0.102083
IKBKAP	O95163	825	_AVM[Oxidation (M)]ESINPHK[GlyGly (K)]YC[Carbamidomethyl (C)]LSILTSHVK_.4	2789.75	1984.68	3075.86	2250.27	2187.47	2614.63	1	1	1	1	1	1	0.238469	0.219212	0.125799	0.168933	0.138518	0.219212	0.153725
UBE4B	O95155;O95155-2;O95155-3;O95155-4	607;478;362;658	_VVEK[GlyGly (K)]YFSGPAITLENTR_.3	12959.7	15825.4	17706.6	13015.4	14579.8	9646.51	1	1	1	1	1	1	0.140793	0.21595	0.28798	0.159991	0.241143	0.21595	0.200567
UBE4B	O95155;O95155-2;O95155-3;O95155-4	1197;1068;952;1248	_STIAIEK[GlyGly (K)]FK_.3	6286.28	7733.35	5715.6	6558.89	6210.81	5899.7	1	1	1	1	1	1	0.145972	0.0971602	0.0363296	0.0510635	0.137998	0.0971602	0.0945308
CEP78	Q5JTW2-2;Q5JTW2-3	404;403	_GFPLIK[GlyGly (K)]TR_.3	2435.94	2901.4	2014.34	3245.68	3878.57	4698.1	1	1	1	1	1	1	0.123329	0.331061	0.135133	0.352128	0.263788	0.135133	0.307958
UBE4B	O95155;O95155-2;O95155-3;O95155-4	1135;1006;890;1186	_DLK[GlyGly (K)]VENPEK_.2	6311.31	5473.77	5695.31	6793.46	5110.24	5916.82	1	1	1	1	1	1	0.100504	0.124354	0.103443	0.105264	0.110803	0.103443	0.108034
CEP78	Q5JTW2-2;Q5JTW2-3	617;616	_FQK[GlyGly (K)]ITGDAR_.3	3077.57	3213.21	2765.45	2058.65	2209.16	2004.81	1	1	1	1	1	1	0.0304917	0.207203	0.0685796	0.163889	0.281444	0.0685796	0.222667
UBE4B	O95155;O95155-2;O95155-3;O95155-4	1167;1038;922;1218	_FAK[GlyGly (K)]AIADDQR_.3	14706	13908.5	15286.9	13521.6	17327.1	15451.3	1	1	1	1	1	1	0.0394163	0.0866577	0.0809273	0.0872711	0.0714249	0.0809273	0.079348
UBE4B	O95155;O95155-2;O95155-3;O95155-4	701;572;456;752	_IK[GlyGly (K)]LETVDPTYIFHPR_.3	3188.82	5688.81	2399.55	4317.45	4395.25	6710.66	1	1	1	1	1	1	0.398251	0.403799	0.294841	0.302022	0.215504	0.398251	0.258763
SNUPN	O95149	212	_LPEEEGLGEK[GlyGly (K)]TK_.3	19714.3	20750.2	30520.4	29937	21123.9	24464.8	1	1	1	1	1	1	0.0362053	0.0136484	0.103641	0.246968	0.184478	0.0362053	0.215723
IQSEC2	Q5JU85;Q5JU85-2	1136;1146	_DLSDAGK[GlyGly (K)]R_.2	867334	747102	862250	493685	787080	455561	1	1	1	1	1	1	0.105321	0.384406	0.377293	0.0535697	0.280249	0.377293	0.166909
AMER1	Q5JTC6;Q5JTC6-2	697;697	_DFRPLEK[GlyGly (K)]R_.3	2415.64	3584.77	5253.99	4052.84	2326.13	3612.37	1	1	1	1	1	1	0.275548	0.18252	0.306311	0.499762	0.0700359	0.275548	0.284899
AMER1	Q5JTC6;Q5JTC6-2	55;55	_TAM[Oxidation (M)]K[GlyGly (K)]LFGGK_.3	7078.4	6797.81	8133.31	6915.68	8237.92	11438.2	1	1	1	1	1	1	0.0285969	0.114426	0.23002	0.0820551	0.315577	0.114426	0.198816
UBE4B	O95155;O95155-2;O95155-3;O95155-4	795;666;550;846	_NNESQWK[GlyGly (K)]DSPLATR_.3	7028.02	6775.08	6047.07	6253.72	5179.72	5203.53	1	1	1	1	1	1	0.0259147	0.0237577	0.00324316	0.15197	0.131711	0.0237577	0.141841
IKBKAP	O95163	967	_DK[GlyGly (K)]NLYNEALK_.3	2338.42	3167.76	2999.74	3825.42	2965.44	3066.52	1	1	1	1	1	1	0.213009	0.171085	0.0236981	0.134512	0.122881	0.171085	0.128696
IKBKAP	O95163	479	_TPHLEK[GlyGly (K)]R_.3	3530.1	4379.84	2930.91	3952.25	3008.17	4019.27	1	1	1	1	1	1	0.151924	0.209845	0.203476	0.103263	0.0558584	0.203476	0.0795606
IKBKAP	O95163	946	_AIGHLSK[GlyGly (K)]C[Carbamidomethyl (C)]GPEYFPEC[Carbamidomethyl (C)]LNLIK_.4	7507.05	9839.36	9776.5	7878.59	10036.7	8062.37	1	1	1	1	1	1	0.190148	0.152027	0.154272	0.152798	0.126015	0.154272	0.139406
IKBKAP	O95163	916	_EYLPFLNTLK[GlyGly (K)]K_.3	15329.4	15887.5	21277.5	14434.1	12855.5	8892.62	1	1	1	1	1	1	0.025284	0.271007	0.257696	0.262549	0.282386	0.257696	0.272467
MIA3	Q5JRA6;Q5JRA6-2	1200;1200	_TVLVVK[GlyGly (K)]DR_.3	2040.84	1412.46	1	1080.14	1801.85	2121.88	1	1	1	1	1	1	0.257336	1.4116	0.115346	0.870361	0.345948	0.257336	0.608154
MIA3	Q5JRA6;Q5JRA6-2	1208;1208	_VYQVTEQQISEK[GlyGly (K)]LK_.3	4983.02	3181.82	3049.72	1972.05	4158.75	5039.26	1	1	1	1	1	1	0.311981	0.303492	0.13538	0.238724	0.454707	0.303492	0.346716
IKBKAP	O95163	436	_SNDLAVLDASNQISVYK[GlyGly (K)]C[Carbamidomethyl (C)]GDC[Carbamidomethyl (C)]PSADPTVK_.3	3278.99	2747.94	4643.63	4353.83	2059	3064.93	1	1	1	1	1	1	0.124611	0.0455497	0.277638	0.388611	0.250982	0.124611	0.319796
IKBKAP	O95163	789	_EEDVTK[GlyGly (K)]TM[Oxidation (M)]YPAPVTSSVYLSR_.3	11651.5	10205.1	12711.6	12023	8761.31	6171.29	1	1	1	1	1	1	0.0935901	0.0393682	0.245292	0.185171	0.316377	0.0935901	0.250774
TMEM255A	Q5JRV8-3	117	_HIDLK[GlyGly (K)]PLYANR_.3	5244.65	6623.15	8810.62	5213.65	6372.77	5073.38	1	1	1	1	1	1	0.164267	0.36272	0.160544	0.267666	0.152064	0.164267	0.209865
IKBKAP	O95163	1051	_TLAGK[GlyGly (K)]LVEQR_.2	3186.95	4817.17	7202.33	5378.1	4184.06	5963.23	1	1	1	1	1	1	0.288037	0.205069	0.247961	0.430393	0.106397	0.247961	0.268395
PITRM1	Q5JRX3;Q5JRX3-2	184;184	_LEHENPSDPQTPLVFK[GlyGly (K)]GVVFNEM[Oxidation (M)]K_.4	4143.12	3646.45	2590.71	3715.76	2499.88	4459.99	1	1	1	1	1	1	0.090172	0.25229	0.398284	0.300081	0.114452	0.25229	0.207267
PITRM1	Q5JRX3;Q5JRX3-2	484;484	_FLQEK[GlyGly (K)]VK_.2	1468.4	1768.63	1417.72	1583.99	1655.8	2170.83	1	1	1	1	1	1	0.131165	0.0783347	0.190341	0.0828353	0.162978	0.131165	0.122906
PITRM1	Q5JRX3;Q5JRX3-2	476;476	_QC[Carbamidomethyl (C)]LQENPK[GlyGly (K)]FLQEK_.3	1000.15	628.037	1359.26	852.592	834.94	1096.07	1	1	1	1	1	1	0.323209	0.323953	0.191245	0.251759	0.272536	0.323209	0.262148
PITRM1	Q5JRX3;Q5JRX3-2	872;873	_TVPYTDPDHASLK[GlyGly (K)]ILAR_.4	4817.98	4433.28	2788.12	3841.68	4749.28	5681.36	1	1	1	1	1	1	0.0588076	0.224736	0.126373	0.279866	0.201878	0.126373	0.240872
PITRM1	Q5JRX3;Q5JRX3-2	200;200	_GVVFNEM[Oxidation (M)]K[GlyGly (K)]GAFTDNER_.3	11492.6	11699.4	9772.23	12453	10263.9	12468.3	1	1	1	1	1	1	0.0126084	0.170583	0.137142	0.0843161	0.0360119	0.137142	0.060164
IKBKAP	O95163	697	_IVTVVPQDTK[GlyGly (K)]LVLQM[Oxidation (M)]PR_.3	33829.6	28339.9	28779.8	31280.5	30108.7	27773.7	1	1	1	1	1	1	0.124878	0.0588824	0.0570501	0.0846961	0.0646257	0.0588824	0.0746609
PITRM1	Q5JRX3;Q5JRX3-2	535;535	_QQIYEK[GlyGly (K)]GLELR_.3	2578.49	3218.81	3118.03	3312.47	2707.71	2864.36	1	1	1	1	1	1	0.156201	0.0427606	0.0397567	0.10056	0.0754704	0.0427606	0.088015
PITRM1	Q5JRX3;Q5JRX3-2	944;945	_SGK[GlyGly (K)]FTQQDIDEAK_.3	2888.34	2458.36	3734.66	2832.31	2658.48	2047.1	1	1	1	1	1	1	0.113731	0.194324	0.183746	0.183188	0.160575	0.183746	0.171881
PITRM1	Q5JRX3;Q5JRX3-2	514;514	_QAQVEATK[GlyGly (K)]LK_.3	2319.63	2661.5	1911.35	2882.56	2707.5	2989.22	1	1	1	1	1	1	0.0970621	0.286511	0.0699372	0.172136	0.058765	0.0970621	0.11545
NXPH4	O95158	230	_AFNC[Carbamidomethyl (C)]HVEYEK[GlyGly (K)]TNR_.4	259.802	341.59	261.805	254.617	1	515.365	1	1	1	1	1	1	0.192329	0.0196842	1.40874	0.861073	0.358303	0.192329	0.609688
UBE4B	O95155;O95155-2;O95155-3;O95155-4	1206;1077;961;1257	_LLAEK[GlyGly (K)]VEEIVAK_.3	3940.31	3430.73	2591.16	3531.73	3398.37	3807.76	1	1	1	1	1	1	0.0977673	0.217245	0.0803434	0.20511	0.0543625	0.0977673	0.129736
UBE4B	O95155;O95155-2;O95155-3;O95155-4	973;844;728;1024	_FYTDVEHTGATSEFYDK[GlyGly (K)]FTIR_.4	3689.88	3414.9	2715.2	4371.48	3764.12	3957.41	1	1	1	1	1	1	0.054736	0.330526	0.0354009	0.17268	0.122548	0.054736	0.147614
UBE4B	O95155;O95155-2;O95155-3;O95155-4	1181;1052;936;1232	_ELFEEVISK[GlyGly (K)]M[Oxidation (M)]R_.3	6112.99	6119.75	4704.07	5236.16	6068.59	5407.82	1	1	1	1	1	1	0.000781038	0.0757014	0.0814258	0.142298	0.0838445	0.0757014	0.113071
HERC4	Q5GLZ8;Q5GLZ8-2	336;336	_K[GlyGly (K)]SPFTVK_.2	4518.02	4249.06	3190.72	3705.16	3716.54	3139.2	1	1	1	1	1	1	0.0433853	0.105503	0.119095	0.175507	0.15008	0.105503	0.162793
LRIF1	Q5T3J3	573	_IFGLTK[GlyGly (K)]DLR_.3	2810.37	3344.67	2620.18	4460.75	3805.07	3402.83	1	1	1	1	1	1	0.122762	0.367602	0.0789209	0.206701	0.168159	0.122762	0.18743
DCAF6	Q58WW2;Q58WW2-2;Q58WW2-3;Q58WW2-4	592;612;669;638	_SC[Carbamidomethyl (C)]GVPEESASSEK[GlyGly (K)]AK_.3	1794.89	2763.3	2231.24	3317.15	2855.99	2486.84	1	1	1	1	1	1	0.300457	0.276784	0.0977104	0.232485	0.148053	0.276784	0.190269
PLEKHG4	Q58EX7;Q58EX7-2	973;892	_SFK[GlyGly (K)]M[Oxidation (M)]ADLGLTEC[Carbamidomethyl (C)]C[Carbamidomethyl (C)]GNSNLR_.3	1149.63	1353.68	2499.47	1645.77	945.778	737.496	1	1	1	1	1	1	0.115273	0.291253	0.174989	0.551278	0.372236	0.174989	0.461757
PLEKHG4	Q58EX7;Q58EX7-2	904;823	_HGNDLLAM[Oxidation (M)]DAIQGC[Carbamidomethyl (C)]DVNLK[GlyGly (K)]EQGQLVR_.4	43302.1	41634.3	43663.6	40600.7	31008.8	22112.4	1	1	1	1	1	1	0.0277693	0.0514045	0.236842	0.183196	0.315812	0.0514045	0.249504
KCNK5	O95279	287	_DVNIFSFLSK[GlyGly (K)]K_.3	1636.17	1402.24	1054.56	1190.39	1939.94	2041.92	1	1	1	1	1	1	0.108882	0.0855668	0.0362194	0.291466	0.286961	0.0855668	0.289214
PLEKHG4	Q58EX7;Q58EX7-2	847;766	_QQALGDHLDLASYLLK[GlyGly (K)]PIQR_.4	14553.1	16580.2	15051.7	14022.2	14671.3	14778.9	1	1	1	1	1	1	0.0920794	0.0500801	0.00516764	0.0176546	0.0868686	0.0500801	0.0522616
CCNDBP1	O95273;O95273-2	171;171	_AAALLM[Oxidation (M)]LTK[GlyGly (K)]NVDFVK_.3	2653.01	2106.55	2150.82	3187.13	5084.13	2636.01	1	1	1	1	1	1	0.162372	0.274555	0.44846	0.475973	0.20442	0.274555	0.340197
KIF4A	O95239;O95239-2	257;257	_LK[GlyGly (K)]EGININR_.3	6804.38	6336.42	4409.72	6885.63	6524.72	5323.05	1	1	1	1	1	1	0.0503616	0.309992	0.143438	0.221433	0.128233	0.143438	0.174833
PLEKHG4	Q58EX7;Q58EX7-2	867;786	_M[Oxidation (M)]GK[GlyGly (K)]YALLLQELAR_.3	25752.1	26248	31656.5	29840.6	24582.1	26426.5	1	1	1	1	1	1	0.0134876	0.0417603	0.0511343	0.13875	0.0736091	0.0417603	0.106179
PLEKHG4	Q58EX7;Q58EX7-2	419;338	_TAM[Oxidation (M)]DK[GlyGly (K)]ADELYDR_.3	10212.7	12114.4	13528.2	13225.2	10012	11473.3	1	1	1	1	1	1	0.120455	0.0160127	0.0961887	0.175513	0.0722357	0.0961887	0.123874
PLEKHG4	Q58EX7;Q58EX7-2	776;695	_AHLFGNLEK[GlyGly (K)]LR_.3	5798.6	6317.28	9561.23	7140.82	4775.74	3262.62	1	1	1	1	1	1	0.0605429	0.204944	0.266208	0.375466	0.366599	0.204944	0.371032
KIF4A	O95239;O95239-2	420;420	_IILTEQANEK[GlyGly (K)]M[Oxidation (M)]NAK_.3	548.728	1423.7	1499.1	794.308	1246.66	1536.86	1	1	1	1	1	1	0.627346	0.434603	0.147438	0.448276	0.319638	0.434603	0.383957
KIF4A	O95239;O95239-2	234;234	_SK[GlyGly (K)]LHLVDLAGSER_.3	2888.69	2135.05	2314.62	2100.42	2739.73	3219	1	1	1	1	1	1	0.212154	0.0686134	0.113749	0.112512	0.255975	0.113749	0.184244
DCAF6	Q58WW2;Q58WW2-2;Q58WW2-3;Q58WW2-4	95;95;95;64	_ANIFSAK[GlyGly (K)]FLPC[Carbamidomethyl (C)]TNDK_.3	2569.23	3674.31	2633.33	3251.76	2505.34	3511.39	1	1	1	1	1	1	0.250309	0.148612	0.236469	0.0249068	0.0612539	0.236469	0.0430804
DCAF6	Q58WW2;Q58WW2-2;Q58WW2-3;Q58WW2-4	289;289;289;258	_ELK[GlyGly (K)]TPSAEER_.3	16620.6	16432.5	17241.5	17114.3	16453.3	14754.1	1	1	1	1	1	1	0.00804799	0.00523817	0.0770034	0.0247614	0.0754427	0.00804799	0.0501021
PLEKHG4	Q58EX7;Q58EX7-2	608;527	_K[GlyGly (K)]M[Oxidation (M)]WALATGLGSEAIR_.3	5696.35	4827.15	3070.86	4915.7	5161.3	4659.33	1	1	1	1	1	1	0.116809	0.326674	0.072286	0.298828	0.0271242	0.116809	0.162976
KIF20A	O95235;O95235-2	526;508	_EHSLQVSPSLEK[GlyGly (K)]GAK_.4	134.241	415.621	1056.87	804.292	414.318	308.001	1	1	1	1	1	1	0.723696	0.191924	0.208155	0.883939	0.512605	0.208155	0.698272
KIF20A	O95235;O95235-2	225;207	_LSLLNGGLQEEELSTSLK[GlyGly (K)]R_.3	1791.21	1823.61	925.306	2464.09	1885.33	1188.21	1	1	1	1	1	1	0.0126768	0.642052	0.320764	0.344989	0.3495	0.320764	0.347245
TMEM41B	Q5BJD5	178	_YLTEK[GlyGly (K)]AVK_.2	27999.9	32772.8	25641.9	30351.2	35148.4	32420.7	1	1	1	1	1	1	0.111067	0.118941	0.0570904	0.167259	0.0410816	0.111067	0.10417
TMEM41B	Q5BJD5	91	_DM[Oxidation (M)]DDAK[GlyGly (K)]ALGK_.3	19461.3	17693.5	18941.5	16976.4	17662	21143.4	1	1	1	1	1	1	0.0672855	0.0773708	0.126876	0.0495487	0.119748	0.0773708	0.0846483
TMEM41B	Q5BJD5	97	_ALGK[GlyGly (K)]VLSK_.2	13402.4	12739.6	11816.2	10276.8	12047.6	13963.8	1	1	1	1	1	1	0.035854	0.0985339	0.10418	0.0689779	0.152339	0.0985339	0.110658
TMEM41B	Q5BJD5	183	_AVK[GlyGly (K)]WSQQVER_.3	2490.46	2195.33	2104.21	1553.38	2023.14	1613.91	1	1	1	1	1	1	0.0890714	0.212982	0.159126	0.113201	0.198292	0.159126	0.155746
KIF20A	O95235;O95235-2	424;406	_LK[GlyGly (K)]EAGNINTSLHTLGR_.4	1902.43	1854.15	2663.97	2088.84	2795.28	2306.35	1	1	1	1	1	1	0.0181737	0.171132	0.135535	0.196454	0.108566	0.135535	0.15251
KIF20A	O95235;O95235-2	572;554	_TLLLK[GlyGly (K)]ER_.2	3166.9	3282.67	2991.53	2620.12	3339.93	2312.87	1	1	1	1	1	1	0.0253847	0.093601	0.256949	0.0550202	0.180981	0.093601	0.118
KIF20A	O95235;O95235-2	103;85	_DSFALK[GlyGly (K)]SNER_.2	1723.21	2180.3	2294.41	2169.31	2400.86	2224.43	1	1	1	1	1	1	0.1656	0.0396337	0.0539445	0.170329	0.0133119	0.0539445	0.0918203
PLEKHG4	Q58EX7;Q58EX7-2	1065;984	_TVNYVLK[GlyGly (K)]C[Carbamidomethyl (C)]R_.3	2897.55	3234.96	2307.93	2998.9	3563.9	3395.21	1	1	1	1	1	1	0.0778105	0.184137	0.0342811	0.214968	0.0621124	0.0778105	0.13854
PLEKHG4	Q58EX7;Q58EX7-2	674;593	_K[GlyGly (K)]AYSFDR_.3	3488.56	4223.48	4056.94	2889.6	2964.59	2356.09	1	1	1	1	1	1	0.134768	0.237653	0.161737	0.155943	0.304733	0.161737	0.230338
HERC4	Q5GLZ8;Q5GLZ8-2	489;489	_NLIPK[GlyGly (K)]LTSSLPDVEALR_.3	3515.56	4636.24	4669.42	5244.66	4024.48	2638.11	1	1	1	1	1	1	0.194421	0.0820551	0.294272	0.142087	0.326772	0.194421	0.234429
SPIN4	Q56A73;X6R8Y7	135;117	_DEWK[GlyGly (K)]GM[Oxidation (M)]VLAR_.3	4570.12	4241.33	6616.55	4306.42	5323.87	4885.19	1	1	1	1	1	1	0.0527696	0.299097	0.0607681	0.188057	0.0791574	0.0607681	0.133607
ANKRD39	Q53RE8	125	_VVDDDGM[Oxidation (M)]TSLHK[GlyGly (K)]AAER_.3	328.704	1679.22	1651.58	1956.4	1379.08	1405.21	1	1	1	1	1	1	0.95119	0.119479	0.0132762	0.623793	0.164016	0.119479	0.393904
ANKRD39	Q53RE8	49	_HLIQK[GlyGly (K)]AEDPSQPDSAGYTALHYASR_.4	3359.25	3493.6	2878.56	4171.74	4422.51	2846.03	1	1	1	1	1	1	0.0277245	0.259397	0.30673	0.222342	0.189199	0.259397	0.20577
NDUFC2	O95298;O95298-2	107;84	_TYGEIFEK[GlyGly (K)]FHPIR_.4	88647.7	105883	59953.1	71040.6	106127	91305.4	1	1	1	1	1	1	0.125299	0.119701	0.106169	0.274563	0.195711	0.119701	0.235137
WDR81	Q562E7	737	_TGNFLAK[GlyGly (K)]GLGGLLEVPEQPR_.3	14073.6	12463.9	15586.1	15729.9	10620.3	12925.3	1	1	1	1	1	1	0.0857853	0.00649372	0.138445	0.189574	0.128959	0.0857853	0.159266
WDR81	Q562E7	1771	_K[GlyGly (K)]PGLQHEFR_.3	1078.99	1546.67	1581.06	1557.26	1168.82	1134.85	1	1	1	1	1	1	0.251895	0.0107256	0.0208522	0.209773	0.170482	0.0208522	0.190128
WDR81	Q562E7	1440	_QQDLK[GlyGly (K)]LDPAGR_.3	12139.5	15177.7	14616.4	13737	15281.9	12948.8	1	1	1	1	1	1	0.157289	0.0438595	0.116874	0.118176	0.0809934	0.116874	0.0995845
NDUFC2	O95298;O95298-2	106;83	_K[GlyGly (K)]TYGEIFEK_.3	4131.45	5018.67	7844.65	5196.91	6548.46	3483.35	1	1	1	1	1	1	0.137126	0.287119	0.432097	0.305203	0.206314	0.287119	0.255758
NDUFC2	O95298;O95298-2	95;72	_LHPEDFPEEDK[GlyGly (K)]K_.4	4753.08	3022.64	4720.62	3836.87	3670.49	3274.42	1	1	1	1	1	1	0.314725	0.146049	0.0806522	0.140566	0.12341	0.146049	0.131988
SPIN4	Q56A73;X6R8Y7	114;96	_LADSLIGK[GlyGly (K)]AVEHVFEGEHGTK_.4	4606.7	4648.73	1879.51	4555.86	3896.86	5321.63	1	1	1	1	1	1	0.00642282	0.588145	0.218576	0.408801	0.0863054	0.218576	0.247553
MPZL1	O95297;O95297-2;O95297-4	255;254;131	_INK[GlyGly (K)]SESVVYADIR_.3	13306.7	13863.6	14627.4	11575.3	13661	7789.67	1	1	1	1	1	1	0.0289856	0.164729	0.387091	0.0493036	0.276952	0.164729	0.163128
MPZL1	O95297;O95297-2;O95297-4	199;198;75	_DYTGC[Carbamidomethyl (C)]STSESLSPVK[GlyGly (K)]QAPR_.3	31479.7	34521.3	38619.1	26840.9	22493	27283	1	1	1	1	1	1	0.0651731	0.25446	0.136093	0.261817	0.14594	0.136093	0.203878
SNAPIN	O95295	68	_INEDQK[GlyGly (K)]VALDLDPYVK_.3	6796.54	5569.8	8977.07	9056.48	6247.04	6448.36	1	1	1	1	1	1	0.140289	0.00622721	0.0224265	0.196716	0.258143	0.0224265	0.22743
VAPB	O95292	140	_IISTTASK[GlyGly (K)]TETPIVSK_.3	1649.14	1275.29	1671.06	1361.85	1389.33	1440.56	1	1	1	1	1	1	0.180788	0.144186	0.0255979	0.0998261	0.0608175	0.144186	0.0803218
VAPB	O95292	189	_QFK[GlyGly (K)]EEDGLR_.2	937151	902771	1249560	1022460	801094	1026890	1	1	1	1	1	1	0.0264251	0.141356	0.174686	0.230877	0.0715579	0.141356	0.151218
KHDC3L	Q587J8	117	_GSGK[GlyGly (K)]ALAQDVATQK_.2	44680.4	51685.2	31575.2	35523.9	44575.3	57416.1	1	1	1	1	1	1	0.102799	0.0832229	0.17805	0.187107	0.235492	0.102799	0.2113
PLEKHG4	Q58EX7;Q58EX7-2	960;879	_HGPTGVDTFAYK[GlyGly (K)]R_.3	33999	26857.4	21162.9	29488.4	27072.7	26757.2	1	1	1	1	1	1	0.165961	0.232454	0.00828755	0.234382	0.0559093	0.165961	0.145146
PLEKHG4	Q58EX7;Q58EX7-2	400;319	_ELTWLK[GlyGly (K)]QEVPEVTLSPDYR_.3	17922.8	15216.3	13843	16037.9	15371.8	12054.8	1	1	1	1	1	1	0.1155	0.103882	0.171035	0.131179	0.145672	0.1155	0.138426
PLEKHG4	Q58EX7;Q58EX7-2	845;764	_DK[GlyGly (K)]QQALGDHLDLASYLLK_.4	5850.38	5156	7440.82	6226.57	6713.95	5633.95	1	1	1	1	1	1	0.0892215	0.125643	0.123693	0.119399	0.0945508	0.123693	0.106975
PLEKHG4	Q58EX7;Q58EX7-2	1038;957	_M[Oxidation (M)]AEM[Oxidation (M)]VSM[Oxidation (M)]GVGNK[GlyGly (K)]AFR_.3	9802.25	12342.5	7198.8	4508.42	7239.84	9602.66	1	1	1	1	1	1	0.162224	0.324994	0.198399	0.184572	0.450853	0.198399	0.317712
PLEKHG4	Q58EX7;Q58EX7-2	831;750	_SDALM[Oxidation (M)]SSYGHTFFK[GlyGly (K)]DK_.3	2948.23	4019.92	6481.78	4627.69	1458.13	3921.6	1	1	1	1	1	1	0.217504	0.236021	0.647591	0.710909	0.0912832	0.236021	0.401096
KIF20A	O95235;O95235-2	626;608	_LNILK[GlyGly (K)]ESLTSFYQEEIQER_.3	8786.22	11866.8	8416.09	9731.93	9594.49	6453.28	1	1	1	1	1	1	0.210945	0.102538	0.276821	0.0674659	0.29162	0.210945	0.179543
YIF1B	Q5BJH7;Q5BJH7-2;Q5BJH7-3;Q5BJH7-6	103;72;100;88	_FIPITK[GlyGly (K)]LK_.3	105281	109745	128769	93835.6	112367	103635	1	1	1	1	1	1	0.0293611	0.221933	0.0571668	0.104337	0.0783723	0.0571668	0.0913549
YIF1B	Q5BJH7;Q5BJH7-2;Q5BJH7-3;Q5BJH7-6	269;238;266;254	_LK[GlyGly (K)]ILADAAAEGVPVR_.3	61733.1	50679	67703.2	50658.8	63085.8	63530.8	1	1	1	1	1	1	0.139068	0.203651	0.00496997	0.048778	0.135123	0.139068	0.0919505
ZWINT	O95229	105	_EHVEAIK[GlyGly (K)]IGLTK_.4	6604.11	10363.4	4210.26	7501.39	10536.8	4090.35	1	1	1	1	1	1	0.313327	0.397414	0.623268	0.448823	0.429126	0.397414	0.438975
ZRANB3	Q5FWF4;Q5FWF4-3	833;831	_YITK[GlyGly (K)]EDVAVASM[Oxidation (M)]DK_.3	5760.36	6268.09	5828.72	7394.33	7025.81	6289.59	1	1	1	1	1	1	0.0596961	0.167443	0.0781932	0.114698	0.0968501	0.0781932	0.105774
ZRANB3	Q5FWF4;Q5FWF4-3	678;678	_VQTISDC[Carbamidomethyl (C)]EK[GlyGly (K)]QALAQSEPGQLADSK_.3	1968.22	3380.06	4489.29	4125.61	2214.46	2121.22	1	1	1	1	1	1	0.373326	0.0597006	0.0304136	0.480833	0.315707	0.0597006	0.39827
ZRANB3	Q5FWF4;Q5FWF4-3	805;803	_K[GlyGly (K)]SGQLFC[Carbamidomethyl (C)]SPILALEEITK_.3	2522.45	2214.77	2775.73	4069.18	2635.15	2058.95	1	1	1	1	1	1	0.0918518	0.267238	0.173594	0.0479855	0.402141	0.173594	0.225063
ZRANB3	Q5FWF4;Q5FWF4-3	894;892	_PSTSK[GlyGly (K)]GYLQAVDNEGNPLC[Carbamidomethyl (C)]LR_.3	1756.5	1901.5	2213.38	2184.84	1757.39	2164.62	1	1	1	1	1	1	0.0560555	0.00917642	0.14684	0.138036	0.0758658	0.0560555	0.106951
ZRANB3	Q5FWF4;Q5FWF4-3	806;804	_SGQLFC[Carbamidomethyl (C)]SPILALEEITK[GlyGly (K)]QQTK_.3	1525.52	869.578	1352.15	2155.66	1617.57	1447.19	1	1	1	1	1	1	0.387306	0.323943	0.0786177	0.0899392	0.432081	0.323943	0.26101
ZRANB3	Q5FWF4;Q5FWF4-3	507;507	_K[GlyGly (K)]EALFTHFEK_.3	1385.45	1723.1	1114.19	939.315	753.466	1102.06	1	1	1	1	1	1	0.153613	0.120435	0.265684	0.292377	0.329625	0.153613	0.311001
ZRANB3	Q5FWF4;Q5FWF4-3	43;43	_DGIIFALK[GlyGly (K)]R_.2	13562.8	13905.7	15198.3	17211.1	11395	14749.3	1	1	1	1	1	1	0.0176554	0.0878298	0.181442	0.142531	0.112333	0.0878298	0.127432
ZWINT	O95229	38	_ILVEFVVDSQK[GlyGly (K)]K_.2	2718.78	4878.51	3141.24	3358.52	3325.78	4856.83	1	1	1	1	1	1	0.402028	0.0472772	0.264615	0.101626	0.199645	0.264615	0.150635
ZRANB3	Q5FWF4;Q5FWF4-3	317;317	_QTAIAK[GlyGly (K)]AGAVK_.3	9528.5	6098.91	7479.14	7042.43	4649.19	6601.42	1	1	1	1	1	1	0.310363	0.0425304	0.245398	0.339391	0.0717365	0.245398	0.205564
ZRANB3	Q5FWF4;Q5FWF4-3	508;508	_EALFTHFEK[GlyGly (K)]EK_.3	10881.6	14256.2	15143.3	16869.6	15870.5	12075.6	1	1	1	1	1	1	0.18985	0.0762636	0.192042	0.192986	0.166681	0.18985	0.179833
ZRANB3	Q5FWF4;Q5FWF4-3	35;35	_AK[GlyGly (K)]LLPFQK_.3	9278.2	10523	11130.4	9862.65	8934.93	8080.22	1	1	1	1	1	1	0.0889051	0.0854055	0.0710392	0.120744	0.133171	0.0854055	0.126958
ZRANB3	Q5FWF4;Q5FWF4-3	213;213	_WTDYAK[GlyGly (K)]R_.3	1056.06	1861.37	2201.16	1441.36	1539.52	1220.29	1	1	1	1	1	1	0.390371	0.294994	0.163583	0.359529	0.215993	0.294994	0.287761
YIF1B	Q5BJH7;Q5BJH7-2;Q5BJH7-3;Q5BJH7-6	94;63;91;79	_ELVDK[GlyGly (K)]NIDR_.3	16253.4	24807.2	28227.6	26330	29469.6	25325.2	1	1	1	1	1	1	0.29461	0.049187	0.106964	0.296074	0.0303788	0.106964	0.163227
ZRANB3	Q5FWF4;Q5FWF4-3	323;323	_AGAVK[GlyGly (K)]DYIK_.3	1308.82	1319.79	2142.67	1677.19	1983.58	1734.39	1	1	1	1	1	1	0.00590042	0.17233	0.0947848	0.244357	0.142465	0.0947848	0.193411
ZWINT	O95229	98	_ELK[GlyGly (K)]ATYR_.2	22861.2	28284.9	31772.6	33665.9	37116.4	33520.2	1	1	1	1	1	1	0.149967	0.0409171	0.0720004	0.235475	0.0963291	0.0720004	0.165902
ZRANB3	Q5FWF4;Q5FWF4-3	745;743	_IHIYTK[GlyGly (K)]DGK_.3	4967.62	6772.47	6905.48	6154.91	4251.19	4982.36	1	1	1	1	1	1	0.217412	0.0812739	0.111987	0.255488	0.15231	0.111987	0.203899
ZRANB3	Q5FWF4;Q5FWF4-3	314;314	_M[Oxidation (M)]FK[GlyGly (K)]QTAIAK_.3	1569.05	1593.26	2072.59	1905.6	1774.31	2040.32	1	1	1	1	1	1	0.0108278	0.0593656	0.0986188	0.140252	0.124207	0.0593656	0.132229
ZRANB3	Q5FWF4;Q5FWF4-3	141;141	_TLIDALNNQNFK[GlyGly (K)]VVIVDESHYM[Oxidation (M)]K_.4	677.493	598.803	261.928	460.025	161.903	727.022	1	1	1	1	1	1	0.0871932	0.388045	0.899062	0.744778	0.224319	0.388045	0.484549
SNX4	O95219	357	_GM[Oxidation (M)]TTK[GlyGly (K)]LFGQETPEQR_.3	9395.95	9928.5	5477.94	7923.07	7986.83	6100.74	1	1	1	1	1	1	0.0389739	0.258035	0.189339	0.260433	0.239803	0.189339	0.250118
SNX4	O95219	115	_SYLLVYYPHIVVPPLPEK[GlyGly (K)]R_.4	13055.4	15558.7	17581.1	16397.8	11093.6	15053	1	1	1	1	1	1	0.12372	0.0492493	0.214151	0.239186	0.0433483	0.12372	0.141267
SNX4	O95219	189	_ETVNETGFQLK[GlyGly (K)]ADSR_.3	18750.8	18792.6	18040.9	22090.2	19484.9	22185.2	1	1	1	1	1	1	0.00157562	0.142696	0.0916422	0.0384901	0.0918956	0.0916422	0.0651928
SNX4	O95219	377	_VLEEQINEGEQQLK[GlyGly (K)]SK_.3	22547.4	16519.8	29763.7	22897	27259.4	20416.1	1	1	1	1	1	1	0.218194	0.184405	0.202994	0.138142	0.161183	0.202994	0.149662
HERC4	Q5GLZ8;Q5GLZ8-2	878;870	_ELVLNGADTAVNK[GlyGly (K)]QNR_.3	10834.8	8709.26	10741.7	10517.5	9010.78	6735.81	1	1	1	1	1	1	0.153806	0.014913	0.204317	0.100755	0.218558	0.153806	0.159656
ZRANB3	Q5FWF4;Q5FWF4-3	153;153	_VVIVDESHYM[Oxidation (M)]K[GlyGly (K)]SR_.4	1020.04	774.447	1183.76	1162.4	1073.81	1310.4	1	1	1	1	1	1	0.193548	0.0128731	0.140338	0.0763816	0.255711	0.140338	0.166046
ZRANB3	Q5FWF4;Q5FWF4-3	101;101	_WIPELSPEEINVIQNK[GlyGly (K)]TDVR_.3	7537.26	9276.31	8562.95	9305.18	8852.59	7670.94	1	1	1	1	1	1	0.146274	0.0587459	0.101135	0.0830933	0.106883	0.101135	0.0949879
ZRANB3	Q5FWF4;Q5FWF4-3	378;378	_IHLVNQFQK[GlyGly (K)]DPDTR_.4	5051.46	4751.86	5891.57	5283.16	3233.6	2528.59	1	1	1	1	1	1	0.0432205	0.0769976	0.173031	0.287507	0.348942	0.0769976	0.318224
ALG10;ALG10B	Q5BKT4;Q5I7T1	220;220	_LPPIK[GlyGly (K)]GPFAEFR_.3	28065.8	28433.4	17113.8	26111.4	28189.8	23107.1	1	1	1	1	1	1	0.00920254	0.294378	0.140126	0.260022	0.10317	0.140126	0.181596
ZWINT	O95229	112	_IGLTK[GlyGly (K)]ALTQM[Oxidation (M)]EEAQR_.3	49395.5	52159.8	34992.4	47508.9	41253.4	48084.8	1	1	1	1	1	1	0.0384948	0.214555	0.10814	0.172443	0.0514782	0.10814	0.111961
C19orf54	Q5BKX5	179	_LAQEVLGC[Carbamidomethyl (C)]QAK[GlyGly (K)]LLSGGLGGPNR_.3	29374.2	25765.8	22072	28542	26897.7	27536.7	1	1	1	1	1	1	0.0925479	0.18078	0.0166026	0.142202	0.0515229	0.0925479	0.0968623
C19orf54	Q5BKX5	78	_SQLLK[GlyGly (K)]EAFDK_.2	6699.76	6472.53	6275.69	7323.31	6172.73	7587.65	1	1	1	1	1	1	0.0243962	0.108946	0.145417	0.0437655	0.0817492	0.108946	0.0627573
C19orf54	Q5BKX5	71	_HVFGLEK[GlyGly (K)]SQLLK_.3	12264.7	12251	10146.6	11426.2	10479	8978.75	1	1	1	1	1	1	0.000789972	0.0838818	0.109038	0.103902	0.156344	0.0838818	0.130123
C19orf54	Q5BKX5	83	_EAFDK[GlyGly (K)]AGPVPK_.3	3719.55	3274.41	3161.37	3915.35	5033.16	4263.77	1	1	1	1	1	1	0.0900109	0.150676	0.117036	0.241974	0.131446	0.117036	0.18671
NOM1	Q5C9Z4	448	_K[GlyGly (K)]FDAIYK_.2	1863.31	1853.99	536.734	1129.9	1401.66	1189.06	1	1	1	1	1	1	0.00354518	0.503327	0.11605	0.531414	0.28905	0.11605	0.410232
ZWINT	O95229	192	_LGNLK[GlyGly (K)]QQAEQER_.3	75444	63931.6	74286.4	65813.4	81254.2	72743.6	1	1	1	1	1	1	0.116814	0.0855291	0.0781551	0.0484941	0.0687564	0.0855291	0.0586253
DALRD3	Q5D0E6;Q5D0E6-2	216;216	_LC[Carbamidomethyl (C)]LK[GlyGly (K)]ELVEEQGR_.3	79947.8	94536	107101	80551	76678.9	75960.5	1	1	1	1	1	1	0.118239	0.200093	0.0066563	0.189979	0.115623	0.118239	0.152801
DALRD3	Q5D0E6;Q5D0E6-2	309;309	_QK[GlyGly (K)]HLIC[Carbamidomethyl (C)]GPVK_.3	5306.16	4546.29	4498.06	4608.08	4224	3804.08	1	1	1	1	1	1	0.109072	0.0170861	0.0739724	0.120318	0.103581	0.0739724	0.11195
DALRD3	Q5D0E6;Q5D0E6-2	311;311	_HLIC[Carbamidomethyl (C)]GPVK[GlyGly (K)]VAGAPGTLM[Oxidation (M)]TAPEYYEFR_.4	4173.9	2407.03	4424.51	2233.08	3275.85	3174.89	1	1	1	1	1	1	0.379694	0.465506	0.022135	0.152592	0.192378	0.379694	0.172485
ZWINT	O95229	89	_AIAAK[GlyGly (K)]EQWK_.2	1411.4	815.831	546.663	1178.39	943.19	1302.68	1	1	1	1	1	1	0.378168	0.517896	0.226367	0.447598	0.230175	0.378168	0.338886
DALRD3	Q5D0E6;Q5D0E6-2	301;301	_LVDK[GlyGly (K)]APLR_.3	6169.61	7179.05	5093.68	6249.26	5324.54	5674.83	1	1	1	1	1	1	0.106944	0.144075	0.0450374	0.102442	0.119206	0.106944	0.110824
ZWINT	O95229	112	_IGLTK[GlyGly (K)]ALTQMEEAQR_.3	3616.42	6028.68	2420.71	3342.06	3565.02	4657.34	1	1	1	1	1	1	0.353698	0.226102	0.187875	0.2112	0.287297	0.226102	0.249248
ZWINT	O95229	151	_AVQNQWQLQQEK[GlyGly (K)]HLQHLAEVSAEVR_.4	4535.48	4046.76	3040.99	3680.09	3544.53	2929.78	1	1	1	1	1	1	0.0805335	0.134476	0.134282	0.205119	0.160284	0.134282	0.182702
ZWINT	O95229	133	_EAFEQLQAK[GlyGly (K)]K_.2	2028.87	2288.36	2434.77	3055.86	2889.82	3722.4	1	1	1	1	1	1	0.0850017	0.159975	0.17807	0.175718	0.237447	0.159975	0.206582
CENPW	Q5EE01	69	_VINK[GlyGly (K)]EHVLAAAK_.3	5985.98	5910.18	4292	4079.03	6408.82	4962.98	1	1	1	1	1	1	0.00901165	0.0359799	0.179806	0.201395	0.183737	0.0359799	0.192566
ZRANB3	Q5FWF4;Q5FWF4-3	257;257	_LK[GlyGly (K)]TEVLTQLPPK_.3	15310.5	9985.62	13950.5	26407.7	8583.81	12163.7	1	1	1	1	1	1	0.297695	0.436516	0.244019	0.281942	0.551057	0.297695	0.4165
ZRANB3	Q5FWF4;Q5FWF4-3	172;172	_ILLPIVQK[GlyGly (K)]AR_.3	11652.3	9330.62	10132.9	14439.5	17418	17836.7	1	1	1	1	1	1	0.156474	0.247856	0.016797	0.294105	0.308723	0.156474	0.301414
ZRANB3	Q5FWF4;Q5FWF4-3	37;37	_LLPFQK[GlyGly (K)]DGIIFALK_.3	10372.9	9105.85	11490.9	12145.4	8497.05	10819.5	1	1	1	1	1	1	0.0919892	0.0391654	0.170032	0.149483	0.142551	0.0919892	0.146017
PCID2	Q5JVF3;Q5JVF3-2;Q5JVF3-3;Q5JVF3-4	210;208;187;264	_VTYK[GlyGly (K)]YYVGR_.3	4892.08	5070.4	4778.51	5001.26	3951.39	3843.42	1	1	1	1	1	1	0.0253124	0.0322104	0.0195882	0.113084	0.148609	0.0253124	0.130847
PCID2	Q5JVF3;Q5JVF3-2;Q5JVF3-3;Q5JVF3-4	194;192;171;248	_AIDSSNLK[GlyGly (K)]DDYSTAQR_.3	2933.79	2161.2	2198.89	3042.67	3556.02	4041.12	1	1	1	1	1	1	0.214447	0.227657	0.0903012	0.234561	0.305213	0.214447	0.269887
PCID2	Q5JVF3;Q5JVF3-2;Q5JVF3-3;Q5JVF3-4	41;39;41;41	_LQM[Oxidation (M)]ASPEEK[GlyGly (K)]C[Carbamidomethyl (C)]QQVLEPPYDEM[Oxidation (M)]FAAHLR_.4	2500.21	2394.73	2412.36	3233.32	1716.4	2552.89	1	1	1	1	1	1	0.0304746	0.205646	0.277088	0.194339	0.163396	0.205646	0.178868
KLHL18	O94889	34	_QGK[GlyGly (K)]LC[Carbamidomethyl (C)]DVTLK_.3	7983.51	7434.41	9553.01	7653.7	7160.56	8361.71	1	1	1	1	1	1	0.0503665	0.156104	0.109435	0.147647	0.0620014	0.109435	0.104824
SUN1	O94901-9	668	_FSSQFVSK[GlyGly (K)]GDLQTM[Oxidation (M)]LR_.3	3263.47	3818.33	3073.64	2735.27	2464.5	2963.41	1	1	1	1	1	1	0.110803	0.0823766	0.12999	0.142277	0.179979	0.110803	0.161128
PPP1R15B	Q5SWA1	706	_GLNVLK[GlyGly (K)]QC[Carbamidomethyl (C)]_.2	3679.19	5043.43	4769.23	4098.36	4313.8	4666.79	1	1	1	1	1	1	0.221186	0.106991	0.0555871	0.128693	0.103363	0.106991	0.116028
PPP1R15B	Q5SWA1	699	_LQGTC[Carbamidomethyl (C)]FK[GlyGly (K)]GLNVLK_.3	1842.1	2064.17	3147.59	2244	2025.65	1863.37	1	1	1	1	1	1	0.0803985	0.23701	0.0590139	0.302218	0.0925605	0.0803985	0.197389
PPP1R15B	Q5SWA1	573	_APFQTSGENEK[GlyGly (K)]GC[Carbamidomethyl (C)]R_.3	5057.84	3906.41	3693.4	3898.98	3529.51	3295.02	1	1	1	1	1	1	0.181652	0.038292	0.048592	0.204975	0.0948237	0.048592	0.149899
SUN1	O94901-9	625	_HVK[GlyGly (K)]TGC[Carbamidomethyl (C)]ETVDAVQER_.4	1781.19	1780.13	2279.31	1915.71	1952.47	1916.01	1	1	1	1	1	1	0.00042013	0.122576	0.0133287	0.126265	0.0418928	0.0133287	0.0840788
ODR4	Q5SWX8	300	_DAVQAVK[GlyGly (K)]R_.2	28161.3	25902.4	28608.2	28723.4	25583.1	24760.9	1	1	1	1	1	1	0.0590888	0.00284338	0.0230957	0.0594841	0.0770807	0.0230957	0.0682824
ODR4	Q5SWX8	151	_TYDIHDPK[GlyGly (K)]SSAR_.3	3106.09	3374.44	3643	4371.41	3911.9	3930	1	1	1	1	1	1	0.0585606	0.128534	0.00326484	0.115448	0.12836	0.0585606	0.121904
ODR4	Q5SWX8	51	_EEQSENLK[GlyGly (K)]HPK_.3	6027.01	6992.83	6023.44	6084.51	5670.24	5642.07	1	1	1	1	1	1	0.104907	0.00713309	0.00352149	0.034698	0.110362	0.00713309	0.07253
ODR4	Q5SWX8	228	_DEDC[Carbamidomethyl (C)]DLLEGQK[GlyGly (K)]K_.3	4209.63	4116.07	4881.36	4501.23	3547.75	3672.78	1	1	1	1	1	1	0.0158921	0.0572963	0.0244872	0.158278	0.101196	0.0244872	0.129737
SUN1	O94901-9	566	_M[Oxidation (M)]SHLEDILGK[GlyGly (K)]LR_.3	5156.03	4477.32	7341.86	4165.05	5464.3	5262.55	1	1	1	1	1	1	0.0996384	0.390433	0.026598	0.197595	0.122003	0.0996384	0.159799
SUN1	O94901-9	463	_VDDPQDVFK[GlyGly (K)]PTTSR_.3	14472.3	12807.2	16062.7	14489.8	11758.1	15603.8	1	1	1	1	1	1	0.0863234	0.0728047	0.198767	0.154395	0.098452	0.0863234	0.126424
KLHL18	O94889	135	_LHPK[GlyGly (K)]NC[Carbamidomethyl (C)]LGVR_.3	844.012	1428.47	959.548	965.067	1247.64	837.321	1	1	1	1	1	1	0.363721	0.00405572	0.278317	0.204384	0.288825	0.278317	0.246605
SUN1	O94901-9	142	_EQTTVDHFWGLDDDGDLK[GlyGly (K)]GGNK_.4	4423.42	5132.91	7442.78	5269.52	3119.65	4349.52	1	1	1	1	1	1	0.104996	0.24177	0.232864	0.443934	0.100958	0.232864	0.272446
SNAPC4	Q5SXM2	892	_TVSELLQEK[GlyGly (K)]R_.3	8807	8986.78	11677.2	9143.13	7966.54	7588.59	1	1	1	1	1	1	0.0142883	0.172126	0.0343624	0.20516	0.0998456	0.0343624	0.152503
SNAPC4	Q5SXM2	1313	_ALSGLLLHK[GlyGly (K)]K_.3	1470.42	1739.51	734.424	2875.72	2434.24	1212.55	1	1	1	1	1	1	0.118555	0.838816	0.473769	0.551263	0.437549	0.473769	0.494406
KLHL18	O94889	255	_DLVDEAK[GlyGly (K)]DYHLM[Oxidation (M)]PER_.4	3626.89	2790.28	3857.12	4454.52	4305.61	2148.7	1	1	1	1	1	1	0.18437	0.101647	0.472603	0.0878308	0.380083	0.18437	0.233957
KLHL18	O94889	37	_LC[Carbamidomethyl (C)]DVTLK[GlyGly (K)]IGDHK_.3	3825.47	3978.63	3334.47	3415.77	4196.06	2349.03	1	1	1	1	1	1	0.0277563	0.0170321	0.399091	0.114176	0.254843	0.0277563	0.184509
NOL9	Q5SY16	671	_LPGASEK[GlyGly (K)]IGAR_.3	48601.9	63636.6	72681.4	64220.3	68200.7	74496.4	1	1	1	1	1	1	0.189438	0.0874043	0.0623939	0.202756	0.0905601	0.0874043	0.146658
NOL9	Q5SY16	197	_NLLK[GlyGly (K)]SHLNLDDR_.3	14806.8	13968	15203.8	15931	13746.7	14099.1	1	1	1	1	1	1	0.0412261	0.0330289	0.0178991	0.0516475	0.0748293	0.0330289	0.0632384
NOL9	Q5SY16	655	_GIEGTVPYVTTDYNFK[GlyGly (K)]LPGASEK_.3	12301.3	12892.6	11256.6	10874.9	8571.85	9210.46	1	1	1	1	1	1	0.0331942	0.0243907	0.0507881	0.179635	0.16774	0.0331942	0.173688
NOL9	Q5SY16	377	_PSC[Carbamidomethyl (C)]K[GlyGly (K)]NNYENYIDIVK_.3	4354.31	4609.47	5350.18	4577.77	4070.2	5177.3	1	1	1	1	1	1	0.0402561	0.110028	0.169309	0.146391	0.0704575	0.110028	0.108424
NOL9	Q5SY16	441	_YM[Oxidation (M)]PDLTPQYVDDM[Oxidation (M)]DGLYTK[GlyGly (K)]SK_.3	1426.12	1536.12	2101.58	1510.48	2074.75	4252.74	1	1	1	1	1	1	0.0525139	0.231429	0.486787	0.204803	0.647686	0.231429	0.426245
NOL9	Q5SY16	367	_TPQK[GlyGly (K)]M[Oxidation (M)]VYYGK_.3	2567.73	2027.66	2163.03	1555.34	1572.05	1442.88	1	1	1	1	1	1	0.166203	0.231124	0.0605903	0.23834	0.185221	0.166203	0.21178
NOL9	Q5SY16	486	_ESPVEFTGHK[GlyGly (K)]LIGVYTDFAFR_.4	10300.5	11930.7	16917.9	11154.3	11402.2	9181.77	1	1	1	1	1	1	0.103701	0.290356	0.152553	0.275415	0.131762	0.152553	0.203589
SUN1	O94901-9	516	_ELTTLLQK[GlyGly (K)]LQAR_.3	26172.2	25922.5	14946.3	20075.6	21627	23831.8	1	1	1	1	1	1	0.00677943	0.207129	0.0685908	0.269983	0.127282	0.0685908	0.198632
PRPF6	O94906	764	_AILEK[GlyGly (K)]SR_.2	10279.3	8641.88	7887.41	10107.9	8051.04	9449.61	1	1	1	1	1	1	0.122387	0.1745	0.113017	0.152902	0.0781139	0.122387	0.115508
SNUPN	O95149	222	_TK[GlyGly (K)]LNPFK_.2	2628.81	2616.38	1270.05	3161.9	2992.93	3885.78	1	1	1	1	1	1	0.00335131	0.603679	0.183564	0.395266	0.197677	0.183564	0.296471
SLC25A30	Q5SVS4	172	_AAIVVGVELPVYDITK[GlyGly (K)]K_.3	7444.64	8377.46	5670.75	5847.3	6618.64	7304.84	1	1	1	1	1	1	0.0833775	0.0216764	0.0696983	0.134941	0.176959	0.0696983	0.15595
RHOBTB3	O94955	365	_LK[GlyGly (K)]DSGDVSNVIEK_.3	12022.5	12134.9	10481.1	15146.1	10034.1	10717.4	1	1	1	1	1	1	0.00657752	0.25743	0.0465626	0.0961821	0.178558	0.0465626	0.13737
RHOBTB3	O94955	525	_ELASM[Oxidation (M)]NLDIVDLLK[GlyGly (K)]K_.3	7522.96	8356.03	6937.48	8621.51	6794.35	8376.58	1	1	1	1	1	1	0.0741947	0.153068	0.147494	0.0544873	0.0174768	0.147494	0.035982
FBXO21	O94952;O94952-1	484;477	_EEVGVEVK[GlyGly (K)]LR_.3	9774.89	9059.72	7916.75	9517.32	9588.18	6460.53	1	1	1	1	1	1	0.0536991	0.129835	0.275609	0.11252	0.197547	0.129835	0.155033
PHYHD1	Q5SRE7;Q5SRE7-2	84;84	_GVFDEK[GlyGly (K)]GNFLVPPEK_.3	18472.3	22183	29191.7	21275.4	19793.1	19063	1	1	1	1	1	1	0.12908	0.221833	0.0265729	0.259943	0.0770072	0.12908	0.168475
FBXO21	O94952;O94952-1	64;64	_ELC[Carbamidomethyl (C)]QSSGK[GlyGly (K)]VWK_.3	1398.02	1198.29	838.255	912.209	1499.22	1575.01	1	1	1	1	1	1	0.108794	0.0597483	0.0348659	0.285913	0.270599	0.0597483	0.278256
FBXO21	O94952;O94952-1	72;72	_VWK[GlyGly (K)]EQFR_.3	5810.34	4522.33	6575.41	5737.6	5201.82	4332.99	1	1	1	1	1	1	0.176287	0.0962272	0.128866	0.117404	0.156691	0.128866	0.137048
FBXO21	O94952;O94952-1	355;355	_GK[GlyGly (K)]QLTVK_.2	11197.5	13556.5	10250.7	11183.4	10440	17580.5	1	1	1	1	1	1	0.134771	0.0615399	0.360388	0.0471373	0.229241	0.134771	0.138189
UBOX5	O94941;O94941-2	283;283	_VIDQSTLEK[GlyGly (K)]C[Carbamidomethyl (C)]NR_.3	2048.86	3076.85	4431.4	3371.2	3985.41	3451.49	1	1	1	1	1	1	0.283628	0.19216	0.101532	0.363073	0.0597758	0.19216	0.211424
HAUS5	O94927	621	_WVQAQGALQK[GlyGly (K)]LC[Carbamidomethyl (C)]S_.2	3127.85	2225.28	3567.91	2129.33	2644.66	2639.97	1	1	1	1	1	1	0.238444	0.357096	0.00125507	0.148321	0.116402	0.238444	0.132361
MANEA	Q5SRI9	58	_NFDFQK[GlyGly (K)]SDR_.3	1079.25	1250.48	1268.96	1027.24	982.23	1534.71	1	1	1	1	1	1	0.103944	0.148873	0.310427	0.131371	0.200144	0.148873	0.165758
HAUS5	O94927	577	_LLK[GlyGly (K)]QALER_.3	4261.16	4112.84	3630.37	3690.33	4200.49	3629.78	1	1	1	1	1	1	0.0250487	0.0115838	0.103075	0.0863373	0.0690535	0.0250487	0.0776954
HAUS5	O94927	164	_AK[GlyGly (K)]VDVTFGSLTSAALGLEPVVLR_.3	10071.4	8858.72	9027.12	7183.03	10821.2	10545.9	1	1	1	1	1	1	0.0905968	0.160883	0.0182154	0.0903462	0.189727	0.0905968	0.140036
ZMYM1	Q5SVZ6	1135	_FISQM[Oxidation (M)]K[GlyGly (K)]EI_.2	24235.4	18841.1	22777.5	25757.9	26491.2	26112.2	1	1	1	1	1	1	0.177098	0.0868417	0.0101878	0.0763658	0.173928	0.0868417	0.125147
GLS	O94925	290	_PLK[GlyGly (K)]YAIAVNDLGTEYVHR_.4	1418.89	973.168	291.165	976.757	721.332	478.906	1	1	1	1	1	1	0.263514	0.764695	0.285645	0.702217	0.353755	0.285645	0.527986
ZMYM1	Q5SVZ6	669	_SSK[GlyGly (K)]AILIK_.3	17331.6	21437.1	14841.8	17150	19107.4	16220.6	1	1	1	1	1	1	0.149764	0.102035	0.115559	0.125352	0.152307	0.115559	0.138829
ZMYM1	Q5SVZ6	1	_M[Oxidation (M)]K[GlyGly (K)]EPLLGGEC[Carbamidomethyl (C)]DK_.3	1533.21	2295.68	1420.11	2622.21	1698.09	2380.86	1	1	1	1	1	1	0.281619	0.420557	0.236724	0.0901595	0.0696191	0.281619	0.0798893
ZMYM1	Q5SVZ6	134	_TC[Carbamidomethyl (C)]SNC[Carbamidomethyl (C)]SK[GlyGly (K)]DILNPK_.3	1046.63	1120.19	922.696	843.908	1596.82	622.84	1	1	1	1	1	1	0.0480065	0.0630715	0.620552	0.301855	0.288972	0.0630715	0.295413
HAUS5	O94927	402	_LLIK[GlyGly (K)]GNSASK_.3	13067.8	11682.7	10803.6	9614.46	11669.6	9397.73	1	1	1	1	1	1	0.0791438	0.0823662	0.152509	0.0964322	0.123275	0.0823662	0.109853
ZMYM1	Q5SVZ6	528	_EYQFC[Carbamidomethyl (C)]DGAVSDDLSIHSK[GlyGly (K)]QIEGNK_.4	12558.9	9513.24	13672.6	10874.2	7783.01	8887.65	1	1	1	1	1	1	0.195141	0.161224	0.0937095	0.275954	0.104087	0.161224	0.190021
ZMYM1	Q5SVZ6	726	_FNK[GlyGly (K)]IAAEFK_.3	2477.32	2708.02	2605.49	2375.49	2511.87	2364.38	1	1	1	1	1	1	0.062921	0.0653032	0.0427747	0.0261969	0.0786549	0.062921	0.0524259
ZMYM1	Q5SVZ6	991	_IK[GlyGly (K)]QISELLFK_.3	2613.98	2423.88	2300.72	2421.18	2366.69	2557.52	1	1	1	1	1	1	0.0533657	0.0360782	0.0548075	0.0680427	0.0315905	0.0533657	0.0498166
HAUS5	O94927	428	_K[GlyGly (K)]VVPTFEAVAPQSR_.3	34965.9	28815.3	24950.6	25322.7	22141.5	20632.2	1	1	1	1	1	1	0.136377	0.0104687	0.0499027	0.246454	0.16475	0.0499027	0.205602
HAUS5	O94927	309	_STLLK[GlyGly (K)]ER_.2	25923.3	26403.6	25706.1	28707.7	26369.1	26174.7	1	1	1	1	1	1	0.012982	0.0780128	0.00523354	0.0130013	0.051708	0.012982	0.0323547
HAUS5	O94927	500	_LGLPPGK[GlyGly (K)]ASELLLPAAASLR_.3	41383.9	48887.4	40246.8	46567.6	39336.4	33894.7	1	1	1	1	1	1	0.117551	0.102966	0.10509	0.0254405	0.187171	0.10509	0.106306
GLS	O94925	308	_YVGK[GlyGly (K)]EPSGLR_.3	6111.8	4974.39	5322.13	5087.42	5910.48	5378.98	1	1	1	1	1	1	0.145094	0.0318876	0.0665804	0.0709746	0.0405589	0.0665804	0.0557668
NOL9	Q5SY16	371	_M[Oxidation (M)]VYYGK[GlyGly (K)]PSC[Carbamidomethyl (C)]K_.3	7197.01	8290.5	4044.22	4133.06	4372.59	8151.76	1	1	1	1	1	1	0.09985	0.0153658	0.426732	0.333026	0.344286	0.09985	0.338656
NOL9	Q5SY16	513	_ESHNK[GlyGly (K)]ILR_.3	10391.9	8223.79	1794.62	2865.39	5941.76	5553.91	1	1	1	1	1	1	0.164711	0.324955	0.0477143	0.711519	0.48294	0.164711	0.59723
ARMC4	Q5T2S8	957	_VAFGEHK[GlyGly (K)]AVAPLVR_.4	6721.32	6257.23	4874.71	5798.44	5159.73	5253.09	1	1	1	1	1	1	0.0505697	0.122396	0.0126792	0.177992	0.087128	0.0505697	0.13256
LTN1	O94822;O94822-3	984;1030	_TDFK[GlyGly (K)]EQDIK_.3	1942.22	1650.26	2008.69	2029.86	3226.99	2655.67	1	1	1	1	1	1	0.114932	0.00741265	0.137348	0.302318	0.240397	0.114932	0.271357
LTN1	O94822;O94822-3	1100;1146	_SISSDEVK[GlyGly (K)]PHYK_.3	1880.65	2266.46	2085.47	2741.74	2523.78	2067.4	1	1	1	1	1	1	0.131568	0.192266	0.140579	0.151876	0.146902	0.140579	0.149389
C9orf114	Q5T280	124	_TVEGEFTGVGK[GlyGly (K)]K_.3	6013.61	5976.84	8385.3	5887.77	8012.14	6832.47	1	1	1	1	1	1	0.00433707	0.247462	0.112384	0.170714	0.0836951	0.112384	0.127205
LTN1	O94822;O94822-3	1114;1160	_ESFFPLTEGNLHTIQSLC[Carbamidomethyl (C)]PFLSK[GlyGly (K)]EEK_.4	3542.42	3332.73	6687.78	5389.66	4483.49	3843.41	1	1	1	1	1	1	0.0431339	0.152004	0.10871	0.329164	0.255702	0.10871	0.292433
C10orf76	Q5T2E6	627	_ANYDTLTLK[GlyGly (K)]LQDGLDQYER_.3	7473.54	6282.96	7134.77	7122.12	9009.73	7763.18	1	1	1	1	1	1	0.122396	0.00125491	0.105103	0.126917	0.105202	0.105103	0.116059
C10orf76	Q5T2E6	54	_VNLEYLEGK[GlyGly (K)]LESLDGEELM[Oxidation (M)]K_.3	3109.5	3323.76	3791.2	3750.87	4137.53	2411.95	1	1	1	1	1	1	0.0471006	0.00756188	0.372599	0.142156	0.216282	0.0471006	0.179219
C10orf76	Q5T2E6	115	_NK[GlyGly (K)]STSGFDIINM[Oxidation (M)]LM[Oxidation (M)]GFDK_.3	5282.96	964.272	3141.65	3564.52	2843.97	3010.34	1	1	1	1	1	1	0.977641	0.089175	0.0401896	0.354234	0.544996	0.089175	0.449615
C10orf76	Q5T2E6	670	_NLAFHTLSQEVLLK[GlyGly (K)]EFSTIS_.3	1359.27	1781.28	1284.97	1000.05	1617.22	1411.89	1	1	1	1	1	1	0.190033	0.176336	0.0958631	0.122758	0.279599	0.176336	0.201179
C10orf76	Q5T2E6	581	_EAASK[GlyGly (K)]VTHALVNIR_.3	5836.73	5225.53	3085.2	5653.93	5631.35	4650.84	1	1	1	1	1	1	0.0781362	0.415686	0.134861	0.31596	0.0972272	0.134861	0.206594
LTN1	O94822;O94822-3	1356;1402	_EQLLSHK[GlyGly (K)]LPAR_.3	14897	15517	15294.4	14273.5	12699.2	10385.9	1	1	1	1	1	1	0.028827	0.0488252	0.141712	0.0977708	0.199868	0.0488252	0.148819
ATG12	O94817	61	_AVGDTPIM[Oxidation (M)]K[GlyGly (K)]TK_.3	14498.5	14723.6	13101.4	13225	13137.2	9924.15	1	1	1	1	1	1	0.0108923	0.00664467	0.197035	0.0586579	0.194504	0.0108923	0.126581
ATG12	O94817	80	_TIQGLIDFIK[GlyGly (K)]K_.3	12041	15617.9	11266.6	14250.8	14379.5	15024.2	1	1	1	1	1	1	0.182888	0.165388	0.0310079	0.129007	0.0458105	0.165388	0.0874085
NOL9	Q5SY16	436	_SDHSK[GlyGly (K)]YM[Oxidation (M)]PDLTPQYVDDM[Oxidation (M)]DGLYTK_.4	3223.24	4085.6	10148	5478.88	5044.97	5545.76	1	1	1	1	1	1	0.166862	0.422549	0.0668722	0.584748	0.163676	0.166862	0.374212
ARMC4	Q5T2S8	1034	_LALATEK[GlyGly (K)]AR_.3	3145.11	3025.81	2785.8	2285.55	2668.7	2567.3	1	1	1	1	1	1	0.0273409	0.139504	0.0273868	0.0866037	0.14227	0.0273868	0.114437
ATG12	O94817	55	_IDILLK[GlyGly (K)]AVGDTPIM[Oxidation (M)]K_.3	2130.25	4256.5	4439.37	4611.23	7234.18	4114.13	1	1	1	1	1	1	0.470815	0.0268536	0.388818	0.555459	0.0591592	0.388818	0.307309
GFPT2	O94808	345	_VNFETNTVLLGGLK[GlyGly (K)]DHLK_.4	6699.41	8444.43	7062.36	5809.2	7308.03	8583.2	1	1	1	1	1	1	0.16296	0.137686	0.113482	0.0435963	0.205333	0.137686	0.124465
LRIF1	Q5T3J3	8	_VFLK[GlyGly (K)]PAEENSGNASR_.3	9296.88	9088.71	12205.3	12161.4	9609.51	13169.2	1	1	1	1	1	1	0.0160118	0.00254849	0.221002	0.153955	0.185262	0.0160118	0.169608
LRIF1	Q5T3J3	271	_NVATETQLK[GlyGly (K)]GGQHSQAAPVK_.3	4133.28	3221.83	4696.02	4077.02	3133.59	2051.22	1	1	1	1	1	1	0.175251	0.099782	0.295227	0.198447	0.326303	0.175251	0.262375
LRIF1	Q5T3J3	260	_PVILNTTQIPK[GlyGly (K)]NVATETQLK_.3	4064.21	7523.53	7907.09	7269.45	6804.89	6766.5	1	1	1	1	1	1	0.422189	0.0594181	0.00400077	0.316166	0.0536106	0.0594181	0.184889
LRIF1	Q5T3J3	317	_ILK[GlyGly (K)]TFVDR_.3	6274.5	4984.65	6288.66	6158.59	5243.84	7587	1	1	1	1	1	1	0.162012	0.014779	0.258263	0.100946	0.208739	0.162012	0.154843
LRIF1	Q5T3J3	240	_NVVTK[GlyGly (K)]NFQNIYPK_.3	4638.58	4131.1	1909.35	4328.01	3964.77	4589.39	1	1	1	1	1	1	0.0818373	0.54839	0.103266	0.405711	0.0528569	0.103266	0.229284
LRIF1	Q5T3J3	253	_PVTEIAK[GlyGly (K)]PVILNTTQIPK_.3	2279	2666.91	2334.39	3144.12	2397.77	1909.39	1	1	1	1	1	1	0.110916	0.209021	0.160355	0.0254279	0.241948	0.160355	0.133688
LRIF1	Q5T3J3	561	_ALHLK[GlyGly (K)]SDAEFK_.3	326.678	499.589	521.556	897.067	1242.83	626.961	1	1	1	1	1	1	0.29595	0.374343	0.465812	0.692407	0.300895	0.374343	0.496651
LRIF1	Q5T3J3	587	_IPDHLTSGEGFDSFSSLVK[GlyGly (K)]SGTYK_.4	2931.75	4925.83	2470.03	4690.04	4149.49	4360.58	1	1	1	1	1	1	0.358896	0.438483	0.0350795	0.272517	0.0609415	0.358896	0.166729
DDX59	Q5T1V6;Q5T1V6-2	472;472	_SISIHSEK[GlyGly (K)]SQIER_.3	2457.39	2150.54	2851.84	2216.64	1682.39	2592.91	1	1	1	1	1	1	0.0941746	0.177233	0.30119	0.255287	0.102852	0.177233	0.179069
DDX59	Q5T1V6;Q5T1V6-2	333;333	_LLDIIK[GlyGly (K)]QSSVELC[Carbamidomethyl (C)]GVK_.3	1404.13	1320.72	1623.4	1264.83	1564.54	1416.51	1	1	1	1	1	1	0.043289	0.175572	0.0702257	0.0741433	0.0575002	0.0702257	0.0658217
DDX59	Q5T1V6;Q5T1V6-2	467;467	_ITGLK[GlyGly (K)]SISIHSEK_.3	1702.13	2096.56	1516.72	1673.07	836.244	1044.38	1	1	1	1	1	1	0.146844	0.0693215	0.156517	0.337294	0.329921	0.146844	0.333608
LTN1	O94822;O94822-3	646;692	_PLEIAK[GlyGly (K)]LVQK_.3	1824.22	1254.29	1721.52	2737.77	2297.13	1596.2	1	1	1	1	1	1	0.261814	0.322294	0.254606	0.157633	0.417034	0.261814	0.287333
NOL9	Q5SY16	471	_LAAFADALEFADEEK[GlyGly (K)]ESPVEFTGHK_.4	1231.19	1256.56	3004.86	2903.05	2350.52	2775.97	1	1	1	1	1	1	0.0144218	0.0243727	0.117368	0.408529	0.39627	0.0243727	0.4024
UBXN7	O94888	134	_K[GlyGly (K)]LTTLADLFRPPIDLM[Oxidation (M)]HK_.4	10163.8	8203.99	10128.8	8904.81	7556.91	6222.21	1	1	1	1	1	1	0.150892	0.0909413	0.136987	0.161052	0.178905	0.136987	0.169978
UBXN7	O94888	85	_QEILVEPEPLFGAPK[GlyGly (K)]R_.3	46172.3	42364	45873.1	47643.7	35464.3	44948.5	1	1	1	1	1	1	0.0608318	0.0267758	0.166799	0.143465	0.0586866	0.0608318	0.101076
UBXN7	O94888	79	_APIPQK[GlyGly (K)]QEILVEPEPLFGAPK_.3	59897.2	59779	74914.5	63656.8	55421.5	51544.9	1	1	1	1	1	1	0.00139598	0.114892	0.0512528	0.161021	0.106043	0.0512528	0.133532
UBXN7	O94888	152	_GSFETAK[GlyGly (K)]EC[Carbamidomethyl (C)]GQM[Oxidation (M)]QNK_.3	1733.76	1637.97	1056.65	1422.83	1456.7	1234.45	1	1	1	1	1	1	0.0401749	0.208862	0.116794	0.240456	0.141023	0.116794	0.19074
UBXN7	O94888	216	_YIQFYK[GlyGly (K)]LGDFPYVSILDPR_.3	2276.01	2057.06	2782.3	2429.12	1314.88	1837.71	1	1	1	1	1	1	0.0714606	0.0958399	0.234536	0.350861	0.141832	0.0958399	0.246347
FARP2	O94887	378	_ALTADLPK[GlyGly (K)]QSISFPEGLR_.3	2957.11	4611.39	6517.77	3556.6	3036.31	4013.53	1	1	1	1	1	1	0.30911	0.415681	0.196033	0.487548	0.13027	0.30911	0.308909
TMEM63A	O94886	730	_TEEPASDK[GlyGly (K)]GSEAEAHM[Oxidation (M)]PPPFTPYVPR_.4	2625.65	3092.47	2679.16	2687.19	1426	1768.86	1	1	1	1	1	1	0.115455	0.00211612	0.151766	0.315817	0.269526	0.115455	0.292671
COQ3	Q5T063;Q9NZJ6	130;189	_SFDPVLDK[GlyGly (K)]R_.3	4811.25	2613.68	2316.21	3531.9	4161.27	3760.35	1	1	1	1	1	1	0.418567	0.293981	0.0715743	0.343973	0.183808	0.293981	0.26389
TMEM63A	O94886	722	_HLSPLNYK[GlyGly (K)]TEEPASDK_.3	3066.94	3465.94	3630.18	2946.06	3072.71	3066.03	1	1	1	1	1	1	0.0863749	0.147119	0.00153911	0.0993475	0.0861607	0.0863749	0.0927541
MORN1	Q5T089;Q5T089-2	128;128	_DGQVYQGSFHDNK[GlyGly (K)]R_.3	16176.4	18766	16614.2	17966.9	15047.4	15854.2	1	1	1	1	1	1	0.104811	0.0553176	0.0369226	0.0506973	0.0858292	0.0553176	0.0682633
MORN1	Q5T089;Q5T089-2	54;54	_LLFK[GlyGly (K)]DGSYYEGAFVDGEITGEGR_.3	3266.36	2768.92	1951.97	3064.63	1950.69	3356.18	1	1	1	1	1	1	0.116564	0.313667	0.374543	0.317714	0.0958572	0.313667	0.206785
FNBP1L	Q5T0N5;Q5T0N5-2;Q5T0N5-3;Q5T0N5-4;Q5T0N5-5;S4R347	157;157;157;157;157;157	_LDNDTNATK[GlyGly (K)]ADVEK_.3	1043.75	1063.23	698.011	688.238	328.75	669.229	1	1	1	1	1	1	0.0130734	0.0099701	0.482484	0.518081	0.275364	0.0130734	0.396722
RHOBTB1	O94844	673	_EDIALNK[GlyGly (K)]HR_.3	3996.11	2698.48	2118.56	2721.44	2955.42	4395.49	1	1	1	1	1	1	0.27412	0.176157	0.277051	0.311116	0.297454	0.27412	0.304285
MYO1D	O94832	525	_DTLFQDFK[GlyGly (K)]R_.3	1473.03	1637.93	1183.95	1308.4	1260.66	1481.57	1	1	1	1	1	1	0.0749645	0.0706166	0.113929	0.114672	0.111679	0.0749645	0.113176
DPYSL4	Q5T0Q6	319	_IISAK[GlyGly (K)]THNLLAEIHGVPR_.4	8762.94	9138.75	11450.2	8204.51	7736.41	9370.33	1	1	1	1	1	1	0.0296889	0.233535	0.135076	0.205846	0.0693126	0.135076	0.137579
MYO1D	O94832	325	_DIIDK[GlyGly (K)]QHTEQEASYGR_.3	756.07	400.006	517.313	776.091	551.386	953.302	1	1	1	1	1	1	0.435568	0.282949	0.377749	0.21231	0.398059	0.377749	0.305184
DDHD2	O94830	397	_LQLSEFFDIFEK[GlyGly (K)]EK_.3	1441.1	1164.04	1826.58	902.732	1944.18	1863.68	1	1	1	1	1	1	0.150405	0.478698	0.0298971	0.151476	0.379237	0.150405	0.265357
UBXN11	Q5T124;Q5T124-2;Q5T124-4;Q5T124-8	229;196;191;154	_TLEPIPLK[GlyGly (K)]LYR_.3	6553.98	8048.25	5027.33	9042.15	8363.71	8494.23	1	1	1	1	1	1	0.144718	0.403556	0.0109493	0.251219	0.0583736	0.144718	0.154796
TOMM70A	O94826	355	_VISLK[GlyGly (K)]EANVK_.3	8342.93	9902.73	8916.47	8711.08	9525.69	10669.8	1	1	1	1	1	1	0.1209	0.0164776	0.0801163	0.0662465	0.101114	0.0801163	0.08368
FLAD1	Q5T196;Q8NFF5;Q8NFF5-2;Q8NFF5-3	211;211;114;114	_ALGGEGWEK[GlyGly (K)]LSLVPSSAR_.3	9159.25	8046.23	11204.4	9164.02	8370.65	7739.13	1	1	1	1	1	1	0.0914855	0.141669	0.0554384	0.152702	0.0901707	0.0914855	0.121436
FLAD1	Q5T196;Q8NFF5;Q8NFF5-2;Q8NFF5-3	205;205;108;108	_LEAATK[GlyGly (K)]ALGGEGWEK_.3	4502.29	4338.68	3465.11	5289.95	4157.44	4881.89	1	1	1	1	1	1	0.0261713	0.294768	0.113341	0.13069	0.0986667	0.113341	0.114678
FLAD1	Q5T196;Q8NFF5;Q8NFF5-2;Q8NFF5-3	201;201;104;104	_PHPK[GlyGly (K)]LEAATK_.3	2493.35	2897.36	2564.29	2366.21	2292.35	1433.76	1	1	1	1	1	1	0.105988	0.0568143	0.32587	0.0575757	0.331884	0.105988	0.19473
TOMM70A	O94826	127	_AGK[GlyGly (K)]YEQAIQC[Carbamidomethyl (C)]YTEAISLC[Carbamidomethyl (C)]PTEK_.3	2409.05	2828.86	2466.7	2994.94	3316.88	3549.38	1	1	1	1	1	1	0.113348	0.136779	0.0478867	0.186135	0.12076	0.113348	0.153447
RHOBTB3	O94955	578	_SFVEK[GlyGly (K)]HR_.3	12502.9	10796.4	7746.02	5402.89	7428.99	8816.16	1	1	1	1	1	1	0.103576	0.252012	0.120759	0.308078	0.327195	0.120759	0.317636
RHOBTB3	O94955	106	_FSFHEVK[GlyGly (K)]DNYIPVIK_.4	2016.08	3252.52	1184.9	2485.86	2698.55	2545.52	1	1	1	1	1	1	0.331887	0.501212	0.0412686	0.385475	0.154439	0.331887	0.269957
RHOBTB3	O94955	100	_YNVNDK[GlyGly (K)]FSFHEVK_.4	2306.28	3451.23	2478.14	2256.79	3043.85	2917.81	1	1	1	1	1	1	0.281234	0.0661108	0.0298971	0.147892	0.208104	0.0661108	0.177998
NDUFB6	O95139	32	_EPVLPPQK[GlyGly (K)]M[Oxidation (M)]GPM[Oxidation (M)]EK_.3	24386.3	25367.7	25225.8	26110.3	20799.9	20206.4	1	1	1	1	1	1	0.0278968	0.024368	0.0204693	0.100155	0.134581	0.024368	0.117368
UCHL5	Q5LJA5;Q5LJA9	29;41	_GAQVEEIWSLEPENFEK[GlyGly (K)]LK_.3	9530.94	9693.4	15595	13219	11273.6	12960.1	1	1	1	1	1	1	0.0119509	0.116613	0.0984212	0.257317	0.164336	0.0984212	0.210826
UCHL5	Q5LJA5;Q5LJA9	116;128	_EFSQSFDAAM[Oxidation (M)]K[GlyGly (K)]GLALSNSDVIR_.3	7415.19	7889.99	9645.47	9844.11	9562.44	6905.43	1	1	1	1	1	1	0.0438721	0.0144132	0.228176	0.142474	0.182117	0.0438721	0.162296
UCHL5	Q5LJA5;Q5LJA9	46;58	_LK[GlyGly (K)]PVHGLIFLFK_.3	3596.08	4753.19	1969.99	3393.22	2758.37	3792.48	1	1	1	1	1	1	0.195993	0.37529	0.223247	0.293055	0.175653	0.223247	0.234354
UCHL5	Q5LJA5;Q5LJA9	116;128	_EFSQSFDAAMK[GlyGly (K)]GLALSNSDVIR_.3	3591.94	2684.58	3912.33	3016.15	2665.63	3324.92	1	1	1	1	1	1	0.204445	0.182925	0.155641	0.190982	0.106443	0.182925	0.148713
UCHL5	Q5LJA5;Q5LJA9	256;268	_M[Oxidation (M)]IYEQK[GlyGly (K)]IAELQR_.3	44102.5	53470.8	59012.1	50202	52716.1	42466.2	1	1	1	1	1	1	0.135782	0.114083	0.152292	0.144094	0.116013	0.135782	0.130054
NDUFB6	O95139	2	_TGYTPDEK[GlyGly (K)]LR_.3	5433.26	4997.85	5582.25	4998.28	7146.28	5054.84	1	1	1	1	1	1	0.059031	0.0780535	0.242416	0.156747	0.00653337	0.0780535	0.08164
NDUFB6	O95139	50	_FLENK[GlyGly (K)]SPWR_.3	6232.05	6063.55	4399.57	5191.09	8053.68	6748.9	1	1	1	1	1	1	0.019381	0.116715	0.124656	0.293341	0.130104	0.116715	0.211723
UCHL5	Q5LJA5;Q5LJA9	146;158	_QQM[Oxidation (M)]FEFDTK[GlyGly (K)]TSAK_.3	39183.4	37910.4	56779.5	39794.8	36905.6	32573.6	1	1	1	1	1	1	0.0233524	0.248721	0.0881754	0.245577	0.101894	0.0881754	0.173735
UCHL5	Q5LJA5;Q5LJA9	293;306	_NQM[Oxidation (M)]LIEEEVQK[GlyGly (K)]LK_.3	19829.4	28268.9	40314	30439.3	26382.4	29284	1	1	1	1	1	1	0.248142	0.197375	0.0737158	0.362716	0.0370247	0.197375	0.19987
UCHL5	Q5LJA5;Q5LJA9	183;195	_EGPIDLGAC[Carbamidomethyl (C)]NQDDWISAVRPVIEK[GlyGly (K)]R_.4	19679.1	23311.4	28089.9	23256	12642.7	14348	1	1	1	1	1	1	0.119489	0.133139	0.0893518	0.384052	0.254078	0.119489	0.319065
NDUFB6	O95139	94	_PYGIVEK[GlyGly (K)]K_.3	7274.6	7342.96	6792.79	6390.17	10197.1	8549.91	1	1	1	1	1	1	0.00661346	0.0431914	0.124256	0.227765	0.14572	0.0431914	0.186742
NDUFB6	O95139	22	_WLK[GlyGly (K)]DQELSPR_.3	24353.7	23061.8	20314.5	20324.1	24075.1	20191.1	1	1	1	1	1	1	0.03853	0.000334608	0.124085	0.0984492	0.076461	0.03853	0.0874551
CCNB2	O95067	386	_AVK[GlyGly (K)]DLASPLIGR_.3	8453.04	7969.44	7212.9	8984.32	7853.29	7837.94	1	1	1	1	1	1	0.0416453	0.154667	0.0013829	0.0791078	0.0759156	0.0416453	0.0775117
HIST2H2BF	Q5QNW6;Q5QNW6-2	2;2	_PDPAK[GlyGly (K)]SAPAPK_.3	35876.7	47893.2	37965.9	41282.1	46755.5	37659.6	1	1	1	1	1	1	0.202865	0.059179	0.152385	0.143611	0.122736	0.152385	0.133173
CCNB2	O95067	74	_PTASVK[GlyGly (K)]PVQM[Oxidation (M)]EK_.3	2148.36	2240.74	1494.05	2758.11	1785.13	2123.42	1	1	1	1	1	1	0.0297639	0.420408	0.122404	0.181197	0.142245	0.122404	0.161721
SPECC1	Q5M775;Q5M775-4	885;804	_LDLPDLPLSDILK[GlyGly (K)]GR_.3	7045.5	6039.93	5408.28	5854.36	4565.97	5134.96	1	1	1	1	1	1	0.108677	0.0560128	0.082949	0.22224	0.0842088	0.082949	0.153224
CCNB2	O95067	354	_VNENLTK[GlyGly (K)]FIAIK_.3	2121.64	2753.9	4053.39	2077.73	1913.04	2501.01	1	1	1	1	1	1	0.183396	0.455707	0.188377	0.43773	0.139776	0.188377	0.288753
CCNB2	O95067	58	_VPVQPTK[GlyGly (K)]TTNVNK_.3	2444.62	2518.63	2991.76	3027.74	1943.98	2752.93	1	1	1	1	1	1	0.021086	0.00845442	0.243571	0.213022	0.0921135	0.021086	0.152568
WDR45B	Q5MNZ6	200	_IATASEK[GlyGly (K)]GTLIR_.3	6025.64	3907.66	7322.04	5361.55	5258.51	6855.5	1	1	1	1	1	1	0.301539	0.218593	0.186436	0.168172	0.274231	0.218593	0.221202
DNTTIP2	Q5QJE6	659	_NDLK[GlyGly (K)]ALK_.2	3300	3997.77	3417.98	3372.03	3695.15	3734.08	1	1	1	1	1	1	0.135219	0.00957096	0.00741207	0.0584401	0.0848776	0.00957096	0.0716589
DNTTIP2	Q5QJE6	153	_IVLPTEK[GlyGly (K)]TTGAR_.3	11534.5	10526.6	13180.7	12177.2	11746.4	13811.1	1	1	1	1	1	1	0.0646086	0.0559624	0.114245	0.0736827	0.134921	0.0646086	0.104302
CCNB2	O95067	368	_YASSK[GlyGly (K)]LLK_.2	753.792	1365.13	1544.78	1691.9	742.318	1274.76	1	1	1	1	1	1	0.408022	0.0642843	0.373304	0.453838	0.151983	0.373304	0.302911
CCNB2	O95067	373	_LLK[GlyGly (K)]ISM[Oxidation (M)]IPQLNSK_.3	2910.7	3577.53	2471.37	4667.62	2472.05	3405.51	1	1	1	1	1	1	0.145347	0.43507	0.224602	0.0968092	0.176242	0.224602	0.136526
CCNB2	O95067	361	_FIAIK[GlyGly (K)]NK_.2	3742.24	3184.26	3042.34	3573.74	2880.52	3934.06	1	1	1	1	1	1	0.113925	0.113588	0.218638	0.142162	0.105217	0.113925	0.123689
HIST2H2BF	Q5QNW6;Q5QNW6-2	118;118	_AVTK[GlyGly (K)]YTSSK_.3	17362600	12356300	16390000	16291100	13622100	13593200	1	1	1	1	1	1	0.238227	0.00428352	0.00150306	0.122896	0.1429	0.00428352	0.132898
UCHL5	Q5LJA5;Q5LJA9	307;320	_YK[GlyGly (K)]IENIR_.2	9151.31	9290.38	6613.57	8654.22	7830.94	6697.45	1	1	1	1	1	1	0.0106648	0.18902	0.110335	0.16137	0.164518	0.110335	0.162944
UCHL5	Q5LJA5;Q5LJA9	328;341	_TLAEHQQLIPLVEK[GlyGly (K)]AK_.3	20042	19149	13493.7	15617.2	23043.7	20476.8	1	1	1	1	1	1	0.0322238	0.103158	0.0834138	0.258938	0.1364	0.0834138	0.197669
PCID2	Q5JVF3;Q5JVF3-2;Q5JVF3-3;Q5JVF3-4	21;19;21;21	_DGASC[Carbamidomethyl (C)]AELVSFK[GlyGly (K)]HPHVANPR_.4	2337.49	1058.19	790.465	1658.56	1186.7	1788.58	1	1	1	1	1	1	0.532796	0.501288	0.286082	0.558743	0.259438	0.501288	0.409091
SNUPN	O95149	224	_LNPFK[GlyGly (K)]FVGLK_.3	4220.56	4645.35	5489.76	6029.38	3904.95	5569.82	1	1	1	1	1	1	0.0677584	0.0662492	0.248501	0.184835	0.130181	0.0677584	0.157508
DUSP14	O95147	76	_VPLADM[Oxidation (M)]PHAPIGLYFDTVADK[GlyGly (K)]IHSVSR_.5	2452.28	2451.74	2198.65	2084.32	1830.09	2287.74	1	1	1	1	1	1	0.000157144	0.0377514	0.157173	0.144819	0.0809192	0.0377514	0.112869
DOPEY1	Q5JWR5;Q5TA12	401;392	_DHAQLSSK[GlyGly (K)]LR_.3	3588.15	2850.67	2754.35	2283.44	1705.43	2004.42	1	1	1	1	1	1	0.16198	0.132196	0.113978	0.35167	0.181224	0.132196	0.266447
MFN2	O95140	356	_TK[GlyGly (K)]FEQHTVR_.3	11383	15228.2	10280.4	10788.7	8837.58	7198.4	1	1	1	1	1	1	0.204346	0.0341167	0.144559	0.125554	0.3633	0.144559	0.244427
DOPEY1	Q5JWR5;Q5TA12	388;379	_AELDLQTEPPFSK[GlyGly (K)]DHAQLSSK_.4	2852.62	3021.83	2585.85	2866.79	2739.44	3408.03	1	1	1	1	1	1	0.0407339	0.0728649	0.153809	0.0491179	0.0899443	0.0728649	0.0695311
MFN2	O95140	301	_IFFVSAK[GlyGly (K)]EVLNAR_.3	28727.5	27376.3	26016.2	32667.3	36536.7	27698.6	1	1	1	1	1	1	0.0340594	0.160287	0.194582	0.179521	0.101415	0.160287	0.140468
MFN2	O95140	461	_VYK[GlyGly (K)]NELHR_.3	6018.76	13151.3	7481.16	7459.17	9091.02	7532.13	1	1	1	1	1	1	0.526182	0.00208191	0.132622	0.204071	0.348102	0.132622	0.276087
MFN2	O95140	419	_IK[GlyGly (K)]QITEEVER_.3	8268.86	8672.89	11247.6	10096.2	10068	10558.2	1	1	1	1	1	1	0.0337267	0.0762939	0.033608	0.152116	0.100518	0.0337267	0.126317
MFN2	O95140	441	_LSVLVDDYQM[Oxidation (M)]DFHPSPVVLK[GlyGly (K)]VYK_.4	21151.3	21297.8	20534	17309.3	24101	21054	1	1	1	1	1	1	0.00488157	0.120506	0.0954303	0.086934	0.112419	0.0954303	0.0996763
CPNE1	Q5JX45	125	_GTITDFLGK[GlyGly (K)]SDPFLEFFR_.3	22267.7	17261.3	23717.5	17252.1	24223.1	20948.6	1	1	1	1	1	1	0.179112	0.223176	0.102516	0.0433694	0.115297	0.179112	0.0793331
ZNFX1	Q5JXR6;Q9P2E3	535;535	_NIVEC[Carbamidomethyl (C)]NSHVK[GlyGly (K)]EPR_.3	1701.9	2966.32	3024.61	3461.23	3166.29	2533.25	1	1	1	1	1	1	0.38305	0.0952033	0.157075	0.306993	0.155455	0.157075	0.231224
MFN2	O95140	365	_AK[GlyGly (K)]QIAEAVR_.3	22473.5	26462.6	21204.3	18810.8	27627.9	25044	1	1	1	1	1	1	0.115283	0.0845921	0.0693749	0.14313	0.173665	0.0845921	0.158398
CRNKL1	Q5JY65;Q9BZJ0;Q9BZJ0-2;Q9BZJ0-3	455;467;306;455	_GIEDIIVSK[GlyGly (K)]R_.3	10664.2	8872.55	13451.6	10702.4	10173	9780.96	1	1	1	1	1	1	0.129696	0.160967	0.0277884	0.154706	0.0935006	0.129696	0.124103
MFN2	O95140	407	_QLELLAQDYK[GlyGly (K)]LR_.3	2888.81	2730.53	1946.1	1862.3	2555.94	2985.45	1	1	1	1	1	1	0.0398345	0.0311193	0.109614	0.194059	0.233096	0.0398345	0.213578
MFN2	O95140	345	_FEEC[Carbamidomethyl (C)]ISQSAVK[GlyGly (K)]TK_.3	2639.6	2404.9	1778.97	2314.55	3383.53	2671.4	1	1	1	1	1	1	0.0657992	0.185029	0.166329	0.308758	0.0753077	0.166329	0.192033
MFN2	O95140	20	_HM[Oxidation (M)]AEVNASPLK[GlyGly (K)]HFVTAK_.4	3990.66	5431.4	5691.92	4231.57	6059.7	3486.07	1	1	1	1	1	1	0.216249	0.208117	0.381286	0.210354	0.223925	0.216249	0.21714
MFN2	O95140	314	_IQK[GlyGly (K)]AQGM[Oxidation (M)]PEGGGALAEGFQVR_.3	6912.85	9169.8	10350	6958.57	5578.54	5531.85	1	1	1	1	1	1	0.198463	0.277097	0.00594261	0.323325	0.253878	0.198463	0.288601
MFN2	O95140	136	_VEGTDGHEAFLLTEGSEEK[GlyGly (K)]R_.3	1609.7	2722.9	1168.13	2129.27	1827.43	1575.04	1	1	1	1	1	1	0.363361	0.412221	0.104906	0.218831	0.267943	0.363361	0.243387
MFN2	O95140	721	_IEVLDSLQSK[GlyGly (K)]AK_.3	15655.7	13102.8	20066.8	13360	12376.1	15065.2	1	1	1	1	1	1	0.125539	0.283748	0.138581	0.240705	0.0770438	0.138581	0.158875
MFN2	O95140	63	_NAELDPVTTEEQVLDVK[GlyGly (K)]GYLSK_.3	18886.9	14480	12172.3	18103.4	14929.8	16956.7	1	1	1	1	1	1	0.186777	0.277044	0.0898984	0.220166	0.112145	0.186777	0.166156
NDUFB6	O95139	88	_YHVSEK[GlyGly (K)]PYGIVEK_.3	4468.31	3764.75	3766.73	3960.16	4253.97	4329.71	1	1	1	1	1	1	0.120853	0.0354014	0.0124782	0.0863623	0.0714047	0.0354014	0.0788835
UCHL5	Q5LJA5;Q5LJA9	155;167	_TSAK[GlyGly (K)]EEDAFHFVSYVPVNGR_.4	56353.3	55736.9	90295.1	65164.3	39876.8	51596.9	1	1	1	1	1	1	0.0077768	0.228615	0.181197	0.413484	0.120928	0.181197	0.267206
HIST2H2BF	Q5QNW6;Q5QNW6-2	110;110	_HAVSEGTK[GlyGly (K)]AVTK_.3	232902	282742	134313	404472	492094	723133	1	1	1	1	1	1	0.136691	0.709118	0.26887	0.645171	0.483744	0.26887	0.564457
HIST2H2BF	Q5QNW6;Q5QNW6-2	35;35	_K[GlyGly (K)]ESYSVYVYK_.3	29952.4	28709.7	24805	23771.9	23035.9	29236.8	1	1	1	1	1	1	0.0299586	0.0300763	0.167761	0.138564	0.110668	0.0300763	0.124616
RHOBTB3	O94955	113	_DNYIPVIK[GlyGly (K)]R_.3	17581.2	16085.7	21825.6	20769	19824.3	19062.4	1	1	1	1	1	1	0.0628183	0.035078	0.0277062	0.107546	0.127163	0.035078	0.117355
NUP188	Q5SRE5	625	_NPAK[GlyGly (K)]VWTDLR_.3	7542.05	5350.69	6309.45	7570.15	7820.41	7475.02	1	1	1	1	1	1	0.240372	0.128455	0.0319352	0.111315	0.184574	0.128455	0.147944
EXOSC6	Q5RKV6	51	_GSAYLEAGGTK[GlyGly (K)]VLC[Carbamidomethyl (C)]AVSGPR_.3	1909.71	1735.17	3104.66	1464.45	1569.78	1132.08	1	1	1	1	1	1	0.0677233	0.507672	0.229103	0.367316	0.209205	0.229103	0.28826
AP2A2	O94973;O94973-2	33;33	_INK[GlyGly (K)]ELANIR_.3	3341.24	2980.69	1771.45	2904.13	2853.31	2824.57	1	1	1	1	1	1	0.0806561	0.3426	0.0071585	0.302563	0.0268884	0.0806561	0.164726
NPDC1	Q5SPY9;Q9NQX5	293;215	_LTQK[GlyGly (K)]ADYATAK_.3	18738.1	12557.2	20405.3	11425.8	12269.1	22928.2	1	1	1	1	1	1	0.279313	0.398948	0.428277	0.250782	0.405421	0.398948	0.328101
NPDC1	Q5SPY9;Q9NQX5	297;219	_ADYATAK[GlyGly (K)]APGSPAAPR_.3	2087.87	2277.45	1885.93	1729.17	2022.05	2104.4	1	1	1	1	1	1	0.0614167	0.061323	0.028223	0.0515312	0.137596	0.061323	0.0945635
HIATL1	Q5SR56	238	_QADPFASLK[GlyGly (K)]K_.3	6972.81	6493.3	5261.06	6267.2	6414.81	8062.44	1	1	1	1	1	1	0.0503584	0.123427	0.16095	0.140437	0.140869	0.123427	0.140653
TRIM37	O94972;O94972-2;O94972-3	345;223;311	_VEM[Oxidation (M)]VHQSC[Carbamidomethyl (C)]NDPTK[GlyGly (K)]NIIR_.4	974.711	1185.12	1434.02	1080.99	641.131	1428.09	1	1	1	1	1	1	0.137772	0.198512	0.53785	0.391593	0.144648	0.198512	0.268121
NUP188	Q5SRE5	858	_YIYHK[GlyGly (K)]HDPALPR_.4	16424.4	18781.9	18240	17162.7	21543	20441	1	1	1	1	1	1	0.0946966	0.043034	0.0371188	0.138506	0.0872122	0.043034	0.112859
NUP188	Q5SRE5	106	_DSVK[GlyGly (K)]TVLQDER_.3	18118.2	20806.3	24861.3	22682.9	23542	20993.8	1	1	1	1	1	1	0.0976618	0.064798	0.0809152	0.161167	0.0480871	0.0809152	0.104627
NUP188	Q5SRE5	168	_ELVSK[GlyGly (K)]YR_.2	19877.2	16691.3	17336.5	19308	15047.3	15509.6	1	1	1	1	1	1	0.123208	0.0760836	0.0213935	0.138689	0.113214	0.0760836	0.125951
NUP188	Q5SRE5	66	_DVASPLK[GlyGly (K)]ELGLR_.3	13584.6	14977.1	11912.4	16735.1	14209.3	9295.89	1	1	1	1	1	1	0.06895	0.238074	0.295619	0.0897261	0.284445	0.238074	0.187086
NUP188	Q5SRE5	1722	_STSLSK[GlyGly (K)]ASPESQEPLIQLVQAFVR_.3	5028.35	7023.54	6141.61	8094.36	6226.61	8724.19	1	1	1	1	1	1	0.234123	0.193988	0.236249	0.115304	0.108187	0.234123	0.111745
NUP188	Q5SRE5	464	_VYSFLDK[GlyGly (K)]M[Oxidation (M)]SFYNELYK_.3	1586.11	727.704	1546.46	1044.9	1312.82	1077.73	1	1	1	1	1	1	0.524663	0.273723	0.139077	0.0996604	0.203457	0.273723	0.151559
TRIM37	O94972;O94972-2;O94972-3	231;109;197	_SC[Carbamidomethyl (C)]SK[GlyGly (K)]SELISK_.3	2066.34	2523.15	2113.19	1962.57	2255.43	1833.8	1	1	1	1	1	1	0.14076	0.0522618	0.145817	0.0459087	0.173994	0.14076	0.109951
NUP188	Q5SRE5	471	_M[Oxidation (M)]SFYNELYK[GlyGly (K)]HK_.3	23725.3	18746.5	27975.9	21923.5	25060.1	23185.6	1	1	1	1	1	1	0.165783	0.171534	0.0549447	0.0849557	0.107463	0.165783	0.0962092
NUP188	Q5SRE5	565	_VK[GlyGly (K)]PIIDLVHK_.3	18545.7	23588.5	14331.8	18892	25053.9	24970.9	1	1	1	1	1	1	0.169259	0.194109	0.00234411	0.279733	0.141723	0.169259	0.210728
NUP188	Q5SRE5	798	_SDGAEGQGQGQLLIK[GlyGly (K)]TVK_.3	11126.3	10989.4	9749.29	10953.5	9761.62	11166.6	1	1	1	1	1	1	0.0087545	0.0822589	0.0949391	0.0775023	0.0103369	0.0822589	0.0439196
TRIM37	O94972;O94972-2;O94972-3	668;546;634	_VPSDLK[GlyGly (K)]M[Oxidation (M)]LK_.3	1221.1	1550.61	1003.59	1130.15	1729.89	1924.71	1	1	1	1	1	1	0.16813	0.0838834	0.0753922	0.28278	0.258937	0.0838834	0.270858
NUP188	Q5SRE5	238	_M[Oxidation (M)]FK[GlyGly (K)]EQGFGSR_.3	5796.22	5981.48	6359.61	5266.53	5727.18	5700.27	1	1	1	1	1	1	0.0222455	0.132964	0.00332981	0.0581999	0.0637547	0.0222455	0.0609773
NUP188	Q5SRE5	1053	_GSLDQSLK[GlyGly (K)]DTLK_.3	2717.89	3332.36	4388.18	4684.64	3990.71	4950.33	1	1	1	1	1	1	0.14363	0.0462103	0.151785	0.23589	0.200736	0.14363	0.218313
TRIM37	O94972;O94972-2;O94972-3	690;568;656	_TDVK[GlyGly (K)]NTLSEIK_.2	1270	1552.07	2656.2	1835.72	2254.59	1763.94	1	1	1	1	1	1	0.141353	0.258317	0.172669	0.34619	0.0858825	0.172669	0.216036
RHOBTB3	O94955	380	_C[Carbamidomethyl (C)]ILK[GlyGly (K)]TPGK_.3	5060.9	5666.44	2541.75	4526.58	5108.91	3766.93	1	1	1	1	1	1	0.0798296	0.397119	0.213822	0.346571	0.205461	0.213822	0.276016
PLEKHA1	Q5RGS4;Q9HB21;Q9HB21-2	225;225;225	_SELEK[GlyGly (K)]EPLR_.3	1164.84	500.283	1487.15	1791.33	2120.33	1702.18	1	1	1	1	1	1	0.564418	0.13121	0.154703	0.305573	0.541613	0.154703	0.423593
TTC38	Q5R3I4	9	_DC[Carbamidomethyl (C)]QAWK[GlyGly (K)]DAR_.3	3491.55	3804.32	4349.54	4017.53	3814.77	3234.22	1	1	1	1	1	1	0.0606263	0.0561179	0.116475	0.111529	0.109889	0.0606263	0.110709
TTC38	Q5R3I4	416	_DVFNQLLIHAALNC[Carbamidomethyl (C)]TSSVHK[GlyGly (K)]NVAR_.5	9551.8	8998.88	6505.9	8929.89	10377.9	9312.85	1	1	1	1	1	1	0.0421517	0.222084	0.0764933	0.231427	0.0224793	0.0764933	0.126953
HIST2H2BF	Q5QNW6;Q5QNW6-2	101;101	_LLLPGELAK[GlyGly (K)]HAVSEGTK_.4	778740	883148	523925	780022	701016	850659	1	1	1	1	1	1	0.0888479	0.277754	0.136387	0.195535	0.0629228	0.136387	0.129229
CCNB2	O95067	53	_AQNTK[GlyGly (K)]VPVQPTK_.3	6750.62	5697.68	7771.47	7573.68	5037.93	5680.17	1	1	1	1	1	1	0.119621	0.0182283	0.0847408	0.211853	0.17226	0.0847408	0.192057
HIST2H2BF	Q5QNW6;Q5QNW6-2	45;45	_VLK[GlyGly (K)]QVHPDTGISSK_.3	171604	181362	148745	132616	142654	116157	1	1	1	1	1	1	0.039099	0.0810708	0.144789	0.0988945	0.2365	0.0810708	0.167697
HIST2H2BF	Q5QNW6;Q5QNW6-2	36;36	_ESYSVYVYK[GlyGly (K)]VLK_.3	66228.2	62029.4	87063	57835.3	58425.1	44141.9	1	1	1	1	1	1	0.0462976	0.285263	0.19694	0.209784	0.171116	0.19694	0.19045
CCNB2	O95067	273	_ASK[GlyGly (K)]AGEVDVEQHTLAK_.3	1552.75	1647.3	2576.84	3060.53	2818.21	2481.14	1	1	1	1	1	1	0.0417832	0.121341	0.0899518	0.290104	0.296464	0.0899518	0.293284
CCNB2	O95067	376	_ISM[Oxidation (M)]IPQLNSK[GlyGly (K)]AVK_.3	12200	12966.1	11830.6	15947.9	14163.2	11158.8	1	1	1	1	1	1	0.0430503	0.209616	0.167796	0.0984802	0.181056	0.167796	0.139768
HIST2H2BF	Q5QNW6;Q5QNW6-2	48;48	_QVHPDTGISSK[GlyGly (K)]AM[Oxidation (M)]GIM[Oxidation (M)]NSFVNDIFER_.4	15162.3	16044.9	13566.3	12764.9	9729.19	12716.5	1	1	1	1	1	1	0.0399966	0.0430403	0.188218	0.217839	0.13783	0.0430403	0.177835
CCNB2	O95067	248	_EM[Oxidation (M)]ETLILK[GlyGly (K)]ELK_.3	17722.2	17896.7	31504.1	19152.9	16737.2	16406	1	1	1	1	1	1	0.00692757	0.344815	0.0141288	0.375483	0.0771719	0.0141288	0.226327
DCAF10	Q5QP82;Q5QP82-2	497;460	_LLGFDK[GlyGly (K)]QC[Carbamidomethyl (C)]SELVDC[Carbamidomethyl (C)]LPK_.3	12361	14069.2	12191	12874.4	14816.1	13749.2	1	1	1	1	1	1	0.0914027	0.0385547	0.0528188	0.111943	0.0456006	0.0528188	0.0787716
DCAF10	Q5QP82;Q5QP82-2	552;515	_VSLYQPK[GlyGly (K)]F_.2	8359.72	9198.96	4335.13	7881.05	7164.27	8511.34	1	1	1	1	1	1	0.0675944	0.410496	0.121529	0.312222	0.0772716	0.121529	0.194747
DCAF10	Q5QP82;Q5QP82-2	123;123	_LFGWLK[GlyGly (K)]ER_.3	5566.29	4400.31	6162.12	2823.42	3716.87	3794.45	1	1	1	1	1	1	0.165447	0.52547	0.0146063	0.247659	0.216586	0.165447	0.232122
SLITRK5	O94991;O94991-2	930;689	_NEYLELK[GlyGly (K)]AK_.3	310.652	632.351	1.09433	110.052	487.115	348.007	1	1	1	1	1	1	0.48245	1.38637	0.235569	0.923923	0.719434	0.48245	0.821678
DCAF10	Q5QP82;Q5QP82-2	473;436	_GYIK[GlyGly (K)]ELC[Carbamidomethyl (C)]FSPDGR_.3	20616.9	18577.2	26076	18695.1	18319.6	20020.7	1	1	1	1	1	1	0.0735996	0.233146	0.0627467	0.183849	0.0419701	0.0735996	0.11291
DCAF10	Q5QP82;Q5QP82-2	202;202	_HIK[GlyGly (K)]TLSEAHEDC[Carbamidomethyl (C)]VNNIR_.4	8309.51	6208.61	6621.89	6082.15	5143.59	6093.21	1	1	1	1	1	1	0.204649	0.0600839	0.119515	0.236729	0.011429	0.119515	0.124079
PSMF1	Q5QPM7;Q5QPM9;Q92530	123;123;123	_TYK[GlyGly (K)]NSEELR_.3	6705.91	5384.34	7374.01	7518.83	8461.66	3075.37	1	1	1	1	1	1	0.154587	0.0137527	0.660253	0.11794	0.417241	0.154587	0.267591
PSMF1	Q5QPM7;Q5QPM9;Q92530	134;134;134	_IVSGIITPIHEQWEK[GlyGly (K)]ANVSSPHR_.5	19524.5	19554.6	9059.75	17350.1	18794.9	18115.8	1	1	1	1	1	1	0.00108926	0.443936	0.0260191	0.369948	0.061028	0.0260191	0.215488
PSMF1	Q5QPM7;Q5QPM9;Q92530	69;69;69	_YEYK[GlyGly (K)]DGSR_.3	7428.02	8462.96	6940.15	11467.3	5258.23	13603.3	1	1	1	1	1	1	0.0921043	0.347813	0.625702	0.174001	0.231024	0.347813	0.202513
TTC38	Q5R3I4	46	_SLGGIEGC[Carbamidomethyl (C)]LSK[GlyGly (K)]LK_.3	21571.1	27741.3	22164.9	23196	21523	21244.9	1	1	1	1	1	1	0.176952	0.0321462	0.00919757	0.0164355	0.138541	0.0321462	0.0774884
TTC38	Q5R3I4	88	_ELDLAVK[GlyGly (K)]TM[Oxidation (M)]VEISR_.3	9406.13	9586.74	13051.2	7615.99	10543.7	9383.26	1	1	1	1	1	1	0.0134487	0.371919	0.082354	0.169535	0.122304	0.082354	0.14592
TTC38	Q5R3I4	18	_LPLSTTSNEAC[Carbamidomethyl (C)]K[GlyGly (K)]LFDATLTQYVK_.3	2696.82	2170.73	1369.75	3341.48	2989.94	2340.13	1	1	1	1	1	1	0.15285	0.591873	0.172413	0.367037	0.241734	0.172413	0.304385
TTC38	Q5R3I4	184	_GIYSFGLM[Oxidation (M)]ETNFYDQAEK[GlyGly (K)]LAK_.3	1836.26	1840.04	3202.05	2612.35	3805.21	1497.73	1	1	1	1	1	1	0.00145454	0.143429	0.615369	0.342213	0.287877	0.143429	0.315045
TTC38	Q5R3I4	446	_DALK[GlyGly (K)]PNSPLTER_.3	21307.9	21215.7	26578.7	26085.1	22019.2	26799.4	1	1	1	1	1	1	0.0030666	0.0132536	0.138476	0.122734	0.12302	0.0132536	0.122877
OFD1	O75665	544	_LQLK[GlyGly (K)]QTQTALENEVYC[Carbamidomethyl (C)]NPK_.3	3330.13	3793.78	2757.43	4682.52	4251.18	3338.82	1	1	1	1	1	1	0.0920417	0.365928	0.169996	0.218676	0.173528	0.169996	0.196102
OFD1	O75665	193	_FESLEIK[GlyGly (K)]LNEYK_.3	6151.69	5709.3	9453.26	6251.26	6277.79	5972.79	1	1	1	1	1	1	0.0527466	0.288344	0.0352096	0.256479	0.045337	0.0527466	0.150908
PGLS	O95336	247	_LLTVPFEK[GlyGly (K)]HSTL_.3	6163.3	6380.02	2940.92	5366.21	5698.44	4256.07	1	1	1	1	1	1	0.024435	0.412883	0.204914	0.353009	0.19916	0.204914	0.276085
PRPF8	Q6P2Q9	450	_LLK[GlyGly (K)]YYVLNALK_.3	5667.29	5767.56	3855.91	6322.78	5550.14	5859.04	1	1	1	1	1	1	0.0124011	0.342744	0.03829	0.201749	0.0497535	0.03829	0.125751
PRPF8	Q6P2Q9	87	_VYLGALK[GlyGly (K)]YM[Oxidation (M)]PHAVLK_.4	1520.66	2090.6	1812.4	2576.44	1594.93	2341.63	1	1	1	1	1	1	0.223194	0.246196	0.268252	0.0922957	0.103998	0.246196	0.0981468
N4BP1	O75113	396	_EFSAGTVYPETNK[GlyGly (K)]TK_.3	1538.48	1257.25	2185.85	1588.43	1732.26	1975.77	1	1	1	1	1	1	0.142257	0.223849	0.092874	0.182675	0.223766	0.142257	0.20322
N4BP1	O75113	442	_FSQLPFK[GlyGly (K)]VEAK_.3	2369.79	2985.47	1326.7	2675.44	3197.13	2828.81	1	1	1	1	1	1	0.16259	0.476597	0.0864404	0.407893	0.0547788	0.16259	0.231336
N4BP1	O75113	602	_IPYK[GlyGly (K)]LELK_.3	1494.41	1133.66	1662.71	2356.18	6959.81	4741.96	1	1	1	1	1	1	0.194128	0.244024	0.268038	0.921625	0.668798	0.244024	0.795211
N4BP1	O75113	5	_AVLDEFTAPAEK[GlyGly (K)]AELLEQSR_.3	7541.53	7096.21	8732.49	9576	7575.59	7909.06	1	1	1	1	1	1	0.0430245	0.065156	0.0304563	0.0852823	0.154285	0.0430245	0.119784
FZD7	O75084	564	_LSHSSK[GlyGly (K)]GETAV_.3	3681.84	7975.08	5213.98	1959.4	6573.55	3778.15	1	1	1	1	1	1	0.520854	0.641633	0.381898	0.280564	0.674967	0.520854	0.477765
PRPF8	Q6P2Q9	834	_HDTK[GlyGly (K)]LLILALER_.3	84816.6	55102.3	92357.9	81519.2	81433.9	70527.4	1	1	1	1	1	1	0.300333	0.0881557	0.1015	0.0648746	0.192185	0.1015	0.12853
WDR1	O75083	485	_LLEAK[GlyGly (K)]GPVTDVAYSHDGAFLAVC[Carbamidomethyl (C)]DASK_.4	5783.07	4080.04	3684.41	4954.42	6267.96	5793.08	1	1	1	1	1	1	0.244188	0.207906	0.0556827	0.261806	0.173309	0.207906	0.217557
PRPF8	Q6P2Q9	1142	_LM[Oxidation (M)]K[GlyGly (K)]HDVNLGR_.3	27434.4	29609.2	27967.7	30814.7	19680.4	31727.4	1	1	1	1	1	1	0.0539161	0.0684948	0.33141	0.185332	0.0345898	0.0684948	0.109961
PRPF8	Q6P2Q9	2099	_ETGYTYILPK[GlyGly (K)]NVLK_.3	22563.2	19091.4	27841.9	22497.6	22863.4	21992.5	1	1	1	1	1	1	0.117871	0.150139	0.0274596	0.121393	0.0867318	0.117871	0.104063
PRPF8	Q6P2Q9	1428	_HTLAYDK[GlyGly (K)]GWR_.3	10896.3	13990.7	12255.1	14690.4	13274.8	16389.8	1	1	1	1	1	1	0.175839	0.127811	0.148502	0.0982745	0.0821218	0.148502	0.0901981
WDR1	O75083	568	_VK[GlyGly (K)]IQDAHR_.3	5509.88	1	9131.19	7647.82	9112.28	13702.1	1	1	1	1	1	1	1.4137	0.125026	0.284512	0.263372	0.96473	0.284512	0.614051
PRPF8	Q6P2Q9	2113	_K[GlyGly (K)]FIC[Carbamidomethyl (C)]ISDLR_.3	3657.25	4500.22	4251.78	3534.97	4143.56	2945.85	1	1	1	1	1	1	0.146142	0.130186	0.238921	0.0788228	0.214387	0.146142	0.146605
PRPF8	Q6P2Q9	2087	_TNHIYVSSDDIK[GlyGly (K)]ETGYTYILPK_.4	2523.58	2951.53	3232.43	3189.22	2884.16	2299.09	1	1	1	1	1	1	0.110541	0.00951563	0.159633	0.123069	0.163827	0.110541	0.143448
PRPF8	Q6P2Q9	1866	_K[GlyGly (K)]GM[Oxidation (M)]LDPLEVHLLDFPNIVIK_.4	3882.77	2996.73	3517.83	3758.16	3004.11	2164.52	1	1	1	1	1	1	0.182143	0.0467119	0.229725	0.127277	0.268095	0.182143	0.197686
PRPF8	Q6P2Q9	2046	_TVNK[GlyGly (K)]HGDEIITSTTSNYETQTFSSK_.4	3207.63	2242.4	1919.51	2897.08	2867.19	2663.88	1	1	1	1	1	1	0.250466	0.287027	0.0519837	0.250486	0.127569	0.250466	0.189028
PRPF8	Q6P2Q9	2024	_QQIAEIEK[GlyGly (K)]QTK_.3	1813.02	2374.1	2190.88	2857.77	2797.97	2184.3	1	1	1	1	1	1	0.189507	0.186808	0.17419	0.219162	0.140473	0.186808	0.179818
WDR1	O75083	220	_TGEK[GlyGly (K)]VC[Carbamidomethyl (C)]ALGGSK_.3	8250.79	7948.84	8372.07	8582.9	7107.98	7709.74	1	1	1	1	1	1	0.0263601	0.0175853	0.0574324	0.0881705	0.0558407	0.0263601	0.0720056
WDR1	O75083	471	_LYSILGTTLK[GlyGly (K)]DEGK_.3	31774.2	23163.9	19839.8	24348	30271.3	29652.7	1	1	1	1	1	1	0.221646	0.144282	0.0146006	0.23814	0.134346	0.144282	0.186243
PRPF8	Q6P2Q9	1833	_LGQLAK[GlyGly (K)]WK_.3	1506.87	1504.02	1522.56	961.123	1636.88	1280.44	1	1	1	1	1	1	0.00133903	0.319683	0.172789	0.0456228	0.21854	0.172789	0.132081
WDR1	O75083	148	_VINSVDIK[GlyGly (K)]QSR_.3	19943.3	18555.7	23148.1	17504.2	17623	17042	1	1	1	1	1	1	0.0509691	0.19634	0.0237024	0.137085	0.0438261	0.0509691	0.0904555
WDR1	O75083	307	_NNPSK[GlyGly (K)]PLHVIK_.3	1673.76	1991.12	1967.1	1949.64	1412.28	1894.21	1	1	1	1	1	1	0.122464	0.00630354	0.206123	0.164785	0.0250007	0.122464	0.0948928
WDR1	O75083	66	_YAPSGFYIASGDVSGK[GlyGly (K)]LR_.3	4387.08	3480.95	4712.18	5223.09	4326.43	3694.09	1	1	1	1	1	1	0.162869	0.0727241	0.111498	0.0463516	0.229944	0.111498	0.138148
WDR1	O75083	18	_GVSK[GlyGly (K)]IIGGDPK_.2	1772.06	1671.54	1744.84	1364.75	834.577	1488.06	1	1	1	1	1	1	0.04128	0.172861	0.397896	0.367856	0.102362	0.172861	0.235109
WDR1	O75083	204	_FATASADGQIYIYDGK[GlyGly (K)]TGEK_.3	7149.1	7501.37	6231.97	8672.77	6932.96	6233.39	1	1	1	1	1	1	0.0340044	0.231592	0.075142	0.0708058	0.16334	0.075142	0.117073
N4BP1	O75113	606	_LELK[GlyGly (K)]NEPGR_.3	16681.6	16501.7	17283.8	16704.3	17091.6	17764.3	1	1	1	1	1	1	0.00766455	0.024113	0.0272938	0.018075	0.0399119	0.024113	0.0289934
N4BP1	O75113	707	_FLLHLADK[GlyGly (K)]TGGIIVTNDNFR_.4	5873.53	4320.43	5918.31	4263.48	5971.65	4208.4	1	1	1	1	1	1	0.215462	0.229851	0.24495	0.0082959	0.0131367	0.229851	0.0107163
PRPF8	Q6P2Q9	285	_DINLQDEDWNEFNDINK[GlyGly (K)]IIIR_.3	12614	9871.3	13615.3	13902.7	11882.5	7941.3	1	1	1	1	1	1	0.172503	0.0147725	0.281159	0.0684758	0.28773	0.172503	0.178103
PRPF8	Q6P2Q9	1492	_GTYFPTWEGLFWEK[GlyGly (K)]ASGFEESM[Oxidation (M)]K_.3	5125.79	7247.4	8010.06	6357.54	7604.73	7528.02	1	1	1	1	1	1	0.242493	0.162659	0.00716916	0.225852	0.0867502	0.162659	0.156301
PRPF8	Q6P2Q9	667	_GVAK[GlyGly (K)]TVTK_.2	16862.1	7122.89	7232.85	16812.8	7138.85	14494.1	1	1	1	1	1	1	0.574249	0.563433	0.480837	0.536611	0.394986	0.563433	0.465798
PRPF8	Q6P2Q9	1650	_DVM[Oxidation (M)]DSTTTQK[GlyGly (K)]YWIDIQLR_.3	11711.1	9914.03	14280.8	11873.6	11923.9	9113.13	1	1	1	1	1	1	0.11752	0.130163	0.188952	0.112843	0.137877	0.130163	0.12536
PRPF8	Q6P2Q9	2288	_HDPNM[Oxidation (M)]K[GlyGly (K)]YELQLANPK_.3	8342.57	9131.14	9008.28	5110.72	4233.72	4917.52	1	1	1	1	1	1	0.0638218	0.390395	0.105673	0.359414	0.372495	0.105673	0.365954
PRPF8	Q6P2Q9	2032	_QTK[GlyGly (K)]EQSQLTATQTR_.3	16674.1	11066.1	13344.8	9755.41	8135.28	8471.94	1	1	1	1	1	1	0.285897	0.219743	0.0286691	0.338398	0.13284	0.219743	0.235619
PRPF8	Q6P2Q9	687	_AAVM[Oxidation (M)]HDILDM[Oxidation (M)]M[Oxidation (M)]PEGIK[GlyGly (K)]QNK_.4	3455.85	6693.54	2429.6	7444.34	5936.51	9340.98	1	1	1	1	1	1	0.45114	0.718246	0.315146	0.457543	0.174338	0.45114	0.315941
PRPF8	Q6P2Q9	1642	_PSLLADSK[GlyGly (K)]DVM[Oxidation (M)]DSTTTQK_.3	9664.17	9265.83	13535.2	9537.36	9259.76	10702.9	1	1	1	1	1	1	0.029759	0.245044	0.102233	0.218154	0.077623	0.102233	0.147889
PRPF8	Q6P2Q9	1460	_HDGK[GlyGly (K)]LWNLNNYR_.3	7468.47	5622.14	6002.05	6421.79	6128.91	8845.26	1	1	1	1	1	1	0.199464	0.0477792	0.256541	0.124365	0.241036	0.199464	0.182701
PRPF8	Q6P2Q9	363	_HSVK[GlyGly (K)]SQEPLPDDDEEFELPEFVEPFLK_.4	7023.16	10078.7	15229.2	3962.27	7667.41	7095.81	1	1	1	1	1	1	0.252671	0.830255	0.0547555	0.457539	0.434102	0.252671	0.445821
PRPF8	Q6P2Q9	9	_GPGNPVPGPLAPLPDYM[Oxidation (M)]SEEK[GlyGly (K)]LQEK_.3	8067.42	6876.74	14207	9207.05	5770.07	5322.87	1	1	1	1	1	1	0.112678	0.301997	0.0570124	0.466597	0.273977	0.112678	0.370287
PRPF8	Q6P2Q9	2245	_GNNPK[GlyGly (K)]GYLPSHYER_.4	5619.38	5239.13	3095.41	4484.86	2984.12	3243.94	1	1	1	1	1	1	0.0495232	0.259223	0.0589988	0.382184	0.23306	0.0589988	0.307622
PRPF8	Q6P2Q9	50	_K[GlyGly (K)]FGFVDAQK_.3	7664.28	8718.02	8211.49	8331.87	5398.66	9416.89	1	1	1	1	1	1	0.0909647	0.0102904	0.383559	0.2103	0.0623389	0.0909647	0.136319
PRPF8	Q6P2Q9	1793	_TFEGNLTTK[GlyGly (K)]PINGAIFIFNPR_.3	3943.28	4904.4	4732.98	4053.24	3396.31	5255	1	1	1	1	1	1	0.153625	0.10941	0.303836	0.166989	0.13045	0.153625	0.14872
PRPF8	Q6P2Q9	1788	_VTIHK[GlyGly (K)]TFEGNLTTK_.4	1231.28	2506.7	2892.71	2771.26	2817.38	3120.68	1	1	1	1	1	1	0.482535	0.0303238	0.0722343	0.405496	0.110005	0.0722343	0.257751
PRPF8	Q6P2Q9	1952	_VILK[GlyGly (K)]PDK_.2	3106.04	1776.85	4065.64	5782.78	5261.32	2917.12	1	1	1	1	1	1	0.384967	0.246577	0.405358	0.260546	0.591012	0.384967	0.425779
PRPF8	Q6P2Q9	1994	_K[GlyGly (K)]NNVNVASLTQSEIR_.3	4830.03	3815.89	3256.04	4266.56	2855.42	2614.28	1	1	1	1	1	1	0.165883	0.189972	0.0623494	0.286193	0.239543	0.165883	0.262868
PRPF8	Q6P2Q9	1851	_SLPVEEQPK[GlyGly (K)]QIIVTR_.3	2610.94	3917.38	3993.15	3337.74	3035.33	4145.8	1	1	1	1	1	1	0.28301	0.126437	0.218691	0.220362	0.109612	0.218691	0.164987
PRPF8	Q6P2Q9	607	_DLK[GlyGly (K)]HLIYYR_.3	47648.1	55248.5	42856.8	51680.3	55257.3	58066.7	1	1	1	1	1	1	0.10446	0.131994	0.0350591	0.128704	0.058193	0.10446	0.0934485
PRPF8	Q6P2Q9	1152	_AVFWDIK[GlyGly (K)]NR_.3	33566.4	31600.3	27106.7	33446.6	34679.3	30771.4	1	1	1	1	1	1	0.0426683	0.148069	0.0844384	0.128644	0.0428768	0.0844384	0.0857605
ROCK2	O75116	1018	_AQFEK[GlyGly (K)]QLLTER_.2	6019.78	7537.52	16608.6	19867.7	14065.7	10947.8	1	1	1	1	1	1	0.158321	0.12636	0.176282	0.45192	0.498028	0.158321	0.474974
PRPF8	Q6P2Q9	1985	_DLILADYGK[GlyGly (K)]K_.3	21072.8	17512.5	25194.7	18742.2	18945.3	18144.6	1	1	1	1	1	1	0.130489	0.207687	0.0305267	0.146166	0.0339116	0.130489	0.0900388
PRPF8	Q6P2Q9	526	_PVK[GlyGly (K)]TLTTK_.3	5841.38	7152.02	5017.23	3137.56	4397.75	4495.7	1	1	1	1	1	1	0.14265	0.325974	0.0155762	0.142412	0.414313	0.14265	0.278362
N4BP1	O75113	767	_LEEFLQK[GlyGly (K)]EVC[Carbamidomethyl (C)]LR_.3	31885.4	20738.9	55461.4	35941.5	30685	33102	1	1	1	1	1	1	0.299548	0.302018	0.0535874	0.3551	0.270092	0.299548	0.312596
PRPF8	Q6P2Q9	421	_ALDIPLVK[GlyGly (K)]NWYR_.3	75444.8	65584.5	73620.4	79137.5	69295.9	81595.9	1	1	1	1	1	1	0.0988773	0.051076	0.11528	0.0433871	0.114298	0.0988773	0.0788426
WDR1	O75083	481	_DEGK[GlyGly (K)]LLEAK_.3	3404.77	4500.16	9343.67	9069.09	6373.22	7329.27	1	1	1	1	1	1	0.195969	0.0210893	0.0986716	0.465878	0.331029	0.0986716	0.398454
FBXO42	Q6P3S6	487	_GSLPDQK[GlyGly (K)]DLR_.3	1774.78	2187.88	1141.26	2046.66	2614.05	1693.75	1	1	1	1	1	1	0.147428	0.40165	0.302127	0.40078	0.128796	0.302127	0.264788
WDR1	O75083	397	_DYSGQGVVK[GlyGly (K)]LDVQPK_.3	8642.51	8290.46	11735.5	8531.48	8225.36	8852.34	1	1	1	1	1	1	0.0294029	0.223575	0.0519206	0.201118	0.0329377	0.0519206	0.117028
PKN3	Q6P5Z2	802	_LGAGEQDAEEIK[GlyGly (K)]VQPFFR_.3	13979.9	9498.21	14995.7	18171.1	10267.6	11298	1	1	1	1	1	1	0.269956	0.135397	0.0675649	0.190264	0.352377	0.135397	0.271321
RNGTT	O60942;O60942-4	250;250	_LGEVQQK[GlyGly (K)]C[Carbamidomethyl (C)]HQFC[Carbamidomethyl (C)]GWEGSGFPGAQPVSM[Oxidation (M)]DK_.4	2503.24	2301.07	3847.62	2604.28	1979.7	2182.31	1	1	1	1	1	1	0.0595106	0.27253	0.068846	0.346994	0.0921045	0.068846	0.219549
RNGTT	O60942;O60942-4	279;279	_QNIK[GlyGly (K)]LLDLK_.3	3800.09	4307.43	1985.92	4905.54	4622.03	4427.78	1	1	1	1	1	1	0.0884968	0.599142	0.030355	0.388781	0.0695757	0.0884968	0.229178
WDR73	Q6P4I2	49	_NEILHLK[GlyGly (K)]LPLR_.3	6801.05	5706.49	8586.83	6122.36	5831.37	5548.26	1	1	1	1	1	1	0.12376	0.236946	0.0351833	0.197612	0.0511926	0.12376	0.124402
CNNM4	Q6P4Q7	531	_DFSAFK[GlyGly (K)]DADNELK_.3	3991.35	4658.19	4190.54	4669.37	4435.59	4987.17	1	1	1	1	1	1	0.109029	0.0764316	0.0827836	0.0529069	0.0391473	0.0827836	0.0460271
CNNM4	Q6P4Q7	537	_DADNELK[GlyGly (K)]VK_.3	1900.73	2211.98	1617.38	1609.16	2236.62	2130.7	1	1	1	1	1	1	0.107026	0.00360372	0.0343001	0.161602	0.164877	0.0343001	0.16324
RNGTT	O60942;O60942-4	24;24	_FLPLK[GlyGly (K)]TM[Oxidation (M)]LGPR_.3	5653.65	4633.73	8347.45	6434.72	7766.56	8680.23	1	1	1	1	1	1	0.140209	0.182991	0.0785636	0.195379	0.307967	0.140209	0.251673
RNGTT	O60942;O60942-4	226;226	_LK[GlyGly (K)]LGAIFLEGVTVK_.3	7342.31	8217.81	7843.03	9007.5	7696.51	7419.57	1	1	1	1	1	1	0.079571	0.0977307	0.02591	0.0337521	0.0966494	0.079571	0.0652007
NFRKB	Q6P4R8;Q6P4R8-2;Q6P4R8-3	1060;1085;1059	_LM[Oxidation (M)]PALGVSVADQK[GlyGly (K)]GK_.3	8229.24	8626.86	11013.3	8941.84	7935.22	8510.36	1	1	1	1	1	1	0.0333595	0.146803	0.0494579	0.187501	0.0256779	0.0494579	0.106589
RNGTT	O60942;O60942-4	59;59	_VK[GlyGly (K)]M[Oxidation (M)]GLLVDLTNTSR_.3	9953.23	7450.42	13770.1	9887.65	7673.48	8142.84	1	1	1	1	1	1	0.203377	0.232085	0.0419684	0.294339	0.147865	0.203377	0.221102
NFRKB	Q6P4R8;Q6P4R8-2;Q6P4R8-3	1197;1222;1196	_GK[GlyGly (K)]SVVTAPIIK_.3	4821.66	4924.99	4380.21	5444.6	5854.71	5771.76	1	1	1	1	1	1	0.0149925	0.153211	0.0100895	0.150785	0.0793641	0.0149925	0.115075
RNGTT	O60942;O60942-4	167;167	_GDYLK[GlyGly (K)]ELFR_.3	13886.6	15958.7	22216.2	12722.9	11719.7	14045.2	1	1	1	1	1	1	0.0981836	0.384257	0.127646	0.347635	0.114228	0.127646	0.230932
NBN	O60934	70	_DNSK[GlyGly (K)]YGTFVNEEK_.3	2230.24	1566.75	3212.42	2501.82	2572.84	2255.61	1	1	1	1	1	1	0.24712	0.175866	0.092912	0.186583	0.229919	0.175866	0.208251
PKN3	Q6P5Z2	599	_DEIESLYC[Carbamidomethyl (C)]EK[GlyGly (K)]R_.3	7374.49	8085.91	6991.03	7750.34	7004.09	10892	1	1	1	1	1	1	0.0650759	0.0728446	0.307238	0.0305646	0.193634	0.0728446	0.112099
SCYL2	Q6P3W7	80	_DQIIDSLK[GlyGly (K)]R_.2	5086.17	3660.77	3505.75	3994.25	3867.97	5073.61	1	1	1	1	1	1	0.230459	0.0921129	0.190686	0.199346	0.174057	0.190686	0.186702
NBN	O60934	93	_SGDGITFGVFGSK[GlyGly (K)]FR_.3	2934.31	2656.16	3335.48	4686.72	2805.54	3247.2	1	1	1	1	1	1	0.070365	0.238206	0.103194	0.0913659	0.295864	0.103194	0.193615
RNASEH1	O60930	185	_AEIHAAC[Carbamidomethyl (C)]K[GlyGly (K)]AIEQAK_.4	2097.59	2491.66	2414.77	2188.9	3105.43	2291.76	1	1	1	1	1	1	0.121437	0.0693836	0.213204	0.202945	0.0662401	0.121437	0.134592
PKN3	Q6P5Z2	33	_IK[GlyGly (K)]EGVENLR_.3	7170.76	5528.75	7804.53	7643.75	7805.64	6988.53	1	1	1	1	1	1	0.182854	0.0147185	0.0781098	0.0482282	0.161109	0.0781098	0.104669
PFDN1	O60925	74	_EAIHSQLLEK[GlyGly (K)]QK_.3	4031.37	3407.7	2977.59	3705.02	3816.73	3958.14	1	1	1	1	1	1	0.118563	0.153943	0.0257208	0.154322	0.074659	0.118563	0.11449
HUS1	O60921;O60921-2	128;107	_IVTHDIPIK[GlyGly (K)]VIPR_.3	5733.98	5518.15	5573.03	5260.28	5336.15	6031.49	1	1	1	1	1	1	0.0271258	0.0408272	0.0865054	0.0360722	0.070065	0.0408272	0.0530686
SMPD2	O60906	206	_DFK[GlyGly (K)]GSEEGNTM[Oxidation (M)]VPK_.3	356.542	996.641	395.017	527.281	693.425	185.584	1	1	1	1	1	1	0.668967	0.202808	0.817052	0.38284	0.714592	0.668967	0.548716
ALKBH5	Q6P6C2;Q6P6C2-1	133;133	_YFFGEGYTYGAQLQK[GlyGly (K)]R_.3	4648.12	4077.43	4880.17	4465.72	3326.05	3518.11	1	1	1	1	1	1	0.0924961	0.0627141	0.0396866	0.195658	0.118487	0.0627141	0.157073
ALKBH5	Q6P6C2;Q6P6C2-1	317;317	_DPALK[GlyGly (K)]PK_.2	2759.4	3653.76	3311.88	3304.52	3582.28	3323.06	1	1	1	1	1	1	0.197223	0.00157318	0.0530879	0.130342	0.0573375	0.0530879	0.0938398
ALKBH5	Q6P6C2;Q6P6C2-1	131;131	_NK[GlyGly (K)]YFFGEGYTYGAQLQK_.3	850.88	669.661	769.101	263.428	1585.93	1367.01	1	1	1	1	1	1	0.168547	0.6926	0.104846	0.420958	0.727995	0.168547	0.574476
SMPD2	O60906	144	_QK[GlyGly (K)]DIYLAHR_.3	4330.41	4319.91	3540.34	3734.82	4521	5035.51	1	1	1	1	1	1	0.00171661	0.0378053	0.0761396	0.125885	0.149296	0.0378053	0.13759
WDR73	Q6P4I2	48	_K[GlyGly (K)]NEILHLK_.3	1668.43	2353.61	2046.39	1946.64	2103.85	1665.98	1	1	1	1	1	1	0.240922	0.0353276	0.164265	0.121964	0.173851	0.164265	0.147908
WDR73	Q6P4I2	207	_QK[GlyGly (K)]WAPLENR_.3	3508.29	4317.63	4171.6	4320.17	2700.65	2861.33	1	1	1	1	1	1	0.146255	0.0247438	0.0408552	0.212895	0.219547	0.0408552	0.216221
WDR73	Q6P4I2	85	_SIFDLK[GlyGly (K)]HVPHTR_.3	9554.47	13763.6	9918.08	13755.1	12694.2	9799.1	1	1	1	1	1	1	0.255277	0.229219	0.182021	0.160171	0.183808	0.229219	0.17199
TTC27	Q6P3X3	259	_DISQLQIDLTGALGK[GlyGly (K)]R_.3	57406.1	76008.6	69660.3	62714.7	65007.6	65742.7	1	1	1	1	1	1	0.197189	0.0742025	0.00795113	0.0966186	0.102231	0.0742025	0.0994249
TTC27	Q6P3X3	683	_SGDVATGLK[GlyGly (K)]GK_.3	29998.1	38743.9	37517.4	37720.1	38298.7	33455.6	1	1	1	1	1	1	0.179925	0.00380992	0.0954523	0.129949	0.0765489	0.0954523	0.103249
TTC27	Q6P3X3	664	_DVQVLK[GlyGly (K)]ILVR_.2	8323.68	10750.2	11038.7	12023.5	9427.5	10206.4	1	1	1	1	1	1	0.179911	0.0603913	0.0561035	0.142276	0.0848362	0.0603913	0.113556
TTC27	Q6P3X3	532	_SK[GlyGly (K)]ALLHLR_.3	9827.9	9104.16	12045.3	10063.1	13104.5	10921.3	1	1	1	1	1	1	0.0540633	0.126798	0.12851	0.143412	0.0906353	0.126798	0.117024
TTC27	Q6P3X3	409	_QTQALADQFEDK[GlyGly (K)]TTSVLER_.3	6852.85	6426.79	6468.86	10841	7908.3	7896.57	1	1	1	1	1	1	0.0453734	0.357203	0.00104973	0.105327	0.267973	0.0453734	0.18665
TTC27	Q6P3X3	292	_EGDVLSNC[Carbamidomethyl (C)]EFTPAPTPQEHLTK[GlyGly (K)]NLELNDDTILNDIK_.4	5018.12	5308.44	5262.95	6469.46	5500.88	4649.29	1	1	1	1	1	1	0.0397594	0.145432	0.118651	0.0458854	0.168296	0.118651	0.107091
TTC27	Q6P3X3	662	_YK[GlyGly (K)]DVQVLK_.3	2297.55	2171.79	1609.51	2310.17	1294.66	1921.37	1	1	1	1	1	1	0.0397919	0.252796	0.27559	0.295797	0.0923292	0.252796	0.194063
TTC27	Q6P3X3	733	_AFQC[Carbamidomethyl (C)]LSK[GlyGly (K)]AYK_.3	13458.7	12344	12718	14074.2	14208.8	16752.6	1	1	1	1	1	1	0.0610948	0.0715894	0.116189	0.0553729	0.154353	0.0715894	0.104863
RNGTT	O60942;O60942-4	283;283	_LLDLK[GlyGly (K)]PYK_.3	10892.8	8740.64	9389.38	12255.1	11533.2	13226.6	1	1	1	1	1	1	0.155023	0.187241	0.0967223	0.103769	0.206887	0.155023	0.155328
TTC27	Q6P3X3	753	_DITSFK[GlyGly (K)]EVVQR_.3	24284.2	22613.5	32948.5	26085.1	21539.1	18496.1	1	1	1	1	1	1	0.0503788	0.16442	0.107491	0.226798	0.169613	0.107491	0.198206
RNGTT	O60942;O60942-4	209;209	_ESEPGSSASFGK[GlyGly (K)]R_.3	14769.3	15059.3	18279.2	17487.7	10147.8	11269.3	1	1	1	1	1	1	0.0137502	0.031296	0.0740543	0.283241	0.214573	0.031296	0.248907
TTC27	Q6P3X3	479	_AGQHGK[GlyGly (K)]AEEILR_.3	10927.3	13092.7	13910.7	14496.4	10104.4	10084	1	1	1	1	1	1	0.127494	0.0291567	0.00143433	0.171945	0.179519	0.0291567	0.175732
TTC27	Q6P3X3	802	_AK[GlyGly (K)]QLFTDVATGEM[Oxidation (M)]SR_.3	9834.76	9253.12	15657.3	10043.1	10504.1	8757.91	1	1	1	1	1	1	0.0430935	0.308927	0.128202	0.265532	0.0693192	0.128202	0.167425
TTC27	Q6P3X3	540	_NK[GlyGly (K)]EFQEC[Carbamidomethyl (C)]VEC[Carbamidomethyl (C)]FER_.3	10016.2	8193.74	11052.4	10183.7	7624.28	8411.42	1	1	1	1	1	1	0.141536	0.0578517	0.0694192	0.183828	0.122235	0.0694192	0.153032
RNGTT	O60942;O60942-4	398;398	_TGLIDK[GlyGly (K)]TQEPFSVR_.3	28714.9	25329.9	38061.4	35647	25795.9	26108.2	1	1	1	1	1	1	0.0885779	0.046325	0.00850777	0.207642	0.197914	0.046325	0.202778
RNGTT	O60942;O60942-4	89;89	_LQC[Carbamidomethyl (C)]K[GlyGly (K)]GHGEC[Carbamidomethyl (C)]PTTENTETFIR_.4	6451.31	5831.68	8843.32	7141.07	4919.48	4664.96	1	1	1	1	1	1	0.0713416	0.150607	0.0375545	0.293494	0.210697	0.0713416	0.252095
MTFR2	Q6P444	40	_IIGK[GlyGly (K)]M[Oxidation (M)]LPLEPC[Carbamidomethyl (C)]R_.3	9422.33	10814.9	4527.66	8778.78	9240.66	10896.8	1	1	1	1	1	1	0.0973128	0.45181	0.116306	0.358978	0.118058	0.116306	0.238518
MTFR2	Q6P444	154	_SQIAAIVEM[Oxidation (M)]QELK[GlyGly (K)]NSTNSSSFGLSDER_.3	5399.31	6593.6	5708.12	5604	5186.54	2623.43	1	1	1	1	1	1	0.140832	0.0130168	0.464123	0.0482866	0.418314	0.140832	0.233301
MTFR2	Q6P444	141	_K[GlyGly (K)]IAALENELTFLR_.3	2108.85	2603.19	1246.51	2154.81	1923.22	1718.25	1	1	1	1	1	1	0.148365	0.377654	0.0796053	0.257954	0.204974	0.148365	0.231464
RNGTT	O60942;O60942-4	86;86	_YIK[GlyGly (K)]LQC[Carbamidomethyl (C)]K_.3	7825.67	4334	7525.95	7856.03	8629.64	8281.29	1	1	1	1	1	1	0.406094	0.0303476	0.0291318	0.0713957	0.317517	0.0303476	0.194457
SFXN4	Q6P4A7	156	_SYTC[Carbamidomethyl (C)]K[GlyGly (K)]PLER_.3	8273.61	7398.93	8613.44	8291.18	9772.81	7768.71	1	1	1	1	1	1	0.078927	0.02696	0.161572	0.088453	0.0573298	0.078927	0.0728914
RNGTT	O60942;O60942-4	77;77	_NDIEK[GlyGly (K)]EGIK_.2	1134.86	1170.79	2490.76	2203.98	977.88	1005.5	1	1	1	1	1	1	0.0220383	0.0863862	0.0196972	0.542101	0.444839	0.0220383	0.49347
PRPF8	Q6P2Q9	1886	_GSELQLPFQAC[Carbamidomethyl (C)]LK[GlyGly (K)]VEK_.3	12570.6	9459.16	13109.8	13274.4	11303.5	10077.4	1	1	1	1	1	1	0.199742	0.00882602	0.0810987	0.075214	0.18723	0.0810987	0.131222
PRPF8	Q6P2Q9	1979	_VEVQLK[GlyGly (K)]DLILADYGK_.3	12128.6	15309.5	14641.6	13203.7	11466	16561.7	1	1	1	1	1	1	0.16395	0.0730247	0.257115	0.131436	0.112943	0.16395	0.12219
DNAJA2	O60884	31	_LAK[GlyGly (K)]EYHPDK_.3	3541.47	5583.32	1817.01	3007.55	2834.51	3696.27	1	1	1	1	1	1	0.316458	0.348982	0.186611	0.317422	0.325592	0.316458	0.321507
EDC4	Q6P2E9	1222	_IVK[GlyGly (K)]GEVSVALK_.3	2318.15	1598.24	2585.75	1760.72	1937.23	2905.61	1	1	1	1	1	1	0.25996	0.26844	0.282789	0.142917	0.341231	0.26844	0.242074
TAF2	Q6P1X5	787	_NK[GlyGly (K)]FSDNYYR_.3	1208.49	1444.47	1931.97	1474.14	1197.03	1292.73	1	1	1	1	1	1	0.125793	0.190092	0.0543633	0.291217	0.0693172	0.125793	0.180267
ZC3H11A	O75152	289	_FSAGGDSDPPLK[GlyGly (K)]R_.3	7073.73	6441.38	7133.17	6969.23	6312.62	5127.53	1	1	1	1	1	1	0.0661679	0.0164399	0.146499	0.0668951	0.153477	0.0661679	0.110186
PHF2	O75151	412	_K[GlyGly (K)]QALAEHEDELPEHFK_.4	3562.84	3670.28	7402.57	5792.84	2392.17	3386.73	1	1	1	1	1	1	0.0210065	0.172522	0.243389	0.588656	0.307003	0.172522	0.447829
RNF40	O75150	853	_SQALELNK[GlyGly (K)]R_.3	2230.83	2427.31	1401.6	2696.03	1362.66	1461.39	1	1	1	1	1	1	0.0596521	0.446745	0.0494368	0.294517	0.295822	0.0596521	0.29517
RNF40	O75150	863	_AVEAAQLAEDLK[GlyGly (K)]VQLEHVQTR_.4	5408.33	8282.66	9805.45	9595.54	7606.64	10141.3	1	1	1	1	1	1	0.296904	0.0153007	0.201972	0.289025	0.102288	0.201972	0.195657
MED27	Q6P2C8	212	_TIVK[GlyGly (K)]GYNENVYTEDGK_.3	5718.85	7496.95	8446.84	9151.66	6727.65	7774.11	1	1	1	1	1	1	0.190273	0.0566387	0.102051	0.198052	0.108862	0.102051	0.153457
MED27	Q6P2C8	73	_LSNLVGK[GlyGly (K)]PSENHPLHNSGLLSLDPVQDK_.4	17531.3	17930.3	27027.2	19248	18261.4	13183.5	1	1	1	1	1	1	0.0159124	0.237739	0.228377	0.252355	0.190011	0.228377	0.221183
MED27	Q6P2C8	49	_EK[GlyGly (K)]AFIAHFQDNLHSVNR_.4	8332.45	6797.13	6482.08	8482.72	5997.42	6925.34	1	1	1	1	1	1	0.143512	0.189066	0.101548	0.177631	0.126776	0.143512	0.152203
MED27	Q6P2C8	31	_VFDC[Carbamidomethyl (C)]LK[GlyGly (K)]DGM[Oxidation (M)]R_.3	4891.6	5557.5	8268.31	5631.78	6035.44	7330.14	1	1	1	1	1	1	0.0901253	0.268244	0.136992	0.268405	0.162426	0.136992	0.215415
RNF40	O75150	272	_VLEM[Oxidation (M)]ETTVEDLQWDIEK[GlyGly (K)]LR_.3	1171.72	1305.48	2506.91	3050.96	2491.15	1929.07	1	1	1	1	1	1	0.0763611	0.138435	0.179832	0.372636	0.422168	0.138435	0.397402
EDC4	Q6P2E9	1369	_LFQFLQAEPHNSLGK[GlyGly (K)]AAR_.4	4996.98	5090.08	6820.86	5437.86	5620.58	6325	1	1	1	1	1	1	0.0130523	0.159549	0.0833946	0.159477	0.113355	0.0833946	0.136416
RNF40	O75150	254	_ISLEYSELQDK[GlyGly (K)]VTSAETK_.3	3412.23	5197.47	4509.69	5542.78	4343.45	5262.24	1	1	1	1	1	1	0.293241	0.145338	0.13527	0.144676	0.0344098	0.145338	0.0895429
TAF2	Q6P1X5	550	_QDYTSPGTQK[GlyGly (K)]YVGPLK_.3	2094.54	2641.65	2035.83	2946.84	2342.53	2690.9	1	1	1	1	1	1	0.163366	0.258569	0.0978804	0.0754493	0.059368	0.163366	0.0674087
EDC4	Q6P2E9	1143	_LGTQEYLQQLESHM[Oxidation (M)]K[GlyGly (K)]SR_.4	1370.44	1624.75	2536.38	1515.73	1380.13	1387.3	1	1	1	1	1	1	0.120073	0.356214	0.00366079	0.380392	0.0787526	0.120073	0.229573
RNF40	O75150	38	_LGGISSTEEM[Oxidation (M)]DLK[GlyGly (K)]VLQFK_.3	9230.65	8637.62	11589.8	13690.7	10705.5	10720.1	1	1	1	1	1	1	0.0469357	0.117527	0.000959857	0.113415	0.230528	0.0469357	0.171972
CEP85	Q6P2H3;Q6P2H3-2;Q6P2H3-4	227;227;176	_K[GlyGly (K)]APGSGAVFER_.3	4802.23	4405.16	4205.15	4414.58	4579.19	2257.07	1	1	1	1	1	1	0.0609881	0.034361	0.480377	0.0666184	0.336631	0.0609881	0.201625
CEP85	Q6P2H3;Q6P2H3-2;Q6P2H3-4	106;106;55	_PNSTPVGPSSSK[GlyGly (K)]LPLSGLAESVGM[Oxidation (M)]TR_.3	2758.8	1974.03	2005.72	2982.63	1753.67	2071.39	1	1	1	1	1	1	0.234496	0.276956	0.117469	0.240694	0.237481	0.234496	0.239088
RNF40	O75150	510	_EVQAEIGK[GlyGly (K)]LR_.2	2033.39	1905.94	2253.4	2339.19	2157.79	2489.27	1	1	1	1	1	1	0.045757	0.0264171	0.100879	0.0513543	0.134937	0.045757	0.0931458
CEP85	Q6P2H3;Q6P2H3-2;Q6P2H3-4	350;350;299	_HISQLEQK[GlyGly (K)]VR_.3	29274.1	29437.9	26356.1	31511.7	33319.1	26744.8	1	1	1	1	1	1	0.00394495	0.125996	0.154792	0.117931	0.0817663	0.125996	0.0998489
CEP85	Q6P2H3;Q6P2H3-2;Q6P2H3-4	396;396;345	_AQFAQK[GlyGly (K)]TEALSR_.3	5945.72	4945.04	2878.76	4327.61	4011.76	3142.05	1	1	1	1	1	1	0.129943	0.284329	0.171929	0.362446	0.221421	0.171929	0.291933
RNF40	O75150	426	_HIEHM[Oxidation (M)]ESDELGLQK[GlyGly (K)]K_.3	2673.78	2854.47	3416.24	4628.36	3083.38	4033.08	1	1	1	1	1	1	0.0462249	0.213087	0.188728	0.121621	0.235184	0.188728	0.178403
RNF40	O75150	185	_M[Oxidation (M)]EFSK[GlyGly (K)]AAVSR_.2	26536.2	16141.7	12758.7	19991.8	18856.5	18607.5	1	1	1	1	1	1	0.344442	0.312339	0.00940146	0.356167	0.10688	0.312339	0.231524
FAHD2B;FAHD2A	Q6P2I3;Q96GK7	288;288	_K[GlyGly (K)]PPVFLK_.2	14376.4	11143.7	12004.6	11368.7	11402.8	14475.7	1	1	1	1	1	1	0.179142	0.038477	0.16793	0.124826	0.151038	0.16793	0.137932
TAF2	Q6P1X5	409	_TGGVLLHPIFGGGK[GlyGly (K)]EK_.4	1178.74	1379.99	848.983	1376.32	1515.81	811.491	1	1	1	1	1	1	0.111233	0.335132	0.427987	0.282277	0.275102	0.335132	0.278689
TAF2	Q6P1X5	926	_ILNM[Oxidation (M)]LTK[GlyGly (K)]NPPFTK_.3	2793.26	2961.87	2133.09	3036.56	3211.65	2013.11	1	1	1	1	1	1	0.0414322	0.247155	0.324416	0.20046	0.213648	0.247155	0.207054
PRPF8	Q6P2Q9	445	_VSYQK[GlyGly (K)]LLK_.2	3808.96	5866.42	3972.06	4604.5	4702.95	5040.4	1	1	1	1	1	1	0.300731	0.104284	0.0489797	0.11441	0.123961	0.104284	0.119185
METTL2B	Q6P1Q9	62	_VC[Carbamidomethyl (C)]QEK[GlyGly (K)]QVDYEINAHK_.4	1824.83	3117.51	2903.6	2541.57	2058.72	1688.29	1	1	1	1	1	1	0.369891	0.0940272	0.139813	0.250838	0.293608	0.139813	0.272223
ARMCX5	Q6P1M9	520	_SELISIFQEAK[GlyGly (K)]QFGQK_.3	67891.5	30102.7	32867.6	42307.6	31091.2	44029.9	1	1	1	1	1	1	0.545353	0.177588	0.243582	0.472192	0.195621	0.243582	0.333906
ARMCX5	Q6P1M9	468	_ELISAK[GlyGly (K)]VLSSLVAPFNK_.3	33516.8	33822.6	34238.3	39058	29014.4	29484	1	1	1	1	1	1	0.00642204	0.092992	0.0113526	0.0877609	0.140498	0.0113526	0.114129
ARMCX5	Q6P1M9	474	_VLSSLVAPFNK[GlyGly (K)]NESK_.3	15371.2	12812.5	10789.6	12914.3	10306.8	10591.8	1	1	1	1	1	1	0.128392	0.126766	0.0192869	0.229929	0.108414	0.126766	0.169172
ARMCX5	Q6P1M9	46	_TESVTQAK[GlyGly (K)]AGDGAM[Oxidation (M)]TR_.3	6162.79	5136.31	6996.37	6880.43	3435.37	5115.96	1	1	1	1	1	1	0.128475	0.0118156	0.277935	0.336715	0.177361	0.128475	0.257038
KDM4A	O75164	334	_AGK[GlyGly (K)]DNTVIDHTLPTPEAAEFLK_.4	6429.76	6398.16	5694.39	9868.81	4806.26	7430.61	1	1	1	1	1	1	0.00348391	0.379325	0.303295	0.144051	0.225611	0.303295	0.184831
KDM4A	O75164	222	_LAK[GlyGly (K)]GFFPGSAQSC[Carbamidomethyl (C)]EAFLR_.3	16034.1	14826.6	19711	18836.5	15645.1	14839.3	1	1	1	1	1	1	0.0553364	0.0320822	0.0373789	0.130976	0.142971	0.0373789	0.136974
ARMCX5	Q6P1M9	263	_PLTK[GlyGly (K)]IPPYHGPYYQTLAEIK_.4	4923.08	4889.74	3039.03	4790.83	4919.68	5305.22	1	1	1	1	1	1	0.00480484	0.316405	0.0533241	0.253095	0.0546421	0.0533241	0.153869
ARMCX5	Q6P1M9	388	_SGESYIHQVC[Carbamidomethyl (C)]K[GlyGly (K)]GIISC[Carbamidomethyl (C)]PLNSPVQLAGLK_.4	3389.2	2169.64	2653.5	2744.41	2206.59	2569.03	1	1	1	1	1	1	0.310266	0.0238186	0.107329	0.217165	0.118096	0.107329	0.16763
ARMCX5	Q6P1M9	304	_GFSLEPK[GlyGly (K)]EFDK_.3	1839.11	2638.11	3040.5	2783.2	2361.9	2880.49	1	1	1	1	1	1	0.252378	0.0624824	0.139897	0.249552	0.0440776	0.139897	0.146815
ARMCX5	Q6P1M9	116	_VSTVTK[GlyGly (K)]SEVK_.3	1101.43	3092.83	1657.12	1212.09	1856.57	3696.68	1	1	1	1	1	1	0.671454	0.219355	0.468608	0.254374	0.485838	0.468608	0.370106
KDM4A	O75164	337	_DNTVIDHTLPTPEAAEFLK[GlyGly (K)]ESELPPR_.4	20491.8	23816.7	25379.1	31282.4	16992.2	15759.4	1	1	1	1	1	1	0.106125	0.147341	0.0532303	0.201035	0.328685	0.106125	0.26486
METTL2B	Q6P1Q9	147	_SLEHK[GlyGly (K)]TQTPPVEENVTQK_.4	2974.81	3958.82	4299.05	3532.19	2008.18	1910.12	1	1	1	1	1	1	0.200704	0.138484	0.0353913	0.371711	0.344932	0.138484	0.358322
METTL2B	Q6P1Q9	114	_DWFLENK[GlyGly (K)]SEVC[Carbamidomethyl (C)]EC[Carbamidomethyl (C)]R_.3	1641.39	1522.83	821.033	922.001	1294.28	865.968	1	1	1	1	1	1	0.0529881	0.0819202	0.280394	0.328844	0.329959	0.0819202	0.329401
TAF2	Q6P1X5	506	_SISNVSGK[GlyGly (K)]DIQPLIK_.3	2383.22	3831.63	3893.99	3249.8	3267.42	3413.03	1	1	1	1	1	1	0.329592	0.127525	0.0308248	0.238574	0.0857911	0.127525	0.162183
METTL2B	Q6P1Q9	84	_IHENGFFK[GlyGly (K)]DR_.3	7625.38	7177.16	7747.05	7491.34	6461.39	6154.02	1	1	1	1	1	1	0.0428221	0.0237308	0.0344574	0.0975223	0.100749	0.0344574	0.0991356
DUS1L	Q6P1R4	297	_TLEGIAAVSQELK[GlyGly (K)]LR_.3	33105.2	29042.3	26577.2	37967.9	22281.5	39708	1	1	1	1	1	1	0.0924549	0.249575	0.397565	0.199481	0.160856	0.249575	0.180168
DUS1L	Q6P1R4	140	_LSVPVTC[Carbamidomethyl (C)]K[GlyGly (K)]IR_.3	14468.7	15807.7	22639.7	19499.3	16240	17278.6	1	1	1	1	1	1	0.0625463	0.105393	0.0438175	0.241718	0.106025	0.0625463	0.173871
DUS1L	Q6P1R4	132	_M[Oxidation (M)]ILLAHEK[GlyGly (K)]LSVPVTC[Carbamidomethyl (C)]K_.3	5830.82	4779.79	4132.48	4897.18	4808.05	4275.79	1	1	1	1	1	1	0.140085	0.119765	0.0828652	0.17366	0.0709819	0.119765	0.122321
DUS1L	Q6P1R4	2	_PK[GlyGly (K)]LQGFEFWSR_.3	3995.98	3075.41	4182.34	4368.99	3860.62	3831.78	1	1	1	1	1	1	0.184105	0.0308679	0.00530284	0.040253	0.172898	0.0308679	0.106576
DUS1L	Q6P1R4	295	_VK[GlyGly (K)]TLEGIAAVSQELK_.3	3316.06	3632.58	2441.04	4804.29	4008.42	4599.24	1	1	1	1	1	1	0.0644194	0.461282	0.0970687	0.241298	0.144004	0.0970687	0.192651
DUS1L	Q6P1R4	357	_ALEEEEGGTEVLSK[GlyGly (K)]NK_.3	3231.39	3502.7	4096.63	4462.18	3098.21	1985.62	1	1	1	1	1	1	0.0569767	0.0604022	0.309499	0.15598	0.376473	0.0604022	0.266227
DUS1L	Q6P1R4	160	_YAQM[Oxidation (M)]LEK[GlyGly (K)]AGC[Carbamidomethyl (C)]QLLTVHGR_.4	7997.89	6787.5	5782.55	8440.54	5801.5	8730.23	1	1	1	1	1	1	0.115774	0.264286	0.285021	0.195118	0.131237	0.264286	0.163177
NPHP4	O75161	135	_IFSNQPDSPISASQDK[GlyGly (K)]R_.3	1659.48	1351.48	544.378	1891.52	1258.76	639.147	1	1	1	1	1	1	0.144662	0.782113	0.461702	0.489389	0.485421	0.461702	0.487405
DUS1L	Q6P1R4	183	_GPLSGAASWEHIK[GlyGly (K)]AVR_.3	2700.12	2607.01	3084.78	3089.86	2246.61	3336.21	1	1	1	1	1	1	0.0248103	0.00116195	0.276011	0.156716	0.123192	0.0248103	0.139954
CAND2	O75155	580	_ATDLDQEVK[GlyGly (K)]ER_.3	8573.19	10115.8	11373.9	10721.5	9803.88	10815.6	1	1	1	1	1	1	0.116732	0.0417598	0.0693908	0.141553	0.0359946	0.0693908	0.0887735
TAF2	Q6P1X5	77	_INDLEAAFIYNDPTLEVC[Carbamidomethyl (C)]HSESK[GlyGly (K)]QR_.4	5351.39	5198.7	5915.14	5293.05	4879.38	4805.73	1	1	1	1	1	1	0.0204687	0.078494	0.0107537	0.0963513	0.0506862	0.0204687	0.0735188
FAHD2B;FAHD2A	Q6P2I3;Q96GK7	225;225	_DSVADPHNLK[GlyGly (K)]IC[Carbamidomethyl (C)]C[Carbamidomethyl (C)]R_.3	8607.2	9042.72	6881.61	6941.64	6541.14	7016.01	1	1	1	1	1	1	0.034896	0.00614171	0.0495356	0.150847	0.155498	0.034896	0.153172
FAHD2B;FAHD2A	Q6P2I3;Q96GK7	210;210	_TFDTFC[Carbamidomethyl (C)]PLGPALVTK[GlyGly (K)]DSVADPHNLK_.4	22230.1	25430.8	12137	21703.5	22829.7	24284.7	1	1	1	1	1	1	0.094971	0.39979	0.0436749	0.315114	0.0801938	0.094971	0.197654
PRPF8	Q6P2Q9	1299	_IK[GlyGly (K)]IGLNSK_.2	3658.78	4054.2	3930.37	6403.2	7568.57	4980.64	1	1	1	1	1	1	0.0725017	0.338422	0.291643	0.432086	0.229926	0.291643	0.331006
PRPF8	Q6P2Q9	268	_ALNM[Oxidation (M)]AIPGGPK[GlyGly (K)]FEPLVR_.3	46572.3	40567.4	54402.5	53036.4	39859.5	43471.2	1	1	1	1	1	1	0.0974543	0.0179812	0.061295	0.155047	0.14279	0.061295	0.148918
PRPF8	Q6P2Q9	1385	_VWAEYALK[GlyGly (K)]R_.3	39140.2	36504.3	51537.7	38653.7	35741.5	49399.9	1	1	1	1	1	1	0.0492808	0.202022	0.226869	0.197303	0.166403	0.202022	0.181853
PRPF8	Q6P2Q9	782	_LYLK[GlyGly (K)]AEQER_.3	42950.6	33483.9	37840.1	34752.1	31043.7	33976.8	1	1	1	1	1	1	0.175155	0.0601604	0.0637976	0.160237	0.0187632	0.0637976	0.0895
PRPF8	Q6P2Q9	822	_FSPIPFPPLSYK[GlyGly (K)]HDTK_.4	27950.3	29523.2	24748.7	29286	29426	27711.4	1	1	1	1	1	1	0.0387055	0.118751	0.0424382	0.0873469	0.0341452	0.0424382	0.0607461
PRPF8	Q6P2Q9	984	_M[Oxidation (M)]YEK[GlyGly (K)]IDLTLLNR_.3	37101.8	35630.5	44062.8	38398.9	38187.2	34803.7	1	1	1	1	1	1	0.0286084	0.0971365	0.0655563	0.0941375	0.0519038	0.0655563	0.0730207
PRPF8	Q6P2Q9	1440	_TDFK[GlyGly (K)]QYQVLK_.3	17722.1	25658.2	35360.5	24119.5	27707.7	26685.3	1	1	1	1	1	1	0.258719	0.26727	0.0265806	0.328438	0.0506677	0.258719	0.189553
PRPF8	Q6P2Q9	1733	_IM[Oxidation (M)]K[GlyGly (K)]ANPALYVLR_.3	29161.9	32674.5	20530.3	29366.2	34879.6	35191.6	1	1	1	1	1	1	0.080334	0.250437	0.00629639	0.25625	0.0901443	0.080334	0.173197
PRPF8	Q6P2Q9	2122	_AQIAGYLYGVSPPDNPQVK[GlyGly (K)]EIR_.3	29917.7	27247.2	22633.9	28854.2	28594.8	29052.3	1	1	1	1	1	1	0.066066	0.17085	0.011223	0.143451	0.034877	0.066066	0.089164
PRPF8	Q6P2Q9	935	_LFPPWIK[GlyGly (K)]PADTEPPPLLVYK_.3	20787.3	28854.3	26984.9	30993.2	25299.3	27896.3	1	1	1	1	1	1	0.229819	0.0977707	0.0690422	0.13156	0.0542094	0.0977707	0.0928849
PRPF8	Q6P2Q9	848	_EAYSVK[GlyGly (K)]SR_.3	11476.7	13877.3	16533.5	20134.2	12094.4	24841.7	1	1	1	1	1	1	0.133903	0.138874	0.488069	0.206352	0.28038	0.138874	0.243366
PRPF8	Q6P2Q9	433	_EHC[Carbamidomethyl (C)]PAGQPVK[GlyGly (K)]VR_.4	24174.7	18863.4	10932.5	10250.9	8430.85	7482.05	1	1	1	1	1	1	0.174528	0.0455094	0.0843224	0.582973	0.48656	0.0843224	0.534767
PRPF8	Q6P2Q9	1311	_FPPVVFYTPK[GlyGly (K)]ELGGLGM[Oxidation (M)]LSM[Oxidation (M)]GHVLIPQSDLR_.4	25501	21117.8	30699.7	26324.1	19235	18727.3	1	1	1	1	1	1	0.132966	0.108518	0.0189153	0.228298	0.176112	0.108518	0.202205
PRPF8	Q6P2Q9	512	_NLNYLHLDYNFNLK[GlyGly (K)]PVK_.4	20204	15839	16954.1	19510	20546.1	16979.9	1	1	1	1	1	1	0.171269	0.0991273	0.134396	0.103068	0.10771	0.134396	0.105389
PRPF8	Q6P2Q9	51	_FGFVDAQK[GlyGly (K)]EDM[Oxidation (M)]PPEHVR_.4	13232.9	17738.1	30141.4	21899.9	15647.9	23407.4	1	1	1	1	1	1	0.205719	0.223962	0.280973	0.464826	0.139727	0.223962	0.302276
PRPF8	Q6P2Q9	1113	_YLTEHPDPNNENIVGYNNK[GlyGly (K)]K_.4	12602.3	11726.8	22240	15522.3	15828.6	15352.1	1	1	1	1	1	1	0.0508911	0.251583	0.0216103	0.290449	0.150971	0.0508911	0.22071
PRPF8	Q6P2Q9	478	_ATK[GlyGly (K)]FFQSTK_.3	15343	15377.8	16083.7	17436.8	17351.7	16411.8	1	1	1	1	1	1	0.00160217	0.057086	0.0393684	0.0624746	0.062742	0.0393684	0.0626083
PRPF8	Q6P2Q9	1202	_TSYEEFTHK[GlyGly (K)]DGVWNLQNEVTK_.4	12866.1	13385.3	13511.6	18268	15321.1	10221	1	1	1	1	1	1	0.0279716	0.211665	0.28238	0.0915598	0.290438	0.211665	0.190999
PRPF8	Q6P2Q9	262	_AFFTSK[GlyGly (K)]ALNM[Oxidation (M)]AIPGGPK_.3	44126.6	48469.5	55559.4	54730.2	48372.1	38174.3	1	1	1	1	1	1	0.0663289	0.0106331	0.166636	0.117099	0.17739	0.0663289	0.147245
PRPF8	Q6P2Q9	999	_LIVDHNIADYM[Oxidation (M)]TAK[GlyGly (K)]NNVVINYK_.3	8181.63	8014.43	5021.16	6583.15	6653.06	7547.74	1	1	1	1	1	1	0.0145992	0.190359	0.0890985	0.238799	0.0988832	0.0890985	0.168841
PRPF8	Q6P2Q9	553	_LTK[GlyGly (K)]LVVDSHVQYR_.3	20403.7	29131.7	28563.1	23800.3	29480.6	33630	1	1	1	1	1	1	0.24918	0.128632	0.0929812	0.191087	0.170538	0.128632	0.180813
RNF40	O75150	240	_LQDLATQLQEK[GlyGly (K)]HHR_.3	2612.55	2832.07	2553.97	2379.7	3549.7	2853.79	1	1	1	1	1	1	0.0570192	0.0499528	0.153692	0.192311	0.0995579	0.0570192	0.145934
FAHD2B;FAHD2A	Q6P2I3;Q96GK7	108;108	_VVC[Carbamidomethyl (C)]VGM[Oxidation (M)]NYVDHC[Carbamidomethyl (C)]K[GlyGly (K)]EQNVPVPK_.4	3865.26	5054.03	4185.15	3799.45	5280.59	3598.33	1	1	1	1	1	1	0.188488	0.0683138	0.267946	0.167032	0.190051	0.188488	0.178542
PRMT9	Q6P2P2	319	_VGIK[GlyGly (K)]DIAGIHLPTNVK_.4	7768.96	5196.06	6012.22	6311.29	5460.51	5676.66	1	1	1	1	1	1	0.28065	0.0343205	0.0274473	0.187952	0.0976581	0.0343205	0.142805
PRMT9	Q6P2P2	323	_DIAGIHLPTNVK[GlyGly (K)]FQSPAYSSVDTEETIEPYTTEK_.4	6092.84	5978.35	5680.9	6659.73	4884.21	4880.56	1	1	1	1	1	1	0.0134128	0.112171	0.000529316	0.110656	0.153723	0.0134128	0.13219
PRMT9	Q6P2P2	606	_PYSSVEK[GlyGly (K)]DQHR_.3	1969.32	2174.15	2057.06	3275.96	2370.6	2269.86	1	1	1	1	1	1	0.0699088	0.323228	0.0307028	0.0989346	0.237195	0.0699088	0.168065
PRMT9	Q6P2P2	738	_VFLDLSSLPC[Carbamidomethyl (C)]IPLSK[GlyGly (K)]PVELLR_.3	1702.04	3323.7	3493.19	1698.7	3619.49	1878.08	1	1	1	1	1	1	0.456325	0.4888	0.447966	0.364994	0.387338	0.456325	0.376166
PRMT9	Q6P2P2	231	_LLHTK[GlyGly (K)]SLDIEIPK_.4	15024.6	18181.3	18509	20784.6	30141	19860.9	1	1	1	1	1	1	0.134438	0.0819015	0.290755	0.372943	0.0673081	0.134438	0.220126
PRMT9	Q6P2P2	118	_DEAAGYFHK[GlyGly (K)]AVK_.3	12363.1	11433	13200	12057.5	14563.3	16910.8	1	1	1	1	1	1	0.0552792	0.0639684	0.105476	0.0830289	0.222662	0.0639684	0.152846
PRMT9	Q6P2P2	127	_AVK[GlyGly (K)]LNPDFSDAK_.3	4082.66	4779.43	5155.81	4230.37	3254.72	3482.88	1	1	1	1	1	1	0.111192	0.139435	0.0478901	0.228887	0.156284	0.111192	0.192586
PRMT9	Q6P2P2	130	_LNPDFSDAK[GlyGly (K)]ENFYR_.3	2068.74	1815.66	1045.47	1519.5	1824.34	2606.52	1	1	1	1	1	1	0.0921415	0.261359	0.249651	0.324626	0.283739	0.249651	0.304182
ATG13	O75143;O75143-2;O75143-5	143;143;143	_K[GlyGly (K)]QGHEYVILYR_.3	2343.36	2785.56	2093.51	2736.06	1874.4	3131.49	1	1	1	1	1	1	0.121929	0.188154	0.355141	0.111538	0.0746925	0.188154	0.0931154
ZBED4	O75132	1014	_ASLFTEEEAEQYK[GlyGly (K)]QDLIR_.3	2302.57	2003.63	1845.83	3166.88	1766.29	2832.64	1	1	1	1	1	1	0.0981751	0.372702	0.327915	0.14679	0.224501	0.327915	0.185646
CPNE3	O75131	126	_GSITISAEEIK[GlyGly (K)]DNR_.3	1771.77	2271.3	1478.77	1936.44	1864.32	2147.35	1	1	1	1	1	1	0.174727	0.189521	0.0997754	0.118054	0.0799197	0.174727	0.0989868
CPNE3	O75131	260	_SYK[GlyGly (K)]NSGVISVK_.3	2743.17	2365.66	2571.18	1957.44	2067.49	2773.28	1	1	1	1	1	1	0.104501	0.191661	0.206196	0.142708	0.17245	0.191661	0.157579
CPNE3	O75131	159	_SDPYLEFHK[GlyGly (K)]QTSDGNWLM[Oxidation (M)]VHR_.4	4410.53	4025.52	2452.07	3335.34	2626.02	2623.41	1	1	1	1	1	1	0.0645432	0.215836	0.000704487	0.342725	0.210656	0.0645432	0.27669
CPNE3	O75131	242	_SSPVEFEC[Carbamidomethyl (C)]INEK[GlyGly (K)]K_.3	5750.18	5138.62	5085.23	6552.54	6007.35	4232.37	1	1	1	1	1	1	0.0794274	0.178307	0.245144	0.0847576	0.220298	0.178307	0.152528
CPNE3	O75131	154	_DLFGK[GlyGly (K)]SDPYLEFHK_.4	5400.47	5237.22	8070.73	5263.28	10067.5	9628.31	1	1	1	1	1	1	0.0217026	0.297759	0.0315355	0.298437	0.376729	0.0315355	0.337583
ABCB9	Q6P2Q0;Q9NP78;Q9NP78-2;Q9NP78-3;Q9NP78-5;Q9NP78-6;Q9NP78-7	364;364;364;364;364;364;364	_ASNTAEETISAM[Oxidation (M)]K[GlyGly (K)]TVR_.3	787.345	781.164	773.817	968.217	1209.8	487.312	1	1	1	1	1	1	0.00557305	0.157817	0.602056	0.268394	0.325151	0.157817	0.296773
PRPF8	Q6P2Q9	1342	_WSK[GlyGly (K)]QTDVGITHFR_.4	65901.3	57412.5	48760	63998.3	66704.9	50432.2	1	1	1	1	1	1	0.0973527	0.19112	0.196463	0.167669	0.118434	0.19112	0.143051
CUTA	O60888;O60888-2;O60888-3	111;130;88	_GK[GlyGly (K)]IEEDSEVLM[Oxidation (M)]M[Oxidation (M)]IK_.3	2221.23	2361.18	1063.4	3189.43	1750.84	2557.99	1	1	1	1	1	1	0.0431929	0.706979	0.264916	0.346917	0.160093	0.264916	0.253505
PDXDC1	Q6P996;Q6P996-4;Q6P996-5	533;505;506	_SSLK[GlyGly (K)]SDPEGENIHAGLLK_.4	11715.1	8159.63	13309.9	10178.1	10398.2	11766.2	1	1	1	1	1	1	0.252991	0.188562	0.0872863	0.123484	0.18013	0.188562	0.151807
OFD1	O75665	300	_EAELK[GlyGly (K)]QR_.2	7935.94	10126	10677.4	10692.7	8424.92	9540.85	1	1	1	1	1	1	0.171477	0.00100965	0.0878424	0.16224	0.056913	0.0878424	0.109577
BRAT1	Q6PJG6	500	_ELFPVLQK[GlyGly (K)]R_.2	98321.9	124176	157353	149172	153812	122679	1	1	1	1	1	1	0.164332	0.0377465	0.159244	0.24255	0.112738	0.159244	0.177644
FIGNL1	Q6PIW4	199	_TC[Carbamidomethyl (C)]PTFSAPVGESATAK[GlyGly (K)]FHVTPLFGNVK_.4	1485.16	2393.85	599.373	1308.13	802.886	1492.56	1	1	1	1	1	1	0.331292	0.525471	0.424907	0.482045	0.335522	0.424907	0.408783
FIGNL1	Q6PIW4	127	_DSLLEPALASVVIHK[GlyGly (K)]EATVFDLPK_.4	7323.2	7179.67	8715	8120.53	7542.05	7799.33	1	1	1	1	1	1	0.0139957	0.0499366	0.0237167	0.0952178	0.0621117	0.0237167	0.0786648
KPNA6	O60684	84	_EM[Oxidation (M)]VEM[Oxidation (M)]LFSDDSDLQLATTQK[GlyGly (K)]FR_.3	8319.99	9321.05	13019.1	10083.1	9496.97	6467.72	1	1	1	1	1	1	0.080251	0.179727	0.268342	0.237883	0.220993	0.179727	0.229438
FIGNL1	Q6PIW4	125	_FK[GlyGly (K)]DSLLEPALASVVIHK_.4	12668.6	12569.5	8236.25	12170	9505.66	10457.9	1	1	1	1	1	1	0.00555107	0.272621	0.0674588	0.225176	0.0956079	0.0674588	0.160392
KPNA6	O60684	129	_FVEFLK[GlyGly (K)]R_.3	38394.6	13561.6	20481.8	35871.7	21763.5	29238.1	1	1	1	1	1	1	0.67594	0.386213	0.207264	0.371747	0.436872	0.386213	0.404309
REV3L	O60673;O60673-2	291;213	_FVPATESEK[GlyGly (K)]K_.3	1181.85	1741.05	1567.49	1285.36	1591.61	2289.69	1	1	1	1	1	1	0.270562	0.139854	0.254356	0.158901	0.283787	0.254356	0.221344
RAD1	O60671;O60671-2	225;189	_ISLLK[GlyGly (K)]PSTK_.3	833.531	2915.49	4568.96	3953.72	3903.65	5000	1	1	1	1	1	1	0.785362	0.102089	0.17414	0.642336	0.263436	0.17414	0.452886
RAD1	O60671;O60671-2	38;38	_EHATC[Carbamidomethyl (C)]FATK[GlyGly (K)]NGIK_.3	1751.72	1529.7	1880.36	1718.8	973.73	1617.55	1	1	1	1	1	1	0.0956825	0.06348	0.351371	0.319515	0.0583402	0.0956825	0.188928
RHBDF2	Q6PJF5;Q6PJF5-2	357;328	_VK[GlyGly (K)]HFAFDR_.3	3820.26	5990.11	4208.22	3528.61	5285.36	4107.1	1	1	1	1	1	1	0.312796	0.124225	0.177409	0.171044	0.283375	0.177409	0.22721
TSPAN3	O60637;O60637-3	177;113	_ETASNC[Carbamidomethyl (C)]NGSLAHPSDLYAEGC[Carbamidomethyl (C)]EALVVK[GlyGly (K)]K_.4	1021.01	1560.71	1670.83	1138.88	822.814	1385.68	1	1	1	1	1	1	0.295633	0.26775	0.360434	0.378642	0.155631	0.295633	0.267136
BRAT1	Q6PJG6	330	_ATVQAPGPPGLLDGTADDATTVDTLLASK[GlyGly (K)]SSC[Carbamidomethyl (C)]AGLLC[Carbamidomethyl (C)]R_.4	108317	112518	121449	118035	97774.3	76262.4	1	1	1	1	1	1	0.0269009	0.0201583	0.174804	0.108636	0.221891	0.0269009	0.165263
FIGNL1	Q6PIW4	297	_TAK[GlyGly (K)]EQLWVDQQK_.3	1978.76	3012.28	4622.95	3424.4	2772.95	2556.94	1	1	1	1	1	1	0.292851	0.21063	0.0573147	0.434184	0.144738	0.21063	0.289461
BRAT1	Q6PJG6	728	_DK[GlyGly (K)]IASYSSLR_.3	74598	68632.2	65154.1	64889.9	65076	58917.6	1	1	1	1	1	1	0.0589041	0.00287309	0.0702398	0.0801906	0.0763841	0.0589041	0.0782873
BRAT1	Q6PJG6	477	_WLLSSPK[GlyGly (K)]TPGC[Carbamidomethyl (C)]SDLGPLIPQFLR_.3	13844.2	12809.8	13366.4	10166.8	12851.4	17779.4	1	1	1	1	1	1	0.0548823	0.192275	0.227528	0.0371816	0.284507	0.192275	0.160844
BRAT1	Q6PJG6	286	_ALSC[Carbamidomethyl (C)]LGPTHM[Oxidation (M)]GPLALGILK[GlyGly (K)]LEHC[Carbamidomethyl (C)]PQALR_.4	1790.13	1053.45	772.08	1687.9	1438.9	1518.71	1	1	1	1	1	1	0.366376	0.526494	0.0381579	0.387726	0.231361	0.366376	0.309543
BRAT1	Q6PJG6	198	_IM[Oxidation (M)]DHVEESLC[Carbamidomethyl (C)]SAATPK[GlyGly (K)]VTQALNVLTTTFGR_.4	80255.3	114232	145152	135263	97384.7	77359.6	1	1	1	1	1	1	0.247063	0.0498743	0.162064	0.312575	0.269025	0.162064	0.2908
TSPAN3	O60637;O60637-3	122;58	_VYK[GlyGly (K)]TYNGTNPDAASR_.3	6880.49	7068.52	7684.37	6297.01	5437.98	6612.1	1	1	1	1	1	1	0.0190642	0.140331	0.137797	0.17071	0.0582514	0.137797	0.114481
TSPAN3	O60637;O60637-3	118;54	_SIQK[GlyGly (K)]VYK_.2	9845.37	8527.27	9421.22	5325.42	8495.72	8300.48	1	1	1	1	1	1	0.101459	0.39279	0.0164396	0.0745798	0.241959	0.101459	0.158269
PLOD3	O60568	499	_DK[GlyGly (K)]GIFLHLSNQHEFGR_.4	4157.45	3534.09	4133.1	3565.7	3568.85	3630.45	1	1	1	1	1	1	0.114616	0.104227	0.0121003	0.0842428	0.0137332	0.104227	0.048988
PLOD3	O60568	208	_LSLNLDHK[GlyGly (K)]SR_.4	1111.32	1014.8	674.382	772.32	1237.29	1397.58	1	1	1	1	1	1	0.0641995	0.0957386	0.0860308	0.293177	0.29696	0.0860308	0.295069
WDR59	Q6PJI9	850	_LLDPANTQQFDDFK[GlyGly (K)]K_.3	29833.9	26509.6	35124.5	27102.6	24917.1	32369	1	1	1	1	1	1	0.0834392	0.18231	0.183965	0.170397	0.112538	0.18231	0.141468
WDR59	Q6PJI9	661	_SLGELYILNVNDIQETC[Carbamidomethyl (C)]QK[GlyGly (K)]NAASALLVGR_.3	1892	1386.63	1587.1	1923.66	1328.96	1354.58	1	1	1	1	1	1	0.217986	0.135576	0.0135054	0.175857	0.205606	0.135576	0.190732
FIGNL1	Q6PIW4	259	_SFYGSGTIDALSNPILNK[GlyGly (K)]AC[Carbamidomethyl (C)]SK_.3	1209.13	1812.16	2089.77	2611.06	2019.43	2071.36	1	1	1	1	1	1	0.282268	0.156826	0.0179503	0.276064	0.188269	0.156826	0.232167
FIGNL1	Q6PIW4	17	_NYFAITSGIC[Carbamidomethyl (C)]TGPK[GlyGly (K)]ADAYR_.3	3021.62	3462.16	4355.65	4033.37	3116.64	2565.68	1	1	1	1	1	1	0.0960892	0.0543299	0.137122	0.212778	0.220598	0.0960892	0.216688
SNX2	O60749	246	_TVK[GlyGly (K)]HPTLLQDPDLR_.4	618.052	1279.03	1211.68	785.632	565.376	401.041	1	1	1	1	1	1	0.49274	0.301669	0.24048	0.44955	0.535488	0.301669	0.492519
BHLHB9	Q6PI77	407	_HM[Oxidation (M)]C[Carbamidomethyl (C)]K[GlyGly (K)]ETM[Oxidation (M)]SFPLNSPGQQSGLK_.4	2728.16	2507.15	2452.03	1987.08	1392.46	1303.15	1	1	1	1	1	1	0.0597033	0.148126	0.046855	0.321838	0.312481	0.0597033	0.317159
SNX2	O60749	224	_EDSSSTEFVEK[GlyGly (K)]R_.3	3854.91	3703.4	4855.31	4720.98	3450.42	3176.89	1	1	1	1	1	1	0.0283486	0.019837	0.0583698	0.178412	0.202983	0.0283486	0.190698
DARS2	Q6PI48	337	_FGM[Oxidation (M)]K[GlyGly (K)]IIDISDVFR_.3	34960.2	38483.6	46992.9	46343.5	41191.9	41323	1	1	1	1	1	1	0.0678455	0.00983985	0.00224794	0.146598	0.0946497	0.00983985	0.120624
DARS2	Q6PI48	219	_TPGGAK[GlyGly (K)]EFLVPSR_.3	42569.8	27712.6	31921.9	35976.3	32687.8	38105.2	1	1	1	1	1	1	0.298955	0.084446	0.108222	0.16623	0.161792	0.108222	0.164011
DARS2	Q6PI48	369	_AIC[Carbamidomethyl (C)]IPEGAK[GlyGly (K)]YLK_.3	10309.1	9107.08	7833.74	10482.9	11595.4	9789.17	1	1	1	1	1	1	0.0875532	0.204537	0.119451	0.192873	0.0702436	0.119451	0.131558
DARS2	Q6PI48	134	_M[Oxidation (M)]PTGEIEIK[GlyGly (K)]VK_.3	5133.61	4716.37	5049.52	4857.39	6487.36	4633	1	1	1	1	1	1	0.0599043	0.0274267	0.235825	0.14522	0.0239508	0.0599043	0.0845852
DARS2	Q6PI48	143	_VK[GlyGly (K)]TAELLNAC[Carbamidomethyl (C)]K_.3	2948.16	2817.04	2664.64	2508.82	3222.45	2809.62	1	1	1	1	1	1	0.032166	0.0425948	0.0967878	0.0947056	0.0648438	0.0425948	0.0797747
EIF1B	O60739	105	_EEQLK[GlyGly (K)]VHGF_.3	11948.3	14790.2	10860.9	12643.6	16739.9	14413.7	1	1	1	1	1	1	0.150312	0.107259	0.105595	0.23727	0.0821733	0.107259	0.159722
ICMT	O60725	270	_VPTGLPFIK[GlyGly (K)]GVK_.3	14577	13947.4	10331.2	10259.7	12287.9	13969.3	1	1	1	1	1	1	0.0312145	0.00491622	0.0905622	0.171392	0.16781	0.0312145	0.169601
BHLHB9	Q6PI77	328	_LVSLLK[GlyGly (K)]STTDPLIHK_.3	2744.23	2216.59	4166.03	2275.18	2525.82	3142.75	1	1	1	1	1	1	0.150419	0.415149	0.153914	0.283163	0.203797	0.153914	0.24348
BHLHB9	Q6PI77	334	_STTDPLIHK[GlyGly (K)]IAR_.3	48683.7	45603.7	38560.3	51213.1	65472.6	56515.8	1	1	1	1	1	1	0.0461967	0.199322	0.103836	0.267026	0.106764	0.103836	0.186895
BHLHB9	Q6PI77	492	_LIFNQK[GlyGly (K)]EAK_.3	7765.92	6351.73	8459.29	5468.49	6336.72	6111.1	1	1	1	1	1	1	0.141665	0.303683	0.0256329	0.143915	0.0763934	0.141665	0.110154
KPNA6	O60684	299	_LVELLM[Oxidation (M)]HNDYK[GlyGly (K)]VASPALR_.4	34990	20951.8	42628.2	31221.8	33743.1	33554	1	1	1	1	1	1	0.354885	0.218431	0.00397404	0.12959	0.234631	0.218431	0.182111
FIGNL1	Q6PIW4	432	_GPPK[GlyGly (K)]GILLFGPPGTGK_.3	5286.63	7516.19	5688.14	7027.8	5153.36	6080.49	1	1	1	1	1	1	0.246279	0.148992	0.116715	0.0517805	0.10618	0.148992	0.0789803
TMEM65	Q6PI78	85	_SC[Carbamidomethyl (C)]LLK[GlyGly (K)]ELHR_.3	6248.72	5775.21	5505.83	5340.38	6600.02	5252.68	1	1	1	1	1	1	0.0556923	0.0215736	0.160759	0.0913096	0.0512869	0.0556923	0.0712982
KPNA6	O60684	242	_NPPPEFAK[GlyGly (K)]VSPC[Carbamidomethyl (C)]LPVLSR_.3	56815.5	63304.8	68888.2	72889	44568.4	56392.3	1	1	1	1	1	1	0.0764007	0.0399081	0.165625	0.214246	0.129049	0.0764007	0.171647
TTC33	Q6PID6	64	_DEGASLAENK[GlyGly (K)]R_.3	1934.65	1802.55	2880.7	2227.05	2186.06	1285.7	1	1	1	1	1	1	0.0499884	0.180979	0.36676	0.20997	0.266081	0.180979	0.238025
KPNA6	O60684	240	_GK[GlyGly (K)]NPPPEFAK_.3	84324.8	84691.8	91768.1	90350.6	83709	80547.5	1	1	1	1	1	1	0.00307126	0.0110071	0.0272198	0.0517978	0.0577605	0.0110071	0.0547791
KPNA6	O60684	396	_K[GlyGly (K)]EAAWAITNATSGGTPEQIR_.3	1259.34	1772.33	1399.07	1532.93	916.003	1356.59	1	1	1	1	1	1	0.239298	0.0645635	0.274176	0.208636	0.134278	0.239298	0.171457
FBXO38	Q6PIJ6;Q6PIJ6-2;Q6PIJ6-3	327;327;327	_IQPSLTK[GlyGly (K)]DGVFSALK_.3	3325.68	5021.38	3592.2	4385.93	3080.53	2282.55	1	1	1	1	1	1	0.287297	0.140697	0.210423	0.0767857	0.367879	0.210423	0.222332
KPNA6	O60684	16	_SYK[GlyGly (K)]NNALNPEEM[Oxidation (M)]R_.3	2843.41	1880.29	1986.3	2220.46	1569.26	1569.81	1	1	1	1	1	1	0.288344	0.0787194	0.000249073	0.304558	0.172172	0.0787194	0.238365
FIGNL1	Q6PIW4	436	_GILLFGPPGTGK[GlyGly (K)]TLIGK_.3	11753.9	8986.79	15154.1	16722.3	12690.9	9973.83	1	1	1	1	1	1	0.188679	0.0695729	0.169536	0.133052	0.353965	0.169536	0.243508
FIGNL1	Q6PIW4	288	_EDSSLPTFK[GlyGly (K)]TAK_.3	8942.37	8522.74	13204.5	8591.44	7394.16	10371.9	1	1	1	1	1	1	0.033979	0.299316	0.237035	0.305571	0.114423	0.237035	0.209997
FIGNL1	Q6PIW4	376	_LK[GlyGly (K)]NLEPK_.3	4650.58	5358.09	7767.93	6136.16	6209.44	5503.08	1	1	1	1	1	1	0.0999707	0.165971	0.0852887	0.251022	0.0730284	0.0999707	0.162025
FIGNL1	Q6PIW4	335	_GILGK[GlyGly (K)]FVPPIPK_.3	7288.82	7279.84	9200.92	8850.44	8170.7	5706.76	1	1	1	1	1	1	0.000871518	0.0274578	0.251093	0.116422	0.215941	0.0274578	0.166182
WDR59	Q6PJI9	607	_SEK[GlyGly (K)]EQVSISSFYYK_.3	4499.97	4367.96	4690.27	4962.09	5074.33	4352.95	1	1	1	1	1	1	0.0210525	0.0398259	0.108217	0.0615329	0.076176	0.0398259	0.0688545
WDR59	Q6PJI9	348	_TLHTEDTDHQHTASHGEEEALK[GlyGly (K)]EDPPR_.5	1612.87	3183.8	1363.42	1597.53	1212.86	1467.91	1	1	1	1	1	1	0.463163	0.111817	0.13455	0.144682	0.458674	0.13455	0.301678
RICTOR	Q6R327;Q6R327-3	364;364	_LSDGFVAAEAK[GlyGly (K)]TILPHR_.4	13791.6	16217.4	18298.3	14302.9	15542.4	18006.5	1	1	1	1	1	1	0.11432	0.173318	0.103872	0.143096	0.114502	0.11432	0.128799
SYNCRIP	O60506	344	_NLANTVTEEILEK[GlyGly (K)]AFSQFGK_.3	15328.2	8492.17	11721.8	4090.29	15619	9343.25	1	1	1	1	1	1	0.405855	0.682553	0.355549	0.152639	0.385767	0.405855	0.269203
SYNCRIP	O60506	357	_AFSQFGK[GlyGly (K)]LER_.2	9865.65	10980.9	6968.32	8108.93	8353.79	3819.51	1	1	1	1	1	1	0.0756561	0.106987	0.526762	0.172599	0.471946	0.106987	0.322272
SLC30A9	Q6PML9	101	_APLK[GlyGly (K)]QEPLQVR_.3	5216.42	5092.1	4674.86	4617.2	4865.69	5723.89	1	1	1	1	1	1	0.0170549	0.00877586	0.11461	0.0558416	0.107922	0.0170549	0.0818819
SLC30A9	Q6PML9	474	_AIHDVK[GlyGly (K)]ATDLGLGK_.4	3042.18	2775.49	802.403	1786.69	2595.68	2641.22	1	1	1	1	1	1	0.0648299	0.537638	0.0122973	0.552208	0.223369	0.0648299	0.387788
SLC30A9	Q6PML9	86	_VPSFETAEGIGTELK[GlyGly (K)]APLK_.3	1218.28	1775.62	956.23	1552.9	1730.83	1781.96	1	1	1	1	1	1	0.26327	0.336299	0.0205831	0.302658	0.0765816	0.26327	0.18962
SLC30A9	Q6PML9	217	_DFLGNTK[GlyGly (K)]PR_.3	1637.2	1909.66	2355.11	1470.35	1406.93	1374.48	1	1	1	1	1	1	0.108636	0.327082	0.0164979	0.274787	0.18006	0.108636	0.227423
TRAF7	Q6Q0C0;Q6Q0C0-2	245;169	_M[Oxidation (M)]NLEAHLK[GlyGly (K)]EC[Carbamidomethyl (C)]EHIK_.4	211.688	531.32	689.94	200.178	154.625	124.282	1	1	1	1	1	1	0.608377	0.778129	0.153854	0.834969	0.758768	0.608377	0.796869
MGEA5	O60502	236	_TVGEK[GlyGly (K)]LLPGIEVLWTGPK_.3	1467.94	1536.32	2523.12	2216.01	395.653	1987.09	1	1	1	1	1	1	0.0321887	0.091648	0.944554	0.727479	0.180764	0.091648	0.454122
PAOX	Q6QHF9;Q6QHF9-2;Q6QHF9-4	432;294;294	_EHLDTFFDPPLPAEK[GlyGly (K)]AEAIR_.4	5717.97	5807.85	6970.74	7404.46	5304.48	5636.54	1	1	1	1	1	1	0.0110279	0.0426685	0.0429223	0.144663	0.155186	0.0426685	0.149924
MGEA5	O60502	887	_ILEFYSK[GlyGly (K)]LGC[Carbamidomethyl (C)]FEIAK_.3	12498.7	13428.3	14814.9	11972.5	15061.9	15000.5	1	1	1	1	1	1	0.0507086	0.150064	0.00288522	0.100103	0.112451	0.0507086	0.106277
MGEA5	O60502	254	_VVSK[GlyGly (K)]EIPVESIEEVSK_.3	30179.6	24553.7	48605.7	37174.2	29483.3	30260.6	1	1	1	1	1	1	0.145365	0.188466	0.0183981	0.3005	0.206109	0.145365	0.253304
RICTOR	Q6R327;Q6R327-3	1326;1326	_DAFGYATLK[GlyGly (K)]R_.3	4016.35	4943.74	4442.43	4256.96	3985.32	2376.9	1	1	1	1	1	1	0.146375	0.0301505	0.357525	0.0615777	0.344332	0.146375	0.202955
PLOD3	O60568	629	_TYVGPM[Oxidation (M)]TESLFPGYHTK[GlyGly (K)]AR_.4	5408.98	4805.15	3927.78	4544.1	3653.11	4153.7	1	1	1	1	1	1	0.0836049	0.102882	0.0906828	0.218132	0.0728413	0.0906828	0.145486
MGEA5	O60502	291	_LFLGPYK[GlyGly (K)]GR_.3	4155.96	3561.74	5237.66	4177.1	5068.63	5520.47	1	1	1	1	1	1	0.108887	0.15931	0.0603451	0.120706	0.226632	0.108887	0.173669
MGEA5	O60502	875	_GAFC[Carbamidomethyl (C)]EVRPDDK[GlyGly (K)]R_.4	5447.14	6725.79	6299.91	5499.43	6934.44	5193.06	1	1	1	1	1	1	0.14855	0.0959412	0.203066	0.119848	0.139694	0.14855	0.129771
MGEA5	O60502	157	_K[GlyGly (K)]LDQVSQFGC[Carbamidomethyl (C)]R_.3	31820.3	26781.3	27405.9	27609.3	25566.8	27963.2	1	1	1	1	1	1	0.121604	0.00522864	0.06331	0.113708	0.0220977	0.06331	0.0679029
MGEA5	O60502	692	_LLPIDGANDLFFQPPPLTPTSK[GlyGly (K)]VYTIRPYFPK_.4	291.788	811.829	596.159	873.336	836.888	471.35	1	1	1	1	1	1	0.666398	0.26675	0.395149	0.475121	0.301217	0.395149	0.388169
MGEA5	O60502	2	_VQK[GlyGly (K)]ESQATLEER_.3	1824.61	871.843	2264.78	1966.07	945.507	1734.72	1	1	1	1	1	1	0.4997	0.0998466	0.416425	0.400224	0.378352	0.416425	0.389288
SARM1	Q6SZW1	68	_ALPELQQALSALK[GlyGly (K)]QAGGAR_.3	7176.6	8690.72	9896.44	10859.6	6848.15	8897	1	1	1	1	1	1	0.134949	0.0656236	0.184026	0.209838	0.126244	0.134949	0.168041
SARM1	Q6SZW1	446	_LTEEELQTDLGM[Oxidation (M)]K[GlyGly (K)]SGITR_.3	2008.39	1704.33	605.161	2025.67	1491.72	1809.81	1	1	1	1	1	1	0.115818	0.763599	0.136256	0.518621	0.0887013	0.136256	0.303661
SARM1	Q6SZW1	364	_VFSDIGAIQSLK[GlyGly (K)]R_.3	11925.2	6862.3	6761.52	10187.4	8592.44	8897.16	1	1	1	1	1	1	0.381106	0.285858	0.0246395	0.287912	0.193827	0.285858	0.24087
MGEA5	O60502	241	_LLPGIEVLWTGPK[GlyGly (K)]VVSK_.3	1918.08	2580.8	2806.34	2803.15	2256.84	1976.12	1	1	1	1	1	1	0.208324	0.000804588	0.0937874	0.192634	0.174451	0.0937874	0.183542
MGEA5	O60502	85	_LQK[GlyGly (K)]WELNTYLYAPK_.3	4198.26	3839.16	4238.87	5762.3	4539.59	5139.14	1	1	1	1	1	1	0.0631853	0.21542	0.0876042	0.0431045	0.199698	0.0876042	0.121401
RASL11A	Q6T310	140	_APVIIVGNK[GlyGly (K)]GDLLHAR_.3	10537	12171.9	12931.9	16906.8	11738.1	12410	1	1	1	1	1	1	0.101815	0.188391	0.0393531	0.102035	0.192892	0.101815	0.147464
SYNCRIP	O60506	214	_EAAQEAVK[GlyGly (K)]LYNNHEIR_.4	8216.08	8038.7	6523.23	7370.71	7263.67	9307.28	1	1	1	1	1	1	0.0154333	0.0862619	0.174407	0.115707	0.119395	0.0862619	0.117551
SYNCRIP	O60506	370	_LK[GlyGly (K)]DYAFIHFDER_.4	2551.11	2378.53	1799.53	2497.14	2888.29	2653.36	1	1	1	1	1	1	0.0495073	0.229614	0.0599537	0.230989	0.054924	0.0599537	0.142956
ATAD2	Q6PL18	930	_TK[GlyGly (K)]FFEDLILK_.3	2926.52	2342.66	3477.37	2372.82	2473.53	2455.74	1	1	1	1	1	1	0.156702	0.26701	0.00510525	0.169885	0.0244947	0.156702	0.0971897
ATAD2	Q6PL18	678	_DFEVAM[Oxidation (M)]QK[GlyGly (K)]M[Oxidation (M)]IPASQR_.3	9177.5	6948.96	10091.1	10644.2	6630.68	6744.16	1	1	1	1	1	1	0.195433	0.0377205	0.0119994	0.207724	0.270565	0.0377205	0.239145
BUB1B	O60566;O60566-3	617;631	_FVSTPFHEIM[Oxidation (M)]SLK[GlyGly (K)]DLPSDPER_.4	6856.59	8414.35	7302.78	9326.78	6985.94	8462.17	1	1	1	1	1	1	0.144262	0.172125	0.135143	0.03257	0.0587951	0.144262	0.0456826
BUB1B	O60566;O60566-3	1038;1052	_VGK[GlyGly (K)]LTSPGALLFQ_.2	377.643	1275.83	1001.61	1417.8	1456.52	1474.45	1	1	1	1	1	1	0.768217	0.243274	0.0086469	0.57301	0.0736441	0.243274	0.323327
DCLRE1A	Q6PJP8	534	_YLK[GlyGly (K)]ILPSGLK_.3	2283.11	2341.89	1917	2525.13	2493.05	2782.19	1	1	1	1	1	1	0.0179718	0.193605	0.077515	0.13067	0.0867465	0.077515	0.108708
BUB1B	O60566;O60566-3	523;537	_GPSVPFSIFDEFLLSEK[GlyGly (K)]K_.3	1905.9	2607.56	2410.32	4690.16	1370.53	1818.52	1	1	1	1	1	1	0.219854	0.45408	0.198662	0.274305	0.488222	0.219854	0.381264
NMT2	O60551;Q5VUC6	110;97	_NIDEAAK[GlyGly (K)]HR_.3	1716.83	3115.06	2871.92	3348.03	2003.12	1890.07	1	1	1	1	1	1	0.409238	0.108252	0.0410653	0.273757	0.281286	0.108252	0.277522
ZC3H14	Q6PJT7;Q6PJT7-2;Q6PJT7-9	408;408;408	_ISPPIK[GlyGly (K)]EEETK_.3	22199.2	26426.3	13927.5	20981.4	26744.1	27701.5	1	1	1	1	1	1	0.122939	0.285764	0.0248678	0.310063	0.142558	0.122939	0.226311
ZC3H14	Q6PJT7;Q6PJT7-2;Q6PJT7-9	474;474;474	_LSEEVVVAPNQESGM[Oxidation (M)]K[GlyGly (K)]TADSLR_.3	15544.7	17812	14453.3	15209.9	13061.9	12989.7	1	1	1	1	1	1	0.0961245	0.0360724	0.00391827	0.0866994	0.157372	0.0360724	0.122036
ZC3H14	Q6PJT7;Q6PJT7-2;Q6PJT7-9	414;414;414	_EEETK[GlyGly (K)]GDSVEK_.3	6423.02	7857.73	7325.89	5472.6	7700.81	6323.82	1	1	1	1	1	1	0.142078	0.204786	0.138854	0.0918646	0.184501	0.142078	0.138183
FOXD2	O60548	177	_HNLSLNDC[Carbamidomethyl (C)]FVK[GlyGly (K)]IPR_.3	9605.31	10318.1	8253.2	13122.6	8799.92	9891.65	1	1	1	1	1	1	0.0505941	0.322156	0.0826009	0.0765423	0.157979	0.0826009	0.117261
OGFOD3	Q6PK18-2	164	_YFGDK[GlyGly (K)]IQNIFSEEDFR_.3	2893.42	2303.4	3306.85	2314.89	2222	1519.13	1	1	1	1	1	1	0.160562	0.249539	0.265699	0.195024	0.222971	0.249539	0.208998
OGFOD3	Q6PK18-2	294	_ASEAAGAK[GlyGly (K)]AGVR_.3	1268.3	3693.55	1360.54	1894.18	1346.51	1584.9	1	1	1	1	1	1	0.691237	0.231872	0.115005	0.0375076	0.476268	0.231872	0.256888
GMDS	O60547;O60547-2	230;200	_IYLGQLEC[Carbamidomethyl (C)]FSLGNLDAK[GlyGly (K)]R_.3	4904.75	6561.23	8234.95	7358.21	7081.95	6489.3	1	1	1	1	1	1	0.20431	0.0795157	0.0617578	0.250891	0.0708874	0.0795157	0.160889
GMDS	O60547;O60547-2	150;120	_FYQASTSELYGK[GlyGly (K)]VQEIPQK_.3	7855.98	7786.9	9869.91	8833.69	8419.56	9589.3	1	1	1	1	1	1	0.00624496	0.0783511	0.0918586	0.119217	0.1036	0.0783511	0.111409
GMDS	O60547;O60547-2	162;132	_VQEIPQK[GlyGly (K)]ETTPFYPR_.3	18754.5	17406.1	15310	22679.1	17804.8	18888.5	1	1	1	1	1	1	0.052735	0.27433	0.041768	0.102898	0.138336	0.052735	0.120617
LARP1	Q6PKG0;Q6PKG0-3	742;665	_FQQVPTDALANK[GlyGly (K)]LFGAPEPSTIAR_.3	13415.2	15467.7	14482.8	15725	13126.9	18236.1	1	1	1	1	1	1	0.100497	0.0581547	0.230383	0.0522326	0.0928306	0.100497	0.0725316
LARP1	Q6PKG0;Q6PKG0-3	800;723	_FYPVVK[GlyGly (K)]EGR_.3	34686.1	29882	32412	28179.8	35547.1	32658.7	1	1	1	1	1	1	0.105223	0.0987808	0.0598902	0.0473406	0.0747631	0.0987808	0.0610518
NEMF	O60524	546	_DQQQNEIIVK[GlyGly (K)]R_.3	2554.77	3497.17	3513.56	2968.31	3452.2	2974.43	1	1	1	1	1	1	0.220219	0.118963	0.105135	0.169125	0.0964802	0.118963	0.132803
LARP1	Q6PKG0;Q6PKG0-3	809;732	_TLDAK[GlyGly (K)]M[Oxidation (M)]PR_.3	2625.28	5395.95	7812.79	522.051	290.059	2973.04	1	1	1	1	1	1	0.488494	1.23706	1.16279	1.07673	0.822276	1.16279	0.949503
LARP1	Q6PKG0;Q6PKG0-3	532;455	_TEEVSNLK[GlyGly (K)]TLPK_.3	1028.66	1129.01	1369.52	905.844	1212.5	1037.87	1	1	1	1	1	1	0.0657765	0.288191	0.109742	0.141752	0.109552	0.109742	0.125652
NEMF	O60524	87	_LVSAK[GlyGly (K)]QLGVDR_.3	10709.8	10878.3	8171.72	9960.11	11553.7	11554.7	1	1	1	1	1	1	0.0110371	0.139487	6.36494e-05	0.173512	0.074123	0.0110371	0.123817
ATAD2	Q6PL18	395	_DELK[GlyGly (K)]GIYK_.2	2149.3	1363.51	1786.63	1692.05	1727.88	1398.11	1	1	1	1	1	1	0.316349	0.0384491	0.14919	0.120897	0.121603	0.14919	0.12125
ATAD2	Q6PL18	771	_AK[GlyGly (K)]DNFNFLHLNR_.4	5501.01	5922.59	5239	6320.28	5411.12	3192.16	1	1	1	1	1	1	0.052191	0.13229	0.364754	0.02473	0.330975	0.13229	0.177852
NEMF	O60524	26	_VNNVYDVDNK[GlyGly (K)]TYLIR_.3	4245.45	3672.28	3469.72	3037.94	4262.21	4748.77	1	1	1	1	1	1	0.102377	0.0938335	0.0763636	0.113409	0.22643	0.0938335	0.16992
RANBP6	O60518	176	_HDLDIIK[GlyGly (K)]R_.3	5564.9	5055.12	5020.16	4907.37	5739.5	5637.32	1	1	1	1	1	1	0.0678845	0.0160671	0.0127025	0.0689529	0.074216	0.0160671	0.0715844
DARS2	Q6PI48	145	_TAELLNAC[Carbamidomethyl (C)]K[GlyGly (K)]K_.3	3548.5	3344.02	2916.41	3235.36	3404.26	4523.14	1	1	1	1	1	1	0.0419555	0.0733235	0.199603	0.100691	0.192984	0.0733235	0.146838
DARS2	Q6PI48	496	_ELESAHHPFTAPHPSDIHLLYTEPK[GlyGly (K)]K_.5	5304.74	6443.22	4080.66	5279.09	4043.16	4868.03	1	1	1	1	1	1	0.137049	0.181077	0.130908	0.160359	0.147745	0.137049	0.154052
PDXDC1	Q6P996;Q6P996-4;Q6P996-5	394;366;367	_FFQELPGSDPVFK[GlyGly (K)]AVPVPNM[Oxidation (M)]TPSGVGR_.3	13019.5	12877.1	15293.5	15136.9	12340.3	12027.4	1	1	1	1	1	1	0.00777448	0.00727899	0.0181577	0.114141	0.120411	0.00777448	0.117276
CTR9	Q6PD62	367	_VLK[GlyGly (K)]AYPNNYETM[Oxidation (M)]K_.3	3367.39	1800.3	2553.49	3347.14	2777.42	3387.21	1	1	1	1	1	1	0.428856	0.190214	0.13989	0.145009	0.318064	0.190214	0.231537
RFWD3	Q6PCD5	571	_NTSSHVQELVAQK[GlyGly (K)]AR_.3	25711.5	22050.2	22352.8	21739.2	18446.9	13795.6	1	1	1	1	1	1	0.108412	0.0196787	0.204014	0.16399	0.24374	0.108412	0.203865
RFWD3	Q6PCD5	381	_LQLQVLTDK[GlyGly (K)]C[Carbamidomethyl (C)]TR_.3	23982.6	21394.6	30299.2	24321.8	24502.7	20268.3	1	1	1	1	1	1	0.0806558	0.154761	0.133754	0.133519	0.0951302	0.133754	0.114324
RFWD3	Q6PCD5	397	_VQDLQK[GlyGly (K)]LTSHQSQNLQQPR_.4	8712.83	10300.9	10929.7	8569.03	7032.11	4935.47	1	1	1	1	1	1	0.118118	0.171213	0.247761	0.219862	0.345087	0.171213	0.282474
RFWD3	Q6PCD5	674	_LDDTGNPIC[Carbamidomethyl (C)]SC[Carbamidomethyl (C)]QPVHTFFGGPTC[Carbamidomethyl (C)]K[GlyGly (K)]LLTK_.4	3430.27	3114.69	3973.64	3463.32	3920.05	3256.68	1	1	1	1	1	1	0.0681901	0.0970424	0.13072	0.0793305	0.0534776	0.0970424	0.066404
RFWD3	Q6PCD5	360	_SSLLK[GlyGly (K)]EQM[Oxidation (M)]LR_.3	6590.31	6460.19	8361.55	8434.82	7342.19	8215.04	1	1	1	1	1	1	0.0141007	0.00616928	0.0793453	0.119626	0.140485	0.0141007	0.130055
DKC1	O60832	251	_SGVM[Oxidation (M)]SEK[GlyGly (K)]DHM[Oxidation (M)]VTM[Oxidation (M)]HDVLDAQWLYDNHK_.5	3585.34	4598.1	5233.72	4788.95	3881	3681.5	1	1	1	1	1	1	0.175019	0.0627572	0.037307	0.207605	0.135907	0.0627572	0.171756
CTR9	Q6PD62	247	_EADSIK[GlyGly (K)]NGVQLLSR_.3	8158.11	9592.29	10435.4	9919.56	7566.48	6454.59	1	1	1	1	1	1	0.114265	0.0358416	0.112149	0.173712	0.221021	0.112149	0.197366
CTR9	Q6PD62	440	_ILQEK[GlyGly (K)]VQADVPPEILNNVGALHFR_.4	3333.08	7411.62	8690.59	7545.11	8755.52	8174.39	1	1	1	1	1	1	0.536816	0.0997775	0.0485441	0.449306	0.0528321	0.0997775	0.251069
CTR9	Q6PD62	778	_EVLNAVK[GlyGly (K)]ELELAHR_.4	4579.47	3676.96	1904.37	4715.37	4491.71	4997.66	1	1	1	1	1	1	0.154589	0.60053	0.0754019	0.415406	0.155823	0.154589	0.285615
CTR9	Q6PD62	380	_ILGSLYAASEDQEK[GlyGly (K)]R_.3	4060.32	3664.36	3091.23	4975.86	4496.81	4574.19	1	1	1	1	1	1	0.0724915	0.330389	0.0120639	0.185282	0.152552	0.0724915	0.168917
CTR9	Q6PD62	764	_LATSVLK[GlyGly (K)]DEK_.3	4760.75	5586.83	4000.86	6216.71	5572.25	7711.16	1	1	1	1	1	1	0.1129	0.306696	0.227717	0.164472	0.167734	0.227717	0.166103
ABHD17C	Q6PCB6;Q6PCB6-2	318;284	_LK[GlyGly (K)]QFISHELPNS_.3	9673.02	11092.5	8032.39	10458.8	9392.94	12412.8	1	1	1	1	1	1	0.0966688	0.18557	0.195856	0.0971589	0.0880594	0.18557	0.0926092
CTR9	Q6PD62	642	_NDAK[GlyGly (K)]NLYAANGIGAVLAHK_.4	2475.93	2786.9	2867.53	2183.74	1846.02	2152.28	1	1	1	1	1	1	0.0835631	0.191442	0.108324	0.215052	0.150638	0.108324	0.182845
DKC1	O60832	414	_QEYVDYSESAK[GlyGly (K)]K_.3	1944.42	1628.36	2565.3	2529.76	1325.8	1441.71	1	1	1	1	1	1	0.125107	0.00986619	0.05923	0.318609	0.311707	0.05923	0.315158
CTR9	Q6PD62	358	_ENASQC[Carbamidomethyl (C)]FEK[GlyGly (K)]VLK_.3	6060.85	5180.97	4211.35	5410.34	5899.47	5519.21	1	1	1	1	1	1	0.110688	0.17623	0.0470955	0.190038	0.0321518	0.110688	0.111095
CTR9	Q6PD62	464	_LGNLGEAK[GlyGly (K)]K_.3	1648.57	2991.18	1853.99	5782.56	2400.93	2520.46	1	1	1	1	1	1	0.409232	0.727533	0.0343501	0.19762	0.468363	0.409232	0.332992
DKC1	O60832	380	_WGLGPK[GlyGly (K)]ASQK_.3	3385.45	3892.85	1546.9	3758.38	2553.38	3026.38	1	1	1	1	1	1	0.0985905	0.589509	0.119886	0.368964	0.131015	0.119886	0.24999
DKC1	O60832	47	_LDTSQWPLLLK[GlyGly (K)]NFDK_.3	5491.6	3906.58	5722.76	4876.31	4127.98	4610.31	1	1	1	1	1	1	0.23851	0.11294	0.078061	0.168514	0.112235	0.11294	0.140374
DKC1	O60832	299	_LVM[Oxidation (M)]K[GlyGly (K)]DSAVNAIC[Carbamidomethyl (C)]YGAK_.3	7459.39	5584.02	5467.11	4153.62	4375.48	3249.21	1	1	1	1	1	1	0.203335	0.193079	0.208899	0.271135	0.271945	0.203335	0.27154
DKC1	O60832	426	_EVVAEVVK[GlyGly (K)]APQVVAEAAK_.3	7142.07	5472.15	8072.4	5696.4	6298.79	6030.48	1	1	1	1	1	1	0.187219	0.244043	0.0307766	0.123714	0.0490067	0.187219	0.0863601
DKC1	O60832	379	_K[GlyGly (K)]WGLGPK_.3	4392.82	4235.3	3499.58	2558.96	1980.5	2111.36	1	1	1	1	1	1	0.0258182	0.219562	0.0452251	0.370594	0.37717	0.0452251	0.373882
FAM199X	Q6PEV8;Q6PEV8-2	199;199	_K[GlyGly (K)]VSTEM[Oxidation (M)]GLR_.3	73130.7	35463.1	35408.6	26378.2	41024.2	48909.1	1	1	1	1	1	1	0.490544	0.206694	0.123991	0.408235	0.307058	0.206694	0.357646
FAM199X	Q6PEV8;Q6PEV8-2	246;246	_NYIK[GlyGly (K)]EHSPR_.3	53925.5	48290.1	43623.4	38004.3	32678.4	45581	1	1	1	1	1	1	0.0779695	0.0973522	0.23316	0.244768	0.121283	0.0973522	0.183025
DKC1	O60832	391	_LM[Oxidation (M)]IK[GlyGly (K)]QGLLDK_.3	20195.2	19692.3	17711.8	22591.3	22286.2	21577.2	1	1	1	1	1	1	0.01783	0.171217	0.0228564	0.114131	0.0691098	0.0228564	0.0916202
ABHD17C	Q6PCB6;Q6PCB6-2	178;178	_PSEK[GlyGly (K)]NLYADIDAAWQALR_.3	1946.76	1456.29	1384.34	1651.73	1639.83	1112	1	1	1	1	1	1	0.203825	0.124549	0.271261	0.169949	0.194261	0.203825	0.182105
DARS2	Q6PI48	350	_NTEIGFLQDALSK[GlyGly (K)]PHGTVK_.3	4128.36	3955.74	3787.55	4566.49	5208.64	2765.25	1	1	1	1	1	1	0.0301964	0.131862	0.433349	0.169587	0.243466	0.131862	0.206526
PDXDC1	Q6P996;Q6P996-4;Q6P996-5	234;206;207	_LPLLLVANAGTAAVGHTDK[GlyGly (K)]IGR_.4	21031.8	23273.1	21545.4	25532	20935.2	17940.4	1	1	1	1	1	1	0.0715436	0.119757	0.108945	0.0154931	0.17521	0.108945	0.0953513
PDXDC1	Q6P996;Q6P996-4;Q6P996-5	158;130;131	_YEDFVVDGFNVLYNK[GlyGly (K)]K_.3	14812.9	10894.5	13677	14170.7	12332.1	12564.8	1	1	1	1	1	1	0.215559	0.0250742	0.0132174	0.0912656	0.130604	0.0250742	0.110935
PDXDC1	Q6P996;Q6P996-4;Q6P996-5	316;288;289	_HDDPALTLVAGLTSNK[GlyGly (K)]PTDK_.3	9275.37	9421.19	7280.18	10547.9	8579.73	10469	1	1	1	1	1	1	0.0110302	0.259214	0.14026	0.120872	0.061991	0.14026	0.0914314
PDXDC1	Q6P996;Q6P996-4;Q6P996-5	224;196;197	_LIK[GlyGly (K)]DDIER_.3	5743.48	7901.62	9132.16	8329.14	8659.63	8568.5	1	1	1	1	1	1	0.223675	0.0650377	0.0074811	0.233945	0.0408686	0.0650377	0.137407
PDXDC1	Q6P996;Q6P996-4;Q6P996-5	8;8;8	_IADPTLAEM[Oxidation (M)]GK[GlyGly (K)]NLK_.3	6717.42	7700.43	9681.22	7752.48	7647.62	6469.4	1	1	1	1	1	1	0.0964214	0.156459	0.118031	0.189104	0.0993816	0.118031	0.144243
PDXDC1	Q6P996;Q6P996-4;Q6P996-5	616;588;589	_GIQEAQVELQK[GlyGly (K)]ASEER_.3	5406.7	6860.02	9781.43	7586.45	5357.96	4470.03	1	1	1	1	1	1	0.167552	0.17873	0.127771	0.370864	0.258589	0.167552	0.314726
PDXDC1	Q6P996;Q6P996-4;Q6P996-5	144;116;117	_EGLAK[GlyGly (K)]IC[Carbamidomethyl (C)]R_.2	1965.44	2156.55	2215.82	2277.14	2071	2325.59	1	1	1	1	1	1	0.0655698	0.0193002	0.0818923	0.060316	0.0386338	0.0655698	0.0494749
DNAJA2	O60884	132	_TTK[GlyGly (K)]LQLSK_.2	8158.65	7575.29	7574.33	7289.28	9055.56	9400.88	1	1	1	1	1	1	0.0524338	0.0271211	0.0264601	0.0902948	0.141625	0.0271211	0.11596
PDXDC1	Q6P996;Q6P996-4;Q6P996-5	537;509;510	_SDPEGENIHAGLLK[GlyGly (K)]K_.3	10513.5	13224.2	15452.5	14832.6	11705.7	9114.14	1	1	1	1	1	1	0.161494	0.0289503	0.176038	0.205242	0.23801	0.161494	0.221626
PDXDC1	Q6P996;Q6P996-4;Q6P996-5	563;535;536	_IGPEYK[GlyGly (K)]SM[Oxidation (M)]K_.3	1863	1581.42	2239.17	2690.67	2502.99	2364.44	1	1	1	1	1	1	0.11561	0.129521	0.0402547	0.146084	0.257703	0.11561	0.201893
DNAJA2	O60884	9	_LYDILGVPPGASENELK[GlyGly (K)]K_.3	28868	29485	24799.1	7258.68	22194.4	24028.6	1	1	1	1	1	1	0.0149545	0.773786	0.0561183	0.13301	0.571796	0.0561183	0.352403
KIN	O60870	277	_TDYWLQPEIIVK[GlyGly (K)]IITK_.3	1904.69	1538.55	1772.85	1412.82	922.844	943.41	1	1	1	1	1	1	0.150384	0.159828	0.0155842	0.347516	0.241609	0.150384	0.294563
TRIM13	O60858;O60858-3	209;212	_LAVM[Oxidation (M)]QAYDPEINK[GlyGly (K)]LNTILQEQR_.3	1770.94	2398.26	1889.57	1935.78	1526.02	1102.57	1	1	1	1	1	1	0.212789	0.0170846	0.227823	0.107236	0.362335	0.212789	0.234786
ABHD17C	Q6PCB6;Q6PCB6-2	159;159	_INC[Carbamidomethyl (C)]NIFSYDYSGYGVSSGK[GlyGly (K)]PSEK_.3	1682.69	2330.48	1986.4	2723.46	2736.56	2086.9	1	1	1	1	1	1	0.228275	0.221315	0.190478	0.254057	0.134938	0.221315	0.194497
TRIM13	O60858;O60858-3	171;174	_SLQLLTK[GlyGly (K)]DSDK_.2	3806.69	3269.41	5031.73	4005.98	3828.24	4166.48	1	1	1	1	1	1	0.10738	0.160508	0.0598319	0.16606	0.125427	0.10738	0.145743
TRIM13	O60858;O60858-3	161;164	_LDTLETSK[GlyGly (K)]R_.3	14269.8	12656.6	12404.4	13606.8	14618.2	16363.1	1	1	1	1	1	1	0.0847263	0.0653733	0.0796517	0.0864831	0.135493	0.0796517	0.110988
INTS5	Q6P9B9	249	_DFC[Carbamidomethyl (C)]VHGGAGGGAGSSGGSSSQTPSTDPFPGSPAIPAEK[GlyGly (K)]R_.4	3085.42	3946.87	2640.84	3311.16	2052.55	1536.75	1	1	1	1	1	1	0.17324	0.15927	0.203227	0.199812	0.426078	0.17324	0.312945
INTS5	Q6P9B9	242	_VLSC[Carbamidomethyl (C)]GLK[GlyGly (K)]DFC[Carbamidomethyl (C)]VHGGAGGGAGSSGGSSSQTPSTDPFPGSPAIPAEK_.4	2208.86	2201.74	3128.93	2435.58	1627.15	1653.35	1	1	1	1	1	1	0.0022826	0.176215	0.0112963	0.326155	0.191481	0.0112963	0.258818
INTS5	Q6P9B9	470	_LVPFLDALK[GlyGly (K)]NHVGELC[Carbamidomethyl (C)]GETLR_.4	9602.1	9758.95	12164.1	6189.6	12806.3	10914.2	1	1	1	1	1	1	0.0114568	0.460357	0.112804	0.147103	0.27506	0.112804	0.211082
TRIM13	O60858;O60858-3	291;294	_LVDVDK[GlyGly (K)]LSLPQDTGTFISK_.3	67135	60368.3	601.255	57431.2	8291.38	28332.8	1	1	1	1	1	1	0.075053	1.38491	0.773884	1.4362	0.36355	0.773884	0.899876
DKC1	O60832	145	_SQQSAGK[GlyGly (K)]EYVGIVR_.3	8652.09	8898.88	6622.24	9511.36	7552.48	9454.04	1	1	1	1	1	1	0.0198859	0.25325	0.158128	0.133541	0.0364211	0.158128	0.0849811
CYB5D1	Q6P9G0;Q6P9G0-2	42;42	_VYDLTSLAQEYK[GlyGly (K)]GNLLLK_.3	6537.11	8242.98	6981.15	6987.57	8975.19	5505.4	1	1	1	1	1	1	0.163225	0.000650605	0.338869	0.173192	0.198258	0.163225	0.185725
CYB5D1	Q6P9G0;Q6P9G0-2	82;82	_K[GlyGly (K)]HIDPLTGC[Carbamidomethyl (C)]LR_.3	16763.4	13372.6	6549.06	14169.5	12230.6	11455.8	1	1	1	1	1	1	0.159121	0.520157	0.0462608	0.431977	0.1073	0.159121	0.269639
DKC1	O60832	198	_TIYESK[GlyGly (K)]M[Oxidation (M)]IEYDPER_.3	11437.4	11589.2	12867.5	6611.29	6132.48	12407.5	1	1	1	1	1	1	0.00932442	0.454217	0.478654	0.349743	0.30747	0.454217	0.328607
DKC1	O60832	58	_NFDK[GlyGly (K)]LNVR_.3	11190.6	9147.39	7267.85	8985.51	8874.97	7999.37	1	1	1	1	1	1	0.142074	0.149455	0.0733825	0.216438	0.0713341	0.142074	0.143886
ABHD17C	Q6PCB6;Q6PCB6-2	29;29	_IAAK[GlyGly (K)]LAFLPPEPTYTVLAPEQR_.3	21162.3	19420.7	18811.9	18784.1	19175.8	16441.6	1	1	1	1	1	1	0.0606912	0.00104524	0.108561	0.0641654	0.0861271	0.0606912	0.0751462
DKC1	O60832	44	_VAK[GlyGly (K)]LDTSQWPLLLK_.3	6360.81	6436.38	8246.6	8612.35	6433.8	7145.52	1	1	1	1	1	1	0.00835131	0.0306805	0.0741218	0.152318	0.150006	0.0306805	0.151162
ZCCHC12	Q6PEW1	152	_LEVQLQNAIQAGIIAEK[GlyGly (K)]DANR_.3	20826.2	16439.4	25065.9	18077.5	22362.9	19776.7	1	1	1	1	1	1	0.166478	0.229073	0.0867932	0.0943395	0.0922049	0.166478	0.0932722
ZCCHC12	Q6PEW1	316	_AQFPSTSGGSGYK[GlyGly (K)]NNGPGEM[Oxidation (M)]R_.3	5441.6	4971.56	5120.58	4096.21	3334.41	3261.28	1	1	1	1	1	1	0.0638361	0.157178	0.0156791	0.245094	0.208098	0.0638361	0.226596
TOM1	O60784;O60784-2;O60784-4	102;102;69	_TILPK[GlyGly (K)]NNPPTIVHDK_.4	81717.2	90569.6	93663.8	74741.4	66263.9	72973.6	1	1	1	1	1	1	0.0726647	0.158905	0.0681489	0.170547	0.121987	0.0726647	0.146267
TTC37	Q6PGP7	476	_TK[GlyGly (K)]ALTHFLK_.3	2583.62	2985.43	2900.66	2238.03	2113.69	2721.14	1	1	1	1	1	1	0.102036	0.182362	0.177684	0.156339	0.143118	0.177684	0.149728
TTC37	Q6PGP7	1143	_AALNELLK[GlyGly (K)]HIK_.3	1697.29	2492.58	1371.19	2715.78	2514.13	2324.58	1	1	1	1	1	1	0.268438	0.46527	0.0554012	0.316396	0.0781559	0.268438	0.197276
TTC37	Q6PGP7	805	_ELLEK[GlyGly (K)]SLHC[Carbamidomethyl (C)]LK_.3	1904.91	1649.6	859.121	2000.42	1621.8	1471.31	1	1	1	1	1	1	0.101579	0.564441	0.0688088	0.369994	0.157696	0.101579	0.263845
TTC37	Q6PGP7	1109	_TLLFK[GlyGly (K)]C[Carbamidomethyl (C)]SILK_.3	1726.09	1752.08	1061.92	1434.5	1729.66	1687.83	1	1	1	1	1	1	0.0105686	0.211068	0.0173068	0.255327	0.103342	0.0173068	0.179334
TTC37	Q6PGP7	755	_K[GlyGly (K)]NELLHLGGR_.3	1671.78	2119.43	1372.25	1751.43	640.764	805.902	1	1	1	1	1	1	0.166983	0.171666	0.161434	0.431809	0.434656	0.166983	0.433232
TTC37	Q6PGP7	294	_NLTEGLK[GlyGly (K)]ESPVC[Carbamidomethyl (C)]TSGWYHLAEAQVK_.4	1818.75	1182.81	1240.1	1533.93	1358.87	680.114	1	1	1	1	1	1	0.299626	0.149797	0.470777	0.207543	0.379006	0.299626	0.293274
CCDC22	O60826	248	_LQK[GlyGly (K)]QLTEHLR_.4	4940.68	4810.77	5612.71	4769.48	4966.9	3759.27	1	1	1	1	1	1	0.0188403	0.11486	0.195716	0.0735777	0.133931	0.11486	0.103754
CCDC22	O60826	293	_FTHSEK[GlyGly (K)]FTFHLEPQAQATQVSDVPATSR_.4	7108.65	8181.54	4907.64	6636.37	6521.39	7547.03	1	1	1	1	1	1	0.0992335	0.21178	0.103101	0.184441	0.104184	0.103101	0.144312
TOM1	O60784;O60784-2;O60784-4	147;147;114	_K[GlyGly (K)]GLEFPM[Oxidation (M)]TDLDM[Oxidation (M)]LSPIHTPQR_.4	12862.8	9141.02	22658.2	15573.9	11293.6	12944.4	1	1	1	1	1	1	0.239201	0.262048	0.0963164	0.394655	0.257645	0.239201	0.32615
TOM1	O60784;O60784-2;O60784-4	306;306;273	_TGQTTK[GlyGly (K)]APSEAEPAADLIDM[Oxidation (M)]GPDPAATGNLSSQLAGM[Oxidation (M)]NLGSSSVR_.4	15359.6	16287.6	10617.7	14284.5	8892.22	8814.3	1	1	1	1	1	1	0.0414687	0.208242	0.00622367	0.288121	0.294647	0.0414687	0.291384
ZCCHC12	Q6PEW1	218	_EEEDWDDAFIK[GlyGly (K)]R_.3	11265.1	9446.85	16926.2	9725.9	8250.31	8994.32	1	1	1	1	1	1	0.124152	0.382062	0.0610159	0.36261	0.0393227	0.124152	0.200966
TOM1	O60784;O60784-2;O60784-4	383;383;350	_EVK[GlyGly (K)]YEAPQATDGLAGALDAR_.3	68760.3	64783	76406.1	77020.1	48538.2	52076	1	1	1	1	1	1	0.0421195	0.00565965	0.0497279	0.223007	0.192998	0.0421195	0.208002
USO1	O60763;O60763-2	581;592	_LGFISK[GlyGly (K)]HELYSR_.3	2757.11	2775.61	4133.85	2935.16	3430.94	3332.74	1	1	1	1	1	1	0.00472802	0.239809	0.0205313	0.200086	0.0951792	0.0205313	0.147633
SNX2	O60749	452	_EWEAK[GlyGly (K)]VQQGER_.3	1544.98	2076.08	1857.69	2194.9	1803.52	1710.97	1	1	1	1	1	1	0.207421	0.117672	0.0372441	0.0962976	0.126478	0.117672	0.111388
SNX2	O60749	113	_IESK[GlyGly (K)]SM[Oxidation (M)]SAPVIFDR_.3	13973.3	13045.6	17703.5	16525.7	14881.5	14700.5	1	1	1	1	1	1	0.0485541	0.0486646	0.00865088	0.125341	0.117955	0.0485541	0.121648
ULK3	Q6PHR2;Q6PHR2-4	54;65	_ASVENLLTEIEILK[GlyGly (K)]GIR_.3	5909.49	4727.2	5396.35	3347.64	6166.41	6397.87	1	1	1	1	1	1	0.157193	0.331349	0.0260528	0.0673191	0.316616	0.157193	0.191968
SHQ1	Q6PI26;Q6PI26-2	161;133	_LQDELSDVIDIK[GlyGly (K)]DPDFTPAAER_.3	5898.07	6275.91	6259.8	5235.72	4665.49	5940.02	1	1	1	1	1	1	0.0438929	0.125986	0.169955	0.149053	0.0912567	0.125986	0.120155
SHQ1	Q6PI26;Q6PI26-2	256;228	_FVNK[GlyGly (K)]SYLLDK_.3	1509.99	1835.22	2787.15	2656.1	2393.95	2744.15	1	1	1	1	1	1	0.137491	0.034048	0.0963885	0.293272	0.207848	0.0963885	0.25056
DARS2	Q6PI48	600	_DVIAFPK[GlyGly (K)]SFR_.3	54486.1	52055	57285.2	39917.4	42891.2	45425.5	1	1	1	1	1	1	0.0322705	0.252687	0.0405825	0.148034	0.132697	0.0405825	0.140366
DARS2	Q6PI48	232	_EPGK[GlyGly (K)]FYSLPQSPQQFK_.3	14969	11960.4	14270.7	10937	13743.7	14267.6	1	1	1	1	1	1	0.157996	0.187031	0.0264534	0.0428984	0.137715	0.157996	0.0903068
DARS2	Q6PI48	236	_FYSLPQSPQQFK[GlyGly (K)]QLLM[Oxidation (M)]VGGLDR_.3	9717.91	8490.28	9556.3	10298.7	9430.06	9032.75	1	1	1	1	1	1	0.0953488	0.0528768	0.0304325	0.0150802	0.100066	0.0528768	0.0575729
DARS2	Q6PI48	429	_LM[Oxidation (M)]ETQEEDVVLLTAGEHNK[GlyGly (K)]AC[Carbamidomethyl (C)]SLLGK_.4	7037.75	7479.64	5941.57	6629.68	7719.66	8608.38	1	1	1	1	1	1	0.0430469	0.0774102	0.0769742	0.130014	0.13108	0.0769742	0.130547
TTC37	Q6PGP7	612	_GGYTTALK[GlyGly (K)]SFTK_.3	2124.72	2412.11	2795.38	3606.36	2080.12	4145.14	1	1	1	1	1	1	0.0895855	0.179153	0.469118	0.171724	0.261796	0.179153	0.21676
TTC37	Q6PGP7	1029	_LLC[Carbamidomethyl (C)]STGEYDK[GlyGly (K)]AIQAFK_.3	3638.63	2931.94	3710.93	1909.5	3290.28	2937.89	1	1	1	1	1	1	0.152105	0.453274	0.0800161	0.0634162	0.228308	0.152105	0.145862
TTC37	Q6PGP7	207	_HFIQSLSK[GlyGly (K)]FPHESAR_.4	3612.93	4007.85	2930.77	3779.22	3326.98	2548.77	1	1	1	1	1	1	0.0732856	0.17882	0.187306	0.104115	0.227782	0.17882	0.165948
TTC37	Q6PGP7	122	_LVDLYYQEK[GlyGly (K)]K_.3	3946.7	3220.44	3274.38	3135.88	3178.75	3980.06	1	1	1	1	1	1	0.143306	0.0305552	0.158297	0.120726	0.134932	0.143306	0.127829
DKC1	O60832	285	_VVYPLEK[GlyGly (K)]LLTSHK_.4	13898.4	14452.7	6891.02	11210.7	13532.4	9402.15	1	1	1	1	1	1	0.027649	0.337481	0.254686	0.344765	0.21893	0.254686	0.281848
DKC1	O60832	21	_SLPEEDVAEIQHAEEFLIK[GlyGly (K)]PESK_.3	7494.89	5602.1	6425.6	9543.36	2936	7401.87	1	1	1	1	1	1	0.204383	0.276109	0.610927	0.424308	0.262527	0.276109	0.343418
TTC37	Q6PGP7	375	_TLDQISDADNIPGLLVLK[GlyGly (K)]SLAYR_.3	18312.6	20272.1	20653.4	31519.8	22446.7	34306.9	1	1	1	1	1	1	0.0718223	0.294546	0.295538	0.101271	0.258898	0.294546	0.180084
TTC37	Q6PGP7	505	_DVVGDK[GlyGly (K)]NR_.2	11115.3	6685.56	8385.38	6710.88	8734.22	5112.07	1	1	1	1	1	1	0.351929	0.156866	0.369954	0.157859	0.148448	0.351929	0.153154
TTC37	Q6PGP7	87	_YNHINAK[GlyGly (K)]DDLPGVYQK_.4	4895.2	4191.44	5141.19	4908.05	4886.51	3863.55	1	1	1	1	1	1	0.109531	0.0328087	0.165334	0.0290682	0.123622	0.109531	0.0763451
TTC37	Q6PGP7	682	_AALVDYLDGK[GlyGly (K)]AVDYIEK_.3	6855.43	5770.43	5550.4	7876.39	4625.96	7295.63	1	1	1	1	1	1	0.12153	0.244991	0.316693	0.197302	0.155813	0.244991	0.176558
TTC37	Q6PGP7	1368	_QVQC[Carbamidomethyl (C)]K[GlyGly (K)]PLLESQK_.3	3773.47	4485.98	3927.37	3714.95	3808.73	3613.12	1	1	1	1	1	1	0.121999	0.0393093	0.0372725	0.0210158	0.121197	0.0393093	0.0711062
TTC37	Q6PGP7	1373	_PLLESQK[GlyGly (K)]PLPDAVLEELQK_.3	2924.5	3787.95	2811.22	3832.42	4303.82	4630.6	1	1	1	1	1	1	0.181918	0.217381	0.0517252	0.248314	0.116118	0.181918	0.182216
TTC37	Q6PGP7	357	_AEALIK[GlyGly (K)]LSDYDSSEEAIR_.3	3242.49	3010.65	3141.01	2073.91	2501.32	2999.29	1	1	1	1	1	1	0.0524325	0.28938	0.128028	0.135681	0.1995	0.128028	0.16759
TTC37	Q6PGP7	1534	_DDYELIDVLVNNAK[GlyGly (K)]THGDTR_.4	1.52886	1921.57	1342.53	2437.21	2362.43	2712.14	1	1	1	1	1	1	1.41197	0.409582	0.0974594	0.958388	0.17028	0.409582	0.564334
TTC37	Q6PGP7	1253	_NTALK[GlyGly (K)]TIQK_.2	5590.87	6028.16	6904.92	6313.71	6047.28	6132.31	1	1	1	1	1	1	0.0532255	0.0632514	0.00987311	0.107936	0.0234656	0.0532255	0.0657008
TIMM17B	O60830;O60830-2;V9GYU0	13;13;12	_IVDDC[Carbamidomethyl (C)]GGAFTM[Oxidation (M)]GVIGGGVFQAIK[GlyGly (K)]GFR_.3	10845.5	9624.03	9652.33	9855.57	11561.8	6866	1	1	1	1	1	1	0.0843932	0.0147338	0.360372	0.0902642	0.189393	0.0843932	0.139828
TTC37	Q6PGP7	435	_DYLQAEK[GlyGly (K)]C[Carbamidomethyl (C)]FQR_.3	9847.69	11308.9	9321.76	10647.8	11281.5	15765.2	1	1	1	1	1	1	0.0976732	0.0939059	0.234441	0.0999306	0.221362	0.0976732	0.160647
TIMM17B	O60830;O60830-2;V9GYU0	85;135;134	_GK[GlyGly (K)]EDPWNSITSGALTGAVLAAR_.3	37286.5	39434.8	34146.7	37287.1	36103.5	34019.6	1	1	1	1	1	1	0.0395985	0.0621709	0.0420274	0.0442377	0.0738694	0.0420274	0.0590535
TTC37	Q6PGP7	1175	_SVAVQK[GlyGly (K)]QISK_.3	7019.53	5520.71	4752.29	4064.9	4912.57	4993.55	1	1	1	1	1	1	0.169028	0.110252	0.0115611	0.227506	0.15167	0.110252	0.189588
CCDC22	O60826	514	_ILSDTK[GlyGly (K)]ELQK_.3	2468.55	1861.17	2672.49	2319.21	2314.68	2605.76	1	1	1	1	1	1	0.198387	0.100089	0.0836631	0.072223	0.166031	0.100089	0.119127
TTC37	Q6PGP7	1529	_HLYAK[GlyGly (K)]DDYELIDVLVNNAK_.3	617.06	1178.28	2388.75	1299.2	1546.29	1242.87	1	1	1	1	1	1	0.442083	0.41781	0.153846	0.584038	0.048789	0.41781	0.316414
TTC37	Q6PGP7	264	_LVEM[Oxidation (M)]DSK[GlyGly (K)]SGPGLIGLGIK_.3	24061.7	24599.9	29959.9	24689.9	22824.8	22477.9	1	1	1	1	1	1	0.015643	0.136376	0.0108296	0.148851	0.0523334	0.015643	0.100592
TTC37	Q6PGP7	1352	_NLK[GlyGly (K)]SNPDQPAVILLLR_.3	21064.1	21449	24560.9	22922.1	19739.3	16714.3	1	1	1	1	1	1	0.0128055	0.0488108	0.117356	0.114329	0.159296	0.0488108	0.136812
TTC37	Q6PGP7	620	_SFTK[GlyGly (K)]ASELNPESIYSVFK_.3	11174.7	11182.3	10184.9	10854.6	11006.3	12540.4	1	1	1	1	1	1	0.000480104	0.0450113	0.092138	0.0490848	0.0775526	0.0450113	0.0633187
TTC37	Q6PGP7	976	_IQNYAPAFTM[Oxidation (M)]LGYLNEHLQLK[GlyGly (K)]K_.4	4278.79	3545.18	3421.62	4195.41	4314.5	4294.23	1	1	1	1	1	1	0.132604	0.143664	0.00333062	0.126221	0.101442	0.132604	0.113831
ARMCX5	Q6P1M9	517	_FTK[GlyGly (K)]SELISIFQEAK_.3	44107.4	49425.7	53248.8	40414.2	44654.5	49073.5	1	1	1	1	1	1	0.0804127	0.19379	0.0666757	0.108312	0.110231	0.0804127	0.109271
KDM4A	O75164	892	_AK[GlyGly (K)]GALQSITAGQK_.3	5427.31	5553.46	4584.58	3326.82	3277	3838.61	1	1	1	1	1	1	0.016246	0.224833	0.111619	0.244602	0.275078	0.111619	0.25984
ZNF518A	Q6AHZ1	862	_EK[GlyGly (K)]QVSSIPQDVR_.3	3069.92	2733.87	2332.72	2942.37	2892.85	2191.4	1	1	1	1	1	1	0.0818866	0.163442	0.195112	0.13917	0.14782	0.163442	0.143495
CSDE1	O75534;O75534-2;O75534-3;O75534-4	175;144;190;221	_NIM[Oxidation (M)]LLK[GlyGly (K)]K_.2	5635.78	5576.33	3610.81	5404.6	6769.03	5791.14	1	1	1	1	1	1	0.00749849	0.281385	0.110105	0.299698	0.0346414	0.110105	0.16717
CSDE1	O75534;O75534-2;O75534-3;O75534-4	676;645;691;722	_ATVEC[Carbamidomethyl (C)]VK[GlyGly (K)]DQFGFINYEVGDSK_.3	965.603	593.361	730.056	853.36	1105.32	1037.01	1	1	1	1	1	1	0.33768	0.110128	0.0450934	0.203138	0.269254	0.110128	0.236196
CSDE1	O75534;O75534-2;O75534-3;O75534-4	435;404;450;481	_EATFSNPK[GlyGly (K)]TTSPNK_.3	1257.09	1587.84	1346.01	1100.54	764.256	828.329	1	1	1	1	1	1	0.164416	0.14189	0.056897	0.279189	0.328261	0.14189	0.303725
SPECC1L	Q69YQ0;Q69YQ0-2	897;897	_PLTALSDK[GlyGly (K)]RPNYGEIPVQEHLLR_.5	5414.31	3340.62	3205.57	3152.02	3508.28	2833.43	1	1	1	1	1	1	0.334971	0.0119119	0.150493	0.296196	0.0824648	0.150493	0.18933
SPECC1L	Q69YQ0;Q69YQ0-2	684;684	_SDM[Oxidation (M)]K[GlyGly (K)]ETIFELEDEVEQHR_.4	6349.6	5549.63	6410.03	10272	5849.7	3955.84	1	1	1	1	1	1	0.0950754	0.327396	0.273144	0.0495796	0.498245	0.273144	0.273912
ZNF518A	Q6AHZ1	525	_ASSEK[GlyGly (K)]EM[Oxidation (M)]TLISQR_.3	6305.07	6551.94	8185.92	5682.76	2710.47	5596.02	1	1	1	1	1	1	0.0271543	0.255252	0.491276	0.485202	0.0889435	0.255252	0.287073
ZNF518A	Q6AHZ1	404	_AEEGPNASSGFM[Oxidation (M)]K[GlyGly (K)]TAVLGPTLK_.3	4449.78	3588.17	2866.19	4021.22	3561.8	3829.9	1	1	1	1	1	1	0.151595	0.237167	0.0512934	0.218908	0.0569136	0.151595	0.137911
ZNF518A	Q6AHZ1	987	_LEGVSAVK[GlyGly (K)]TEGAPAR_.3	2858.37	2894.59	3949.63	3793.05	3730.98	2749.37	1	1	1	1	1	1	0.00890416	0.0286009	0.214218	0.164352	0.179716	0.0286009	0.172034
ZNF518A	Q6AHZ1	1172	_DNVPSNQIIGGEQK[GlyGly (K)]EPESR_.3	2467.79	2368.67	3084.78	2810.43	1913.85	1156.38	1	1	1	1	1	1	0.0289817	0.0658132	0.348908	0.235352	0.405534	0.0658132	0.320443
ZNF518A	Q6AHZ1	287	_EHLYAK[GlyGly (K)]EK_.3	2238.42	2073.56	1488.4	1680.24	3102.25	2588.53	1	1	1	1	1	1	0.0540676	0.0856221	0.127665	0.354774	0.215455	0.0856221	0.285115
ZNF518A	Q6AHZ1	2	_PSEQK[GlyGly (K)]QLFC[Carbamidomethyl (C)]DEK_.3	584.7	1403.85	825.314	1175.43	982.878	699.343	1	1	1	1	1	1	0.582562	0.247475	0.238362	0.251403	0.32889	0.247475	0.290147
CSDE1	O75534;O75534-2;O75534-3;O75534-4	158;127;173;204	_INFVIDNNK[GlyGly (K)]HTGAVSAR_.3	2518.17	2673.51	1615.58	2180.29	2685.61	1590.76	1	1	1	1	1	1	0.0423155	0.210395	0.362072	0.253207	0.252348	0.210395	0.252777
SF3B1	O75533	791	_VVK[GlyGly (K)]QC[Carbamidomethyl (C)]C[Carbamidomethyl (C)]GTDGVEANYIK_.3	7445.52	8541.24	6496.08	9195.5	8510.57	6185.6	1	1	1	1	1	1	0.0969285	0.243287	0.223733	0.13466	0.198526	0.223733	0.166593
KIAA1429	Q69YN4;Q69YN4-2;Q69YN4-3	1023;1023;1023	_GGSFEFK[GlyGly (K)]DM[Oxidation (M)]R_.3	1075.06	1866.12	2765.64	2811.04	3050.83	2859.76	1	1	1	1	1	1	0.380363	0.011513	0.0457165	0.464894	0.222961	0.0457165	0.343928
SF3B1	O75533	550	_HLLVK[GlyGly (K)]VIDR_.3	13150.5	9765.63	11488	11644.8	14621.4	17997	1	1	1	1	1	1	0.208891	0.00958309	0.14635	0.119793	0.328376	0.14635	0.224085
SF3B1	O75533	1287	_IYNDDK[GlyGly (K)]NTYIR_.3	34183.4	26941.9	22244.2	27456.2	28593.9	24764.4	1	1	1	1	1	1	0.167542	0.148304	0.101498	0.21078	0.0541538	0.148304	0.132467
SF3B1	O75533	1009	_M[Oxidation (M)]TPPIK[GlyGly (K)]DLLPR_.3	55841.2	52543.2	50788.3	56891.7	51517	57113.1	1	1	1	1	1	1	0.0430323	0.0801578	0.0728531	0.0518124	0.0464168	0.0728531	0.0491146
SF3B1	O75533	1087	_AIGPHDVLATLLNNLK[GlyGly (K)]VQER_.4	79696.4	53116.8	75822.4	36968.7	66532.5	68616.8	1	1	1	1	1	1	0.283023	0.48716	0.0218109	0.0913988	0.299148	0.283023	0.195273
SF3B1	O75533	1028	_HEK[GlyGly (K)]VQENC[Carbamidomethyl (C)]IDLVGR_.3	3930.06	3845.84	4056.86	6343.7	4287.6	4147.11	1	1	1	1	1	1	0.0153169	0.310952	0.0235557	0.0443048	0.285322	0.0235557	0.164813
SF3B1	O75533	808	_TEILPPFFK[GlyGly (K)]HFWQHR_.4	2438.36	3095.15	2791.86	1778.57	2333.99	1442	1	1	1	1	1	1	0.167858	0.313538	0.334074	0.0951707	0.414987	0.313538	0.255079
SF3B1	O75533	853	_IVDDLK[GlyGly (K)]DEAEQYR_.3	4324.5	2757.56	1785.41	2222.79	2947.02	2050.2	1	1	1	1	1	1	0.3129	0.154322	0.253798	0.421028	0.157375	0.253798	0.289201
SF3B1	O75533	999	_AIVNVIGM[Oxidation (M)]HK[GlyGly (K)]M[Oxidation (M)]TPPIK_.4	3081.98	3609.35	2710.68	3785.68	3254.53	3129.91	1	1	1	1	1	1	0.11146	0.234019	0.0276054	0.0921542	0.0967301	0.11146	0.0944421
SF3B1	O75533	1020	_LTPILK[GlyGly (K)]NR_.3	5289.12	4399.39	4984.4	5362.99	8543.98	7473.56	1	1	1	1	1	1	0.129873	0.0517425	0.0945096	0.314556	0.273674	0.0945096	0.294115
SF3B1	O75533	787	_IVLK[GlyGly (K)]VVK_.2	20111.3	21751	18499.7	4110.15	21129.8	20765.2	1	1	1	1	1	1	0.0553928	0.900045	0.012309	0.0665964	0.637792	0.0553928	0.352194
BANF1	O75531	61	_EWLK[GlyGly (K)]DTC[Carbamidomethyl (C)]GANAK_.3	2396.43	2226.64	863.182	1953.36	1816.99	1664.83	1	1	1	1	1	1	0.0519385	0.547388	0.0618013	0.457513	0.144198	0.0618013	0.300856
BANF1	O75531	19	_PVGSLAGIGEVLGK[GlyGly (K)]K_.3	19061.6	16510.4	12570.9	16901.5	20027.6	19603.6	1	1	1	1	1	1	0.101429	0.207798	0.01513	0.235489	0.0953131	0.101429	0.165401
CSDE1	O75534;O75534-2;O75534-3;O75534-4	757;726;772;803	_LK[GlyGly (K)]NITLDDASAPR_.3	89661.8	94376.7	95140.4	107337	84850.3	88943.4	1	1	1	1	1	1	0.0362315	0.0851888	0.0333068	0.0572809	0.0975382	0.0362315	0.0774096
KIAA1429	Q69YN4;Q69YN4-2;Q69YN4-3	881;881;881	_ADENNAK[GlyGly (K)]LQELGK_.3	5711.74	4956.68	5847.19	6915.08	6014.75	5340.86	1	1	1	1	1	1	0.100091	0.118335	0.083925	0.0259116	0.180864	0.100091	0.103388
PRKRA	O75569;O75569-2;O75569-3	46;35;21	_TK[GlyGly (K)]NIPVYEC[Carbamidomethyl (C)]ER_.3	5021.04	4102.72	3755.1	5486.24	3648.04	3848.21	1	1	1	1	1	1	0.142343	0.264918	0.0377642	0.1844	0.196801	0.142343	0.1906
SKAP2	O75563	184	_DC[Carbamidomethyl (C)]C[Carbamidomethyl (C)]FEISAPDK[GlyGly (K)]R_.3	6429.64	6658.54	6629.2	7201.92	4451.99	4949.52	1	1	1	1	1	1	0.024733	0.05856	0.07484	0.206195	0.187464	0.05856	0.19683
PRKRA	O75569;O75569-2;O75569-3	142;131;117	_LPEYTLSQEGGPAHK[GlyGly (K)]R_.4	3121.33	4257.76	6350.06	5757	3772.46	2882.73	1	1	1	1	1	1	0.217799	0.0692749	0.189067	0.386776	0.334387	0.189067	0.360581
PRKRA	O75569;O75569-2;O75569-3	183;172;158	_NAAEK[GlyGly (K)]FLAK_.2	6336.54	7356.1	9301.87	8935.67	9259.92	5959.08	1	1	1	1	1	1	0.105303	0.0283966	0.306729	0.20484	0.200788	0.105303	0.202814
INTS3	Q68E01;Q68E01-2	834;833	_YK[GlyGly (K)]EHPEALSC[Carbamidomethyl (C)]LLLQLR_.4	17058.8	19957.3	19901.6	17280.1	12491.2	19266	1	1	1	1	1	1	0.110738	0.0997068	0.301697	0.226798	0.0737898	0.110738	0.150294
INTS3	Q68E01;Q68E01-2	117;117	_DGM[Oxidation (M)]NIVLNK[GlyGly (K)]INQILM[Oxidation (M)]EK_.3	10813.4	8135	9805.21	10054.8	7260.25	7011.57	1	1	1	1	1	1	0.199901	0.0177727	0.0246424	0.197044	0.18319	0.0246424	0.190117
INTS3	Q68E01;Q68E01-2	554;553	_FHPIK[GlyGly (K)]ETVVEEPVDITPYLDQLDESLR_.4	4387.18	6611.35	8093.38	7721.16	5707	6590.44	1	1	1	1	1	1	0.285987	0.0332864	0.101597	0.309855	0.0927501	0.101597	0.201303
INTS3	Q68E01;Q68E01-2	36;36	_LLLSTSLDAK[GlyGly (K)]DELEER_.3	6344.11	4731.77	9412.01	5967.11	6860.68	5576.01	1	1	1	1	1	1	0.205869	0.316782	0.146083	0.217878	0.116382	0.205869	0.16713
INTS3	Q68E01;Q68E01-2	581;580	_DK[GlyGly (K)]VLQLQK_.3	4485	4064.44	4143.38	3116.5	2283.98	5168.97	1	1	1	1	1	1	0.069568	0.200034	0.547432	0.325646	0.249531	0.200034	0.287588
INTS3	Q68E01;Q68E01-2	884;883	_HDELLAEHIK[GlyGly (K)]SLLIK_.4	6091.47	5998.04	4970.27	6649.47	4812.38	4201.34	1	1	1	1	1	1	0.0109296	0.204372	0.0958696	0.131797	0.225759	0.0958696	0.178778
INTS3	Q68E01;Q68E01-2	306;305	_LTPDM[Oxidation (M)]ETK[GlyGly (K)]LLFM[Oxidation (M)]TSR_.3	3646.15	2338.07	2091.21	4564.8	3779.48	2950.21	1	1	1	1	1	1	0.309131	0.525566	0.174268	0.295876	0.350253	0.309131	0.323065
INTS3	Q68E01;Q68E01-2	633;632	_GEVLPEEITEESLEESVGK[GlyGly (K)]PLYLIFR_.3	1966.49	3419.72	4444.57	1493.63	1768.29	3107.46	1	1	1	1	1	1	0.381563	0.702783	0.388428	0.546951	0.386649	0.388428	0.4668
INTS3	Q68E01;Q68E01-2	134;134	_YLK[GlyGly (K)]LQDTC[Carbamidomethyl (C)]R_.3	6357.03	6684.58	5822.35	8164.22	7030.68	6931.74	1	1	1	1	1	1	0.0355191	0.236792	0.0100209	0.0945588	0.109173	0.0355191	0.101866
SKAP2	O75563	120	_AGYLEK[GlyGly (K)]R_.3	19992.9	18094.6	18033.7	22019.6	29472.9	24292.1	1	1	1	1	1	1	0.070484	0.140734	0.136274	0.271902	0.146037	0.136274	0.20897
ARHGAP17	Q68EM7;Q68EM7-2;Q68EM7-5;Q68EM7-6	248;248;248;248	_PAFGTPLEEHLK[GlyGly (K)]R_.4	12369.7	14696.5	8185.11	12657.6	11500	12621.1	1	1	1	1	1	1	0.121578	0.303465	0.065727	0.206659	0.0891445	0.121578	0.147902
CSDE1	O75534;O75534-2;O75534-3;O75534-4	90;90;136;136	_IK[GlyGly (K)]QEILPEER_.3	21619.1	24178.1	35374.7	28414.4	31209.4	33973.5	1	1	1	1	1	1	0.079022	0.154311	0.0599694	0.239918	0.170248	0.079022	0.205083
ARHGAP17	Q68EM7;Q68EM7-2;Q68EM7-5;Q68EM7-6	161;161;161;161	_SSGTNFQGLPSK[GlyGly (K)]IDTLK_.3	4892.18	6235.48	7254.47	6415.29	5422.75	6859.73	1	1	1	1	1	1	0.170719	0.0868176	0.165456	0.211634	0.0494105	0.165456	0.130522
ARHGAP17	Q68EM7;Q68EM7-2;Q68EM7-5;Q68EM7-6	301;301;301;301	_AALDC[Carbamidomethyl (C)]STSHLDEFYSDPHAVAGALK[GlyGly (K)]SYLR_.5	1335.85	1104.19	1528.4	1212.7	965.142	968.709	1	1	1	1	1	1	0.134268	0.162882	0.00260854	0.224282	0.111617	0.134268	0.167949
CSDE1	O75534;O75534-2;O75534-3;O75534-4	287;256;302;333	_IK[GlyGly (K)]VDFVIPK_.3	2139.17	2288.92	655.129	1709.97	2111.91	2272.92	1	1	1	1	1	1	0.0478242	0.630742	0.0519287	0.51917	0.157723	0.0519287	0.338447
CSDE1	O75534;O75534-2;O75534-3;O75534-4	358;327;373;404	_DGFGFIK[GlyGly (K)]C[Carbamidomethyl (C)]VDR_.3	4117.83	2953.4	1812.57	4345.33	5414.78	5663.51	1	1	1	1	1	1	0.232881	0.581668	0.0317528	0.482444	0.313654	0.232881	0.398049
CSDE1	O75534;O75534-2;O75534-3;O75534-4	306;275;321;352	_SK[GlyGly (K)]VTLLEGDHVR_.3	4083.86	4381.65	5431.46	4484.18	6304.93	6223.5	1	1	1	1	1	1	0.0497469	0.135106	0.00919153	0.212185	0.205788	0.0497469	0.208986
CWF19L1	Q69YN2	248	_LM[Oxidation (M)]DAAELVK[GlyGly (K)]QPPDVTENPYR_.3	10754.8	11234.7	13707.8	14248.2	9522.89	10319.9	1	1	1	1	1	1	0.0308682	0.0273379	0.0568043	0.189844	0.172232	0.0308682	0.181038
CWF19L1	Q69YN2	510	_QC[Carbamidomethyl (C)]QISK[GlyGly (K)]EDEETLAR_.3	1969.32	1976.19	1794.91	2091.58	1489.26	1424.76	1	1	1	1	1	1	0.00246215	0.107954	0.0313019	0.138765	0.194652	0.0313019	0.166709
CWF19L1	Q69YN2	160	_C[Carbamidomethyl (C)]VGNFGNSSGEVDTK[GlyGly (K)]K_.3	1903.19	1550.43	1909.11	1851.66	1589.53	1413.9	1	1	1	1	1	1	0.144452	0.0216026	0.0826983	0.101536	0.139527	0.0826983	0.120531
CSDE1	O75534;O75534-2;O75534-3;O75534-4	274;243;289;320	_VPSK[GlyGly (K)]NQNDPLPGR_.3	29896.8	28760.1	21193.3	23105.1	21632.8	22181	1	1	1	1	1	1	0.0274055	0.0610353	0.0176945	0.202263	0.144307	0.0274055	0.173285
CWF19L1	Q69YN2	223	_FIALANVGNPEK[GlyGly (K)]K_.3	1526.93	1453.34	393.01	1330.18	1563.93	1147.9	1	1	1	1	1	1	0.03492	0.769133	0.21696	0.573161	0.117264	0.21696	0.345213
KIAA1429	Q69YN4;Q69YN4-2;Q69YN4-3	835;835;835	_EALGDSK[GlyGly (K)]SK_.2	2973.78	5894.18	7418.26	5154.91	7331.15	8653.84	1	1	1	1	1	1	0.465729	0.254579	0.11702	0.430156	0.28079	0.254579	0.355473
KIAA1429	Q69YN4;Q69YN4-2;Q69YN4-3	894;894;894	_WLEPLK[GlyGly (K)]NLR_.3	9826.65	6982.65	7288.96	10094	8065.34	6006.2	1	1	1	1	1	1	0.239274	0.228209	0.206947	0.154916	0.277453	0.228209	0.216185
TRIM68	Q6AZZ1	296	_EILK[GlyGly (K)]TYAADVR_.3	4491.76	4527.84	6362.27	4479.98	3903.16	2747.04	1	1	1	1	1	1	0.00565674	0.245517	0.245858	0.261033	0.258943	0.245517	0.259988
EED	O75530-2	185	_HYVGHGNAINELK[GlyGly (K)]FHPR_.4	3157.7	4212.74	2111.44	2893.67	1961.4	1795.38	1	1	1	1	1	1	0.202437	0.221021	0.0624956	0.270396	0.407904	0.202437	0.33915
AMMECR1L	Q6DCA0	219	_IEFINEK[GlyGly (K)]GVK_.3	11404.9	15186.5	19818.2	16020.3	14708.3	12695	1	1	1	1	1	1	0.201121	0.149865	0.1039	0.276861	0.11823	0.149865	0.197545
KATNA1	O75449	377	_IYIPLPSAK[GlyGly (K)]GR_.3	14210.1	15683.8	14849.9	16093.3	14819.4	15273.6	1	1	1	1	1	1	0.0697168	0.0568274	0.0213454	0.0246743	0.026131	0.0568274	0.0254026
CIAPIN1	Q6FI81	97	_EPVETAVDNNSK[GlyGly (K)]VK_.3	3283.96	2792.97	5124.98	4348.19	3202.73	4300.86	1	1	1	1	1	1	0.11426	0.115964	0.206967	0.28087	0.231923	0.115964	0.256397
CIAPIN1	Q6FI81	111	_TASK[GlyGly (K)]LC[Carbamidomethyl (C)]SALTLSGLVEVK_.3	1711.88	1637.24	1349.21	2373.51	1975.1	2956.22	1	1	1	1	1	1	0.0315204	0.389121	0.28137	0.187201	0.28462	0.28137	0.235911
CIAPIN1	Q6FI81	298	_PGEK[GlyGly (K)]VLLSDSNLHDA_.3	1455.13	1131.22	2866.4	2377.45	1483.55	2089.75	1	1	1	1	1	1	0.177112	0.131866	0.239918	0.416904	0.349659	0.177112	0.383282
CIAPIN1	Q6FI81	182	_SSPSVK[GlyGly (K)]PAVDPAAAK_.3	7186.07	8508.58	10000.3	7568.19	7263.66	6815.28	1	1	1	1	1	1	0.119168	0.195779	0.0450396	0.196672	0.11118	0.119168	0.153926
CIAPIN1	Q6FI81	19	_SSPVEALK[GlyGly (K)]GLVDK_.3	4234.1	4031.91	1705.21	5531.07	4834.59	3517.53	1	1	1	1	1	1	0.0345911	0.747703	0.223009	0.462443	0.23993	0.223009	0.351186
CIAPIN1	Q6FI81	173	_QLK[GlyGly (K)]LSITK_.3	1758.17	2099.22	2177.09	1498.15	1820.95	1408.22	1	1	1	1	1	1	0.125036	0.261251	0.180752	0.11775	0.22516	0.180752	0.171455
KATNA1	O75449	78	_LDSTPLK[GlyGly (K)]AAQHDLPASEGEVWSM[Oxidation (M)]PVPVER_.4	3199.31	4030.34	3795.67	4848.71	3805.2	3078.21	1	1	1	1	1	1	0.16256	0.172277	0.149361	0.0964132	0.222314	0.16256	0.159364
KATNA1	O75449	170	_SPAAVTEPETNK[GlyGly (K)]FDSTGYDK_.3	5149.78	5499.96	6329.94	6233.81	4488.82	5302.32	1	1	1	1	1	1	0.0465018	0.0108216	0.1175	0.175223	0.086427	0.0465018	0.130825
ZFAND6	Q6FIF0;Q6FIF0-2	196;184	_ENPVVVGEK[GlyGly (K)]IQK_.3	1308.83	1822.09	2349.34	1874.54	2004.94	1584.67	1	1	1	1	1	1	0.231839	0.15897	0.165574	0.280803	0.0877392	0.165574	0.184271
KATNA1	O75449	208	_WDDIADLVEAK[GlyGly (K)]K_.3	12849.2	13129.6	10251.3	17301.8	15714.7	14789.1	1	1	1	1	1	1	0.0152641	0.36188	0.0429123	0.211215	0.139355	0.0429123	0.175285
SMYD5	Q6GMV2	87	_LTGK[GlyGly (K)]PGQVLPHPELC[Carbamidomethyl (C)]TVR_.4	5128.8	3994.17	2713.67	5026.54	5720.68	5077.39	1	1	1	1	1	1	0.175886	0.422586	0.0842511	0.352345	0.13007	0.175886	0.241208
SMYD5	Q6GMV2	197	_TANEEEEIVHK[GlyGly (K)]LLGDK_.4	1389.02	1448.48	1803.01	1867.45	1999.04	1521.69	1	1	1	1	1	1	0.0296322	0.0248281	0.191747	0.179982	0.138773	0.0296322	0.159377
SMYD5	Q6GMV2	189	_LFSQFC[Carbamidomethyl (C)]NK[GlyGly (K)]TANEEEEIVHK_.4	89.0109	174.727	1130.36	327.671	174.246	571.684	1	1	1	1	1	1	0.459625	0.778566	0.753505	1.24465	0.559209	0.753505	0.901932
EED	O75530-2	5	_EVSTAPAGTDM[Oxidation (M)]PAAK[GlyGly (K)]K_.3	2620.66	2559.03	3117.66	2758.21	2143.62	2363.08	1	1	1	1	1	1	0.0168277	0.0865114	0.0688655	0.185379	0.0771721	0.0688655	0.131276
MED24	O75448;O75448-2	313;300	_IPQVLVK[GlyGly (K)]LK_.3	5323.32	4238.63	4149.25	5807.75	5689.78	4579.41	1	1	1	1	1	1	0.160425	0.23556	0.152913	0.15923	0.169291	0.160425	0.164261
MED24	O75448;O75448-2	718;705	_VLEK[GlyGly (K)]GWVDSR_.3	4932.15	4984.14	5723.09	5011.69	5229.25	5702.77	1	1	1	1	1	1	0.00741432	0.0937201	0.0612565	0.0754559	0.0778121	0.0612565	0.076634
OTUD7B	Q6GQQ9;Q6GQQ9-2	639;639	_FLAEQK[GlyGly (K)]QK_.3	1962.93	1982.43	2812.12	2306.62	1529.66	1	1	1	1	1	1	1	0.0069899	0.13966	1.41237	0.310422	0.872812	0.13966	0.591617
OTUD7B	Q6GQQ9;Q6GQQ9-2	506;506	_LGSFGK[GlyGly (K)]TLGSK_.3	2150.14	1454.31	2946.38	1894.3	1587.35	2018.52	1	1	1	1	1	1	0.273009	0.307369	0.169107	0.306493	0.165712	0.273009	0.236102
OTUD7B	Q6GQQ9;Q6GQQ9-2	86;86	_QDDIVQEK[GlyGly (K)]R_.3	6975.82	11458.5	11982.3	12078.5	14755	12897.7	1	1	1	1	1	1	0.343895	0.00565291	0.0949873	0.350844	0.0594395	0.0949873	0.205142
THOC7	Q6I9Y2	27	_INLLVK[GlyGly (K)]SFIK_.3	5546.62	6722.41	3960.28	6217.96	6419.65	6451.14	1	1	1	1	1	1	0.135529	0.313693	0.00346056	0.234854	0.0390583	0.135529	0.136956
MED24	O75448;O75448-2	836;823	_HREDIEDYISLFPLDDVQPSK[GlyGly (K)]LM[Oxidation (M)]R_.5	6941.75	7277.15	12452	9247.85	7910.28	6890.89	1	1	1	1	1	1	0.0333587	0.208819	0.0973999	0.323236	0.161958	0.0973999	0.242597
THOC7	Q6I9Y2	145	_ELEHLSHIK[GlyGly (K)]ESVEDK_.3	415.992	1126.97	1419.74	891.769	505.769	1005.1	1	1	1	1	1	1	0.651654	0.323022	0.467389	0.711615	0.116701	0.467389	0.414158
THOC7	Q6I9Y2	133	_HETLK[GlyGly (K)]ELEALGK_.3	7215.71	5455.31	8738.26	9360.19	7371.86	8014.84	1	1	1	1	1	1	0.196478	0.0485978	0.0590971	0.107728	0.26066	0.0590971	0.184194
THOC7	Q6I9Y2	154	_ESVEDK[GlyGly (K)]LELR_.3	3102.48	2724.27	5496.12	5490.09	3690.9	3066.85	1	1	1	1	1	1	0.091794	0.000776631	0.130598	0.304481	0.400945	0.091794	0.352713
NADSYN1	Q6IA69	26	_ILK[GlyGly (K)]SIEIAK_.3	3703.2	2853.02	3332.93	3063.33	3735.87	2934.91	1	1	1	1	1	1	0.183388	0.0596094	0.169803	0.0623289	0.0359292	0.169803	0.049129
CIAPIN1	Q6FI81	27	_GLVDK[GlyGly (K)]LQALTGNEGR_.3	6617.5	6587.57	6010.41	8187.3	5097.75	5407.99	1	1	1	1	1	1	0.0032052	0.216837	0.0417617	0.129469	0.207345	0.0417617	0.168407
KATNA1	O75449	72	_TLESFK[GlyGly (K)]LDSTPLK_.3	3498.72	3721.64	4263.23	3843.79	3645.61	2835.64	1	1	1	1	1	1	0.0436609	0.0731678	0.176736	0.106689	0.158694	0.0731678	0.132691
GTF2IRD2B;GTF2IRD2	Q6EKJ0;Q86UP8	70;70	_TDFQK[GlyGly (K)]DFAK_.3	1046.48	770.004	764.381	1054.91	1358.98	977.186	1	1	1	1	1	1	0.215248	0.225843	0.231121	0.281493	0.157676	0.225843	0.219584
KATNA1	O75449	469	_VSK[GlyGly (K)]SVSAADIER_.3	9153.44	5966.66	7609	7584.86	7048.62	6803.54	1	1	1	1	1	1	0.298066	0.00224628	0.0250209	0.13734	0.119272	0.0250209	0.128306
EED	O75530-2	314	_WLGDLILSK[GlyGly (K)]SGR_.3	4038.08	3886.87	2671.12	3632.54	3914.22	3672.79	1	1	1	1	1	1	0.0269844	0.215692	0.0450024	0.213491	0.0366441	0.0450024	0.125067
EED	O75530-2	270	_M[Oxidation (M)]M[Oxidation (M)]NAIK[GlyGly (K)]ESYDYNPNK_.3	4006.51	3571.12	5436.44	4368.41	4476.76	3077.09	1	1	1	1	1	1	0.081257	0.154049	0.262043	0.157071	0.177432	0.154049	0.167251
EED	O75530-2	202	_DPNLLLSVSK[GlyGly (K)]DHALR_.3	17296.5	14269.3	14702.8	17032.7	15251.7	20595.1	1	1	1	1	1	1	0.135624	0.103829	0.210804	0.0867827	0.183322	0.135624	0.135052
TAF5L	O75529	21	_QYVDSDGPLK[GlyGly (K)]QGLR_.3	4888.82	4816.25	2202.45	3665	4601.59	3361.66	1	1	1	1	1	1	0.0105741	0.352514	0.220202	0.378454	0.19439	0.220202	0.286422
TAF5L	O75529	302	_LK[GlyGly (K)]SEPHQVDVSR_.4	3075.49	2214	3355.75	2627.02	5079.98	3250.25	1	1	1	1	1	1	0.230329	0.172259	0.310632	0.282891	0.193417	0.230329	0.238154
RPL7L1	Q6DKI1	162	_NK[GlyGly (K)]TIPLTDNTVIEEHLGK_.4	14135.9	15982.2	14216	23021.2	15730	14446.3	1	1	1	1	1	1	0.0866916	0.334411	0.0601644	0.0611237	0.256634	0.0866916	0.158879
RPL7L1	Q6DKI1	28	_ATQAK[GlyGly (K)]QALLAK_.3	14386.3	14417.9	17139.5	16689.1	17262.8	17057.4	1	1	1	1	1	1	0.00155079	0.0188279	0.00846182	0.0999996	0.0890385	0.00846182	0.0945191
RPL7L1	Q6DKI1	133	_IVEPYVTWGFPNLK[GlyGly (K)]SVR_.3	17087.5	20304.7	21990.2	22435.6	17700.8	14226.8	1	1	1	1	1	1	0.12168	0.0141803	0.153881	0.141136	0.224321	0.12168	0.182729
RPL7L1	Q6DKI1	22	_AYQALK[GlyGly (K)]ATQAK_.2	5638.75	7504.11	8446.59	8257.07	7723.41	8140.31	1	1	1	1	1	1	0.200718	0.0160459	0.0371661	0.200547	0.0508646	0.0371661	0.125706
RPL7L1	Q6DKI1	115	_IFSGVFVK[GlyGly (K)]VTPQNLK_.3	10302.1	10581.6	10193.4	11834.2	8901.79	11333	1	1	1	1	1	1	0.0189239	0.105342	0.169917	0.0794975	0.0560431	0.105342	0.0677703
RPL7L1	Q6DKI1	33	_QALLAK[GlyGly (K)]K_.2	2036.49	3700.94	2461.97	2548.25	2931.85	3336.27	1	1	1	1	1	1	0.41027	0.0243527	0.091245	0.180826	0.184392	0.091245	0.182609
TAF5L	O75529	469	_GPVLSLAFSPNGK[GlyGly (K)]YLASAGEDQR_.3	29469.8	31358.5	34174.3	28196.2	18581.4	25881	1	1	1	1	1	1	0.0439101	0.135549	0.23218	0.291816	0.0965503	0.135549	0.194183
RPL7L1	Q6DKI1	222	_VGFLK[GlyGly (K)]EM[Oxidation (M)]GTPGYR_.3	89166.8	92505.9	85372.3	100124	95569.1	117597	1	1	1	1	1	1	0.0259932	0.112464	0.146142	0.0572404	0.124402	0.112464	0.090821
HSBP1	O75506	70	_IPATQK[GlyGly (K)]S_.2	7413.05	8868.63	10982.8	9498.96	7957.75	11475.6	1	1	1	1	1	1	0.126431	0.102453	0.256002	0.218921	0.136733	0.126431	0.177827
NDUFS3	O75489	51	_NDVAHK[GlyGly (K)]QLSAFGEYVAEILPK_.4	1804.5	1835.65	2988.98	3263.06	1565.38	2552.02	1	1	1	1	1	1	0.0121002	0.0619975	0.338884	0.35965	0.279859	0.0619975	0.319755
RPL7L1	Q6DKI1	9	_IPLVPENLLK[GlyGly (K)]K_.3	6847.81	8256.57	6115.38	5978.25	8742.78	9335.96	1	1	1	1	1	1	0.131901	0.0160362	0.0464013	0.187398	0.218172	0.0464013	0.202785
NDUFS3	O75489	102	_DHTNAQFK[GlyGly (K)]SLVDLTAVDVPTR_.4	16541.5	11393.1	12398.6	18668.1	11334.6	16437.6	1	1	1	1	1	1	0.260641	0.285397	0.259855	0.204916	0.240463	0.260641	0.222689
NDUFS3	O75489	232	_K[GlyGly (K)]FDLNSPWEAFPVYR_.3	4839.13	5398.87	6257.71	4977.61	4968.29	4519.6	1	1	1	1	1	1	0.0773199	0.16113	0.0668782	0.146478	0.0885662	0.0773199	0.117522
E2F6	O75461	103	_VYDITNVLDGIDLVEK[GlyGly (K)]K_.3	4055.83	7425.49	8475.16	10405.8	8022.84	9411.34	1	1	1	1	1	1	0.415059	0.144606	0.112631	0.354893	0.167096	0.144606	0.260994
NXN	Q6DKJ4	129	_ISNIPSLIFLDATTGK[GlyGly (K)]VVC[Carbamidomethyl (C)]R_.3	4852.39	6322.63	5139.08	6259.74	5152.3	6326.96	1	1	1	1	1	1	0.186062	0.139037	0.144715	0.0335717	0.00596889	0.144715	0.0197703
E2F6	O75461	126	_WIGSDLSNFGAVPQQK[GlyGly (K)]K_.3	14475	11698.5	14569.2	12207.5	11008.9	10815.6	1	1	1	1	1	1	0.150018	0.124736	0.0125279	0.151965	0.0608509	0.124736	0.106408
KATNA1	O75449	256	_TLLAK[GlyGly (K)]AVATEC[Carbamidomethyl (C)]K_.3	2354.22	2724.68	2092.98	1	1489.5	1894.21	1	1	1	1	1	1	0.103153	1.41286	0.169147	0.224116	0.906494	0.169147	0.565305
CRYBG3	Q68DQ2	1185	_AHDQLLDLK[GlyGly (K)]SSLLK_.3	7414.04	6931.57	5766.79	7654.68	6071.01	7630.89	1	1	1	1	1	1	0.0475628	0.198926	0.161	0.136588	0.0554694	0.161	0.0960286
DKFZp781P1017;PLAGL1;PLAGL1	Q68DN7;Q9UM63;Q9UM63-2	134;345;293	_LNPGFDLAK[GlyGly (K)]GNAGK_.3	3810.92	3931.42	2356.67	3530.34	2657.41	3751.04	1	1	1	1	1	1	0.0220111	0.281947	0.24134	0.260962	0.0537442	0.24134	0.157353
ARMCX5	Q6P1M9	315	_LVALLK[GlyGly (K)]LTK_.3	4623.2	3211.57	1969.46	3758.12	6486.17	5295.94	1	1	1	1	1	1	0.254807	0.441644	0.142864	0.520657	0.264338	0.254807	0.392498
MAP1S	Q66K74;Q66K74-2	375;349	_GPVPAK[GlyGly (K)]PTVLFEK_.3	10005.3	10799.9	7638.53	9622.16	8294.47	8331.29	1	1	1	1	1	1	0.0540118	0.162524	0.00313274	0.141331	0.128829	0.0540118	0.13508
ICE2	Q659A1	321	_VIYINSPLPQK[GlyGly (K)]K_.3	3107.22	3094.43	3959.73	3009.45	3497.61	3203.24	1	1	1	1	1	1	0.00291595	0.192834	0.0621282	0.121185	0.0313099	0.0621282	0.0762476
TIPRL	O75663	129	_VVPTTDHIDTEK[GlyGly (K)]LK_.4	7490	10988.8	10483.8	9964.41	8837.28	8580.59	1	1	1	1	1	1	0.267771	0.0359217	0.0208421	0.167773	0.122767	0.0359217	0.14527
TIPRL	O75663	118	_GTLLGESLK[GlyGly (K)]LK_.2	4712.39	6545.76	5027.76	6081.93	6079.29	5416.89	1	1	1	1	1	1	0.230302	0.134191	0.0814861	0.13573	0.0943363	0.134191	0.115033
LARP1B	Q659C4;Q659C4-9	240;240	_GK[GlyGly (K)]M[Oxidation (M)]DEQGFLPISLIAGFQR_.3	24097.8	37440.3	41146.1	47919.6	25994.5	27715.1	1	1	1	1	1	1	0.306627	0.107551	0.0453041	0.307225	0.268086	0.107551	0.287655
LARP1B	Q659C4;Q659C4-9	275;275	_DSTEVEIVDEK[GlyGly (K)]M[Oxidation (M)]R_.3	7633.67	6598.71	10902.1	10967.3	8432.23	7574.43	1	1	1	1	1	1	0.10284	0.00421675	0.0757879	0.189554	0.27363	0.0757879	0.231592
TBC1D9B	Q66K14;Q66K14-2	793;793	_VIQSLEDTAK[GlyGly (K)]R_.3	1806.95	2826.96	3146.2	2945.63	2350.25	3468.1	1	1	1	1	1	1	0.311294	0.0465623	0.271705	0.276686	0.110741	0.271705	0.193713
TRMU	O75648	283	_DSVK[GlyGly (K)]GDVFVAPR_.3	20536.8	14497.1	24418.6	20542.6	19653.1	18363.1	1	1	1	1	1	1	0.243802	0.121918	0.0479894	0.117713	0.171995	0.121918	0.144854
DCAF15	Q66K64	583	_GC[Carbamidomethyl (C)]SLK[GlyGly (K)]VLADSER_.3	6692.35	6064.31	5345.41	6204.34	5701.08	4122.06	1	1	1	1	1	1	0.0696251	0.105172	0.227328	0.118049	0.213028	0.105172	0.165538
DCAF15	Q66K64	34	_EHVLK[GlyGly (K)]QLER_.3	5430.61	6544.96	5611.97	4999.05	4555.56	4430.04	1	1	1	1	1	1	0.131596	0.0816875	0.0197549	0.108646	0.205537	0.0816875	0.157091
DCAF15	Q66K64	320	_AK[GlyGly (K)]EFVADIFR_.3	2365.15	2871.14	3521.3	2295.04	2949.4	2981.59	1	1	1	1	1	1	0.136658	0.298159	0.00767651	0.196277	0.135738	0.136658	0.166007
MAP1S	Q66K74;Q66K74-2	381;355	_PTVLFEK[GlyGly (K)]M[Oxidation (M)]GVGR_.3	6380.79	7381.82	6363.1	7225.34	8527.78	8193.36	1	1	1	1	1	1	0.102863	0.0897373	0.0282834	0.175544	0.0683724	0.0897373	0.121958
ICE2	Q659A1	118	_IPANSK[GlyGly (K)]AVGINK_.3	3344.35	2904.73	2890.73	3259.62	2792.74	1733.54	1	1	1	1	1	1	0.0994879	0.0848221	0.330942	0.0977944	0.303345	0.0994879	0.20057
MAP1S	Q66K74;Q66K74-2	82;56	_GDNLETLVLLNPSDK[GlyGly (K)]SLYDELR_.3	3602.35	5979	5132.24	7870.32	6029.31	6116.96	1	1	1	1	1	1	0.350795	0.297805	0.0102056	0.249355	0.158425	0.297805	0.20389
MAP1S	Q66K74;Q66K74-2	991;965	_AVLDALLASK[GlyGly (K)]QHWDR_.4	3666.04	2965.26	2614.68	3510.01	2465.97	3446.05	1	1	1	1	1	1	0.14945	0.206735	0.234445	0.224371	0.0900394	0.206735	0.157205
SNRNP200	O75643	1173	_TIHK[GlyGly (K)]YVHLFPK_.4	864.675	1368.7	968.841	399.848	1158.85	462.773	1	1	1	1	1	1	0.319158	0.587919	0.607046	0.14954	0.728873	0.587919	0.439206
SNRNP200	O75643	1962	_QLPHFTSEHIK[GlyGly (K)]R_.4	2363.66	2613.41	1692.16	2084.55	1837.06	2456.06	1	1	1	1	1	1	0.0709656	0.146933	0.203905	0.179894	0.113876	0.146933	0.146885
SNRNP200	O75643	975	_K[GlyGly (K)]TGNFQVTELGR_.3	6058.19	6313.72	5803.17	5113.77	5283.57	6105.18	1	1	1	1	1	1	0.0292093	0.0893064	0.102025	0.0690762	0.109703	0.0893064	0.0893895
PPP2R2D	Q66LE6	271	_HSK[GlyGly (K)]FFEEPEDPSSR_.3	7009.77	7858.21	9130.22	8136.66	7066.94	6627.61	1	1	1	1	1	1	0.0807018	0.0813751	0.0453687	0.15617	0.106491	0.0807018	0.131331
SNRNP200	O75643	1017	_VFSLSSEFK[GlyGly (K)]NITVR_.3	7690.19	9910.32	9677.08	10748.2	13415.1	7426.97	1	1	1	1	1	1	0.178389	0.0741647	0.40632	0.283289	0.184497	0.178389	0.233893
SNRNP200	O75643	764	_TEAEQC[Carbamidomethyl (C)]K[GlyGly (K)]NLELK_.3	12026.7	12537.7	14716.7	13376	13796.4	14710.9	1	1	1	1	1	1	0.0294183	0.0674921	0.0453669	0.10117	0.0809372	0.0453669	0.0910536
TPGS2	Q68CL5	246	_LDPSK[GlyGly (K)]VFK_.2	6575.82	9613.16	7808.58	7850.67	8334.3	7440.99	1	1	1	1	1	1	0.265332	0.00380107	0.0800828	0.11919	0.139029	0.0800828	0.12911
TPGS2	Q68CL5	227	_PITYNTNLLTEETDSFVNK[GlyGly (K)]LDPSK_.3	11568.4	11066.6	13132.3	14838	8755.08	9086.26	1	1	1	1	1	1	0.0313513	0.0862442	0.0262516	0.198902	0.250522	0.0313513	0.224712
ICE2	Q659A1	932	_SLDTTTQQK[GlyGly (K)]IGGTR_.3	3155.95	2294.66	1315.17	1727.56	1545.98	1546.7	1	1	1	1	1	1	0.22347	0.191673	0.00033079	0.49998	0.210228	0.191673	0.355104
ICE2	Q659A1	266	_DPNAEK[GlyGly (K)]LVSR_.3	1596.55	1826	1024.85	1824.63	1635.05	1693.02	1	1	1	1	1	1	0.0948079	0.396939	0.0246326	0.240856	0.0428834	0.0948079	0.14187
MYCBP2	O75592;O75592-2	3332;3332	_PFQSQLPSVK[GlyGly (K)]EGISEDLPVK_.3	6359.86	8413.81	6037.19	8109.35	7616.65	7002.4	1	1	1	1	1	1	0.196615	0.207152	0.0594212	0.125089	0.0947169	0.196615	0.109903
OFD1	O75665	379	_AVHLQEELIAINSK[GlyGly (K)]K_.3	19055	14118.1	25357.8	18738.1	16342.2	20253.3	1	1	1	1	1	1	0.210463	0.212303	0.151142	0.228394	0.180523	0.210463	0.204459
OFD1	O75665	22	_K[GlyGly (K)]LYQTFK_.3	5296.78	5918.45	4164.79	5116.67	5282.26	3558.19	1	1	1	1	1	1	0.0783905	0.145037	0.2758	0.132137	0.246724	0.145037	0.189431
FBXO31	Q5XUX0;Q5XUX0-2	289;181	_IYLPPSRPDDLIK[GlyGly (K)]PGLFK_.4	6176.16	1929.57	4823.1	6318.29	4559.32	5238.65	1	1	1	1	1	1	0.740907	0.189789	0.0980527	0.167256	0.508685	0.189789	0.33797
FBXO31	Q5XUX0;Q5XUX0-2	328;220	_GTK[GlyGly (K)]ITGDPNIPAGQQTVEIDLR_.3	874.189	1933.87	897.975	2334.17	852.928	886.409	1	1	1	1	1	1	0.533683	0.628402	0.0272231	0.0257536	0.435118	0.533683	0.230436
FBXW9	Q5XUX1;Q5XUX1-3	204;204	_QLGTESNQVLIK[GlyGly (K)]TLGTK_.3	17864.6	19399.5	16525	18327.6	19238	13787.7	1	1	1	1	1	1	0.0582534	0.0731456	0.233391	0.075888	0.173493	0.0731456	0.12469
FBXW9	Q5XUX1;Q5XUX1-3	287;287	_K[GlyGly (K)]VTIYDPR_.3	2627.29	1522.19	1149.81	1710.45	1315.84	2729.73	1	1	1	1	1	1	0.376637	0.277198	0.494255	0.476755	0.326892	0.376637	0.401823
OFD1	O75665	274	_HQEIETK[GlyGly (K)]EIYAQR_.3	14823.8	11489.1	13239.5	12897.5	12846	11008.3	1	1	1	1	1	1	0.179227	0.0185011	0.108947	0.0767759	0.0832178	0.108947	0.0799968
OFD1	O75665	224	_DTEIAK[GlyGly (K)]IK_.2	16404.9	16003.2	17456.2	17335.1	17615	17017	1	1	1	1	1	1	0.0175276	0.00491942	0.0244189	0.0383243	0.0414391	0.0175276	0.0398817
HLA-DQB1	Q5Y7D6	138	_TEALNHHNLLVC[Carbamidomethyl (C)]SVTDFYPGQIK[GlyGly (K)]VR_.4	23865	28160.3	33126	29300.6	30279.5	24223	1	1	1	1	1	1	0.11676	0.0866601	0.15715	0.163069	0.0978438	0.11676	0.130456
OFD1	O75665	23	_LYQTFK[GlyGly (K)]DR_.3	17492.5	21475.6	19833	17988.3	17397.2	23175.5	1	1	1	1	1	1	0.144552	0.0689783	0.201409	0.0756329	0.126651	0.144552	0.101142
OFD1	O75665	472	_LAQPAPELAVFQK[GlyGly (K)]ELR_.3	22125.6	21281.7	26956	24474.5	23754.6	22049.7	1	1	1	1	1	1	0.0274944	0.0682359	0.05264	0.10122	0.073733	0.05264	0.0874766
TIPRL	O75663	96	_TEGEHSK[GlyGly (K)]EVIK_.3	23007.7	9714.31	5838.85	9376.03	22470.9	22110.9	1	1	1	1	1	1	0.574528	0.328779	0.0114189	0.570635	0.528391	0.328779	0.549513
TIPRL	O75663	246	_EAVC[Carbamidomethyl (C)]EK[GlyGly (K)]LIFPER_.3	34574.4	28545	33478.6	34090.6	33690.1	27970.2	1	1	1	1	1	1	0.135092	0.0128088	0.131189	0.0171404	0.111911	0.131189	0.0645257
TIPRL	O75663	258	_IDPNPADSQK[GlyGly (K)]STQVE_.2	1857.1	1933.91	1585.32	2876.28	2306.54	1608.57	1	1	1	1	1	1	0.0286524	0.409201	0.252122	0.190073	0.307726	0.252122	0.248899
TIPRL	O75663	201	_LYHEADK[GlyGly (K)]TYM[Oxidation (M)]LR_.3	2531.34	2620.56	3215.41	4021.67	2122.66	4131.46	1	1	1	1	1	1	0.0244892	0.157552	0.454239	0.210484	0.234576	0.157552	0.22253
STEAP3	Q658P3;Q658P3-3	473;472	_FTLPTDHALAEK[GlyGly (K)]TSHV_.3	28106.8	31658.3	20137.4	28397	34796.6	41002	1	1	1	1	1	1	0.0840379	0.240672	0.115776	0.265132	0.194221	0.115776	0.229677
STEAP3	Q658P3;Q658P3-3	468;467	_ESTIK[GlyGly (K)]FTLPTDHALAEK_.4	6598.3	8262.21	7631.76	9055.44	6457.45	7761.76	1	1	1	1	1	1	0.158347	0.120654	0.129724	0.0929848	0.0780324	0.129724	0.0855086
STEAP3	Q658P3;Q658P3-3	8;8	_PLISLHLVDSDSSLAK[GlyGly (K)]VPDEAPK_.4	12728.5	12968.7	11414.4	14505.5	15212.4	10675.9	1	1	1	1	1	1	0.0132182	0.168652	0.247818	0.147027	0.15155	0.168652	0.149289
TIPRL	O75663	127	_LK[GlyGly (K)]VVPTTDHIDTEK_.4	6185.44	6466.98	4574.34	7739.5	6280.82	7304.64	1	1	1	1	1	1	0.0314693	0.363511	0.106577	0.168813	0.0902044	0.106577	0.129509
TIPRL	O75663	107	_PYDWTYTTDYK[GlyGly (K)]GTLLGESLK_.3	18864	23917.9	15710.1	16752.6	11471.2	11937	1	1	1	1	1	1	0.167062	0.045414	0.0281429	0.241698	0.343795	0.045414	0.292746
TPGS2	Q68CL5	27	_ILESSPGVTEVTIIEK[GlyGly (K)]PPAER_.3	5949.38	6376.53	10273.5	9871.09	7449.7	6599.11	1	1	1	1	1	1	0.0490083	0.028254	0.0856238	0.278243	0.256908	0.0490083	0.267575
TPGS2	Q68CL5	142	_SVIFELDSC[Carbamidomethyl (C)]NGSGK[GlyGly (K)]VC[Carbamidomethyl (C)]LVYK_.3	3153.67	2277.03	3287.85	1208.09	3399.74	2355.21	1	1	1	1	1	1	0.228286	0.654195	0.256681	0.0375575	0.329218	0.256681	0.183388
TPGS2	Q68CL5	256	_NK[GlyGly (K)]IVIPK_.2	991.465	1565.11	1198.6	1237.3	819.213	1196.61	1	1	1	1	1	1	0.317322	0.0224684	0.264765	0.189376	0.151563	0.264765	0.170469
ANKS6	Q68DC2;Q68DC2-3;Q68DC2-4	260;260;260	_TAFEVALDC[Carbamidomethyl (C)]K[GlyGly (K)]HR_.4	1289.42	2753.17	608.285	1889.68	1307.41	1040.02	1	1	1	1	1	1	0.51206	0.725458	0.161094	0.373044	0.452193	0.51206	0.412618
SNRNP200	O75643	1589	_FLHC[Carbamidomethyl (C)]TEK[GlyGly (K)]DLIPYLEK_.4	1596.39	1083.71	1105.11	1505.34	1431.94	1115.62	1	1	1	1	1	1	0.270524	0.216822	0.175598	0.181497	0.190104	0.216822	0.1858
SNRNP200	O75643	1596	_DLIPYLEK[GlyGly (K)]LSDSTLK_.3	6681.03	6535.72	7825.57	8114.79	6016.3	4518.07	1	1	1	1	1	1	0.0155486	0.0256593	0.201133	0.133779	0.282151	0.0256593	0.207965
SNRNP200	O75643	467	_LPK[GlyGly (K)]YAQAGFEGFK_.3	6104.01	8709.16	8495.38	7243.29	6839.75	8212.59	1	1	1	1	1	1	0.248714	0.112509	0.128982	0.17139	0.0925554	0.128982	0.131973
SNRNP200	O75643	1405	_VVLLTGETSTDLK[GlyGly (K)]LLGK_.3	7557.47	10029.8	7270.34	8950.76	7662.04	5444.65	1	1	1	1	1	1	0.198801	0.146505	0.239257	0.0270546	0.294438	0.198801	0.160746
SNRNP200	O75643	546	_SLVQEM[Oxidation (M)]VGSFGK[GlyGly (K)]R_.3	9381.31	7333.02	9315.65	7827.95	7040.03	9805.39	1	1	1	1	1	1	0.173308	0.122724	0.232159	0.155402	0.157192	0.173308	0.156297
NCR3LG1	Q68D85	100	_LK[GlyGly (K)]SGDASLR_.3	5828.52	13622.2	8711.72	11588.1	11403.1	16593.7	1	1	1	1	1	1	0.566659	0.200388	0.262198	0.322375	0.180657	0.262198	0.251516
SNRNP200	O75643	275	_FYDDAIVSQK[GlyGly (K)]K_.3	8766.14	9174.76	9414.38	9486.78	9207.96	10060.1	1	1	1	1	1	1	0.0322104	0.00541696	0.0625436	0.0362744	0.0469029	0.0322104	0.0415887
SNRNP200	O75643	2044	_EEEVTGPVIAPLFPQK[GlyGly (K)]R_.3	13087.5	12825.3	23273.2	16248.7	11144.3	13532.7	1	1	1	1	1	1	0.014312	0.251357	0.136875	0.4114	0.127253	0.136875	0.269326
SNRNP200	O75643	454	_PFGSEEQLLPVEK[GlyGly (K)]LPK_.3	18381.5	18484.3	20016.4	21024.5	15266.9	16096.2	1	1	1	1	1	1	0.00394535	0.0347397	0.0373916	0.134883	0.132968	0.0347397	0.133925
GCAT	O75600;O75600-2	114;140	_NLEAK[GlyGly (K)]IAR_.2	11495	10789.6	10967.1	12656.5	12705.4	10880.1	1	1	1	1	1	1	0.044763	0.101133	0.109451	0.0760266	0.0920028	0.101133	0.0840147
MBLAC2	Q68D91	243	_LASNYISK[GlyGly (K)]AGIC[Carbamidomethyl (C)]HK_.4	2428.06	2248.22	2542.57	1899.35	2308.71	1648.55	1	1	1	1	1	1	0.054388	0.204788	0.235922	0.0481932	0.155882	0.204788	0.102038
MYCBP2	O75592;O75592-2	3703;3703	_DLTSIVDIK[GlyGly (K)]TSSR_.3	2646.5	3221.39	2934.34	2616.03	3418.62	3654.06	1	1	1	1	1	1	0.138553	0.0811042	0.0470765	0.130076	0.164802	0.0811042	0.147439
MYCBP2	O75592;O75592-2	1456;1456	_LAEC[Carbamidomethyl (C)]IGK[GlyGly (K)]TR_.3	3607.15	3835.57	3318.39	2914.82	3429.99	4121.33	1	1	1	1	1	1	0.0434027	0.091563	0.129475	0.0421847	0.17398	0.091563	0.108082
TPGS2	Q68CL5	162	_SGK[GlyGly (K)]PALAEDTEIWFLDR_.3	19522.4	19307.5	27884.5	24687.5	23134.5	25423.9	1	1	1	1	1	1	0.00782527	0.0859993	0.0666783	0.178361	0.144303	0.0666783	0.161332
ZNF776	Q68DI1	61	_DETPSK[GlyGly (K)]QTLSIQQESPLR_.3	2795.4	2778.94	3227.43	2809.85	2728.77	1402.33	1	1	1	1	1	1	0.00417677	0.097816	0.454085	0.0928026	0.344948	0.097816	0.218875
ZFYVE26	Q68DK2;Q68DK2-2	1724;1703	_YAEK[GlyGly (K)]ALDFPYPQR_.3	21208.3	16584.1	34083.1	23270.5	18931.7	21666.3	1	1	1	1	1	1	0.17304	0.266617	0.0952608	0.330229	0.17022	0.17304	0.250225
ZFYVE26	Q68DK2;Q68DK2-2	290;269	_ATASGK[GlyGly (K)]VSPDHLDPER_.4	11855.9	12179.3	9842.64	12284.3	9871.99	9253.55	1	1	1	1	1	1	0.0190264	0.156058	0.0457294	0.109659	0.153065	0.0457294	0.131362
ZFYVE26	Q68DK2;Q68DK2-2	1294;1273	_DSSLPALTSSALAFLK[GlyGly (K)]SR_.3	5535.34	5186.22	9176.68	9722.45	7108.12	8128.99	1	1	1	1	1	1	0.04605	0.0408394	0.0947506	0.251092	0.299681	0.04605	0.275387
ZFYVE26	Q68DK2;Q68DK2-2	1593;1572	_DHDK[GlyGly (K)]ALQLLR_.3	4048.78	2612.04	2957.25	3598.07	3919.95	5661.85	1	1	1	1	1	1	0.305046	0.138249	0.257094	0.163782	0.393276	0.257094	0.278529
ZFYVE26	Q68DK2;Q68DK2-2	987;966	_TC[Carbamidomethyl (C)]K[GlyGly (K)]QLLETAER_.3	4547.12	2633.92	2830.65	2694.59	3085.92	2549.14	1	1	1	1	1	1	0.376781	0.0348234	0.134712	0.265534	0.027822	0.134712	0.146678
ZFYVE26	Q68DK2;Q68DK2-2	1119;1098	_APEAEAHPVQIQTQLLQK[GlyGly (K)]NLGK_.4	2430.84	2013.84	1290.61	1922.68	1310.27	1055.38	1	1	1	1	1	1	0.132682	0.278182	0.152377	0.389158	0.317927	0.152377	0.353543
ZFYVE26	Q68DK2;Q68DK2-2	465;444	_LLQK[GlyGly (K)]VPAK_.3	10637.9	9821.24	10388	8831.52	8267.76	7490.11	1	1	1	1	1	1	0.0564484	0.114531	0.0697911	0.133367	0.13426	0.0697911	0.133813
MYCBP2	O75592;O75592-2	3487;3487	_LISAHSSLSK[GlyGly (K)]GER_.3	1562.49	1639.64	1537.94	1459.65	1254.97	1691.38	1	1	1	1	1	1	0.0340722	0.0369364	0.20947	0.117716	0.0761687	0.0369364	0.0969426
MYCBP2	O75592;O75592-2	446;446	_IFATSTEPVLQQELQLK[GlyGly (K)]LAR_.3	4109.25	4945.02	4250.34	4835.7	3556.64	1989.4	1	1	1	1	1	1	0.130541	0.0911096	0.399638	0.0923021	0.427122	0.130541	0.259712
MYCBP2	O75592;O75592-2	87;87	_SK[GlyGly (K)]SENLENTVIIPDIK_.3	3757.76	3906.54	5439.31	3674.35	2858.11	4195.89	1	1	1	1	1	1	0.0274535	0.273877	0.268204	0.326047	0.066561	0.268204	0.196304
SNRNP200	O75643	1884	_FNDPHVK[GlyGly (K)]TNLLLQAHLSR_.5	3755.97	2500.9	1083.09	2305.61	2252.12	2849.74	1	1	1	1	1	1	0.283677	0.510197	0.165656	0.566872	0.10801	0.283677	0.337441
SNRNP200	O75643	1744	_TIENK[GlyGly (K)]QDAVDYLTWTFLYR_.3	2881.73	2438.67	2692.7	1949.55	2022.35	2330	1	1	1	1	1	1	0.11777	0.226394	0.0999641	0.178337	0.114689	0.11777	0.146513
HAUS3	Q68CZ6	57	_ELEAFSILQK[GlyGly (K)]SGK_.3	1071.21	1388.69	2878.27	2266.97	1416.29	2786.26	1	1	1	1	1	1	0.18252	0.16802	0.461014	0.536364	0.328984	0.18252	0.432674
HAUS3	Q68CZ6	451	_LYQVLEGENK[GlyGly (K)]K_.3	5499.99	4571.36	4694.83	5086.2	6582.38	5430.18	1	1	1	1	1	1	0.130397	0.0565879	0.135646	0.169366	0.0859441	0.130397	0.127655
SNRNP200	O75643	1418	_LLGK[GlyGly (K)]GNIIISTPEK_.3	23225.5	22109.6	21130.1	23275.2	20623.8	16196.4	1	1	1	1	1	1	0.0348104	0.0683173	0.170051	0.0636837	0.184903	0.0683173	0.124293
HGSNAT	Q68CP4;Q68CP4-2	528;500	_TK[GlyGly (K)]DILIR_.2	3360.83	3045.19	2701.59	3202.05	1	3241.9	1	1	1	1	1	1	0.0696821	0.119884	1.41334	0.880826	0.0328779	0.119884	0.456852
DIEXF	Q68CQ4	241	_DIDLK[GlyGly (K)]SLHLQK_.3	4707.89	5133.32	4541.19	4443.17	4875.06	5725.93	1	1	1	1	1	1	0.0611359	0.01543	0.113509	0.0354569	0.125862	0.0611359	0.0806594
DIEXF	Q68CQ4	298	_TALK[GlyGly (K)]NGEEIR_.3	4199.35	3588.55	4455.76	3543.52	2997.59	4273.99	1	1	1	1	1	1	0.110917	0.161277	0.24824	0.200422	0.107668	0.161277	0.154045
DIEXF	Q68CQ4	200	_EK[GlyGly (K)]AIQAVATNPK_.3	2741	2245.24	2058.67	3088.5	2312.65	2578.93	1	1	1	1	1	1	0.140609	0.282953	0.0769821	0.145462	0.161012	0.140609	0.153237
SNRNP200	O75643	1146	_K[GlyGly (K)]NFPFER_.3	9181.55	10157.7	6212.23	9164.35	8599.57	7343.89	1	1	1	1	1	1	0.0713855	0.271512	0.111381	0.196739	0.160546	0.111381	0.178643
SNRNP200	O75643	830	_GTQVYSPEK[GlyGly (K)]GR_.3	11852	13196.6	12442.1	11401.1	12039.7	11870.9	1	1	1	1	1	1	0.0759148	0.0617465	0.00998316	0.0248914	0.0765999	0.0617465	0.0507457
SNRNP200	O75643	1035	_LELQK[GlyGly (K)]LLER_.3	17334.9	13980	8638.62	17519.5	16733.9	15355.5	1	1	1	1	1	1	0.151509	0.480136	0.0607481	0.341155	0.114244	0.151509	0.227699
SNRNP200	O75643	1044	_VPIPVK[GlyGly (K)]ESIEEPSAK_.3	38396.3	37962.5	55883	45486.6	36235.8	40878.2	1	1	1	1	1	1	0.00803326	0.14504	0.0851385	0.247648	0.0915402	0.0851385	0.169594
GLT8D1	Q68CQ7	155	_FYLPILVPSAK[GlyGly (K)]K_.3	6692.47	3894.06	4939.68	5708.53	3972.85	5493.96	1	1	1	1	1	1	0.373829	0.102114	0.227233	0.265032	0.197026	0.227233	0.231029
HAUS3	Q68CZ6	439	_NTIDTK[GlyGly (K)]DYSTHR_.3	16676.6	16083	13615.6	15794	24147.5	16902.1	1	1	1	1	1	1	0.0256251	0.104753	0.249613	0.29855	0.0353517	0.104753	0.166951
HAUS3	Q68CZ6	102	_LEDEVQTLLK[GlyGly (K)]LK_.3	18310	14223.1	10764.3	13240.6	16572.1	12917.7	1	1	1	1	1	1	0.177658	0.145887	0.175252	0.259704	0.0505121	0.175252	0.155108
HAUS3	Q68CZ6	463	_ELFLTHGNLEEVAEK[GlyGly (K)]LK_.4	7440.53	6884.73	9148.13	5821.44	6326.25	5013.79	1	1	1	1	1	1	0.0548701	0.314281	0.163677	0.186075	0.158868	0.163677	0.172471
HAUS3	Q68CZ6	480	_QNISLVQDQLAVSAQEHSFFLSK[GlyGly (K)]R_.4	4852.78	6394.59	6470.51	6168.59	4320.19	2193.02	1	1	1	1	1	1	0.193863	0.033782	0.461874	0.214759	0.480457	0.193863	0.347608
HAUS3	Q68CZ6	585	_DIVENLETQSK[GlyGly (K)]IK_.3	5708.96	4467.86	3868.7	4025.31	4695.07	4451.04	1	1	1	1	1	1	0.172469	0.0280568	0.0377324	0.193737	0.0581237	0.0377324	0.12593
HAUS3	Q68CZ6	308	_ENLDAK[GlyGly (K)]ISSLTSEIM[Oxidation (M)]K_.3	4531.39	3833.01	4326.86	7050.26	2738.52	3321.36	1	1	1	1	1	1	0.118078	0.338527	0.136019	0.253884	0.426924	0.136019	0.340404
HAUS3	Q68CZ6	67	_SGK[GlyGly (K)]PILEGAALDEALK_.3	3849.87	3100.93	4784.42	5224.54	3588.65	3358.95	1	1	1	1	1	1	0.15238	0.0621875	0.0467576	0.154304	0.297521	0.0621875	0.225913
HAUS3	Q68CZ6	342	_ENAQLLNM[Oxidation (M)]PVVK[GlyGly (K)]GDFDLQIAK_.3	3495.43	3869.12	4294.36	4059.98	3696.8	3229.32	1	1	1	1	1	1	0.0717597	0.0396746	0.0954534	0.108521	0.116974	0.0717597	0.112748
HAUS3	Q68CZ6	571	_EFYVYFLK[GlyGly (K)]DEDYLK_.3	3151.44	4435.06	3590.5	3674.75	2638.53	3426.7	1	1	1	1	1	1	0.239282	0.0163999	0.183774	0.152378	0.136633	0.183774	0.144506
HAUS3	Q68CZ6	203	_YLSQEEQSTAALTLYTK[GlyGly (K)]K_.3	1492.43	2471.79	2152.22	2222.41	2391.87	2761.31	1	1	1	1	1	1	0.349379	0.0226893	0.101386	0.231484	0.108524	0.101386	0.170004
HAUS3	Q68CZ6	579	_DEDYLK[GlyGly (K)]DIVENLETQSK_.3	912.126	1617.91	2453.69	2274.98	1677.05	1164.78	1	1	1	1	1	1	0.394514	0.0534461	0.254926	0.458543	0.331109	0.254926	0.394826
HAUS3	Q68CZ6	148	_LK[GlyGly (K)]QSQGILNAM[Oxidation (M)]ITK_.3	1988.58	1288.92	1115.93	1592.13	1477.99	1168.46	1	1	1	1	1	1	0.3019	0.248682	0.165407	0.287023	0.161727	0.248682	0.224375
HAUS3	Q68CZ6	542	_LNHLLTDILADVK[GlyGly (K)]TK_.4	2347.99	1875.48	1624.54	1242.71	1706.73	1375.77	1	1	1	1	1	1	0.158218	0.188329	0.151838	0.209233	0.222711	0.158218	0.215972
ELP2	Q6IA86;Q6IA86-3;Q6IA86-6	450;424;515	_FQFVSGADEK[GlyGly (K)]VLR_.3	79458.8	79976.1	137729	72748.7	81301.4	83779.9	1	1	1	1	1	1	0.00458865	0.436606	0.0212321	0.332907	0.0710781	0.0212321	0.201993
ELP2	Q6IA86;Q6IA86-3;Q6IA86-6	434;408;499	_PQIHGYDLK[GlyGly (K)]C[Carbamidomethyl (C)]LAM[Oxidation (M)]INR_.4	12262.3	13708.5	13404.2	9968.42	11373.3	12485.5	1	1	1	1	1	1	0.0787466	0.207889	0.065921	0.082455	0.1582	0.0787466	0.120328
DUSP11	O75319	114	_IFTVGHQVPDDETIFK[GlyGly (K)]FK_.4	17339	20418.8	35604.6	26663	17740.3	22094.1	1	1	1	1	1	1	0.115354	0.20308	0.15457	0.44275	0.140161	0.15457	0.291455
ARMC6	Q6NXE6;Q6NXE6-2	470;445	_DC[Carbamidomethyl (C)]EDVAK[GlyGly (K)]AALR_.3	127659	96403.5	164626	158657	103645	112167	1	1	1	1	1	1	0.197273	0.026114	0.055845	0.232761	0.264406	0.055845	0.248583
ARMC6	Q6NXE6;Q6NXE6-2	214;189	_QDLVK[GlyGly (K)]AGVLPLLTGAITHHGHHTDVVR_.6	56853.6	46991.5	71375.8	44686.3	33587.3	35645.9	1	1	1	1	1	1	0.134307	0.325211	0.0420497	0.353402	0.141296	0.134307	0.247349
ARMC6	Q6NXE6;Q6NXE6-2	268;243	_M[Oxidation (M)]IVQENK[GlyGly (K)]GLK_.3	39666.7	50014.2	51692.4	53931.7	47408.2	48218.6	1	1	1	1	1	1	0.163174	0.0299827	0.0119848	0.13177	0.0575989	0.0299827	0.0946846
ARMC6	Q6NXE6;Q6NXE6-2	117;92	_FC[Carbamidomethyl (C)]DQC[Carbamidomethyl (C)]K[GlyGly (K)]QDK_.3	11434	8890.12	17356.8	12550.1	12303.3	12833.7	1	1	1	1	1	1	0.177013	0.227294	0.0298393	0.233481	0.192525	0.177013	0.213003
ARMC6	Q6NXE6;Q6NXE6-2	129;104	_FLAAQK[GlyGly (K)]GAYPIIFTAWK_.3	9801.32	13813.8	12803.7	14989.5	8951.88	7637.73	1	1	1	1	1	1	0.240289	0.111221	0.112027	0.192386	0.325112	0.112027	0.258749
ARMC6	Q6NXE6;Q6NXE6-2	278;253	_VLIEATK[GlyGly (K)]AFLDNPGILSELC[Carbamidomethyl (C)]GTLSR_.3	8033.41	8817.44	11117.1	1415.55	9987.74	6537.82	1	1	1	1	1	1	0.0657997	1.09474	0.295235	0.160625	0.678111	0.295235	0.419368
ARMC6	Q6NXE6;Q6NXE6-2	57;32	_EAVEQFESQGVDLSNIVK[GlyGly (K)]TAPK_.3	1166.21	1942.99	3441.93	2915.56	1748.13	710.057	1	1	1	1	1	1	0.353316	0.117089	0.597211	0.557998	0.595468	0.353316	0.576733
ARMC6	Q6NXE6;Q6NXE6-2	336;311	_DQSGVQELVK[GlyGly (K)]QVLSTLR_.3	31597.9	17418.9	86137.3	6592.53	49647.5	22041.1	1	1	1	1	1	1	0.409086	1.21313	0.544596	0.49798	0.516532	0.544596	0.507256
ARMC6	Q6NXE6;Q6NXE6-2	423;398	_AHPQK[GlyGly (K)]AGVQK_.3	28314.5	16390	24611.9	20922.1	12710.7	13019.2	1	1	1	1	1	1	0.377229	0.114602	0.0169546	0.372639	0.236372	0.114602	0.304506
ARMC6	Q6NXE6;Q6NXE6-2	353;328	_AIAGNDDVK[GlyGly (K)]DAIVR_.3	217268	207165	205212	235648	212128	224128	1	1	1	1	1	1	0.0336652	0.0976347	0.0388992	0.0285997	0.0644503	0.0388992	0.046525
DUSP11	O75319	130	_FK[GlyGly (K)]HAVNGFLK_.3	2518.15	1376.01	1842.75	2211.78	1285.79	1527.15	1	1	1	1	1	1	0.414784	0.128718	0.121343	0.327871	0.261214	0.128718	0.294542
DUSP11	O75319	64	_K[GlyGly (K)]LAPEEC[Carbamidomethyl (C)]FSPLDLFNK_.3	3821.42	5042.41	5786.66	7233.61	5070.45	4276.89	1	1	1	1	1	1	0.194808	0.157162	0.120062	0.203274	0.278122	0.157162	0.240698
DUSP11	O75319	132	_HAVNGFLK[GlyGly (K)]ENK_.3	11692.5	10706.8	11342.3	10971.4	9126.9	7435.47	1	1	1	1	1	1	0.0622343	0.0235112	0.144426	0.129771	0.202948	0.0622343	0.166359
ARMC6	Q6NXE6;Q6NXE6-2	440;415	_NLVAHGQAFSK[GlyGly (K)]PILDLGAEALIM[Oxidation (M)]QAR_.4	20869.5	23113.2	26724	11579.9	19532.8	10522.8	1	1	1	1	1	1	0.0721431	0.559135	0.423952	0.170937	0.463375	0.423952	0.317156
NDUFS2	O75306	108	_K[GlyGly (K)]C[Carbamidomethyl (C)]DPHIGLLHR_.3	3630.44	3852.58	3054.1	3988.85	3018.58	2712.81	1	1	1	1	1	1	0.0419828	0.187696	0.0754471	0.106191	0.199172	0.0754471	0.152681
NDUFS2	O75306	358	_VDDAK[GlyGly (K)]VSPPK_.3	17848.4	15410.5	17240.3	16408.5	20876.8	16424.3	1	1	1	1	1	1	0.103662	0.034962	0.16881	0.104413	0.0361174	0.103662	0.0702653
ANKRD54	Q6NXT1	101	_LGPTGK[GlyGly (K)]EVHALK_.4	865.547	1511.78	1693.21	1328.64	2052.19	1153.62	1	1	1	1	1	1	0.38443	0.170613	0.396396	0.39594	0.134524	0.38443	0.265232
TAPT1	Q6NXT6;Q6NXT6-2	81;81	_GYFLEHNEAK[GlyGly (K)]YTER_.4	1965.11	2135.13	1936.61	1658.39	2388.74	1667.18	1	1	1	1	1	1	0.0586402	0.109446	0.251593	0.120759	0.149839	0.109446	0.135299
NDUFS2	O75306	426	_APGFAHLAGLDK[GlyGly (K)]M[Oxidation (M)]SK_.3	4280.27	4865.36	3846.05	4103.51	4443.5	4621.4	1	1	1	1	1	1	0.0904731	0.0458019	0.0277538	0.0736996	0.0858798	0.0458019	0.0797897
NDUFS2	O75306	123	_LIEYK[GlyGly (K)]TYLQALPYFDR_.3	5884.08	6152.15	6148.8	5844.92	5995.01	5396.48	1	1	1	1	1	1	0.0314972	0.0358314	0.0743061	0.0221219	0.065547	0.0358314	0.0438345
GADD45B	O75293	116	_DLHC[Carbamidomethyl (C)]LLVTNPHTDAWK[GlyGly (K)]SHGLVEVASYC[Carbamidomethyl (C)]EESR_.5	7539.34	9580.28	7274.88	8186.36	6142.97	4780.37	1	1	1	1	1	1	0.168597	0.0833712	0.176412	0.106179	0.328546	0.168597	0.217362
GGCT	O75223	124	_SYLM[Oxidation (M)]TNYESAPPSPQYK[GlyGly (K)]K_.3	10452.5	10780.3	6246.01	9499.16	7758.01	8723.99	1	1	1	1	1	1	0.0218316	0.292194	0.0828844	0.261374	0.107415	0.0828844	0.184395
DUSP11	O75319	50	_FIAFK[GlyGly (K)]VPLQK_.3	4642.8	5547.84	7999.05	4998.42	4437.67	2869.03	1	1	1	1	1	1	0.125598	0.326489	0.303609	0.351225	0.316414	0.303609	0.333819
ELP2	Q6IA86;Q6IA86-3;Q6IA86-6	580;554;645	_TLLASAC[Carbamidomethyl (C)]K[GlyGly (K)]AAK_.2	4900.31	5194.54	5346.5	4233.32	4622.58	3718.63	1	1	1	1	1	1	0.0412188	0.164333	0.153261	0.0736841	0.170949	0.153261	0.122317
ENTPD6	O75354;O75354-2;O75354-3	187;170;186	_LLPGEK[GlyGly (K)]AQK_.3	1988	2855.62	1	3366.55	2292.34	2757.76	1	1	1	1	1	1	0.253322	1.41337	0.130332	0.871963	0.109217	0.253322	0.49059
RETSAT	Q6NUM9	591	_NLYSDLK[GlyGly (K)]NLDSR_.3	5335.58	5074.13	7670.67	5624.97	6035.25	6347.58	1	1	1	1	1	1	0.0355197	0.217594	0.0356712	0.188806	0.112395	0.0356712	0.1506
H2AFY	O75367;O75367-3	293;292	_TVK[GlyGly (K)]NC[Carbamidomethyl (C)]LALADDK_.3	26089.4	27985.5	28911.1	25906.9	27654.3	19022.9	1	1	1	1	1	1	0.0495863	0.077502	0.261514	0.0513077	0.193009	0.077502	0.122158
H2AFY	O75367;O75367-3	97;97	_GVTIASGGVLPNIHPELLAK[GlyGly (K)]K_.3	465358	565245	308935	354387	438368	355473	1	1	1	1	1	1	0.137067	0.0969052	0.147676	0.206857	0.285686	0.137067	0.246271
H2AFY	O75367;O75367-3	237;236	_GGK[GlyGly (K)]EFVEAVLELR_.3	4245.08	4208.83	2198.7	3448.16	3544.09	3520.74	1	1	1	1	1	1	0.0060636	0.312918	0.00467424	0.312367	0.112669	0.0060636	0.212518
H2AFY	O75367;O75367-3	122;122	_GK[GlyGly (K)]LEAIITPPPAK_.2	110598	122105	96119.8	107626	98347.2	98752.9	1	1	1	1	1	1	0.0699367	0.079868	0.00291035	0.0766633	0.107657	0.0699367	0.0921602
ZNF746	Q6NUN9;Q6NUN9-2	98;98	_LPPGSK[GlyGly (K)]GESPK_.3	12052.5	16008.6	20186.1	14845	13681.2	14362.5	1	1	1	1	1	1	0.199377	0.21562	0.0343587	0.281153	0.0561441	0.199377	0.168649
ZNF746	Q6NUN9;Q6NUN9-2	46;46	_LADC[Carbamidomethyl (C)]EK[GlyGly (K)]TAVEFGNQLEGK_.3	6625.91	7337.9	5572.79	6791.44	6666.83	7914.95	1	1	1	1	1	1	0.0721085	0.139388	0.121048	0.0986196	0.0764584	0.121048	0.087539
RINT1	Q6NUQ1	503	_LQFLELQK[GlyGly (K)]DLVDDFR_.3	4361.66	4354.6	5894.34	5319.88	2647.34	3445.53	1	1	1	1	1	1	0.00114589	0.0724452	0.185266	0.377657	0.214325	0.0724452	0.295991
RINT1	Q6NUQ1	63	_EVGNDLK[GlyGly (K)]SLK_.3	4095.08	5057.89	6816.28	4965.16	4944.17	6588.04	1	1	1	1	1	1	0.148763	0.222203	0.201591	0.263431	0.164598	0.201591	0.214015
RINT1	Q6NUQ1	502	_K[GlyGly (K)]LQFLELQK_.3	8050.52	8191.15	6123.8	8181.82	6889.89	7704.92	1	1	1	1	1	1	0.0122456	0.20345	0.0789746	0.138158	0.0346468	0.0789746	0.0864026
VPS4B	O75351	144	_EALK[GlyGly (K)]EAVILPIK_.3	14221.6	16358.1	21467.8	15182.7	14046.4	11685.2	1	1	1	1	1	1	0.0988052	0.242519	0.129769	0.255454	0.168696	0.129769	0.212075
C3orf17	Q6NW34;Q6NW34-2	285;215	_INVQNNVDLGQPVK[GlyGly (K)]NK_.3	969.541	958.709	649.698	1004.55	1159.57	793.487	1	1	1	1	1	1	0.00794392	0.303359	0.265084	0.278188	0.12081	0.265084	0.199499
RINT1	Q6NUQ1	355	_IQPILDK[GlyGly (K)]VGSLVNAR_.3	19480.7	16725.2	19005.3	20397.5	19939.9	20496.7	1	1	1	1	1	1	0.107629	0.0499665	0.0194735	0.0239952	0.111911	0.0499665	0.0679531
TMEM214	Q6NUQ4	373	_ATPSC[Carbamidomethyl (C)]PPEM[Oxidation (M)]K[GlyGly (K)]K_.3	3048.83	5968.5	1565.14	1153.23	3749.79	2706.59	1	1	1	1	1	1	0.457901	0.214294	0.228504	0.400102	0.75017	0.228504	0.575136
VPS4B	O75351	148	_EAVILPIK[GlyGly (K)]FPHLFTGK_.4	1787.61	1528.63	1539.45	1894.68	1939.34	1329.48	1	1	1	1	1	1	0.110442	0.146291	0.263847	0.114998	0.180954	0.146291	0.147976
TMEM214	Q6NUQ4	435	_SLQETIQSLK[GlyGly (K)]LTNQELLR_.3	8855.04	13231.4	11471.1	12064.3	10569.5	12245.4	1	1	1	1	1	1	0.28022	0.0356455	0.103881	0.129038	0.050193	0.103881	0.0896153
TMEM214	Q6NUQ4	432	_VQK[GlyGly (K)]SLQETIQSLK_.3	1896.87	1600.14	1164.32	1655.6	2460.68	1241.66	1	1	1	1	1	1	0.119998	0.246381	0.465637	0.353145	0.149883	0.246381	0.251514
TMEM214	Q6NUQ4	351	_VLAFGAK[GlyGly (K)]PDSTLHTYFPSFLSR_.4	1493.01	1853.49	1770.04	2261.06	1254.87	1339.48	1	1	1	1	1	1	0.152341	0.172264	0.046123	0.171205	0.254022	0.152341	0.212614
HIBCH	Q6NVY1;Q6NVY1-2	31;31	_HTDAAEEVLLEK[GlyGly (K)]K_.3	7017.1	7154.35	5045.32	6858.5	6048.08	5586.86	1	1	1	1	1	1	0.0136964	0.215412	0.0560613	0.163321	0.127476	0.0560613	0.145398
HIBCH	Q6NVY1;Q6NVY1-2	222;222	_LAM[Oxidation (M)]LEEDLLALK[GlyGly (K)]SPSK_.3	4669.57	5345.75	3635.6	8356.62	6816.57	3987.37	1	1	1	1	1	1	0.0954794	0.556738	0.370337	0.32191	0.37922	0.370337	0.350565
HIBCH	Q6NVY1;Q6NVY1-2	238;238	_ENIASVLENYHTESK[GlyGly (K)]IDR_.4	1523.06	1705.87	1234.93	562.72	1419.87	1807.98	1	1	1	1	1	1	0.0800668	0.528829	0.17004	0.104826	0.508782	0.17004	0.306804
DUSP11	O75319	215	_SSDFEDSAHLM[Oxidation (M)]QPVHNK[GlyGly (K)]PVK_.4	3301.11	4380.86	2916.8	3018.07	2394.34	1783.14	1	1	1	1	1	1	0.198778	0.0241316	0.206912	0.158543	0.424541	0.198778	0.291542
DUSP11	O75319	266	_K[GlyGly (K)]FSENPHVYQR_.3	3935.83	2940.27	4065.58	3606.85	2587.92	2926.66	1	1	1	1	1	1	0.204757	0.0845533	0.0868691	0.231812	0.123132	0.0868691	0.177472
DUSP11	O75319	143	_DNDK[GlyGly (K)]LIGVHC[Carbamidomethyl (C)]THGLNR_.4	5995.15	3744.34	4238.57	5087.39	3433.08	2619.39	1	1	1	1	1	1	0.326828	0.128718	0.190126	0.287586	0.323708	0.190126	0.305647
PEX11A	O75192;O75192-2	30;30	_YLLEPK[GlyGly (K)]AGK_.3	1561.04	1639.58	2159.19	1882.38	1965	2052.98	1	1	1	1	1	1	0.0347021	0.096863	0.0309691	0.161019	0.111794	0.0347021	0.136406
PEX11A	O75192;O75192-2	187;156	_SLK[GlyGly (K)]QHPPLLLDTVK_.3	3120.02	3649.86	4060.89	3214.69	4466.74	3647.54	1	1	1	1	1	1	0.110684	0.164482	0.142776	0.177936	0.071511	0.142776	0.124724
XYLB	O75191	410	_ALIEGQFM[Oxidation (M)]AK[GlyGly (K)]R_.3	12121.7	11896.4	15668	12767.8	12424.2	9870.63	1	1	1	1	1	1	0.0132717	0.144234	0.16198	0.146659	0.129125	0.144234	0.137892
PMF1;PMF1-BGLAP	Q6P1K2;U3KQ54	90;90	_EEISDIK[GlyGly (K)]EEGNLEAVLNALDK_.3	3559.65	5222.42	6983.04	8559.85	6599.08	7387.19	1	1	1	1	1	1	0.267764	0.143471	0.0796897	0.328235	0.239937	0.143471	0.284086
CDC73	Q6P1J9	235	_TTILQSTGK[GlyGly (K)]NFSK_.3	2373.67	1790.88	2775.58	1933.91	2425.49	1547.02	1	1	1	1	1	1	0.197904	0.252747	0.312736	0.0865873	0.111321	0.252747	0.0989542
CDC73	Q6P1J9	199	_TDLDDDITALK[GlyGly (K)]QR_.3	183015	174975	306485	236743	182686	158283	1	1	1	1	1	1	0.0317612	0.181563	0.101212	0.318575	0.217534	0.101212	0.268054
KDM4A	O75164	100	_IANSDK[GlyGly (K)]YC[Carbamidomethyl (C)]TPR_.3	9269.76	8931.57	7673.44	8046.07	7313.44	7327.47	1	1	1	1	1	1	0.0262772	0.0335232	0.00135514	0.128778	0.0991763	0.0262772	0.113977
KDM4A	O75164	977	_FVASHPIQM[Oxidation (M)]YQVEFEDGSQLVVK[GlyGly (K)]R_.4	12615.9	13335.6	20277.2	17080.7	16404.1	14445.5	1	1	1	1	1	1	0.0392174	0.121005	0.0897831	0.23312	0.128638	0.0897831	0.180879
KDM4A	O75164	242	_M[Oxidation (M)]TLISPLM[Oxidation (M)]LK[GlyGly (K)]K_.3	5719.06	5658.64	3609.91	5040.37	3590.95	6045.71	1	1	1	1	1	1	0.00750916	0.233863	0.360246	0.284033	0.0908492	0.233863	0.187441
CDC73	Q6P1J9	309	_IDTM[Oxidation (M)]GTYHGM[Oxidation (M)]TLK[GlyGly (K)]SVTEGASAR_.4	8451.38	10083	10819.1	7003.29	8644.8	6547.92	1	1	1	1	1	1	0.124498	0.302785	0.195188	0.141291	0.244103	0.195188	0.192697
KDM4A	O75164	42	_AGLAK[GlyGly (K)]VVPPK_.3	15865	34789.1	29415.8	27321.8	23647.4	6983.36	1	1	1	1	1	1	0.52834	0.0521949	0.769375	0.295972	0.624834	0.52834	0.460403
KDM4A	O75164	814	_SPVDVSK[GlyGly (K)]IPLPR_.3	42913.4	53636.9	49752	43740.2	40837.9	41140.6	1	1	1	1	1	1	0.157072	0.0909385	0.00522349	0.104815	0.142805	0.0909385	0.12381
PMF1;PMF1-BGLAP	Q6P1K2;U3KQ54	151;151	_HVQK[GlyGly (K)]QEAENQQLADAVLAGR_.4	42374.7	37774.3	45404.5	48560.3	29639.5	37865.7	1	1	1	1	1	1	0.0811722	0.0474968	0.172336	0.213737	0.149784	0.0811722	0.18176
PMF1;PMF1-BGLAP	Q6P1K2;U3KQ54	35;35	_VK[GlyGly (K)]LLDTM[Oxidation (M)]VDTFLQK_.3	7058.51	7247.83	6993.75	8652.62	8306.75	8706.87	1	1	1	1	1	1	0.0187145	0.149939	0.0332588	0.099299	0.100843	0.0332588	0.100071
PMF1;PMF1-BGLAP	Q6P1K2;U3KQ54	37;37	_LLDTM[Oxidation (M)]VDTFLQK[GlyGly (K)]LVAAGSYQR_.3	3868.6	9170.28	9041.69	5121.75	11345.5	1934.61	1	1	1	1	1	1	0.575027	0.391404	1.00217	0.47359	0.670448	0.575027	0.572019
FAM117B	Q6P1L5	479	_VFEEC[Carbamidomethyl (C)]SPK[GlyGly (K)]QLHEIPAFYC[Carbamidomethyl (C)]PDK_.4	1843.42	2246.16	1351.42	2455.32	2359.39	1681.14	1	1	1	1	1	1	0.139272	0.4101	0.237391	0.272242	0.18824	0.237391	0.230241
MIS18BP1	Q6P0N0	677	_AVTDFVIPEC[Carbamidomethyl (C)]QK[GlyGly (K)]K_.3	17427.6	15003.7	26498.3	15211.2	16022.1	17213.1	1	1	1	1	1	1	0.105699	0.382705	0.0506762	0.28456	0.0771761	0.105699	0.180868
KDM4A	O75164	1026	_FNEIFTEK[GlyGly (K)]EVK_.3	3073.76	2976.72	3526.02	2810.96	2131.36	2282.83	1	1	1	1	1	1	0.0226802	0.159579	0.0485265	0.244483	0.134703	0.0485265	0.189593
SLC27A4	Q6P1M0	451	_IIQK[GlyGly (K)]DPLR_.3	39113.6	33425.4	20474.5	32075.3	31139.7	29418	1	1	1	1	1	1	0.110897	0.3122	0.0402075	0.30923	0.0644414	0.110897	0.186836
SLC27A4	Q6P1M0	565	_FAQVLEK[GlyGly (K)]ELPLYAR_.3	8673.72	7388.74	7659.65	9256.72	10974.7	6805.41	1	1	1	1	1	1	0.113135	0.133516	0.331624	0.186611	0.163814	0.133516	0.175213
SLC27A4	Q6P1M0	584	_LLPELHK[GlyGly (K)]TGTYK_.3	2432.03	3529.02	3799.67	3664.02	3896.44	3073.61	1	1	1	1	1	1	0.260253	0.0257016	0.166952	0.242583	0.090397	0.166952	0.16649
SLC27A4	Q6P1M0	604	_EGFDPAIVK[GlyGly (K)]DPLFYLDAQK_.3	2331.35	3402.41	3338.31	3057.8	1376.31	3480.93	1	1	1	1	1	1	0.264173	0.0620223	0.612774	0.417734	0.0679244	0.264173	0.242829
SLC27A4	Q6P1M0	460	_FDGYLNQGANNK[GlyGly (K)]K_.3	1918.2	2593.85	1646.48	1837.68	2027.01	2107.14	1	1	1	1	1	1	0.21177	0.0776081	0.0274115	0.10515	0.175839	0.0776081	0.140494
ARMCX5	Q6P1M9	101	_SIVPQTK[GlyGly (K)]SK_.3	27093.4	25112.3	29007.9	28104.6	28560.6	25056	1	1	1	1	1	1	0.0536672	0.0223673	0.092438	0.0354879	0.0668462	0.0536672	0.051167
ARMCX5	Q6P1M9	267	_IPPYHGPYYQTLAEIK[GlyGly (K)]K_.4	16382.8	20589.9	11659.8	17432.2	16088.3	15263.3	1	1	1	1	1	1	0.160922	0.280604	0.0372147	0.179868	0.150806	0.160922	0.165337
ARMCX5	Q6P1M9	12	_GK[GlyGly (K)]AEAGLQDGISGPATAR_.3	15571.2	15467.3	17690	15521	15863.1	13112.7	1	1	1	1	1	1	0.00473487	0.0923616	0.134239	0.0701273	0.0935494	0.0923616	0.0818384
ARMCX5	Q6P1M9	34	_TQAEAVAEAELK[GlyGly (K)]TESVTQAK_.3	8909.95	9565.17	13266	11422.3	8205.55	7403.66	1	1	1	1	1	1	0.0501549	0.105613	0.0726528	0.270663	0.212523	0.0726528	0.241593
ARMCX5	Q6P1M9	531	_QFGQK[GlyGly (K)]LQDLAEHSDPEVR_.4	6993.35	6967.12	4589.54	8300.56	5638.11	4627.28	1	1	1	1	1	1	0.00265718	0.407149	0.139256	0.209947	0.280394	0.139256	0.24517
CDC73	Q6P1J9	492	_WDVTVLELSYHK[GlyGly (K)]R_.4	2647.13	2318.87	2752.74	3207.15	2315.05	1611.31	1	1	1	1	1	1	0.0934819	0.107825	0.253476	0.0888162	0.336102	0.107825	0.212459
CDC73	Q6P1J9	379	_DLLQDLK[GlyGly (K)]FVPSDEK_.3	5301.99	4938.75	5772.17	5360.2	4802.83	3740.37	1	1	1	1	1	1	0.0501624	0.0523361	0.175876	0.0915934	0.17958	0.0523361	0.135587
CDC73	Q6P1J9	195	_STIK[GlyGly (K)]TDLDDDITALK_.3	7067.9	6326.85	6245.31	7830.82	7812.29	9698.54	1	1	1	1	1	1	0.0782393	0.159294	0.152338	0.111308	0.212411	0.152338	0.16186
CDC73	Q6P1J9	127	_AADEVLAEAK[GlyGly (K)]K_.2	2581	2891.08	2907.19	3652.73	3046.96	2767.8	1	1	1	1	1	1	0.0801396	0.160727	0.0678958	0.0840463	0.154422	0.0801396	0.119234
MIS18BP1	Q6P0N0	182	_ASVQGVPLESSNNDIFLPVK[GlyGly (K)]QK_.3	9763.45	10095.3	13056.9	12609.1	10904.8	11273.8	1	1	1	1	1	1	0.0236324	0.0246749	0.0235306	0.148766	0.111045	0.0236324	0.129906
MIS18BP1	Q6P0N0	520	_ATTTYDFDC[Carbamidomethyl (C)]DNLELK[GlyGly (K)]SNK_.3	7944.27	8233.88	11624	8708.85	8203.07	8650.77	1	1	1	1	1	1	0.0253158	0.202756	0.0375671	0.221867	0.0303703	0.0375671	0.126119
MIS18BP1	Q6P0N0	338	_DTC[Carbamidomethyl (C)]K[GlyGly (K)]IVLATPR_.3	7068.16	5837.96	7945.46	8339.32	8220.39	7584.41	1	1	1	1	1	1	0.134801	0.0342038	0.0569075	0.0777033	0.176873	0.0569075	0.127288
MIS18BP1	Q6P0N0	793	_AGNTK[GlyGly (K)]EAVVHLR_.4	3112.67	2908.96	4363.11	3953.52	3644.62	3198.26	1	1	1	1	1	1	0.0478428	0.0696505	0.0922492	0.169294	0.16082	0.0696505	0.165057
MIS18BP1	Q6P0N0	695	_SM[Oxidation (M)]GTLENTFEGHK[GlyGly (K)]SK_.4	1967.46	2928.91	1573.95	2101.38	2737.77	2312.62	1	1	1	1	1	1	0.277696	0.202949	0.11905	0.282836	0.175667	0.202949	0.229252
MIS18BP1	Q6P0N0	734	_EQM[Oxidation (M)]LTSDFK[GlyGly (K)]K_.3	1529.59	961.033	1089.86	1158.38	1297.55	980.365	1	1	1	1	1	1	0.322837	0.0431014	0.19692	0.168482	0.105284	0.19692	0.136883
XYLB	O75191	171	_FTGNQIAK[GlyGly (K)]IYQQNPEAYSHTER_.4	14100.7	15718.8	13174.6	13234.1	9691.54	4917.47	1	1	1	1	1	1	0.0767403	0.00318703	0.46215	0.188671	0.501056	0.0767403	0.344863
XYLB	O75191	477	_AFHGLAGGTDVPFSEVVK[GlyGly (K)]LAPNPR_.3	1663.75	3667.18	3054.15	2400.44	4257.05	4428.31	1	1	1	1	1	1	0.531478	0.169486	0.0278862	0.4338	0.292795	0.169486	0.363297
DNAJB6	O75190-2	216	_VEVEEDGQLK[GlyGly (K)]SLTINGK_.3	4111.83	4897.56	6395.6	4974.76	4184.62	3034.64	1	1	1	1	1	1	0.123336	0.17672	0.225276	0.265048	0.255333	0.17672	0.26019
DNAJB6	O75190-2	226	_SLTINGK[GlyGly (K)]EQLLR_.2	3244.85	7003.91	3509.36	4320.95	4674.45	5427.85	1	1	1	1	1	1	0.518707	0.14658	0.105468	0.199658	0.241448	0.14658	0.220553
DHX57	Q6P158	631	_LESVK[GlyGly (K)]SSATR_.3	3267.18	3821.65	3313.74	3169.17	1454.64	3145.26	1	1	1	1	1	1	0.110618	0.0315382	0.519772	0.395803	0.113594	0.110618	0.254699
SIN3B	O75182;O75182-2	223;223	_GQEDLLSEFGQFLPEAK[GlyGly (K)]R_.3	9993.04	11836.5	17088.2	18550.6	11443.5	12930.8	1	1	1	1	1	1	0.11943	0.0580295	0.0862979	0.291906	0.249476	0.0862979	0.270691
CNOT3	O75175	683	_AQYLAAK[GlyGly (K)]ALK_.3	4096.42	3736.47	2337.43	3430.85	3313.92	3062.73	1	1	1	1	1	1	0.0649884	0.268075	0.0557088	0.271224	0.0989297	0.0649884	0.185077
DHX57	Q6P158	1155	_VLQEM[Oxidation (M)]ASLK[GlyGly (K)]R_.3	2999.83	3564.27	2584.21	3182.67	4014.45	3003.57	1	1	1	1	1	1	0.121607	0.146761	0.203705	0.229951	0.0881128	0.146761	0.159032
DNAJC13	O75165	102	_TDFSEGK[GlyGly (K)]ITGR_.3	1419.32	1392.87	1335.62	1485.38	1059.92	1330.2	1	1	1	1	1	1	0.0133009	0.0750803	0.159922	0.147884	0.0556521	0.0750803	0.101768
DNAJC13	O75165	834	_LLLEEDENEESGSIK[GlyGly (K)]R_.3	3089.58	1161.65	2065.16	2560.41	1867.88	1786.97	1	1	1	1	1	1	0.641346	0.151418	0.0313049	0.280177	0.381567	0.151418	0.330872
DNAJC13	O75165	595	_EIATK[GlyGly (K)]M[Oxidation (M)]QELALSEGALPR_.3	3223.72	2275.58	2177.65	2755.48	1931.95	2631.01	1	1	1	1	1	1	0.243826	0.165652	0.216664	0.280624	0.0975098	0.216664	0.189067
LPCAT3	Q6P1A2;Q6P1A2-2	165;85	_DQNSLSSEQQK[GlyGly (K)]YAIR_.3	2421.45	1408.86	2588.94	1887.36	1828.86	2202.96	1	1	1	1	1	1	0.373864	0.221651	0.131219	0.175176	0.218118	0.221651	0.196647
KDM4A	O75164	884	_HK[GlyGly (K)]IPNLER_.3	7413.32	5119.37	4962.63	4423.63	3388.8	5130.64	1	1	1	1	1	1	0.258854	0.0812095	0.289143	0.385946	0.0827965	0.258854	0.234371
CDC73	Q6P1J9	157	_LEGHK[GlyGly (K)]EGIVQTEQIR_.4	14557.1	14915.6	20870.8	18087.2	17721.1	14390.3	1	1	1	1	1	1	0.0172021	0.101049	0.14669	0.178188	0.126605	0.101049	0.152397
H2AFY	O75367;O75367-3	296;295	_NC[Carbamidomethyl (C)]LALADDK[GlyGly (K)]K_.3	1357.65	1814.02	1630.5	2095.85	2286.39	2085.01	1	1	1	1	1	1	0.20349	0.17661	0.0651497	0.271506	0.0799078	0.17661	0.175707
RETSAT	Q6NUM9	54	_VLK[GlyGly (K)]QAFSANQVPEK_.3	3100.91	3622.18	2523.16	2913.91	2551.25	2555.07	1	1	1	1	1	1	0.109649	0.101636	0.0010571	0.11954	0.179187	0.101636	0.149364
RETSAT	Q6NUM9	310	_AGGAVLTK[GlyGly (K)]ATVQSVLLDSAGK_.3	4813.71	4914.76	4590.25	5825.87	3142.46	5739.55	1	1	1	1	1	1	0.0146893	0.167762	0.413515	0.216945	0.0915588	0.167762	0.154252
ACAD10	Q6JQN1	604	_VFK[GlyGly (K)]EM[Oxidation (M)]PFTNPLTR_.3	5625.94	4592.77	5278.54	4607.65	5326.79	4859.36	1	1	1	1	1	1	0.142985	0.0959718	0.0648956	0.0347838	0.031965	0.0959718	0.0333744
PMPCB	O75439	473	_QLPDFK[GlyGly (K)]QIR_.3	983.007	1447.54	228.463	1216	1368.55	1	1	1	1	1	1	1	0.270289	0.966856	1.41215	0.67431	0.874816	0.966856	0.774563
PMPCB	O75439	210	_TILGPTENIK[GlyGly (K)]SISR_.3	11844.9	8971.07	11267.8	9272.08	9999.29	7930.96	1	1	1	1	1	1	0.195243	0.137409	0.163136	0.0855399	0.0806549	0.163136	0.0830974
VPS26A	O75436	83	_SNTHEFVNLVK[GlyGly (K)]ELALPGELTQSR_.4	5657.7	7486.29	6640.11	6606.33	5979.61	6950.85	1	1	1	1	1	1	0.196745	0.00360592	0.106225	0.0822058	0.0632142	0.106225	0.07271
VPS26A	O75436	233	_YEIM[Oxidation (M)]DGAPVK[GlyGly (K)]GESIPIR_.3	52718.3	54340.2	96242.6	58194.6	50385.3	54202	1	1	1	1	1	1	0.021425	0.348413	0.051609	0.388699	0.0407759	0.051609	0.214738
VPS26A	O75436	52	_VNLAFK[GlyGly (K)]QPGK_.3	5758.93	6650.39	6501.81	6005.71	5644.27	5726.56	1	1	1	1	1	1	0.101595	0.0560931	0.0102344	0.0780024	0.0773252	0.0560931	0.0776638
ADNP2	Q6IQ32	249	_SVISEHIK[GlyGly (K)]R_.3	4369.33	6162.18	5688.27	5241.27	3396.04	5373.55	1	1	1	1	1	1	0.240751	0.0578387	0.318901	0.256537	0.0890349	0.240751	0.172786
ADNP2	Q6IQ32	1085	_IDVASFFGK[GlyGly (K)]R_.3	2423.02	1947.37	2860.33	3592.09	3264.43	2859.17	1	1	1	1	1	1	0.153915	0.160384	0.0935905	0.147691	0.294325	0.153915	0.221008
ADNP2	Q6IQ32	992	_HGEEQPPILNADAAPGPEK[GlyGly (K)]VTSVVPFK_.4	3072.32	2108.73	4633.72	3250.04	1534.58	1350.37	1	1	1	1	1	1	0.263019	0.24821	0.0902974	0.503079	0.427585	0.24821	0.465332
MTX2	O75431;O75431-2	72;62	_VPFIHVGNQVVSELGPIVQFVK[GlyGly (K)]AK_.4	9093.47	5344.85	7585.29	3959.29	6785.79	3217.1	1	1	1	1	1	1	0.367172	0.444187	0.504543	0.149822	0.258752	0.444187	0.204287
MTX2	O75431;O75431-2	94;84	_AK[GlyGly (K)]GHSLSDGLEEVQK_.4	1172.7	874.782	765.787	1945.44	1175.17	1190.45	1	1	1	1	1	1	0.205775	0.615322	0.00913346	0.227046	0.411511	0.205775	0.319279
MTX2	O75431;O75431-2	61;51	_ANAEYM[Oxidation (M)]SPSGK[GlyGly (K)]VPFIHVGNQVVSELGPIVQFVK_.4	7280.82	9282.85	8705.23	7152.34	6846.56	5701.01	1	1	1	1	1	1	0.170934	0.13849	0.129113	0.127751	0.244164	0.13849	0.185958
LRCH4	O75427	294	_YDGGLDSGFHSVDSGSK[GlyGly (K)]R_.3	1468.26	1164.07	2332.91	1154.33	1748.47	1693.36	1	1	1	1	1	1	0.163428	0.477959	0.0226476	0.238477	0.230647	0.163428	0.234562
ACAD10	Q6JQN1	695	_WSPSPLIEDLK[GlyGly (K)]EK_.3	2047.48	2227.23	2151.82	2084.4	2496.46	1671.92	1	1	1	1	1	1	0.0594683	0.0225076	0.279743	0.105274	0.144577	0.0594683	0.124925
CDC45	O75419;O75419-2;O75419-3	233;187;265	_ITQMK[GlyGly (K)]YVTDVGVLQR_.3	5146.66	3510.19	4594.03	5052.8	3690	2385.59	1	1	1	1	1	1	0.267339	0.0672556	0.303626	0.164256	0.366911	0.267339	0.265584
ACAD10	Q6JQN1	779	_WLIPLLEGK[GlyGly (K)]AR_.3	9447.07	8827.02	9731.12	7797.5	9284.7	7374.36	1	1	1	1	1	1	0.047985	0.156005	0.162172	0.0238158	0.0933953	0.156005	0.0586056
LRCH4	O75427	140	_VLIVSNNK[GlyGly (K)]LGALPPDIGTLGSLR_.3	8263.07	7647.82	7302.44	8102.55	8664.95	6213.95	1	1	1	1	1	1	0.0546857	0.0734521	0.232963	0.0866788	0.134631	0.0734521	0.110655
GIGYF1	O75420	943	_SC[Carbamidomethyl (C)]LGDTLEAK[GlyGly (K)]EFAK_.3	5480.19	4538.73	3954.37	5734.91	5798.76	5268.61	1	1	1	1	1	1	0.132891	0.25988	0.0677437	0.194149	0.116375	0.132891	0.155262
CDC45	O75419;O75419-2;O75419-3	342;296;374	_EM[Oxidation (M)]IEESANK[GlyGly (K)]FGM[Oxidation (M)]K_.3	7932.56	9213.06	14324.8	13550.6	7699.39	12952.8	1	1	1	1	1	1	0.105619	0.03928	0.359744	0.376513	0.197455	0.105619	0.286984
CDC45	O75419;O75419-2;O75419-3	327;281;359	_QK[GlyGly (K)]FQAM[Oxidation (M)]DISLK_.3	15490.2	13985.3	19738.6	16509.5	14013.7	19170.7	1	1	1	1	1	1	0.0722024	0.125982	0.219772	0.181073	0.156627	0.125982	0.16885
CDC45	O75419;O75419-2;O75419-3	311;265;343	_LQEFLADM[Oxidation (M)]GLPLK[GlyGly (K)]QVK_.3	82441.2	83905.8	120315	87341.5	85709.6	83949.1	1	1	1	1	1	1	0.012451	0.224562	0.0146753	0.218259	0.0231732	0.0146753	0.120716
CDC45	O75419;O75419-2;O75419-3	351;305;383	_FGM[Oxidation (M)]K[GlyGly (K)]DM[Oxidation (M)]R_.3	3055.37	4808.41	6467.36	5450.27	3228.43	4451.82	1	1	1	1	1	1	0.315266	0.120694	0.225271	0.452172	0.103186	0.225271	0.277679
CDC45	O75419;O75419-2;O75419-3	412;366;444	_LYHGLELAK[GlyGly (K)]K_.4	11336.3	9668.63	14621.3	10948.9	10041.4	9723.52	1	1	1	1	1	1	0.112281	0.203109	0.0227439	0.196748	0.0715696	0.112281	0.134159
SLC25A25	Q6KCM7;Q6KCM7-2;Q6KCM7-4	245;279;265	_GNGINVLK[GlyGly (K)]IAPESAIK_.3	5257.25	3883.15	3797.4	3363.36	3236.3	3976.97	1	1	1	1	1	1	0.212602	0.0857205	0.145213	0.254638	0.0883499	0.145213	0.171494
CDC45	O75419;O75419-2;O75419-3	329;283;361	_FQAM[Oxidation (M)]DISLK[GlyGly (K)]ENLR_.3	104657	62539.7	118003	92273.9	102776	82278.4	1	1	1	1	1	1	0.356246	0.17304	0.156647	0.0765273	0.191455	0.17304	0.133991
CDC45	O75419;O75419-2;O75419-3	537;491;569	_M[Oxidation (M)]LHNHFDLSVIELK[GlyGly (K)]AEDR_.4	132801	140580	127656	136891	126042	130456	1	1	1	1	1	1	0.0402407	0.0493669	0.0243378	0.0274011	0.0376826	0.0402407	0.0325418
NAPEPLD	Q6IQ20	89	_DHSSVPSSK[GlyGly (K)]EELDK_.3	12975.1	15533.3	17925.2	17509.4	17068	16158.2	1	1	1	1	1	1	0.126905	0.0165952	0.0387209	0.165449	0.0615865	0.0387209	0.113518
CENPP	Q6IPU0	236	_LDLLTK[GlyGly (K)]VPQR_.3	8793.25	6437.87	10459.8	8647.14	8048.32	7912.39	1	1	1	1	1	1	0.218698	0.134163	0.0120436	0.135678	0.146767	0.134163	0.141222
PMPCB	O75439	145	_AFSK[GlyGly (K)]DLPR_.3	1882	4022.87	2418.25	4118.25	4602.11	4013.61	1	1	1	1	1	1	0.512739	0.367807	0.0965982	0.485543	0.0142965	0.367807	0.24992
TYW3	Q6IPR3	12	_AQC[Carbamidomethyl (C)]LSK[GlyGly (K)]ADLSR_.3	5281.88	3698.39	3898.45	1985.67	4703.78	4840.07	1	1	1	1	1	1	0.249367	0.459725	0.020196	0.150133	0.409542	0.249367	0.279837
ELP2	Q6IA86;Q6IA86-3;Q6IA86-6	30;30;30	_GLLAFGTSC[Carbamidomethyl (C)]SVVLYDPLK[GlyGly (K)]R_.3	5519.79	3884.8	4504.51	5073.61	5508.61	7044.4	1	1	1	1	1	1	0.245861	0.0840276	0.173022	0.112594	0.299169	0.173022	0.205881
ELP2	Q6IA86;Q6IA86-3;Q6IA86-6	255;229;320	_LK[GlyGly (K)]ENTFTIENESVK_.3	51323.7	55652.2	54988	61361.1	54964.2	69502.9	1	1	1	1	1	1	0.0572231	0.0774645	0.165191	0.0392266	0.111961	0.0774645	0.075594
MED24	O75448;O75448-2	108;95	_LSC[Carbamidomethyl (C)]HGK[GlyGly (K)]AEEC[Carbamidomethyl (C)]IGLC[Carbamidomethyl (C)]R_.4	1744.37	3237.3	4789.22	3810.26	3334.29	4346.93	1	1	1	1	1	1	0.423819	0.160992	0.186439	0.462994	0.146101	0.186439	0.304547
MED24	O75448;O75448-2	413;400	_AEPTVTNILK[GlyGly (K)]TM[Oxidation (M)]DADHSK_.4	3681.25	3551.29	5459.06	4689.13	3797.81	3566.22	1	1	1	1	1	1	0.0254127	0.107294	0.0444761	0.230593	0.165839	0.0444761	0.198216
MED24	O75448;O75448-2	554;541	_VESLVALLNNSSEM[Oxidation (M)]K[GlyGly (K)]LVQM[Oxidation (M)]K_.3	5304.66	4888.41	2563.99	6007.03	5512.31	5564.96	1	1	1	1	1	1	0.0577512	0.5681	0.00672215	0.368931	0.102681	0.0577512	0.235806
MED24	O75448;O75448-2	637;624	_EK[GlyGly (K)]SLQM[Oxidation (M)]IR_.3	7939.77	7209.7	6345.15	6913.72	8003.36	7628.68	1	1	1	1	1	1	0.0681529	0.0606453	0.0338964	0.126463	0.0495456	0.0606453	0.0880045
LAMTOR1	Q6IAA8	20	_K[GlyGly (K)]LLLDPSSPPTK_.3	76836.9	64002.2	59593	52976.2	62788.1	61047.7	1	1	1	1	1	1	0.128878	0.0831269	0.0198762	0.138144	0.0961789	0.0831269	0.117162
LAMTOR1	Q6IAA8	48	_TDEQALLSSILAK[GlyGly (K)]TASNIIDVSAADSQGM[Oxidation (M)]EQHEYM[Oxidation (M)]DR_.4	3632.27	3416.44	3458.67	3452.61	2693.37	3104.78	1	1	1	1	1	1	0.043303	0.00123978	0.100346	0.153172	0.057522	0.043303	0.105347
DESI1	Q6ICB0	24	_LSPIM[Oxidation (M)]LGK[GlyGly (K)]QLEGIWHTSIVVHK_.5	1024.06	822.523	231.32	320.305	828.328	762.515	1	1	1	1	1	1	0.15435	0.228133	0.0585061	0.594542	0.431858	0.15435	0.5132
DESI1	Q6ICB0	11	_LYVYDLSK[GlyGly (K)]GLAR_.3	42486.4	54079.4	45862.5	57656.3	47307.9	54609.3	1	1	1	1	1	1	0.169781	0.16112	0.101314	0.0547199	0.034815	0.16112	0.0447675
MED24	O75448;O75448-2	958;945	_VSAM[Oxidation (M)]SSPK[GlyGly (K)]VVLAITDLSLPLGR_.3	12997.8	9095.92	13854.9	14447.5	13928	12593.6	1	1	1	1	1	1	0.249758	0.0296142	0.071152	0.0380494	0.225603	0.071152	0.131826
MED24	O75448;O75448-2	468;455	_FINLNEFTTYGSEESTK[GlyGly (K)]PASVR_.3	12544.3	14391.7	15381.8	18484.9	14376.5	17232.3	1	1	1	1	1	1	0.0969941	0.129577	0.127771	0.102032	0.125566	0.127771	0.113799
MED24	O75448;O75448-2	709;696	_EVLTDIFAK[GlyGly (K)]VLEK_.3	18877.6	13570.2	16798.5	17360.6	19256.6	23014.8	1	1	1	1	1	1	0.23132	0.0232719	0.125733	0.0722754	0.264314	0.125733	0.168295
ASPHD2	Q6ICH7	182	_DAQK[GlyGly (K)]HDVEVLER_.3	2086.88	1398.65	2789.55	2778.78	1557.53	1085.08	1	1	1	1	1	1	0.279241	0.0027368	0.252837	0.288177	0.51368	0.252837	0.400928
JADE1	Q6IE81;Q6IE81-2	581;569	_K[GlyGly (K)]QMGTSLVHSLK_.2	20194	18003.5	20006.5	20387.4	19824.5	21364	1	1	1	1	1	1	0.081102	0.0133371	0.0528579	0.00923341	0.086789	0.0528579	0.0480112
SNRNP48	Q6IEG0	137	_IYSSLPVEVPLNHK[GlyGly (K)]R_.4	7665.06	6305.46	7099.36	8312.63	6324.55	6899.44	1	1	1	1	1	1	0.13763	0.11133	0.0614803	0.0957329	0.143753	0.11133	0.119743
SNRNP48	Q6IEG0	162	_LALYDFVVEETK[GlyGly (K)]K_.3	3204.47	2676.15	1191.58	3178.22	3097.74	2958.07	1	1	1	1	1	1	0.127055	0.642943	0.0326173	0.453411	0.0856747	0.127055	0.269543
SNRNP48	Q6IEG0	113	_DSQFQIIK[GlyGly (K)]QAR_.3	9209.12	9872.36	12249.4	9295.73	7677.1	8889.65	1	1	1	1	1	1	0.0491557	0.19388	0.103509	0.239631	0.0528003	0.103509	0.146215
MED24	O75448;O75448-2	447;434	_SLDLLLAAAAATGK[GlyGly (K)]LK_.3	14341.1	18480.1	16282.3	20892.4	23994.3	22004.1	1	1	1	1	1	1	0.17834	0.175378	0.0611864	0.280457	0.0880591	0.175378	0.184258
SMEK1	Q6IN85;Q6IN85-2	562;549	_IIGLK[GlyGly (K)]DEFYNR_.3	6649.93	9524.32	6979.19	6747.35	7805.92	8239.84	1	1	1	1	1	1	0.251325	0.023886	0.0382443	0.0833542	0.170097	0.0382443	0.126726
MED24	O75448;O75448-2	344;331	_LTPLLDK[GlyGly (K)]ADQR_.2	3425.3	4394.2	2260.68	4059.03	3759.79	3079.18	1	1	1	1	1	1	0.175233	0.402433	0.140743	0.249932	0.177763	0.175233	0.213847
SAP30	O75446	211	_SDLK[GlyGly (K)]VDSGVH_.3	3929.84	4098.33	2459.55	5435.69	5117.35	4980.4	1	1	1	1	1	1	0.0296805	0.533094	0.0191807	0.34712	0.140536	0.0296805	0.243828
TYW3	Q6IPR3	146	_STHGLEVPLSHK[GlyGly (K)]GK_.4	3799.01	4490.77	3794.04	4965.68	4483.9	4854.72	1	1	1	1	1	1	0.118013	0.189155	0.0561561	0.0985842	0.0520784	0.118013	0.0753313
PDE12	Q6L8Q7;Q6L8Q7-2	246;246	_LK[GlyGly (K)]LHC[Carbamidomethyl (C)]TPGDGQR_.3	438.404	1413.74	945.127	1420.94	1620.93	1645.22	1	1	1	1	1	1	0.744722	0.284397	0.0105176	0.592393	0.0881379	0.284397	0.340265
PDE12	Q6L8Q7;Q6L8Q7-2	418;418	_LVLYPSAQEK[GlyGly (K)]VLQR_.3	12272.4	14568.1	9385.2	14546	15052.2	15551.7	1	1	1	1	1	1	0.120958	0.304979	0.0230807	0.231573	0.0385767	0.120958	0.135075
RETSAT	Q6NUM9	166	_EYPM[Oxidation (M)]YSGEK[GlyGly (K)]AYIQGLK_.3	4330.12	5882.05	6398.32	5567.58	4146.42	4811.79	1	1	1	1	1	1	0.214916	0.0981834	0.105041	0.252201	0.101482	0.105041	0.176842
KIAA1841	Q6NSI8;Q6NSI8-2;Q6NSI8-4	157;157;157	_NLK[GlyGly (K)]EDFTC[Carbamidomethyl (C)]PR_.3	3226.04	3306.53	2867.79	2768.93	3378.8	5042.01	1	1	1	1	1	1	0.0174243	0.024802	0.279325	0.0830717	0.320572	0.024802	0.201822
CXorf57	Q6NSI4	841	_VEVYLHK[GlyGly (K)]IYSPENTS_.3	5646.16	8390.95	12407.7	9156.98	9039.17	7185.47	1	1	1	1	1	1	0.276532	0.213181	0.161576	0.374351	0.120552	0.213181	0.247451
PRPF40A	O75400;O75400-2	663;636	_FYVEDLK[GlyGly (K)]AR_.3	4365.98	4316.65	2741.36	3764.6	4220.48	4611	1	1	1	1	1	1	0.00803536	0.222423	0.0625356	0.238066	0.101564	0.0625356	0.169815
CXorf57	Q6NSI4	537	_K[GlyGly (K)]EIEDLQYR_.3	2563.08	2513.73	3843.04	3859.54	1844.19	1438.81	1	1	1	1	1	1	0.013745	0.00302998	0.174627	0.368155	0.465775	0.013745	0.416965
CXorf57	Q6NSI4	662	_ANINANLQGK[GlyGly (K)]AR_.3	1722.3	1947.28	1510.23	1591.96	1803.78	1654.08	1	1	1	1	1	1	0.0867073	0.0372603	0.0612248	0.090267	0.109625	0.0612248	0.099946
PRPF40A	O75400;O75400-2	709;682	_STTLDAGNIK[GlyGly (K)]LAFNSLLEK_.3	4772.1	5867.89	5967.42	6115.99	6045.97	5280.95	1	1	1	1	1	1	0.145648	0.0173872	0.0955157	0.127589	0.0745136	0.0955157	0.101051
CXorf57	Q6NSI4	292	_VGLVLLLQDYSVK[GlyGly (K)]K_.3	68812.4	77756.9	76325.1	75146.5	64903.2	45548.9	1	1	1	1	1	1	0.0863034	0.0110039	0.24781	0.0829111	0.270434	0.0863034	0.176673
PRPF40A	O75400;O75400-2	719;692	_LAFNSLLEK[GlyGly (K)]AEAR_.3	8458.46	7600.27	4523.23	7888.39	7897.07	5113.41	1	1	1	1	1	1	0.0755766	0.383435	0.302579	0.305842	0.222179	0.302579	0.26401
CXorf57	Q6NSI4	709	_K[GlyGly (K)]FM[Oxidation (M)]FEHR_.3	8418.42	9458.22	8945.05	8021.65	6628.41	8093.74	1	1	1	1	1	1	0.0822576	0.0769673	0.14076	0.151849	0.0949487	0.0822576	0.123399
SEC22B	O75396	170	_ANNLSSLSK[GlyGly (K)]K_.3	2934.13	4197.3	2996.22	4058.29	3236.75	4036.59	1	1	1	1	1	1	0.250496	0.212912	0.15552	0.0523075	0.0212816	0.212912	0.0367945
CXorf57	Q6NSI4	448	_NDNQVPK[GlyGly (K)]LLYLTTTNESGVFITGHR_.4	19921.6	20489.2	20089	21433.9	15891	19668.3	1	1	1	1	1	1	0.0198645	0.0458048	0.150225	0.127558	0.0430361	0.0458048	0.0852971
CXorf57	Q6NSI4	183	_GGK[GlyGly (K)]SHYLALWNNEDPYGDIWLTDK_.4	3327.03	3441.65	5209.45	3879.13	2876.94	2050.44	1	1	1	1	1	1	0.0239482	0.207002	0.237215	0.325244	0.305691	0.207002	0.315467
SEC22B	O75396	160	_GEALSALDSK[GlyGly (K)]ANNLSSLSK_.3	10830.6	11089.2	7071.19	9945.36	9544.96	7495.53	1	1	1	1	1	1	0.0166842	0.238867	0.170085	0.20885	0.193056	0.170085	0.200953
SLC43A1	O75387;O75387-2	234;234	_IK[GlyGly (K)]LSGLALDHK_.3	3632.27	3678.11	3980.78	2651.29	2892.45	4028.41	1	1	1	1	1	1	0.00886803	0.2835	0.232122	0.158707	0.207299	0.232122	0.183003
PDE12	Q6L8Q7;Q6L8Q7-2	78;78	_IATNALK[GlyGly (K)]GHAK_.3	6025.14	5103.91	3072.34	5143.09	8386.93	3552.35	1	1	1	1	1	1	0.117065	0.35646	0.572658	0.456881	0.197251	0.35646	0.327066
SLC43A1	O75387;O75387-2	381;381	_IK[GlyGly (K)]DC[Carbamidomethyl (C)]VDAPTQGTVLGDAR_.3	3718.82	3494.69	4368.02	3427.38	3874.58	3923.66	1	1	1	1	1	1	0.0439405	0.170649	0.00890077	0.0850044	0.0744659	0.0439405	0.0797351
KIAA1161	Q6NSJ0	90	_AELLDLK[GlyGly (K)]AGGFSIR_.3	3495.42	2478.3	3883.55	2649.95	3012.05	3411.2	1	1	1	1	1	1	0.240791	0.26702	0.0878816	0.126056	0.174437	0.240791	0.150247
LRRC8E	Q6NSJ5	165	_ALSEVSGENQK[GlyGly (K)]GPAATER_.3	1433.72	578.225	749.729	952.441	756.652	1011.51	1	1	1	1	1	1	0.601334	0.16842	0.203839	0.400923	0.277285	0.203839	0.339104
SLC18B1	Q6NT16	436	_SK[GlyGly (K)]SQNILSTEEER_.3	42622	36783.4	36555.2	36737.7	34259.5	26543	1	1	1	1	1	1	0.103987	0.00352133	0.17948	0.114266	0.176862	0.103987	0.145564
SLC43A1	O75387;O75387-2	261;261	_LSQK[GlyGly (K)]APSLEDGSDAFM[Oxidation (M)]SPQDVR_.3	25012.9	17196.1	19058.1	23467.7	22850.7	26809.1	1	1	1	1	1	1	0.261904	0.146645	0.112728	0.135131	0.216993	0.146645	0.176062
RHBDD2	Q6NTF9;Q6NTF9-2	36;81	_LFLLQQPLAPSGLTLK[GlyGly (K)]SEALR_.3	25163	23856.3	26649.9	25036.8	29411.6	27064.4	1	1	1	1	1	1	0.0376983	0.044136	0.0587782	0.0796292	0.0640836	0.044136	0.0718564
RHBDD2	Q6NTF9;Q6NTF9-2	210;255	_VALK[GlyGly (K)]LDQTFPFSLM[Oxidation (M)]R_.3	20628.8	19983	19104.2	23200.6	19654.1	25481.3	1	1	1	1	1	1	0.0224872	0.136942	0.182582	0.0390033	0.120691	0.136942	0.0798473
SLC25A24	Q6NUK1	278	_LLTEEGQK[GlyGly (K)]IGTFER_.3	9284.25	10866.3	16585.6	11439.9	12334.2	12222	1	1	1	1	1	1	0.111035	0.259661	0.00646159	0.287961	0.0591266	0.111035	0.173544
SLC25A24	Q6NUK1	50	_NLGIPLGQDAEEK[GlyGly (K)]IFTTGDVNK_.3	1501.54	1791.54	2100.29	2256.27	1701.45	771.036	1	1	1	1	1	1	0.124539	0.0506347	0.532177	0.172438	0.472987	0.124539	0.322712
VAMP4	O75379;O75379-2	8;8	_HLNDDDVTGSVK[GlyGly (K)]SER_.3	3325.62	2760.86	3361.88	3385.48	3431.81	2382.42	1	1	1	1	1	1	0.131224	0.00494677	0.255247	0.0160022	0.178176	0.131224	0.0970892
SLC25A24	Q6NUK1	168	_HSTGIDIGDSLTIPDEFTEDEK[GlyGly (K)]K_.4	2660.9	2325.63	4526.72	2913.62	3027.25	2642.36	1	1	1	1	1	1	0.0950849	0.306607	0.0960066	0.290339	0.112016	0.0960066	0.201178
REEP3	Q6NUK4;Q6NUK4-2	91;91	_FLHPLLSSK[GlyGly (K)]ER_.4	208.442	196.296	333.503	160.689	1	229.336	1	1	1	1	1	1	0.042442	0.494538	1.40193	0.92796	0.175663	0.494538	0.551812
CXorf57	Q6NSI4	334	_DPPTNIIIIPEK[GlyGly (K)]QVK_.3	7768.06	8615.91	9618.81	9366.7	9435.54	10289.2	1	1	1	1	1	1	0.0731838	0.0187789	0.061202	0.114056	0.0889321	0.061202	0.101494
CXorf57	Q6NSI4	627	_ILQGPHANPVAVPQPGASVQTK[GlyGly (K)]GIK_.4	7610.62	8814.56	12235.3	11685.3	8488.43	9465.25	1	1	1	1	1	1	0.10366	0.0325187	0.0769435	0.260058	0.150691	0.0769435	0.205375
CXorf57	Q6NSI4	601	_HQDDEPVNSQYFQTTSTNLSLSNK[GlyGly (K)]IR_.4	22278.5	17571.6	30890.6	20863.4	13299.4	13742	1	1	1	1	1	1	0.167039	0.274001	0.0231456	0.397011	0.204923	0.167039	0.300967
CXorf57	Q6NSI4	493	_SDSGEQK[GlyGly (K)]NM[Oxidation (M)]VIGGYYPYPPVPETFSK_.3	16319.3	19265.5	31574.2	22576.3	17486.5	19596.4	1	1	1	1	1	1	0.117088	0.234993	0.0804649	0.389594	0.0890401	0.117088	0.239317
CDC45	O75419;O75419-2;O75419-3	329;283;361	_FQAMDISLK[GlyGly (K)]ENLR_.3	6058.24	7362.96	4455.88	5572.41	6220.46	5296.18	1	1	1	1	1	1	0.137481	0.157456	0.113499	0.174847	0.184633	0.137481	0.17974
CDC45	O75419;O75419-2;O75419-3	472;426;504	_HLLK[GlyGly (K)]SFVC[Carbamidomethyl (C)]STK_.3	7904.92	8808.45	6586.89	8783.89	7003.03	6090.17	1	1	1	1	1	1	0.0764528	0.202139	0.0985986	0.0940367	0.197913	0.0985986	0.145975
CDC45	O75419;O75419-2;O75419-3	463;417;495	_PASLSLLSK[GlyGly (K)]HLLK_.3	3442.7	4159.5	3813.71	4588.28	4282.4	4103.53	1	1	1	1	1	1	0.133343	0.130375	0.0301661	0.109404	0.0619073	0.130375	0.0856554
CDC45	O75419;O75419-2;O75419-3	233;187;265	_ITQM[Oxidation (M)]K[GlyGly (K)]YVTDVGVLQR_.3	65790.8	61599.5	69892.5	71805.9	66491.8	66289	1	1	1	1	1	1	0.0465286	0.0190967	0.0021596	0.0325554	0.0767489	0.0190967	0.0546522
LIN54	Q6MZP7	226	_TVQIAK[GlyGly (K)]K_.2	83.7823	1332.69	1073.54	923.056	1035.95	1648.86	1	1	1	1	1	1	1.24692	0.106589	0.322845	0.767211	0.279595	0.322845	0.523403
CDC45	O75419;O75419-2;O75419-3	407;361;439	_SNLDK[GlyGly (K)]LYHGLELAK_.4	24326.2	12897.2	41472.4	26275	24436.1	25878.4	1	1	1	1	1	1	0.434214	0.317241	0.0405401	0.328071	0.351038	0.317241	0.339555
OGFOD2	Q6N063;Q6N063-2	130;70	_LETVSEEK[GlyGly (K)]R_.3	977.124	2455.78	2985.05	4625.76	2645.88	1340.48	1	1	1	1	1	1	0.609145	0.304871	0.463106	0.487963	0.595088	0.463106	0.541526
NAA16	Q6N069	277	_LQIYEEISK[GlyGly (K)]QHPK_.4	3450.17	2728.41	1098.59	2536.69	2341.86	2277.05	1	1	1	1	1	1	0.165204	0.559454	0.0198459	0.512188	0.0901061	0.165204	0.301147
NAA16	Q6N069	240	_LK[GlyGly (K)]EASEVFK_.3	1615.94	1436.35	1149.58	1480.72	1639.12	1833.09	1	1	1	1	1	1	0.0832064	0.178043	0.0790015	0.188112	0.137289	0.0832064	0.162701
NAA16	Q6N069	163	_DYDM[Oxidation (M)]ALK[GlyGly (K)]LLEEFR_.3	1946.1	3086.49	1561.98	2297.38	1524.33	2038.9	1	1	1	1	1	1	0.320462	0.269478	0.204229	0.139139	0.220564	0.269478	0.179851
CDC45	O75419;O75419-2;O75419-3	525;479;557	_AFEK[GlyGly (K)]AAESTSSR_.2	66473.2	65616.3	40427	85304	36965.8	45952.7	1	1	1	1	1	1	0.00917503	0.504774	0.153275	0.336356	0.299823	0.153275	0.318089
CXorf57	Q6NSI4	810	_AVAGDIIK[GlyGly (K)]AATELDR_.3	276666	286042	374741	343302	266035	278575	1	1	1	1	1	1	0.0235625	0.0619201	0.0325632	0.195964	0.11701	0.0325632	0.156487
CXorf57	Q6NSI4	739	_LDDFK[GlyGly (K)]SAR_.3	139673	171251	182753	183786	198399	185820	1	1	1	1	1	1	0.143631	0.00398526	0.0463005	0.175177	0.0437628	0.0463005	0.10947
CXorf57	Q6NSI4	689	_K[GlyGly (K)]FGLIDHLHYSR_.4	80001.2	81716	117675	73715.6	71950.8	59745.5	1	1	1	1	1	1	0.0149951	0.324823	0.131066	0.271588	0.15503	0.131066	0.213309
CXorf57	Q6NSI4	134	_VSC[Carbamidomethyl (C)]LYNEK[GlyGly (K)]R_.3	55834.3	48472.2	51554.7	52370.7	49890.4	51242.3	1	1	1	1	1	1	0.099817	0.0111045	0.0189052	0.0584889	0.0395706	0.0189052	0.0490298
CXorf57	Q6NSI4	716	_K[GlyGly (K)]FLSDQYNSQPAK_.3	41019	38086.1	49387.9	41941.4	37668.2	39895.1	1	1	1	1	1	1	0.0524336	0.115308	0.0406025	0.141392	0.0482529	0.0524336	0.0948225
CXorf57	Q6NSI4	473	_GQPYTYDAK[GlyGly (K)]VK_.3	26081.5	23743	27363.1	30880.6	31314.8	27147.1	1	1	1	1	1	1	0.0663766	0.0854068	0.100819	0.0965497	0.130978	0.0854068	0.113764
CXorf57	Q6NSI4	519	_YSSSIK[GlyGly (K)]VESLLTAISEVR_.3	19435.7	25086.9	24096.1	27274	23352.4	26788.8	1	1	1	1	1	1	0.179502	0.0874895	0.0969216	0.112301	0.0435353	0.0969216	0.0779183
CXorf57	Q6NSI4	500	_NM[Oxidation (M)]VIGGYYPYPPVPETFSK[GlyGly (K)]YSSSIK_.3	23531.3	22825.8	27651.2	29986.5	19204.6	20059.3	1	1	1	1	1	1	0.0215226	0.0573013	0.0307857	0.18002	0.210911	0.0307857	0.195466
PAPSS2	O95340;O95340-2	223;223	_DIHELFVPENK[GlyGly (K)]LDHVR_.4	7551.51	10079.3	8182.92	8218.87	6801.19	8615.38	1	1	1	1	1	1	0.20276	0.00309995	0.166422	0.0920831	0.109229	0.166422	0.100656
TUBB	P07437	363	_MAVTFIGNSTAIQELFK[GlyGly (K)]R_.3	694.802	818.325	695.538	156.975	945.227	439.017	1	1	1	1	1	1	0.115448	0.893409	0.51717	0.185442	0.70394	0.51717	0.444691
HMGN2	P05204	77	_TDQAQK[GlyGly (K)]AEGAGDAK_.3	16706.8	16157.4	17928.3	15633.4	11554.2	12126.6	1	1	1	1	1	1	0.0236414	0.0967033	0.0341837	0.219731	0.149711	0.0341837	0.184721
NCAPD2	Q15021	998	_GIC[Carbamidomethyl (C)]EM[Oxidation (M)]ELLDGK[GlyGly (K)]QTLAAFVPLLLK_.3	1342.12	3151.21	4144.1	1953.91	1882.21	2160.76	1	1	1	1	1	1	0.569386	0.507937	0.0974369	0.605237	0.264234	0.507937	0.434736
NCAPD2	Q15021	1276	_PEGK[GlyGly (K)]AIIDEFEQK_.3	1394.36	1172.83	2553.09	2182.9	1400.38	1409.7	1	1	1	1	1	1	0.122037	0.110542	0.00469143	0.374316	0.332541	0.110542	0.353429
NCAPD2	Q15021	562	_LLNILGLIFK[GlyGly (K)]GPAASTQEK_.3	1236.98	1643.7	1457.34	1278.27	1532.03	1309.73	1	1	1	1	1	1	0.199671	0.0925763	0.110628	0.108889	0.143568	0.110628	0.126229
NCAPD2	Q15021	746	_DELK[GlyGly (K)]PAVTQLLWER_.3	643.935	557.744	1459.81	1236.96	458.153	1113.69	1	1	1	1	1	1	0.101435	0.116862	0.589796	0.623953	0.373246	0.116862	0.4986
NCAPD2	Q15021	1110	_K[GlyGly (K)]TAGLVM[Oxidation (M)]THLILK_.3	793.21	955.387	337.701	1156.41	1245.25	486.16	1	1	1	1	1	1	0.131164	0.77493	0.620024	0.572911	0.397181	0.620024	0.485046
NCAPD2	Q15021	699	_QLYLNPK[GlyGly (K)]GDSAR_.3	101935	102524	86690.1	115973	95829.7	98495.9	1	1	1	1	1	1	0.00407321	0.20434	0.0194035	0.0809208	0.0866125	0.0194035	0.0837666
RPLP2	P05387	26	_ILDSVGIEADDDRLNK[GlyGly (K)]VISELNGK_.4	87508.4	63733.9	122394	73237.6	81311.6	61838.7	1	1	1	1	1	1	0.222307	0.355348	0.192377	0.228159	0.0921687	0.222307	0.160164
NCAPD2	Q15021	678	_M[Oxidation (M)]LPLIWSK[GlyGly (K)]EPGVR_.3	65337.8	78139	98153.5	69509.4	56411.1	51509.4	1	1	1	1	1	1	0.126178	0.241609	0.0642341	0.299874	0.204664	0.126178	0.252269
RPLP1	P05386	28	_INALIK[GlyGly (K)]AAGVNVEPFWPGLFAK_.3	54731.2	61253.5	53622.7	74700.4	57841.4	74121.3	1	1	1	1	1	1	0.0795274	0.232291	0.174468	0.0394792	0.10856	0.174468	0.0740194
NCAPD2	Q15021	391	_IVQQK[GlyGly (K)]ALPLTR_.3	28674.4	31170.7	26117.5	29208.3	36993.7	27388.4	1	1	1	1	1	1	0.0589905	0.0790064	0.210988	0.185873	0.0646564	0.0790064	0.125265
RPLP1	P05386	50	_ALANVNIGSLIC[Carbamidomethyl (C)]NVGAGGPAPAAGAAPAGGPAPSTAAAPAEEK[GlyGly (K)]K_.4	8297.81	11206.5	7745.16	10871.7	7032.78	6011.04	1	1	1	1	1	1	0.210901	0.237507	0.110777	0.0824494	0.310557	0.210901	0.196503
NCAPD2	Q15021	413	_LADK[GlyGly (K)]SVLVC[Carbamidomethyl (C)]K_.3	15875	14275.9	14923.3	13728.5	15238.7	14654	1	1	1	1	1	1	0.075003	0.0589735	0.0276632	0.0315899	0.0327259	0.0589735	0.0321579
NCAPD2	Q15021	1280	_AIIDEFEQK[GlyGly (K)]LR_.3	7447.71	8323.62	8086.63	9341.49	7711.63	6616.64	1	1	1	1	1	1	0.0785432	0.101827	0.108077	0.0414347	0.170112	0.101827	0.105774
NCAPD2	Q15021	520	_IYQLLAK[GlyGly (K)]ASYK_.3	3795.73	2452.21	1596.94	4486.52	3517.89	4148.67	1	1	1	1	1	1	0.304105	0.671737	0.116356	0.403125	0.294969	0.304105	0.349047
HMGN2	P05204	65	_EGNNPAENGDAK[GlyGly (K)]TDQAQK_.3	2990.79	2959.18	3289.04	3313.72	2047.31	2092.43	1	1	1	1	1	1	0.00751304	0.00528739	0.0154125	0.233526	0.225321	0.00751304	0.229424
SLC25A5	P05141	245	_K[GlyGly (K)]GTDIM[Oxidation (M)]YTGTLDC[Carbamidomethyl (C)]WR_.3	16364	17322.5	16076.9	20263.2	17872	18715	1	1	1	1	1	1	0.0402385	0.162915	0.0325865	0.0574975	0.0783846	0.0402385	0.067941
SLC25A5	P05141	34	_LLLQVQHASK[GlyGly (K)]QITADK_.4	20809.9	19595.5	11024.4	19108.4	21750	22852	1	1	1	1	1	1	0.0425036	0.379401	0.0349414	0.332541	0.0991979	0.0425036	0.21587
NCAPD2	Q15021	20	_SGGVNQYVVQEVLSIK[GlyGly (K)]HLPPQLR_.4	63406.6	63533.2	63484.6	74026.4	56004.5	54799.3	1	1	1	1	1	1	0.00141053	0.108416	0.0153834	0.0704708	0.150141	0.0153834	0.110306
NCAPD2	Q15021	293	_DPSGTK[GlyGly (K)]GFAAFLTELAER_.3	30359.4	41232.5	39962.7	44573.5	39370.2	40574.8	1	1	1	1	1	1	0.214785	0.077134	0.0213083	0.147182	0.050897	0.077134	0.0990396
NCAPD2	Q15021	1296	_GLDGIK[GlyGly (K)]ELEIGQAGSQR_.3	12122.4	12653.8	21170.8	18099.4	14136.6	10871.5	1	1	1	1	1	1	0.0303325	0.110609	0.184638	0.300485	0.271387	0.110609	0.285936
NCAPD2	Q15021	1192	_QLLSYITK[GlyGly (K)]DK_.3	8821.73	7852.15	8738.75	9089.6	8446.23	8821.92	1	1	1	1	1	1	0.0822355	0.0278307	0.0307678	0.022754	0.0758127	0.0307678	0.0492834
NCAPD2	Q15021	1058	_LLFTM[Oxidation (M)]LEK[GlyGly (K)]SPLPIVR_.3	6739.02	6684.85	6229.45	7761.5	6527.48	4637.01	1	1	1	1	1	1	0.00570694	0.15486	0.239466	0.0393931	0.249516	0.15486	0.144454
SLC25A5	P05141	11	_DFLAGGVAAAISK[GlyGly (K)]TAVAPIER_.3	110167	120939	116681	144554	113829	153060	1	1	1	1	1	1	0.0659159	0.15089	0.207881	0.028755	0.119285	0.15089	0.0740198
SLC25A5	P05141	44	_QITADK[GlyGly (K)]QYK_.3	9600.33	6604.49	6061.91	5672.98	6437.57	6941.64	1	1	1	1	1	1	0.26145	0.0468723	0.053281	0.263834	0.102574	0.053281	0.183204
SLC25A5	P05141	156	_GLGDC[Carbamidomethyl (C)]LVK[GlyGly (K)]IYK_.3	75954.1	63405.7	90766.9	54834.4	66495.2	65448.8	1	1	1	1	1	1	0.12734	0.34901	0.0112157	0.157372	0.0919796	0.12734	0.124676
NCAPD2	Q15021	610	_GNDELVK[GlyGly (K)]QEM[Oxidation (M)]LVQYLQDAYSFSR_.3	4670.77	5005.22	4627.68	5380.41	4046.87	2841.87	1	1	1	1	1	1	0.0488826	0.106367	0.247379	0.0783272	0.310766	0.106367	0.194547
2020-09-02	Q15019;Q15019-2	67;102	_VIPGAAEK[GlyGly (K)]IER_.3	47029	45210.7	32675.8	44432.7	45686.9	46166.1	1	1	1	1	1	1	0.0278775	0.215627	0.00737787	0.189674	0.0191789	0.0278775	0.104426
RPLP2	P05387	39	_LNK[GlyGly (K)]VISELNGK_.3	11210.5	11588.6	11581.5	12490.3	11821	16309	1	1	1	1	1	1	0.0234536	0.0533891	0.225631	0.0266615	0.18614	0.0533891	0.106401
2020-09-02	Q15019;Q15019-2	319;354	_DQILLEK[GlyGly (K)]EAELR_.2	12445.8	10268.9	26032.4	16219.8	15399.7	15739.4	1	1	1	1	1	1	0.135533	0.328434	0.0154269	0.397888	0.234852	0.135533	0.31637
2020-09-02	Q15019;Q15019-2	184;219	_ADTLTLK[GlyGly (K)]ER_.3	33373.8	35046	35707.9	34814	36903.3	39098.3	1	1	1	1	1	1	0.0345641	0.0179248	0.0408444	0.0508123	0.0663383	0.0345641	0.0585753
2020-09-02	Q15019;Q15019-2	170;205	_AIHNK[GlyGly (K)]VNIVPVIAK_.3	1506.26	3332.85	1846.95	2483.2	3284.86	1672.75	1	1	1	1	1	1	0.533815	0.207799	0.459873	0.426641	0.332547	0.459873	0.379594
RPLP0	P05388	100	_DM[Oxidation (M)]LLANK[GlyGly (K)]VPAAAR_.3	115776	115607	82221.9	99727.6	103906	107183	1	1	1	1	1	1	0.00103488	0.136065	0.0219539	0.169074	0.0738994	0.0219539	0.121487
RPLP2	P05387	42	_VISELNGK[GlyGly (K)]NIEDVIAQGIGK_.3	34536.6	24952.1	35635.1	39113.4	27383.1	26516.4	1	1	1	1	1	1	0.22785	0.0658081	0.0227403	0.137798	0.257135	0.0658081	0.197466
RPLP2	P05387	3	_YVASYLLAALGGNSSPSAK[GlyGly (K)]DIK_.3	41476.4	45764.2	42403.6	47402.2	33865.4	32660.2	1	1	1	1	1	1	0.0695081	0.0787151	0.0256204	0.119365	0.192649	0.0695081	0.156007
2020-09-02	Q15019;Q15019-2	233;268	_ASIPFSVVGSNQLIEAK[GlyGly (K)]GK_.3	24803.8	30703.8	33355.6	33024.2	30528	33623.7	1	1	1	1	1	1	0.150321	0.00706065	0.0682442	0.14738	0.0475237	0.0682442	0.097452
2020-09-02	Q15019;Q15019-2	175;210	_VNIVPVIAK[GlyGly (K)]ADTLTLK_.3	28954.1	31604.1	29609.1	34569.4	22551.7	31645.6	1	1	1	1	1	1	0.0618842	0.109303	0.237292	0.144213	0.0521425	0.109303	0.0981775
2020-09-02	Q15019;Q15019-2	230;265	_LLK[GlyGly (K)]ASIPFSVVGSNQLIEAK_.3	25015.8	24789.5	22269.2	26945.3	27516.9	22173.5	1	1	1	1	1	1	0.00642556	0.134369	0.152075	0.105269	0.0969951	0.134369	0.101132
2020-09-02	Q15019;Q15019-2	257;292	_LYPWGVVEVENPEHNDFLK[GlyGly (K)]LR_.4	5323.89	4725.7	6565.32	6147.83	4400.77	5233.02	1	1	1	1	1	1	0.0841789	0.0464417	0.122173	0.200032	0.134243	0.0841789	0.167137
2020-09-02	Q15019;Q15019-2	113;148	_DC[Carbamidomethyl (C)]FK[GlyGly (K)]TIISYIDEQFER_.3	2188.8	1415.92	1865.14	1466.61	1887.69	1423.54	1	1	1	1	1	1	0.303217	0.16916	0.198237	0.0912407	0.0190441	0.198237	0.0551424
RPLP2	P05387	62	_LASVPAGGAVAVSAAPGSAAPAAGSAPAAAEEK[GlyGly (K)]K_.3	1791.95	1461.88	1728.68	1237.11	1183.19	1373.07	1	1	1	1	1	1	0.143459	0.2344	0.105045	0.213464	0.0833999	0.143459	0.148432
NCAPD2	Q15021	1151	_NFFNELSHK[GlyGly (K)]GNAIYNLLPDIISR_.4	17602	10355.5	15790.7	2136.24	16860.4	11615.3	1	1	1	1	1	1	0.366557	1.07717	0.260492	0.0543585	0.640612	0.366557	0.347485
SART3	Q15020	124	_LEGELTK[GlyGly (K)]VR_.3	3664.98	5015.11	4952.09	4379.34	4130.54	3409.35	1	1	1	1	1	1	0.219971	0.0868016	0.135269	0.153372	0.189472	0.135269	0.171422
RPLP2	P05387	50	_NIEDVIAQGIGK[GlyGly (K)]LASVPAGGAVAVSAAPGSAAPAAGSAPAAAEEK_.4	6338.93	5546.95	6684.96	10645.1	5861.79	4557.97	1	1	1	1	1	1	0.0942323	0.323169	0.176959	0.0656564	0.472276	0.176959	0.268966
NCAPD2	Q15021	281	_EIGQK[GlyGly (K)]C[Carbamidomethyl (C)]PQELSR_.3	105573	110852	129968	115659	88664.7	114753	1	1	1	1	1	1	0.0344933	0.0823892	0.181371	0.192143	0.0224531	0.0823892	0.107298
NCAPD2	Q15021	760	_ATEK[GlyGly (K)]VAC[Carbamidomethyl (C)]C[Carbamidomethyl (C)]PLER_.3	24329.9	42551.7	50616.2	49983	44118.9	51765.2	1	1	1	1	1	1	0.3853	0.00890211	0.112776	0.344982	0.101598	0.112776	0.22329
NCAPD2	Q15021	441	_LSDADLAGPLQK[GlyGly (K)]ETQK_.3	27841.4	29231.9	47591.2	32619.9	26627.6	28278.5	1	1	1	1	1	1	0.0344557	0.26396	0.0425218	0.34593	0.0759446	0.0425218	0.210937
NCAPD2	Q15021	784	_GK[GlyGly (K)]PEIVGSNLDTLVSIGLDEK_.3	23646.1	31721.4	32618	32223.2	30329.8	31499.1	1	1	1	1	1	1	0.206262	0.00861132	0.0267465	0.16151	0.011659	0.0267465	0.0865846
NCAPD2	Q15021	127	_LLESFETM[Oxidation (M)]ASQTNLVDLDLGGK[GlyGly (K)]GK_.3	11235.8	14436.3	18032.5	17604.4	12445.9	15726.5	1	1	1	1	1	1	0.176307	0.0169869	0.164679	0.260743	0.100056	0.164679	0.1804
NCAPD2	Q15021	851	_ETVTK[GlyGly (K)]GFVHPDPLWIPFK_.4	10020.7	7299.59	9281.69	8948.29	7509.58	6527.31	1	1	1	1	1	1	0.222177	0.0258636	0.0989631	0.144392	0.162894	0.0989631	0.153643
SLC25A5	P05141	189	_AAYFGIYDTAK[GlyGly (K)]GM[Oxidation (M)]LPDPK_.3	6057.12	9878.25	9706.03	10786.3	7224.43	6899.28	1	1	1	1	1	1	0.339113	0.0745512	0.0325569	0.243195	0.221309	0.0745512	0.232252
SLC25A5	P05141	164	_IYK[GlyGly (K)]SDGIK_.2	18275.6	13475.3	20084.9	18585.5	13651.9	21721.8	1	1	1	1	1	1	0.21381	0.0548331	0.322627	0.191349	0.232182	0.21381	0.211766
ATP1A1	P05023;P05023-4	488;488	_YQLSIHK[GlyGly (K)]NPNTSEPQHLLVM[Oxidation (M)]K_.4	5776.75	4289.14	4518.7	8541.05	5660.89	4451.67	1	1	1	1	1	1	0.209003	0.435572	0.169106	0.130727	0.418235	0.209003	0.274481
HERC3	Q15034	916	_VC[Carbamidomethyl (C)]GGK[GlyGly (K)]VLELFQPSELR_.3	12629.9	13912.5	11750.6	16182.4	11515.9	10357.7	1	1	1	1	1	1	0.0683369	0.224376	0.0748778	0.0490814	0.217725	0.0748778	0.133403
HERC3	Q15034	445	_IDEHFK[GlyGly (K)]TSPK_.3	9352.64	8647.4	6829.46	8655.38	9213.9	9181.54	1	1	1	1	1	1	0.0554092	0.166759	0.00248781	0.167555	0.0346743	0.0554092	0.101114
ATP1A1	P05023;P05023-4	10;10	_YEPAAVSEQGDK[GlyGly (K)]K_.3	2897.51	3211.76	3684.34	4249.2	3523.28	3805.92	1	1	1	1	1	1	0.0727436	0.100689	0.0545364	0.1234	0.138604	0.0727436	0.131002
ATP1A1	P05023;P05023-4	29;29	_DRDM[Oxidation (M)]DELK[GlyGly (K)]K_.3	10863.5	4139.76	7235.12	10477.9	11267.9	8076.37	1	1	1	1	1	1	0.633783	0.258901	0.233323	0.226871	0.423004	0.258901	0.324937
ATP1A1	P05023;P05023-4	727;727	_K[GlyGly (K)]ADIGVAM[Oxidation (M)]GIAGSDVSK_.3	8939.38	6837.72	13846.7	9765.79	12167.5	14832.5	1	1	1	1	1	1	0.188387	0.244416	0.139586	0.214061	0.386002	0.188387	0.300031
ATP1A1	P05023;P05023-4	693;693	_TSPQQK[GlyGly (K)]LIIVEGC[Carbamidomethyl (C)]QR_.3	60602.6	53856.7	42452.1	48856.6	51157.1	48290.8	1	1	1	1	1	1	0.0833495	0.0991952	0.0407616	0.176597	0.060858	0.0833495	0.118728
ATP1A1	P05023;P05023-4	708;708	_QGAIVAVTGDGVNDSPALK[GlyGly (K)]K_.3	111182	97161.8	67728.4	95530.1	100900	97763.7	1	1	1	1	1	1	0.0951696	0.24083	0.0223257	0.243481	0.0119366	0.0951696	0.127709
ATP1A1	P05023;P05023-4	157;157	_IM[Oxidation (M)]ESFK[GlyGly (K)]NM[Oxidation (M)]VPQQALVIR_.3	120241	94308	87978.5	100913	119117	105245	1	1	1	1	1	1	0.17094	0.096838	0.0874401	0.167817	0.0549907	0.096838	0.111404
ATP1A1	P05023;P05023-4	626;626	_AIAK[GlyGly (K)]GVGIISEGNETVEDIAAR_.3	153166	117991	85189.2	133450	123619	98585.4	1	1	1	1	1	1	0.183454	0.31216	0.159327	0.282491	0.149725	0.183454	0.216108
ATP1A1	P05023;P05023-4	386;386	_M[Oxidation (M)]TVAHM[Oxidation (M)]WFDNQIHEADTTENQSGVSFDK[GlyGly (K)]TSATWLALSR_.5	4218.29	4102.62	4159.6	3229.95	3403.79	3544.49	1	1	1	1	1	1	0.019659	0.177916	0.0286365	0.115669	0.121897	0.0286365	0.118783
ATP1A1	P05023;P05023-4	1012;1012	_RPGGWVEK[GlyGly (K)]ETYY_.3	6867.07	6390.02	4714.02	4747.23	2743.82	5891.8	1	1	1	1	1	1	0.0508897	0.00496287	0.515529	0.431897	0.148392	0.0508897	0.290145
SNX17	Q15036;Q15036-2	407;382	_SDSQQAVK[GlyGly (K)]SPPLLESPDATR_.3	8011.98	7919.39	5794.22	8281.92	7176.06	4860.68	1	1	1	1	1	1	0.00821955	0.249936	0.272037	0.160138	0.26769	0.249936	0.213914
EXOSC7	Q15024	192	_LSVENVPC[Carbamidomethyl (C)]IVTLC[Carbamidomethyl (C)]K[GlyGly (K)]IGYR_.3	3635.02	4051.3	4945.04	3114.73	3788.85	3637.89	1	1	1	1	1	1	0.0765914	0.321156	0.0287456	0.17368	0.130328	0.0765914	0.152004
SNX17	Q15036;Q15036-2	178;153	_K[GlyGly (K)]LQEFELPYVSVTSLR_.3	4881.42	6508.15	6573.11	7216.17	3880.04	6153.38	1	1	1	1	1	1	0.201986	0.065952	0.320427	0.2663	0.0816635	0.201986	0.173982
SNX17	Q15036;Q15036-2	77;52	_EQLEK[GlyGly (K)]YM[Oxidation (M)]QAVR_.3	2439.95	3264.43	3621.43	3322.67	2570.29	2374.35	1	1	1	1	1	1	0.204403	0.0608444	0.0560423	0.225142	0.177928	0.0608444	0.201535
SNX17	Q15036;Q15036-2	432;407	_LSSK[GlyGly (K)]LSAVSLR_.3	1068.11	1646.14	2787.68	1846.34	1702.45	2551.13	1	1	1	1	1	1	0.301169	0.287279	0.282166	0.469345	0.235968	0.287279	0.352657
ATP1A1	P05023;P05023-4	360;360	_NLEAVETLGSTSTIC[Carbamidomethyl (C)]SDK[GlyGly (K)]TGTLTQNR_.3	61963.7	60831.4	74709.9	51738.9	53613.7	51167.3	1	1	1	1	1	1	0.0130407	0.25691	0.0330187	0.167496	0.0993438	0.0330187	0.13342
ATP1A1	P05023;P05023-4	659;659	_DAK[GlyGly (K)]AC[Carbamidomethyl (C)]VVHGSDLK_.4	24952.8	25930.1	20087.6	23609.9	27637.4	27647.2	1	1	1	1	1	1	0.0271612	0.113994	0.00024976	0.157972	0.0787493	0.0271612	0.118361
SNX17	Q15036;Q15036-2	194;169	_SQEYK[GlyGly (K)]IVLR_.3	6238.62	7366.38	7744.05	8197.91	7592.21	7487.08	1	1	1	1	1	1	0.117229	0.0402622	0.0098599	0.115247	0.0584755	0.0402622	0.0868613
ATP1A1	P05023;P05023-4	431;431	_AVFQANQENLPILK[GlyGly (K)]R_.3	218673	220643	229891	212464	190806	235051	1	1	1	1	1	1	0.00634154	0.0557157	0.146933	0.0944283	0.0513475	0.0557157	0.0728879
RAB3GAP1	Q15042	904	_AAAM[Oxidation (M)]TPPEEELK[GlyGly (K)]R_.3	8568.74	7328.54	9180.5	9294.24	6292.58	7849.14	1	1	1	1	1	1	0.110327	0.0087065	0.15566	0.189894	0.12485	0.110327	0.157372
RAB3GAP1	Q15042	39	_LIGNSLGK[GlyGly (K)]PLEK_.3	6979.85	6146.99	8236.59	6462.01	6774.22	4860.34	1	1	1	1	1	1	0.0897283	0.17074	0.232637	0.107997	0.145717	0.17074	0.126857
RAB3GAP1	Q15042	356	_ETADITHALSK[GlyGly (K)]LTEPASVPIHK_.4	3116.08	3789.06	6791.09	4329.84	3908.43	3813.73	1	1	1	1	1	1	0.13783	0.312988	0.0173439	0.41997	0.0767688	0.13783	0.248369
SLC39A14	Q15043;Q15043-2;Q15043-3	277;277;277	_LQNGDLDHM[Oxidation (M)]IPQHC[Carbamidomethyl (C)]SSELDGK[GlyGly (K)]APM[Oxidation (M)]VDEK_.5	5569.79	1998.06	2713.54	1265.27	1358.18	979.504	1	1	1	1	1	1	0.667454	0.514766	0.229085	0.668956	0.371477	0.514766	0.520216
HERC3	Q15034	862	_ESYGVIEQK[GlyGly (K)]K_.3	3700.85	3566.04	4260.58	5176.38	5326.98	3853.75	1	1	1	1	1	1	0.0262355	0.13724	0.226938	0.186504	0.20454	0.13724	0.195522
HERC3	Q15034	1027	_YSSK[GlyGly (K)]EILSAR_.3	16821	18265.3	16466.9	18288.6	18775.2	16221.8	1	1	1	1	1	1	0.0582172	0.0741248	0.103181	0.0716345	0.0674504	0.0741248	0.0695424
HERC3	Q15034	817	_LLNVK[GlyGly (K)]PGLEDLK_.3	20993.8	21930.5	23955.7	22392.2	24556.8	24570.8	1	1	1	1	1	1	0.0308609	0.0477083	0.000401437	0.0823261	0.0614029	0.0308609	0.0718645
HERC3	Q15034	164	_NSHGQLGLGK[GlyGly (K)]EFPSQASPQR_.4	4595.79	4886.21	2712.82	3402.21	3126.62	3040.12	1	1	1	1	1	1	0.0433155	0.159434	0.0198373	0.284483	0.259049	0.0433155	0.271766
EXOSC7	Q15024	117	_SSVDLK[GlyGly (K)]TLC[Carbamidomethyl (C)]ISPR_.3	5483.47	4590.05	3664.9	4103.91	4968.01	4337.35	1	1	1	1	1	1	0.125427	0.0799162	0.0958476	0.199191	0.055973	0.0958476	0.127582
EXOSC7	Q15024	112	_IFNNK[GlyGly (K)]SSVDLK_.3	3497.51	3263.31	3373.02	3451.24	3655.64	3148.87	1	1	1	1	1	1	0.0489891	0.0162096	0.105324	0.0403685	0.0464341	0.0489891	0.0434013
EFTUD2	Q15029;Q15029-2	343;308	_LWGDIYFNPK[GlyGly (K)]TR_.3	7254.72	8595.04	3476.77	7823.7	8028.77	7219.73	1	1	1	1	1	1	0.119591	0.544002	0.0750333	0.389482	0.0874863	0.119591	0.238484
EFTUD2	Q15029;Q15029-2	496;461	_VLSGTIHAGQPVK[GlyGly (K)]VLGENYTLEDEEDSQIC[Carbamidomethyl (C)]TVGR_.4	3816.39	3141.93	4382.07	4554.42	2261.87	2036.12	1	1	1	1	1	1	0.137078	0.0272743	0.074281	0.314863	0.389086	0.074281	0.351975
EFTUD2	Q15029;Q15029-2	326;291	_IYADTFGDINYQEFAK[GlyGly (K)]R_.3	3488.38	2534.34	3507.95	2089.16	2457.51	2401.54	1	1	1	1	1	1	0.22402	0.358484	0.01629	0.190686	0.097601	0.22402	0.144143
EFTUD2	Q15029;Q15029-2	942;907	_GLSEDVSISK[GlyGly (K)]FFDDPM[Oxidation (M)]LLELAK_.3	2541.41	2192.42	2627.02	3065.01	1563.66	2192.52	1	1	1	1	1	1	0.104258	0.108823	0.23677	0.263263	0.202859	0.108823	0.233061
EFTUD2	Q15029;Q15029-2	582;547	_FNTTSVIK[GlyGly (K)]IAVEPVNPSELPK_.3	1985.64	1806.47	2031.7	2372.53	2062.26	1765.07	1	1	1	1	1	1	0.0668181	0.10944	0.109814	0.0190333	0.171295	0.10944	0.0951639
EFTUD2	Q15029;Q15029-2	395;360	_TLDELGIHLTK[GlyGly (K)]EELK_.3	18854.1	16186.9	28127.9	19535.7	17482.7	16889.1	1	1	1	1	1	1	0.107646	0.254936	0.0244229	0.269491	0.100701	0.107646	0.185096
SLC25A5	P05141	97	_QIFLGGVDK[GlyGly (K)]R_.3	53359.1	50090	40112.7	39263.5	58269.9	64436.5	1	1	1	1	1	1	0.0446912	0.0151297	0.0710714	0.185686	0.246326	0.0446912	0.216006
EFTUD2	Q15029;Q15029-2	178;143	_GVGIK[GlyGly (K)]STPVTVVLPDTK_.3	14240.8	12516	15300.9	15241.6	13084.5	11126	1	1	1	1	1	1	0.0911625	0.00274188	0.114403	0.0780183	0.161531	0.0911625	0.119775
EFTUD2	Q15029;Q15029-2	183;148	_STPVTVVLPDTK[GlyGly (K)]GK_.3	11839.6	10568.7	7662.28	11005.7	12215.5	10348.2	1	1	1	1	1	1	0.0802044	0.253283	0.117033	0.239044	0.0314454	0.117033	0.135245
EFTUD2	Q15029;Q15029-2	242;207	_LIK[GlyGly (K)]HAVQER_.3	9178.8	11068.1	7788.4	11270.6	14296.4	8922.54	1	1	1	1	1	1	0.131962	0.258389	0.327311	0.328876	0.124866	0.258389	0.226871
EFTUD2	Q15029;Q15029-2	713;678	_K[GlyGly (K)]LGEFFQTK_.3	4709.16	6751.18	7108.02	6371.99	6606.47	7683.16	1	1	1	1	1	1	0.251986	0.0772179	0.106558	0.206033	0.0972867	0.106558	0.15166
EFTUD2	Q15029;Q15029-2	610;575	_VNK[GlyGly (K)]SYPSLTTK_.3	3017.18	4499.19	4206.19	4425.17	4354.39	4999.62	1	1	1	1	1	1	0.278842	0.035878	0.0975517	0.189937	0.0673289	0.0975517	0.128633
SLC25A5	P05141	264	_DEGGK[GlyGly (K)]AFFK_.2	36389.8	38560.5	45036.8	42551.8	48022.9	38553	1	1	1	1	1	1	0.0409585	0.0401235	0.15469	0.140018	0.0578248	0.0409585	0.0989215
SLC25A5	P05141	141	_LAADVGK[GlyGly (K)]AGAER_.2	56985.1	48056	40483.3	50472.6	51262.9	77494.3	1	1	1	1	1	1	0.120216	0.155317	0.288114	0.169011	0.278543	0.155317	0.223777
LARS2	Q15031	675	_DILWDVK[GlyGly (K)]TDALPGVLR_.3	3362.03	4079.03	3341.82	3765.65	4063.23	4411.24	1	1	1	1	1	1	0.13627	0.0843313	0.0580753	0.114459	0.0790243	0.0843313	0.0967415
LARS2	Q15031	615	_EEVDLTGSVPVHAK[GlyGly (K)]TK_.4	1937.5	2215.66	3447.79	3495.32	3891.24	2378.43	1	1	1	1	1	1	0.094716	0.00968203	0.341235	0.331243	0.258336	0.094716	0.29479
HMGN1	P05114	60	_GK[GlyGly (K)]QAEVANQETK_.3	1786.46	629.438	2149.58	2438.67	1441.15	1053.35	1	1	1	1	1	1	0.677297	0.0891027	0.219855	0.197642	0.688759	0.219855	0.4432
HERC3	Q15034	872	_LIPGGDNVTVC[Carbamidomethyl (C)]K[GlyGly (K)]DNR_.3	6058.04	6162.72	4602.34	7057.8	7507.14	5448.45	1	1	1	1	1	1	0.0121136	0.297812	0.224723	0.239834	0.129578	0.224723	0.184706
HERC3	Q15034	718	_ELSIHSDIDLK[GlyGly (K)]K_.3	1960.49	1485.66	2002.89	2377.38	2458.86	3690.01	1	1	1	1	1	1	0.194858	0.120906	0.283157	0.129071	0.440424	0.194858	0.284748
ATP1A1	P05023;P05023-4	38;38	_EVSM[Oxidation (M)]DDHK[GlyGly (K)]LSLDELHR_.5	4769.54	4147.38	3680.4	4369.08	4386.12	4468.36	1	1	1	1	1	1	0.0986749	0.120994	0.0131345	0.12912	0.0379678	0.0986749	0.0835438
UBXN2B	Q14CS0	84	_IVNELFK[GlyGly (K)]EAR_.3	9217.94	7722.21	5206.43	10121.4	10072.6	10811.8	1	1	1	1	1	1	0.124868	0.453478	0.0500578	0.318179	0.169773	0.124868	0.243976
KRT18	P05783	315	_NLK[GlyGly (K)]ASLENSLR_.3	9797.53	7109.52	13263.8	9155.31	6752.48	6277.36	1	1	1	1	1	1	0.224842	0.259166	0.0515688	0.327827	0.197099	0.224842	0.262463
KRT18	P05783	216	_NHEEEVK[GlyGly (K)]GLQAQIASSGLTVEVDAPK_.4	12093.6	8377.53	13890.7	8371.86	9302.06	9791.08	1	1	1	1	1	1	0.25672	0.35058	0.0362216	0.19658	0.0924352	0.25672	0.144508
KRT18	P05783	413	_IVDGK[GlyGly (K)]VVSETNDTK_.3	26098	24783.1	34683	29590.9	30609.9	37902.7	1	1	1	1	1	1	0.0365468	0.112041	0.150535	0.140967	0.215785	0.112041	0.178376
ARHGAP19	Q14CB8;Q14CB8-2;Q14CB8-3;Q14CB8-7	35;35;26;35	_GQPIIFNPDFFVEK[GlyGly (K)]LR_.3	4022.47	4826.36	4754.64	6078.9	4763.17	3797.69	1	1	1	1	1	1	0.128478	0.172869	0.159493	0.0942086	0.233104	0.159493	0.163656
ARHGAP19	Q14CB8;Q14CB8-2;Q14CB8-3;Q14CB8-7	307;307;298;307	_LFK[GlyGly (K)]APAYIR_.3	2247.7	1897.61	1307.44	2093.14	2227.73	1732.03	1	1	1	1	1	1	0.119438	0.326754	0.177037	0.27868	0.0947595	0.177037	0.18672
KRT18	P05783	125	_DWSHYFK[GlyGly (K)]IIEDLR_.3	5297.88	5923.03	7473.32	4828.84	5820.27	4533.54	1	1	1	1	1	1	0.0787898	0.304	0.175753	0.183251	0.14367	0.175753	0.163461
KRT18	P05783	383	_LLEDGEDFNLGDALDSSNSM[Oxidation (M)]QTIQK[GlyGly (K)]TTTR_.3	2390.04	1782.51	2691.32	2836.32	2207.19	1741.95	1	1	1	1	1	1	0.205912	0.0370988	0.166605	0.100624	0.292634	0.166605	0.196629
KRT18	P05783	223	_GLQAQIASSGLTVEVDAPK[GlyGly (K)]SQDLAK_.3	2537.75	1466.3	4115.39	2476.84	2779.38	2645.87	1	1	1	1	1	1	0.378431	0.351515	0.0348026	0.270256	0.290416	0.351515	0.280336
UBXN2B	Q14CS0	187	_LVHGGQVNLDM[Oxidation (M)]EDHQDQEYIK[GlyGly (K)]PR_.5	13395.9	14832.3	25243.4	17338.2	10482.4	11077.2	1	1	1	1	1	1	0.0719614	0.262544	0.0390129	0.477474	0.218594	0.0719614	0.348034
UBXN2B	Q14CS0	79	_PSTGK[GlyGly (K)]IVNELFK_.3	4655.97	4629.06	5429.24	3799.04	3989.46	3703.18	1	1	1	1	1	1	0.00409886	0.249824	0.0526299	0.153585	0.12591	0.0526299	0.139747
UBXN2B	Q14CS0	242	_SILNAVVLIDDSVPTTK[GlyGly (K)]IQIR_.3	2495.05	3170.7	5110.19	3757.81	4438.25	5587.54	1	1	1	1	1	1	0.168646	0.215669	0.162116	0.338297	0.302141	0.168646	0.320219
UBXN2B	Q14CS0	212	_FK[GlyGly (K)]AFSGEGQK_.3	8670.07	8250.33	8395.42	10327.5	7459.96	8105.69	1	1	1	1	1	1	0.035082	0.14594	0.0586677	0.0776027	0.139764	0.0586677	0.108683
KRT18	P05783	418	_VVSETNDTK[GlyGly (K)]VLR_.3	13445.3	13183.8	16534.4	17139.5	15853.9	17181.4	1	1	1	1	1	1	0.0138921	0.0254106	0.0568297	0.106238	0.144998	0.0254106	0.125618
NAA25	Q14CX7	729	_LLLQQLEATLETGK[GlyGly (K)]R_.3	33197.8	15479.9	19076.5	16074.2	13743.2	19862.9	1	1	1	1	1	1	0.51475	0.12079	0.257529	0.456817	0.138725	0.257529	0.297771
NAA25	Q14CX7	446	_YQHGLEFGK[GlyGly (K)]TC[Carbamidomethyl (C)]LK_.4	4022.38	3217.51	2955.91	4214.61	4017.15	2908.15	1	1	1	1	1	1	0.157221	0.248247	0.226469	0.167584	0.19808	0.226469	0.182832
NAA25	Q14CX7	744	_FIEK[GlyGly (K)]DIQYPFLGPVPTR_.3	5702.23	5058.32	7611.65	8425.02	5612.09	5373.5	1	1	1	1	1	1	0.084627	0.0717285	0.0307156	0.179011	0.29583	0.0717285	0.237421
NAA25	Q14CX7	801	_IENSFK[GlyGly (K)]SLLDQLK_.3	4999.32	6064.51	6106.2	5494.06	6373.23	4207.54	1	1	1	1	1	1	0.136156	0.0746268	0.289464	0.125034	0.181	0.136156	0.153017
NAA25	Q14CX7	576	_DTSEYIIQAYK[GlyGly (K)]YGAFEK_.3	1216.52	1679.29	4271.29	1859.99	2003.23	2951.7	1	1	1	1	1	1	0.226002	0.556181	0.270707	0.635206	0.318174	0.270707	0.47669
NAA25	Q14CX7	384	_FINQLLGVVPLSTPTEDK[GlyGly (K)]LALPADIR_.3	1042.3	2149.18	2154.63	3306.69	979.79	2179.71	1	1	1	1	1	1	0.490483	0.298326	0.537093	0.474767	0.259175	0.490483	0.366971
NAA25	Q14CX7	821	_GDLLEVK[GlyGly (K)]DGNLK_.3	2645.17	2779.56	3349.67	4425.01	2059.23	4810.16	1	1	1	1	1	1	0.0350366	0.195604	0.566338	0.240671	0.269298	0.195604	0.254985
ITGB1	P05556	785	_SAVTTVVNPK[GlyGly (K)]YEGK_.3	1177.48	1670.71	828.508	1053.24	713.817	1057.21	1	1	1	1	1	1	0.244905	0.168896	0.274207	0.266374	0.281944	0.244905	0.274159
NAA25	Q14CX7	322	_GPHLAK[GlyGly (K)]LELIR_.3	18724.4	18682	12316.5	26790.1	20386.9	27315	1	1	1	1	1	1	0.00160162	0.523407	0.205395	0.248584	0.199479	0.205395	0.224031
ITGB1	P05556	221	_NVLSLTNK[GlyGly (K)]GEVFNELVGK_.3	2122.91	2098.74	1801.74	1815.97	2074.65	1294.16	1	1	1	1	1	1	0.00809556	0.00556094	0.327647	0.0866017	0.23508	0.00809556	0.160841
KRT18	P05783	208	_EELLFM[Oxidation (M)]K[GlyGly (K)]K_.3	5728.46	5544.91	7774.21	6343.52	5256.44	4915.39	1	1	1	1	1	1	0.0230262	0.143316	0.047417	0.214032	0.12778	0.047417	0.170906
SHPRH	Q149N8	1095	_LEEEAK[GlyGly (K)]QLR_.3	937.09	582.705	1146.87	1092.96	713.156	1142.79	1	1	1	1	1	1	0.329766	0.0340331	0.327377	0.232626	0.329951	0.327377	0.281289
FAM175B	Q15018	175	_VSSVPNTSQSYAK[GlyGly (K)]VIK_.3	2803.05	2919.66	3219.76	2327.89	2114.57	2335.45	1	1	1	1	1	1	0.0288169	0.227357	0.070196	0.205769	0.134313	0.070196	0.170041
SHPRH	Q149N8	1632	_FLIK[GlyGly (K)]ATIEER_.3	5069.43	4975.18	3351.33	5235.86	5582.42	5745.77	1	1	1	1	1	1	0.0132698	0.310361	0.020393	0.250343	0.0736913	0.020393	0.162017
GLA	P06280	238	_SIK[GlyGly (K)]SILDWTSFNQER_.3	30566.6	22884	30718.8	27461.6	28012.1	23265	1	1	1	1	1	1	0.203269	0.0791731	0.130925	0.0510883	0.10352	0.130925	0.0773042
PSME4	Q14997	1486	_LLK[GlyGly (K)]YLEPK_.3	2576.08	3133.09	1361.41	2096.05	2054.48	3635.87	1	1	1	1	1	1	0.137977	0.300489	0.393019	0.305081	0.265721	0.300489	0.285401
PSME4	Q14997	952	_TLTVEGC[Carbamidomethyl (C)]EYK[GlyGly (K)]K_.3	1101.56	435.9	558.834	896.185	967.534	1334.9	1	1	1	1	1	1	0.612298	0.32789	0.225644	0.322736	0.505675	0.32789	0.414205
GLA	P06280	119	_QLANYVHSK[GlyGly (K)]GLK_.4	2231.83	3098.13	2202	2305.61	2218.71	1435.94	1	1	1	1	1	1	0.229857	0.0325094	0.302901	0.00674362	0.364663	0.229857	0.185703
GLA	P06280	302	_HISPQAK[GlyGly (K)]ALLQDK_.3	41498.2	44242	37110	37495.2	38130.8	40377.9	1	1	1	1	1	1	0.0452561	0.00730263	0.0404794	0.0590114	0.0831653	0.0404794	0.0710883
GLA	P06280	315	_DVIAINQDPLGK[GlyGly (K)]QGYQLR_.3	88994.3	100362	101314	117840	81656.4	89233	1	1	1	1	1	1	0.0849013	0.106647	0.0627009	0.109573	0.140718	0.0849013	0.125146
FYN	P06241	177	_ESETTK[GlyGly (K)]GAYSLSIR_.3	11642.7	12388.4	7684.91	9394.75	9136.33	9503.08	1	1	1	1	1	1	0.0438859	0.141577	0.0278266	0.211024	0.162818	0.0438859	0.186921
SHPRH	Q149N8	393	_QDVK[GlyGly (K)]QDALTLPEGK_.3	10884.7	8846.26	15320	12502.7	12466.5	14784.3	1	1	1	1	1	1	0.146107	0.1432	0.120286	0.174379	0.248698	0.1432	0.211539
SHPRH	Q149N8	1563	_TFQENLSAFK[GlyGly (K)]R_.3	8866.85	9521.19	11391.1	11013.8	8986.69	10710.6	1	1	1	1	1	1	0.0503251	0.0238167	0.123775	0.146081	0.0757474	0.0503251	0.110914
SHPRH	Q149N8	745	_VLVYQGVK[GlyGly (K)]K_.3	8444.81	9314.64	4120.95	7745.98	8667.69	6979.28	1	1	1	1	1	1	0.0692662	0.432004	0.152603	0.362138	0.148555	0.152603	0.255346
SHPRH	Q149N8	1486	_EISYVFTSEK[GlyGly (K)]ANQEEDIPVK_.3	3708	4715.62	7226	5865.17	4114.97	4968.49	1	1	1	1	1	1	0.169166	0.147008	0.132885	0.383632	0.116547	0.147008	0.25009
SHPRH	Q149N8	997	_STM[Oxidation (M)]TM[Oxidation (M)]EELLTSLQK[GlyGly (K)]K_.3	2776.07	3632.35	4570.94	3416.98	3123.02	3467.86	1	1	1	1	1	1	0.188964	0.204301	0.0739938	0.272793	0.0321092	0.188964	0.152451
KRT8	P05787;P05787-2	97;125	_TLNNK[GlyGly (K)]FASFIDK_.3	8412.74	10024.2	7214.64	9367.93	7494.87	9269.94	1	1	1	1	1	1	0.123611	0.18364	0.149738	0.08131	0.0429285	0.149738	0.0621193
SHPRH	Q149N8	1496	_ANQEEDIPVK[GlyGly (K)]GSHSTK_.3	1	113.585	1	111.088	1	189.309	1	1	1	1	1	1	1.38953	1.38898	1.39935	0	0.32217	1.38953	0.161085
SHPRH	Q149N8	1419	_SQDK[GlyGly (K)]TSGGVNPEPC[Carbamidomethyl (C)]PIC[Carbamidomethyl (C)]AR_.3	2221.01	2646.16	3311.8	2943.29	1788.88	2260.51	1	1	1	1	1	1	0.123535	0.0833172	0.164712	0.321582	0.130833	0.123535	0.226208
SHPRH	Q149N8	1407	_LGQLLYLTNLEK[GlyGly (K)]SQDK_.3	2123.3	2029	2248.51	2495.86	1078.94	1624.9	1	1	1	1	1	1	0.0321177	0.0737304	0.285559	0.353437	0.21262	0.0737304	0.283028
SHPRH	Q149N8	200	_LYQK[GlyGly (K)]PEGNHIIK_.4	538.215	866.932	197.457	936.776	498.734	631.144	1	1	1	1	1	1	0.330839	0.921817	0.165731	0.452982	0.19732	0.330839	0.325151
SHPRH	Q149N8	76	_VVSFSK[GlyGly (K)]PIEK_.3	7412.15	8733.3	12096.9	8580.45	8507.45	9585.14	1	1	1	1	1	1	0.115723	0.240506	0.0842376	0.262403	0.0603766	0.115723	0.16139
INSR	P06213;P06213-2	1054;1042	_VAVK[GlyGly (K)]TVNESASLR_.3	1922.44	2877.6	1827.82	2206.66	2024.2	2070.88	1	1	1	1	1	1	0.281414	0.132794	0.016119	0.051024	0.1811	0.132794	0.116062
SHPRH	Q149N8	1061	_LK[GlyGly (K)]TDSLQR_.3	2394.46	3604.41	3235.89	3063.16	2186.44	3476.18	1	1	1	1	1	1	0.285243	0.0387788	0.322106	0.21326	0.0836484	0.285243	0.148454
UROD	P06132	293	_EC[Carbamidomethyl (C)]VGK[GlyGly (K)]TVTLQGNLDPC[Carbamidomethyl (C)]ALYASEEEIGQLVK_.3	5744.98	5771.12	6566.3	6180.71	5965.19	5615.5	1	1	1	1	1	1	0.00321075	0.0427789	0.0427044	0.0697825	0.0498589	0.0427044	0.0598207
UROD	P06132	239	_DVAK[GlyGly (K)]QVK_.2	11564.9	5041.87	9579.34	5708.84	9094.91	11915.8	1	1	1	1	1	1	0.555495	0.358036	0.189871	0.129848	0.501729	0.358036	0.315789
SHPRH	Q149N8	397	_QDALTLPEGK[GlyGly (K)]VVNYFIPSHYFGGK_.4	7892.96	8502.88	8080.67	7856.84	4684.78	6864.95	1	1	1	1	1	1	0.0526084	0.0198612	0.266952	0.277186	0.106571	0.0526084	0.191878
KRT8	P05787;P05787-2	342;370	_GELAIK[GlyGly (K)]DANAK_.3	1886.36	2613.63	2003.64	2785.62	2248.14	2110.59	1	1	1	1	1	1	0.228558	0.230912	0.0446286	0.0902118	0.140131	0.228558	0.115171
KRT8	P05787;P05787-2	317;345	_LQAEIEGLK[GlyGly (K)]GQR_.3	5276.34	7030.39	7017.91	6197.8	6447.76	5972.89	1	1	1	1	1	1	0.201565	0.0877598	0.054069	0.142128	0.08704	0.0877598	0.114584
NAA25	Q14CX7	302	_AVK[GlyGly (K)]FIEDR_.3	6521.78	5641.69	6975.51	7936.6	6239.06	5922.97	1	1	1	1	1	1	0.102327	0.0911473	0.0367543	0.0564722	0.192556	0.0911473	0.124514
ITGB1	P05556	775	_WDTGENPIYK[GlyGly (K)]SAVTTVVNPK_.3	2929.79	2871.43	1506.07	1342.56	2686.86	1903.37	1	1	1	1	1	1	0.0142278	0.0811774	0.241386	0.320777	0.379291	0.0811774	0.350034
TFAP2A	P05549;P05549-5;P05549-6;Q96SH1	218;212;214;220	_LSLLSSTSK[GlyGly (K)]YK_.3	1839.5	2616.18	1809.34	1926.93	2615.21	1835.11	1	1	1	1	1	1	0.246515	0.0445115	0.247899	0.218779	0.200803	0.246515	0.209791
LAPTM4A	Q15012	194	_NVPEIAVYPAFEAPPQYVLPTYEM[Oxidation (M)]AVK[GlyGly (K)]M[Oxidation (M)]PEK_.3	5607.41	4482.22	5158.49	4812.72	3271.98	4005.65	1	1	1	1	1	1	0.157712	0.0490399	0.142568	0.26484	0.0915147	0.142568	0.178177
PSMD6	Q15008-4	167	_IGDK[GlyGly (K)]EGALTAFR_.3	15091.2	13921.2	18276.7	14797.6	12781.8	11875.2	1	1	1	1	1	1	0.0570301	0.148763	0.0520029	0.179356	0.110834	0.0570301	0.145095
POLR3D	P05423	383	_LVC[Carbamidomethyl (C)]SPDFESLLDHK[GlyGly (K)]HR_.4	6397.94	5350.41	3077.59	4297.12	5748.95	5698.85	1	1	1	1	1	1	0.126097	0.233864	0.0061897	0.346778	0.142667	0.126097	0.244722
PSMD6	Q15008-4	403	_VNEIVETNRPDSK[GlyGly (K)]NWQYQETIK_.4	11866.4	13237	6611.38	11709.2	10356.3	6021.48	1	1	1	1	1	1	0.077214	0.393512	0.374309	0.281494	0.368355	0.374309	0.324924
JUN	P05412	303	_EQVAQLK[GlyGly (K)]QK_.3	4873.53	3134.13	5646.75	4124.08	5205.63	3488.71	1	1	1	1	1	1	0.30719	0.220389	0.279274	0.073997	0.140012	0.279274	0.107005
JUN	P05412	36	_QSM[Oxidation (M)]TLNLADPVGSLK[GlyGly (K)]PHLR_.4	22822	25022	38929.2	36299.1	20685.6	19346.7	1	1	1	1	1	1	0.0650304	0.0494428	0.0472989	0.362954	0.320911	0.0494428	0.341933
JUN	P05412	33	_ILK[GlyGly (K)]QSM[Oxidation (M)]TLNLADPVGSLK_.3	17117.7	14425.1	16993	11875.7	15541.5	16417.9	1	1	1	1	1	1	0.120721	0.250684	0.0387782	0.052942	0.15989	0.120721	0.106416
RPLP0	P05388	84	_GNVGFVFTK[GlyGly (K)]EDLTEIR_.3	38413.9	45042.3	39447.1	37595.9	39433.5	27454.2	1	1	1	1	1	1	0.112323	0.0339802	0.25328	0.0151579	0.240573	0.112323	0.127865
RPLP0	P05388	67	_GHLENNPALEK[GlyGly (K)]LLPHIR_.4	36572.7	39893	24406.7	32695	24912.7	24337.1	1	1	1	1	1	1	0.0614084	0.205274	0.016528	0.240394	0.240964	0.0614084	0.240679
RPLP0	P05388	49	_GK[GlyGly (K)]AVVLM[Oxidation (M)]GK_.3	8238.9	4462.4	4964.52	3749.76	4450.44	4595.67	1	1	1	1	1	1	0.42049	0.197139	0.0227043	0.349217	0.106533	0.197139	0.227875
RPLP0	P05388	248	_VLALSVETDYTFPLAEK[GlyGly (K)]VK_.3	3043.11	2294.72	2025.63	2162.19	2837.38	2035.84	1	1	1	1	1	1	0.198281	0.0461131	0.232608	0.204137	0.0598127	0.198281	0.131975
LAPTM4A	Q15012	221	_M[Oxidation (M)]PEK[GlyGly (K)]EPPPPYLPA_.2	5942.74	4863.51	9199.74	9274.98	5448.08	6278.8	1	1	1	1	1	1	0.141239	0.00575976	0.100182	0.296974	0.330963	0.100182	0.313968
RPLP0	P05388	150	_GTIEILSDVQLIK[GlyGly (K)]TGDK_.3	2580.38	3699.44	3849.62	3857.23	3512.49	4743.2	1	1	1	1	1	1	0.25201	0.00139642	0.210824	0.198376	0.137227	0.210824	0.167801
MAD2L1BP	Q15013;Q15013-3	85;117	_QQLPLPYEQLK[GlyGly (K)]HFYR_.4	50275.9	48986	41530.1	67597.5	50587.6	50545.6	1	1	1	1	1	1	0.0183768	0.337814	0.000587205	0.108328	0.185329	0.0183768	0.146828
NAA25	Q14CX7	587	_YGAFEK[GlyGly (K)]IPEFIAFR_.3	8133.31	8054.44	8950.59	9919.13	6489.99	5973.06	1	1	1	1	1	1	0.00688979	0.0725886	0.0586576	0.15948	0.247303	0.0586576	0.203392
RPLP0	P05388	113	_AGAIAPC[Carbamidomethyl (C)]EVTVPAQNTGLGPEK[GlyGly (K)]TSFFQALGITTK_.3	2763.14	3263.94	3105.26	2701.32	3356.87	2583.45	1	1	1	1	1	1	0.117508	0.0983807	0.184129	0.0969112	0.12762	0.117508	0.112266
MAD2L1BP	Q15013;Q15013-3	100;132	_K[GlyGly (K)]PSPQAEEM[Oxidation (M)]LK_.3	4444.9	3699.54	4564.83	4364.25	2071.93	3667.45	1	1	1	1	1	1	0.129426	0.0317678	0.393145	0.380612	0.100594	0.129426	0.240603
MORF4L2	Q15014	266	_NSASLFTASDYK[GlyGly (K)]VASAEYHR_.4	9087.85	11174.2	14026.9	10723.4	9719.72	9102.8	1	1	1	1	1	1	0.145622	0.188757	0.0463517	0.245576	0.105422	0.145622	0.175499
MORF4L2	Q15014	43	_TAGPQQK[GlyGly (K)]NLEPALPGR_.3	10908.5	9665.11	11521.3	10231.9	8005.66	6317.67	1	1	1	1	1	1	0.0854666	0.0838281	0.166664	0.185116	0.242079	0.0854666	0.213597
MORF4L2	Q15014	168	_SQGNVDNK[GlyGly (K)]EYAVNEVVAGIK_.3	3212.61	3771.37	2412.06	4056.26	2922.27	2178.06	1	1	1	1	1	1	0.113145	0.359483	0.206353	0.142253	0.30349	0.206353	0.222872
MORF4L2	Q15014	105	_ADPTVESEEAFK[GlyGly (K)]NR_.3	20500.8	18801.2	27658.8	26285.1	17930	18673	1	1	1	1	1	1	0.0611565	0.0360154	0.0287065	0.228845	0.205065	0.0360154	0.216955
MORF4L2	Q15014	262	_YLAK[GlyGly (K)]NSASLFTASDYK_.3	5189.29	4594.14	8517.26	6396.09	5600.24	6546.99	1	1	1	1	1	1	0.0860295	0.201148	0.110223	0.28194	0.185869	0.110223	0.233904
MORF4L2	Q15014	154	_NVDAILEEYANC[Carbamidomethyl (C)]K[GlyGly (K)]K_.3	5710.71	3433.34	3690.12	4166.82	4129.58	3535.26	1	1	1	1	1	1	0.352217	0.0858048	0.109657	0.235623	0.107047	0.109657	0.171335
RPLP0	P05388	17	_IIQLLDDYPK[GlyGly (K)]C[Carbamidomethyl (C)]FIVGADNVGSK_.3	49484.2	59394	69930.2	59796	53588.5	46756.6	1	1	1	1	1	1	0.128717	0.110478	0.0962847	0.18756	0.134048	0.110478	0.160804
FAM175B	Q15018	65	_LFSFYDYASK[GlyGly (K)]VNEESLDR_.3	5288.02	5316.69	3640.61	6460.89	4346.97	4687.06	1	1	1	1	1	1	0.00382243	0.39484	0.0532388	0.186769	0.163855	0.0532388	0.175312
FAM175B	Q15018	109	_EQVLHK[GlyGly (K)]QLTR_.3	1169.28	3505.12	4727.63	4109.3	4614.69	4440.47	1	1	1	1	1	1	0.706697	0.0989536	0.0272087	0.577249	0.118028	0.0989536	0.347638
PSMD6	Q15008-4	129	_ANEDELK[GlyGly (K)]R_.2	996.131	167.051	410.756	863.83	2493.17	2114.69	1	1	1	1	1	1	1.00801	0.502706	0.116158	0.826104	0.941198	0.502706	0.883651
PSMD6	Q15008-4	217	_AK[GlyGly (K)]SLIEEGGDWDR_.3	2647.55	1928.48	3545.35	3633.28	3595	2827.19	1	1	1	1	1	1	0.222227	0.0173209	0.169078	0.163443	0.304978	0.169078	0.234211
PSMD6	Q15008-4	2	_PLENLEEEGLPK[GlyGly (K)]NPDLR_.3	3126.96	2622	6965.11	5666.93	1951.94	4717	1	1	1	1	1	1	0.124219	0.145338	0.586358	0.653062	0.35936	0.145338	0.506211
SSB	P05455	112	_SVYIK[GlyGly (K)]GFPTDATLDDIK_.3	6552.68	5506.73	5816.68	6963.61	3928.85	3997.51	1	1	1	1	1	1	0.122659	0.126914	0.0122514	0.249119	0.270185	0.122659	0.259652
TFAP2A	P05549;P05549-5;P05549-6;Q96SH1	269;263;265;271	_LDK[GlyGly (K)]IGLNLPAGR_.3	20059.3	18683.3	18151.9	17421.2	13573.4	12269.9	1	1	1	1	1	1	0.0502277	0.0290481	0.0713289	0.193109	0.210702	0.0502277	0.201905
TFAP2A	P05549;P05549-5;P05549-6;Q96SH1	185;179;181;187	_SNSNAVSAIPINK[GlyGly (K)]DNLFGGVVNPNEVFC[Carbamidomethyl (C)]SVPGR_.3	7908.19	9577.34	8171.64	8952.04	7319.26	5224.65	1	1	1	1	1	1	0.135	0.0644519	0.236149	0.0559535	0.297218	0.135	0.176586
TFAP2A	P05549;P05549-5;P05549-6;Q96SH1	303;297;299;305	_DFGYVC[Carbamidomethyl (C)]ETEFPAK[GlyGly (K)]AVAEFLNR_.3	18819.8	25425.6	30565.2	38278	23619.8	24565.6	1	1	1	1	1	1	0.211141	0.158441	0.0277586	0.242666	0.261041	0.158441	0.251854
SSB	P05455	167	_FVETPGQK[GlyGly (K)]YK_.3	1703.51	1728.56	1424.67	1751.42	1552.74	2059.17	1	1	1	1	1	1	0.0103199	0.145491	0.198289	0.0894528	0.0999985	0.145491	0.0947256
SSB	P05455	270	_EGIILFK[GlyGly (K)]EK_.3	2768.21	3128.46	1298.89	2722.18	2790.43	3091.4	1	1	1	1	1	1	0.0864002	0.500573	0.0723649	0.373954	0.0753636	0.0864002	0.224659
SSB	P05455	225	_SLEEK[GlyGly (K)]IGC[Carbamidomethyl (C)]LLK_.3	5028.14	5866.73	5598.79	3787.25	6235.5	5005.13	1	1	1	1	1	1	0.108854	0.272947	0.154797	0.107455	0.213822	0.154797	0.160638
SSB	P05455	75	_SK[GlyGly (K)]AELM[Oxidation (M)]EISEDK_.3	2813.37	5841.9	6062.73	7350.61	4932.97	5709.95	1	1	1	1	1	1	0.494841	0.135785	0.103244	0.358377	0.144669	0.135785	0.251523
WTAP	Q15007	180	_IAQLEAELALQK[GlyGly (K)]K_.3	18869.2	24100.2	25183.7	25809.5	25234.4	23063.5	1	1	1	1	1	1	0.172164	0.0173561	0.0635647	0.158488	0.0570054	0.0635647	0.107747
WTAP	Q15007	126	_GELEQTK[GlyGly (K)]DK_.2	13136.4	9449.21	14314.3	18536	15767.6	18877.1	1	1	1	1	1	1	0.230875	0.181745	0.126934	0.0914885	0.34233	0.181745	0.216909
WTAP	Q15007	110	_STM[Oxidation (M)]VDPAINLFFLK[GlyGly (K)]M[Oxidation (M)]K_.3	5432.45	7244.91	7726.1	7785.18	5856.68	6552.14	1	1	1	1	1	1	0.202188	0.00538657	0.0792603	0.192532	0.0859162	0.0792603	0.139224
WTAP	Q15007	80	_LATK[GlyGly (K)]EQEM[Oxidation (M)]QEC[Carbamidomethyl (C)]TTQIQYLK_.3	4287.1	4734.06	5665.49	5471.35	4391.41	5408.59	1	1	1	1	1	1	0.0700691	0.0246535	0.146787	0.160516	0.0785376	0.0700691	0.119527
WTAP	Q15007	62	_LK[GlyGly (K)]QQQQESAR_.3	12916.4	13574.5	19859	4213.02	13046.8	5525.57	1	1	1	1	1	1	0.0351321	0.91919	0.572713	0.259996	0.652246	0.572713	0.456121
WTAP	Q15007	124	_M[Oxidation (M)]K[GlyGly (K)]GELEQTK_.3	1760.31	1329.93	1485.91	2339.49	1678.47	1474.05	1	1	1	1	1	1	0.196961	0.31556	0.0917063	0.0858163	0.318489	0.196961	0.202152
WTAP	Q15007	84	_EQEM[Oxidation (M)]QEC[Carbamidomethyl (C)]TTQIQYLK[GlyGly (K)]QVQQPSVAQLR_.3	2495.35	2537.66	2044.72	2353.27	1605.02	1425.97	1	1	1	1	1	1	0.0118877	0.0992173	0.0835407	0.217332	0.282945	0.0835407	0.250139
WTAP	Q15007	13	_LSETDFK[GlyGly (K)]VM[Oxidation (M)]AR_.3	14393.5	14153.4	20809.4	15626.7	15581.2	15539.6	1	1	1	1	1	1	0.0118927	0.20116	0.00188774	0.201644	0.0547183	0.0118927	0.128181
SSB	P05455	217	_LEEDAEM[Oxidation (M)]K[GlyGly (K)]SLEEK_.3	1843.47	817.711	968.59	1022.36	1407.26	1359.72	1	1	1	1	1	1	0.545113	0.0381949	0.0243023	0.311027	0.256607	0.0381949	0.283817
SSB	P05455	35	_FLK[GlyGly (K)]EQIK_.2	552.65	3160.73	2901.02	2936.88	3099.7	4575.77	1	1	1	1	1	1	0.993268	0.00868708	0.271967	0.648524	0.249781	0.271967	0.449153
PSMD6	Q15008-4	293	_VIK[GlyGly (K)]GAEILEVLHSLPAVR_.4	103700	80669.2	79969.9	82117.8	89761.4	88369.6	1	1	1	1	1	1	0.176656	0.0187405	0.0110497	0.130838	0.0488812	0.0187405	0.0898597
PSMD6	Q15008-4	155	_DAM[Oxidation (M)]M[Oxidation (M)]AK[GlyGly (K)]AEYLC[Carbamidomethyl (C)]R_.3	70734.3	57900.3	84501	69698	34923.8	80251.7	1	1	1	1	1	1	0.141097	0.135764	0.556571	0.403752	0.161387	0.141097	0.28257
PSMD6	Q15008-4	425	_K[GlyGly (K)]GDLLLNR_.3	40445.7	36483.6	33830.6	37698.4	42491.2	37902	1	1	1	1	1	1	0.0728365	0.0764707	0.0807301	0.116302	0.0205275	0.0764707	0.0684147
PSMD6	Q15008-4	180	_TYDK[GlyGly (K)]TVALGHR_.3	15882.5	13887.2	17095.4	15974.7	16393.5	17849.5	1	1	1	1	1	1	0.0947874	0.0479292	0.0601339	0.0370038	0.124632	0.0601339	0.0808178
SSB	P05455	186	_DDYFAK[GlyGly (K)]K_.2	4489.01	4829.34	3625.28	4546.5	5197.42	4064.12	1	1	1	1	1	1	0.0516507	0.159426	0.173052	0.17744	0.0863666	0.159426	0.131903
ATP1A1	P05023;P05023-4	54;54	_K[GlyGly (K)]YGTDLSR_.3	8932.31	6720.75	3288.47	6637.88	4147.73	9942.77	1	1	1	1	1	1	0.199809	0.477192	0.581628	0.557337	0.242639	0.477192	0.399988
KARS	Q15046;Q15046-2	422;450	_ILDDIC[Carbamidomethyl (C)]VAK[GlyGly (K)]AVEC[Carbamidomethyl (C)]PPPR_.3	8742.09	8641.9	10986.3	13639.6	10572.5	8033.13	1	1	1	1	1	1	0.00815048	0.152375	0.193019	0.118244	0.304434	0.152375	0.211339
GAPDH	P04406	187	_TVDGPSGK[GlyGly (K)]LWR_.3	34717.3	34565.4	26284.4	31177.1	33767.9	26166.4	1	1	1	1	1	1	0.00309947	0.120418	0.179365	0.146222	0.137927	0.120418	0.142074
QPRT	Q15274	146	_LVEK[GlyGly (K)]YGLLVGGAASHR_.4	16982.3	16564.9	11506.4	13853	12874.3	14467.3	1	1	1	1	1	1	0.0175968	0.130864	0.0823964	0.206701	0.0950381	0.0823964	0.15087
RPN1	P04843	181	_NVESYTK[GlyGly (K)]LGNPTR_.3	24383.8	25735.9	28768.8	22219.8	21165.4	19991.3	1	1	1	1	1	1	0.03815	0.181644	0.0403412	0.154066	0.127874	0.0403412	0.14097
RPN1	P04843	537	_LK[GlyGly (K)]TEGSDLC[Carbamidomethyl (C)]DR_.3	45714.5	43747.3	38981.7	41264.1	42870.4	44124.1	1	1	1	1	1	1	0.0310976	0.0402249	0.0203798	0.0794856	0.0360992	0.0310976	0.0577924
TYMS	P04818	94	_GSTNAK[GlyGly (K)]ELSSK_.3	14081.3	8200.27	10576.8	21607.8	17416.7	17184.5	1	1	1	1	1	1	0.373269	0.484711	0.00949009	0.243873	0.436144	0.373269	0.340008
TYMS	P04818	288	_IDDFK[GlyGly (K)]AEDFQIEGYNPHPTIK_.4	20238.2	23588.2	16959.1	27935.5	18243.5	21090.4	1	1	1	1	1	1	0.108099	0.345763	0.102355	0.0894089	0.14311	0.108099	0.11626
QPRT	Q15274	285	_LFAK[GlyGly (K)]EVAPVPK_.3	40491.8	41812.9	28455.8	37441.1	35983	25114.1	1	1	1	1	1	1	0.0227006	0.192834	0.251582	0.17385	0.248911	0.192834	0.21138
QPRT	Q15274	162	_YDLGGLVM[Oxidation (M)]VK[GlyGly (K)]DNHVVAAGGVEK_.4	13999.5	12723.7	9349.76	8682.27	9380.18	11327.7	1	1	1	1	1	1	0.0675172	0.0523492	0.133002	0.245265	0.188122	0.0675172	0.216693
TYMS	P04818	164	_VIDTIK[GlyGly (K)]TNPDDRR_.4	27577.6	25375.6	32402.3	29435.6	21735.9	23207.4	1	1	1	1	1	1	0.0588087	0.0678473	0.0463029	0.196092	0.121572	0.0588087	0.158832
QPRT	Q15274	172	_DNHVVAAGGVEK[GlyGly (K)]AVR_.3	33044.5	27275.1	29732.3	26072.5	22759.7	33647.4	1	1	1	1	1	1	0.135266	0.0927475	0.272971	0.184126	0.140383	0.135266	0.162254
TYMS	P04818	69	_DEFPLLTTK[GlyGly (K)]R_.3	30725.4	31517.3	26096.8	26951	33564.9	31557.5	1	1	1	1	1	1	0.0179924	0.0227722	0.0435931	0.125115	0.0882429	0.0227722	0.106679
PPP2R4	Q15257;Q15257-2	338;303	_FPVIQHFK[GlyGly (K)]FGSLLPIHPVTSG_.4	5518.19	6017.75	6766.1	6112.97	5645.19	6317.46	1	1	1	1	1	1	0.0612431	0.0717186	0.079475	0.11491	0.0249028	0.0717186	0.0699066
RABEP1	Q15276;Q15276-2	100;100	_QEAIDEVK[GlyGly (K)]R_.3	1015.32	1219.3	1483.17	1073.88	1336.9	1121.3	1	1	1	1	1	1	0.12909	0.226366	0.124036	0.187206	0.0651594	0.12909	0.126183
TYMS	P04818	100	_ELSSK[GlyGly (K)]GVK_.3	10137.8	24027.9	27113.9	31055.2	30165.9	39612.5	1	1	1	1	1	1	0.574949	0.0958209	0.191457	0.48017	0.247261	0.191457	0.363715
RAB35	Q15286	174	_DNLAK[GlyGly (K)]QQQQQQNDVVK_.3	1658.33	2856.87	2183.97	2327.06	1744.81	1902.45	1	1	1	1	1	1	0.375398	0.0448617	0.0611258	0.15134	0.202433	0.0611258	0.176886
RAB35	Q15286	179	_QQQQQQNDVVK[GlyGly (K)]LTK_.3	792.535	688.168	1018.19	779.789	629.2	567.877	1	1	1	1	1	1	0.0996813	0.187514	0.0724455	0.24016	0.156612	0.0996813	0.198386
TYMS	P04818	164	_VIDTIK[GlyGly (K)]TNPDDR_.2	3763.53	3484.19	2184.21	3147.9	2583.02	2334.33	1	1	1	1	1	1	0.0545065	0.255597	0.0715226	0.288815	0.197807	0.0715226	0.243311
HSPB1	P04792	115	_DGVVEITGK[GlyGly (K)]HEER_.3	20125.1	21239.2	21689.8	20726.2	19544.9	17750.3	1	1	1	1	1	1	0.0380919	0.0321281	0.0680497	0.0542445	0.0946377	0.0380919	0.0744411
RCN1	Q15293	71	_TFDQLTPDESK[GlyGly (K)]ER_.3	6158.29	6236.66	5831.9	6473.77	4987.24	5104.85	1	1	1	1	1	1	0.00894133	0.073767	0.0164809	0.106789	0.123192	0.0164809	0.114991
RCN1	Q15293	84	_LGK[GlyGly (K)]IVDR_.3	10074.4	9246.45	7164.99	5938.68	7143.53	7621.29	1	1	1	1	1	1	0.0606027	0.13235	0.0457612	0.207438	0.217566	0.0606027	0.212502
E2F5	Q15329;Q15329-2	135;135	_AEIEDLELK[GlyGly (K)]ER_.3	1500.57	1881.79	3305.32	2426.86	1969.12	1887.06	1	1	1	1	1	1	0.159396	0.216728	0.0300977	0.414683	0.151648	0.159396	0.283166
PCBP1	Q15365	307	_QM[Oxidation (M)]SGAQIK[GlyGly (K)]IANPVEGSSGR_.3	23825.1	21674.6	19389.8	22923.4	14759	12055.7	1	1	1	1	1	1	0.0668408	0.118103	0.142572	0.234592	0.314905	0.118103	0.274749
EPHA7	Q15375;Q15375-2	763;758	_NILVNSNLVC[Carbamidomethyl (C)]K[GlyGly (K)]VSDFGLSR_.3	6401.28	6205.1	8599.07	9190.51	7703.07	6668.26	1	1	1	1	1	1	0.0220083	0.047017	0.10183	0.146029	0.218461	0.047017	0.182245
PPP2R4	Q15257;Q15257-2	272;237	_HFVDEK[GlyGly (K)]AVNENHK_.4	4597.22	3511.52	6475.05	4285.08	4894.01	3120.13	1	1	1	1	1	1	0.189353	0.287829	0.313027	0.189673	0.162915	0.287829	0.176294
NONO	Q15233	240	_LVIK[GlyGly (K)]NQQFHK_.3	82569.5	97628.8	105787	108821	91478.4	83203.1	1	1	1	1	1	1	0.118187	0.0199929	0.0669967	0.125569	0.133015	0.0669967	0.129292
NONO	Q15233	6	_TFNLEK[GlyGly (K)]QNHTPR_.3	25816.5	25472	27563.5	24031.5	17698.4	22428.4	1	1	1	1	1	1	0.00949866	0.0968132	0.166704	0.222189	0.0634971	0.0968132	0.142843
NONO	Q15233	100	_AGEVFIHK[GlyGly (K)]DK_.3	59042.1	78217.1	86167.8	96667.6	83157.3	77785	1	1	1	1	1	1	0.197565	0.0812144	0.0472068	0.195322	0.127984	0.0812144	0.161653
NONO	Q15233	221	_PVTVEPM[Oxidation (M)]DQLDDEEGLPEK[GlyGly (K)]LVIK_.3	87166.1	72936.9	94892.5	116190	82275.8	84534.4	1	1	1	1	1	1	0.125689	0.142687	0.0191487	0.0721955	0.245428	0.125689	0.158812
NONO	Q15233	108	_DK[GlyGly (K)]GFGFIR_.3	68180.4	56088.8	52437.6	51310.3	34164.8	41838.2	1	1	1	1	1	1	0.137606	0.0153658	0.142782	0.32995	0.145801	0.137606	0.237875
NONO	Q15233	366	_QQEGFK[GlyGly (K)]GTFPDAR_.3	54057.7	52880.3	71239.6	69505	62262.1	58518.2	1	1	1	1	1	1	0.0155708	0.0174287	0.0438378	0.137458	0.140206	0.0174287	0.138832
NONO	Q15233	326	_M[Oxidation (M)]EELHNQEVQK[GlyGly (K)]R_.3	22422.9	47372	80170.6	61414.1	45785.5	42643.1	1	1	1	1	1	1	0.50553	0.187348	0.050256	0.58732	0.193417	0.187348	0.390368
NONO	Q15233	120	_TLAEIAK[GlyGly (K)]VELDNM[Oxidation (M)]PLR_.3	32997.3	42005.1	44399.5	60025.8	41461.9	43667.2	1	1	1	1	1	1	0.169848	0.211625	0.0366358	0.149425	0.205064	0.169848	0.177244
NONO	Q15233	187	_PSGK[GlyGly (K)]GIVEFSGK_.3	36145.1	39136.3	33335.8	43106.9	39633.9	38347.9	1	1	1	1	1	1	0.056192	0.180769	0.0233208	0.0867476	0.0634544	0.056192	0.075101
RPN1	P04843	372	_IILPEGAK[GlyGly (K)]NIEIDSPYEISR_.3	14950.1	16047.5	17182	17068.8	15607.7	19138.5	1	1	1	1	1	1	0.0500705	0.00467253	0.143707	0.072073	0.0904135	0.0500705	0.0812432
NONO	Q15233	273	_ALIEM[Oxidation (M)]EK[GlyGly (K)]QQQDQVDR_.3	19951.3	16637.9	19111.7	25923.8	15215.4	19257.2	1	1	1	1	1	1	0.128069	0.213916	0.165811	0.139668	0.232341	0.165811	0.186005
RPN1	P04843	548	_VSEM[Oxidation (M)]QK[GlyGly (K)]LDAQVK_.3	2776.19	3068.74	2253.55	3048.07	2003.96	2932.27	1	1	1	1	1	1	0.0707826	0.211939	0.265957	0.168082	0.0243852	0.211939	0.0962334
RPN1	P04843	560	_ELVLK[GlyGly (K)]SAVEAER_.3	1934.17	2441.72	2300.5	3048.28	1646.91	2216.47	1	1	1	1	1	1	0.164033	0.197713	0.208492	0.167093	0.167479	0.197713	0.167286
NONO	Q15233	244	_NQQFHK[GlyGly (K)]ER_.3	39465.3	50168.9	34222	40396.7	37626	15648.2	1	1	1	1	1	1	0.168877	0.117025	0.583422	0.0716968	0.502579	0.168877	0.287138
RPN1	P04843	508	_DISTLNSGK[GlyGly (K)]K_.3	3271.39	3580.04	2383.77	2714.48	3138.93	2518.69	1	1	1	1	1	1	0.0637093	0.0917365	0.155037	0.163348	0.192257	0.0917365	0.177803
NONO	Q15233	271	_WK[GlyGly (K)]ALIEM[Oxidation (M)]EK_.3	18236.2	21134.8	20549.2	20874.1	19987.3	23927.9	1	1	1	1	1	1	0.104116	0.011093	0.126901	0.0615775	0.0770231	0.104116	0.0693003
NONO	Q15233	457	_AAPGAEFAPNK[GlyGly (K)]R_.3	11335.6	12064.6	15010.1	15950.8	10849.9	12533.5	1	1	1	1	1	1	0.0440595	0.0429658	0.101824	0.183467	0.156946	0.0440595	0.170206
RPN1	P04843	112	_FFTVK[GlyGly (K)]LPVALDPGAK_.3	2756.01	3708.49	2304.89	2989.14	3033.73	1970.95	1	1	1	1	1	1	0.208372	0.182788	0.30032	0.136329	0.302141	0.208372	0.219235
RPN1	P04843	459	_LDFSITK[GlyGly (K)]DPAAEAR_.3	3509.54	4027.39	3645.4	4356.97	4944.19	5094.36	1	1	1	1	1	1	0.0971674	0.125753	0.0211563	0.196376	0.121596	0.0971674	0.158986
RPN1	P04843	572	_LVAGK[GlyGly (K)]LK_.2	6192.8	7119.51	5275.2	1767.48	6825.21	7629.89	1	1	1	1	1	1	0.0984475	0.704372	0.0787256	0.127813	0.589828	0.0984475	0.358821
RPN1	P04843	279	_SFK[GlyGly (K)]TILPAAAQDVYYR_.3	12027.6	10256.8	5209.13	10324	11102	7796.87	1	1	1	1	1	1	0.112376	0.46568	0.247327	0.391532	0.152235	0.247327	0.271884
NONO	Q15233	294	_EK[GlyGly (K)]LEM[Oxidation (M)]EM[Oxidation (M)]EAAR_.3	11096.3	17386.7	25833.7	30772.2	18369.6	11155	1	1	1	1	1	1	0.312327	0.123382	0.345575	0.399763	0.506979	0.312327	0.453371
EPHA7	Q15375;Q15375-2	782;777	_VIEDDPEAVYTTTGGK[GlyGly (K)]IPVR_.3	2631.49	1192.88	2219.9	3271.68	1913.16	2152.71	1	1	1	1	1	1	0.531982	0.270857	0.083323	0.159852	0.47168	0.270857	0.315766
EPHA7	Q15375;Q15375-2	588;583	_ADQEGDEELYFHFK[GlyGly (K)]FPGTK_.4	9205.9	9391.56	12220	8999.72	9605.14	10087.7	1	1	1	1	1	1	0.0141186	0.214617	0.034654	0.158275	0.0580459	0.034654	0.10816
HSPB1	P04792	189	_AQLGGPEAAK[GlyGly (K)]SDETAAK_.3	84773.6	74331.3	90609.2	97804.4	78321.5	78055	1	1	1	1	1	1	0.0928163	0.0540065	0.00241027	0.0726802	0.15127	0.0540065	0.111975
ASL	P04424;P04424-3	96;96	_LK[GlyGly (K)]ELIGATAGK_.2	2117.24	3109.97	1007.1	2188.24	1681.61	2865.59	1	1	1	1	1	1	0.268581	0.522754	0.368228	0.349152	0.175475	0.368228	0.262314
UBE3C	Q15386	236	_ILLENVLK[GlyGly (K)]PLHFTYNSC[Carbamidomethyl (C)]PEGAR_.4	12331.9	10920	15076.7	11863.8	12896	10678.1	1	1	1	1	1	1	0.0858767	0.168661	0.133052	0.107898	0.0561704	0.133052	0.082034
TP53	P04637;P04637-4	293;254	_GEPHHELPPGSTK[GlyGly (K)]R_.4	23391.6	45694.4	37302.7	40435.8	39525.3	33750.1	1	1	1	1	1	1	0.456545	0.0569973	0.111462	0.261748	0.149808	0.111462	0.205778
ASL	P04424;P04424-3	288;262	_K[GlyGly (K)]NPDSLELIR_.3	3615.97	3378.7	3351.74	4233.93	3466.08	4093.45	1	1	1	1	1	1	0.0479729	0.164468	0.117367	0.0381012	0.117535	0.117367	0.0778183
ASL	P04424;P04424-3	33;33	_HLWEVDVQGSK[GlyGly (K)]AYSR_.3	4442.85	3869.05	3230.77	3364.08	2881.78	2944.58	1	1	1	1	1	1	0.0976284	0.0285885	0.0152439	0.232869	0.136444	0.0285885	0.184656
ASL	P04424;P04424-3	316;290	_GLPSTYNK[GlyGly (K)]DLQEDK_.3	3443.99	5549.6	5801.18	5734.13	4637.02	5080.38	1	1	1	1	1	1	0.3311	0.00822003	0.0645239	0.254705	0.0617908	0.0645239	0.158248
ASL	P04424;P04424-3	70;70	_VAEEWAQGTFK[GlyGly (K)]LNSNDEDIHTANER_.4	5607.83	5145.12	5293.39	6662.03	3942.57	5976.37	1	1	1	1	1	1	0.0608563	0.161896	0.289973	0.178812	0.128144	0.161896	0.153478
TOMM20	Q15388	30	_SDPNFK[GlyGly (K)]NR_.3	91808	92697.2	101798	80862.8	84682.9	91895.6	1	1	1	1	1	1	0.00681571	0.162086	0.057766	0.0926811	0.0747399	0.057766	0.0837105
TOMM20	Q15388	57	_LPDLK[GlyGly (K)]DAEAVQK_.3	143163	112401	140490	145771	151256	165740	1	1	1	1	1	1	0.17023	0.0260876	0.0646198	0.0386662	0.190715	0.0646198	0.114691
TOMM20	Q15388	52	_AGLSK[GlyGly (K)]LPDLK_.3	96459.6	78842.1	52933.2	86179.7	95405	105428	1	1	1	1	1	1	0.142126	0.337982	0.0705801	0.304306	0.152307	0.142126	0.228307
EPHA7	Q15375;Q15375-2	669;664	_VGYTEK[GlyGly (K)]QR_.3	1818.95	1330.32	738.206	1824.77	1793.04	3131.32	1	1	1	1	1	1	0.219425	0.599551	0.384338	0.425238	0.444061	0.384338	0.43465
DHCR24	Q15392	73	_DIQK[GlyGly (K)]QVR_.2	87850.8	91884.1	58058	102135	87363.9	149685	1	1	1	1	1	1	0.0317359	0.38912	0.371804	0.219426	0.269195	0.371804	0.244311
DHCR24	Q15392	113	_NIM[Oxidation (M)]INLM[Oxidation (M)]DILEVDTK[GlyGly (K)]K_.3	24551.9	8649.61	25002	4331.74	20864.4	21498.1	1	1	1	1	1	1	0.677356	0.996537	0.0211565	0.0967122	0.776939	0.677356	0.436825
DHCR24	Q15392	497	_LGC[Carbamidomethyl (C)]QDAFPEVYDK[GlyGly (K)]IC[Carbamidomethyl (C)]K_.3	16667	14870.9	12955	20372.1	19508	19357.2	1	1	1	1	1	1	0.080539	0.314738	0.00548501	0.200659	0.160848	0.080539	0.180754
DHCR24	Q15392	83	_EQGSK[GlyGly (K)]TFM[Oxidation (M)]C[Carbamidomethyl (C)]TGR_.3	11625.1	6226.48	6840.77	6080.36	5482.01	6469.5	1	1	1	1	1	1	0.42768	0.0832257	0.116848	0.404226	0.0314066	0.116848	0.217816
DHCR24	Q15392	363	_ISLLK[GlyGly (K)]LTQGETLR_.3	102501	74231.3	107018	137258	119374	111343	1	1	1	1	1	1	0.226217	0.175071	0.0492322	0.0796739	0.294383	0.175071	0.187029
ASL	P04424;P04424-3	98;98	_ELIGATAGK[GlyGly (K)]LHTGR_.4	5041.78	6608.21	5381.58	4670.73	3694.27	3137.77	1	1	1	1	1	1	0.190151	0.100006	0.115195	0.189635	0.361902	0.115195	0.275768
DHCR24	Q15392	445	_VK[GlyGly (K)]HFEAR_.3	55561.8	74169	104327	50501.2	79396.8	96304.7	1	1	1	1	1	1	0.20284	0.491649	0.136091	0.305718	0.310976	0.20284	0.308347
DHCR24	Q15392	307	_HVENYLK[GlyGly (K)]TNR_.3	109641	101720	104221	99225.9	106978	99846.1	1	1	1	1	1	1	0.0529962	0.0347248	0.048768	0.0253379	0.0129519	0.048768	0.0191449
DHCR24	Q15392	495	_EK[GlyGly (K)]LGC[Carbamidomethyl (C)]QDAFPEVYDK_.3	27236.7	28673.7	53781.7	37270.9	34734.8	32520.9	1	1	1	1	1	1	0.0363488	0.256443	0.0465521	0.354672	0.131208	0.0465521	0.24294
GAPDH	P04406	324	_VVDLM[Oxidation (M)]AHM[Oxidation (M)]ASK[GlyGly (K)]E_.3	4325.81	5401.67	8396.12	7018.86	4692.57	4455.64	1	1	1	1	1	1	0.156413	0.126353	0.0366283	0.387883	0.230415	0.126353	0.309149
GAPDH	P04406	56	_FHGTVK[GlyGly (K)]AENGK_.4	1943.71	2562.03	4934.13	2136.39	2411.03	1401.19	1	1	1	1	1	1	0.194073	0.55959	0.374619	0.519549	0.288835	0.374619	0.404192
UBE3C	Q15386	386	_LSVSYITEEC[Carbamidomethyl (C)]LK[GlyGly (K)]K_.3	14882.6	12879.6	10293.9	13947.8	15306.6	14564.7	1	1	1	1	1	1	0.102031	0.213162	0.0351237	0.205994	0.0617916	0.102031	0.133893
UBE3C	Q15386	904	_FGGK[GlyGly (K)]DIPVTSANR_.3	20237.1	19360.2	19369.2	17179.4	14751.4	19270	1	1	1	1	1	1	0.031317	0.0847325	0.18783	0.16274	0.0663257	0.0847325	0.114533
TP53	P04637;P04637-4	292;253	_K[GlyGly (K)]GEPHHELPPGSTK_.4	46772.4	45970.4	38166.3	45044.3	35508.8	34107.7	1	1	1	1	1	1	0.0122298	0.116896	0.028462	0.146648	0.158194	0.028462	0.152421
HSPB1	P04792	142	_YTLPPGVDPTQVSSSLSPEGTLTVEAPM[Oxidation (M)]PK[GlyGly (K)]LATQSNEITIPVTFESR_.4	12285.8	11947.3	12434.5	16096.6	9897.9	8959.16	1	1	1	1	1	1	0.0197511	0.181523	0.0704025	0.12336	0.290605	0.0704025	0.206982
HSPB1	P04792	97	_VSLDVNHFAPDELTVK[GlyGly (K)]TK_.3	5871.11	6229.58	2617.63	7204.98	7423.83	9590.91	1	1	1	1	1	1	0.0418947	0.660465	0.180122	0.462415	0.22531	0.180122	0.343862
HSPB1	P04792	113	_TK[GlyGly (K)]DGVVEITGK_.2	6664.46	7241.59	8128.54	6319.83	5967.87	4877.74	1	1	1	1	1	1	0.0586933	0.177038	0.142147	0.15936	0.193843	0.142147	0.176601
RHEB	Q15382	103	_LLDM[Oxidation (M)]VGK[GlyGly (K)]VQIPIM[Oxidation (M)]LVGNK_.3	9899.42	13947.2	12486.6	15656.4	12415.7	13888.5	1	1	1	1	1	1	0.24005	0.159288	0.0791825	0.127033	0.0692678	0.159288	0.0981504
RHEB	Q15382	128	_VISYEEGK[GlyGly (K)]ALAESWNAAFLESSAK_.3	2568.01	2479.65	2450	4796.74	2747.56	3409.2	1	1	1	1	1	1	0.0247565	0.457969	0.151978	0.0578844	0.327375	0.151978	0.19263
RHEB	Q15382	110	_VQIPIM[Oxidation (M)]LVGNK[GlyGly (K)]K_.3	42629.8	29241.5	33125.5	36959.9	34899.7	35016.9	1	1	1	1	1	1	0.263442	0.0773719	0.00236998	0.13701	0.11899	0.0773719	0.128
RHEB	Q15382	163	_IILEAEK[GlyGly (K)]M[Oxidation (M)]DGAASQGK_.3	5906.29	7675.61	10007.7	8495.76	7590.28	5304.45	1	1	1	1	1	1	0.184231	0.11556	0.250695	0.263138	0.231509	0.184231	0.247323
TP53	P04637;P04637-4	352;313	_DAQAGK[GlyGly (K)]EPGGSR_.3	12753.2	20562.3	98401.5	30085.1	17598.8	67637.2	1	1	1	1	1	1	0.33149	0.751938	0.830223	1.12101	0.631259	0.751938	0.876135
TP53	P04637;P04637-4	121;82	_SVTC[Carbamidomethyl (C)]TYSPALNK[GlyGly (K)]M[Oxidation (M)]FC[Carbamidomethyl (C)]QLAK_.3	4723.8	6087.09	3739.1	6056.86	2416.63	4217.45	1	1	1	1	1	1	0.178338	0.334608	0.383887	0.319231	0.196344	0.334608	0.257787
TP53	P04637;P04637-4	133;94	_M[Oxidation (M)]FC[Carbamidomethyl (C)]QLAK[GlyGly (K)]TC[Carbamidomethyl (C)]PVQLWVDSTPPPGTR_.3	6068.2	7310.98	7951.97	7314.51	5433.26	5285.32	1	1	1	1	1	1	0.131365	0.0590513	0.0195194	0.202011	0.176367	0.0590513	0.189189
UBE3C	Q15386	740	_LSPENEPDLK[GlyGly (K)]K_.3	3118.4	13460.6	14921.4	14286.5	15809	13799.1	1	1	1	1	1	1	0.882204	0.0307375	0.0959996	0.627905	0.0299824	0.0959996	0.328944
[truncated: 45,971 more rows]

## Sheet: B - DDA_CV
Gene Names	Proteins	Sequence	Modifications	Protein group IDs	GlyGly (K) site IDs	W1_A1	W1_A2	W2_A1	W2_A2	W3_A1	W3_A2	CV_A1	CV_A2	CV_A3	CV_W1	CV_W2	Median_CV_A	Median_CV_W
RPL4	P36578;H3BM89;H3BU31	AAAAAAALQAKSDEK	GlyGly (K)	3147	10490;10491	56286000	130400000	121460000	17749000	69142000	31302000	0.56144	1.05359	0.532773	0.419471	1.02815	0.56144	0.723813
RPL4	P36578;H3BM89	AAAAAAALQAKSDEKAAVAGK	2 GlyGly (K)	3147	10490;10491	8947200	16190000	14125000	873760	4850100	3063200	0.407478	1.24944	0.319343	0.499378	1.23468	0.407478	0.867029
PPP2R1B	P30154;P30154-2;P30154-3;P30154-4;P30154-5;H0YDG7	AAAAHKVKELGENLPIEDR	2 GlyGly (K)	3068	10044;10045	3741200	4243000	9025000	2178600	1868700	4176200	0.0888821	0.864211	0.539843	0.760754	0.332071	0.539843	0.546413
PSMD4	P55036;H0Y3Y9	AAAASAAEAGIATTGTEDSDDALLKMTISQQEFGR	GlyGly (K)	3418	12258	109310000	42492000	100510000	79513000	110950000	56382000	0.622488	0.164947	0.461184	0.0525079	0.314514	0.461184	0.183511
VIMP	E9PJB8;E9PN30;Q9BQE4	AAAAVEPDVVVKR	GlyGly (K)	1305	3458	13780000	14934000	18750000	3855700	12435000	18954000	0.0568365	0.931788	0.29371	0.221932	0.621504	0.29371	0.421718
MAGED2	Q5H907;Q5H909;Q9UNF1-2;Q9UNF1	AAAEAAAEAKAR	GlyGly (K)	4130	15639	10176000	69564000	12949000	114640000	10801000	60207000	1.05326	1.12716	0.983983	0.128621	0.357238	1.05326	0.24293
HSPA1B;HSPA1A	P0DMV9;P0DMV8;A0A0G2JIW1;P0DMV8-2	AAAIGIDLGTTYSCVGVFQHGKVEIIANDQGNR	GlyGly (K)	2792	8432	12309000	4709500	9783500	9492600	14161000	NaN	0.631508	0.0213422	NaN	0.181834	0.47629	0.326425	0.329062
FOCAD	Q5VW36;S4R400	AAAKESPVVK	GlyGly (K)	4267	16038	6718600	3883900	7879300	NaN	8082400	5146300	0.378106	NaN	0.313884	0.097327	0.197704	0.345995	0.147515
PM20D2	Q8IYS1	AAALASGCTVEIKGGAHDYYNVLPNK	GlyGly (K)	4662	17621	NaN	13983000	NaN	6152100	NaN	13889000	NaN	NaN	NaN	NaN	0.396273	NaN	0.396273
SPTLC1	O15269;O15269-2	AAALASLKK	GlyGly (K)	2315	6249	7783500	5652800	9965200	6221500	7970500	7704500	0.224263	0.327083	0.0239988	0.141051	0.162307	0.224263	0.151679
SHISA8	A0A087WXQ4;B8ZZ34	AAALKAAEAAPR	GlyGly (K)	160	470	2963600	1922500	3230200	3391100	2999300	2250900	0.301332	0.0343659	0.201592	0.047227	0.305686	0.201592	0.176457
EFNB1	P98172	AAALSLSTLASPKGGSGTAGTEPSDIIIPLR	GlyGly (K)	3626	13460	4162600	3184300	4343900	5448700	NaN	NaN	0.188314	0.159551	NaN	0.0301413	0.370942	0.173933	0.200542
PPP2R1A;PPP2R1B	P30153;B3KQV6;C9J9C1;P30154;P30154-2;P30154-3;P30154-4	AAASKLGEFAK	GlyGly (K)	3067;3068	10024;10025;10046;10047	480530000	166700000	621090000	147680000	704530000	301760000	0.685726	0.870875	0.566042	0.188036	0.409035	0.685726	0.298536
PPP2R1B	P30154;P30154-2;P30154-3;P30154-4	AAASKLGEFAKVLELDSVK	2 GlyGly (K)	3068	10046;10047;10048	4054000	3934900	5189000	3932300	5547100	NaN	0.0210834	0.194845	NaN	0.158114	0.000467378	0.107964	0.0792909
PDHA1	P08559;P08559-2;P08559-4;P08559-3	AAASTDYYKR	GlyGly (K)	2760	8285	18672000	25566000	27260000	25084000	19649000	22637000	0.220389	0.0587905	0.0999307	0.215079	0.0642891	0.0999307	0.139684
SND1	Q7KZF4	AAATQPDAKDTPDEPWAFPAR	GlyGly (K)	4454	16865	8976900	8122700	9601500	6912200	7482400	6452700	0.0706462	0.230308	0.1045	0.125349	0.120444	0.1045	0.122897
INTS1	Q8N201	AAAVQADDVEVLKVGR	GlyGly (K)	4695	17811	33726000	29727000	43103000	15031000	17059000	23316000	0.089128	0.682902	0.219164	0.42149	0.324701	0.219164	0.373095
SGTA	O43765;K7EMD6	AAAYSKLGNYAGAVQDCER	GlyGly (K)	2388	6574	22866000	39619000	67643000	13544000	21627000	36713000	0.379168	0.942362	0.365698	0.701389	0.476977	0.379168	0.589183
GRHPR	U3KQ56;Q9UBQ7	AADCEVEQWDSDEPIPAKELER	GlyGly (K)	5989	22997	5707400	6972900	5212000	3056100	NaN	6083100	0.141139	0.368755	NaN	0.0641612	0.382312	0.254947	0.223236
VPS52	Q8N1B4;Q8N1B4-2	AADDSKEVESFQQLLNAR	GlyGly (K)	4691	17784	9802700	8227300	5915900	6901100	13649000	5375700	0.123569	0.108706	0.615001	0.394983	0.208782	0.123569	0.301882
OTULIN	Q96BN8	AADEIEKEK	GlyGly (K)	5045	19271;19272	6313300	NaN	13092000	NaN	13255000	NaN	NaN	NaN	NaN	0.363889	NaN	NaN	0.363889
CDC73	Q6P1J9	AADEVLAEAKK	GlyGly (K)	4349	16318;16319	9651100	17312000	18028000	3145700	11282000	4735800	0.401814	0.994004	0.577965	0.341965	0.924134	0.577965	0.63305
CAND1	Q86VP6	AADIDQEVKER	GlyGly (K)	4570	17282	NaN	NaN	NaN	NaN	NaN	NaN	NaN	NaN	NaN	NaN	NaN	NaN	NaN
DYNC2H1	Q8NCM8;Q8NCM8-2	AADLKDLNSR	GlyGly (K)	4779	18129	17432000	14802000	26947000	18511000	40580000	15506000	0.115387	0.262447	0.632243	0.410841	0.121051	0.262447	0.265946
IPP	Q9Y573-2;Q9Y573	AADSPFSSDKHAQLILAQINK	GlyGly (K)	6283	24294	NaN	6976400	5814300	NaN	NaN	NaN	NaN	NaN	NaN	NaN	NaN	NaN	NaN
MTA2	O94776;O94776-2	AAEADSKLK	GlyGly (K)	2558	7247	2532900	5389800	5801200	9488100	5739800	3929800	0.509961	0.341027	0.264719	0.3985	0.459645	0.341027	0.429072
MTA1;MTA3	E7ESY4;Q13330;Q13330-3;Q13330-2;H0Y4T7;E7EQY4;D6W5A2;E7EV10;Q9BTC8-2;Q9BTC8;E9PCS8	AAEAESKLK	GlyGly (K)	1187;1094	2901	NaN	10864000	11716000	9078800	NaN	7127100	NaN	0.179351	NaN	NaN	0.207138	0.179351	0.207138
TONSL	Q96HA7-2;Q96HA7;A0A087X1F6	AAEAYQKQLR	GlyGly (K)	5143	19544	26903000	12846000	28257000	34170000	20813000	17778000	0.500128	0.133952	0.111221	0.156575	0.516874	0.133952	0.336724
NUF2	Q9BZD4;E9PQC4	AAEDSYAKIDEK	GlyGly (K)	5483	20848;20849	4000100	2337600	5834800	6547700	4852900	2407700	0.370975	0.0814208	0.476274	0.187524	0.640411	0.370975	0.413968
MTHFD1	P11586;F5H2F4	AAEEIGIKATHIK	GlyGly (K)	2826	8662;8663	5391000	13301000	9953500	2191700	9222500	3277600	0.598461	0.903801	0.672583	0.299249	0.978876	0.672583	0.639062
PDCD6IP	Q8WUM4;Q8WUM4-2;Q8WUM4-3;C9IZF9;F8WEQ7;F8WBR8	AAEELSKLR	GlyGly (K)	4894	18669	4118600	7038600	7000800	1844400	5268500	2347900	0.37012	0.82443	0.542297	0.2656	0.765195	0.542297	0.515397
MTR	Q99707;Q99707-2	AAEEVTLQTGIKR	GlyGly (K)	5302	20186	17732000	29893000	39719000	8127800	16651000	12772000	0.361118	0.933745	0.186444	0.527009	0.677053	0.361118	0.602031
IFT88	F5H6C2;Q13099-3;Q13099-2;Q13099	AAEFYKEALR	GlyGly (K)	1452	3897	4358600	6118800	7002000	1171700	5673200	5020700	0.237587	1.00876	0.0862898	0.232779	0.633057	0.237587	0.432918
TTC37	Q6PGP7;D6RDA0	AAELEPDQLLAWQGLANLYEKYNHINAK	GlyGly (K)	4379	16532	4710500	3097700	NaN	NaN	2926300	NaN	0.292109	NaN	NaN	0.330405	NaN	0.292109	0.330405
SLC44A2	Q8IWA5-3;Q8IWA5;Q8IWA5-2	AAENKFAK	GlyGly (K)	4625	17488	NaN	4021600	3654100	5272400	4080800	1873600	NaN	0.256385	0.524226	0.0780159	0.461789	0.390306	0.269902
NEK4	P51957-2;P51957	AAEQEAQLLSQLKHPNIVTYK	GlyGly (K)	3358	11837	NaN	21005000	11624000	15734000	15532000	11512000	NaN	0.212458	0.210218	0.203518	0.295713	0.211338	0.249616
SLC16A1	P53985	AAESPDQKDTDGGPKEEESPV	GlyGly (K)	3399	12148;12149	9189300	14099000	8607500	2852600	7776400	3392500	0.298148	0.710173	0.555092	0.0833028	0.935358	0.555092	0.50933
GTF3C3	Q9Y5Q9	AAESYGKVVDLAPLHLDAR	GlyGly (K)	6299	24358	34661000	55496000	38730000	32967000	58311000	24985000	0.32682	0.113674	0.565814	0.288024	0.418419	0.32682	0.353222
HNRNPM	P52272-2;P52272;A0A087X0X3;M0R019;M0R2T0;M0R0N3;M0QYQ7	AAEVLNKHSLSGR	GlyGly (K)	3364	11864	18970000	15695000	27487000	16305000	21319000	17788000	0.133609	0.36111	0.12769	0.19471	0.06486	0.133609	0.129785
SDHA	P31040-2;P31040;D6RFM5;A0A087X1I3;P31040-3	AAFGLSEAGFNTACVTKLFPTR	GlyGly (K)	3081	10142	12919000	10984000	7590200	8232400	12184000	8504100	0.114484	0.0573994	0.251554	0.264999	0.164099	0.114484	0.214549
MAGED1	Q9Y5V3;Q9Y5V3-2	AAFKSQNATPK	GlyGly (K)	6305	24377	9282300	NaN	7613000	NaN	NaN	NaN	NaN	NaN	NaN	0.139728	NaN	NaN	0.139728
ANXA7	P20073-2;P20073	AAFKTSYGK	GlyGly (K)	2945	9437	NaN	NaN	3449700	3142800	NaN	NaN	NaN	0.0658357	NaN	NaN	NaN	0.0658357	NaN
COMMD3;COMMD3-BMI1	Q9UBI1;R4GMW6;H0Y6Z9;R4GMX3;R4GN54;H0Y4W0	AAFQSLLDAQADEAVLDHPDLKHIDPVVLK	GlyGly (K)	5982	22975;22976	NaN	NaN	14065000	9834100	11197000	4989000	NaN	0.250361	0.542409	0.160556	0.462252	0.396385	0.311404
GATAD2A	Q86YP4-2;Q86YP4;Q86YP4-3	AAFVKALQQEQEIEQR	GlyGly (K)	4599	17403	3408100	4882300	NaN	3258900	NaN	NaN	0.251476	NaN	NaN	NaN	0.282002	0.251476	0.282002
UBXN6	Q9BZV1;Q9BZV1-2;K7EP32;K7ELN1	AAGAEPDSILKPELLSAIEK	GlyGly (K)	5492	20918	5681400	5168900	9799800	7259800	8874300	NaN	0.0667986	0.210562	NaN	0.266148	0.237915	0.13868	0.252032
EEF1A1;EEF1A1P5	P68104;Q5VTE0;A0A087WVQ9;P68104-2	AAGAGKVTK	GlyGly (K)	3586	13151	4235900	3646300	5946000	5683300	3819400	NaN	0.105785	0.0319464	NaN	0.241471	0.308776	0.0688658	0.275123
USP34	Q70CQ2-3;Q70CQ2-2;Q70CQ2	AAGDHAKGLHIPR	GlyGly (K)	4438	16790	9541600	10025000	19701000	9368700	10024000	5915600	0.0349387	0.502657	0.364511	0.43788	0.261678	0.364511	0.349779
MED12;TNRC11	Q93074-3;Q93074;Q93074-2;Q7Z3Z5	AAGEELEKGQHLGSSSR	GlyGly (K)	5007	19134	5389500	5040600	6534000	5430400	NaN	3133700	0.0473072	0.130448	NaN	0.135746	0.271015	0.0888774	0.203381
GART	P22102	AAGFKDPLLASGTDGVGTK	GlyGly (K)	2967	9520;9521	11944000	17106000	23394000	8709600	NaN	14086000	0.251297	0.646871	NaN	0.458225	0.319758	0.449084	0.388991
HYKK	A0A0C4DGM4;A2RU49-2;A2RU49-3;A2RU49	AAGFPTASVCHTKGDNTASLVSVDSGSEIK	GlyGly (K)	463	1407	11048000	NaN	21191000	NaN	8228600	6452500	NaN	NaN	0.17109	0.505389	NaN	0.17109	0.505389
FBXO10	Q9UK96-2;Q9UK96	AAGIAVNENGKGLITENVIR	GlyGly (K)	6086	23418	2931200	6180100	4081900	2403900	4815200	2437800	0.504279	0.365884	0.463553	0.240865	0.590776	0.463553	0.41582
RSL24D1	Q9UHA3;H3BMQ2	AAGKELTVDNSFEFEK	GlyGly (K)	6026	23158;23159	6709300	9313500	15073000	4304100	7281400	5358500	0.229853	0.785955	0.215143	0.482292	0.417518	0.229853	0.449905
RPL7A	P62424;Q5T8U3	AAGKGDVPTK	GlyGly (K)	3532	12854	780190000	860780000	980640000	1067200000	1249900000	408250000	0.0694537	0.0597773	0.717832	0.234854	0.43281	0.0694537	0.333832
MTMR8	Q96EF0	AAGKGYENEDNYANIR	GlyGly (K)	5089	19384	5658700	16418000	11961000	NaN	5084000	3430200	0.689231	NaN	0.274697	0.504152	0.9254	0.481964	0.714776
GTF3C1	Q12789-3;Q12789	AAGKLDQPDR	GlyGly (K)	3740	13961	60146000	65808000	60267000	119960000	62636000	62735000	0.063573	0.468402	0.00111674	0.0230098	0.388588	0.063573	0.205799
CENPB	P07199	AAGLPVKGIILK	GlyGly (K)	2735	8134	3592700	NaN	6722700	3737400	5769300	NaN	NaN	0.403615	NaN	0.29923	NaN	0.403615	0.29923
EDRF1	Q3B7T1-5;Q3B7T1;H0Y353;Q3B7T1-3	AAHLEEFHYQTKEDQEILHSLHR	GlyGly (K)	4074	15458	12757000	NaN	NaN	NaN	NaN	NaN	NaN	NaN	NaN	NaN	NaN	NaN	NaN
RBM14	Q96PK6;Q96PK6-2	AAIAQLNGKEVK	GlyGly (K)	5224	19864	NaN	11610000	NaN	NaN	9445100	NaN	NaN	NaN	NaN	NaN	NaN	NaN	NaN
ANKIB1	H7C2V2;Q9P2G1	AAIDAVDNKK	GlyGly (K)	1934	5037;5038	3241200	2416600	4376200	4687400	3342400	2788600	0.206116	0.0485572	0.127743	0.171934	0.369351	0.127743	0.270642
EIF2B4	A0A087WTA5;E7ERK9;Q9UI10-3;Q9UI10;Q9UI10-2	AAIDRYVQEK	GlyGly (K)	42	107	3816200	2099800	4973600	3371500	4636800	3076000	0.410304	0.271502	0.286187	0.133015	0.23359	0.286187	0.183303
URB1	O60287	AAIEKAQAR	GlyGly (K)	2413	6669	47721000	56021000	76322000	94849000	63592000	50999000	0.113146	0.15307	0.155415	0.229103	0.356649	0.15307	0.292876
PHB	C9JW96;P35232	AAIISAEGDSKAAELIANSLATAGDGLIELR	GlyGly (K)	973	2682	8886100	7918200	8288100	5799200	7617700	3450900	0.0814564	0.249859	0.532384	0.0767845	0.390481	0.249859	0.233633
PRMT5	O14744-5;O14744;O14744-3;O14744-2;H0YJX6	AAILPTSIFLTNKK	GlyGly (K)	2263	6018	22806000	17741000	24348000	15813000	33771000	20460000	0.176659	0.300548	0.347119	0.220048	0.129672	0.300548	0.17486
44M2.3;LOC81691	Q96IC2-2;Q96IC2;H3BM72;H3BV93	AAINLQDDPIIQKYGSK	GlyGly (K)	5160	19607	8434300	7532500	6140700	3407500	8306000	7729900	0.0798744	0.404823	0.0508065	0.168975	0.392163	0.0798744	0.280569
KLHL24	Q6TFL4;Q6TFL4-2	AAIPIAKR	GlyGly (K)	4400	16629	NaN	6638700	6673900	1409000	5423800	2771600	NaN	0.921166	0.457669	0.146136	0.752256	0.689417	0.449196
PAICS	P22234;E9PBS1	AAISNKITSCIFQLLQEAGIK	GlyGly (K)	2968	9548	3652800	NaN	6072400	3291800	369180	NaN	NaN	0.419936	NaN	0.85072	NaN	0.419936	0.85072
NUTF2	H3BRV9;P61970	AAIVEKLSSLPFQK	GlyGly (K)	1860	4876;4877	41169000	5404100	45798000	31624000	71067000	29534000	1.08602	0.258907	0.583856	0.305491	0.656782	0.583856	0.481136
SLC25A30;SLC25A14	Q5SVS4;A0A087WWR9;E5RIW6;F6SL11;Q5SVS4-2;O95258-2;O95258;O95258-3	AAIVVGVELPVYDITKK	GlyGly (K)	4172	15751	NaN	3616700	6056400	3215600	5887400	3511000	NaN	0.433294	0.357586	0.0200106	0.0602976	0.39544	0.0401541
MRPL28	Q13084;A2IDC7;Q4TT37;A2IDC6	AAIYDKYK	GlyGly (K)	3771	14100	NaN	NaN	4312000	NaN	6463200	541230	NaN	NaN	1.19566	0.282339	NaN	1.19566	0.282339
VDAC3	Q9Y277;Q9Y277-2;E5RJN6;E5RHZ6;E5RHE1;E5RFP6;E5RFL1	AAKDVFNK	GlyGly (K)	6185	23828;23829	9560400	10967000	12890000	11735000	11576000	6457700	0.0969062	0.0663316	0.40138	0.147862	0.293329	0.0969062	0.220596
NDUFB10	O96000;H3BPJ9	AAKEAAAATS	GlyGly (K)	2657	7627	20053000	14131000	19788000	18622000	21367000	13690000	0.244997	0.0429308	0.309693	0.0414447	0.176288	0.244997	0.108866
VARS	P26640;H0Y426	AAKEFGVSPDK	GlyGly (K)	3025	9860	2471800	2610100	6215000	NaN	NaN	3617100	0.0384867	NaN	NaN	0.609394	0.228692	0.0384867	0.419043
ABCE1	P61221;D6R9I9;D6RGF4;H0Y990	AAKGTVGSILDR	GlyGly (K)	3487	12596	12854000	25140000	26867000	4877700	9672200	10906000	0.45731	0.979614	0.0847915	0.555642	0.762716	0.45731	0.659179
PRDX6	P30041	AAKLAPEFAK	GlyGly (K)	3055	10005;10006	7330700	11768000	8837100	NaN	NaN	NaN	0.328572	NaN	NaN	0.131766	NaN	0.328572	0.131766
RGPD8;RGPD5;RGPD6;RANBP2;RGPD1;RGPD2	O14715;J3KQ37;F8W705;Q99666-2;C9J1W9;C9JF75;C9J6W1;Q7Z3J3-2;H0YBN8;P49792;Q99666;F8VYC4;P0DJD0;P0DJD1	AAKLFPGSPAIYK	GlyGly (K)	2259;3307;5300;1521	4069;4070	NaN	11633000	NaN	NaN	7340600	NaN	NaN	NaN	NaN	NaN	NaN	NaN	NaN
MOGS	Q13724-2;Q13724	AAKLHGELR	GlyGly (K)	3836	14397	5492700	NaN	NaN	6447000	6349500	5437200	NaN	NaN	0.109461	0.10232	0.120166	0.109461	0.111243
VRK1	Q99986	AAKPEQIQK	GlyGly (K)	5322	20318	8175200	14195000	14022000	15393000	10235000	9980500	0.380564	0.0659149	0.017804	0.274321	0.215542	0.0659149	0.244932
VRK3	M0R073;M0QYA8;Q8IV63-2;Q8IV63-3;Q8IV63	AAKPLQVNK	GlyGly (K)	2162	5633	NaN	2486500	NaN	NaN	NaN	3047200	NaN	NaN	NaN	NaN	0.143295	NaN	0.143295
KIAA0196	Q12768;E7EQI7	AAKTALNNTLDLSNVR	GlyGly (K)	3736	13909	7673800	8524200	15542000	NaN	5647700	9495800	0.0742466	NaN	0.359364	0.543251	0.0762514	0.216806	0.309751
RPL11	P62913;P62913-2;Q5VVC8;Q5VVC9	AAKVLEQLTGQTPVFSK	GlyGly (K)	3557	12991;12992	49514000	64267000	56741000	42131000	84229000	49843000	0.183369	0.208974	0.362709	0.288472	0.21575	0.208974	0.252111
CDK2	G3V5T9;P24941-2;P24941;E7ESI2	AALAHPFFQDVTKPVPHLR	GlyGly (K)	1619	4304	NaN	31642000	21192000	14944000	10995000	6779700	NaN	0.244521	0.335383	0.44803	0.712418	0.289952	0.580224
EML5	Q05BV3-2;Q05BV3;Q05BV3-5	AALAPGSKGLLLEDNPSIR	GlyGly (K)	3683	13688	3632900	6400500	5738900	3302100	8344300	4230600	0.390095	0.38117	0.46264	0.399655	0.342371	0.390095	0.371013
CCNA2	P20248	AALAVLKSGNPR	GlyGly (K)	2947	9444	3815200	6851800	6416800	NaN	3788300	5177200	0.402588	NaN	0.219084	0.323073	0.196878	0.310836	0.259975
DYNC2H1	Q8NCM8;Q8NCM8-2	AALCKTGK	GlyGly (K)	4779	18130	16063000	16226000	NaN	10257000	NaN	9403900	0.00713917	NaN	NaN	NaN	0.310729	0.00713917	0.310729
MTR	Q99707;Q99707-2;B1ANE3	AALDHKADIIGLSGLITPSLDEMIFVAK	GlyGly (K)	5302	20187;20188	6102100	4933900	6464500	5820700	7136800	1247100	0.1497	0.0741112	0.993487	0.0799397	0.606276	0.1497	0.343108
SHMT2	P34897-3;P34897;P34897-2;G3V5L0;G3V4W5;G3V540;G3V241;G3V3Y8;G3V4T0;G3V4X0;G3V2W0;G3V2E4	AALEALGSCLNNKYSEGYPGK	GlyGly (K)	3116	10339;10340	23043000	29590000	22186000	11970000	24691000	25446000	0.175914	0.422989	0.0212963	0.0546258	0.412471	0.175914	0.233548
TRIM32	Q13049	AALEGVSKDLQAR	GlyGly (K)	3769	14091	12090000	2175900	3855800	NaN	NaN	NaN	0.982809	NaN	NaN	0.730281	NaN	0.982809	0.730281
OTUD6B	A0A087X0W9;Q8N6M0-2;Q8N6M0	AALEKER	GlyGly (K)	237	672	6410100	NaN	4315200	4201800	5288600	4365900	NaN	0.0188296	0.135159	0.19639	0.0270869	0.0769944	0.111738
MPP2	B4DZ84;D3DX48;A0A0A0MRU0;A0A0D9SFF8;D3DX49;A0A0C4DH75;Q14168-6;Q14168-2;Q14168-3;Q14168;Q14168-4;Q14168-5	AALESGISTKQLTEADLR	GlyGly (K)	338	951	9919100	12013000	9941400	6417900	11017000	10405000	0.135018	0.304596	0.0404023	0.0609701	0.299691	0.135018	0.18033
FAM213A	Q9BRX8-2;Q9BRX8	AALEYLEDIDLKTLEK	GlyGly (K)	5354	20435	3866200	2458400	4669200	NaN	5889100	NaN	0.314791	NaN	NaN	0.211845	NaN	0.314791	0.211845
MTR	Q99707;Q99707-2	AALFALQNLFEEKYAPR	GlyGly (K)	5302	20189	6899000	11477000	NaN	NaN	NaN	NaN	0.352322	NaN	NaN	NaN	NaN	0.352322	NaN
UMPS	P11172;E9PFD2;F2Z3P2;F2Z303;F8WDG4	AALGPLVTGLYDVQAFKFGDFVLK	GlyGly (K)	2814	8587;8588	10604000	5244900	11012000	4565600	4609000	1911400	0.478198	0.585237	0.585084	0.410082	0.450837	0.585084	0.43046
FKBP8	Q14318;Q14318-2;A0A0A0MTJ1;Q14318-3;U3KQI1	AALKLEPSNK	GlyGly (K)	3877	14610;14611	NaN	11357000	11592000	2354600	8523300	4773700	NaN	0.936691	0.398792	0.215746	0.756107	0.667741	0.485926
DDX47	Q9H0S4;Q9H0S4-2;F5H1N9	AALKNPVK	GlyGly (K)	5542	21112	4771900	3431800	NaN	6424200	NaN	NaN	0.231016	NaN	NaN	NaN	0.429372	0.231016	0.429372
C17orf53	Q8N3J3-4	AALKQLPR	GlyGly (K)	4701	17890	795840	1269600	1522400	NaN	1118900	677880	0.324385	NaN	0.347119	0.317725	0.429693	0.335752	0.373709
TPR	P12270;P12270-2	AALKQLQEIFENYK	GlyGly (K)	2839	8759	8453400	5761700	8849900	6926000	17170000	9991300	0.267788	0.172466	0.373775	0.428337	0.289013	0.267788	0.358675
RPL14	P50914	AALLKASPK	GlyGly (K)	3333	11675	25298000	21469000	21636000	31101000	36523000	34942000	0.115787	0.253817	0.0312862	0.278841	0.237939	0.115787	0.25839
TTC37	Q6PGP7	AALNELLKHIK	GlyGly (K)	4379	16533	3498000	3717800	3482500	2635000	NaN	NaN	0.0430783	0.195921	NaN	0.00314022	0.241045	0.1195	0.122093
FASN	P49327	AALQEELQLCKGLVQALQTK	GlyGly (K)	3277	11297;11298	93530000	117630000	180860000	119490000	196300000	97483000	0.161406	0.288964	0.475686	0.35321	0.109422	0.288964	0.231316
FASN	P49327	AALQEELQLCKGLVQALQTKVTQQGLK	2 GlyGly (K)	3277	11297;11298;11299	17032000	9614600	12976000	13960000	10836000	5005600	0.393663	0.0516627	0.520492	0.231147	0.47003	0.393663	0.350588
RPS25	P62851	AALQELLSKGLIK	GlyGly (K)	3547	12946	18712000	15974000	22024000	15977000	32802000	19505000	0.111633	0.22504	0.359508	0.300551	0.118806	0.22504	0.209678
ATF6	P18850	AALSENEQLKK	GlyGly (K)	2930	9384;9385	6530600	7291200	7804900	7237800	6765700	4948100	0.0778228	0.0533149	0.21944	0.0964091	0.206033	0.0778228	0.151221
TTC37	Q6PGP7	AALVDYLDGKAVDYIEK	GlyGly (K)	4379	16534	5671300	5483000	5024600	7555100	13777000	5045800	0.0238739	0.28448	0.656001	0.597875	0.222377	0.28448	0.410126
PSMA2	P25787	AANGVVLATEKK	GlyGly (K)	3014	9779;9780	54445000	76446000	69271000	49672000	57646000	26743000	0.23771	0.233029	0.517881	0.129052	0.488214	0.23771	0.308633
YES1	J3QRU1;P07947	AANILVGENLVCKIADFGLAR	GlyGly (K)	2063	5428	2243500	3436100	4568700	2801700	4634400	1230400	0.296956	0.339047	0.820826	0.356914	0.456146	0.339047	0.40653
NAP1L2	Q9ULW6	AANLESKFLR	GlyGly (K)	6125	23534	6499800	4145400	7921400	1499100	3142200	NaN	0.312782	0.964121	NaN	0.419182	0.663023	0.638451	0.541102
STK25;STK26	O00506;O00506-3;O00506-2;C9J6L2;C9JCC0;C9J232;H7C279;C9JDH9;C9JJV0;Q8NBY1;B4E0Y9;Q9P289;Q9P289-3;Q9P289-2	AANVLLSEQGDVKLADFGVAGQLTDTQIK	GlyGly (K)	2234;764	2197;2198	10235000	9820800	10548000	13062000	21652000	9012000	0.0292069	0.150586	0.582953	0.459748	0.201596	0.150586	0.330672
STK25;STK26	O00506;O00506-3;O00506-2;C9J6L2;C9JCC0;C9J232;H7C279;C9JDH9;C9JJV0;Q8NBY1;B4E0Y9;Q9P289;Q9P289-3;Q9P289-2	AANVLLSEQGDVKLADFGVAGQLTDTQIKR	2 GlyGly (K)	2234;764	2197;2198	6674300	NaN	7041800	NaN	NaN	NaN	NaN	NaN	NaN	0.0378915	NaN	NaN	0.0378915
MRPS7	J3QLS3;Q9Y2R9;J3QQS1;J3QKW2	AAPAGKTSSVFEDPVISK	GlyGly (K)	2054	5409;5410	13581000	19846000	31489000	10460000	15315000	NaN	0.265057	0.708944	NaN	0.490689	0.437993	0.487	0.464341
HADHB	P55084;B5MD38;C9JEY0;C9JE81;F5GZQ3;C9K0M0	AAPAVQTKTK	GlyGly (K)	3424	12319	3010700	NaN	NaN	NaN	NaN	NaN	NaN	NaN	NaN	NaN	NaN	NaN	NaN
PIM1	P11309-2;P11309	AAPCNDLHATKLAPGK	GlyGly (K)	2819	8617	NaN	7242400	NaN	1468700	3824400	1228600	NaN	NaN	0.726502	NaN	1.02766	0.726502	1.02766
CD46	P15529-15;P15529-12;P15529-14;P15529-11;P15529-13;P15529-10;P15529;P15529-9;P15529-8;P15529-16;P15529-7;P15529-4;P15529-6;P15529-3;P15529-5;P15529-2	AAPECKVVK	GlyGly (K)	2883;2884	9131	8297600	14425000	7125500	12514000	NaN	23145000	0.381358	0.388019	NaN	0.107475	0.339467	0.384688	0.223471
NONO	Q15233;Q15233-2	AAPGAEFAPNKR	GlyGly (K)	3965	15046	9123100	NaN	NaN	3875600	11130000	5587900	NaN	NaN	0.468822	0.140136	0.255884	0.468822	0.19801
DYNC2H1	Q8NCM8;Q8NCM8-2	AAPGQPLPPHGKPLGK	GlyGly (K)	4779	18131;18132	2624600	6373000	3826900	NaN	NaN	1534700	0.589161	NaN	NaN	0.263553	0.865282	0.589161	0.564417
PRKAG1;PRKAG3	P54619-2;P54619;P54619-3;F8VYY9;H0YIC9;F8VSH3;F8VRY2;F8VSL2;F8VVA3;F8VZX1;B4DUK8;Q9UGI9-2;Q9UGI9	AAPLWDSKK	GlyGly (K)	3409	12207;12208	4298300	6660800	7518700	NaN	5519500	2574600	0.304868	NaN	0.514537	0.281335	0.625718	0.409703	0.453527
CAPN15	O75808	AAQAFLSDWTASKGTHSPPLTPEVAGLHGPRPL	GlyGly (K)	2530	7148	5673600	15694000	8576800	4628200	7298100	3528900	0.6632	0.422883	0.49233	0.20257	0.846335	0.49233	0.524452
MTHFD1	P11586;F5H2F4	AAQAPSSFQLLYDLKLPVEDK	GlyGly (K)	2826	8664;8665	18988000	21492000	20945000	14138000	24191000	11151000	0.08748	0.274394	0.521797	0.122948	0.34129	0.274394	0.232119
IFT57	Q9NWB7	AAQAQLSEAKER	GlyGly (K)	5853	22445	7431500	15846000	25063000	16508000	7343300	5308400	0.511219	0.291035	0.227462	0.768499	0.500529	0.291035	0.634514
ALDOA	P04075;P04075-2;J3KPS3;H3BQN4;H3BR68	AAQEEYVKR	GlyGly (K)	2693	7785	18240000	24379000	26310000	23943000	26203000	17845000	0.203709	0.0666118	0.268344	0.196259	0.165629	0.203709	0.180944
PEX10	D6RA89;D6RBB0;O60683;O60683-2;D6RIF5	AAQKDEYYR	GlyGly (K)	1033	2776	8489800	NaN	11424000	15845000	9500200	NaN	NaN	0.22928	NaN	0.15203	NaN	0.22928	0.15203
PRKDC	P78527;P78527-2	AAQKGFNK	GlyGly (K)	3604	13247;13248	165310000	152940000	116740000	136300000	79633000	99999000	0.0549688	0.109319	0.160338	0.356385	0.208654	0.109319	0.28252
MAEA	E7ESC7;Q7L5Y9;Q7L5Y9-3;Q7L5Y9-2;B4DVN3;D6RIB6;Q7L5Y9-4;D6REW7;D6RDW4;Q7L5Y9-5;D6RE80;D6RA86	AAQKNIDR	GlyGly (K)	1182	3083	72907000	44457000	68769000	66616000	38876000	30710000	0.342817	0.02249	0.16596	0.308535	0.383328	0.16596	0.345932
WAPAL	Q8WVX6;Q7Z5K2;Q7Z5K2-2;Q7Z5K2-3	AAQLAESKTDELIK	GlyGly (K)	4509	17061	2195100	3250900	7005700	1339800	3206900	3215400	0.274169	0.960133	0.00187173	0.613237	0.42016	0.274169	0.516698
DICER1	Q9UPY3-2;Q9UPY3;H0YJZ6;Q9UPY3-3	AAQLFLCSLGLKVLPVIK	GlyGly (K)	6160	23691	2042400	1248500	1556300	1320500	3712300	907320	0.341166	0.115918	0.858694	0.464042	0.190478	0.341166	0.32726
NCLN	K7EMW4;Q969V3-2;Q969V3;A0A0C4DGP7;K7ELZ9	AAQLVDKDSTFLSTLEHHLSR	GlyGly (K)	2117	5543	18072000	13074000	14261000	15209000	29021000	13537000	0.226939	0.0454929	0.514537	0.374658	0.080567	0.226939	0.227613
DUSP1	P28562	AAQVFFLKGGYEAFSASCPELCSK	GlyGly (K)	3045	9965	11726000	NaN	15564000	11274000	18568000	7701800	NaN	0.226059	0.584973	0.224353	0.266226	0.405516	0.24529
TUBGCP2	Q9BSJ2;Q9BSJ2-4;Q9BSJ2-3;F2Z2B9	AASAPYFEVLEKWIYR	GlyGly (K)	5361	20440	NaN	1246200	NaN	1435600	2611400	NaN	NaN	NaN	NaN	NaN	0.0998777	NaN	0.0998777
POLD1	M0R2B7;P28340;M0QZR8;M0QXE6;M0QXQ2	AASDYAGKQAHVELAER	GlyGly (K)	2188	5677	68078000	120650000	120220000	29834000	76189000	34610000	0.393943	0.851861	0.530705	0.318247	0.828386	0.530705	0.573316
[truncated: 19,177 more rows]

## Sheet: C - DIA quantification
Genes	UniProtIds	PEP.PeptidePosition	PTM_group	PTM_collapse_key	PTM_collapse_key_num	PTM_localization	6.25%_1	6.25%_2	6.25%_3	12.50%_1	12.50%_2	12.50%_3	25.00%_1	25.00%_2	25.00%_3	50.00%_1	50.00%_2	50.00%_3	100.00%_1	100.00%_2	100.00%_3
[truncated: 7 more rows]

[truncated: 1 more sheets: D - DDA quantification]
