# Supplementary material for: Data-independent acquisition method for ubiquitinome analysis reveals regulation of circadian biology
Source: Nat Commun. 2021 Jan 11;12:254. doi: 10.1038/s41467-020-20509-1 (PMC7801436; doi:10.1038/s41467-020-20509-1)
Supplement: Supplementary file 7 — Supplementary Data 4 [file 41467_2020_20509_MOESM7_ESM.xlsx]

## Sheet: Table description
Data Table	Description
A - DIA_all diGly	Table contains diGly sites identified by DIA in at least 50% of one condition (treated or Mock). All diGly sites are log2 transformed.
B - DIA_all diGly t-test	Student t-test (s0 = 0.1) of all diGly sites of A. Missing values were imputed based on a Gaussian normal distribution (Width = 0.3, Down shift = 1.8)
C - DIA_diGly 5%FDR	B filtered for a corrected FDR value < 5%.
D - DIA_diGly 1%FDR	B filtered for a corrected FDR value < 1%.
E - DDA_all diGly	Table contains diGly sites identified by DDA in at least 50% of one condition (treated or Mock). All diGly sites are log2 transformed.
F - DDA_all diGly t-test	Student t-test (s0 = 0.1) of all diGly sites of E. Missing values were imputed based on a Gaussian normal distribution (Width = 0.3, Down shift = 1.8)
G - DDA_diGly 5%FDR	F filtered for a corrected FDR value < 5%.
H - DDA_diGly 1%FDR	F filtered for a corrected FDR value < 1%.
I - Protein lists for enrichment	Lists of Proteins with significantly upregulated diGly sites (5% FDR). These lists were used for GOBP enrichment on panterdb.org.
J - DDA_UP_GOBP_5%	PANTHER Overrepresentation Test for upregulated Proteins in DDA (see I)
K - DIA_UP_GOBP_5%	PANTHER Overrepresentation Test for upregulated Proteins in DIA (see I)
L - GOBP_TOP10_DIA_DDA	Merged list of top 10 upregulated GOBP terms of J an K
M - Protein lists for enrichment	Lists of Proteins with significantly downregulated diGly sites (5% FDR). These lists were used for GOBP enrichment on panterdb.org.
N - DDA_DOWN_GOBP_5%	PANTHER Overrepresentation Test for downregulated Proteins in DDA (see M)
O - DIA_DOWN_GOBP_5%	PANTHER Overrepresentation Test for downregulated Proteins in DIA (see M)
P - GOBP_TOP10_DIA_DDA	Merged list of top 10 upregulated GOBP terms of N an O
Table Heading	Description
Genes / Gene names	Gene name as retrieved from the used FASTA file (for the corresponding diGly site)
UniProtIds / Proteins	UniProt accession IDs as retrieved from the used FASTA file (for the corresponding diGly site)
PeptidePosition	Sequence position of the peptide in all protein sequences of the parent protein group
Positions within proteins	For each protein identifier in the 'Proteins' column you find here
	the position of the site in the respective protein sequence. The
	index of the first amino acid in the sequence is 1.
PTM_group	peptide precursors that were collapsed, separated by “;”
PTM_collapse_key	used for site-level collapse; lists the gene/protein identifier _ PTM amino acid type & position _ multiplicity (equals PTM_0_num, but capped at 3 max)
	lists the gene/protein identifier _ PTM amino acid type & position _ multiplicity (equals PTM_0_num, but capped at 3 max)
Multiplicity	The number of labels used.
PTM_collapse_key_num	lists how many peptide precursors were collapsed into the key sequence
PTM_localization / Localization prob	maximum observed localization probability for each site
-LOG10(P-value)	student t-test p-value
Difference	Log2 fold change difference (Treated-Mock)
5% FDR	significantly changing diGly sites with a corrected FDR (Banjamini Hochberg) value <0.05%
1% FDR	significantly changing diGly sites with a corrected FDR (Banjamini Hochberg) value <0.01%
Intensity_	Spectronaut reported diGly peptide intensities were aggregated to site intensities with the peptide collapse tool in Perseus (A-D). Collapsed diGly site intensities and MaxQuant DDA intensities were log2 transformed.
Intensity_protein	Spectronaut reported protein intensities were log2 transformed and normalized by median subtraction.
Intensity_protein_median	Median values of Intensity _protein values for individual time points. Missing values were imputed based on a Gaussian normal distribution (Width = 0.3, Down shift = 1.8)
Intensity_diGly_prot_norm	Protein abundance normalized diGly site intensities. For normalization Intensity_protein_median values (Table B) were subtracted from Intensity _diGly values (Table A).

## Sheet: A - DIA_all diGly
Genes	UniProtIds	PEP.PeptidePosition	PTM_group	PTM_collapse_key	PTM_collapse_key_num	PTM_localization	Intensity_Treated_W1_A1	Intensity_Treated_W1_A2	Intensity_Treated_W2_A1	Intensity_Treated_W2_A2	Intensity_Treated_W3_A1	Intensity_Treated_W3_A2	Intensity_Mock_W1_A1	Intensity_Mock_W1_A2	Intensity_Mock_W2_A1	Intensity_Mock_W2_A2	Intensity_Mock_W3_A1	Intensity_Mock_W3_A2
AAAS	Q9NRG9	53	_DPLK[GlyGly (K)]TPGR_.2;_DPLK[GlyGly (K)]TPGR_.3	AAAS_K56_M1	2	1	13.5551	13.9592	13.5109	13.7209	13.3735	13.3398	14.2874	13.9917	14.1501	14.0403	13.8484	13.9431
AAGAB	Q6PD74	274	_DK[GlyGly (K)]AATLPHEQR_.3	AAGAB_K275_M1	1	1	10.9422	11.0987	11.0801	10.0355	10.3698	10.8759	12.0266	NaN	NaN	11.7195	11.6516	11.7074
AAGAB	Q6PD74	286	_VHAEK[GlyGly (K)]VAK_.2	AAGAB_K290_M1	1	1	NaN	NaN	NaN	10.1921	10.9598	NaN	NaN	11.1661	11.0932	NaN	NaN	10.9746
AAMP	C9JEH3;C9JG97;Q13685	224;204;223	_VLPDGK[GlyGly (K)]R_.2	AAMP_K229_M1	1	1	11.6049	12.2438	12.187	12.7701	12.9538	12.2596	12.5806	12.2586	12.6497	12.8404	11.8659	11.8675
AAMP	C9JEH3;C9JG97;Q13685	242;222;241	_IWDLK[GlyGly (K)]QGSPIHVLK_.3;_IWDLK[GlyGly (K)]QGSPIHVLK_.4	AAMP_K246_M1	2	1	13.0094	13.0002	12.1248	12.9844	12.1664	12.5389	12.4516	12.8118	12.9678	13.0791	13.3214	12.851
AAR2	A2A2Q9;Q9Y312	195	_LPEM[Oxidation (M)]K[GlyGly (K)]PR_.2;_LPEM[Oxidation (M)]K[GlyGly (K)]PR_.3	AAR2_K199_M1	2	1	12.7456	NaN	7.7135	NaN	13.0511	12.5399	NaN	12.344	12.994	13.1001	NaN	12.4413
AARS	P49588	665	_AVYTQDCPLAAAK[GlyGly (K)]AIQGLR_.3	AARS_K677_M1	1	1	NaN	NaN	12.0553	NaN	12.321	12.3415	NaN	13.1304	12.8446	12.8453	12.9991	12.8373
AARS	P49588	730	_NSSHAGAFVIVTEEAIAK[GlyGly (K)]GIR_.4	AARS_K747_M1	1	1	NaN	NaN	NaN	NaN	NaN	NaN	13.441	NaN	NaN	12.9399	13.0596	13.0751
AARS	P49588	752	_IVAVTGAEAQK[GlyGly (K)]ALR_.3	AARS_K762_M1	1	1	12.5173	12.1936	12.5902	NaN	11.9263	12.348	12.5963	12.4583	12.6854	12.631	12.5889	12.5921
AARS	P49588	817	_ETLK[GlyGly (K)]SLK_.2	AARS_K820_M1	1	1	12.5318	12.0443	11.5584	12.2409	12.1762	12.0581	11.8685	11.7897	NaN	12.0858	11.4357	11.5007
AARS	P49588	870	_ALNEALK[GlyGly (K)]LFK_.3	AARS_K876_M1	1	1	NaN	NaN	10.3917	NaN	10.7296	10.9417	NaN	NaN	NaN	NaN	NaN	NaN
AATF	Q9NY61	247	_ALLTTNQLPQPDVFPLFK[GlyGly (K)]DK_.3	AATF_K264_M1	1	1	NaN	NaN	NaN	NaN	NaN	NaN	12.5429	12.3459	12.2107	12.0557	12.3264	12.4824
AATF	Q9NY61	265	_DK[GlyGly (K)]GGPEFSSALK_.3	AATF_K266_M1	1	1	12.308	12.3973	12.4581	12.0378	11.7687	12.1709	12.5367	12.465	12.2176	12.2902	NaN	12.5499
AATF	Q9NY61	376	_LASGK[GlyGly (K)]LGK_.2	AATF_K380_M1	1	1	NaN	12.2166	11.6599	12.0617	12.1602	12.0853	11.7185	11.7683	11.9079	10.9718	11.7114	11.6807
AATF	Q9NY61	381	_LGK[GlyGly (K)]GFGAFER_.3	AATF_K383_M1	1	1	NaN	11.3855	11.6498	11.4248	11.0156	NaN	12.1871	12.1178	12.1146	12.133	12.044	NaN
AATF	Q9NY61	59	_LASASLLDTDK[GlyGly (K)]R_.3	AATF_K69_M1	1	1	NaN	12.6098	12.4479	12.1708	12.3057	12.1055	12.3087	12.3485	12.2054	12.1339	12.2982	12.2875
ABCB1	P08183;P08183-2	263;199	_TVIAFGGQK[GlyGly (K)]K_.2;_TVIAFGGQK[GlyGly (K)]K_.3	ABCB1_K271_M1	2	1	NaN	11.148	11.6691	11.7839	NaN	NaN	11.8721	NaN	11.9399	12.3047	12.1949	11.9382
ABCB1	P08183;P08183-2	277;213	_YNK[GlyGly (K)]NLEEAK_.2;_YNK[GlyGly (K)]NLEEAK_.3	ABCB1_K279_M1	2	1	NaN	11.3912	12.2705	NaN	11.5396	11.3397	11.8462	11.9995	11.4185	11.7032	12.5568	11.8345
ABCC1	I3L4X2;P33527;P33527-2;P33527-3;P33527-4;P33527-5;P33527-6;P33527-7;P33527-8;P33527-9	174;275	_VVYSSK[GlyGly (K)]DPAQPK_.3	ABCC1_K179_M1	1	1	NaN	11.356	11.5146	11.1313	11.395	11.4735	11.1608	NaN	11.356	11.3415	NaN	11.2075
ABCC1	I3L4X2;P33527;P33527-2;P33527-3;P33527-4;P33527-5;P33527-6;P33527-7;P33527-8;P33527-9	190;291	_VDANEEVEALIVK[GlyGly (K)]SPQK_.3	ABCC1_K202_M1	1	1	NaN	NaN	NaN	10.5918	NaN	10.7384	NaN	NaN	11.128	11.3552	11.3483	11.1943
ABCC3	O15438;O15438-2;O15438-4;O15438-5	503;554	_LYAWEPSFLK[GlyGly (K)]QVEGIR_.3	ABCC3_K512_M1	1	1	13.6121	13.6794	13.4372	13.4969	13.1315	NaN	NaN	NaN	13.5828	13.6619	13.3934	NaN
ABCD1	P33897	457	_VEGPLK[GlyGly (K)]IR_.3	ABCD1_K462_M1	1	1	NaN	10.8471	11.294	11.0993	10.5644	10.366	10.824	10.8797	10.0078	10.1554	NaN	9.4016
ABCD3	P28288	254	_M[Oxidation (M)]TITEQK[GlyGly (K)]YEGEYR_.3	ABCD3_K260_M1	1	1	NaN	10.8016	10.4432	10.7744	10.8776	10.7967	11.1499	12.2082	11.0775	12.3129	11.5039	11.2536
ABCE1	P61221	117	_STALK[GlyGly (K)]ILAGK_.2	ABCE1_K121_M1	1	1	NaN	NaN	10.9983	NaN	10.8594	11.0687	11.5926	11.7973	11.6549	11.4498	NaN	11.2979
ABCE1	P61221	122	_ILAGK[GlyGly (K)]QK_.2	ABCE1_K126_M1	1	1	NaN	12.1681	NaN	11.9035	11.356	NaN	NaN	NaN	NaN	12.4329	NaN	11.6622
ABCE1	P61221	8	_IAIVNHDK[GlyGly (K)]CK_.3	ABCE1_K15_M1	1	1	NaN	10.4702	10.0747	10.4042	10.6995	11.0376	NaN	NaN	NaN	10.228	NaN	NaN
ABCE1	P61221	166	_AIIK[GlyGly (K)]PQYVDQIPK_.3	ABCE1_K169_M1	1	1	NaN	NaN	11.6657	11.4609	11.7869	11.2927	NaN	12.0192	11.5521	NaN	11.5164	11.8064
ABCE1	P61221	170	_PQYVDQIPK[GlyGly (K)]AAK_.3	ABCE1_K178_M1	1	1	14.203	14.0176	13.9289	14.0621	13.9106	13.8049	13.5637	13.5505	13.7098	13.9001	13.751	13.657
ABCE1	P61221	179	_AAK[GlyGly (K)]GTVGSILDR_.3	ABCE1_K181_M1	1	1	NaN	11.2671	11.4553	NaN	11.5532	11.6313	11.9418	NaN	12.336	12.1853	12.0813	12.0153
ABCE1	P61221	235	_ADIFM[Oxidation (M)]FDEPSSYLDVK[GlyGly (K)]QR_.3	ABCE1_K250_M1	1	1	NaN	12.6965	12.6994	12.7005	12.6613	NaN	NaN	12.7047	12.4749	NaN	NaN	NaN
ABCE1	P61221	333	_VAETANEEEVK[GlyGly (K)]K_.3	ABCE1_K343_M1	1	1	NaN	13.6431	NaN	12.6202	NaN	NaN	12.2597	13.3285	12.7272	13.1629	12.1718	11.3655
ABCE1	P61221	34	_M[Oxidation (M)]GK[GlyGly (K)]LCIEVTPQSK_.3	ABCE1_K36_M1	1	1	NaN	11.334	NaN	11.2024	11.6089	11.2853	12.0819	12.3044	12.1545	12.53	NaN	12.1222
ABCE1	P61221	426	_QLLHEK[GlyGly (K)]IR_.3	ABCE1_K431_M1	1	1	NaN	10.1411	10.7571	10.7278	9.80292	9.99081	9.70581	9.13039	9.14	9.56394	9.78381	8.99147
ABCE1	P61221	580	_LNSIK[GlyGly (K)]DVEQK_.3	ABCE1_K584_M1	1	1	NaN	10.7581	10.9087	11.3122	NaN	NaN	NaN	10.9607	11.4845	NaN	10.8019	NaN
ABCF2	Q9UG63;Q9UG63-2	170	_AM[Oxidation (M)]LEK[GlyGly (K)]EAER_.3	ABCF2_K174_M1	1	1	NaN	NaN	NaN	NaN	NaN	NaN	10.1666	NaN	11.0499	NaN	NaN	10.1616
ABCF2	Q9UG63;Q9UG63-2	196	_LEELDADK[GlyGly (K)]AEM[Oxidation (M)]R_.3	ABCF2_K203_M1	1	1	NaN	11.2142	11.118	11.3207	NaN	10.5796	11.2586	NaN	11.4416	11.3908	NaN	NaN
ABCF2	Q9UG63;Q9UG63-2	609	_LVDEEPQLTK[GlyGly (K)]R_.3	ABCF2_K618_M1	1	1	NaN	12.3818	NaN	NaN	NaN	NaN	12.6396	NaN	NaN	12.6301	NaN	12.5903
ABCF3	Q9NUQ8;Q9NUQ8-2	96;90	_ITENYDCGTK[GlyGly (K)]LPGLLK_.3	ABCF3_K105_M1	1	1	NaN	11.8181	NaN	10.7864	10.6463	NaN	NaN	NaN	NaN	10.7857	NaN	10.7516
ABHD17A	Q96GS6;Q96GS6-2;Q96GS6-3	220;271	_VAFPDTK[GlyGly (K)]K_.2;_VAFPDTK[GlyGly (K)]K_.3	ABHD17A_K226_M1	2	1	16.9094	16.7876	16.6936	16.7517	16.7277	16.6531	16.4034	16.4399	16.5	16.502	16.4537	16.3642
ABHD17A	Q96GS6;Q96GS6-2;Q96GS6-3	82	_ELDTIEVFPTK[GlyGly (K)]SAR_.3	ABHD17A_K92_M1	1	1	13.4126	12.8418	13.456	NaN	12.618	12.4148	13.5562	NaN	NaN	13.1954	14.001	NaN
ABHD17B	Q5VST6;Q5VST6-2	207	_K[GlyGly (K)]TYCFDAFPNIDK_.3	ABHD17B_K207_M1	1	1	13.9497	13.7242	13.456	13.4891	13.3843	13.8387	13.7408	13.6184	13.2615	12.9236	13.0475	12.9502
ABHD2	P08910	273	_QALFGDHVK[GlyGly (K)]K_.3	ABHD2_K281_M1	1	1	NaN	10.9464	10.6087	10.9678	10.8479	10.9211	11.2762	10.6837	11.37	10.7964	10.8382	10.8109
ABHD2	P08910	282	_K[GlyGly (K)]PQSLEDTDLSR_.3	ABHD2_K282_M1	1	1	NaN	10.6713	10.9503	11.1075	10.5582	9.97632	11.3603	11.0919	11.2799	11.1022	11.5393	11.5241
ABHD2	P08910	54	_FLLK[GlyGly (K)]SCPLLTK_.2;_FLLK[GlyGly (K)]SCPLLTK_.3	ABHD2_K57_M1	2	1	16.9994	16.8632	16.7898	16.7071	16.3802	16.33	16.3384	16.0708	16.2361	16.2907	16.3032	16.2006
ABHD4	Q8TB40	280	_DVPITM[Oxidation (M)]IYGSDTWIDTSTGK[GlyGly (K)]K_.3	ABHD4_K299_M1	1	1	12.2274	12.1515	NaN	11.5802	NaN	NaN	11.5121	NaN	NaN	NaN	NaN	NaN
ACACA	Q13085;Q13085-2;Q13085-3;Q13085-4	278;220;200;315	_ILNVPQELYEK[GlyGly (K)]GYVK_.3	ACACA_K288_M1	1	1	NaN	NaN	12.6133	NaN	NaN	NaN	13.0221	12.8164	NaN	12.8869	12.859	12.9669
ACAD11	Q709F0;Q709F0-2;Q709F0-3	679;575;559	_IAIEK[GlyGly (K)]IR_.2	ACAD11_K683_M1	1	1	13.5827	13.2834	13.1962	13.2526	13.3048	13.2133	13.2979	12.9898	13.191	12.9699	13.0793	13.2078
ACADVL	P49748;P49748-3	265;288	_TPVTDPATGAVK[GlyGly (K)]EK_.3	ACADVL_K276_M1	1	1	NaN	NaN	10.931	10.7464	NaN	10.9172	NaN	10.2017	10.4658	10.5556	NaN	10.8974
ACADVL	P49748;P49748-3	481;504	_GK[GlyGly (K)]ELSGLGSALK_.3	ACADVL_K482_M1	1	1	NaN	11.6248	11.7458	11.4685	11.0565	11.4832	11.5111	11.4	11.3445	11.4293	11.4493	11.6178
ACAP2	A0A087X1H5;Q15057	226;227	_LVVDAAK[GlyGly (K)]EK_.3	ACAP2_K232_M1	1	1	NaN	NaN	9.03329	NaN	9.8322	10.4672	9.13686	10.1713	NaN	10.787	NaN	9.87775
ACBD3	Q9H3P7	385	_EK[GlyGly (K)]IQQDADSVITVGR_.3	ACBD3_K386_M1	1	1	NaN	NaN	NaN	NaN	NaN	NaN	9.61097	9.98265	NaN	9.35737	10.0671	NaN
ACKR3	P25106	324	_YELM[Oxidation (M)]K[GlyGly (K)]AFIFK_.3	ACKR3_K328_M1	1	1	NaN	NaN	NaN	NaN	NaN	NaN	NaN	NaN	NaN	10.4378	10.3388	10.4363
ACKR3	P25106	334	_YSAK[GlyGly (K)]TGLTK_.2	ACKR3_K337_M1	1	1	NaN	12.2126	12.1109	12.0848	11.4331	12.3242	12.9884	12.5491	12.5639	NaN	12.4637	12.665
ACLY	P53396;P53396-2	149	_AQK[GlyGly (K)]LLVGVDEK_.3	ACLY_K151_M1	1	1	NaN	10.9152	10.0632	10.437	9.44266	10.3125	NaN	NaN	NaN	9.74566	NaN	10.2775
ACLY	P53396;P53396-2	461	_ADEVAPAK[GlyGly (K)]K_.2;_ADEVAPAK[GlyGly (K)]K_.3	ACLY_K468_M1	2	1	14.0523	13.2468	14.0422	13.7624	11.7613	13.2236	12.7937	14.5181	13.623	12.9996	12.9075	12.8562
ACLY	P53396;P53396-2	541;531	_FYWGHK[GlyGly (K)]EILIPVFK_.3	ACLY_K546_M1	1	1	12.6232	NaN	NaN	12.351	NaN	12.231	NaN	NaN	NaN	NaN	9.15193	NaN
ACLY	P53396;P53396-2	617;607	_GVTIIGPATVGGIK[GlyGly (K)]PGCFK_.3	ACLY_K630_M1	1	1	15.8544	15.6294	15.5876	15.4397	15.2808	NaN	15.4812	15.7162	15.7802	15.8089	15.61	15.4032
ACLY	P53396;P53396-2	67	_GK[GlyGly (K)]LGLVGVNLTLDGVK_.3	ACLY_K68_M1	1	1	NaN	12.7096	NaN	12.4746	NaN	NaN	13.2409	NaN	13.0173	12.9265	13.0427	13.0183
ACLY	P53396;P53396-2	916;906	_AGK[GlyGly (K)]DLVSSLTSGLLTIGDR_.3	ACLY_K918_M1	1	1	13.9043	14.2154	13.6341	13.7423	12.9285	12.9574	13.2244	12.7379	13.2595	13.8692	14.1119	13.9269
ACLY	P53396;P53396-2	89	_LGQEATVGK[GlyGly (K)]ATGFLK_.3	ACLY_K97_M1	1	1	NaN	NaN	12.3468	12.4589	12.305	12.3834	NaN	12.206	NaN	12.1162	NaN	12.0413
ACLY	P53396;P53396-2	987;977	_VQILK[GlyGly (K)]DYVR_.2;_VQILK[GlyGly (K)]DYVR_.3	ACLY_K991_M1	2	1	12.8399	12.801	13.2877	13.2037	12.9625	13.0417	13.1002	13.2783	13.3813	13.3661	13.2225	13.1189
ACO2	A2A274;Q99798	226	_CPK[GlyGly (K)]VIGVK_.3	ACO2_K228_M1	1	1	11.0931	11.9198	11.9895	12.1616	11.776	11.6675	11.7137	11.8996	12.0673	11.5787	11.7429	11.34
ACO2	A2A274;Q99798	756;731	_DFTPGK[GlyGly (K)]PLK_.2;_DFTPGK[GlyGly (K)]PLK_.3	ACO2_K761_M1	2	1	NaN	13.2965	12.9122	13.0182	12.8423	12.9515	12.6082	12.7215	12.5366	12.7189	12.6571	12.4149
ACOT2	A0A087X0W7	409	_HLGGHEGTIPSK[GlyGly (K)]V_.3	ACOT2_K420_M1	1	1	NaN	NaN	NaN	8.73991	NaN	NaN	NaN	NaN	NaN	8.20157	7.42179	7.25283
ACOX1	Q15067-2;Q15067-3	256;218	_YAQVK[GlyGly (K)]PDGTYVK_.3	ACOX1_K260_M1	1	1	NaN	NaN	9.78079	9.68259	9.54393	NaN	NaN	NaN	NaN	NaN	NaN	NaN
ACP1	P24666;P24666-2;P24666-3	112;78	_AK[GlyGly (K)]IELLGSYDPQK_.2;_AK[GlyGly (K)]IELLGSYDPQK_.3	ACP1_K113_M1	2	1	15.3339	15.4376	15.1517	13.8804	14.7891	14.8107	15.1294	15.2682	14.9966	14.8409	15.1571	15.158
ACP1	P24666;P24666-2;P24666-3	152;118	_AFLEK[GlyGly (K)]AH_.2	ACP1_K156_M1	1	1	NaN	NaN	NaN	NaN	12.8808	12.6227	NaN	12.5202	NaN	12.5606	NaN	12.4879
ACSL1	B7Z3Z9;E7EPM6;P33121;P33121-2;P33121-3	516;653;687;677	_SQIDDLYSTIK[GlyGly (K)]V_.2	ACSL1_K526_M1	1	1	NaN	NaN	13.5951	13.3843	10.7775	NaN	NaN	NaN	NaN	NaN	NaN	NaN
ACSL3	O95573	221	_LK[GlyGly (K)]DIVSLVPR_.3	ACSL3_K222_M1	1	1	NaN	11.2734	11.149	NaN	NaN	NaN	10.862	NaN	11.1275	10.5254	11.1165	11.3564
ACSL3	O95573	497	_VGAPLVCCEIK[GlyGly (K)]LK_.3	ACSL3_K507_M1	1	1	12.7014	12.819	12.6351	12.9345	12.7192	12.6493	12.1634	12.9525	12.8041	12.665	12.6243	12.9019
ACSL3	O95573	546	_TK[GlyGly (K)]ADFFEDENGQR_.3	ACSL3_K547_M1	1	1	NaN	NaN	NaN	NaN	NaN	NaN	10.8108	11.1305	10.4315	NaN	NaN	NaN
ACSL3	O95573	59	_PVNSK[GlyGly (K)]PDSAYR_.3	ACSL3_K63_M1	1	1	NaN	10.9154	11.5337	10.7704	10.9001	10.9365	10.9384	10.9342	10.2404	10.7904	NaN	11.5131
ACSL3	O95573	674	_FEIPVK[GlyGly (K)]IR_.3	ACSL3_K679_M1	1	1	NaN	13.2143	12.848	NaN	12.9326	12.5232	NaN	NaN	13.032	NaN	13.0191	12.5981
ACSL4	O60488;O60488-2	358;317	_GSK[GlyGly (K)]GDCTVLK_.3	ACSL4_K360_M1	1	1	NaN	10.515	NaN	10.3	NaN	NaN	10.6175	NaN	NaN	10.6371	NaN	10.3656
ACSL4	O60488;O60488-2	398;357	_TLFK[GlyGly (K)]IGYDYK_.2;_TLFK[GlyGly (K)]IGYDYK_.3	ACSL4_K401_M1	2	1	14.4452	14.5844	14.5497	13.9894	14.3842	14.7268	14.6321	14.6388	14.6881	14.6021	14.6971	14.6132
ACSL4	O60488;O60488-2	488;447	_VGAPLICCEIK[GlyGly (K)]LK_.3	ACSL4_K498_M1	1	1	14.7057	14.4929	14.0057	14.3534	14.1143	14.0284	14.2703	14.4806	14.3311	14.1592	14.0587	14.1353
ACSL4	O60488;O60488-2	655;614	_EAANAM[Oxidation (M)]K[GlyGly (K)]LER_.3	ACSL4_K661_M1	1	1	NaN	11.2183	11.4408	11.8205	9.82591	11.5226	12.4705	12.8208	12.4321	12.585	11.9581	12.4586
ACSL4	O60488;O60488-2	665;624	_FEIPIK[GlyGly (K)]VR_.3	ACSL4_K670_M1	1	1	NaN	12.7942	12.3726	11.3388	NaN	12.0695	12.1736	NaN	12.8221	NaN	NaN	NaN
ACTB;ACTG1	P60709;P63261	96	_VAPEEHPVLLTEAPLNPK[GlyGly (K)]ANR_.3;_VAPEEHPVLLTEAPLNPK[GlyGly (K)]ANR_.4	ACTB_K113_M1	2	1	17.6411	17.7043	17.7732	17.6428	17.2643	17.1527	18.5914	18.5912	18.507	18.4648	18.5351	18.4826
ACTB;ACTG1	P60709;P63261	184	_DLTDYLMK[GlyGly (K)]ILTER_.2;_DLTDYLMK[GlyGly (K)]ILTER_.3;_DLTDYLM[Oxidation (M)]K[GlyGly (K)]ILTER_.2;_DLTDYLM[Oxidation (M)]K[GlyGly (K)]ILTER_.3	ACTB_K191_M1	4	1	19.1577	19.3146	19.1266	19.1138	18.7854	18.9017	19.3257	18.6619	19.0937	19.0755	19.2733	19.2422
ACTB;ACTG1	P60709;P63261	214	_EK[GlyGly (K)]LCYVALDFEQEM[Oxidation (M)]ATAASSSSLEK_.3	ACTB_K215_M1	1	1	16.5389	16.8272	16.5002	16.5038	15.4202	15.2529	17.1731	16.4247	16.6865	16.8319	16.8071	16.9674
ACTB;ACTG1	P60709;P63261	216	_LCYVALDFEQEMATAASSSSLEK[GlyGly (K)]SYELPDGQVITIGNER_.4;_LCYVALDFEQEM[Oxidation (M)]ATAASSSSLEK[GlyGly (K)]SYELPDGQVITIGNER_.4	ACTB_K238_M1	2	1	NaN	14.0444	NaN	NaN	NaN	13.7695	15.1605	15.0932	15.1115	15.114	14.9248	15.026
ACTB;ACTG1	P60709;P63261	257	_CPEALFQPSFLGM[Oxidation (M)]ESCGIHETTFNSIMK[GlyGly (K)]CDVDIR_.4;_CPEALFQPSFLGM[Oxidation (M)]ESCGIHETTFNSIM[Oxidation (M)]K[GlyGly (K)]CDVDIR_.4	ACTB_K284_M1	2	1	16.0425	15.1026	14.8898	14.8628	14.4781	14.5745	15.1356	15.2891	14.9141	14.9482	15.0046	14.9828
ACTB;ACTG1	P60709;P63261	291	_K[GlyGly (K)]DLYANTVLSGGTTM[Oxidation (M)]YPGIADR_.3	ACTB_K291_M1	1	1	17.5115	17.5965	17.3989	17.377	17.1611	17.1048	17.8397	17.8689	17.3736	17.4086	17.6409	17.6177
ACTB;ACTG1	P60709;P63261	313	_M[Oxidation (M)]QK[GlyGly (K)]EITALAPSTM[Oxidation (M)]K_.2;_M[Oxidation (M)]QK[GlyGly (K)]EITALAPSTM[Oxidation (M)]K_.3	ACTB_K315_M1	2	1	17.5197	17.436	17.3103	17.3406	17.7863	17.7279	17.9692	18.0121	17.9912	17.9357	17.9174	17.9359
ACTB;ACTG1	P60709;P63261	316	_EITALAPSTM[Oxidation (M)]K[GlyGly (K)]IK_.2;_EITALAPSTM[Oxidation (M)]K[GlyGly (K)]IK_.3	ACTB_K326_M1	2	1	20.5564	20.2004	20.4453	20.4981	20.3829	20.3847	20.5204	20.5154	20.4558	20.6041	20.6225	20.5954
ACTB;ACTG1	P60709;P63261	327	_IK[GlyGly (K)]IIAPPER_.2;_IK[GlyGly (K)]IIAPPER_.3	ACTB_K328_M1	2	1	19.167	19.0417	19.0677	18.9492	18.7681	18.7071	19.1388	19.1575	19.2643	19.1569	19.2042	19.1255
ACTB;ACTG1	P60709;P63261	40	_HQGVM[Oxidation (M)]VGM[Oxidation (M)]GQK[GlyGly (K)]DSYVGDEAQSK_.3;_HQGVM[Oxidation (M)]VGM[Oxidation (M)]GQK[GlyGly (K)]DSYVGDEAQSK_.4	ACTB_K50_M1	2	1	NaN	11.9777	11.6429	12.4127	12.2155	12.5736	15.0475	15.1779	14.952	15.3426	15.0376	14.9841
ACTB;ACTG1	P60709;P63261	51	_DSYVGDEAQSK[GlyGly (K)]R_.2;_DSYVGDEAQSK[GlyGly (K)]R_.3	ACTB_K61_M1	2	1	16.3862	16.3682	16.2897	16.3117	16.251	16.2291	17.6981	17.5762	17.3406	17.5382	17.5366	17.4114
ACTC1	P68032	65	_GILTLK[GlyGly (K)]YPIEHGIITNWDDM[Oxidation (M)]EK_.3;_GILTLK[GlyGly (K)]YPIEHGIITNWDDM[Oxidation (M)]EK_.4	ACTC1_K70_M1	2	1	16.6214	16.4196	16.4806	16.4157	15.9489	15.8385	16.0871	16.1889	16.1756	16.0295	16.1051	16.0157
ACTC1	P68032	71	_YPIEHGIITNWDDMEK[GlyGly (K)]IWHHTFYNELR_.5;_YPIEHGIITNWDDM[Oxidation (M)]EK[GlyGly (K)]IWHHTFYNELR_.5;_YPIEHGIITNWDDM[Oxidation (M)]EK[GlyGly (K)]IWHHTFYNELR_.6	ACTC1_K86_M1	3	1	17.4793	17.6978	17.7277	17.8317	17.246	17.1957	17.7631	17.6379	17.7871	17.6872	17.6059	17.4901
ACTL6A	O96019;O96019-2	241;199	_EK[GlyGly (K)]LPQVTR_.2	ACTL6A_K242_M1	1	1	NaN	NaN	NaN	NaN	NaN	NaN	10.9576	10.5958	NaN	10.8241	NaN	10.6703
ACTL6A	O96019;O96019-2	48;6	_DDGSTLM[Oxidation (M)]EIDGDK[GlyGly (K)]GK_.3	ACTL6A_K60_M1	1	1	NaN	10.3696	10.4787	NaN	NaN	10.2345	10.7852	NaN	10.7308	10.7242	NaN	11.0807
ACTN1	P12814	96	_ALDFIASK[GlyGly (K)]GVK_.2;_ALDFIASK[GlyGly (K)]GVK_.3	ACTN1_K103_M1	2	1	14.7528	13.9928	NaN	15.2327	NaN	NaN	NaN	14.5867	15.1029	15.0379	14.4191	13.8873
ACTN1	P12814	199	_DDPLTNLNTAFDVAEK[GlyGly (K)]YLDIPK_.3	ACTN1_K214_M1	1	1	12.5599	12.7703	12.3766	12.6335	12.1815	12.67	12.7316	13.4744	12.8465	13.1263	13.0706	13.3434
ACTN1	P12814	328	_VQEK[GlyGly (K)]CQLEINFNTLQTK_.3	ACTN1_K331_M1	1	1	14.9271	15.1559	14.8319	14.6594	14.3081	14.327	15.5048	15.2208	15.3006	15.3145	15.4645	15.2704
ACTN1	P12814	392	_LDHLAEK[GlyGly (K)]FR_.2;_LDHLAEK[GlyGly (K)]FR_.3	ACTN1_K398_M1	2	1	13.6819	14.0044	13.9272	14.0556	13.9589	13.8898	13.6937	13.7433	13.6968	13.7396	13.6606	13.7816
ACTN1	P12814	401	_QK[GlyGly (K)]ASIHEAWTDGK_.3	ACTN1_K402_M1	1	1	NaN	NaN	11.1174	10.3283	10.0687	NaN	11.6571	11.3332	11.3229	11.235	11.2001	11.2014
ACTN1	P12814	739	_DAK[GlyGly (K)]GISQEQM[Oxidation (M)]NEFR_.3	ACTN1_K741_M1	1	1	NaN	NaN	NaN	NaN	9.05244	NaN	10.5704	9.3793	9.77462	10.0291	NaN	10.0072
ACTR10	Q9NZ32	214	_TCFVSDLK[GlyGly (K)]R_.2;_TCFVSDLK[GlyGly (K)]R_.3	ACTR10_K221_M1	2	1	14.6529	14.9533	14.6315	14.7751	14.667	14.5775	15.0532	14.7919	14.7908	14.9411	15.0056	14.9706
ACTR2	P61160	107	_ILLTEPPM[Oxidation (M)]NPTK[GlyGly (K)]NR_.2;_ILLTEPPM[Oxidation (M)]NPTK[GlyGly (K)]NR_.3	ACTR2_K118_M1	2	1	16.3462	15.8065	16.3201	16.3366	16.4433	16.448	17.0298	17.0881	17.1369	17.0702	17.1718	17.0604
ACTR2	P61160	251	_IIK[GlyGly (K)]VGGER_.2;_IIK[GlyGly (K)]VGGER_.3	ACTR2_K253_M1	2	1	14.9082	14.7034	14.7026	14.7667	14.8392	14.8241	14.3488	14.2898	14.587	14.5464	14.4414	14.4844
ACTR2	P61160	320	_ELK[GlyGly (K)]QLYLER_.2;_ELK[GlyGly (K)]QLYLER_.3	ACTR2_K322_M1	2	1	14.0973	14.3386	14.2698	14.2926	14.0164	13.9598	14.0096	14.0042	13.868	13.9181	14.0475	13.9411
ACTR2	P61160	329	_VLK[GlyGly (K)]GDVEK_.2;_VLK[GlyGly (K)]GDVEK_.3	ACTR2_K331_M1	2	1	16.322	16.7924	16.9842	16.7835	16.8834	16.9092	16.7555	16.7428	16.9176	16.8649	16.7963	16.9166
ACTR2	P61160	332	_GDVEK[GlyGly (K)]LSK_.2	ACTR2_K336_M1	1	1	NaN	15.1005	14.5501	15.3081	14.7957	14.7173	14.4433	14.68	14.0974	14.6093	14.6961	NaN
ACTR2	P61160	385	_VLEK[GlyGly (K)]LGVTVR_.2;_VLEK[GlyGly (K)]LGVTVR_.3	ACTR2_K388_M1	2	1	16.1761	15.2017	15.9549	15.9689	15.6619	15.5869	16.1078	16.1126	16.1285	16.1713	16.1506	16.1861
ACTR2	P61160	43	_STTK[GlyGly (K)]VGNIEIK_.2;_STTK[GlyGly (K)]VGNIEIK_.3	ACTR2_K46_M1	2	1	17.0349	16.9834	16.8608	16.8721	16.7937	16.7746	17.1675	17.1417	17.1926	17.1193	17.2164	17.157
ACTR2	P61160	7	_K[GlyGly (K)]VVVCDNGTGFVK_.3	ACTR2_K7_M1	1	1	NaN	12.789	12.7254	12.8528	12.0709	12.4035	12.1199	12.6003	12.4058	12.3977	12.2219	12.4927
ACTR3	P61158	5	_LPACVVDCGTGYTK[GlyGly (K)]LGYAGNTEPQFIIPSCIAIK_.3	ACTR3_K18_M1	1	1	NaN	12.6513	12.3464	12.6556	NaN	NaN	NaN	12.2997	12.1638	12.4974	12.3303	12.2453
ACTR3	P61158	162	_TLTGTVIDSGDGVTHVIPVAEGYVIGSCIK[GlyGly (K)]HIPIAGR_.5	ACTR3_K191_M1	1	1	NaN	NaN	NaN	NaN	11.9734	11.9265	13.2099	12.9619	13.166	13.2451	12.9849	12.6501
ACTR3	P61158	212	_EVGIPPEQSLETAK[GlyGly (K)]AVK_.3	ACTR3_K225_M1	1	1	NaN	NaN	NaN	12.3686	13.9399	14.0708	15.0626	15.1669	NaN	14.8642	NaN	NaN
ACTR3	P61158	231	_YSYVCPDLVK[GlyGly (K)]EFNK_.3	ACTR3_K240_M1	1	1	15.0893	15.1726	14.2184	14.0267	NaN	14.7161	14.918	15.0069	14.4828	14.4953	14.547	14.8119
ACTR3	P61158	241	_EFNK[GlyGly (K)]YDTDGSK_.2;_EFNK[GlyGly (K)]YDTDGSK_.3	ACTR3_K244_M1	2	1	12.4834	NaN	NaN	13.4475	NaN	NaN	NaN	15.3873	12.6838	12.9262	12.501	12.4933
ACTR3	P61158	245	_YDTDGSK[GlyGly (K)]WIK_.2;_YDTDGSK[GlyGly (K)]WIK_.3	ACTR3_K251_M1	2	1	15.6056	15.4907	15.4298	15.2318	14.8444	14.7401	15.0764	15.0397	15.0476	14.9119	15.0707	14.8738
ACTR3	P61158	347	_LK[GlyGly (K)]LSEELSGGR_.2;_LK[GlyGly (K)]LSEELSGGR_.3	ACTR3_K348_M1	2	1	16.431	16.3435	16.2497	16.2122	15.9868	16.0611	16.6884	16.6874	16.6926	16.6615	16.681	16.6056
ACTR3	P61158	39	_ESAK[GlyGly (K)]VGDQAQR_.2;_ESAK[GlyGly (K)]VGDQAQR_.3	ACTR3_K42_M1	2	1	11.6687	NaN	11.9056	12.0098	11.7557	NaN	NaN	13.0017	NaN	15.9198	12.9079	13.345
ACTR3	P61158	51	_VM[Oxidation (M)]K[GlyGly (K)]GVDDLDFFIGDEAIEK_.3	ACTR3_K53_M1	1	1	13.9235	13.403	13.9325	13.6631	13.2072	13.7308	14.2415	14.494	13.9199	14.0103	14.6404	14.5042
ACTR3	P61158	54	_GVDDLDFFIGDEAIEK[GlyGly (K)]PTYATK_.3	ACTR3_K69_M1	1	1	NaN	13.1722	NaN	12.9759	12.6476	NaN	13.6291	14.0803	13.66	13.8474	13.506	13.7407
ACTR3	P61158	92	_FM[Oxidation (M)]EQVIFK[GlyGly (K)]YLR_.3	ACTR3_K99_M1	1	1	14.4656	14.4481	14.2275	14.2517	14.0315	14.044	14.8935	14.9325	14.5813	14.6445	14.7715	14.7987
ACTR5	Q9H9F9	284	_LLGSTLTSEEK[GlyGly (K)]QER_.3	ACTR5_K294_M1	1	1	NaN	NaN	NaN	7.39561	NaN	NaN	9.70919	NaN	NaN	NaN	9.8673	9.39662
ACTR8	H0Y849;Q9H981;Q9H981-2	198;444;333	_SASK[GlyGly (K)]PIGFEGDLR_.3	ACTR8_K201_M1	1	1	NaN	11.53	11.203	NaN	11.3473	11.5086	NaN	NaN	NaN	NaN	NaN	11.5622
ACVR1	Q04771	494	_TLTK[GlyGly (K)]IDNSLDK_.3	ACVR1_K497_M1	1	1	NaN	NaN	11.1611	11.4229	11.1146	10.8019	11.4961	NaN	10.9578	11.3275	NaN	NaN
ACVR1	Q04771	498	_IDNSLDK[GlyGly (K)]LK_.2;_IDNSLDK[GlyGly (K)]LK_.3	ACVR1_K504_M1	2	1	NaN	11.294	11.6234	11.7187	10.8527	10.9012	11.5109	11.2308	11.6808	11.239	11.6455	11.4876
ADAM10	O14672	710	_LPPPK[GlyGly (K)]PLPGTLK_.3	ADAM10_K714_M1	1	1	NaN	NaN	NaN	12.4937	11.6503	NaN	11.7604	12.0406	NaN	12.4092	NaN	12.252
ADAM10	O14672	715	_PLPGTLK[GlyGly (K)]R_.3	ADAM10_K721_M1	1	1	NaN	11.452	11.8691	11.6524	NaN	11.7426	12.5145	12.7823	12.7821	12.7991	12.533	12.5279
ADAM12	O43184	744	_TTIEK[GlyGly (K)]LR_.2	ADAM12_K748_M1	1	1	NaN	11.6201	11.3539	11.0821	11.2768	NaN	NaN	NaN	11.3328	11.6615	NaN	11.1876
ADAM19	Q9H013-2	730	_LGQLK[GlyGly (K)]PSALPSK_.3	ADAM19_K734_M1	1	1	NaN	11.972	11.7711	11.9734	11.6237	11.6997	12.1406	12.2184	12.3049	12.3174	12.3475	12.1502
ADAR	P55265;P55265-4;P55265-5	1109;1152;814	_VSIYDSK[GlyGly (K)]R_.2	ADAR_K1115_M1	1	1	NaN	10.9469	10.5337	10.3369	NaN	NaN	10.6745	10.4585	10.3599	NaN	NaN	NaN
ADAR	P55265;P55265-4;P55265-5	634;677;339	_LLSK[GlyGly (K)]EGPAHEPK_.3	ADAR_K637_M1	1	1	NaN	11.5841	11.6009	11.9202	11.9836	11.6922	10.8622	11.2145	11.4313	11.207	11.6188	11.405
ADAR	P55265;P55265-4;P55265-5	715;758;420	_K[GlyGly (K)]IGELVR_.2	ADAR_K715_M1	1	1	NaN	11.1978	NaN	11.1761	6.83075	10.2415	10.8574	10.9357	NaN	NaN	NaN	NaN
ADAR	P55265;P55265-4;P55265-5	779;822;484	_QGK[GlyGly (K)]QEAADAALR_.3	ADAR_K781_M1	1	1	NaN	NaN	NaN	NaN	NaN	NaN	10.3213	10.1283	10.6261	NaN	NaN	9.83101
ADAR	P55265;P55265-4;P55265-5	791;834;496	_VLIGENEK[GlyGly (K)]AER_.3	ADAR_K798_M1	1	1	NaN	13.0101	13.0663	12.979	13.2546	13.2105	13.1815	13.1129	13.167	13.1821	13.367	13.2849
ADAR	P55265;P55265-4;P55265-5	937;980;642	_DSIFEPAK[GlyGly (K)]GGEK_.2;_DSIFEPAK[GlyGly (K)]GGEK_.3	ADAR_K944_M1	2	1	12.4499	12.7239	12.4971	12.5217	12.2262	12.1114	12.5428	12.7927	12.7554	12.5915	12.4042	12.8166
ADAT1	Q9BUB4	358	_GFGVQELK[GlyGly (K)]ILQSDLLFEQSR_.3	ADAT1_K365_M1	1	1	NaN	NaN	NaN	NaN	12.6887	13.0054	13.4227	NaN	13.2086	12.9567	NaN	13.1468
ADCY3	A0A0A0MSC1;O60266	286	_HVADEM[Oxidation (M)]LK[GlyGly (K)]DM[Oxidation (M)]K_.3	ADCY3_K293_M1	1	1	NaN	NaN	8.63524	9.13107	NaN	NaN	9.6658	NaN	10.2369	10.5226	NaN	7.83274
ADCY3	A0A0A0MSC1;O60266	873;872	_IEVHDQK[GlyGly (K)]ER_.3	ADCY3_K879_M1	1	1	NaN	12.9328	NaN	10.7445	9.98143	12.6656	13.1125	11.2701	11.8467	NaN	NaN	12.9339
ADCY7	P51828	439	_DPYLK[GlyGly (K)]EM[Oxidation (M)]NIR_.3	ADCY7_K443_M1	1	1	NaN	NaN	10.3647	9.85752	10.8153	10.8332	10.743	10.4461	10.8442	10.8837	10.8155	11.002
ADCY7	P51828	472	_GDAALK[GlyGly (K)]M[Oxidation (M)]R_.2	ADCY7_K477_M1	1	1	NaN	10.8084	9.88288	NaN	NaN	9.81599	NaN	NaN	9.52079	NaN	NaN	NaN
ADCY7	P51828	924	_FSGVEK[GlyGly (K)]IK_.2	ADCY7_K929_M1	1	1	NaN	NaN	NaN	NaN	NaN	NaN	10.587	NaN	NaN	9.12178	NaN	9.07738
ADD1	E7ENY0;E7EV99;P35611;P35611-2;P35611-3;P35611-6	132	_GSDSIAYDK[GlyGly (K)]GEK_.3	ADD1_K140_M1	1	1	NaN	NaN	NaN	NaN	NaN	NaN	10.097	NaN	9.68998	9.88674	9.57923	10.1608
ADD3	Q9UEY8;Q9UEY8-2	402	_SDVEIPATVTAFSFEDDTVPLSPLK[GlyGly (K)]YM[Oxidation (M)]AQR_.3	ADD3_K426_M1	1	1	NaN	NaN	NaN	NaN	NaN	NaN	NaN	13.2311	NaN	13.0377	NaN	13.2292
ADD3	Q9UEY8;Q9UEY8-2	471	_AEDSSK[GlyGly (K)]VSGGTPIK_.3	ADD3_K476_M1	1	1	NaN	NaN	10.5418	10.5912	10.1258	10.2615	NaN	NaN	NaN	10.915	11.1254	10.9407
ADH5	P11766	85	_AGDTVIPLYIPQCGECK[GlyGly (K)]FCLNPK_.3	ADH5_K101_M1	1	1	NaN	14.4384	NaN	NaN	13.5385	13.7392	NaN	NaN	NaN	NaN	14.3873	NaN
ADH5	P11766	116	_VTQGK[GlyGly (K)]GLM[Oxidation (M)]PDGTSR_.3	ADH5_K120_M1	1	1	NaN	NaN	10.1448	10.8217	11.2369	NaN	11.3417	10.9591	NaN	11.3889	11.3931	10.7156
ADH5	P11766	219	_IIGVDINK[GlyGly (K)]DK_.3	ADH5_K226_M1	1	1	NaN	12.0706	11.601	11.5673	10.8776	11.2017	NaN	11.0567	10.8492	10.7987	11.1258	11.0032
ADH5	P11766	232	_AK[GlyGly (K)]EFGATECINPQDFSK_.3	ADH5_K233_M1	1	1	NaN	NaN	12.0597	12.2823	11.4468	NaN	12.238	11.7379	12.3716	NaN	12.1073	NaN
ADK	P55263;P55263-2	250;233	_EQGFETK[GlyGly (K)]DIK_.2;_EQGFETK[GlyGly (K)]DIK_.3	ADK_K256_M1	2	1	11.0862	12.1013	12.0022	12.0915	11.9081	11.6307	11.9746	11.984	11.9883	11.9603	12.2933	12.1275
ADK	P55263;P55263-2	257;240	_DIK[GlyGly (K)]EIAK_.2	ADK_K259_M1	1	1	NaN	NaN	10.6326	10.6442	NaN	10.444	10.3287	9.85818	10.0305	10.1673	NaN	NaN
ADK	P55263;P55263-2	23;6	_ENILFGM[Oxidation (M)]GNPLLDISAVVDK[GlyGly (K)]DFLDK_.3	ADK_K42_M1	1	1	NaN	12.6152	12.136	NaN	12.1287	NaN	NaN	NaN	12.8249	12.908	NaN	NaN
ADRA1A	E7EW16;P35348;P35348-2;P35348-3;P35348-4;P35348-5;P35348-6;P35348-7;P35348-8;P35348-9	217	_GLK[GlyGly (K)]SGLK_.2	ADRA1A_K219_M1	1	1	NaN	11.9632	12.4082	12.261	12.4163	12.1117	12.3518	NaN	12.3278	12.3608	11.7813	12.0176
ADRM1	A0A087WX59;Q16186	17	_GASNK[GlyGly (K)]YLVEFR_.2;_GASNK[GlyGly (K)]YLVEFR_.3	ADRM1_K21_M1	2	1	17.2738	17.3638	17.085	17.1358	16.9889	16.9393	17.2039	17.216	17.2369	17.1273	17.2567	17.1607
ADRM1	A0A087WX59;Q16186	31	_MSLK[GlyGly (K)]GTTVTPDK_.2;_MSLK[GlyGly (K)]GTTVTPDK_.3;_M[Oxidation (M)]SLK[GlyGly (K)]GTTVTPDK_.2;_M[Oxidation (M)]SLK[GlyGly (K)]GTTVTPDK_.3	ADRM1_K34_M1	4	1	19.1665	18.4494	18.3619	18.3772	18.1917	18.1483	18.0895	18.0831	18.0808	18.1037	18.009	18.0363
ADSL	P30566	126	_NALDLLLPK[GlyGly (K)]LAR_.3	ADSL_K134_M1	1	1	12.1283	NaN	NaN	NaN	11.8572	11.607	NaN	11.7029	NaN	12.207	NaN	NaN
ADSL	P30566	397	_QDCHEK[GlyGly (K)]IR_.3	ADSL_K402_M1	1	1	NaN	10.2854	9.86013	NaN	NaN	NaN	9.62342	10.4541	NaN	8.99717	8.18169	10.0315
AEBP2	G5EA50;Q6ZN18;Q6ZN18-2;Q6ZN18-3	245;474;258	_VVHLSK[GlyGly (K)]LPK_.3	AEBP2_K250_M1	1	1	NaN	NaN	NaN	11.1993	10.122	NaN	NaN	10.2594	NaN	10.1112	NaN	9.80495
AFAP1	Q8N556;Q8N556-2	527;611	_GK[GlyGly (K)]TLSSQPK_.2	AFAP1_K528_M1	1	1	17.6272	17.4474	17.2792	16.9603	15.1237	15.7504	17.3138	17.0704	18.511	18.6802	17.3065	18.1556
AFF1	E7EMC5;E7ETI4;F5GXF9;P51825;P51825-2;P51825-3	326;319	_QQTFEK[GlyGly (K)]TDLK_.2;_QQTFEK[GlyGly (K)]TDLK_.3	AFF1_K331_M1	2	1	12.404	12.5129	12.3894	12.4803	12.3765	12.3468	13.5845	13.5278	13.3978	13.3548	13.4595	13.4312
AFF1	E7EMC5;E7ETI4;F5GXF9;P51825;P51825-2;P51825-3	332;325	_TDLK[GlyGly (K)]VPAK_.2;_TDLK[GlyGly (K)]VPAK_.3	AFF1_K335_M1	2	1	14.4945	14.4188	14.3807	14.3713	14.3492	14.3991	15.0648	15.1892	15.2372	15.202	15.2274	15.1724
AFF4	Q9UHB7	289	_PSSK[GlyGly (K)]AHLTK_.3	AFF4_K292_M1	1	1	11.2769	13.1304	NaN	NaN	11.8045	11.5021	NaN	13.1298	12.0685	11.6962	12.2301	11.7474
AFF4	Q9UHB7	293	_AHLTK[GlyGly (K)]LK_.2	AFF4_K297_M1	1	1	NaN	NaN	11.4046	11.4843	11.8219	NaN	NaN	12.8245	12.4137	12.1004	11.0359	12.395
AFF4	Q9UHB7	298	_LK[GlyGly (K)]IPSQPLDASASGDVSCVDEILK_.3	AFF4_K299_M1	1	1	NaN	14.0912	13.2442	13.5168	12.684	13.0145	14.4045	14.4747	14.3475	14.4451	14.4988	14.4354
AFF4	Q9UHB7	340	_TEPSK[GlyGly (K)]FPFPTK_.2;_TEPSK[GlyGly (K)]FPFPTK_.3	AFF4_K344_M1	2	1	14.3397	13.6996	13.469	14.1417	13.8332	14.2445	15.4597	15.6067	14.2113	15.4194	14.3822	15.0725
AFF4	Q9UHB7	345	_FPFPTK[GlyGly (K)]ESQQSNFGTGEQK_.3	AFF4_K350_M1	1	1	NaN	NaN	9.66205	9.85952	10.0405	9.37059	13.2643	13.2704	NaN	13.3666	13.2684	13.1886
AFF4	Q9UHB7	486	_VSPASSVDSNIPSSQGYK[GlyGly (K)]K_.3	AFF4_K503_M1	1	1	NaN	NaN	NaN	NaN	NaN	NaN	NaN	8.95809	8.79641	9.18939	NaN	NaN
AGFG1	B8ZZY2;C9J2I0;P52594;P52594-2;P52594-3;P52594-4	159;81	_PLK[GlyGly (K)]SLLGDSAPTLHLNK_.4	AGFG1_K161_M1	1	1	NaN	NaN	NaN	NaN	NaN	NaN	NaN	11.9059	11.2402	11.6932	NaN	NaN
AGK	Q53H12	216	_DAGVK[GlyGly (K)]VSK_.2	AGK_K220_M1	1	1	NaN	11.159	11.3216	10.4816	NaN	NaN	NaN	NaN	NaN	NaN	NaN	11.3419
AGO2	Q9UKV8	715	_LFCTDK[GlyGly (K)]NER_.3	AGO2_K720_M1	1	1	NaN	9.90549	10.3174	NaN	9.87613	NaN	NaN	NaN	NaN	9.49302	NaN	NaN
AGPAT1	Q99943	62	_NVENM[Oxidation (M)]K[GlyGly (K)]ILR_.3	AGPAT1_K67_M1	1	1	NaN	8.53299	8.31645	9.10209	9.60912	9.63945	9.77497	9.33237	10.0161	9.60442	9.8161	9.55954
AGPAT9	Q53EU6	389	_SAIAIQGGLTELPWDGGLK[GlyGly (K)]R_.3	AGPAT9_K407_M1	1	1	NaN	14.0753	NaN	14.251	12.8563	NaN	13.7345	13.7397	13.8663	14.0187	NaN	NaN
AGPAT9	Q53EU6	413	_DIFK[GlyGly (K)]EEQQK_.2;_DIFK[GlyGly (K)]EEQQK_.3	AGPAT9_K416_M1	2	1	NaN	11.263	10.729	10.944	10.5697	11.2887	11.5214	11.5025	10.8256	11.2629	11.1362	11.2716
AGPAT9	Q53EU6	56	_GTPK[GlyGly (K)]ESILK_.2	AGPAT9_K59_M1	1	1	NaN	NaN	11.9662	11.5126	11.3543	11.7818	11.245	11.8411	11.9411	11.6733	11.4332	11.4766
AGPAT9	Q53EU6	75	_DESPM[Oxidation (M)]EK[GlyGly (K)]GLSGLR_.3	AGPAT9_K81_M1	1	1	NaN	11.3301	NaN	10.6258	11.3258	11.1776	11.9035	11.8329	12.3293	12.0593	12.2048	12.0423
AGPS	O00116	108	_K[GlyGly (K)]GQIELTGK_.3	AGPS_K108_M1	1	1	NaN	12.2211	12.3405	12.5551	12.4314	12.1696	NaN	12.491	12.4089	12.3953	12.0433	12.3759
AGPS	O00116	477	_VLQHEK[GlyGly (K)]QVYDIAAK_.3	AGPS_K482_M1	1	1	NaN	NaN	11.4656	11.728	11.5345	11.3949	NaN	NaN	11.4519	11.2721	11.2971	11.3685
AHCTF1	Q8WYP5;Q8WYP5-2;Q8WYP5-3	498;533;507	_ETLTFLK[GlyGly (K)]K_.2	AHCTF1_K504_M1	1	1	NaN	NaN	NaN	NaN	NaN	NaN	11.0414	NaN	10.2419	10.2557	NaN	NaN
AHCY	P23526	152	_GISEETTTGVHNLYK[GlyGly (K)]M[Oxidation (M)]MANGILK_.4;_GISEETTTGVHNLYK[GlyGly (K)]M[Oxidation (M)]M[Oxidation (M)]ANGILK_.4	AHCY_K166_M1	2	1	NaN	13.0124	12.9961	NaN	11.7266	11.2906	12.8768	11.5205	NaN	11.6291	12.083	11.0044
AHCY	P23526	175	_VPAINVNDSVTK[GlyGly (K)]SK_.3	AHCY_K186_M1	1	1	15.364	15.3558	15.2828	15.2667	15.1102	15.1333	15.5624	15.6857	15.6956	15.7546	15.8619	15.8001
AHCY	P23526	187	_SK[GlyGly (K)]FDNLYGCR_.2;_SK[GlyGly (K)]FDNLYGCR_.3	AHCY_K188_M1	2	1	14.3513	14.5796	14.3393	14.2657	14.27	14.1834	15.1941	15.2472	14.8024	15.1223	14.9366	14.9471
AHCY	P23526	319	_VNIK[GlyGly (K)]PQVDR_.3	AHCY_K322_M1	1	1	NaN	NaN	NaN	9.79174	NaN	NaN	NaN	10.8435	10.9893	10.7897	10.7304	10.7446
AHCY	P23526	389	_K[GlyGly (K)]LDEAVAEAHLGK_.3	AHCY_K389_M1	1	1	NaN	12.0575	12.0519	12.2383	11.6756	11.1874	11.7549	11.6978	11.6919	11.4019	NaN	11.7785
AHCY	P23526	402	_LNVK[GlyGly (K)]LTK_.2;_LNVK[GlyGly (K)]LTK_.3	AHCY_K405_M1	2	1	13.9972	13.5978	13.7183	13.4158	13.6411	13.5391	13.4895	13.4192	13.4239	13.6762	13.1167	13.4127
AHCY	P23526	406	_LTK[GlyGly (K)]LTEK_.2	AHCY_K408_M1	1	1	NaN	11.0572	11.1932	11.4338	10.8509	10.9118	10.6441	NaN	10.603	10.645	10.7462	NaN
AHCY	P23526	39	_YSASK[GlyGly (K)]PLK_.2	AHCY_K43_M1	1	1	NaN	10.7271	NaN	10.0065	11.0425	NaN	10.5676	NaN	10.1449	10.4613	NaN	NaN
AHCYL1	O43865	262	_LYQLSK[GlyGly (K)]AGK_.2;_LYQLSK[GlyGly (K)]AGK_.3	AHCYL1_K267_M1	2	1	NaN	NaN	11.2818	11.4933	11.115	11.4234	11.8192	NaN	NaN	NaN	11.5048	11.5153
AHCYL1	O43865	477	_YK[GlyGly (K)]QDVYLLPK_.3	AHCYL1_K478_M1	1	1	NaN	9.72718	10.601	10.2407	10.6532	10.3845	10.3735	9.66178	10.324	9.85487	10.2311	10.172
AHNAK	Q09666	1034	_VDTNAPDLSLEGPEGK[GlyGly (K)]LK_.3	AHNAK_K1049_M1	1	1	12.5212	12.4395	12.4698	NaN	NaN	NaN	12.929	NaN	12.8978	12.6892	12.8868	12.7037
AHNAK	Q09666	1067	_M[Oxidation (M)]SLPDVDLDLK[GlyGly (K)]GPK_.3	AHNAK_K1077_M1	1	1	NaN	NaN	NaN	11.4252	11.4717	NaN	NaN	NaN	NaN	11.9085	11.7917	11.655
AHNAK	Q09666	11053446	_GPK[GlyGly (K)]VDIK_.2	AHNAK_K1107_M1	1	1	NaN	10.9642	11.1115	NaN	10.6685	10.8682	10.3042	10.3432	10.2188	10.2577	10.4225	10.3954
AHNAK	Q09666	1134	_FSM[Oxidation (M)]PSLK[GlyGly (K)]GEGPEVDVNLPK_.3	AHNAK_K1140_M1	1	1	12.4204	NaN	NaN	NaN	11.9993	12.1178	13.6374	12.3931	12.1902	NaN	NaN	12.4359
AHNAK	Q09666	1.18313e+31	_FK[GlyGly (K)]M[Oxidation (M)]PEM[Oxidation (M)]HFK_.3	AHNAK_K1184_M1	1	1	NaN	NaN	NaN	NaN	11.0038	11.0349	9.43346	NaN	NaN	11.1652	NaN	10.8423
AHNAK	Q09666	1.19517e+23	_ISM[Oxidation (M)]PDVDLHLK[GlyGly (K)]GPK_.3;_ISM[Oxidation (M)]PDVDLHLK[GlyGly (K)]GPK_.4	AHNAK_K1205_M1	2	1	NaN	13.9991	14.0766	12.521	13.5713	13.1913	14.0086	13.6099	NaN	13.8984	NaN	13.9476
AHNAK	Q09666	12091936	_VK[GlyGly (K)]GDVDVSVPK_.2;_VK[GlyGly (K)]GDVDVSVPK_.3	AHNAK_K1210_M1	2	1	14.1526	13.8606	13.5736	13.7261	13.7129	13.5752	13.4565	13.6667	13.8145	13.7061	13.9574	13.8864
AHNAK	Q09666	1220	_VEGEM[Oxidation (M)]K[GlyGly (K)]VPDVEIK_.3	AHNAK_K1225_M1	1	1	NaN	NaN	NaN	NaN	11.5062	NaN	11.1729	11.716	NaN	NaN	11.4298	11.7541
AHNAK	Q09666	1226	_VPDVEIK[GlyGly (K)]GPK_.3	AHNAK_K1232_M1	1	1	NaN	10.857	10.7701	11.0189	10.5515	10.9419	10.2139	10.085	11.2389	10.9534	10.6467	NaN
AHNAK	Q09666	1262	_FSM[Oxidation (M)]PGFK[GlyGly (K)]GEGR_.3	AHNAK_K1268_M1	1	1	NaN	9.94676	NaN	9.95631	11.2843	10.4546	11.0165	10.9481	11.1146	11.3408	11.1832	11.5508
AHNAK	Q09666	1.27827e+23	_LPK[GlyGly (K)]ADIDVSGPK_.3	AHNAK_K1280_M1	1	1	NaN	11.3678	11.6853	11.494	11.173	NaN	11.3523	NaN	11.048	NaN	11.622	11.517
AHNAK	Q09666	124	_IYTTK[GlyGly (K)]IK_.2	AHNAK_K128_M1	1	1	NaN	11.7481	11.6166	11.6255	11.4829	11.5147	11.4191	NaN	NaN	NaN	11.2441	11.1879
AHNAK	Q09666	13232453	_ISM[Oxidation (M)]PDVDLNLK[GlyGly (K)]GPK_.3	AHNAK_K1333_M1	1	1	NaN	NaN	NaN	11.1748	NaN	NaN	NaN	NaN	NaN	11.5359	11.2408	11.9103
AHNAK	Q09666	133	_LK[GlyGly (K)]SEDGVEGDLGETQSR_.3	AHNAK_K134_M1	1	1	NaN	NaN	NaN	NaN	NaN	NaN	11.0458	11.0583	10.58	10.9677	10.2051	10.6655
AHNAK	Q09666	134816782014	_VEGEM[Oxidation (M)]K[GlyGly (K)]VPDVDIK_.3	AHNAK_K1353_M1	1	1	NaN	13.2575	13.0169	12.9466	12.6761	12.9769	13.2014	12.9286	13.2399	12.8925	13.2496	13.2498
AHNAK	Q09666	1354168420203120	_VPDVDIK[GlyGly (K)]GPK_.2;_VPDVDIK[GlyGly (K)]GPK_.3	AHNAK_K1360_M1	2	1	16.0023	16.0022	15.8855	15.9078	15.8061	15.8134	15.6664	15.727	15.7175	15.8412	15.8619	15.8973
AHNAK	Q09666	1397	_GEGPEVDVK[GlyGly (K)]LPK_.3	AHNAK_K1405_M1	1	1	NaN	NaN	11.2241	NaN	NaN	10.7823	11.1881	11.387	11.5343	11.4823	NaN	11.6518
AHNAK	Q09666	1418	_M[Oxidation (M)]DAEVPDVNIEGPDAK[GlyGly (K)]LK_.3	AHNAK_K1433_M1	1	1	NaN	NaN	10.9406	NaN	NaN	NaN	11.535	NaN	11.7337	11.6372	NaN	11.8756
AHNAK	Q09666	1465	_M[Oxidation (M)]K[GlyGly (K)]GDYDVTVPK_.3	AHNAK_K1466_M1	1	1	9.82238	10.6502	11.1188	11.1156	11.1245	11.4441	11.297	11.2089	11.2846	11.2314	11.2261	10.9129
AHNAK	Q09666	1476	_VEGEIK[GlyGly (K)]APDVDIK_.3	AHNAK_K1481_M1	1	1	13.4076	12.6975	13.0401	12.7656	12.3337	12.533	12.8028	13.056	13.1789	12.6011	13.2094	12.9845
AHNAK	Q09666	1482	_APDVDIK[GlyGly (K)]GPK_.2	AHNAK_K1488_M1	1	1	15.3025	15.0555	14.8627	14.8985	15.1055	15.5704	12.3749	14.6263	12.7606	15.3464	15.1769	15.1381
AHNAK	Q09666	1518	_FSM[Oxidation (M)]PGFK[GlyGly (K)]GEGPEVDM[Oxidation (M)]NLPK_.3	AHNAK_K1524_M1	1	1	NaN	NaN	NaN	NaN	NaN	NaN	NaN	9.91844	NaN	10.1289	NaN	10.8825
AHNAK	Q09666	1579	_ISM[Oxidation (M)]PDVGLNLK[GlyGly (K)]APK_.3	AHNAK_K1589_M1	1	1	NaN	NaN	NaN	10.8904	10.3628	10.617	NaN	11.0734	NaN	11.3641	NaN	NaN
AHNAK	Q09666	1610	_GPEIDVK[GlyGly (K)]APK_.2;_GPEIDVK[GlyGly (K)]APK_.3	AHNAK_K1616_M1	2	1	NaN	11.868	12.0269	12.0821	11.9211	11.854	12.0486	11.8887	11.6526	12.0126	12.0538	12.1301
AHNAK	Q09666	166720032198	_VK[GlyGly (K)]GDM[Oxidation (M)]DVSVPK_.2;_VK[GlyGly (K)]GDM[Oxidation (M)]DVSVPK_.3	AHNAK_K1668_M1	2	1	13.3644	13.5274	13.3756	13.6107	13.9079	13.8558	13.6592	13.6683	13.5548	13.5264	13.7657	13.6177
AHNAK	Q09666	1774	_LNIK[GlyGly (K)]APK_.2	AHNAK_K1777_M1	1	1	NaN	10.8742	10.6398	10.8076	10.7355	10.6838	10.6035	10.7893	10.7532	10.341	10.7293	10.7527
AHNAK	Q09666	172	_DIDISSPEFK[GlyGly (K)]IK_.2;_DIDISSPEFK[GlyGly (K)]IK_.3	AHNAK_K181_M1	2	1	12.8557	12.5641	12.8578	NaN	NaN	13.4532	12.3326	13.1759	12.8211	13.0197	13.1625	13.1164
AHNAK	Q09666	1869	_VK[GlyGly (K)]GDADVSVPK_.3	AHNAK_K1870_M1	1	1	11.9914	11.9737	12.0354	12.0748	12.0502	11.8984	11.6898	11.7561	11.7312	11.8381	11.9399	11.9891
AHNAK	Q09666	18801947	_LEGDLTGPSVGVEVPDVELECPDAK[GlyGly (K)]LK_.3	AHNAK_K1904_M1	1	1	14.0578	13.9771	13.661	13.6435	13.2871	NaN	NaN	13.9729	13.6659	14.0269	NaN	13.627
AHNAK	Q09666	2.13126e+31	_VK[GlyGly (K)]GDVDVSLPK_.2;_VK[GlyGly (K)]GDVDVSLPK_.3	AHNAK_K2132_M1	2	1	16.7379	16.578	16.5021	16.4814	16.3692	16.4016	16.3835	16.4079	16.3746	16.4125	16.4968	16.2947
AHNAK	Q09666	2209	_VEGEM[Oxidation (M)]K[GlyGly (K)]VPDVDIR_.3	AHNAK_K2214_M1	1	1	NaN	12.2116	13.2066	NaN	NaN	NaN	13.5258	15.05	NaN	NaN	NaN	14.3038
AHNAK	Q09666	22514068	_FSM[Oxidation (M)]PGFK[GlyGly (K)]GEGPEVDVNLPK_.3	AHNAK_K2257_M1	1	1	11.6225	11.6719	11.4392	11.716	11.552	11.8589	12.2206	12.247	12.1948	12.04	12.5749	12.3602
AHNAK	Q09666	2326	_IK[GlyGly (K)]GDVDVSAPK_.3	AHNAK_K2327_M1	1	1	NaN	12.9328	12.98	12.9939	13.0179	12.8948	12.7848	12.9464	12.7806	12.7462	12.8802	12.8104
AHNAK	Q09666	2343	_GPELDVK[GlyGly (K)]GPK_.2;_GPELDVK[GlyGly (K)]GPK_.3	AHNAK_K2349_M1	2	1	15.7533	16.2381	15.2009	15.6408	15.1743	16.3201	15.9475	14.9244	14.6913	15.3655	16.1717	15.1722
AHNAK	Q09666	2400	_AK[GlyGly (K)]GEVDVDVPK_.3	AHNAK_K2401_M1	1	1	NaN	12.3236	12.07	11.7851	11.9291	11.9483	12.1592	12.0918	12.1386	12.0157	12.0804	12.2209
AHNAK	Q09666	25462674	_VDIEGPDVNIEGPEGK[GlyGly (K)]LK_.3	AHNAK_K2561_M1	1	1	13.2319	13.0507	13.2687	13.3575	12.7823	12.9591	13.3316	13.5441	13.3261	13.2076	13.3318	13.3202
AHNAK	Q09666	2579400142574450	_ISM[Oxidation (M)]PDFDLHLK[GlyGly (K)]GPK_.3;_ISM[Oxidation (M)]PDFDLHLK[GlyGly (K)]GPK_.4	AHNAK_K2589_M1	2	1	13.5979	NaN	13.6383	13.6221	13.6902	13.4272	13.8381	14.051	13.752	13.6028	13.4398	13.8958
AHNAK	Q09666	2646	_FSM[Oxidation (M)]PGFK[GlyGly (K)]GEGPDGDVK_.3	AHNAK_K2652_M1	1	1	11.9645	11.8084	11.2078	10.7969	11.3161	11.3332	11.6834	11.7098	11.6186	11.8485	11.4675	11.6985
AHNAK	Q09666	2653	_GEGPDGDVK[GlyGly (K)]LPK_.3	AHNAK_K2661_M1	1	1	NaN	NaN	NaN	NaN	9.53638	10.1192	10.1575	9.97938	10.0727	10.6668	9.66472	10.4103
AHNAK	Q09666	2802	_VDVECPDVNIEGPEGK[GlyGly (K)]WK_.3	AHNAK_K2817_M1	1	1	NaN	NaN	12.0929	12.5635	10.8295	11.1242	11.9302	NaN	12.2521	12.3797	12.0119	NaN
AHNAK	Q09666	2849	_IK[GlyGly (K)]GDVDVTGPK_.3	AHNAK_K2850_M1	1	1	13.0931	13.2951	NaN	NaN	13.2897	13.263	NaN	12.9095	12.5608	13.0708	13.2107	13.0133
AHNAK	Q09666	2930	_VDVEGPDVNIEGPEGK[GlyGly (K)]LK_.3	AHNAK_K2945_M1	1	1	NaN	12.8429	12.3161	12.5045	12.0042	12.2222	12.8985	12.5158	NaN	12.6743	NaN	12.5844
AHNAK	Q09666	2963	_IPM[Oxidation (M)]PDFDLHLK[GlyGly (K)]GPK_.3;_IPM[Oxidation (M)]PDFDLHLK[GlyGly (K)]GPK_.4	AHNAK_K2973_M1	2	1	NaN	NaN	12.9482	NaN	13.3087	13.0478	12.5762	12.7588	13.5203	13.1387	NaN	12.8953
AHNAK	Q09666	29773557	_VK[GlyGly (K)]GDVDISLPK_.2;_VK[GlyGly (K)]GDVDISLPK_.3	AHNAK_K2978_M1	2	1	14.2071	14.2348	14.0442	14.1232	13.8396	13.9649	14.1581	14.3316	14.1347	13.9994	14.237	14.1864
AHNAK	Q09666	29884618	_VEGDLK[GlyGly (K)]GPEVDIR_.3	AHNAK_K2993_M1	1	1	13.7884	13.5937	13.3891	13.4579	13.3387	13.2756	13.4549	13.4129	13.2682	13.0424	13.5066	12.9808
AHNAK	Q09666	3030381241964660	_FSM[Oxidation (M)]PGFK[GlyGly (K)]GEGPDVDVNLPK_.3	AHNAK_K3036_M1	1	1	13.2428	13.1206	13.2902	13.0425	13.3252	13.3359	13.7996	13.5579	13.7212	13.6962	13.6524	13.6061
AHNAK	Q09666	30583840	_VDIDVPDVNIEGPEGK[GlyGly (K)]LK_.3	AHNAK_K3073_M1	1	1	NaN	14.6283	14.2484	13.7916	13.599	13.6286	14.4081	14.1119	14.1616	14.2443	14.0819	14.3054
AHNAK	Q09666	31053887	_VK[GlyGly (K)]GDM[Oxidation (M)]DVSLPK_.2;_VK[GlyGly (K)]GDM[Oxidation (M)]DVSLPK_.3	AHNAK_K3106_M1	2	1	13.3643	13.5914	13.1633	13.4658	13.6676	13.763	13.576	13.4861	13.569	13.5729	13.6534	13.638
AHNAK	Q09666	3116	_VEGDM[Oxidation (M)]K[GlyGly (K)]VPDVDIK_.3	AHNAK_K3121_M1	1	1	NaN	11.9522	12.3016	11.1089	11.9581	NaN	12.4899	NaN	12.6712	12.5172	12.4924	12.751
AHNAK	Q09666	31323786	_VDINAPDVDVQGPDWHLK[GlyGly (K)]M[Oxidation (M)]PK_.4	AHNAK_K3149_M1	1	1	NaN	12.6512	NaN	12.4354	12.4854	12.6357	NaN	NaN	12.7495	12.5123	NaN	NaN
AHNAK	Q09666	31583940	_ISM[Oxidation (M)]PGFK[GlyGly (K)]GEGPEVDVNLPK_.3	AHNAK_K3164_M1	1	1	NaN	14.9803	14.9397	14.6805	14.8258	13.798	15.4959	14.8306	15.3976	15.4626	15.5028	15.5262
AHNAK	Q09666	3186363839684680	_VDVDVPDVNIEGPDAK[GlyGly (K)]LK_.3	AHNAK_K3201_M1	1	1	13.7039	13.7663	13.9126	13.593	13.8207	13.6069	13.9996	14.0501	13.7724	13.8577	14.08	13.897
AHNAK	Q09666	3250	_GPALDIK[GlyGly (K)]GPK_.2;_GPALDIK[GlyGly (K)]GPK_.3	AHNAK_K3256_M1	2	1	12.9511	13.2371	13.1726	13.2147	12.8959	12.9947	12.8752	12.678	12.8242	12.8629	13.0045	12.9519
AHNAK	Q09666	3260	_IDVDAPDIDIHGPDAK[GlyGly (K)]LK_.4	AHNAK_K3275_M1	1	1	NaN	12.8486	12.599	NaN	12.6394	12.6999	12.3769	13.0151	12.638	12.8877	NaN	12.7702
AHNAK	Q09666	3293	_ISM[Oxidation (M)]PEIDLNLK[GlyGly (K)]GSK_.3	AHNAK_K3303_M1	1	1	NaN	12.293	12.2889	NaN	12.6994	12.6291	NaN	12.7937	NaN	13.0217	12.7342	12.8775
AHNAK	Q09666	3307	_LK[GlyGly (K)]GDVDVSGPK_.2;_LK[GlyGly (K)]GDVDVSGPK_.3	AHNAK_K3308_M1	2	1	15.2233	15.2374	15.2597	15.1855	15.1349	15.2251	14.9211	14.9553	14.7976	14.8068	14.9365	15.0524
AHNAK	Q09666	3318	_LEGDIK[GlyGly (K)]APSLDIK_.3	AHNAK_K3323_M1	1	1	13.6494	13.7375	13.6801	13.8026	13.6014	13.4175	13.6179	13.896	13.2941	13.5544	13.5254	13.6965
AHNAK	Q09666	3324	_APSLDIK[GlyGly (K)]GPEVDVSGPK_.3	AHNAK_K3330_M1	1	1	14.3416	NaN	14.1674	14.2994	14.0117	13.9326	14.2389	NaN	14.1509	14.3968	14.5105	14.4067
AHNAK	Q09666	3341	_LNIEGK[GlyGly (K)]SK_.2;_LNIEGK[GlyGly (K)]SK_.3	AHNAK_K3346_M1	2	1	15.838	15.7763	15.6253	15.5987	15.5553	15.5902	15.6786	15.8099	15.6897	15.6799	15.6299	15.7001
AHNAK	Q09666	3357	_FNFSGSK[GlyGly (K)]VQTPEVDVK_.2;_FNFSGSK[GlyGly (K)]VQTPEVDVK_.3	AHNAK_K3363_M1	2	1	17.0988	17.0613	16.9399	16.8062	16.7556	16.7028	18.102	17.9945	17.9786	18.0007	17.9268	17.9673
AHNAK	Q09666	3364	_VQTPEVDVK[GlyGly (K)]GK_.2;_VQTPEVDVK[GlyGly (K)]GK_.3	AHNAK_K3372_M1	2	1	14.9387	14.7558	14.7439	14.809	14.8326	14.8275	14.9759	15.0584	15.0625	15.0431	15.1018	15.1816
AHNAK	Q09666	3375	_K[GlyGly (K)]PDIDITGPK_.3	AHNAK_K3375_M1	1	1	NaN	12.9116	12.804	12.8569	12.2459	12.3111	12.4968	12.3657	12.469	12.5792	12.495	12.5975
AHNAK	Q09666	3385	_VDINAPDVEVQGK[GlyGly (K)]VK_.3	AHNAK_K3397_M1	1	1	NaN	NaN	NaN	13.4803	13.1361	13.1566	NaN	13.6167	NaN	NaN	NaN	NaN
AHNAK	Q09666	3429	_VK[GlyGly (K)]GDLDIAGPNLEGDFK_.3	AHNAK_K3430_M1	1	1	NaN	13.0391	13.2982	NaN	12.7335	12.8471	13.6038	13.076	13.3625	13.258	13.5453	13.4852
AHNAK	Q09666	3431	_GDLDIAGPNLEGDFK[GlyGly (K)]GPK_.3	AHNAK_K3445_M1	1	1	13.274	NaN	NaN	13.1225	12.8618	12.9982	13.6763	13.5282	13.3707	NaN	13.5144	13.3169
AHNAK	Q09666	3482	_FSVSGLK[GlyGly (K)]AEGPDVAVDLPK_.3	AHNAK_K3488_M1	1	1	13.9057	13.6251	13.4435	13.0628	13.3862	13.2903	13.5265	13.7559	13.5464	13.7919	13.3492	NaN
AHNAK	Q09666	3533	_M[Oxidation (M)]PDM[Oxidation (M)]NIK[GlyGly (K)]APK_.3	AHNAK_K3539_M1	1	1	NaN	11.7298	13.6636	13.9773	NaN	14.6985	14.3787	NaN	14.5505	14.5254	14.925	14.6728
AHNAK	Q09666	3568	_LEGDLK[GlyGly (K)]GPEVDIK_.3	AHNAK_K3573_M1	1	1	13.1163	12.803	13.1635	13.0935	12.5486	12.7289	12.9317	13.213	13.2612	12.7346	13.3624	13.2283
AHNAK	Q09666	3610	_FSM[Oxidation (M)]PGFK[GlyGly (K)]GEGPEVDVTLPK_.3	AHNAK_K3616_M1	1	1	NaN	NaN	NaN	NaN	NaN	10.2029	10.1907	NaN	8.90295	10.0143	10.5172	10.6974
AHNAK	Q09666	3671	_ISM[Oxidation (M)]PDFDLNLK[GlyGly (K)]GPK_.3	AHNAK_K3681_M1	1	1	NaN	NaN	NaN	12.8881	12.3377	12.2519	13.1377	12.5484	13.1269	13.046	12.8588	12.9117
AHNAK	Q09666	3685	_M[Oxidation (M)]K[GlyGly (K)]GDVVVSLPK_.3	AHNAK_K3686_M1	1	1	12.2599	12.2106	12.0183	11.9532	12.2095	12.2912	12.3316	12.4749	12.3222	12.1782	11.8532	12.1972
AHNAK	Q09666	3770	_M[Oxidation (M)]EGDLK[GlyGly (K)]GPEVDIK_.3	AHNAK_K3775_M1	1	1	NaN	11.8191	11.6903	11.6666	NaN	NaN	11.7741	11.5667	NaN	NaN	NaN	NaN
AHNAK	Q09666	3898	_VEGDM[Oxidation (M)]QVPDLDIK[GlyGly (K)]GPK_.3	AHNAK_K3910_M1	1	1	NaN	NaN	NaN	12.3522	12.0063	12.4174	13.1791	13.2108	NaN	12.9567	NaN	12.6208
AHNAK	Q09666	4032	_APEVDIK[GlyGly (K)]GPK_.2;_APEVDIK[GlyGly (K)]GPK_.3	AHNAK_K4038_M1	2	1	13.0292	13.3902	13.5187	13.5757	13.4686	13.5386	13.2053	13.4188	13.4382	13.3872	13.3206	13.3953
AHNAK	Q09666	4096	_VDIDTPDIDIHGPEGK[GlyGly (K)]LK_.4	AHNAK_K4111_M1	1	1	NaN	NaN	11.5932	NaN	NaN	11.5174	12.0407	12.1967	12.0729	12.503	12.1345	NaN
AHNAK	Q09666	41294593	_ISM[Oxidation (M)]PEVDLNLK[GlyGly (K)]GPK_.3	AHNAK_K4139_M1	1	1	15.4579	15.3472	15.4045	15.3797	13.2793	15.3476	15.4666	15.3536	15.5141	15.5608	15.6432	15.3933
AHNAK	Q09666	4324	_FSM[Oxidation (M)]PGFK[GlyGly (K)]GEGPDVDVTLPK_.3	AHNAK_K4330_M1	1	1	11.743	NaN	NaN	NaN	11.4371	11.697	11.6489	NaN	11.8265	12.0292	11.9589	11.9204
AHNAK	Q09666	4352	_VDIDAPDVSIEGPDAK[GlyGly (K)]LK_.3	AHNAK_K4367_M1	1	1	11.118	NaN	11.7163	11.9039	11.4571	11.1912	11.5778	11.9125	11.8657	11.9426	12.0918	11.8542
AHNAK	Q09666	4385	_ISM[Oxidation (M)]PDIDFNLK[GlyGly (K)]GPK_.3	AHNAK_K4395_M1	1	1	NaN	NaN	12.6664	12.3091	12.4715	12.2526	13.2979	NaN	12.9222	NaN	12.8567	NaN
AHNAK	Q09666	4490	_GPEVDIEGPEGK[GlyGly (K)]LK_.3	AHNAK_K4501_M1	1	1	NaN	11.849	11.9059	11.7784	11.428	11.7579	11.713	12.2863	12.158	12.4817	12.4464	NaN
AHNAK	Q09666	4553	_VDVK[GlyGly (K)]GPK_.2	AHNAK_K4556_M1	1	1	11.6883	12.0714	11.8336	11.3969	NaN	11.6316	10.6413	11.4337	10.9681	11.2756	10.6769	11.1995
AHNAK	Q09666	4560	_VGIDTPDIDIHGPEGK[GlyGly (K)]LK_.3;_VGIDTPDIDIHGPEGK[GlyGly (K)]LK_.4	AHNAK_K4575_M1	2	1	NaN	13.5336	12.8102	13.1146	NaN	13.0821	13.1177	13.1239	12.646	12.7501	12.8602	12.9638
AHNAK	Q09666	4607	_VK[GlyGly (K)]GDM[Oxidation (M)]DISLPK_.3	AHNAK_K4608_M1	1	1	NaN	NaN	11.1365	10.5046	10.8203	11.4861	11.6791	11.1078	11.3664	11.272	NaN	11.3674
AHNAK	Q09666	4735	_VK[GlyGly (K)]GDVDVTLPK_.2;_VK[GlyGly (K)]GDVDVTLPK_.3	AHNAK_K4736_M1	2	1	12.3208	12.8296	12.8017	12.7079	13.184	13.4143	12.5574	12.54	12.5893	12.6492	13.7055	12.9929
AHNAK	Q09666	4746	_VEGDLK[GlyGly (K)]GPEADIK_.3	AHNAK_K4751_M1	1	1	NaN	12.6461	12.6113	12.5678	12.5116	12.6099	12.3703	12.4479	12.5437	12.4875	12.5231	12.451
AHNAK	Q09666	4752	_GPEADIK[GlyGly (K)]GPK_.2	AHNAK_K4758_M1	1	1	NaN	12.2463	12.3438	11.8858	NaN	11.5161	11.5975	NaN	11.2072	11.459	NaN	11.8466
AHNAK	Q09666	4762	_VDINTPDVDVHGPDWHLK[GlyGly (K)]M[Oxidation (M)]PK_.4	AHNAK_K4779_M1	1	1	NaN	NaN	NaN	NaN	10.8108	11.6403	NaN	10.8288	10.6213	10.9299	10.7726	10.9335
AHNAK	Q09666	4788	_FSM[Oxidation (M)]PGFK[GlyGly (K)]GEGPDVDVSLPK_.3	AHNAK_K4794_M1	1	1	13.219	12.7581	11.8134	11.7469	11.7457	12.0127	12.49	12.5283	12.0822	12.616	12.7914	12.673
AHNAK	Q09666	4816	_VDVDIPDVNIEGPDAK[GlyGly (K)]LK_.3	AHNAK_K4831_M1	1	1	NaN	13.9493	13.332	13.2154	12.983	12.9016	13.6448	13.6132	13.6259	13.5987	NaN	13.5515
AHNAK	Q09666	4839	_M[Oxidation (M)]PEINIK[GlyGly (K)]APK_.3	AHNAK_K4845_M1	1	1	10.9599	NaN	12.0044	11.4045	11.453	11.7869	11.4453	11.9099	11.8335	11.9159	12.3672	12.5004
AHNAK	Q09666	4849	_ISIPDVDLDLK[GlyGly (K)]GPK_.3	AHNAK_K4859_M1	1	1	14.5879	14.5686	14.253	14.3458	14.4904	14.4461	14.4609	14.644	14.1932	14.3825	14.2511	14.2943
AHNAK	Q09666	4863	_VK[GlyGly (K)]GDFDVSVPK_.2;_VK[GlyGly (K)]GDFDVSVPK_.3	AHNAK_K4864_M1	2	1	13.5637	13.4877	13.0825	13.195	12.86	12.9501	13.1792	12.9906	13.2466	13.0031	13.0572	13.1323
AHNAK	Q09666	4874	_VEGTLK[GlyGly (K)]GPEVDLK_.2;_VEGTLK[GlyGly (K)]GPEVDLK_.3	AHNAK_K4879_M1	2	1	14.5123	14.6333	14.6095	14.4068	13.9421	14.2604	14.368	14.3294	14.3679	14.0197	14.3722	NaN
AHNAK	Q09666	4880	_GPEVDLK[GlyGly (K)]GPR_.2;_GPEVDLK[GlyGly (K)]GPR_.3	AHNAK_K4886_M1	2	1	15.3229	15.1692	15.083	15.1565	15.0875	15.0821	15.0226	15.0035	15.1164	14.9703	15.0594	15.1139
AHNAK	Q09666	4890	_LDFEGPDAK[GlyGly (K)]LSGPSLK_.3	AHNAK_K4898_M1	1	1	14.7104	14.5311	14.3419	14.5043	14.1058	14.2639	14.347	14.4347	14.4145	14.3071	14.3492	14.4356
AHNAK	Q09666	4899	_LSGPSLK[GlyGly (K)]M[Oxidation (M)]PSLEISAPK_.3	AHNAK_K4905_M1	1	1	NaN	11.1798	11.5139	NaN	11.8329	11.9046	12.0358	12.0696	NaN	11.8649	NaN	12.2873
AHNAK	Q09666	4916	_VTAPDVDLHLK[GlyGly (K)]APK_.3;_VTAPDVDLHLK[GlyGly (K)]APK_.4	AHNAK_K4926_M1	2	1	NaN	13.2744	12.272	12.175	12.4575	12.1789	12.3977	12.2008	11.9696	12.6341	12.4971	12.5519
AHNAK	Q09666	4930	_IGFSGPK[GlyGly (K)]LEGGEVDLK_.3	AHNAK_K4936_M1	1	1	NaN	12.8795	12.8179	12.9074	12.3757	12.5919	13.0586	12.7274	NaN	12.8339	12.7273	12.6045
AHNAK	Q09666	4937	_LEGGEVDLK[GlyGly (K)]GPK_.2;_LEGGEVDLK[GlyGly (K)]GPK_.3	AHNAK_K4945_M1	2	1	15.6955	15.5217	15.4021	15.3692	15.3585	15.3974	15.0797	15.19	15.1526	15.2128	15.2449	15.3001
AHNAK	Q09666	4949	_VEAPSLDVHM[Oxidation (M)]DSPDINIEGPDVK[GlyGly (K)]IPK_.4	AHNAK_K4971_M1	1	1	NaN	NaN	12.157	12.2985	11.8959	12.4284	12.8893	13.5478	13.0746	12.9385	12.9059	12.9024
AHNAK	Q09666	490	_TPEM[Oxidation (M)]IIQK[GlyGly (K)]PK_.3	AHNAK_K497_M1	1	1	NaN	9.38268	8.7323	NaN	9.06954	9.68546	10.1071	10.0898	NaN	10.2752	NaN	NaN
AHNAK	Q09666	4980	_FGFGAK[GlyGly (K)]SPK_.2;_FGFGAK[GlyGly (K)]SPK_.3	AHNAK_K4985_M1	2	1	NaN	NaN	NaN	13.8309	13.7294	13.8227	13.8986	13.9249	13.8698	13.9252	13.8241	13.8601
AHNAK	Q09666	4986	_SPK[GlyGly (K)]ADIK_.2	AHNAK_K4988_M1	1	1	12.983	13.1229	14.4504	13.3491	12.8615	13.2128	13.4089	13.5918	13.9534	13.2504	12.9702	13.824
AHNAK	Q09666	4989	_ADIK[GlyGly (K)]SPSLDVTVPEAELNLETPEISVGGK_.3	AHNAK_K4992_M1	1	1	NaN	NaN	NaN	12.2533	NaN	NaN	NaN	NaN	12.1771	NaN	12.4055	12.1984
AHNAK	Q09666	4993	_SPSLDVTVPEAELNLETPEISVGGK[GlyGly (K)]GK_.3	AHNAK_K5017_M1	1	1	NaN	NaN	NaN	NaN	NaN	NaN	13.3115	13.0055	13.4567	13.5031	13.339	13.3097
AHNAK	Q09666	5039	_K[GlyGly (K)]QGFDLNVPGGEIDASLK_.3	AHNAK_K5039_M1	1	1	14.9849	14.9454	14.1287	NaN	13.8156	13.8885	14.1534	14.416	14.1109	NaN	14.5725	14.8865
AHNAK	Q09666	5083	_TM[Oxidation (M)]FGK[GlyGly (K)]M[Oxidation (M)]YFPDVEFDIK_.3	AHNAK_K5087_M1	1	1	15.7067	15.5465	15.4261	15.36	15.7039	15.525	16.6508	16.6124	16.3185	16.3356	16.4963	16.5578
AHNAK	Q09666	5102	_FK[GlyGly (K)]AEAPLPSPK_.3	AHNAK_K5103_M1	1	1	14.1239	14.1809	14.2098	14.1169	13.9781	13.8966	13.9619	13.8701	13.9016	13.8975	13.9489	13.9035
AHNAK	Q09666	5113	_LEGELQAPDLELSLPAIHVEGLDIK[GlyGly (K)]AK_.4	AHNAK_K5137_M1	1	1	13.1849	13.0851	12.8824	12.7868	NaN	12.3197	NaN	NaN	13.2164	13.133	NaN	12.6141
AHNAK	Q09666	5143	_VK[GlyGly (K)]M[Oxidation (M)]PDVDISVPK_.3	AHNAK_K5144_M1	1	1	NaN	NaN	10.8604	10.3777	11.0243	10.6295	NaN	11.8336	NaN	NaN	NaN	NaN
AHNAK	Q09666	5164	_VQANLGAPDINIEGLDAK[GlyGly (K)]VK_.3	AHNAK_K5181_M1	1	1	14.6985	14.4763	14.0666	14.1717	13.6518	13.5736	14.3951	14.4466	14.3557	14.1729	14.3722	14.3583
AHNAK	Q09666	516	_GDIK[GlyGly (K)]VSAPGVQGDVK_.3	AHNAK_K519_M1	1	1	NaN	NaN	NaN	NaN	NaN	8.58598	9.75434	NaN	9.28714	10.1277	NaN	NaN
AHNAK	Q09666	5208	_IK[GlyGly (K)]GDVPSVGLEGPDVDLQGPEAK_.3	AHNAK_K5209_M1	1	1	14.5505	14.3882	13.8956	NaN	13.752	14.1911	14.4614	14.6064	14.3263	NaN	NaN	14.2638
AHNAK	Q09666	5210	_GDVPSVGLEGPDVDLQGPEAK[GlyGly (K)]IK_.3	AHNAK_K5230_M1	1	1	12.1038	NaN	11.8304	11.5241	11.7754	NaN	12.2025	12.3672	11.9887	12.0286	12.5062	12.4546
AHNAK	Q09666	5268	_GPDVK[GlyGly (K)]LEGPDVSLK_.3	AHNAK_K5272_M1	1	1	NaN	NaN	NaN	11.1062	10.8529	10.8319	NaN	NaN	NaN	NaN	NaN	10.8843
AHNAK	Q09666	5297	_VSGPDLDLNLK[GlyGly (K)]GPSLK_.3	AHNAK_K5307_M1	1	1	NaN	NaN	NaN	12.746	12.6289	12.5056	NaN	13.1928	12.2547	NaN	NaN	13.1177
AHNAK	Q09666	5308	_GPSLK[GlyGly (K)]GDLDASVPSM[Oxidation (M)]K_.3	AHNAK_K5312_M1	1	1	NaN	12.251	NaN	NaN	NaN	NaN	NaN	13.1882	NaN	NaN	13.0553	12.2441
AHNAK	Q09666	5347	_VPGIDATTK[GlyGly (K)]LNVGAPDVTLR_.3	AHNAK_K5355_M1	1	1	13.385	13.1718	13.4138	13.1899	13.082	12.9409	13.4499	13.3965	13.3529	13.3884	13.5582	13.3945
AHNAK	Q09666	5367	_GPSLQGDLAVSGDIK[GlyGly (K)]CPK_.3	AHNAK_K5381_M1	1	1	NaN	NaN	NaN	12.0443	11.5565	11.7711	NaN	12.3178	NaN	12.5501	NaN	NaN
AHNAK	Q09666	5385	_VSVGAPDLSLEASEGSIK[GlyGly (K)]LPK_.3	AHNAK_K5402_M1	1	1	12.7892	12.493	NaN	12.369	NaN	12.6945	12.39	12.8518	12.698	12.4111	12.8347	12.9128
AHNAK	Q09666	5426	_GPQVSGELK[GlyGly (K)]GPGVDVNLK_.3	AHNAK_K5434_M1	1	1	NaN	NaN	NaN	11.2148	NaN	NaN	9.93887	10.2219	NaN	11.1176	NaN	11.1859
AHNAK	Q09666	5435	_GPGVDVNLK[GlyGly (K)]GPR_.3	AHNAK_K5443_M1	1	1	12.4534	12.7268	12.5665	12.5749	12.247	12.3136	13.0454	13.2136	13.0241	13.051	13.2584	13.1544
AHNAK	Q09666	5461	_VK[GlyGly (K)]GSLGATGEIK_.2;_VK[GlyGly (K)]GSLGATGEIK_.3	AHNAK_K5462_M1	2	1	NaN	13.7146	13.6909	13.7219	13.7205	13.6939	13.5964	13.374	13.4508	13.5488	13.5237	13.462
AHNAK	Q09666	5513	_LPTGQISGPEIK[GlyGly (K)]GGLK_.3	AHNAK_K5524_M1	1	1	NaN	13.079	NaN	12.5577	12.7431	12.5712	13.0419	13.0134	12.7285	13.1018	NaN	12.9332
AHNAK	Q09666	5717	_FNFSK[GlyGly (K)]PK_.2;_FNFSK[GlyGly (K)]PK_.3	AHNAK_K5721_M1	2	1	NaN	NaN	NaN	14.0342	12.9555	12.853	NaN	13.7278	13.7902	13.3354	13.2523	13.2212
AHNAK	Q09666	5724	_GK[GlyGly (K)]GGVTGSPEASISGSK_.3	AHNAK_K5725_M1	1	1	NaN	NaN	NaN	11.8837	11.9943	11.8219	13.8878	13.935	13.653	13.9048	13.6977	13.7906
AHNAK	Q09666	5726	_GGVTGSPEASISGSK[GlyGly (K)]GDLK_.3	AHNAK_K5740_M1	1	1	13.6359	13.5437	13.4982	13.4187	13.3175	13.2333	13.7409	13.7202	13.7219	13.6832	13.6223	13.7923
AHNAK	Q09666	5766	_GK[GlyGly (K)]FSLFK_.2;_GK[GlyGly (K)]FSLFK_.3	AHNAK_K5767_M1	2	1	16.8045	16.7597	16.5716	16.544	16.2448	16.3496	16.7675	16.7881	16.7967	16.7208	16.6497	16.7467
AHNAK	Q09666	5820	_LK[GlyGly (K)]FGTFGGLGSK_.3	AHNAK_K5821_M1	1	1	NaN	NaN	NaN	8.57626	8.39904	8.21624	NaN	9.0589	NaN	NaN	7.27108	NaN
AHNAK	Q09666	583	_VK[GlyGly (K)]GGVDVTLPR_.3	AHNAK_K584_M1	1	1	13.4179	13.3305	13.1641	13.3157	12.864	12.9653	13.1417	13.2668	13.1472	13.0785	13.1901	13.109
AHNAK	Q09666	5874	_VGIQLPEVELSVSTK[GlyGly (K)]K_.3	AHNAK_K5888_M1	1	1	12.9849	12.9203	12.6453	NaN	NaN	NaN	NaN	12.0734	12.8867	12.6508	NaN	12.4225
AHNAK	Q09666	680	_LK[GlyGly (K)]GPDVK_.2	AHNAK_K681_M1	1	1	NaN	NaN	10.3834	NaN	8.34073	8.89526	NaN	8.65573	9.51993	8.21438	9.83087	9.42625
AHNAK	Q09666	711	_VK[GlyGly (K)]GEYDVTVPK_.3	AHNAK_K712_M1	1	1	11.545	11.7117	11.8008	11.8401	11.7526	11.7501	11.6162	11.9073	11.6309	11.4143	11.712	11.8467
AHNAK	Q09666	722	_LEGELK[GlyGly (K)]GPK_.2;_LEGELK[GlyGly (K)]GPK_.3	AHNAK_K727_M1	2	1	11.2906	12.0511	12.1569	12.024	11.9842	12.1382	11.8894	11.7412	12.022	11.7693	11.6153	11.8523
AHNAK	Q09666	7.31223e+18	_VDIDAPDVDVHGPDWHLK[GlyGly (K)]M[Oxidation (M)]PK_.4;_VDIDAPDVDVHGPDWHLK[GlyGly (K)]M[Oxidation (M)]PK_.5	AHNAK_K748_M1	2	1	13.2389	12.2772	NaN	NaN	12.1265	NaN	NaN	12.6622	NaN	12.2625	12.3132	NaN
AHNAK	Q09666	757	_FSVPGFK[GlyGly (K)]AEGPEVDVNLPK_.3	AHNAK_K763_M1	1	1	NaN	11.4778	NaN	NaN	9.12319	NaN	9.78703	9.80831	10.1914	NaN	NaN	NaN
AHNAK	Q09666	785	_IDVTAPDVSIEEPEGK[GlyGly (K)]LK_.3	AHNAK_K800_M1	1	1	NaN	12.6777	12.6575	NaN	12.3449	12.3844	13.0972	13.041	12.9856	NaN	13.0263	13.1346
AHNAK	Q09666	8.06934e+45	_FK[GlyGly (K)]M[Oxidation (M)]PEM[Oxidation (M)]NIK_.3	AHNAK_K807_M1	1	1	11.5864	10.8744	10.9889	11.196	11.5198	11.9873	11.6438	11.4923	11.8726	12.2486	11.5068	11.9237
AHNAK	Q09666	829	_GPNVK[GlyGly (K)]GEYDVTM[Oxidation (M)]PK_.3	AHNAK_K833_M1	1	1	NaN	10.4411	10.7106	10.5625	10.6857	10.6036	10.6844	10.8951	11.1904	10.9214	11.0632	NaN
AHNAK	Q09666	849	_VPDVELK[GlyGly (K)]SAK_.2;_VPDVELK[GlyGly (K)]SAK_.3	AHNAK_K855_M1	2	1	12.234	11.6052	NaN	11.7453	11.083	11.1735	NaN	NaN	9.64599	11.7705	NaN	11.2205
AHNAK	Q09666	8.82126e+70	_M[Oxidation (M)]PK[GlyGly (K)]FSM[Oxidation (M)]PGFK_.3	AHNAK_K884_M1	1	1	NaN	NaN	11.3304	12.8834	12.6443	13.3245	13.6189	13.946	12.4417	13.582	13.6707	13.7662
AHNAK	Q09666	8.85172e+18	_FSMPGFK[GlyGly (K)]AEGPEVDVNLPK_.3;_FSM[Oxidation (M)]PGFK[GlyGly (K)]AEGPEVDVNLPK_.3	AHNAK_K891_M1	2	1	13.1285	12.7689	12.3203	12.1817	NaN	12.5267	13.7355	12.9868	12.3076	12.6244	12.7741	12.8203
AHNAK	Q09666	913	_VGVEVPDVNIEGPEGK[GlyGly (K)]LK_.3	AHNAK_K928_M1	1	1	NaN	NaN	NaN	NaN	NaN	NaN	12.4764	12.6166	12.4445	12.4611	NaN	NaN
AHNAK	Q09666	9.36257e+46	_MPEM[Oxidation (M)]NIK[GlyGly (K)]APK_.3;_M[Oxidation (M)]PEM[Oxidation (M)]NIK[GlyGly (K)]APK_.2;_M[Oxidation (M)]PEM[Oxidation (M)]NIK[GlyGly (K)]APK_.3	AHNAK_K942_M1	3	1	14.9396	15.2465	15.358	15.3904	15.6569	15.7252	15.5788	15.6107	15.7445	15.6568	15.7439	15.7032
AHNAK	Q09666	960	_VK[GlyGly (K)]GEYDM[Oxidation (M)]TVPK_.3	AHNAK_K961_M1	1	1	NaN	7.87827	8.9129	10.0908	8.84165	NaN	9.20082	8.71362	8.44453	8.71538	NaN	9.11986
AHNAK	Q09666	980	_VDVSAPDVEM[Oxidation (M)]QGPDWNLK[GlyGly (K)]M[Oxidation (M)]PK_.3	AHNAK_K997_M1	1	1	NaN	NaN	NaN	NaN	NaN	NaN	NaN	NaN	11.6734	11.6659	NaN	11.8516
AHNAK2	Q8IVF2;Q8IVF2-3	1098,4233,4563;998,4133,4463	_GPQVDVK[GlyGly (K)]GPK_.3	AHNAK2_K1104_M1	1	1	NaN	12.1124	NaN	NaN	NaN	NaN	12.1021	9.46349	NaN	NaN	12.3741	10.9736
AHNAK2	Q8IVF2;Q8IVF2-3	778,943,1603,1768,1933,2428,2593,2923,3088,3253,3583,4078,4243,4408,4573;678,843,1503,1668,1833,2328,2493,2823,2988,3153,3483,3978,4143,4308,4473	_LDLK[GlyGly (K)]GPK_.2	AHNAK2_K781_M1	1	1	NaN	11.1596	11.026	11.1975	11.1055	11.0835	11.2273	NaN	NaN	10.8349	NaN	10.9776
AHSA1	O95433	199	_PVGVK[GlyGly (K)]IPTCK_.3	AHSA1_K203_M1	1	1	NaN	NaN	NaN	NaN	12.4235	12.4386	NaN	12.4217	12.6852	12.5243	12.5372	12.4946
AHSA1	O95433	204	_IPTCK[GlyGly (K)]ITLK_.2;_IPTCK[GlyGly (K)]ITLK_.3	AHSA1_K208_M1	2	1	13.8339	14.0087	14.0719	14.0027	13.6448	13.8325	13.6293	13.5598	13.7917	13.8773	13.703	13.7797
AHSA1	O95433	209	_ITLK[GlyGly (K)]ETFLTSPEELYR_.3	AHSA1_K212_M1	1	1	NaN	13.6173	NaN	NaN	13.5067	13.3336	13.607	13.7203	NaN	NaN	13.4023	13.487
AIFM2	Q9BRQ8	169	_EVTLIHSQVALADK[GlyGly (K)]ELLPSVR_.4	AIFM2_K182_M1	1	1	NaN	12.7527	12.6132	NaN	11.7621	12.005	NaN	12.6102	NaN	NaN	NaN	NaN
AIFM2	Q9BRQ8	190	_QEVK[GlyGly (K)]EILLR_.2;_QEVK[GlyGly (K)]EILLR_.3	AIFM2_K193_M1	2	1	15.5929	15.4826	15.0894	15.156	14.7663	14.7944	15.2086	15.159	15.0602	15.0559	15.1648	15.279
AIFM2	Q9BRQ8	55	_ASVETGFAK[GlyGly (K)]K_.2;_ASVETGFAK[GlyGly (K)]K_.3	AIFM2_K63_M1	2	1	12.8529	13.1023	13.0541	12.9351	13.1502	13.12	12.8577	12.5769	12.797	12.8209	12.7493	12.8798
AIMP1	Q12904-2	21	_LLAK[GlyGly (K)]M[Oxidation (M)]ANNDAVLK_.2;_LLAK[GlyGly (K)]M[Oxidation (M)]ANNDAVLK_.3	AIMP1_K24_M1	2	1	16.4922	16.3297	16.3397	16.3162	16.5169	16.5039	16.5987	16.6441	16.8302	16.7505	16.7996	16.7754
AIMP1	Q12904-2	58	_EK[GlyGly (K)]AILQATLR_.3	AIMP1_K59_M1	1	1	NaN	NaN	NaN	NaN	10.3876	9.7079	NaN	10.5842	10.5771	10.8392	10.9903	NaN
AIMP2	Q13155	305	_SCENLAPFNTALK[GlyGly (K)]LLK_.3	AIMP2_K317_M1	1	1	13.0303	NaN	12.9409	12.8099	12.3602	12.6302	13.0786	13.2272	13.1195	13.223	13.2644	13.1699
AIMP2	Q13155	59	_QDDILK[GlyGly (K)]R_.2	AIMP2_K64_M1	1	1	NaN	10.7405	10.0061	9.65951	NaN	NaN	NaN	NaN	NaN	NaN	10.1105	NaN
AIMP2	Q13155	66	_LYELK[GlyGly (K)]AAVDGLSK_.3	AIMP2_K70_M1	1	1	11.5098	12.511	11.737	11.5281	NaN	11.5494	11.4408	11.427	NaN	11.649	11.4928	11.4798
AIP	O00170	107	_NIAVGK[GlyGly (K)]DPLEGQR_.3	AIP_K112_M1	1	1	13.0955	NaN	12.8146	12.7976	12.249	NaN	12.6754	12.6701	12.514	12.6349	NaN	12.6153
AIP	O00170	261	_YDDNVK[GlyGly (K)]AYFK_.3	AIP_K266_M1	1	1	NaN	NaN	NaN	10.3663	9.83759	10.0033	NaN	NaN	NaN	NaN	NaN	NaN
AJUBA	Q96IF1	11	_LLEK[GlyGly (K)]FGR_.2	AJUBA_K14_M1	1	1	15.5784	15.5741	15.3963	15.4569	15.3636	15.3273	15.1436	14.9268	15.0791	15.0934	14.9521	15.0843
AJUBA	Q96IF1	4	_LGEK[GlyGly (K)]ASR_.2	AJUBA_K7_M1	1	1	NaN	10.9899	10.5586	11.6894	10.7253	11.0373	11.3539	10.5536	11.0914	11.2986	11.389	11.9291
AK2	F8W1A4;P54819;P54819-2	64	_LK[GlyGly (K)]ATM[Oxidation (M)]DAGK_.2;_LK[GlyGly (K)]ATM[Oxidation (M)]DAGK_.3	AK2_K65_M1	2	1	NaN	9.53071	9.59795	8.95659	8.80973	10.9455	10.5086	NaN	10.938	NaN	8.65151	9.32939
AKAP11	Q9UKA4	630	_DLQYVK[GlyGly (K)]K_.2	AKAP11_K635_M1	1	1	NaN	11.2384	11.0936	10.5593	10.8641	10.8491	10.6746	10.644	9.939	10.3671	10.4678	9.91097
AKAP12	Q02952;Q02952-2;Q02952-3	175;77;70	_VFK[GlyGly (K)]FVGFK_.2;_VFK[GlyGly (K)]FVGFK_.3	AKAP12_K177_M1	2	1	14.4256	14.6175	13.4451	14.2846	14.1307	14.1532	14.0295	14.3011	14.1589	13.5201	14.1592	13.6382
AKAP12	Q02952;Q02952-2;Q02952-3	178;80;73	_FVGFK[GlyGly (K)]FTVK_.2;_FVGFK[GlyGly (K)]FTVK_.3	AKAP12_K182_M1	2	1	NaN	14.6531	12.0319	NaN	12.196	11.8884	NaN	11.2818	12.5192	NaN	NaN	12.2513
AKAP12	Q02952;Q02952-2;Q02952-3	511;413;406	_VQGSPLK[GlyGly (K)]K_.2	AKAP12_K517_M1	1	1	NaN	11.5689	NaN	10.127	10.3306	NaN	NaN	10.9956	NaN	11.1243	10.4833	11.2105
AKAP12	Q02952;Q02952-2;Q02952-3	519;421;414	_LFTSTGLK[GlyGly (K)]K_.2;_LFTSTGLK[GlyGly (K)]K_.3	AKAP12_K526_M1	2	1	NaN	12.681	NaN	12.4681	11.8313	12.142	NaN	11.6761	NaN	11.782	11.7411	NaN
AKAP12	Q02952;Q02952-2;Q02952-3	780;682;675	_SEDSIAGSGVEHSTPDTEPGK[GlyGly (K)]EESWVSIK_.4	AKAP12_K800_M1	1	1	NaN	NaN	NaN	NaN	NaN	NaN	9.79356	9.68632	10.5427	10.3024	NaN	NaN
AKAP2	C9JVY5;Q9Y2D5;Q9Y2D5-4;Q9Y2D5-5;Q9Y2D5-6;Q9Y2D5-7	491;442;673;531	_AVLTVVK[GlyGly (K)]DDDHGILDQFSR_.3;_AVLTVVK[GlyGly (K)]DDDHGILDQFSR_.4	AKAP2_K497_M1	2	1	NaN	NaN	NaN	NaN	11.3815	12.154	13.4145	13.3661	NaN	12.6871	13.626	13.5303
AKR1B1	P15121	257	_NLVVIPK[GlyGly (K)]SVTPER_.2;_NLVVIPK[GlyGly (K)]SVTPER_.3	AKR1B1_K263_M1	2	1	14.901	14.7112	14.8606	14.7261	14.452	14.603	15.2345	15.2294	15.0626	15.2106	15.1741	15.1056
AKR1B1	P15121	91	_GACQK[GlyGly (K)]TLSDLK_.3	AKR1B1_K95_M1	1	1	NaN	10.7045	10.3088	10.6065	10.2865	10.1596	11.056	11.4473	10.8308	11.4621	11.5053	11.5823
AKR1B10	O60218	63	_IQEK[GlyGly (K)]AVK_.2	AKR1B10_K66_M1	1	1	10.6598	NaN	NaN	12.5676	12.2409	11.9339	11.777	11.3171	12.0038	12.0952	NaN	12.1427
ALCAM	F5GXJ9;Q13740;Q13740-2	509;560;547	_HVNK[GlyGly (K)]DLGNM[Oxidation (M)]EENK_.3	ALCAM_K512_M1	1	1	NaN	NaN	9.94414	NaN	10.7273	NaN	11.6411	11.6969	11.6583	11.4578	11.8538	10.102
ALCAM	F5GXJ9;Q13740;Q13740-2	513;564;551	_DLGNM[Oxidation (M)]EENK[GlyGly (K)]K_.2;_DLGNM[Oxidation (M)]EENK[GlyGly (K)]K_.3	ALCAM_K521_M1	2	1	12.9202	11.6161	11.7778	11.867	12.4592	12.4595	12.6291	12.5772	13.4467	12.7426	13.5916	12.8813
ALCAM	F5GXJ9;Q13740;Q13740-2	522;573;560	_K[GlyGly (K)]LEENNHK_.2;_K[GlyGly (K)]LEENNHK_.3	ALCAM_K522_M1	2	1	NaN	NaN	NaN	NaN	NaN	NaN	11.6522	10.2615	10.5754	9.69354	NaN	10.4528
ALDH18A1	P54886;P54886-2	639;637	_VEQVK[GlyGly (K)]IHAGPK_.3;_VEQVK[GlyGly (K)]IHAGPK_.4	ALDH18A1_K643_M1	2	1	13.8832	14.4637	14.4287	14.285	14.4562	14.3538	14.2687	13.9918	14.4432	14.2909	14.271	14.2606
ALDH1B1	P30837	507	_TVTIK[GlyGly (K)]VPQK_.3	ALDH1B1_K511_M1	1	1	NaN	NaN	NaN	NaN	NaN	NaN	7.40365	NaN	8.29591	NaN	NaN	6.34878
ALDH3B1	P43353	432	_SPGM[Oxidation (M)]EK[GlyGly (K)]LNALR_.3	ALDH3B1_K437_M1	1	1	NaN	12.1127	11.5048	12.3513	NaN	NaN	12.6992	13.0909	NaN	11.8073	13.653	NaN
ALDH3B1	P43353	87	_VPK[GlyGly (K)]NLATQLDSAFIR_.3	ALDH3B1_K89_M1	1	1	NaN	NaN	NaN	NaN	11.3949	NaN	NaN	12.5296	NaN	13.0747	12.7534	12.755
ALDH9A1	P49189	339	_VLGFVK[GlyGly (K)]VAK_.3	ALDH9A1_K344_M1	1	1	NaN	NaN	10.5541	10.6533	10.0288	10.3908	NaN	10.188	10.1055	10.1406	10.3027	9.83393
ALDH9A1	P49189	348	_EQGAK[GlyGly (K)]VLCGGDIYVPEDPK_.3	ALDH9A1_K352_M1	1	1	NaN	NaN	14.6802	12.7193	10.6557	10.9589	12.8677	14.2612	13.783	NaN	11.5539	11.8701
ALDOA	P04075	100	_SK[GlyGly (K)]GGVVGIK_.2;_SK[GlyGly (K)]GGVVGIK_.3	ALDOA_K101_M1	2	1	13.9691	13.9614	13.9951	14.0091	14.064	14.081	13.896	14.0361	14.2155	14.0646	13.8268	13.9279
ALDOA	P04075	102	_GGVVGIK[GlyGly (K)]VDK_.2;_GGVVGIK[GlyGly (K)]VDK_.3	ALDOA_K108_M1	2	1	19.4465	19.3631	19.3444	19.2713	19.1669	19.1425	18.9881	19.1114	18.9617	18.9682	19.0062	18.9855
ALDOA	P04075	109	_VDK[GlyGly (K)]GVVPLAGTNGETTTQGLDGLSER_.3	ALDOA_K111_M1	1	1	16.6506	16.5894	16.4075	16.4188	15.8333	15.6642	16.8795	16.9315	16.5139	16.6701	16.7556	16.7456
ALDOA	P04075	2	_PYQYPALTPEQK[GlyGly (K)]K_.3	ALDOA_K13_M1	1	1	14.696	14.7111	14.6005	14.611	14.2511	14.3149	14.5414	14.4423	14.3832	14.4302	14.3861	14.3654
ALDOA	P04075	140	_K[GlyGly (K)]DGADFAK_.2;_K[GlyGly (K)]DGADFAK_.3	ALDOA_K140_M1	2	1	14.346	14.5807	14.3972	13.8033	14.349	13.6174	13.6858	12.3759	13.1848	13.482	13.3481	13.5056
ALDOA	P04075	141	_DGADFAK[GlyGly (K)]WR_.2;_DGADFAK[GlyGly (K)]WR_.3	ALDOA_K147_M1	2	1	15.2999	15.4062	15.3488	15.3098	14.463	14.5622	14.7949	14.6967	14.7457	14.7614	14.6725	14.6263
ALDOA	P04075	14	_K[GlyGly (K)]ELSDIAHR_.3	ALDOA_K14_M1	1	1	NaN	11.8333	11.8874	11.8253	11.6249	NaN	11.7753	11.7762	11.6194	11.2203	11.5157	11.5957
ALDOA	P04075	150	_CVLK[GlyGly (K)]IGEHTPSALAIMENANVLAR_.4	ALDOA_K153_M1	1	1	12.7688	11.713	11.3816	11.09	NaN	NaN	NaN	NaN	10.6327	10.8307	NaN	NaN
ALDOA	P04075	174	_YASICQQNGIVPIVEPEILPDGDHDLK[GlyGly (K)]R_.4	ALDOA_K200_M1	1	1	NaN	NaN	NaN	NaN	NaN	NaN	NaN	13.1376	NaN	11.1145	NaN	10.8589
ALDOA	P04075	202	_CQYVTEK[GlyGly (K)]VLAAVYK_.3	ALDOA_K208_M1	1	1	NaN	14.853	14.3715	14.2677	13.9674	13.612	14.5283	14.5761	14.376	14.4595	14.4674	14.5897
ALDOA	P04075	23	_IVAPGK[GlyGly (K)]GILAADESTGSIAK_.3	ALDOA_K28_M1	1	1	14.6818	14.754	14.6552	14.7426	14.2555	14.3236	14.504	14.41	14.6159	14.4488	14.6576	14.6258
ALDOA	P04075	290	_CPLLK[GlyGly (K)]PWALTFSYGR_.3	ALDOA_K294_M1	1	1	NaN	NaN	NaN	NaN	NaN	11.8259	12.9186	12.6253	12.623	12.7839	12.6678	NaN
ALDOA	P04075	305	_ALQASALK[GlyGly (K)]AWGGK_.3	ALDOA_K312_M1	1	1	NaN	NaN	13.0013	NaN	NaN	11.3671	12.6782	NaN	NaN	10.9246	12.5239	NaN
ALDOA	P04075	319	_ENLK[GlyGly (K)]AAQEEYVK_.2;_ENLK[GlyGly (K)]AAQEEYVK_.3	ALDOA_K322_M1	2	1	16.6183	16.5928	16.4478	16.4486	16.4485	16.4534	16.7835	16.7978	16.7379	16.699	16.7498	16.716
ALDOA	P04075	323	_AAQEEYVK[GlyGly (K)]R_.2;_AAQEEYVK[GlyGly (K)]R_.3	ALDOA_K330_M1	2	1	12.4405	13.1687	13.3385	13.9067	13.1861	12.5667	13.8214	13.8635	13.5054	13.5231	13.8599	13.733
ALDOA	P04075	332	_ALANSLACQGK[GlyGly (K)]YTPSGQAGAAASESLFVSNHAY_.3;_ALANSLACQGK[GlyGly (K)]YTPSGQAGAAASESLFVSNHAY_.4	ALDOA_K342_M1	2	1	13.42	NaN	13.0127	13.203	12.2088	11.9538	13.2545	13.5643	12.882	13.2396	13.3484	13.2729
ALDOA	P04075	29	_GILAADESTGSIAK[GlyGly (K)]R_.2;_GILAADESTGSIAK[GlyGly (K)]R_.3	ALDOA_K42_M1	2	1	14.572	14.572	14.4405	14.3099	13.9518	14.0212	14.7588	14.9136	14.9205	14.8617	14.9489	14.9727
ALDOC	P09972	109	_VDK[GlyGly (K)]GVVPLAGTDGETTTQGLDGLSER_.3	ALDOC_K111_M1	1	1	15.535	15.5718	16.1145	16.141	14.5513	14.5772	16.6065	16.6768	15.4825	15.5146	16.4849	16.474
ALG2	Q9H553	396	_EK[GlyGly (K)]FSPEAFTEQLYR_.3	ALG2_K397_M1	1	1	NaN	NaN	NaN	12.6052	12.2453	12.389	12.8388	13.1275	12.7486	12.7127	NaN	NaN
ALKBH5	Q6P6C2;Q6P6C2-1;Q6P6C2-3	94;83	_LFSQDECAK[GlyGly (K)]IEAR_.3	ALKBH5_K102_M1	1	1	NaN	12.5981	12.2723	NaN	12.1586	12.0367	11.892	NaN	12.1674	12.2342	NaN	NaN
ALYREF	E9PB61;Q86V81	164;157	_ADALK[GlyGly (K)]AM[Oxidation (M)]K_.2	ALYREF_K168_M1	1	1	12.5221	12.6738	12.5061	12.3447	12.7067	12.5446	12.0655	12.3235	12.2067	NaN	NaN	12.1698
ALYREF	E9PB61;Q86V81	169;162	_AM[Oxidation (M)]K[GlyGly (K)]QYNGVPLDGR_.3	ALYREF_K171_M1	1	1	NaN	NaN	NaN	NaN	NaN	11.2035	11.6764	NaN	11.8121	11.7832	11.7213	11.7942
ALYREF	E9PB61;Q86V81	12;5	_M[Oxidation (M)]DM[Oxidation (M)]SLDDIIK[GlyGly (K)]LNR_.3	ALYREF_K21_M1	1	1	13.6798	13.7662	13.7415	13.4753	13.8429	13.9236	14.0807	14.074	13.9091	14.0069	14.1512	14.119
ALYREF	E9PB61;Q86V81	240;233	_NSK[GlyGly (K)]QQLSAEELDAQLDAYNAR_.3	ALYREF_K242_M1	1	1	NaN	NaN	NaN	NaN	10.8532	NaN	13.3985	13.3579	13.1654	13.3021	NaN	NaN
ALYREF	E9PB61;Q86V81	87;80	_PK[GlyGly (K)]QLPDK_.2	ALYREF_K88_M1	1	1	NaN	12.8782	13.2775	13.5552	13.8731	NaN	13.0175	13.2365	13.6153	13.162	11.9871	13.2974
AMBRA1	A0A075B6T1;Q9C0C7;Q9C0C7-2;Q9C0C7-3;Q9C0C7-4;Q9C0C7-5	169	_EPFAVVK[GlyGly (K)]TASEM[Oxidation (M)]ER_.3	AMBRA1_K175_M1	1	1	NaN	12.3142	13.4466	13.7371	13.7811	13.6944	14.0629	14.1342	13.9865	13.9787	14.2053	14.1846
AMBRA1	A0A075B6T1;Q9C0C7;Q9C0C7-2;Q9C0C7-3;Q9C0C7-4;Q9C0C7-5	3	_VVPEK[GlyGly (K)]NAVR_.3	AMBRA1_K7_M1	1	1	NaN	NaN	NaN	NaN	10.1801	9.76545	9.42546	NaN	NaN	9.89421	NaN	10.1956
AMD1	B4DZ60;P17707	174;294	_TVLASPQK[GlyGly (K)]IEGFK_.3	AMD1_K181_M1	1	1	NaN	NaN	NaN	12.1737	13.3984	13.2717	13.6267	13.6113	13.9175	13.5896	13.6919	13.825
AMD1	B4DZ60;P17707	76;196	_DGVTAK[GlyGly (K)]DVTR_.2;_DGVTAK[GlyGly (K)]DVTR_.3	AMD1_K81_M1	2	1	12.6145	13.0709	12.879	12.9054	12.8878	12.8455	13.0011	12.6596	12.837	12.9418	12.7084	12.8283
AMER1	Q5JTC6;Q5JTC6-2	55	_TAM[Oxidation (M)]K[GlyGly (K)]LFGGK_.2	AMER1_K58_M1	1	1	13.1047	NaN	12.6167	12.505	12.6985	12.8375	13.1402	13.0407	12.7358	12.9563	12.8042	13.0642
AMFR	Q9UKV5;R4GNG2	586;242	_K[GlyGly (K)]DELLQQAR_.3	AMFR_K586_M1	1	1	11.8731	12.8094	12.8832	12.7515	12.5564	12.5791	12.7898	12.8088	12.5615	12.741	12.6322	12.758
AMFR	Q9UKV5;R4GNG2	597;253	_FLNK[GlyGly (K)]SSEDDAASESFLPSEGASSDPVTLR_.3	AMFR_K600_M1	1	1	NaN	NaN	NaN	NaN	NaN	NaN	13.0289	13.262	12.8696	12.7236	13.0115	NaN
AMIGO2	Q86SJ2	466	_VVFLEPLK[GlyGly (K)]DTAAGQNGK_.3	AMIGO2_K473_M1	1	1	NaN	14.6658	14.6841	NaN	14.3496	14.4479	NaN	14.7579	14.7998	14.9166	14.8614	14.7811
AMIGO2	Q86SJ2	485	_LFPSEAVIAEGILK[GlyGly (K)]STR_.3	AMIGO2_K498_M1	1	1	17.1304	17.2199	16.9192	17.0206	16.7118	16.7949	17.2267	17.5172	17.1693	17.1806	17.2366	17.2005
AMIGO2	Q86SJ2	502	_GK[GlyGly (K)]SDSDSVNSVFSDTPFVAST_.2	AMIGO2_K503_M1	1	1	13.2598	13.4274	13.0229	13.1072	12.663	12.4597	NaN	13.4299	13.041	13.2467	13.2294	13.2137
AMMECR1L	Q6DCA0	168	_EYTLTSALK[GlyGly (K)]DSR_.3	AMMECR1L_K176_M1	1	1	9.94579	10.9001	11.172	11.0947	11.0218	10.7042	10.9366	11.1054	NaN	11.6115	NaN	11.2075
AMMECR1L	Q6DCA0	219	_IEFINEK[GlyGly (K)]GVK_.3	AMMECR1L_K225_M1	1	1	NaN	10.5875	11.0002	10.9529	NaN	10.8336	11.0225	NaN	NaN	10.6851	10.5179	10.2561
AMOT	Q4VCS5	495	_NK[GlyGly (K)]LEGEIR_.2;_NK[GlyGly (K)]LEGEIR_.3	AMOT_K496_M1	2	1	NaN	11.6137	12.0632	11.8981	11.6993	11.4767	11.8053	11.7004	11.7533	11.5528	11.4964	11.8147
AMOTL1	Q8IY63;Q8IY63-2	247;197	_DEALK[GlyGly (K)]ELK_.2	AMOTL1_K251_M1	1	1	NaN	11.9439	11.7573	12.031	11.8194	11.8979	12.2864	12.0924	NaN	12.0894	12.2449	12.3888
AMOTL2	Q9Y2J4;Q9Y2J4-2;Q9Y2J4-3;Q9Y2J4-4	94;152	_LCPQPSK[GlyGly (K)]GEELPTYEEAK_.3	AMOTL2_K100_M1	1	1	NaN	12.295	12.5442	12.855	12.3878	12.4661	13.4927	14.1802	13.8037	13.4651	14.1087	14.0871
AMOTL2	Q9Y2J4;Q9Y2J4-2;Q9Y2J4-3;Q9Y2J4-4	345;403	_IEK[GlyGly (K)]LESEIQR_.3	AMOTL2_K347_M1	1	1	NaN	11.348	NaN	11.5086	NaN	NaN	11.2819	NaN	NaN	11.0467	NaN	11.0644
AMPD2	H0Y360;Q01433;Q01433-2	152;181;100	_AK[GlyGly (K)]QDFLK_.2	AMPD2_K153_M1	1	1	NaN	10.121	NaN	NaN	NaN	NaN	NaN	NaN	10.0679	9.94277	10.3306	NaN
AMPD2	H0Y360;Q01433;Q01433-2	475;504;423	_EIFIK[GlyGly (K)]TDNR_.3	AMPD2_K479_M1	1	1	NaN	9.90188	10.8554	10.9755	10.4842	11.0756	10.7134	11.1094	10.9566	10.826	10.9664	11.2272
AMPD2	H0Y360;Q01433;Q01433-2	71;100;19	_SLPGPAPCLK[GlyGly (K)]HFPLDLR_.4	AMPD2_K80_M1	1	1	NaN	NaN	NaN	NaN	12.4868	NaN	12.5298	12.7111	13.4719	13.4041	13.4883	13.3145
ANAPC1	Q9H1A4	981	_QDLSK[GlyGly (K)]QACEGNLPK_.3	ANAPC1_K985_M1	1	1	NaN	NaN	NaN	NaN	NaN	NaN	8.56597	NaN	NaN	8.96079	NaN	8.89552
ANAPC2	Q9UJX6;Q9UJX6-2	541;538	_NVELLK[GlyGly (K)]LR_.3	ANAPC2_K546_M1	1	1	NaN	NaN	NaN	13.4	13.241	13.15	13.2802	13.3063	13.4363	13.4748	13.468	13.4234
ANAPC4	Q9UJX5;Q9UJX5-3	287	_LTK[GlyGly (K)]FVQEK_.3	ANAPC4_K289_M1	1	1	NaN	11.2625	NaN	NaN	8.6052	9.62752	8.20688	NaN	8.98077	NaN	NaN	11.2336
ANAPC5	F5H0F9;Q9UJX4	281	_LILTGAESK[GlyGly (K)]SNGEEGYGR_.3	ANAPC5_K289_M1	1	1	NaN	NaN	11.6569	11.6734	11.3773	11.4418	12.2808	12.0424	12.247	12.5382	12.3866	12.3325
ANAPC7	Q9UJX3	254	_AISTICSLEK[GlyGly (K)]K_.3	ANAPC7_K263_M1	1	1	NaN	12.2381	12.2707	12.3119	12.1785	12.2766	12.4887	12.4568	12.3643	12.4146	12.3661	12.2956
ANAPC7	Q9UJX3	461	_AK[GlyGly (K)]TLLDK_.2	ANAPC7_K462_M1	1	1	NaN	9.57519	9.35797	10.0858	9.81918	9.77762	NaN	NaN	NaN	9.46752	9.86782	9.66816
ANAPC7	Q9UJX3	482	_K[GlyGly (K)]AELLSR_.2;_K[GlyGly (K)]AELLSR_.3	ANAPC7_K482_M1	2	1	NaN	13.4506	13.4007	13.4952	13.1719	13.1999	13.4096	13.2844	13.5301	13.4882	13.2376	13.0167
ANAPC7	Q9UJX3	489	_EQK[GlyGly (K)]YEDGIALLR_.3	ANAPC7_K491_M1	1	1	NaN	NaN	NaN	11.5851	11.6026	11.3414	NaN	12.1566	NaN	NaN	NaN	11.4759
ANAPC7	Q9UJX3	545	_SLEGM[Oxidation (M)]QK[GlyGly (K)]M[Oxidation (M)]EK_.3	ANAPC7_K551_M1	1	1	NaN	NaN	NaN	NaN	NaN	NaN	NaN	7.6773	9.56923	NaN	NaN	9.08798
ANGEL1	G3V414;Q9UNK9	189;624	_DGTLK[GlyGly (K)]LLGR_.2	ANGEL1_K193_M1	1	1	NaN	10.6348	10.05	9.71549	9.48147	9.65469	10.0207	10.6236	NaN	9.92708	9.77974	NaN
ANKFY1	Q9P2R3;Q9P2R3-4	1147;1189	_FDLNK[GlyGly (K)]PVR_.3	ANKFY1_K1151_M1	1	1	12.9173	13.3548	13.4817	13.7043	13.0918	13.2308	13.0921	13.1856	13.464	13.2119	13.2693	13.5063
ANKFY1	Q9P2R3;Q9P2R3-4	849;891	_NNK[GlyGly (K)]SAEAILK_.3	ANKFY1_K851_M1	1	1	NaN	NaN	NaN	6.94449	NaN	NaN	NaN	NaN	8.39929	8.98062	6.99186	NaN
ANKFY1	Q9P2R3;Q9P2R3-4	852;894	_SAEAILK[GlyGly (K)]R_.2;_SAEAILK[GlyGly (K)]R_.3	ANKFY1_K858_M1	2	1	12.9713	13.9199	13.5829	13.8158	13.755	13.6123	13.7527	13.6588	13.8757	13.8063	13.6523	13.7828
ANKHD1	E9PDP5;Q8IWZ3;Q8IWZ3-4;Q8IWZ3-6	1465;1446	_K[GlyGly (K)]QALAAK_.2	ANKHD1_K1465_M1	1	1	NaN	10.0926	9.00819	10.3779	10.3557	9.9491	10.576	10.9746	10.3582	10.3491	9.5389	10.6386
ANKHD1	E9PDP5;Q8IWZ3;Q8IWZ3-4;Q8IWZ3-6	158	_LSTADGK[GlyGly (K)]AFADPEVLR_.3	ANKHD1_K164_M1	1	1	NaN	NaN	NaN	12.9025	NaN	12.3506	NaN	12.9057	12.4296	12.7762	12.7812	12.9522
ANKIB1	Q9P2G1	580	_EM[Oxidation (M)]TVEAEK[GlyGly (K)]K_.3	ANKIB1_K587_M1	1	1	NaN	NaN	11.531	11.1871	10.5918	11.1362	9.81438	NaN	NaN	10.0001	NaN	10.3848
ANKRD1	Q15327	102	_TK[GlyGly (K)]VPVVK_.2	ANKRD1_K103_M1	1	1	NaN	NaN	11.4909	11.1904	11.3815	NaN	10.7412	11.0663	10.7238	11.1368	NaN	10.9239
ANKRD1	Q15327	6	_VEELVTGK[GlyGly (K)]K_.2;_VEELVTGK[GlyGly (K)]K_.3	ANKRD1_K13_M1	2	1	NaN	12.7102	12.7654	12.6118	12.8267	12.5274	12.4587	12.492	12.4953	12.5049	12.3585	12.3435
ANKRD1	Q15327	216	_DK[GlyGly (K)]LLSTALHVAVR_.3	ANKRD1_K217_M1	1	1	NaN	12.3208	12.3526	NaN	12.0376	12.1747	11.8063	12.0497	12.5654	NaN	12.4144	12.5409
ANKRD13A	Q8IZ07	211	_LTLDLM[Oxidation (M)]K[GlyGly (K)]PK_.2;_LTLDLM[Oxidation (M)]K[GlyGly (K)]PK_.3	ANKRD13A_K217_M1	2	1	15.7376	15.4288	15.4002	15.3791	15.3624	15.4258	15.489	15.524	15.8278	15.8052	15.7759	15.738
ANKRD13A	Q8IZ07	227	_LTSPVINTSLDTK[GlyGly (K)]NIAFER_.3	ANKRD13A_K239_M1	1	1	NaN	13.9468	13.9673	14.0837	13.2979	13.5559	13.7803	13.8006	14.0103	13.9329	13.8804	14.0248
ANKRD13A	Q8IZ07	255	_TDK[GlyGly (K)]AEVVNGYEAK_.3	ANKRD13A_K257_M1	1	1	NaN	14.26	14.1904	14.0262	14.0654	14.0968	NaN	14.6145	14.357	14.1331	14.4936	14.4025
ANKRD13A	Q8IZ07	401	_LEFPPGFPVK[GlyGly (K)]IEIPLFHVLNAR_.3;_LEFPPGFPVK[GlyGly (K)]IEIPLFHVLNAR_.4	ANKRD13A_K410_M1	2	1	18.3376	18.1602	17.9886	18.1634	17.7438	17.4829	18.0745	17.6852	18.3261	18.2805	18.1377	18.3829
ANKRD28	O15084;O15084-1;O15084-4	1003;1036;1033	_YTNTSK[GlyGly (K)]TVSFEALPIM[Oxidation (M)]R_.3	ANKRD28_K1008_M1	1	1	NaN	NaN	NaN	10.8727	NaN	11.6449	NaN	NaN	NaN	12.0144	12.2351	12.1547
ANKRD46	J3KP26;Q86W74;Q86W74-2	119	_GVNK[GlyGly (K)]DVIR_.2	ANKRD46_K122_M1	1	1	NaN	NaN	NaN	NaN	NaN	10.3714	NaN	9.86154	10.713	10.6362	10.1107	10.7183
ANKRD46	J3KP26;Q86W74;Q86W74-2	127	_LLESLEEQEVK[GlyGly (K)]GFNR_.3	ANKRD46_K137_M1	1	1	NaN	12.6284	12.299	12.7086	12.6063	12.3903	12.5222	12.8783	12.4563	12.9127	13.0068	12.7692
ANLN	Q9NQW6	540	_VEQK[GlyGly (K)]IEVIR_.3	ANLN_K543_M1	1	1	NaN	10.6616	11.2255	11.2497	NaN	11.3001	10.8619	10.7057	10.7743	10.9618	10.8946	NaN
ANLN	Q9NQW6	631	_LELK[GlyGly (K)]DTSR_.2	ANLN_K634_M1	1	1	NaN	9.63168	NaN	10.1135	10.055	9.13876	9.73881	12.4704	NaN	9.34921	8.80673	9.5989
ANO6	Q4KMQ2;Q4KMQ2-2;Q4KMQ2-3	639;660;621	_VSGSEK[GlyGly (K)]ITPR_.3	ANO6_K644_M1	1	1	NaN	NaN	NaN	11.0675	10.8892	NaN	NaN	11.6484	NaN	11.5494	11.3813	NaN
ANO6	Q4KMQ2;Q4KMQ2-2;Q4KMQ2-3	885;906;867	_DM[Oxidation (M)]TK[GlyGly (K)]NM[Oxidation (M)]GVIAER_.3	ANO6_K888_M1	1	1	NaN	11.1487	11.0128	10.6417	11.7862	11.8754	12.0594	11.9984	NaN	11.9771	11.993	12.0243
ANP32A	H0YN26;P39687	15	_TPSDVK[GlyGly (K)]ELVLDNSR_.3	ANP32A_K20_M1	1	1	15.0976	15.1034	15.1014	15.1309	14.7779	14.7052	15.5354	15.4318	15.5019	15.4606	15.505	15.608
ANP32B	Q92688;Q92688-2	21	_ELVLDNCK[GlyGly (K)]SNDGK_.3	ANP32B_K28_M1	1	1	NaN	NaN	10.6729	10.2194	9.8765	10.1809	10.8549	NaN	10.4072	10.779	10.5891	NaN
ANP32E	Q9BTT0	100	_IK[GlyGly (K)]DLSTVEALQNLK_.3	ANP32E_K101_M1	1	1	12.5203	NaN	11.8637	11.8986	11.902	11.8584	NaN	NaN	NaN	NaN	NaN	12.1572
ANP32E	Q9BTT0	102	_DLSTVEALQNLK[GlyGly (K)]NLK_.2;_DLSTVEALQNLK[GlyGly (K)]NLK_.3	ANP32E_K113_M1	2	1	16.0303	16.1208	15.8692	15.8382	15.5918	15.4735	15.9334	15.9454	15.7791	15.9138	15.8897	16.0016
ANP32E	Q9BTT0	6	_K[GlyGly (K)]INLELR_.3	ANP32E_K6_M1	1	1	NaN	9.26417	10.092	10.2092	10.1626	9.85724	NaN	NaN	9.92044	10.5814	NaN	10.1273
ANTXR1	Q9H6X2;Q9H6X2-5	398	_WGEK[GlyGly (K)]GSTEEGAK_.3	ANTXR1_K401_M1	1	1	NaN	NaN	10.4483	NaN	10.0272	NaN	11.6944	11.5341	10.5862	10.8386	10.7614	11.0727
ANTXR1	Q9H6X2;Q9H6X2-5	402	_GSTEEGAK[GlyGly (K)]LEK_.3	ANTXR1_K409_M1	1	1	NaN	NaN	NaN	NaN	NaN	NaN	NaN	NaN	9.68377	10.5876	11.4051	NaN
ANTXR1	Q9H6X2;Q9H6X2-5	418	_VK[GlyGly (K)]M[Oxidation (M)]PEQEYEFPEPR_.3	ANTXR1_K419_M1	1	1	NaN	NaN	NaN	NaN	11.3046	11.2492	NaN	12.6875	NaN	11.3818	12.5913	NaN
ANTXR1	Q9H6X2;Q9H6X2-5	445	_K[GlyGly (K)]WYSPIK_.2	ANTXR1_K445_M1	1	1	NaN	13.2144	12.7608	13.0604	12.4482	12.4023	12.869	NaN	12.7586	12.7943	12.7692	12.4997
ANTXR1	Q9H6X2;Q9H6X2-5	446	_WYSPIK[GlyGly (K)]GK_.2;_WYSPIK[GlyGly (K)]GK_.3	ANTXR1_K451_M1	2	1	11.8134	13.4019	13.2796	13.167	13.1196	13.0894	13.0577	13.2066	13.1477	13.2162	12.9993	13.118
ANTXR1	Q9H6X2;Q9H6X2-5	452	_GK[GlyGly (K)]LDALWVLLR_.2;_GK[GlyGly (K)]LDALWVLLR_.3	ANTXR1_K453_M1	2	1	16.567	16.7968	16.516	16.4919	16.1723	15.999	16.4086	16.1279	16.557	16.4054	16.4281	16.2848
ANTXR2	J3KPY9;P58335;P58335-2;P58335-4	358;435;332	_PTHQPPQTK[GlyGly (K)]WYTPIK_.4	ANTXR2_K366_M1	1	1	NaN	NaN	NaN	10.8752	9.43615	NaN	10.9509	11.4941	NaN	10.9768	NaN	NaN
ANXA1	P04083	163	_DLAK[GlyGly (K)]DITSDTSGDFR_.2;_DLAK[GlyGly (K)]DITSDTSGDFR_.3	ANXA1_K166_M1	2	1	14.0863	15.1315	15.3863	15.5083	14.8003	14.8582	15.3554	15.2972	15.0052	15.0714	15.0098	15.2514
ANXA1	P04083	178	_NALLSLAK[GlyGly (K)]GDR_.3	ANXA1_K185_M1	1	1	NaN	NaN	10.0628	NaN	NaN	NaN	10.126	NaN	NaN	NaN	10.4248	10.0969
ANXA1	P04083	246	_HDM[Oxidation (M)]NK[GlyGly (K)]VLDLELK_.3	ANXA1_K250_M1	1	1	NaN	12.5129	13.5124	13.3538	12.6883	12.9459	13.6451	12.8641	13.2054	13.1088	13.6307	13.6695
ANXA1	P04083	251	_VLDLELK[GlyGly (K)]GDIEK_.2;_VLDLELK[GlyGly (K)]GDIEK_.3	ANXA1_K257_M1	2	1	17.347	17.444	17.2346	17.1757	16.8904	16.87	17.4086	17.2236	17.2887	17.2844	17.3226	17.2586
ANXA1	P04083	270	_CATSK[GlyGly (K)]PAFFAEK_.2;_CATSK[GlyGly (K)]PAFFAEK_.3	ANXA1_K274_M1	2	1	15.3412	15.114	14.9042	14.8603	14.726	14.6081	15.8905	15.8764	15.9134	15.7952	15.7677	15.7771
ANXA1	P04083	275	_PAFFAEK[GlyGly (K)]LHQAM[Oxidation (M)]K_.3;_PAFFAEK[GlyGly (K)]LHQAM[Oxidation (M)]K_.4	ANXA1_K281_M1	2	1	NaN	14.6092	13.4519	13.4157	13.4529	13.4901	11.7004	13.3756	11.453	12.7928	14.448	12.9889
ANXA1	P04083	304	_SEIDM[Oxidation (M)]NDIK[GlyGly (K)]AFYQK_.3	ANXA1_K312_M1	1	1	NaN	NaN	13.0878	13.3439	12.7039	13.305	13.796	13.9751	13.6047	13.7171	13.8751	13.931
ANXA1	P04083	54	_AIM[Oxidation (M)]VK[GlyGly (K)]GVDEATIIDILTK_.3	ANXA1_K58_M1	1	1	NaN	16.4527	15.9336	16.0127	15.6779	15.7885	16.3935	16.4197	16.332	16.4004	16.3513	16.3436
ANXA1	P04083	59	_GVDEATIIDILTK[GlyGly (K)]R_.3	ANXA1_K71_M1	1	1	NaN	13.0914	12.8036	12.7918	12.6016	NaN	13.0201	12.9759	12.7955	NaN	NaN	12.9961
ANXA1	P04083	82	_AAYLQETGK[GlyGly (K)]PLDETLK_.3	ANXA1_K90_M1	1	1	NaN	14.457	14.3618	13.972	13.9466	13.8369	14.175	14.2594	14.3309	14.1717	14.3248	14.0845
ANXA1	P04083	98	_K[GlyGly (K)]ALTGHLEEVVLALLK_.3	ANXA1_K98_M1	1	1	NaN	10.9928	10.764	NaN	NaN	NaN	11.2303	NaN	11.0517	11.0125	10.7591	10.492
ANXA11	P50995;P50995-2	212;179	_AM[Oxidation (M)]K[GlyGly (K)]GFGTDEQAIIDCLGSR_.3	ANXA11_K214_M1	1	1	NaN	13.9517	NaN	13.7827	13.6436	13.4444	14.4269	NaN	14.3695	14.0669	14.3383	NaN
ANXA11	P50995;P50995-2	244;211	_TAYGK[GlyGly (K)]DLIK_.3	ANXA11_K248_M1	1	1	NaN	10.5254	NaN	10.0343	9.50941	8.96908	9.28257	9.48047	10.0784	9.06396	9.53572	9.4494
ANXA11	P50995;P50995-2	249;216	_DLIK[GlyGly (K)]DLK_.2	ANXA11_K252_M1	1	1	15.2451	15.1695	14.6405	14.8558	14.3456	14.3502	14.9577	14.9033	14.4805	14.5451	14.4815	14.6167
ANXA11	P50995;P50995-2	313;280	_AYK[GlyGly (K)]AEFK_.2	ANXA11_K315_M1	1	1	11.2258	NaN	11.7716	11.9326	11.5908	11.7735	11.3592	11.3263	11.7783	11.3167	NaN	11.2499
ANXA11	P50995;P50995-2	405;372	_DIEK[GlyGly (K)]SICR_.2	ANXA11_K408_M1	1	1	10.3185	10.895	NaN	9.90505	NaN	9.75869	10.6632	10.5775	NaN	9.42263	9.91316	NaN
ANXA2	P07355;P07355-2	89;107	_SALSGHLETVILGLLK[GlyGly (K)]TPAQYDASELK_.3;_SALSGHLETVILGLLK[GlyGly (K)]TPAQYDASELK_.4	ANXA2_K104_M1	2	1	18.412	18.1805	17.7824	17.8301	17.6484	17.5126	18.4687	17.6234	18.1507	17.7573	17.6846	17.5277
ANXA2	P07355;P07355-2	105;123	_TPAQYDASELK[GlyGly (K)]ASM[Oxidation (M)]K_.3	ANXA2_K115_M1	1	1	14.3992	14.5349	14.485	14.488	14.8644	14.8785	15.1785	15.2537	15.0785	15.1596	15.2797	15.2858
ANXA2	P07355;P07355-2	116;134	_ASM[Oxidation (M)]K[GlyGly (K)]GLGTDEDSLIEIICSR_.3	ANXA2_K119_M1	1	1	16.099	16.0604	15.7337	15.8078	15.2406	15.6926	16.514	16.5555	16.3809	16.3783	16.1744	16.277
ANXA2	P07355;P07355-2	146;164	_VYK[GlyGly (K)]EM[Oxidation (M)]YK_.2;_VYK[GlyGly (K)]EM[Oxidation (M)]YK_.3	ANXA2_K148_M1	2	1	16.7086	16.4648	16.5582	16.6806	16.9753	16.5773	16.7157	16.0061	16.2033	16.2131	15.6755	16.1424
ANXA2	P07355;P07355-2	149;167	_EM[Oxidation (M)]YK[GlyGly (K)]TDLEK_.2;_EM[Oxidation (M)]YK[GlyGly (K)]TDLEK_.3	ANXA2_K152_M1	2	1	15.4835	16.5358	15.6673	15.6135	15.8067	15.7993	15.6604	16.1614	15.739	15.6582	15.6807	15.9207
ANXA2	P07355;P07355-2	153;171	_TDLEK[GlyGly (K)]DIISDTSGDFR_.3	ANXA2_K157_M1	1	1	13.7007	13.6183	13.3987	13.3833	12.9252	12.9549	13.6073	13.5528	13.41	13.5028	13.4793	13.3504
ANXA2	P07355;P07355-2	169;187	_K[GlyGly (K)]LM[Oxidation (M)]VALAK_.2;_K[GlyGly (K)]LM[Oxidation (M)]VALAK_.3	ANXA2_K169_M1	2	1	NaN	NaN	NaN	NaN	13.8538	13.5387	NaN	13.7441	NaN	13.857	NaN	13.7378
ANXA2	P07355;P07355-2	170;188	_LM[Oxidation (M)]VALAK[GlyGly (K)]GR_.3	ANXA2_K176_M1	1	1	NaN	10.4444	10.7311	NaN	10.4207	10.6116	11.4185	10.6684	11.6448	11.5366	11.6472	NaN
ANXA2	P07355;P07355-2	197;215	_DLYDAGVK[GlyGly (K)]R_.2;_DLYDAGVK[GlyGly (K)]R_.3	ANXA2_K204_M1	2	1	19.2584	19.2108	19.1422	19.0395	19.0508	18.9536	19.1186	19.1072	18.8653	18.7515	18.9456	18.8627
ANXA2	P07355;P07355-2	206;224	_K[GlyGly (K)]GTDVPK_.2	ANXA2_K206_M1	1	1	NaN	16.0551	15.8652	NaN	16.8638	15.2793	15.9827	NaN	15.6762	15.8446	16.4162	16.4675
ANXA2	P07355;P07355-2	221;239	_SVPHLQK[GlyGly (K)]VFDR_.3	ANXA2_K227_M1	1	1	NaN	NaN	12.7259	13.5008	13.0146	13.0347	13.9915	14.0806	12.9343	13.8184	12.2689	13.3209
ANXA2	P07355;P07355-2	232;250	_YK[GlyGly (K)]SYSPYDM[Oxidation (M)]LESIR_.3	ANXA2_K233_M1	1	1	14.416	14.4278	14.3539	14.2406	14.5546	14.4978	14.7839	14.7827	14.4241	14.5369	14.6942	14.7446
ANXA2	P07355;P07355-2	247;265	_EVK[GlyGly (K)]GDLENAFLNLVQCIQNK_.3	ANXA2_K249_M1	1	1	NaN	13.8078	NaN	NaN	13.2146	NaN	NaN	NaN	NaN	13.2621	13.3848	13.0378
ANXA2	P07355;P07355-2	250;268	_GDLENAFLNLVQCIQNK[GlyGly (K)]PLYFADR_.3;_GDLENAFLNLVQCIQNK[GlyGly (K)]PLYFADR_.4	ANXA2_K266_M1	2	1	19.1917	19.2828	18.6217	18.9573	18.427	18.8345	19.1949	19.0051	18.7767	18.2138	18.8568	18.6399
ANXA2	P07355;P07355-2	274;292	_LYDSM[Oxidation (M)]K[GlyGly (K)]GK_.2;_LYDSM[Oxidation (M)]K[GlyGly (K)]GK_.3	ANXA2_K279_M1	2	1	14.565	12.7728	14.2294	14.6567	14.9743	13.5439	14.5494	14.3215	14.2034	14.4661	13.146	14.3362
ANXA2	P07355;P07355-2	296;314	_SEVDM[Oxidation (M)]LK[GlyGly (K)]IR_.2;_SEVDM[Oxidation (M)]LK[GlyGly (K)]IR_.3	ANXA2_K302_M1	2	1	14.9404	14.0845	13.8427	13.794	13.9799	14.022	13.7815	13.742	13.8666	13.8727	13.916	13.9066
ANXA2	P07355;P07355-2	311;329	_YGK[GlyGly (K)]SLYYYIQQDTK_.3	ANXA2_K313_M1	1	1	NaN	12.4608	NaN	11.9613	12.0757	11.9022	13.2491	13.2586	12.8951	13.0839	12.998	13.1753
ANXA2	P07355;P07355-2	314;332	_SLYYYIQQDTK[GlyGly (K)]GDYQK_.3	ANXA2_K324_M1	1	1	11.7747	11.5637	NaN	NaN	11.8805	NaN	NaN	13.6297	13.3773	13.3175	13.3286	13.3092
ANXA2	P07355;P07355-2	325;343	_GDYQK[GlyGly (K)]ALLYLCGGDD_.2	ANXA2_K329_M1	1	1	14.0793	14.2479	13.9474	13.9181	13.5435	13.4498	14.0665	13.8581	13.6221	13.7653	13.6064	13.3705
ANXA2	P07355;P07355-2	38;56	_DALNIETAIK[GlyGly (K)]TK_.2;_DALNIETAIK[GlyGly (K)]TK_.3	ANXA2_K47_M1	2	1	NaN	15.3052	15.6897	15.7622	15.2403	15.3113	15.7513	15.6453	15.3721	15.4258	15.5299	15.5548
ANXA2	P07355;P07355-2	48;66	_TK[GlyGly (K)]GVDEVTIVNILTNR_.2;_TK[GlyGly (K)]GVDEVTIVNILTNR_.3	ANXA2_K49_M1	2	1	20.2711	20.1287	20.06	19.9783	19.5314	19.5121	20.2469	20.3806	19.9862	19.8733	20.048	20.1426
ANXA2	P07355;P07355-2	81;99	_K[GlyGly (K)]ELASALK_.2;_K[GlyGly (K)]ELASALK_.3	ANXA2_K81_M1	2	1	16.3102	16.1832	16.196	16.1158	15.8573	15.8764	15.6403	15.3969	15.7161	15.7461	15.5864	15.5428
ANXA2	P07355;P07355-2	82;100	_ELASALK[GlyGly (K)]SALSGHLETVILGLLK_.4	ANXA2_K88_M1	1	1	12.0378	NaN	10.9124	NaN	NaN	9.3492	11.4421	NaN	10.8847	NaN	NaN	NaN
ANXA3	D6RA82;P12429	138;177	_QDAQILYK[GlyGly (K)]AGENR_.3	ANXA3_K145_M1	1	1	NaN	9.10245	9.30276	8.0242	NaN	NaN	10.3374	9.6169	9.87063	10.4579	9.95749	9.95858
ANXA3	D6RA82;P12429	166;205	_SFPQLK[GlyGly (K)]LTFDEYR_.3	ANXA3_K171_M1	1	1	NaN	NaN	NaN	12.0995	11.6909	NaN	NaN	NaN	12.1637	12.1669	12.2503	12.2546
ANXA5	P08758	102	_GAGTNEK[GlyGly (K)]VLTEIIASR_.3	ANXA5_K108_M1	1	1	NaN	NaN	13.5547	13.7134	13.1231	12.9938	14.6786	14.458	14.2986	14.3927	14.2991	14.2921
ANXA5	P08758	187	_WGTDEEK[GlyGly (K)]FITIFGTR_.3	ANXA5_K193_M1	1	1	13.2371	13.2461	12.9956	NaN	NaN	NaN	NaN	12.7637	NaN	NaN	NaN	NaN
ANXA5	P08758	228	_ETSGNLEQLLLAVVK[GlyGly (K)]SIR_.3	ANXA5_K242_M1	1	1	NaN	12.2335	11.7609	11.4921	11.0658	NaN	13.0425	12.0449	11.7969	NaN	11.417	11.248
ANXA5	P08758	27	_AM[Oxidation (M)]K[GlyGly (K)]GLGTDEESILTLLTSR_.3	ANXA5_K29_M1	1	1	15.8689	15.2514	14.5933	15.0105	NaN	15.3815	15.7657	15.5182	15.6029	14.8632	16.1189	15.6762
ANXA5	P08758	310	_K[GlyGly (K)]ALLLLCGEDD_.2	ANXA5_K310_M1	1	1	13.5107	NaN	13.0574	13.5715	NaN	NaN	NaN	12.7993	NaN	NaN	13.093	12.8267
ANXA5	P08758	51	_QEISAAFK[GlyGly (K)]TLFGR_.3	ANXA5_K58_M1	1	1	13.7091	13.3728	NaN	12.9118	12.807	12.7442	13.3616	13.6259	13.0623	13.3134	13.291	13.3293
ANXA5	P08758	64	_DLLDDLK[GlyGly (K)]SELTGK_.3	ANXA5_K70_M1	1	1	NaN	11.1383	11.2256	11.117	11.1544	10.888	NaN	NaN	10.8389	NaN	NaN	NaN
ANXA5	P08758	71	_SELTGK[GlyGly (K)]FEK_.2;_SELTGK[GlyGly (K)]FEK_.3	ANXA5_K76_M1	2	1	16.2579	16.1633	16.0347	15.9597	15.9469	16.0007	15.7564	15.7586	15.6822	15.6238	15.7756	15.7626
ANXA5	P08758	80	_LIVALM[Oxidation (M)]K[GlyGly (K)]PSR_.3	ANXA5_K86_M1	1	1	NaN	NaN	13.2351	13.4512	13.626	13.6603	13.9682	14.1986	14.2168	14.1314	13.9387	14.0059
ANXA6	P08133;P08133-2	100;68	_EIK[GlyGly (K)]DAISGIGTDEK_.2;_EIK[GlyGly (K)]DAISGIGTDEK_.3	ANXA6_K102_M1	2	1	14.2116	14.3046	14.0133	14.0794	13.5802	13.7036	14.0856	14.1188	13.8975	13.895	14.1655	14.1299
ANXA6	P08133;P08133-2	375;343	_AM[Oxidation (M)]K[GlyGly (K)]GLGTDEDTIIDIITHR_.4	ANXA6_K377_M1	1	1	NaN	NaN	NaN	NaN	13.6361	13.6753	NaN	NaN	14.191	14.1353	14.1939	14.2783
ANXA6	P08133;P08133-2	472;440	_AINEAYK[GlyGly (K)]EDYHK_.3;_AINEAYK[GlyGly (K)]EDYHK_.4	ANXA6_K478_M1	2	1	NaN	12.3139	NaN	12.2086	12.1801	12.4643	12.1023	11.9171	11.1984	11.613	11.2712	11.8784
ANXA6	P08133;P08133-2	599;567	_NK[GlyGly (K)]PLFFADK_.2;_NK[GlyGly (K)]PLFFADK_.3	ANXA6_K600_M1	2	1	NaN	NaN	NaN	11.6962	NaN	NaN	12.5198	11.973	NaN	NaN	12.0605	12.855
ANXA6	P08133;P08133-2	76;44	_YELTGK[GlyGly (K)]FER_.3	ANXA6_K81_M1	1	1	NaN	11.7142	11.4613	11.247	10.9937	11.226	11.4224	11.6019	10.7925	11.2068	11.4252	10.9998
ANXA7	P20073;P20073-2	197;175	_AM[Oxidation (M)]K[GlyGly (K)]GFGTDEQAIVDVVANR_.3	ANXA7_K199_M1	1	1	NaN	NaN	NaN	NaN	13.4309	13.4392	13.9383	14.4774	NaN	13.9331	14.2731	14.3561
ANXA7	P20073;P20073-2	225;203	_AAFK[GlyGly (K)]TSYGK_.3	ANXA7_K228_M1	1	1	NaN	NaN	NaN	NaN	10.1875	NaN	11.1729	NaN	NaN	10.6299	10.8689	10.5808
ANXA7	P20073;P20073-2	306;284	_DLEK[GlyGly (K)]DIR_.2	ANXA7_K309_M1	1	1	NaN	NaN	11.2319	10.8622	NaN	NaN	11.2643	10.3791	9.90057	10.435	10.4666	NaN
ANXA7	P20073;P20073-2	425;403	_LYYAM[Oxidation (M)]K[GlyGly (K)]GAGTDDSTLVR_.3	ANXA7_K430_M1	1	1	NaN	NaN	NaN	11.9332	11.656	11.7409	11.7355	12.2614	NaN	11.7384	11.9933	NaN
AP1AR	Q63HQ0	94	_ELALQEEK[GlyGly (K)]LR_.3	AP1AR_K101_M1	1	1	NaN	10.8697	10.3977	10.469	10.2799	NaN	9.60658	10.3914	10.5565	NaN	10.7338	10.6346
AP1AR	Q63HQ0	91	_IQK[GlyGly (K)]ELALQEEK_.3	AP1AR_K93_M1	1	1	NaN	11.1199	10.8639	10.837	10.3605	10.4672	10.8268	NaN	11.2363	10.6824	10.8346	NaN
AP1B1	Q10567;Q10567-2;Q10567-3	729;722	_AK[GlyGly (K)]GLEISGTFTR_.3	AP1B1_K730_M1	1	1	NaN	NaN	NaN	11.1016	NaN	NaN	NaN	10.6019	11.8537	11.3396	NaN	12.0218
AP1G1	O43747;O43747-2	356;359	_DLDVSIK[GlyGly (K)]R_.2;_DLDVSIK[GlyGly (K)]R_.3	AP1G1_K362_M1	2	1	14.7504	14.9727	14.5515	14.4824	14.4928	14.4511	14.6679	14.504	14.5358	14.4709	14.5511	14.6375
AP1G1	O43747;O43747-2	563;566	_AVEYNALFK[GlyGly (K)]K_.3	AP1G1_K571_M1	1	1	NaN	11.4672	11.4544	11.2985	11.0725	11.3401	11.7226	11.7223	11.6523	11.8173	11.7684	11.6647
AP1M1	Q9BXS5;Q9BXS5-2	228;240	_SK[GlyGly (K)]SVELEDVK_.3	AP1M1_K229_M1	1	1	NaN	9.80867	10.4759	9.93003	10.5234	10.4981	10.5436	9.81649	10.1772	10.0927	10.653	10.5324
AP1M1	Q9BXS5;Q9BXS5-2	325;337	_FK[GlyGly (K)]TTVGSVK_.2;_FK[GlyGly (K)]TTVGSVK_.3	AP1M1_K326_M1	2	1	16.514	16.5255	16.5548	16.518	16.5127	16.4828	16.2131	16.3272	16.3132	16.2897	16.3158	16.2741
AP1M1	Q9BXS5;Q9BXS5-2	397;409	_IIEK[GlyGly (K)]SGYQALPWVR_.3	AP1M1_K400_M1	1	1	NaN	12.9531	NaN	12.4785	12.4647	NaN	NaN	12.5132	13.0027	NaN	12.7524	NaN
AP2A1	O95782;O95782-2	154	_ILVAGDSM[Oxidation (M)]DSVK[GlyGly (K)]QSAALCLLR_.3	AP2A1_K165_M1	1	1	NaN	10.7764	9.96044	10.3336	NaN	NaN	9.83812	NaN	NaN	10.9914	10.1186	11.0983
AP2A2	O94973;O94973-2	33	_INK[GlyGly (K)]ELANIR_.3	AP2A2_K35_M1	1	1	NaN	NaN	11.4162	11.4058	10.9277	10.8763	11.1288	11.1157	11.643	10.7725	11.3149	11.3403
AP2A2	O94973;O94973-2	620;621	_GPSTVTDLEDTK[GlyGly (K)]R_.3	AP2A2_K631_M1	1	1	NaN	NaN	NaN	NaN	NaN	NaN	10.8754	10.9041	10.2246	10.5917	NaN	10.9304
AP2A2	O94973;O94973-2	2	_PAVSK[GlyGly (K)]GDGM[Oxidation (M)]R_.3	AP2A2_K6_M1	1	1	NaN	10.553	10.9383	NaN	11.4733	10.6604	12.0075	11.8422	NaN	12.0561	NaN	NaN
AP2B1	P63010;P63010-2	12	_K[GlyGly (K)]GEIFELK_.2;_K[GlyGly (K)]GEIFELK_.3	AP2B1_K12_M1	2	1	14.4451	14.8209	14.4655	14.5992	14.1763	14.2184	14.5898	14.6687	14.4215	14.3715	14.5642	14.5979
AP2B1	P63010;P63010-2	129	_CLK[GlyGly (K)]DEDPYVR_.3	AP2B1_K131_M1	1	1	13.9424	13.7396	13.4145	13.4348	13.3832	13.3466	13.6644	13.4512	13.593	13.5278	13.6951	13.5321
AP2B1	P63010;P63010-2	20	_AELNNEK[GlyGly (K)]K_.2;_AELNNEK[GlyGly (K)]K_.3	AP2B1_K26_M1	2	1	NaN	11.9404	12.3282	12.7779	11.9875	12.0316	12.6756	12.8359	13.1908	12.6849	12.6764	12.7859
AP2B1	P63010;P63010-2	529	_LLSTDPVTAK[GlyGly (K)]EVVLSEK_.3	AP2B1_K538_M1	1	1	NaN	12.8313	13.0849	12.958	12.8381	NaN	13.1184	13.0173	13.1678	13.1119	13.2972	13.1097
AP2M1	A0A087WY71;E9PFW3;Q96CW1;Q96CW1-2	213;239;214;212	_FGM[Oxidation (M)]NDK[GlyGly (K)]IVIEK_.3	AP2M1_K218_M1	1	1	NaN	10.8931	11.0235	10.8389	NaN	11.0289	11.2325	11.2443	10.5225	11.1213	11.3909	11.351
AP2M1	A0A087WY71;E9PFW3;Q96CW1;Q96CW1-2	219;245;220;218	_IVIEK[GlyGly (K)]QGK_.2;_IVIEK[GlyGly (K)]QGK_.3	AP2M1_K223_M1	2	1	17.4326	17.2111	17.192	17.3008	17.2178	17.2484	16.9102	16.7924	17.1567	16.9839	17.0829	16.8573
AP2M1	A0A087WY71;E9PFW3;Q96CW1;Q96CW1-2	253;279;254;252	_LSK[GlyGly (K)]FDSER_.2;_LSK[GlyGly (K)]FDSER_.3	AP2M1_K255_M1	2	1	15.91	15.8329	15.7042	15.8269	15.7665	15.7912	15.8546	15.9018	16.0228	15.8921	15.9939	15.9576
AP2M1	A0A087WY71;E9PFW3;Q96CW1;Q96CW1-2	278;304;279;277	_TTK[GlyGly (K)]DIILPFR_.3	AP2M1_K280_M1	1	1	NaN	NaN	NaN	NaN	15.0843	15.1157	12.5986	15.6709	NaN	15.847	NaN	15.6278
AP2M1	A0A087WY71;E9PFW3;Q96CW1;Q96CW1-2	300;326;301;299	_LEVK[GlyGly (K)]VVIK_.2;_LEVK[GlyGly (K)]VVIK_.3	AP2M1_K303_M1	2	1	14.7838	14.8434	14.6678	15.322	14.7445	14.8255	14.3874	14.8547	12.8766	14.4686	12.8427	14.3052
AP2M1	A0A087WY71;E9PFW3;Q96CW1;Q96CW1-2	304;330;305;303	_VVIK[GlyGly (K)]SNFK_.2	AP2M1_K307_M1	1	1	NaN	11.7303	11.7871	12.0005	11.9533	11.9032	11.714	11.7584	11.7379	11.8968	11.7736	12.6638
AP2M1	A0A087WY71;E9PFW3;Q96CW1;Q96CW1-2	343;369;344;342	_YK[GlyGly (K)]ASENAIVWK_.3	AP2M1_K344_M1	1	1	11.9947	12.3541	12.0318	12.5235	11.6833	12.0152	NaN	11.744	12.0678	11.9043	12.005	11.8178
AP2M1	A0A087WY71;E9PFW3;Q96CW1;Q96CW1-2	362;388;363;361	_ESQISAEIELLPTNDK[GlyGly (K)]K_.3	AP2M1_K377_M1	1	1	16.0001	15.9162	15.8036	15.7001	15.2871	15.308	16.8117	16.859	16.5402	16.4936	16.6256	16.552
AP2M1	A0A087WY71;E9PFW3;Q96CW1;Q96CW1-2	402;428;403;401	_YLK[GlyGly (K)]VFEPK_.2	AP2M1_K404_M1	1	1	NaN	11.951	11.7877	11.4975	11.5249	11.6076	11.6983	11.2281	11.9418	11.7488	11.7608	11.7127
AP2M1	A0A087WY71;E9PFW3;Q96CW1;Q96CW1-2	405;431;406;404	_VFEPK[GlyGly (K)]LNYSDHDVIK_.3	AP2M1_K409_M1	1	1	NaN	NaN	NaN	11.1926	10.6644	10.7998	NaN	NaN	NaN	10.5935	NaN	NaN
AP2M1	A0A087WY71;E9PFW3;Q96CW1;Q96CW1-2	410;436;411;409	_LNYSDHDVIK[GlyGly (K)]WVR_.3;_LNYSDHDVIK[GlyGly (K)]WVR_.4	AP2M1_K419_M1	2	1	13.0582	13.5863	12.9647	NaN	13.2365	12.9867	NaN	13.3142	NaN	12.6954	NaN	12.9391
AP2S1	M0QYZ2;M0R0N4;P53680	141;127;125	_ETSQTK[GlyGly (K)]VLK_.2	AP2S1_K146_M1	1	1	NaN	11.2705	10.9734	10.2645	10.5458	10.8594	11.0198	11.2985	11.1375	NaN	11.1011	10.8404
AP2S1	M0QYZ2;M0R0N4;P53680	147;133;131	_VLK[GlyGly (K)]QLLMLQSLE_.2;_VLK[GlyGly (K)]QLLM[Oxidation (M)]LQSLE_.2	AP2S1_K149_M1	2	1	14.5401	14.4733	14.068	13.9596	13.8452	13.1789	14.3965	14.6963	13.651	14.3479	14.5087	14.5677
AP2S1	M0QYZ2;M0R0N4;P53680	59;45;43	_DAK[GlyGly (K)]HTNFVEFR_.3	AP2S1_K61_M1	1	1	15.2265	15.1592	15.1181	14.949	14.7356	14.9599	15.2967	15.025	15.0962	15.0553	15.0657	15.1741
AP3B1	O00203;O00203-3	408;359	_EFQTYVK[GlyGly (K)]SQDK_.3	AP3B1_K414_M1	1	1	NaN	9.27232	NaN	NaN	NaN	8.69749	10.0031	9.90574	NaN	NaN	9.35796	9.96224
AP3B1	O00203;O00203-3	521;472	_M[Oxidation (M)]AK[GlyGly (K)]SFTSEDDLVK_.3	AP3B1_K523_M1	1	1	NaN	NaN	11.1746	NaN	10.6767	NaN	11.9291	11.7632	NaN	11.6757	NaN	NaN
AP3B1	O00203;O00203-3	596;547	_K[GlyGly (K)]IFLAQK_.2	AP3B1_K596_M1	1	1	NaN	11.3704	11.1625	11.1805	10.9357	11.0217	NaN	NaN	NaN	NaN	10.5333	11.0614
AP3B1	O00203;O00203-3	597;548	_IFLAQK[GlyGly (K)]PAPLLESPFK_.3	AP3B1_K602_M1	1	1	NaN	NaN	NaN	NaN	NaN	NaN	12.8852	NaN	12.8347	12.6625	NaN	NaN
AP3B1	O00203;O00203-3	650;601	_NVEVIELAK[GlyGly (K)]EWTPAGK_.3	AP3B1_K658_M1	1	1	NaN	NaN	12.6428	12.2699	11.4916	11.408	NaN	NaN	NaN	NaN	12.1449	NaN
AP3M1	Q9Y2T2	132	_ELIK[GlyGly (K)]PPTILR_.2;_ELIK[GlyGly (K)]PPTILR_.3	AP3M1_K135_M1	2	1	14.7417	14.7135	14.5443	14.6181	NaN	14.21	NaN	14.4574	12.9928	NaN	14.3585	14.0943
AP3M1	Q9Y2T2	346	_ITPQK[GlyGly (K)]LPSLK_.2;_ITPQK[GlyGly (K)]LPSLK_.3	AP3M1_K350_M1	2	1	NaN	13.344	13.3168	13.3722	13.1066	13.1763	13.2333	13.0976	13.329	13.2998	13.4429	13.4839
AP3M1	Q9Y2T2	392	_LDM[Oxidation (M)]YGEK[GlyGly (K)]YK_.3	AP3M1_K398_M1	1	1	NaN	NaN	9.07608	8.81146	10.4584	9.54117	10.2356	10.5588	9.19275	9.37939	NaN	9.37108
AP3S1	Q92572	147	_LEK[GlyGly (K)]SEAGLAGAPAR_.3	AP3S1_K149_M1	1	1	NaN	10.564	10.2839	10.2256	9.30461	NaN	10.5912	10.4438	NaN	10.3671	10.5828	NaN
AP3S1	Q92572	176	_NINIGDISIK[GlyGly (K)]VPNLPSFK_.3	AP3S1_K185_M1	1	1	14.1523	NaN	NaN	13.7465	13.3749	13.1616	13.9176	13.2168	13.7203	13.8187	13.7398	13.684
AP4M1	C9JC87;O00189	12	_GDPLIYK[GlyGly (K)]DFR_.3	AP4M1_K18_M1	1	1	NaN	NaN	NaN	8.87346	7.84957	11.0421	NaN	NaN	NaN	NaN	9.12701	NaN
AP5B1	Q2VPB7	673	_VK[GlyGly (K)]GPLPVLK_.3	AP5B1_K674_M1	1	1	NaN	11.3586	NaN	11.7245	11.8958	11.7777	11.8359	11.6858	11.492	12.0963	11.5111	NaN
APBB1	A0A075B7G8;J3KPL8;O00213;O00213-2	40	_LQATAVGPK[GlyGly (K)]DLR_.3	APBB1_K48_M1	1	1	14.7468	14.734	14.746	14.7257	14.3645	14.3866	14.187	14.1855	14.343	14.4643	14.2853	14.3032
APBB1	A0A075B7G8;J3KPL8;O00213;O00213-2	523;521	_LVDVPFQVEFPAPK[GlyGly (K)]NELVQK_.3	APBB1_K536_M1	1	1	6.72749	NaN	NaN	8.93476	NaN	8.29549	NaN	NaN	NaN	NaN	9.90827	10.2298
APBB2	Q92870;Q92870-4	740;741	_GVLSLIDTLK[GlyGly (K)]QK_.3	APBB2_K749_M1	1	1	NaN	11.1206	10.8808	NaN	NaN	10.5211	NaN	NaN	11.7104	NaN	NaN	11.65
APEX1	P27695	8	_GAVAEDGDELRTEPEAK[GlyGly (K)]K_.3	APEX1_K24_M1	1	1	NaN	NaN	NaN	NaN	NaN	NaN	9.67265	9.7295	9.37539	8.95367	NaN	NaN
APEX1	P27695	282	_LDYFLLSHSLLPALCDSK[GlyGly (K)]IR_.3;_LDYFLLSHSLLPALCDSK[GlyGly (K)]IR_.4	APEX1_K299_M1	2	1	16.2315	15.9369	15.8222	15.7898	15.7071	15.4597	16.0272	15.1219	16.0127	15.9982	15.8408	15.9218
APEX1	P27695	302	_SK[GlyGly (K)]ALGSDHCPITLYLAL_.3	APEX1_K303_M1	1	1	14.9217	14.9322	14.3806	14.0626	14.3359	13.5889	14.9866	13.5809	14.5915	14.2809	14.4923	14.4065
APEX1	P27695	59	_PATLK[GlyGly (K)]ICSWNVDGLR_.3	APEX1_K63_M1	1	1	14.1493	14.2154	14.0921	13.9894	NaN	13.6085	13.7816	13.6902	13.6415	13.7914	13.7004	NaN
APEX2	Q9UBZ4	328	_FLPEFAGTQLK[GlyGly (K)]ILR_.2;_FLPEFAGTQLK[GlyGly (K)]ILR_.3	APEX2_K338_M1	2	1	17.426	17.3184	17.2674	17.1222	16.8404	16.8744	16.9653	17.2204	17.0355	17.2013	17.1151	17.0148
APEX2	Q9UBZ4	426	_TPEEK[GlyGly (K)]AVAK_.2;_TPEEK[GlyGly (K)]AVAK_.3	APEX2_K430_M1	2	1	NaN	12.5331	12.307	NaN	11.847	NaN	11.3562	11.9017	9.91172	NaN	12.1547	12.1109
APEX2	Q9UBZ4	431	_AVAK[GlyGly (K)]VVK_.2	APEX2_K434_M1	1	1	13.498	12.9468	12.9191	12.7464	12.8963	13.3556	13.0647	12.8717	12.9749	12.813	NaN	12.4517
API5	G3V1C3;Q9BZZ5;Q9BZZ5-2;Q9BZZ5-6	365;354	_LNAEK[GlyGly (K)]LK_.2	API5_K369_M1	1	1	NaN	11.1039	10.846	NaN	12.3091	12.2768	10.3387	11.9566	NaN	NaN	NaN	NaN
API5	G3V1C3;Q9BZZ5;Q9BZZ5-2;Q9BZZ5-6	405;394	_TEENK[GlyGly (K)]IK_.2	API5_K409_M1	1	1	NaN	NaN	NaN	NaN	NaN	10.7465	11.9703	NaN	NaN	11.9743	11.3001	NaN
APLP2	Q06481;Q06481-2;Q06481-3;Q06481-4;Q06481-5;Q06481-6	745;689;733;677;504;743	_M[Oxidation (M)]QNHGYENPTYK[GlyGly (K)]YLEQM[Oxidation (M)]QI_.3	APLP2_K756_M1	1	1	13.6347	13.5871	13.7863	13.847	14.3002	14.3254	14.6596	14.8426	14.5873	14.558	14.5748	14.6858
APOA1BP	Q8NCW5;Q8NCW5-2	262;159	_FVPPALEK[GlyGly (K)]K_.3	APOA1BP_K269_M1	1	1	NaN	13.5995	13.2205	13.3124	12.6317	11.7731	NaN	NaN	12.4153	12.1851	13.3517	10.8296
APOBEC3B	B0QYD3;Q9UH17	223	_LDNGTWVLM[Oxidation (M)]DQHM[Oxidation (M)]GFLCNEAK[GlyGly (K)]NLLCGFYGR_.4	APOBEC3B_K243_M1	1	1	NaN	15.1822	NaN	13.6182	NaN	14.723	15.0906	15.2639	14.9125	NaN	13.7764	NaN
APOBEC3B	B0QYD3;Q9UH17	312	_IYDYDPLYK[GlyGly (K)]EALQM[Oxidation (M)]LR_.3	APOBEC3B_K320_M1	1	1	14.7788	14.93	14.2979	14.451	14.3995	14.2301	14.7143	14.9078	14.5286	14.4365	14.8303	14.8221
APOL2	J3KQL8;Q9BQE5	295;183	_NLDQSGTNVAK[GlyGly (K)]VM[Oxidation (M)]K_.3	APOL2_K305_M1	1	1	11.8345	12.0966	12.1418	11.9845	12.2886	12.394	12.3703	12.5186	NaN	12.4821	12.8191	NaN
APOL2	J3KQL8;Q9BQE5	409;297	_HLLEGAK[GlyGly (K)]SESAEELK_.3;_HLLEGAK[GlyGly (K)]SESAEELK_.4	APOL2_K415_M1	2	1	NaN	12.6766	13.4919	13.3687	13.2323	13.1069	13.4347	13.4616	13.5295	13.4153	13.5475	13.5745
APOL2	J3KQL8;Q9BQE5	433;321	_LNFLTK[GlyGly (K)]IHEM[Oxidation (M)]LQPGQDQ_.3	APOL2_K438_M1	1	1	NaN	NaN	NaN	NaN	12.9623	NaN	NaN	14.2157	13.9715	13.7497	13.6908	13.9513
APOL6	Q9BWW8	265	_TK[GlyGly (K)]FAEELR_.2;_TK[GlyGly (K)]FAEELR_.3	APOL6_K266_M1	2	1	11.3153	12.6822	12.9389	13.0418	12.8276	12.7167	12.4997	12.7036	12.567	12.4543	12.5313	12.6033
APOL6	Q9BWW8	273	_AK[GlyGly (K)]ALELER_.3	APOL6_K274_M1	1	1	NaN	NaN	12.2704	11.8316	NaN	11.8804	12.0101	11.9684	NaN	11.7704	11.4989	11.4709
APP	A0A0A0MRG2;E9PG40;P05067;P05067-10;P05067-11;P05067-3;P05067-4;P05067-5;P05067-6;P05067-7;P05067-8;P05067-9	642;696;752;621;728;659;677;678;715;733;734	_M[Oxidation (M)]QQNGYENPTYK[GlyGly (K)]FFEQM[Oxidation (M)]QN_.3	APP_K653_M1	1	1	NaN	NaN	10.9325	NaN	11.4544	11.7641	12.0141	11.8332	11.9261	11.968	NaN	NaN
APPBP2	Q92624	235	_EITAGLPVK[GlyGly (K)]VVVDVLR_.3	APPBP2_K243_M1	1	1	11.9882	11.7898	11.6873	NaN	NaN	NaN	11.7079	NaN	11.2725	11.1784	NaN	NaN
APPBP2	Q92624	445	_FK[GlyGly (K)]EAEEM[Oxidation (M)]HIK_.3	APPBP2_K446_M1	1	1	NaN	8.12778	10.3698	9.21277	10.6431	10.2657	9.14665	9.34874	NaN	10.2581	10.8701	10.8143
APPL1	Q9UKG1	64	_LLK[GlyGly (K)]EYEK_.2	APPL1_K66_M1	1	1	12.0403	12.2056	12.2418	12.2895	12.1264	12.1224	12.2638	12.279	11.9933	11.9682	11.7626	12.3025
APRT	H3BQB1;H3BQF1;P07741;P07741-2	28	_DISPVLK[GlyGly (K)]DPASFR_.2;_DISPVLK[GlyGly (K)]DPASFR_.3	APRT_K34_M1	2	1	14.8869	14.7777	14.7455	14.8646	13.9334	14.1586	14.832	14.5692	14.6624	14.6313	14.726	14.6985
AQR	O60306	183	_LELELK[GlyGly (K)]K_.2	AQR_K188_M1	1	1	NaN	10.8956	NaN	11.0625	11.4594	11.1247	NaN	NaN	10.9399	NaN	NaN	11.5808
ARCN1	P48444	132	_TFTEM[Oxidation (M)]DSHEEK[GlyGly (K)]VFR_.3	ARCN1_K142_M1	1	1	NaN	11.8467	11.6391	11.6579	11.6193	11.6367	12.1945	12.389	11.9312	12.208	12.4153	12.3843
ARCN1	P48444	163	_AK[GlyGly (K)]ELQQAR_.3	ARCN1_K164_M1	1	1	NaN	NaN	NaN	NaN	NaN	NaN	11.3039	11.3626	NaN	NaN	NaN	10.9787
ARCN1	P48444	225	_ALK[GlyGly (K)]LGAK_.2	ARCN1_K227_M1	1	1	10.1158	12.0787	12.2278	12.1337	12.1615	12.1664	11.6899	12.0281	12.1524	12.2341	12.0722	12.107
ARCN1	P48444	232	_GK[GlyGly (K)]EVDNFVDK_.2;_GK[GlyGly (K)]EVDNFVDK_.3	ARCN1_K233_M1	2	1	NaN	11.4436	11.5894	11.7928	11.1728	11.4218	11.9048	11.9553	12.203	11.909	11.6991	12.3045
ARCN1	P48444	336	_K[GlyGly (K)]LFTAESLIGLK_.2;_K[GlyGly (K)]LFTAESLIGLK_.3	ARCN1_K336_M1	2	1	NaN	NaN	NaN	NaN	14.2591	13.3207	NaN	13.7745	NaN	NaN	13.5983	14.2501
ARCN1	P48444	348	_NPEK[GlyGly (K)]SFPVNSDVGVLK_.3	ARCN1_K351_M1	1	1	NaN	NaN	12.2963	12.1327	11.584	NaN	11.9112	12.1893	NaN	11.886	NaN	11.9259
ARF3	P61204	128	_QDLPNAM[Oxidation (M)]NAAEITDK[GlyGly (K)]LGLHSLR_.4	ARF3_K142_M1	1	1	NaN	NaN	NaN	NaN	NaN	NaN	13.666	NaN	12.9122	NaN	12.9498	12.9933
ARF3	P61204	37	_LK[GlyGly (K)]LGEIVTTIPTIGFNVETVEYK_.3	ARF3_K38_M1	1	1	14.1993	14.3452	13.8908	13.9155	13.6061	13.4324	14.1308	13.0311	13.9374	14.1287	13.7086	13.8763
ARF6	P62330	35	_LGQSVTTIPTVGFNVETVTYK[GlyGly (K)]NVK_.3	ARF6_K55_M1	1	1	NaN	NaN	12.4699	12.3749	NaN	11.6116	NaN	12.3032	12.462	NaN	NaN	NaN
ARFGAP1	Q8N6T3	264	_IFDDVSSGVSQLASK[GlyGly (K)]VQGVGSK_.3	ARFGAP1_K278_M1	1	1	15.1775	14.8697	14.891	14.8558	14.4623	14.3088	NaN	15.5069	15.0299	15.019	15.284	15.1959
ARFGAP1	Q8N6T3	69	_DIELEK[GlyGly (K)]M[Oxidation (M)]K_.2	ARFGAP1_K74_M1	1	1	12.2036	NaN	11.2238	11.7531	11.763	11.2936	11.7294	11.9267	11.1733	11.82	12.0799	11.1157
ARFGEF1	Q9Y6D6	582	_LVNDLSK[GlyGly (K)]IAQGR_.3	ARFGEF1_K588_M1	1	1	NaN	NaN	8.22787	8.94028	9.38676	NaN	NaN	NaN	NaN	NaN	NaN	NaN
ARFIP1	P53367;P53367-2	119;87	_NPAM[Oxidation (M)]EK[GlyGly (K)]LELVR_.3	ARFIP1_K124_M1	1	1	9.72614	10.2849	10.1868	NaN	10.3122	10.7443	9.85543	10.1517	10.5817	10.7598	10.1045	NaN
ARGLU1	Q9NWB6;X6R9F1	265;134	_LSFSLK[GlyGly (K)]TQD_.2	ARGLU1_K270_M1	1	1	NaN	NaN	NaN	NaN	NaN	NaN	11.6153	NaN	NaN	11.6756	NaN	11.675
ARHGAP1	Q07960	209	_QVLK[GlyGly (K)]YDDFLK_.2;_QVLK[GlyGly (K)]YDDFLK_.3	ARHGAP1_K212_M1	2	1	14.2192	14.0864	13.8527	13.4626	13.8612	13.7762	13.4902	13.8172	13.6804	13.5621	13.7663	13.7379
ARHGAP1	Q07960	44	_SDDSK[GlyGly (K)]SSSPELVTHLK_.4	ARHGAP1_K48_M1	1	1	NaN	NaN	9.72238	NaN	NaN	NaN	NaN	NaN	NaN	10.4941	10.4695	9.79952
ARHGAP12	Q1RLN5;Q8IWW6;Q8IWW6-2;Q8IWW6-3;Q8IWW6-4	715;762;732;710;757	_VAAVK[GlyGly (K)]DLIR_.3	ARHGAP12_K719_M1	1	1	NaN	NaN	NaN	8.37031	8.75048	9.0921	NaN	NaN	NaN	NaN	NaN	NaN
ARHGAP28	E9PMX7;J3QKM0;Q9P2N2;Q9P2N2-2;Q9P2N2-3;Q9P2N2-5	201;28;365;313;188;206	_NKTEK[GlyGly (K)]VK_.2	ARHGAP28_K205_M1	1	0.999	NaN	NaN	NaN	11.6781	11.8973	11.7479	11.8192	11.8893	12.1108	12.2739	11.9532	11.848
ARHGAP29	Q52LW3	112	_VK[GlyGly (K)]AVNFTEVNEENK_.3	ARHGAP29_K113_M1	1	1	NaN	10.9411	10.8664	11.2643	NaN	NaN	11.7094	11.3687	11.7774	11.8928	11.7073	11.6907
ARHGAP29	Q52LW3	506	_LPDSSNK[GlyGly (K)]IEEDR_.3	ARHGAP29_K512_M1	1	1	NaN	NaN	NaN	NaN	NaN	NaN	NaN	NaN	NaN	9.18273	8.50768	8.30457
ARHGDIA	P52565	139	_IDK[GlyGly (K)]TDYM[Oxidation (M)]VGSYGPR_.3	ARHGDIA_K141_M1	1	1	15.0819	15.0271	15.1692	15.0965	15.1546	15.098	15.3907	15.2535	NaN	NaN	15.2887	15.1939
ARHGDIA	P52565	153	_AEEYEFLTPVEEAPK[GlyGly (K)]GM[Oxidation (M)]LAR_.3	ARHGDIA_K167_M1	1	1	NaN	NaN	NaN	NaN	12.4237	12.4546	13.2831	13.4092	NaN	13.2065	13.0819	13.1339
ARHGDIA	P52565	51	_YK[GlyGly (K)]EALLGR_.2;_YK[GlyGly (K)]EALLGR_.3	ARHGDIA_K52_M1	2	1	15.3327	15.2561	15.3965	15.318	15.1578	15.1977	14.9008	14.8512	14.7933	14.8106	14.8031	14.7999
ARHGEF2	Q92974;Q92974-2;Q92974-3;V9GYM8	351;350;323;396	_LYK[GlyGly (K)]ELYAR_.3	ARHGEF2_K353_M1	1	1	NaN	13.448	13.2914	13.2654	13.3148	13.2391	NaN	12.7853	12.6441	12.6066	NaN	NaN
ARHGEF2	Q92974;Q92974-2;Q92974-3;V9GYM8	81;54;126	_DTLANCTK[GlyGly (K)]VK_.3	ARHGEF2_K88_M1	1	1	NaN	11.3867	11.8584	11.6206	11.6609	11.7801	NaN	10.9893	11.2638	11.2336	11.1554	10.9567
ARHGEF40	Q8TER5;Q8TER5-3;Q8TER5-4	840	_EALALEENATSQK[GlyGly (K)]VLDIFEQR_.3	ARHGEF40_K852_M1	1	1	12.2523	NaN	12.2769	12.0516	12.4573	NaN	12.3449	NaN	NaN	NaN	NaN	NaN
ARID5B	Q14865;Q14865-2	309;66	_PK[GlyGly (K)]VAIGEECR_.3	ARID5B_K310_M1	1	1	NaN	NaN	11.3462	11.1148	11.4878	11.3205	11.3448	11.4759	11.4205	11.3664	11.1542	11.2889
ARIH1	Q9Y4X5	248	_LITDSK[GlyGly (K)]VK_.2;_LITDSK[GlyGly (K)]VK_.3	ARIH1_K253_M1	2	1	12.0095	12.2653	12.8411	12.73	12.8199	12.5533	12.419	12.5258	12.3297	11.959	12.0455	12.2854
ARIH1	Q9Y4X5	287	_VQYPDAK[GlyGly (K)]PVR_.3	ARIH1_K293_M1	1	1	NaN	10.1726	9.63586	NaN	10.586	NaN	11.153	11.4947	10.9385	10.8278	10.8921	11.0918
ARIH1	Q9Y4X5	302	_QFCFNCGENWHDPVK[GlyGly (K)]CK_.3;_QFCFNCGENWHDPVK[GlyGly (K)]CK_.4	ARIH1_K316_M1	2	1	15.7805	15.7977	15.4238	15.3373	14.8046	14.7187	16.1747	16.2005	16.3094	16.4069	16.1651	15.8148
ARIH2	O95376	296	_DCPK[GlyGly (K)]CNICIEK_.3	ARIH2_K299_M1	1	1	NaN	NaN	NaN	NaN	NaN	NaN	9.92701	NaN	11.2057	11.2692	9.68104	9.65828
ARL14EP	Q8N8R7	89	_NLHVIDLDDATFLSAK[GlyGly (K)]FGR_.4	ARL14EP_K104_M1	1	1	13.1699	NaN	13.5055	13.2812	13.2224	13.2844	NaN	12.4353	NaN	NaN	13.1962	13.2585
ARL14EP	Q8N8R7	160	_QTEFAPETGK[GlyGly (K)]R_.3	ARL14EP_K169_M1	1	1	NaN	NaN	NaN	NaN	NaN	NaN	10.9884	NaN	10.4855	10.7017	NaN	10.22
ARL14EP	Q8N8R7	241	_WLYEQIEIEGGEIIHNK[GlyGly (K)]HAG_.4	ARL14EP_K257_M1	1	1	NaN	13.0497	12.1713	NaN	NaN	13.1647	12.7499	12.3483	11.8189	12.5138	NaN	NaN
ARL14EP	Q8N8R7	74	_SCCDPFNIHK[GlyGly (K)]K_.3	ARL14EP_K83_M1	1	1	NaN	NaN	10.2171	10.6162	NaN	10.8023	NaN	10.3052	NaN	NaN	NaN	10.2806
ARL15	A0A087WUW9;Q9NXU5	157	_K[GlyGly (K)]YFELEPLAR_.2;_K[GlyGly (K)]YFELEPLAR_.3	ARL15_K157_M1	2	1	15.7698	15.8897	15.8121	15.3953	15.3885	15.3404	15.9648	16.1561	15.6443	15.6613	15.8355	15.9408
ARL17B;ARL17A;LOC100294341	A0A087WVX3;A0A087WY76;A0A0G2JLW7;A0A0G2JMH3;A0A0G2JN38;A0A0G2JNS6;A0A0G2JRB5;I3L1V5;I3L2E4;I3L3L1;Q8IVW1;Q8IVW1-2;Q8IVW1-4	8	_LFK[GlyGly (K)]SLLGK_.3	ARL17B_K10_M1	1	1	NaN	9.37568	NaN	14.2066	10.7905	15.0465	NaN	15.1845	15.0541	14.0402	NaN	10.7807
ARL2	P36404	62	_LNIWDVGGQK[GlyGly (K)]SLR_.2;_LNIWDVGGQK[GlyGly (K)]SLR_.3	ARL2_K71_M1	2	1	17.1735	17.1115	16.8235	17.029	16.385	16.4583	16.8675	16.8658	16.8366	16.6282	16.6818	16.4815
ARL2	P36404	2	_GLLTILK[GlyGly (K)]K_.2	ARL2_K8_M1	1	1	12.4891	NaN	11.3946	12.484	12.3739	12.4798	NaN	12.2502	NaN	12.0542	11.1182	12.1423
ARL3	P36405	10	_LK[GlyGly (K)]SAPDQEVR_.2;_LK[GlyGly (K)]SAPDQEVR_.3	ARL3_K11_M1	2	1	15.1406	14.7983	14.8591	14.8426	14.9282	14.8401	14.744	14.8098	14.8155	14.7667	14.8925	14.7482
ARL4D	P49703	137	_QDQPGALSAAEVEK[GlyGly (K)]R_.3	ARL4D_K150_M1	1	1	NaN	NaN	NaN	NaN	NaN	NaN	10.6764	NaN	10.6227	10.3332	NaN	9.74308
ARL4D	P49703	43	_FK[GlyGly (K)]EFVQSVPTK_.3	ARL4D_K44_M1	1	1	NaN	NaN	11.5197	11.8212	11.5073	11.6667	12.1219	11.9129	11.8947	12.0997	12.1303	12.0215
ARL5B	Q96KC2	117	_K[GlyGly (K)]AAVLIFANK_.3	ARL5B_K117_M1	1	1	NaN	NaN	10.4859	NaN	10.2283	NaN	NaN	NaN	NaN	10.3357	10.6794	10.5075
ARL6IP4	A0A0C4DG62;F5GYV5;F8WCT1;H7BZV4;Q66PJ3;Q66PJ3-2;Q66PJ3-3;Q66PJ3-4;Q66PJ3-7	152;163;153;355;347;336;160	_PM[Oxidation (M)]TK[GlyGly (K)]EEWDAR_.3	ARL6IP4_K155_M1	1	1	NaN	11.3317	11.3195	10.554	10.6823	10.5854	11.1544	11.2392	10.4161	10.7487	NaN	11.0785
ARL6IP4	A0A0C4DG62;F5GYV5;F8WCT1;H7BZV4;Q66PJ3;Q66PJ3-2;Q66PJ3-3;Q66PJ3-4;Q66PJ3-7	167;178;168;370;362;351;175	_K[GlyGly (K)]VVDPETGR_.2;_K[GlyGly (K)]VVDPETGR_.3	ARL6IP4_K167_M1	2	1	NaN	12.146	12.4566	12.5671	12.0612	11.8599	12.2888	12.6012	11.9177	11.8771	12.1643	12.4504
ARL6IP4	A0A0C4DG62;F5GYV5;F8WCT1;H7BZV4;Q66PJ3;Q66PJ3-2;Q66PJ3-3;Q66PJ3-4;Q66PJ3-7	178;189;179;381;373;362;186	_LIK[GlyGly (K)]GDGEVLEEIVTK_.3	ARL6IP4_K180_M1	1	1	13.2612	13.1021	13.3372	13.0351	12.3713	NaN	13.6249	13.4158	13.1863	13.1311	13.4804	13.2856
ARL6IP4	A0A0C4DG62;F5GYV5;F8WCT1;H7BZV4;Q66PJ3;Q66PJ3-2;Q66PJ3-3;Q66PJ3-4;Q66PJ3-7	181;192;182;384;376;365;189	_GDGEVLEEIVTK[GlyGly (K)]ER_.3	ARL6IP4_K192_M1	1	1	NaN	NaN	NaN	11.8004	NaN	NaN	NaN	13.2463	NaN	13.0215	13.1696	12.9923
ARL6IP5	O75915	148	_LENK[GlyGly (K)]M[Oxidation (M)]EGIGLK_.3	ARL6IP5_K151_M1	1	1	11.4182	12.1058	12.2497	11.848	12.3616	12.1301	12.4406	12.2615	12.393	12.2968	12.446	12.5767
ARL6IP5	O75915	152	_M[Oxidation (M)]EGIGLK[GlyGly (K)]R_.2;_M[Oxidation (M)]EGIGLK[GlyGly (K)]R_.3	ARL6IP5_K158_M1	2	1	12.6443	12.6646	12.3881	12.1326	12.562	12.9332	13.0901	12.7875	12.9819	13.2038	13.0886	13.2238
ARL6IP5	O75915	179	_LTDYISK[GlyGly (K)]VK_.2;_LTDYISK[GlyGly (K)]VK_.3	ARL6IP5_K185_M1	2	1	13.9935	14.0012	13.8426	13.9603	13.8078	13.8356	14.1672	14.0387	14.1504	14.176	14.1025	14.1474
ARL8A	Q96BM9	133	_DLPGALDEK[GlyGly (K)]ELIEK_.2;_DLPGALDEK[GlyGly (K)]ELIEK_.3	ARL8A_K141_M1	2	1	14.1981	14.2058	13.9992	13.957	13.7753	13.7636	13.7281	13.8443	13.5895	13.803	13.6879	13.8053
ARL8B	Q9NVJ2	133	_DLPNALDEK[GlyGly (K)]QLIEK_.2;_DLPNALDEK[GlyGly (K)]QLIEK_.3	ARL8B_K141_M1	2	1	19.2037	19.0549	18.8003	18.8913	18.4963	18.6016	18.6723	18.66	18.5012	18.5445	18.604	18.7131
ARL8B	Q9NVJ2	60	_VTK[GlyGly (K)]GNVTIK_.3	ARL8B_K62_M1	1	1	NaN	11.5761	NaN	NaN	11.9493	NaN	11.5522	NaN	12.0435	12.6544	NaN	NaN
ARMC1	Q9NVT9	193	_AEALASAIASTK[GlyGly (K)]VM[Oxidation (M)]K_.3	ARMC1_K204_M1	1	1	NaN	NaN	10.9779	11.4627	10.9042	11.0262	11.0715	NaN	NaN	11.3142	NaN	11.5398
ARMC1	Q9NVT9	250	_EQDK[GlyGly (K)]AVSR_.2	ARMC1_K253_M1	1	1	NaN	NaN	NaN	NaN	NaN	NaN	11.2533	11.3553	10.9873	NaN	NaN	NaN
ARMC6	B4E1N1;Q6NXE6;Q6NXE6-2	175;268;243	_M[Oxidation (M)]IVQENK[GlyGly (K)]GLK_.3	ARMC6_K181_M1	1	1	NaN	NaN	10.594	NaN	12.3049	12.1537	12.0715	12.5968	12.247	12.3552	11.7488	11.2292
ARMC8	Q8IUR7	389	_IVTGLSESSVK[GlyGly (K)]VR_.3	ARMC8_K399_M1	1	1	NaN	9.11882	10.0582	9.18087	NaN	NaN	NaN	NaN	9.89934	NaN	NaN	NaN
ARMCX3	Q9UH62	161	_DLGGLPIVAK[GlyGly (K)]ILNTR_.3	ARMCX3_K170_M1	1	1	NaN	13.2913	NaN	NaN	13.2822	12.3468	13.169	NaN	NaN	13.3994	13.2217	13.0689
ARMCX3	Q9UH62	176	_DPIVK[GlyGly (K)]EK_.2	ARMCX3_K180_M1	1	1	11.6279	11.2161	11.5641	11.2666	10.8769	10.8427	10.9361	10.8269	10.7766	10.7456	10.6405	10.6116
ARMCX3	Q9UH62	181	_EK[GlyGly (K)]ALIVLNNLSVNAENQR_.3	ARMCX3_K182_M1	1	1	NaN	NaN	11.2015	11.279	NaN	NaN	12.2119	12.2654	11.799	NaN	12.1501	12.1847
ARPC1A	Q92747	286	_LDIPK[GlyGly (K)]QSIQR_.3	ARPC1A_K290_M1	1	1	NaN	NaN	11.8566	NaN	NaN	NaN	NaN	NaN	12.681	NaN	12.4368	12.4901
ARPC1B	O15143	308	_K[GlyGly (K)]ASSEGGTAAGAGLDSLHK_.3	ARPC1B_K308_M1	1	1	NaN	NaN	NaN	NaN	NaN	NaN	10.8523	NaN	NaN	NaN	10.062	10.0792
ARPC2	O15144	180	_VFM[Oxidation (M)]QEFK[GlyGly (K)]EGR_.3	ARPC2_K186_M1	1	1	NaN	NaN	10.85	10.5136	11.3729	10.2609	11.6009	11.0814	11.4318	11.6683	11.6591	11.4887
ARPC2	O15144	288	_EM[Oxidation (M)]K[GlyGly (K)]TITGK_.2	ARPC2_K290_M1	1	1	NaN	NaN	NaN	10.3815	NaN	NaN	NaN	11.6044	11.5575	NaN	NaN	11.4127
ARPC2	O15144	66	_ELQAHGADELLK[GlyGly (K)]R_.3	ARPC2_K77_M1	1	1	NaN	9.21378	9.8219	9.78472	9.20813	NaN	NaN	8.57387	NaN	NaN	8.752	10.0796
ARPC3	O15145	120	_PANK[GlyGly (K)]QEDEVM[Oxidation (M)]R_.3	ARPC3_K123_M1	1	1	NaN	NaN	9.8944	NaN	10.3403	NaN	10.9684	11.5741	10.8644	10.8559	NaN	10.005
ARPC3	O15145	144	_LCEK[GlyGly (K)]VFDPQNDK_.3	ARPC3_K147_M1	1	1	13.495	13.3198	13.1854	13.1774	13.0625	13.0954	13.2659	13.1713	13.2137	13.1728	13.3095	13.3023
ARPC3	O15145	148	_VFDPQNDK[GlyGly (K)]PSK_.3	ARPC3_K155_M1	1	1	NaN	12.0138	12.0107	11.8842	11.4657	NaN	11.8201	12.074	11.8419	11.7468	11.8725	11.5872
ARPC3	O15145	167	_QFM[Oxidation (M)]NK[GlyGly (K)]SLSGPGQ_.2	ARPC3_K171_M1	1	1	12.3545	11.9664	11.7321	11.9219	11.9533	12.1296	12.2729	12.4923	12.0849	11.8758	12.0596	12.1721
ARPC3	O15145	51	_ANVFFK[GlyGly (K)]NYEIK_.3	ARPC3_K56_M1	1	1	11.8785	NaN	NaN	NaN	12.227	11.9625	NaN	12.2638	12.1614	NaN	NaN	NaN
ARPC5	O15511	13	_K[GlyGly (K)]VDVDEYDENK_.3	ARPC5_K13_M1	1	1	NaN	NaN	NaN	10.4305	NaN	9.67526	9.47524	9.826	10.177	NaN	10.1936	NaN
ARRB1	P49407;P49407-2	313	_EILGIIVSYK[GlyGly (K)]VK_.3	ARRB1_K322_M1	1	1	NaN	12.4432	12.4015	12.1294	11.8427	NaN	NaN	NaN	12.1822	NaN	NaN	12.1742
ARVCF	C9JJX6;E9PDC3;O00192;O00192-2	549;612	_DDASCFGGK[GlyGly (K)]K_.3	ARVCF_K557_M1	1	1	16.8508	NaN	NaN	NaN	11.6516	NaN	11.1964	NaN	11.0225	17.0506	NaN	11.6615
ASCC3	Q8N3C0	191	_TISLDYK[GlyGly (K)]K_.2;_TISLDYK[GlyGly (K)]K_.3	ASCC3_K197_M1	2	1	NaN	12.8319	12.7779	12.7409	12.7403	12.7313	12.8262	12.6249	12.8381	12.9857	12.6123	12.6869
ASCC3	Q8N3C0	199	_FLNEHLQEACTPELK[GlyGly (K)]PVEK_.3;_FLNEHLQEACTPELK[GlyGly (K)]PVEK_.4	ASCC3_K213_M1	2	1	13.6866	13.3484	12.4325	NaN	12.9915	13.178	13.859	14.0552	13.9343	14.0317	13.9941	13.896
ASCC3	Q8N3C0	230	_YLNSTLK[GlyGly (K)]EM[Oxidation (M)]TEVPR_.3	ASCC3_K236_M1	1	1	NaN	NaN	NaN	12.2199	12.5065	12.5265	12.1835	13.0462	11.3893	12.4425	12.6505	12.5145
ASCC3	Q8N3C0	433	_ENNK[GlyGly (K)]LYEEVR_.3	ASCC3_K436_M1	1	1	NaN	11.3065	11.6474	11.3137	11.0946	11.1839	11.7624	12.2367	11.4841	11.6605	11.6534	11.784
ASH2L	F5H8F7;Q9UBL3;Q9UBL3-3	385;524;430	_DFVDK[GlyGly (K)]AEK_.2	ASH2L_K389_M1	1	1	11.5333	13.8573	11.3412	11.4101	11.1131	11.0131	10.4978	11.0001	10.5988	11.0813	10.7299	10.9709
ASH2L	F5H8F7;Q9UBL3;Q9UBL3-3	50;189;95	_TM[Oxidation (M)]FSK[GlyGly (K)]DK_.2	ASH2L_K54_M1	1	1	9.66437	NaN	NaN	11.0222	NaN	11.3489	12.147	NaN	NaN	NaN	NaN	NaN
ASMTL	O95671;O95671-3	73;15	_LYQK[GlyGly (K)]DLR_.2	ASMTL_K76_M1	1	1	NaN	9.06142	NaN	9.37677	8.33782	10.5472	NaN	11.0309	10.3171	NaN	7.88568	8.82718
ASNA1	A0A087WXS7;O43681	244;261	_LIQELAK[GlyGly (K)]CK_.3	ASNA1_K250_M1	1	1	NaN	11.6398	12.0159	9.89696	10.3459	10.2307	11.3251	9.97852	9.49561	10.1798	NaN	9.63771
ASNA1	A0A087WXS7;O43681	285;302	_YLDQM[Oxidation (M)]EDLYEDFHIVK[GlyGly (K)]LPLLPHEVR_.5	ASNA1_K300_M1	1	1	NaN	NaN	11.9522	11.7978	NaN	11.5987	NaN	12.8425	NaN	NaN	12.4147	11.8662
ASNS	P08243;P08243-2	237;216	_ILFNNAVK[GlyGly (K)]K_.2;_ILFNNAVK[GlyGly (K)]K_.3	ASNS_K244_M1	2	1	NaN	11.8732	11.6724	11.2398	11.4386	11.1552	10.8697	NaN	11.3892	11.4546	11.1665	11.251
ASNS	P08243;P08243-2	438;417	_IPK[GlyGly (K)]NGIEK_.2	ASNS_K440_M1	1	1	8.73887	NaN	NaN	8.73473	11.4499	8.4434	NaN	NaN	NaN	9.22554	9.04515	9.53118
ASNS	P08243;P08243-2	468;447	_EAFSDGITSVK[GlyGly (K)]NSWFK_.3	ASNS_K478_M1	1	1	NaN	14.3019	14.0969	14.0623	13.1551	13.2684	13.4468	NaN	NaN	13.4731	13.6632	13.3477
ASNS	P08243;P08243-2	551;530	_TLTHYK[GlyGly (K)]SAVK_.3	ASNS_K556_M1	1	1	NaN	NaN	11.0754	10.6911	10.9208	NaN	11.049	10.0322	11.188	10.692	11.1451	11.418
ASPH	Q12797;Q12797-10	105;76	_VLLGLK[GlyGly (K)]ER_.2;_VLLGLK[GlyGly (K)]ER_.3	ASPH_K110_M1	2	1	13.6883	13.9389	13.6798	13.7913	13.6849	13.6492	13.5164	13.5153	13.4542	13.4249	13.4588	13.3771
ASXH1;ASXL1	Q76L82;Q8IXJ9	342;347	_VEQWK[GlyGly (K)]EK_.2;_VEQWK[GlyGly (K)]EK_.3	ASXH1_K346_M1	2	1	NaN	NaN	13.3682	NaN	NaN	NaN	NaN	NaN	NaN	13.8571	13.6352	13.2365
ASXH1;ASXL1	Q76L82;Q8IXJ9	608;613	_TLADIK[GlyGly (K)]AR_.3	ASXH1_K613_M1	1	1	NaN	NaN	NaN	6.45585	NaN	6.67092	7.70011	NaN	8.23649	8.31483	7.84012	NaN
ASXH1;ASXL1	Q76L82;Q8IXJ9	61;66	_GGEGLFYK[GlyGly (K)]LPGR_.3	ASXH1_K68_M1	1	1	NaN	NaN	8.574	13.4132	NaN	13.3705	NaN	NaN	NaN	NaN	NaN	6.1931
ASXL2	E7EWD6;Q76L83;Q76L83-2	1225;1253;736	_GQTFDEK[GlyGly (K)]TLAR_.3	ASXL2_K1231_M1	1	1	NaN	NaN	NaN	NaN	9.17186	NaN	9.36017	NaN	NaN	NaN	9.19377	9.73216
ASXL2	E7EWD6;Q76L83;Q76L83-2	338;366;106	_VEPWK[GlyGly (K)]EQFFESYYGQSSGLSLEDSK_.3	ASXL2_K342_M1	1	1	NaN	12.7755	12.8326	12.8652	NaN	NaN	12.9891	NaN	NaN	NaN	NaN	NaN
ATAD1	Q8NBU5	271	_LILK[GlyGly (K)]NENVDR_.3	ATAD1_K274_M1	1	1	NaN	9.83954	10.798	10.8009	10.526	10.5677	10.1331	10.3608	10.5159	10.4564	10.6307	10.9314
ATAD2	Q6PL18	301	_ATVYYQAPLEK[GlyGly (K)]PR_.3	ATAD2_K311_M1	1	1	12.3846	11.3061	12.1734	12.2385	12.0402	11.9529	12.4452	12.3299	12.1612	12.3474	12.0936	12.1805
ATAD2	Q6PL18	395	_DELK[GlyGly (K)]GIYK_.2	ATAD2_K398_M1	1	1	NaN	10.8369	11.1736	11.0442	10.9925	11.2119	11.0525	10.9584	10.5601	10.5634	10.7683	10.6532
ATF1	P18846	209	_TDDPQLK[GlyGly (K)]R_.3	ATF1_K215_M1	1	1	NaN	10.5265	10.6696	11.023	10.4439	NaN	10.2434	10.8266	10.4371	10.5335	NaN	10.2182
ATF1	P18846	254	_TLIEELK[GlyGly (K)]TLK_.3	ATF1_K260_M1	1	1	NaN	NaN	11.391	11.4517	NaN	10.8097	NaN	NaN	11.1044	NaN	NaN	NaN
ATF1	P18846	67	_ILK[GlyGly (K)]DLSSEDTR_.3	ATF1_K69_M1	1	1	NaN	10.3646	10.788	10.5098	10.0389	10.0922	10.8914	10.0624	10.0199	9.88806	NaN	10.1253
ATF7IP	Q6VMQ6;Q6VMQ6-4;Q6VMQ6-5	585;593;584	_ITAK[GlyGly (K)]GDINQK_.3	ATF7IP_K588_M1	1	1	NaN	NaN	12.111	NaN	11.6642	11.816	11.977	12.1462	12.0783	12.2415	12.0164	12.1926
ATF7IP	Q6VMQ6;Q6VMQ6-4;Q6VMQ6-5	618;626;617	_TLAELK[GlyGly (K)]TR_.2;_TLAELK[GlyGly (K)]TR_.3	ATF7IP_K623_M1	2	1	NaN	NaN	NaN	NaN	12.4237	12.4938	NaN	12.7216	12.8225	12.7471	11.8855	12.4635
ATG101	F8VQD9;F8VVA0;Q9BSB4	78	_K[GlyGly (K)]VVGEFK_.2	ATG101_K78_M1	1	1	13.6479	13.5264	13.539	13.1041	13.1456	13.1091	13.4292	13.146	13.1693	13.2367	13.0472	13.0619
ATG12	O94817	61	_AVGDTPIM[Oxidation (M)]K[GlyGly (K)]TK_.3	ATG12_K69_M1	1	1	NaN	NaN	10.1949	NaN	11.4078	NaN	11.2229	11.1539	NaN	10.9438	10.9227	11.1013
ATG12	O94817	80	_TIQGLIDFIK[GlyGly (K)]K_.3	ATG12_K89_M1	1	1	NaN	NaN	12.3369	NaN	11.8753	12.21	12.8031	12.4893	12.9663	12.9475	12.7955	12.8514
ATG3	Q9NT62;Q9NT62-2	177	_K[GlyGly (K)]IVEACK_.2	ATG3_K177_M1	1	1	NaN	10.7027	11.2685	NaN	10.97	NaN	10.8684	NaN	11.4288	11.1404	NaN	NaN
ATG3	Q9NT62;Q9NT62-2	178	_IVEACK[GlyGly (K)]AK_.2	ATG3_K183_M1	1	1	11.822	11.1854	NaN	10.9111	NaN	NaN	NaN	NaN	11.0636	NaN	NaN	NaN
ATG9A	H7C1G6;Q7Z3C6;Q7Z3C6-2	131;572;511	_ESTAFLGFLK[GlyGly (K)]EQVQR_.3	ATG9A_K140_M1	1	1	NaN	NaN	11.9935	12.1298	NaN	NaN	12.0291	12.0782	12.1527	12.4629	11.8898	11.6384
ATL2	Q8NHH9;Q8NHH9-5	418;400	_HLDLK[GlyGly (K)]EVAIK_.3	ATL2_K422_M1	1	1	NaN	NaN	11.3172	11.7046	11.3507	11.3917	10.9482	10.7966	NaN	10.9789	10.7139	NaN
ATL3	F5H6I7;Q6DD88	218;236	_LQVK[GlyGly (K)]EHQHEEIQNVR_.4	ATL3_K221_M1	1	1	NaN	NaN	NaN	NaN	NaN	NaN	NaN	NaN	9.46519	NaN	10.2168	10.4342
ATL3	F5H6I7;Q6DD88	264;282	_LK[GlyGly (K)]DIAGEFK_.2;_LK[GlyGly (K)]DIAGEFK_.3	ATL3_K265_M1	2	1	NaN	13.0095	12.6834	12.7333	12.8591	12.5967	12.6344	12.5311	12.6682	12.7369	12.9608	12.6603
ATL3	F5H6I7;Q6DD88	309;327	_AYIK[GlyGly (K)]IYQGEDLPHPK_.4	ATL3_K312_M1	1	1	NaN	NaN	NaN	12.0943	12.7034	12.9807	NaN	12.1007	NaN	NaN	12.0273	12.0825
ATL3	F5H6I7;Q6DD88	369;387	_HCEFK[GlyGly (K)]QLALDHFK_.4	ATL3_K373_M1	1	1	NaN	12.8722	12.6877	NaN	NaN	NaN	12.3044	NaN	12.7581	12.7312	NaN	13.2571
ATL3	F5H6I7;Q6DD88	386;404	_M[Oxidation (M)]GGK[GlyGly (K)]DFSFR_.2;_M[Oxidation (M)]GGK[GlyGly (K)]DFSFR_.3	ATL3_K389_M1	2	1	13.4678	13.423	13.547	13.3713	13.7191	13.7108	14.1422	14.1897	14.0868	14.0741	14.1634	14.0997
ATN1	P54259	946	_LK[GlyGly (K)]PGFEVKPSELEPLHGVPGPGLDPFPR_.4;_LK[GlyGly (K)]PGFEVKPSELEPLHGVPGPGLDPFPR_.5	ATN1_K947_M1	2	0.96	NaN	15.427	15.2127	NaN	14.9572	NaN	NaN	NaN	15.5907	15.3065	15.4691	15.5098
ATOX1	E5RIM7;O00244	27;22	_VLNK[GlyGly (K)]LGGVK_.2;_VLNK[GlyGly (K)]LGGVK_.3	ATOX1_K30_M1	2	1	15.9304	15.8907	15.8459	15.8678	15.7339	15.8554	15.5257	15.5929	15.7073	15.7041	15.6554	15.6719
ATOX1	E5RIM7;O00244	31;26	_LGGVK[GlyGly (K)]YDIDLPNK_.2;_LGGVK[GlyGly (K)]YDIDLPNK_.3	ATOX1_K35_M1	2	1	NaN	NaN	14.2861	14.0101	13.8045	13.7864	14.3406	14.4306	NaN	14.2976	14.3305	14.179
ATOX1	E5RIM7;O00244	63;58	_TGK[GlyGly (K)]TVSYLGLE_.2	ATOX1_K65_M1	1	1	14.6693	14.3344	NaN	14.3709	14.2987	14.1625	NaN	NaN	14.9052	15.0114	15.0017	15.0889
ATP11A	E9PEJ6;H0Y547;P98196	586;561	_VIEGK[GlyGly (K)]VDQIR_.2;_VIEGK[GlyGly (K)]VDQIR_.3	ATP11A_K590_M1	2	1	14.6674	14.6715	14.5755	14.5942	14.4556	14.6218	14.4193	14.5158	14.6796	14.5234	14.6072	14.6252
ATP13A2	Q9NQ11;Q9NQ11-3	507;502	_LQLVCFDK[GlyGly (K)]TGTLTEDGLDVM[Oxidation (M)]GVVPLK_.3	ATP13A2_K514_M1	1	1	14.3613	NaN	NaN	15.7359	NaN	14.2476	14.1772	14.2574	NaN	NaN	13.3547	13.2342
ATP13A3	Q9H7F0	62	_AAIK[GlyGly (K)]DCEVVLLR_.3	ATP13A3_K65_M1	1	1	15.634	NaN	12.324	10.9486	NaN	NaN	18.8452	12.1587	NaN	13.8849	18.8877	13.5058
ATP1A1	P05023;P05023-4	154	_SSK[GlyGly (K)]IM[Oxidation (M)]ESFK_.2	ATP1A1_K156_M1	1	1	NaN	NaN	NaN	NaN	NaN	NaN	NaN	NaN	NaN	8.9411	9.34299	9.47776
ATP1A1	P05023;P05023-4	157	_IM[Oxidation (M)]ESFK[GlyGly (K)]NM[Oxidation (M)]VPQQALVIR_.3	ATP1A1_K162_M1	1	1	14.4337	14.2608	14.2666	14.2351	14.751	14.7052	15.2152	15.0169	15.1516	15.1663	15.1721	15.1432
ATP1A1	P05023;P05023-4	205	_IISANGCK[GlyGly (K)]VDNSSLTGESEPQTR_.3	ATP1A1_K212_M1	1	1	NaN	NaN	NaN	NaN	NaN	NaN	8.39662	10.2083	NaN	10.2969	NaN	NaN
ATP1A1	P05023;P05023-4	10	_YEPAAVSEQGDK[GlyGly (K)]K_.2;_YEPAAVSEQGDK[GlyGly (K)]K_.3	ATP1A1_K21_M1	2	1	13.1377	13.2038	13.0629	12.6184	12.9026	12.9053	14.1014	13.7264	13.6246	13.723	13.7452	13.7516
ATP1A1	P05023;P05023-4	31	_DM[Oxidation (M)]DELK[GlyGly (K)]K_.2	ATP1A1_K36_M1	1	1	11.1198	10.2043	NaN	NaN	10.4147	10.4583	NaN	NaN	NaN	NaN	NaN	10.2826
ATP1A1	P05023;P05023-4	431	_AVFQANQENLPILK[GlyGly (K)]R_.3	ATP1A1_K444_M1	1	1	NaN	NaN	NaN	NaN	NaN	NaN	13.2517	13.2201	13.4603	12.8573	12.9343	12.7703
ATP1A1	P05023;P05023-4	38	_EVSM[Oxidation (M)]DDHK[GlyGly (K)]LSLDELHR_.4;_EVSM[Oxidation (M)]DDHK[GlyGly (K)]LSLDELHR_.5	ATP1A1_K45_M1	2	1	NaN	NaN	NaN	NaN	11.4718	NaN	12.5514	13.1049	NaN	12.3696	NaN	12.4933
ATP1A1	P05023;P05023-4	459	_CIELCCGSVK[GlyGly (K)]EM[Oxidation (M)]R_.3	ATP1A1_K468_M1	1	1	11.9222	11.742	11.8629	11.2624	10.8654	11.3942	11.9891	11.9997	12.148	11.9437	12.0706	11.9097
ATP1A1	P05023;P05023-4	518	_CSSILLHGK[GlyGly (K)]EQPLDEELK_.4	ATP1A1_K526_M1	1	1	NaN	NaN	13.2989	NaN	12.5742	12.3421	12.868	13.1579	13.3944	13.349	13.3878	13.0707
ATP1A1	P05023;P05023-4	597	_AAVPDAVGK[GlyGly (K)]CR_.2;_AAVPDAVGK[GlyGly (K)]CR_.3	ATP1A1_K605_M1	2	1	17.2682	17.1389	17.1202	17.1086	17.038	17.1001	17.3759	17.5321	17.562	17.5266	17.441	17.5348
ATP1A1	P05023;P05023-4	613	_VIM[Oxidation (M)]VTGDHPITAK[GlyGly (K)]AIAK_.3;_VIM[Oxidation (M)]VTGDHPITAK[GlyGly (K)]AIAK_.4	ATP1A1_K625_M1	2	1	NaN	NaN	NaN	NaN	12.423	12.8587	NaN	12.7623	NaN	12.085	12.6794	13.0338
ATP1A1	P05023;P05023-4	626	_AIAK[GlyGly (K)]GVGIISEGNETVEDIAAR_.3	ATP1A1_K629_M1	1	1	NaN	NaN	13.5904	13.586	12.9582	13.2378	13.5974	13.958	NaN	NaN	13.6135	14.0521
ATP1A1	P05023;P05023-4	659	_DAK[GlyGly (K)]ACVVHGSDLK_.2;_DAK[GlyGly (K)]ACVVHGSDLK_.3;_DAK[GlyGly (K)]ACVVHGSDLK_.4	ATP1A1_K661_M1	3	1	14.7164	14.8925	15.0979	14.9999	14.9538	15.0016	14.9831	15.0006	15.0932	15.0779	15.0193	14.9857
ATP1A1	P05023;P05023-4	662	_ACVVHGSDLK[GlyGly (K)]DM[Oxidation (M)]TSEQLDDILK_.3;_ACVVHGSDLK[GlyGly (K)]DM[Oxidation (M)]TSEQLDDILK_.4	ATP1A1_K671_M1	2	1	NaN	12.9503	12.3877	NaN	NaN	12.8518	13.3789	13.6482	13.3063	13.3478	13.2393	13.3751
ATP1A1	P05023;P05023-4	672	_DM[Oxidation (M)]TSEQLDDILK[GlyGly (K)]YHTEIVFAR_.3;_DM[Oxidation (M)]TSEQLDDILK[GlyGly (K)]YHTEIVFAR_.4	ATP1A1_K683_M1	2	1	14.3819	15.0903	14.5849	14.3628	14.8111	14.5517	15.3377	15.4652	15.0199	15.1967	15.1678	15.3124
ATP1A1	P05023;P05023-4	727	_K[GlyGly (K)]ADIGVAM[Oxidation (M)]GIAGSDVSK_.3	ATP1A1_K727_M1	1	1	NaN	13.0759	12.7166	12.2362	11.5354	12.4499	12.6284	12.1572	NaN	12.1573	11.9552	12.6906
ATP1A1	P05023;P05023-4	767	_LIFDNLK[GlyGly (K)]K_.2;_LIFDNLK[GlyGly (K)]K_.3	ATP1A1_K773_M1	2	1	14.2134	13.1095	13.7739	14.1573	13.8245	13.8143	13.609	13.7318	13.9025	13.7353	13.9601	13.6204
ATP1A1	P05023;P05023-4	841	_TDK[GlyGly (K)]LVNER_.2;_TDK[GlyGly (K)]LVNER_.3	ATP1A1_K843_M1	2	1	NaN	11.9605	12.0905	11.4453	11.4404	11.2314	12.2377	12.3916	12.2702	12.1056	12.3076	12.4559
ATP1A1	P05023;P05023-4	8	_DK[GlyGly (K)]YEPAAVSEQGDK_.3	ATP1A1_K9_M1	1	1	NaN	12.4909	12.4461	12.3314	NaN	12.4137	14.0045	14.1019	13.8892	13.8401	13.8857	13.9308
ATP1B1	P05026;P05026-2	6	_AK[GlyGly (K)]EEGSWK_.2	ATP1B1_K7_M1	1	1	NaN	11.5231	11.775	NaN	NaN	NaN	10.2995	11.0708	NaN	11.0702	NaN	NaN
ATP1B3	P54709	113	_FLK[GlyGly (K)]PYTLEEQK_.3	ATP1B3_K115_M1	1	1	NaN	NaN	10.7064	NaN	NaN	NaN	11.041	11.0513	NaN	NaN	NaN	10.8127
ATP1B3	P54709	178	_IIGLK[GlyGly (K)]PEGVPR_.3	ATP1B3_K182_M1	1	1	11.9663	NaN	13.4769	13.8822	13.3447	13.4172	13.4962	13.6856	12.1591	13.1814	12.5317	12.8737
ATP1B3	P54709	7	_K[GlyGly (K)]SLNQSLAEWK_.3	ATP1B3_K7_M1	1	1	NaN	10.1611	11.0591	10.956	NaN	NaN	10.5135	NaN	11.2107	10.979	10.7697	NaN
ATP2A2	P16615	511	_M[Oxidation (M)]FVK[GlyGly (K)]GAPEGVIDR_.3	ATP2A2_K514_M1	1	1	NaN	11.0895	10.548	10.8992	10.8236	11.8017	11.2022	NaN	NaN	NaN	NaN	10.7767
ATP2A2	P16615	604	_IEVASSVK[GlyGly (K)]LCR_.3	ATP2A2_K611_M1	1	1	13.0988	13.1466	13.2864	13.362	13.0788	13.3406	12.6693	12.8923	12.9567	12.8458	12.605	NaN
ATP2A2	P16615	989	_NYLEPGK[GlyGly (K)]ECVQPATK_.3	ATP2A2_K995_M1	1	1	NaN	10.9933	NaN	11.1952	10.6609	NaN	11.9812	12.1184	11.8672	11.8066	11.9761	12.1287
ATP2B1	P20020;P20020-3;P20020-4;P20020-6	188	_IEQEQK[GlyGly (K)]FTVIR_.3	ATP2B1_K193_M1	1	1	NaN	10.7622	10.7705	10.219	10.6164	9.68141	10.7205	NaN	11.1417	NaN	10.9183	11.1119
ATP2B1	P20020;P20020-3;P20020-4;P20020-6	450	_M[Oxidation (M)]M[Oxidation (M)]K[GlyGly (K)]DNNLVR_.3	ATP2B1_K452_M1	1	1	NaN	NaN	NaN	NaN	NaN	NaN	5.29558	NaN	7.47159	7.68925	NaN	NaN
ATP2B1	P20020;P20020-3;P20020-4;P20020-6	48	_K[GlyGly (K)]IQESYGDVYGICTK_.3	ATP2B1_K48_M1	1	1	NaN	NaN	NaN	12.7725	12.1817	11.8745	11.7599	12.6971	NaN	NaN	NaN	NaN
ATP2B1	P20020;P20020-3;P20020-4;P20020-6	528	_ILPPEK[GlyGly (K)]EGGLPR_.3	ATP2B1_K533_M1	1	1	13.209	12.5643	13.0179	13.2408	NaN	12.074	12.8228	12.9464	12.8933	NaN	NaN	12.616
ATP2B1	P20020;P20020-3;P20020-4;P20020-6	49	_IQESYGDVYGICTK[GlyGly (K)]LK_.3	ATP2B1_K62_M1	1	1	NaN	13.742	NaN	13.5323	13.3965	13.0309	13.5093	NaN	13.5664	13.2204	13.5745	13.6863
ATP2B4	P23634-6;P23634-7	1100;1088	_IQTQIK[GlyGly (K)]VVK_.3	ATP2B4_K1105_M1	1	1	NaN	NaN	10.8172	10.9341	10.6993	NaN	NaN	NaN	11.1022	NaN	NaN	10.6337
ATP2B4	P23634-6;P23634-7	555;543	_NEVPEEK[GlyGly (K)]LYK_.2;_NEVPEEK[GlyGly (K)]LYK_.3	ATP2B4_K561_M1	2	1	11.3196	12.3055	11.9916	11.9471	11.9767	11.7042	11.7878	11.8268	11.8123	11.8346	11.5973	11.9314
ATP2B4	P23634-6;P23634-7	608;596	_K[GlyGly (K)]GEAVPFK_.2	ATP2B4_K608_M1	1	1	NaN	NaN	10.0698	10.2097	9.81622	NaN	NaN	NaN	NaN	9.85939	NaN	NaN
ATP2B4	P23634-6;P23634-7	60	_TSPVEGLSGNPADLEK[GlyGly (K)]R_.3	ATP2B4_K75_M1	1	1	NaN	NaN	NaN	13.4451	12.8466	12.9584	NaN	13.5612	NaN	NaN	NaN	NaN
ATP2C1	B4E2Q0;P98194	40;6	_FQK[GlyGly (K)]IPNGENETM[Oxidation (M)]IPVLTSK_.3	ATP2C1_K42_M1	1	1	NaN	NaN	12.3276	13.6042	13.5105	NaN	NaN	14.428	14.0946	NaN	NaN	14.2649
ATP5A1	P25705	150	_VVDALGNAIDGK[GlyGly (K)]GPIGSK_.3	ATP5A1_K161_M1	1	1	NaN	NaN	NaN	11.8429	11.7403	11.5155	11.1318	NaN	NaN	NaN	NaN	NaN
ATP5A1	P25705	187	_EPM[Oxidation (M)]QTGIK[GlyGly (K)]AVDSLVPIGR_.3	ATP5A1_K194_M1	1	1	NaN	NaN	NaN	NaN	12.0673	12.3362	13.0291	NaN	12.8167	12.7863	NaN	NaN
ATP5A1	P25705	306	_HALIIYDDLSK[GlyGly (K)]QAVAYR_.3	ATP5A1_K316_M1	1	1	13.1551	13.1047	NaN	NaN	12.1929	12.1781	NaN	12.3969	NaN	12.1545	12.1135	NaN
ATP5A1	P25705	494	_GYLDK[GlyGly (K)]LEPSK_.3	ATP5A1_K498_M1	1	1	NaN	NaN	NaN	10.287	9.92505	10.0917	NaN	NaN	NaN	10.2135	NaN	10.3322
ATP5B	P06576	122	_GQK[GlyGly (K)]VLDSGAPIK_.2;_GQK[GlyGly (K)]VLDSGAPIK_.3	ATP5B_K124_M1	2	1	NaN	11.4055	12.042	12.0048	11.6846	12.0689	12.1252	11.5873	11.9045	11.8902	11.8506	11.5993
ATP5B	P06576	125	_VLDSGAPIK[GlyGly (K)]IPVGPETLGR_.3	ATP5B_K133_M1	1	1	NaN	NaN	12.8104	12.7976	12.0236	12.3963	NaN	13.0306	NaN	12.7215	NaN	12.745
ATP5B	P06576	189	_VVDLLAPYAK[GlyGly (K)]GGK_.3	ATP5B_K198_M1	1	1	13.2523	13.0447	12.0507	13.0223	13.0813	13.0401	12.8968	13.2984	12.4853	12.2814	12.9371	12.2872
ATP5C1	P36542;P36542-2	80	_ADIK[GlyGly (K)]GPEDK_.2	ATP5C1_K83_M1	1	1	NaN	11.9145	11.72	11.9017	11.9257	11.7869	12.1122	11.6449	NaN	11.8171	12.0563	11.6358
ATP5E;ATP5EP2	P56381;Q5VTU8	25	_DALK[GlyGly (K)]TEFK_.2	ATP5E_K28_M1	1	1	NaN	12.1761	12.2256	12.0149	NaN	NaN	NaN	NaN	NaN	11.104	11.3615	11.1185
ATP5F1	P24539	249	_K[GlyGly (K)]AQAQPVM[Oxidation (M)]_.2	ATP5F1_K249_M1	1	1	12.0648	11.6503	12.2371	11.0054	11.8976	12.1562	10.9252	NaN	NaN	11.2455	NaN	11.5653
ATP6AP1	Q15904	166	_ELK[GlyGly (K)]LNASLPALLLIR_.3	ATP6AP1_K168_M1	1	1	NaN	11.8345	NaN	11.3833	NaN	11.112	NaN	NaN	NaN	NaN	NaN	NaN
ATP6AP2	O75787;O75787-2	134;102	_VYM[Oxidation (M)]VGK[GlyGly (K)]ANSVFEDLSVTLR_.3	ATP6AP2_K139_M1	1	1	NaN	NaN	NaN	13.1697	NaN	12.3258	13.0507	12.9253	NaN	NaN	13.3087	13.1052
ATP6AP2	O75787;O75787-2	235;203	_DASK[GlyGly (K)]ILVDALQK_.2;_DASK[GlyGly (K)]ILVDALQK_.3	ATP6AP2_K238_M1	2	1	NaN	12.96	NaN	13.0008	NaN	12.26	13.444	13.1076	NaN	NaN	12.6402	13.5773
ATP6AP2	O75787;O75787-2	279;247	_TILEAK[GlyGly (K)]QAK_.2;_TILEAK[GlyGly (K)]QAK_.3	ATP6AP2_K284_M1	2	1	12.6305	12.8932	12.5486	12.4687	12.2056	12.3207	12.367	12.4038	11.9556	12.0471	12.1082	11.9732
ATP6V0D1	P61421	294	_FFEHEVK[GlyGly (K)]LNK_.3	ATP6V0D1_K300_M1	1	1	NaN	NaN	10.5941	9.92067	9.4719	10.2013	NaN	8.55842	NaN	8.96995	NaN	6.6219
ATP6V0D1	P61421	342	_AK[GlyGly (K)]IDNYIPIF_.2	ATP6V0D1_K343_M1	1	1	14.7753	14.6898	14.3607	14.3822	14.6037	14.3837	15.1117	15.1482	14.495	14.4475	14.636	14.7999
ATP6V1A	P38606	479	_AK[GlyGly (K)]EILQEEEDLAEIVQLVGK_.3	ATP6V1A_K480_M1	1	1	NaN	NaN	13.0921	13.2817	12.6186	13.115	NaN	13.6545	13.757	13.7076	13.6061	13.616
ATP6V1B2	P21281	109	_K[GlyGly (K)]TSCEFTGDILR_.3	ATP6V1B2_K109_M1	1	1	NaN	12.0357	12.2532	12.0239	11.4639	NaN	11.8085	11.7266	NaN	11.7079	NaN	NaN
ATP6V1C1	P21283	112	_YPIK[GlyGly (K)]QSLK_.2	ATP6V1C1_K115_M1	1	1	NaN	NaN	NaN	10.3661	NaN	NaN	10.9866	10.9071	NaN	10.8329	NaN	10.3201
ATP6V1C1	P21283	165	_SLAEIVK[GlyGly (K)]K_.2	ATP6V1C1_K171_M1	1	1	NaN	11.3047	10.9927	10.5895	NaN	NaN	NaN	11.2184	10.2577	NaN	NaN	NaN
ATP6V1E1	P36543	138	_K[GlyGly (K)]QDFPLVK_.2;_K[GlyGly (K)]QDFPLVK_.3	ATP6V1E1_K138_M1	2	1	NaN	NaN	13.794	13.9542	13.4507	13.4678	13.7311	13.8942	13.5805	13.665	13.7034	13.6638
ATP6V1E1	P36543	151	_AIPM[Oxidation (M)]YK[GlyGly (K)]IATK_.3	ATP6V1E1_K156_M1	1	1	NaN	NaN	NaN	NaN	NaN	NaN	NaN	8.58076	NaN	8.42584	7.72847	NaN
ATP6V1F	Q16864;Q16864-2	95;123	_EHPYDAAK[GlyGly (K)]DSILR_.3	ATP6V1F_K102_M1	1	1	NaN	12.5355	12.9588	12.9302	12.8724	12.9941	NaN	NaN	12.9885	12.9481	13.1461	13.2674
ATP6V1H	G3V126;Q9UI12;Q9UI12-2	353;393;375	_ILTK[GlyGly (K)]LLEVSDDPQVLAVAAHDVGEYVR_.4	ATP6V1H_K356_M1	1	1	13.2836	12.6717	12.7563	12.5849	NaN	NaN	NaN	NaN	11.993	12.6733	NaN	12.8891
ATP7A	Q04656;Q04656-2;Q04656-3;Q04656-5	1462;1476;1543;1384	_ASINSLLSDK[GlyGly (K)]R_.3	ATP7A_K1471_M1	1	1	NaN	9.96831	NaN	NaN	NaN	NaN	11.1533	11.3895	11.8084	11.7614	NaN	11.2541
ATP9A	A0A0A0MR22;O75110;O75110-2	25;40	_TVWLGHPEK[GlyGly (K)]R_.3;_TVWLGHPEK[GlyGly (K)]R_.4	ATP9A_K33_M1	2	1	NaN	NaN	13.4507	13.4776	13.0268	13.0086	13.1144	12.8487	13.1712	13.1953	13.0469	13.0781
ATP9A	A0A0A0MR22;O75110;O75110-2	901;1037;916	_FSPPSYSK[GlyGly (K)]LTS_.2	ATP9A_K908_M1	1	1	NaN	10.1401	NaN	11.2671	11.4697	NaN	10.8635	11.3847	11.472	11.058	NaN	11.4909
ATR	Q13535;Q13535-2;Q13535-3	1596;1532	_FQALK[GlyGly (K)]AEK_.2	ATR_K1600_M1	1	1	NaN	NaN	NaN	NaN	NaN	NaN	11.7133	11.0535	11.5097	11.2465	11.1674	11.4079
ATR	Q13535;Q13535-2;Q13535-3	337	_LK[GlyGly (K)]SDLLK_.2	ATR_K338_M1	1	1	NaN	NaN	11.6136	11.8136	12.4501	NaN	NaN	12.2689	12.197	12.3283	NaN	NaN
ATRN	O75882	1418	_K[GlyGly (K)]QQPPAQPGTCI_.2	ATRN_K1418_M1	1	1	13.8761	13.754	13.6401	13.671	13.3034	13.4517	13.6336	13.7135	13.6778	13.6251	13.5074	13.5338
ATXN10	Q9UBB4	254	_ITSDEPLTK[GlyGly (K)]DDIPVFLR_.2;_ITSDEPLTK[GlyGly (K)]DDIPVFLR_.3	ATXN10_K262_M1	2	1	19.0251	18.7072	18.6048	18.5456	18.0993	18.386	18.8589	18.9393	18.7297	18.8189	18.6709	19.0179
ATXN10	Q9UBB4	285	_TVLK[GlyGly (K)]LASEEPPDDEEALATIR_.3	ATXN10_K288_M1	1	1	NaN	NaN	13.3377	13.4087	13.1407	13.1315	14.5617	14.5555	14.3578	14.6151	14.6482	14.6368
ATXN10	Q9UBB4	28	_ALTALFK[GlyGly (K)]EQR_.2;_ALTALFK[GlyGly (K)]EQR_.3	ATXN10_K34_M1	2	1	NaN	13.2599	13.5627	13.6422	12.875	12.8708	13.3467	13.5859	13.46	13.3985	13.2676	13.5977
ATXN10	Q9UBB4	424	_NLTEDNSQNQDLIAK[GlyGly (K)]MEEQGLADASLLK_.3;_NLTEDNSQNQDLIAK[GlyGly (K)]M[Oxidation (M)]EEQGLADASLLK_.3	ATXN10_K438_M1	2	1	13.6344	13.6334	13.5046	13.1741	12.8118	13.0655	13.3094	13.6985	13.2747	13.2202	13.5146	13.5
ATXN10	Q9UBB4	439	_M[Oxidation (M)]EEQGLADASLLK[GlyGly (K)]K_.3	ATXN10_K451_M1	1	1	NaN	11.3926	11.4893	11.1744	11.373	11.4564	11.806	11.8857	NaN	11.7861	11.8223	11.9828
ATXN10	Q9UBB4	452	_K[GlyGly (K)]VGFEVEK_.2	ATXN10_K452_M1	1	1	NaN	11.3144	10.6741	10.7465	NaN	NaN	NaN	NaN	9.9548	NaN	NaN	10.4165
ATXN10	Q9UBB4	453	_VGFEVEK[GlyGly (K)]K_.2;_VGFEVEK[GlyGly (K)]K_.3	ATXN10_K459_M1	2	1	NaN	10.1029	10.7088	NaN	NaN	NaN	NaN	NaN	15.1681	11.1123	NaN	10.3407
ATXN10	Q9UBB4	464	_LILK[GlyGly (K)]STR_.2	ATXN10_K467_M1	1	1	NaN	NaN	10.9103	10.5933	9.63899	9.89026	11.1252	11.1038	11.1644	NaN	10.6779	10.3559
ATXN2L	Q8WWM7	526	_IAGK[GlyGly (K)]VPGLQNEQK_.3	ATXN2L_K529_M1	1	1	NaN	NaN	NaN	NaN	NaN	10.9097	NaN	10.8639	NaN	11.8223	11.8007	11.6757
ATXN3	C9JQV6;P54252-2;P54252-3;P54252-4	119;189;134;174	_PK[GlyGly (K)]LIGEELAQLK_.2;_PK[GlyGly (K)]LIGEELAQLK_.3	ATXN3_K120_M1	2	1	16.1843	16.1075	15.9346	15.8393	15.5648	15.637	15.9922	15.9762	15.8816	15.8029	15.9094	15.9898
ATXN3	C9JQV6;P54252-2;P54252-3;P54252-4	121;191;136;176	_LIGEELAQLK[GlyGly (K)]EQR_.2;_LIGEELAQLK[GlyGly (K)]EQR_.3	ATXN3_K130_M1	2	1	19.6432	19.6496	19.5332	19.5454	19.1982	19.1267	19.7606	19.6476	19.5177	19.5906	19.6703	19.6328
ATXN3	C9JQV6;P54252-2;P54252-3;P54252-4	134;204;149;189	_VHK[GlyGly (K)]TDLER_.3	ATXN3_K136_M1	1	1	17.8086	15.8052	17.4853	16.18	18.4771	16.671	14.8286	16.9049	18.3285	15.7762	13.9379	18.4368
ATXN3	C9JQV6;P54252-2;P54252-3;P54252-4	216;286;231;271	_EAYFEK[GlyGly (K)]QQQK_.2;_EAYFEK[GlyGly (K)]QQQK_.3	ATXN3_K221_M1	2	1	10.7225	12.2389	12.2886	12.0644	11.9984	11.9832	13.5351	13.5457	13.4543	13.4918	13.3929	13.3338
ATXN3	C9JQV6;P54252-2;P54252-3;P54252-4	283;353;298;338	_NDLK[GlyGly (K)]TEGK_.2	ATXN3_K286_M1	1	1	11.0134	NaN	11.6092	NaN	12.5478	NaN	NaN	NaN	12.4187	NaN	NaN	11.0804
ATXN3	C9JQV6;P54252-2;P54252-3;P54252-4	41;111;56;96	_SFICNYK[GlyGly (K)]EHWFTVR_.3;_SFICNYK[GlyGly (K)]EHWFTVR_.4	ATXN3_K47_M1	2	1	NaN	NaN	NaN	NaN	11.5909	NaN	NaN	12.8056	13.0937	12.9974	12.9875	NaN
AUP1	Q9Y679;Q9Y679-2	202;136	_GELVESLK[GlyGly (K)]R_.2;_GELVESLK[GlyGly (K)]R_.3	AUP1_K209_M1	2	1	15.3372	15.246	15.2184	15.1923	15.3751	15.2451	15.2807	15.4652	15.3983	15.2539	15.0347	15.5379
AUP1	Q9Y679;Q9Y679-2	310;244	_VQQLVAK[GlyGly (K)]ELGQTGTR_.2;_VQQLVAK[GlyGly (K)]ELGQTGTR_.3	AUP1_K316_M1	2	1	15.6072	15.1305	15.4899	15.4749	15.206	15.1656	16.4168	16.3741	16.652	16.4607	16.4412	16.4543
AUP1	Q9Y679;Q9Y679-2	325;259	_LTPADK[GlyGly (K)]AEHM[Oxidation (M)]K_.3	AUP1_K330_M1	1	1	NaN	12.2933	11.4803	11.5432	10.5195	12.1149	12.0892	11.6306	11.2277	10.9893	11.7874	11.5496
AUP1	Q9Y679;Q9Y679-2	389;323	_TGCVDLTITNLLEGAVAFMPEDITK[GlyGly (K)]GTQSLPTASASK_.4;_TGCVDLTITNLLEGAVAFM[Oxidation (M)]PEDITK[GlyGly (K)]GTQSLPTASASK_.3;_TGCVDLTITNLLEGAVAFM[Oxidation (M)]PEDITK[GlyGly (K)]GTQSLPTASASK_.4	AUP1_K413_M1	3	1	14.3252	14.2747	14.1252	14.3002	13.849	13.995	14.7222	14.4675	14.5577	14.9135	14.3766	14.8291
AUP1	Q9Y679;Q9Y679-2	456;390	_K[GlyGly (K)]QALYEYAR_.2;_K[GlyGly (K)]QALYEYAR_.3	AUP1_K456_M1	2	1	NaN	NaN	13.6779	13.5986	13.4377	13.4013	14.0455	13.9051	13.8425	13.8913	13.9345	13.9045
AURKB	Q96GD4;Q96GD4-4;Q96GD4-5	165;124;166	_ELQK[GlyGly (K)]SCTFDEQR_.3	AURKB_K168_M1	1	1	NaN	NaN	NaN	NaN	9.20479	NaN	10.9085	NaN	10.8895	10.5055	10.7395	10.4832
AXL	P30530	508	_TTEATLNSLGISEELK[GlyGly (K)]EK_.3	AXL_K523_M1	1	1	15.1837	NaN	14.8377	14.9326	14.5326	14.5028	14.9643	15.1417	15.0491	14.7898	14.9284	14.991
AXL	P30530	536	_VALGK[GlyGly (K)]TLGEGEFGAVMEGQLNQDDSILK_.3;_VALGK[GlyGly (K)]TLGEGEFGAVM[Oxidation (M)]EGQLNQDDSILK_.3	AXL_K540_M1	2	1	15.9257	16.4497	16.0644	16.5559	15.5095	15.4946	16.1811	16.4256	15.9687	16.061	16.311	16.3489
AXL	P30530	541	_TLGEGEFGAVM[Oxidation (M)]EGQLNQDDSILK[GlyGly (K)]VAVK_.3	AXL_K563_M1	1	1	NaN	NaN	NaN	NaN	NaN	NaN	NaN	12.6749	NaN	NaN	12.3127	12.9223
AXL	P30530	564	_VAVK[GlyGly (K)]TM[Oxidation (M)]K_.2	AXL_K567_M1	1	1	13.9332	11.5869	12.997	13.4078	13.4887	12.7024	12.9548	12.9811	13.4111	13.5044	11.1292	13.0919
AXL	P30530	577	_SELEDFLSEAVCM[Oxidation (M)]K[GlyGly (K)]EFDHPNVM[Oxidation (M)]R_.4	AXL_K590_M1	1	1	NaN	NaN	12.5703	NaN	NaN	NaN	13.2449	12.7465	13.3666	13.5517	13.5248	13.5666
AXL	P30530	611	_ESFPAPVVILPFM[Oxidation (M)]K[GlyGly (K)]HGDLHSFLLYSR_.4;_ESFPAPVVILPFM[Oxidation (M)]K[GlyGly (K)]HGDLHSFLLYSR_.5	AXL_K624_M1	2	1	NaN	14.1208	NaN	NaN	14.492	14.7003	14.6545	14.314	14.7915	14.8083	14.2328	14.8687
AXL	P30530	637	_LGDQPVYLPTQM[Oxidation (M)]LVK[GlyGly (K)]FMADIASGM[Oxidation (M)]EYLSTK_.3;_LGDQPVYLPTQM[Oxidation (M)]LVK[GlyGly (K)]FM[Oxidation (M)]ADIASGM[Oxidation (M)]EYLSTK_.3	AXL_K651_M1	2	1	NaN	NaN	NaN	NaN	10.9369	NaN	12.2022	13.2391	12.4763	12.4998	NaN	13.1254
AXL	P30530	652	_FM[Oxidation (M)]ADIASGMEYLSTK[GlyGly (K)]R_.3;_FM[Oxidation (M)]ADIASGM[Oxidation (M)]EYLSTK[GlyGly (K)]R_.3	AXL_K666_M1	2	1	15.9253	15.6815	15.381	15.2102	14.9937	14.6136	15.738	15.6651	15.5406	15.5035	15.4839	15.5985
AXL	P30530	677	_NCM[Oxidation (M)]LNENM[Oxidation (M)]SVCVADFGLSK[GlyGly (K)]K_.3	AXL_K695_M1	1	1	NaN	NaN	10.9803	NaN	NaN	NaN	11.1984	12.1798	11.6924	11.7594	11.5922	12.3294
AXL	P30530	696	_K[GlyGly (K)]IYNGDYYR_.3	AXL_K696_M1	1	1	NaN	11.913	11.8721	11.9272	11.687	11.5957	12.3031	12.211	12.0145	12.1323	11.9789	12.1379
AXL	P30530	708	_IAK[GlyGly (K)]M[Oxidation (M)]PVK_.2	AXL_K710_M1	1	1	12.5802	11.6352	12.0983	11.7715	11.683	NaN	NaN	NaN	NaN	11.0649	NaN	11.3515
AXL	P30530	711	_MPVK[GlyGly (K)]WIAIESLADR_.3;_M[Oxidation (M)]PVK[GlyGly (K)]WIAIESLADR_.3	AXL_K714_M1	2	1	14.8276	14.7087	14.6952	13.8187	14.5803	14.7377	14.196	NaN	14.8999	14.6554	14.822	14.7293
AXL	P30530	768	_LK[GlyGly (K)]QPADCLDGLYALM[Oxidation (M)]SR_.3	AXL_K769_M1	1	1	15.0761	14.9974	14.9483	14.9133	14.9866	14.868	15.4249	15.4568	15.3318	15.2601	15.3511	15.2071
AZIN1	O14977	328	_LSEDLNTIPEVHK[GlyGly (K)]K_.4	AZIN1_K340_M1	1	1	NaN	NaN	NaN	10.7007	9.9385	10.3271	10.6218	10.8138	NaN	10.2825	NaN	10.9077
BAG1	J3QTA2;Q99933;Q99933-2;Q99933-3;Q99933-4	265;194;150	_DLQAEALCK[GlyGly (K)]LDR_.2;_DLQAEALCK[GlyGly (K)]LDR_.3	BAG1_K273_M1	2	1	13.62	13.6776	14.2416	14.4575	13.8389	14.1506	14.4298	14.5914	14.2663	14.4621	14.5684	14.4494
BAG2	O95816	180	_NIENSDK[GlyGly (K)]AIK_.3	BAG2_K186_M1	1	1	NaN	NaN	NaN	11.2261	11.2251	10.6026	11.2936	NaN	11.3225	11.1351	11.6164	11.7129
BAG2	O95816	187	_AIK[GlyGly (K)]LLEHSK_.2;_AIK[GlyGly (K)]LLEHSK_.3	BAG2_K189_M1	2	1	NaN	12.7795	12.9793	12.9091	13.0164	12.8896	13.167	13.2065	13.4184	13.3925	13.3647	13.3511
BAG2	O95816	190	_LLEHSK[GlyGly (K)]GAGSK_.2;_LLEHSK[GlyGly (K)]GAGSK_.3	BAG2_K195_M1	2	1	15.9633	16.298	17.0754	16.0702	NaN	13.8172	15.3804	16.2417	17.1533	15.5778	14.3268	16.8363
BAG2	O95816	6	_INAK[GlyGly (K)]ANEGR_.2;_INAK[GlyGly (K)]ANEGR_.3	BAG2_K9_M1	2	1	NaN	NaN	10.9888	NaN	11.6454	NaN	12.7726	13.6603	NaN	13.4148	13.7368	14.3303
BAG3	O95817	450	_K[GlyGly (K)]YLM[Oxidation (M)]IEEYLTK_.3	BAG3_K450_M1	1	1	13.4451	13.9133	12.1401	11.8244	12.3596	12.4741	13.3504	12.8523	12.7331	12.5468	12.5314	12.666
BAIAP2	Q9UQB8;Q9UQB8-2	215	_GK[GlyGly (K)]ELLAQK_.2	BAIAP2_K216_M1	1	1	NaN	11.3274	11.0149	11.3172	10.7861	11.1263	10.8454	10.8585	11.0231	10.6465	10.7849	10.6559
BAIAP2	Q9UQB8;Q9UQB8-2	263	_SNLVISDPIPGAK[GlyGly (K)]PLPVPPELAPFVGR_.3	BAIAP2_K275_M1	1	1	NaN	NaN	12.4304	NaN	NaN	NaN	NaN	12.8583	NaN	12.6826	NaN	12.8537
BAIAP2L1	Q9UHR4	273	_DYDTLSK[GlyGly (K)]CSPK_.3	BAIAP2L1_K279_M1	1	1	NaN	10.1286	10.6098	10.2782	NaN	10.4491	NaN	NaN	NaN	10.3646	NaN	NaN
BANF1	O75531	19	_PVGSLAGIGEVLGK[GlyGly (K)]K_.3	BANF1_K32_M1	1	1	15.9643	15.7575	15.4298	15.2199	15.0614	15.0703	15.6043	15.6184	15.619	15.6293	15.6536	15.7983
BANF1	O75531	54	_K[GlyGly (K)]DEDLFR_.2;_K[GlyGly (K)]DEDLFR_.3	BANF1_K54_M1	2	1	12.9271	12.9552	12.7042	12.8595	12.4847	12.3574	12.7735	12.7402	11.8025	12.1264	12.6107	12.4515
BANF1	O75531	61	_EWLK[GlyGly (K)]DTCGANAK_.3	BANF1_K64_M1	1	1	NaN	12.416	12.4262	12.3833	12.1733	12.1286	12.6367	12.4647	12.3479	12.8353	12.751	12.483
BANP	Q8N9N5;Q8N9N5-2;Q8N9N5-3;Q8N9N5-4;Q8N9N5-5;Q8N9N5-6;Q8N9N5-7	307;276;252;282;315	_IK[GlyGly (K)]QSIDSK_.3	BANP_K308_M1	1	1	11.2692	9.55166	10.687	9.03819	10.8481	NaN	10.3936	NaN	11.9973	10.3916	NaN	10.6998
BAT3;BAG6	A0A024RCR6;A0A0G2JK23;P46379;P46379-2;P46379-3	1026;1032;1062	_VK[GlyGly (K)]PQPPLSDAYLSGM[Oxidation (M)]PAK_.3	BAT3_K1027_M1	1	1	NaN	NaN	13.3393	13.8465	13.5357	13.5047	13.572	13.6171	NaN	13.9146	13.535	13.5693
BAT3;BAG6	A0A024RCR6;A0A0G2JK23;P46379;P46379-2;P46379-3	30	_TFIVGAQM[Oxidation (M)]NVK[GlyGly (K)]EFK_.3	BAT3_K40_M1	1	1	NaN	NaN	10.4996	11.0665	11.1701	11.1063	NaN	12.0543	10.7854	11.337	11.1833	11.3498
BAT3;BAG6	A0A024RCR6;A0A0G2JK23;P46379;P46379-2;P46379-3	44	_EHIAASVSIPSEK[GlyGly (K)]QR_.3;_EHIAASVSIPSEK[GlyGly (K)]QR_.4	BAT3_K56_M1	2	1	13.6136	14.1734	14.2682	14.2031	13.9754	14.0575	16.0919	16.0492	15.8823	15.9198	15.7462	15.7923
BAT3;BAG6	A0A024RCR6;A0A0G2JK23;P46379;P46379-2;P46379-3	65	_VLQDDK[GlyGly (K)]K_.2;_VLQDDK[GlyGly (K)]K_.3	BAT3_K70_M1	2	1	13.7846	12.8977	13.5303	NaN	13.3471	13.9406	NaN	13.0383	NaN	13.0973	NaN	NaN
BAT3;BAG6	A0A024RCR6;A0A0G2JK23;P46379;P46379-2;P46379-3	71	_K[GlyGly (K)]LQEYNVGGK_.3	BAT3_K71_M1	1	1	NaN	NaN	10.22	NaN	9.43243	NaN	10.0072	9.46577	NaN	9.62381	9.50075	10.0224
BAX	Q07812;Q07812-2;Q07812-8	124	_ALCTK[GlyGly (K)]VPELIR_.3	BAX_K128_M1	1	1	13.8105	13.8118	13.4297	13.0834	13.3118	13.1618	13.5736	13.9045	NaN	13.8473	NaN	13.9741
BAX	Q07812;Q07812-2;Q07812-8	10	_GGGPTSSEQIM[Oxidation (M)]K[GlyGly (K)]TGALLLQGFIQDR_.3	BAX_K21_M1	1	1	NaN	NaN	NaN	NaN	NaN	NaN	13.1408	12.854	NaN	NaN	12.675	NaN
BAX	Q07812;Q07812-2;Q07812-8	38	_M[Oxidation (M)]GGEAPELALDPVPQDASTK[GlyGly (K)]K_.3	BAX_K57_M1	1	1	13.9134	13.9667	13.8891	13.9298	13.5699	13.2981	15.0012	14.8902	14.8584	14.824	14.6597	14.8234
BAX	Q07812;Q07812-2;Q07812-8	58	_K[GlyGly (K)]LSECLK_.2;_K[GlyGly (K)]LSECLK_.3	BAX_K58_M1	2	1	14.6008	14.3888	14.3849	14.3798	14.2191	14.3682	14.0203	14.1273	14.0404	14.2186	14.0557	14.2634
BAX	Q07812;Q07812-2;Q07812-8	59	_LSECLK[GlyGly (K)]R_.2	BAX_K64_M1	1	1	NaN	11.0596	10.7797	10.7897	10.6353	10.6183	11.0208	10.2599	10.2009	NaN	10.9175	10.6544
BAZ1A	Q9NRL2;Q9NRL2-2	387	_K[GlyGly (K)]YVEYLK_.2	BAZ1A_K387_M1	1	1	NaN	10.0447	10.3621	NaN	NaN	9.23375	NaN	NaN	NaN	NaN	NaN	NaN
BAZ1B	Q9UIG0;Q9UIG0-2	1084;1080	_VISLEK[GlyGly (K)]LK_.2;_VISLEK[GlyGly (K)]LK_.3	BAZ1B_K1089_M1	2	1	12.8095	13.0437	12.8217	13.1797	12.9234	12.8353	12.8531	12.6972	12.8429	13.0725	12.8762	13.0299
BAZ1B	Q9UIG0;Q9UIG0-2	222	_YDVK[GlyGly (K)]LQNEDK_.3	BAZ1B_K225_M1	1	1	NaN	9.64974	9.76916	NaN	NaN	10.0377	9.9776	9.70616	9.7949	10.0107	9.89224	NaN
BAZ2A	F8VU39;J3KPG5;Q9UIF9;Q9UIF9-2;Q9UIF9-3	1775;1747;1777;1750;1773	_YSEEGLSPSK[GlyGly (K)]R_.3	BAZ2A_K1784_M1	1	1	NaN	NaN	NaN	NaN	NaN	NaN	NaN	9.33663	8.53462	7.96872	NaN	NaN
BBS10	Q8TAM1	35	_QVLCTK[GlyGly (K)]PTGEVLLSR_.3	BBS10_K40_M1	1	1	NaN	NaN	NaN	NaN	NaN	9.45734	NaN	11.6891	NaN	11.9093	NaN	12.0515
BCAP29	B7Z2L0;C9JTE9;H0Y7N8;H7C5E2;Q9UHQ4;Q9UHQ4-2	99;193;107;150	_K[GlyGly (K)]TSDALSK_.2	BCAP29_K99_M1	1	1	NaN	NaN	NaN	10.6781	10.4335	NaN	9.7477	10.066	NaN	10.0131	NaN	NaN
BCAP31	P51572;P51572-2	150;217	_YM[Oxidation (M)]EENDQLK[GlyGly (K)]K_.3	BCAP31_K158_M1	1	1	NaN	NaN	10.4699	NaN	9.21587	NaN	NaN	9.65172	8.76961	8.9638	10.5567	10.3688
BCAP31	P51572;P51572-2	160;227	_GAAVDGGK[GlyGly (K)]LDVGNAEVK_.2;_GAAVDGGK[GlyGly (K)]LDVGNAEVK_.3	BCAP31_K167_M1	2	1	15.6876	15.6598	15.6317	15.5585	15.2066	15.1633	15.8827	15.9698	15.9254	15.7587	16.006	15.7792
BCAP31	P51572;P51572-2	168;235	_LDVGNAEVK[GlyGly (K)]LEEENR_.3	BCAP31_K176_M1	1	1	NaN	NaN	11.8136	NaN	12.345	12.2676	13.3085	13.4585	NaN	13.0915	13.2592	13.97
BCAP31	P51572;P51572-2	183;250	_SLK[GlyGly (K)]ADLQK_.2;_SLK[GlyGly (K)]ADLQK_.3	BCAP31_K185_M1	2	1	NaN	13.7333	13.722	13.5989	13.6601	13.8828	13.4758	13.6645	13.4885	13.6694	13.538	13.585
BCAP31	P51572;P51572-2	186;253	_ADLQK[GlyGly (K)]LK_.2	BCAP31_K190_M1	1	1	NaN	NaN	11.8804	12.1215	11.8013	11.675	11.6953	NaN	11.5423	11.909	11.5263	11.1839
BCAP31	P51572;P51572-2	191;258	_LK[GlyGly (K)]DELASTK_.2;_LK[GlyGly (K)]DELASTK_.3	BCAP31_K192_M1	2	1	13.8391	14.3057	14.3282	13.9662	14.2524	14.2709	13.749	13.6112	13.8088	13.9611	13.9043	13.8553
BCAP31	P51572;P51572-2	193;260	_DELASTK[GlyGly (K)]QK_.2;_DELASTK[GlyGly (K)]QK_.3	BCAP31_K199_M1	2	1	NaN	NaN	NaN	10.818	12.0485	NaN	NaN	11.0162	10.1021	12.3445	NaN	12.5644
BCAP31	P51572;P51572-2	202;269	_LEK[GlyGly (K)]AENQVLAM[Oxidation (M)]R_.3	BCAP31_K204_M1	1	1	10.7173	11.2063	11.0929	11.1683	11.1953	11.0267	11.7653	11.8028	11.5702	12.1229	11.7934	11.6973
BCAP31	P51572;P51572-2	214;281	_K[GlyGly (K)]QSEGLTK_.2;_K[GlyGly (K)]QSEGLTK_.3	BCAP31_K214_M1	2	1	13.0057	12.3664	12.8315	12.3461	12.2799	12.0466	12.9184	13.702	13.3852	13.8197	12.6545	12.8471
BCAP31	P51572;P51572-2	215;282	_QSEGLTK[GlyGly (K)]EYDR_.3	BCAP31_K221_M1	1	1	NaN	13.0653	12.9766	12.6365	12.869	12.6704	13.9755	13.8595	13.7363	13.8128	13.6932	13.6596
BCAP31	P51572;P51572-2	226;293	_LLEEHAK[GlyGly (K)]LQAAVDGPM[Oxidation (M)]DK_.3;_LLEEHAK[GlyGly (K)]LQAAVDGPM[Oxidation (M)]DK_.4	BCAP31_K232_M1	2	1	NaN	NaN	NaN	NaN	11.4588	16.242	NaN	15.6814	11.7596	11.9681	NaN	12.101
BCAP31	P51572;P51572-2	233;300	_LQAAVDGPM[Oxidation (M)]DK[GlyGly (K)]KEE_.3;_LQAAVDGPM[Oxidation (M)]DK[GlyGly (K)]K_.3	BCAP31_K243_M1	2	1	NaN	9.29408	NaN	8.98244	10.7254	9.86373	10.5432	10.4508	10.9494	10.877	10.97	10.2991
BCAR1	P56945;P56945-2;P56945-3;P56945-4;P56945-5;P56945-6;P56945-7;P56945-8	681;699;533;679;727	_ELLEK[GlyGly (K)]GSITR_.2;_ELLEK[GlyGly (K)]GSITR_.3	BCAR1_K685_M1	2	1	11.6262	12.1816	12.0164	11.9774	11.9813	11.9614	12.7197	11.4833	11.9261	12.1054	12.0391	12.0179
BCAT1	P54687;P54687-4;P54687-5	213;212;225	_AWK[GlyGly (K)]GGTGDCK_.3	BCAT1_K215_M1	1	1	NaN	NaN	NaN	NaN	NaN	NaN	9.31414	10.0709	9.19632	NaN	10.0569	10.7919
BCAT1	P54687;P54687-4;P54687-5	27;26;39	_AK[GlyGly (K)]DLIVTPATILK_.3	BCAT1_K28_M1	1	1	13.0141	12.9139	12.9318	12.7471	12.5482	12.5145	13.4141	13.3402	13.3544	13.2408	13.3158	13.4284
BCCIP	Q9P287-2	156	_NCEK[GlyGly (K)]SM[Oxidation (M)]VEQLDK_.3	BCCIP_K159_M1	1	1	NaN	NaN	9.85591	10.32	9.90581	10.3936	11.1182	11.9501	10.9941	12.1882	12.1	11.3363
BCL2L1	Q07817;Q07817-2;Q07817-3;Q5QP56;Q5TE64;Q9H1R6	79	_EVIPM[Oxidation (M)]AAVK[GlyGly (K)]QALR_.3	BCL2L1_K87_M1	1	1	13.5719	12.5179	12.011	12.6486	12.6117	12.6548	14.1277	14.3345	14.1081	14.2681	14.0932	14.3477
BCLAF1	E9PK09;E9PK91;E9PKI6;E9PQN2;Q9NYF8;Q9NYF8-2;Q9NYF8-3;Q9NYF8-4	319;317	_SSFYPDGGDQETAK[GlyGly (K)]TGK_.3	BCLAF1_K332_M1	1	1	NaN	NaN	NaN	9.90338	NaN	NaN	11.2404	11.1901	10.7847	11.1782	11.2998	11.0629
BCOR	Q6W2J9;Q6W2J9-2;Q6W2J9-4	1456;1422;1404	_LIVNK[GlyGly (K)]NAGETLLQR_.2;_LIVNK[GlyGly (K)]NAGETLLQR_.3	BCOR_K1460_M1	2	1	19.0746	19.079	18.911	18.7318	18.295	18.296	19.2619	19.1813	19.2688	19.2833	19.1092	19.0269
BDH2	Q9BUT1;Q9BUT1-2	43	_LQELEK[GlyGly (K)]YPGIQTR_.3	BDH2_K48_M1	1	1	NaN	NaN	NaN	13.4618	13.4335	NaN	13.9739	14.371	13.7387	13.9498	14.2694	14.0465
BET1	H7C1N3;O15155	56;41	_SK[GlyGly (K)]VTAIK_.2	BET1_K57_M1	1	1	NaN	NaN	12.5612	12.4778	NaN	NaN	12.251	11.9858	12.5448	NaN	NaN	NaN
BEX2;BEX1	Q9BXY8;Q9BXY8-2;Q9HBH7;X6RDN0	94;126;91	_QLM[Oxidation (M)]EK[GlyGly (K)]LR_.2	BEX2_K98_M1	1	1	NaN	9.14129	10.1969	10.2266	10.7951	11.3737	11.051	10.5961	11.461	10.9571	11.1323	10.5243
BEX4	Q9NWD9	83	_FVGQM[Oxidation (M)]M[Oxidation (M)]EIK[GlyGly (K)]R_.3	BEX4_K91_M1	1	1	9.4185	8.93315	9.30666	10.2124	10.7591	11.277	11.9703	12.0668	12.0242	11.9838	11.9281	12.0385
BFAR	H3BMP2;H3BSU2;Q9NZS9;Q9NZS9-2	259;140;384;256	_SELK[GlyGly (K)]TVPQR_.3	BFAR_K262_M1	1	1	NaN	NaN	NaN	NaN	10.2955	NaN	10.3391	NaN	NaN	NaN	9.46497	9.67777
BHLHB9	Q6PI77	334	_STTDPLIHK[GlyGly (K)]IAR_.3;_STTDPLIHK[GlyGly (K)]IAR_.4	BHLHB9_K342_M1	2	1	14.5721	14.1948	14.4646	14.4808	14.1992	14.2447	14.2792	14.2149	14.3683	14.3398	14.3448	14.243
BHLHB9	Q6PI77	492	_LIFNQK[GlyGly (K)]EAK_.2;_LIFNQK[GlyGly (K)]EAK_.3	BHLHB9_K497_M1	2	1	NaN	11.7347	11.1447	11.4931	11.3898	11.4364	10.8281	11.3006	11.4264	11.5296	11.2635	11.2496
BIRC2	E9PMH5;Q13490;Q13490-2	280;301;252	_NDDVK[GlyGly (K)]CFCCDGGLR_.3	BIRC2_K284_M1	1	1	10.2582	10.7091	10.6633	10.8208	9.92629	9.99599	NaN	NaN	NaN	NaN	9.02352	NaN
BIRC2	E9PMH5;Q13490;Q13490-2	386;407;358	_DLVK[GlyGly (K)]QTVQSK_.2;_DLVK[GlyGly (K)]QTVQSK_.3	BIRC2_K389_M1	2	1	NaN	12.5642	12.0317	11.8927	12.396	12.0961	NaN	NaN	NaN	NaN	NaN	NaN
BIRC2	E9PMH5;Q13490;Q13490-2	464;485;436	_ANVINK[GlyGly (K)]QEHDIIK_.3	BIRC2_K469_M1	1	1	NaN	11.1985	10.9416	11.059	11.054	10.6989	NaN	NaN	NaN	7.69916	NaN	NaN
BIRC6	Q9NR09	2251	_ALVEQM[Oxidation (M)]EK[GlyGly (K)]EK_.2;_ALVEQM[Oxidation (M)]EK[GlyGly (K)]EK_.3	BIRC6_K2258_M1	2	1	NaN	11.2356	11.4842	12.3079	10.8812	11.2576	11.4825	11.7369	11.8126	11.4651	11.6738	12.7718
BIRC6	Q9NR09	2266	_GSSYK[GlyGly (K)]LLVEQAK_.2;_GSSYK[GlyGly (K)]LLVEQAK_.3	BIRC6_K2270_M1	2	1	21.0661	20.9715	20.7778	20.7037	20.6457	20.6243	21.2873	21.245	21.2672	21.2593	21.189	21.2667
BIRC6	Q9NR09	2271	_LLVEQAK[GlyGly (K)]LK_.2;_LLVEQAK[GlyGly (K)]LK_.3	BIRC6_K2277_M1	2	1	14.3181	14.4367	14.3042	14.3658	14.0782	14.1244	14.1147	14.1908	14.324	14.3353	14.2962	14.1477
BIRC6	Q9NR09	2506	_DPLAAK[GlyGly (K)]VFK_.2	BIRC6_K2511_M1	1	1	14.0413	14.1079	13.7445	13.4727	13.141	13.0998	13.9943	13.7883	13.8864	13.5606	13.9344	13.8939
BIRC6	Q9NR09	3132	_FLDSGPNK[GlyGly (K)]AVDSTLK_.3	BIRC6_K3139_M1	1	1	NaN	NaN	NaN	9.90805	9.86927	10.0726	NaN	10.345	NaN	NaN	NaN	NaN
BIRC6	Q9NR09	3140	_AVDSTLK[GlyGly (K)]TR_.2;_AVDSTLK[GlyGly (K)]TR_.3	BIRC6_K3146_M1	2	1	NaN	13.4734	13.4368	13.4609	13.4182	13.4799	13.557	13.3448	13.4686	13.3874	13.5295	13.2816
BIRC6	Q9NR09	4012	_VITDPSLSK[GlyGly (K)]TDSYK_.3	BIRC6_K4020_M1	1	1	NaN	12.0409	11.836	11.8327	12.0308	11.7816	12.0619	11.7604	11.9227	11.3371	12.1159	11.8095
BIRC6	Q9NR09	4167	_LPGYAEVLLK[GlyGly (K)]ER_.3	BIRC6_K4176_M1	1	1	NaN	13.3508	NaN	NaN	12.8998	13.0624	NaN	13.307	13.3304	13.4673	13.2613	13.273
BLVRA	P53004	262	_LLGQFSEK[GlyGly (K)]ELAAEK_.3	BLVRA_K269_M1	1	1	NaN	NaN	11.8325	12.2458	12.0391	12.2319	11.8186	12.5284	12.5413	12.1583	12.6273	12.6629
BLVRB	P30043	175	_VISK[GlyGly (K)]HDLGHFM[Oxidation (M)]LR_.4	BLVRB_K178_M1	1	1	NaN	NaN	NaN	NaN	11.6115	10.9539	NaN	11.3971	NaN	9.20722	11.6472	11.3117
BMI1	P35226	71	_SDK[GlyGly (K)]TLQDIVYK_.3	BMI1_K73_M1	1	1	NaN	12.1443	11.8016	12.1805	11.6511	11.7839	NaN	NaN	12.1965	12.1435	11.9573	12.2452
BMI1	P35226	74	_TLQDIVYK[GlyGly (K)]LVPGLFK_.3	BMI1_K81_M1	1	1	NaN	NaN	NaN	11.9844	12.0601	NaN	12.2211	NaN	12.0405	12.4068	12.4405	NaN
BMI1	P35226	82	_LVPGLFK[GlyGly (K)]NEM[Oxidation (M)]K_.3	BMI1_K88_M1	1	1	NaN	NaN	NaN	NaN	8.97562	8.02785	NaN	8.79984	9.44462	NaN	NaN	8.88071
BMPR1B	O00238;O00238-2	442;472	_EIVCIK[GlyGly (K)]K_.2	BMPR1B_K447_M1	1	1	NaN	13.2276	13.0465	NaN	13.2214	13.3332	13.4167	13.372	NaN	13.4378	NaN	11.9295
BMPR1B	O00238;O00238-2	494;524	_M[Oxidation (M)]SESQDIK[GlyGly (K)]L_.2	BMPR1B_K501_M1	1	1	NaN	NaN	NaN	8.74546	8.08185	8.78936	8.59731	8.82359	NaN	9.26425	8.58932	9.34332
BMPR2	Q13873	779	_SNLK[GlyGly (K)]QVETGVAK_.3	BMPR2_K782_M1	1	1	NaN	NaN	NaN	NaN	NaN	NaN	11.2661	11.3085	11.6674	11.4498	11.5023	11.7289
BMS1	Q14692	674	_K[GlyGly (K)]AAEAFLR_.2;_K[GlyGly (K)]AAEAFLR_.3	BMS1_K674_M1	2	1	NaN	NaN	12.0374	12.6104	11.7195	11.5828	11.7008	NaN	12.6637	11.9723	12.236	12.1379
BNIP1	Q12981	126	_TTK[GlyGly (K)]ESLAQTSSTITESLM[Oxidation (M)]GISR_.3	BNIP1_K128_M1	1	1	NaN	12.5778	12.4223	12.5348	12.1832	NaN	12.852	13.0865	12.8452	12.8094	12.9034	NaN
BNIP2	J3KN59;Q12982;Q12982-2	225;104;166	_PK[GlyGly (K)]TTEVIR_.2;_PK[GlyGly (K)]TTEVIR_.3	BNIP2_K226_M1	2	1	9.87254	12.0099	11.998	11.6891	12.0553	11.4418	10.5004	11.0313	11.4295	11.5914	10.8792	11.0387
BNIP2	J3KN59;Q12982;Q12982-2	263;142;204	_VDM[Oxidation (M)]K[GlyGly (K)]AIEPYK_.2;_VDM[Oxidation (M)]K[GlyGly (K)]AIEPYK_.3	BNIP2_K266_M1	2	1	NaN	11.4565	12.0254	11.5886	12.1861	12.3307	12.1656	12.7772	12.1101	12.7418	12.1809	12.3918
BNIP3	B4DHJ7;Q12983	105	_EVESILK[GlyGly (K)]K_.2	BNIP3_K111_M1	1	1	NaN	11.2688	11.5382	11.4615	11.509	11.6192	11.3723	10.7876	11.0752	11.171	11.323	11.4023
BNIP3L	A0A087WVL5;H0YBC7;O60238;O60238-2	130;108;90	_EVEALK[GlyGly (K)]K_.2	BNIP3L_K135_M1	1	1	12.5611	12.5507	12.4132	13.0437	12.5176	12.4862	12.3541	12.1519	12.0084	12.0611	12.4107	12.3309
BNIP3L	A0A087WVL5;H0YBC7;O60238;O60238-2	177;155;137	_K[GlyGly (K)]GGIFSAEFLK_.2;_K[GlyGly (K)]GGIFSAEFLK_.3	BNIP3L_K177_M1	2	1	14.8312	14.8541	14.6312	14.1873	14.3069	14.3458	12.5332	14.661	14.8118	14.8117	14.4221	14.7861
BOD1L1	Q8NFC6	73	_DCLADVDTK[GlyGly (K)]PAYQNLR_.3	BOD1L1_K81_M1	1	1	NaN	NaN	NaN	10.6668	NaN	NaN	NaN	12.3334	NaN	11.9633	NaN	12.1109
BOK	Q9UMX3	21	_SPTDK[GlyGly (K)]ELVAQAK_.3	BOK_K25_M1	1	1	NaN	NaN	NaN	NaN	11.2864	NaN	11.504	11.0969	NaN	11.5745	11.5426	12.006
BOLA2	Q9H3K6	37	_VLVVSAK[GlyGly (K)]FEGK_.3	BOLA2_K43_M1	1	1	NaN	NaN	NaN	11.0132	10.7661	10.9554	NaN	11.1085	NaN	11.0769	10.0997	NaN
BOP1	Q14137;Q14137-2	245;133	_SFIPSLVEK[GlyGly (K)]EK_.2;_SFIPSLVEK[GlyGly (K)]EK_.3	BOP1_K253_M1	2	1	15.1456	15.2145	14.8801	14.3469	15.0083	14.9161	15.0025	15.3074	15.2399	15.1552	15.1975	15.1524
BOP1	Q14137;Q14137-2	339;227	_K[GlyGly (K)]LSFLPR_.2	BOP1_K339_M1	1	1	13.6599	13.5263	13.4076	13.428	12.9599	13.0325	13.5726	13.5858	13.6961	13.7017	13.4394	13.3996
BRAP	J3KNN7;Q7Z569;Q7Z569-2	347;377;198	_LVASK[GlyGly (K)]TDGK_.2;_LVASK[GlyGly (K)]TDGK_.3	BRAP_K351_M1	2	1	17.3672	17.6565	17.2133	16.4764	16.0985	16.5474	16.4597	17.0198	16.5522	17.1295	16.5707	16.5902
BRAP	J3KNN7;Q7Z569;Q7Z569-2	352;382;203	_TDGK[GlyGly (K)]IVQYECEGDTCQEEK_.3	BRAP_K355_M1	1	1	NaN	12.1265	11.6713	11.9527	11.2612	10.5595	14.0554	14.2388	13.733	13.9635	13.516	13.6823
BRAT1	Q6PJG6	500	_ELFPVLQK[GlyGly (K)]R_.2;_ELFPVLQK[GlyGly (K)]R_.3	BRAT1_K507_M1	2	1	NaN	15.4246	14.7201	15.692	15.5559	15.58	15.3738	15.6746	13.7366	14.5124	15.3441	14.8116
BRCC3	A0A087WZR3;A0A0D9SF50;H9KVA9;P46736;P46736-2;P46736-3	49;48	_SDSK[GlyGly (K)]FAYTGTEM[Oxidation (M)]R_.3	BRCC3_K52_M1	1	1	12.5101	12.5797	12.4678	12.3766	12.7169	12.6413	13.1517	13.3744	13.2344	13.1882	13.2024	13.2451
BRCC3	A0A087WZR3;A0A0D9SF50;H9KVA9;P46736;P46736-2;P46736-3	62;61	_TVAEK[GlyGly (K)]VDAVR_.3	BRCC3_K66_M1	1	1	NaN	11.5399	11.7246	NaN	11.4433	11.8831	11.9345	11.9508	12.0787	12.0426	12.173	12.2037
BRE	Q9NXR7	368	_TFVPQFQEAAFANGK[GlyGly (K)]L_.2	BRE_K382_M1	1	1	NaN	12.8813	NaN	NaN	11.88	12.158	12.8856	12.8221	12.6929	12.5296	12.1963	13.508
BRE	Q9NXR7	37	_ITDLK[GlyGly (K)]SGCTSLTPGPNCDR_.3	BRE_K41_M1	1	1	NaN	NaN	NaN	NaN	NaN	NaN	12.1347	12.0576	12.1497	12.0895	12.1999	12.0524
BRI3BP	Q8WY22	224	_LEHLEK[GlyGly (K)]QVR_.3	BRI3BP_K229_M1	1	1	NaN	NaN	10.7906	NaN	10.761	11.0861	11.2507	10.6342	10.6677	11.143	10.993	11.199
BRIP1	J3QSE8;Q9BX63;Q9BX63-2	791	_DLQVELK[GlyGly (K)]R_.2	BRIP1_K797_M1	1	1	NaN	11.2638	10.7123	NaN	10.0546	NaN	11.3604	NaN	NaN	10.654	NaN	NaN
BRIP1	J3QSE8;Q9BX63;Q9BX63-2	891	_VLNVSIK[GlyGly (K)]DR_.3	BRIP1_K897_M1	1	1	NaN	11.5959	11.5564	11.3959	11.1831	11.3649	11.4157	NaN	11.6498	11.5486	11.4936	11.578
BRK1	Q8WUW1	20	_EYIEIITSSIK[GlyGly (K)]K_.3	BRK1_K30_M1	1	1	NaN	NaN	13.0197	13.0484	12.625	12.6094	12.7848	12.8131	12.6666	12.6324	NaN	NaN
BRK1	Q8WUW1	47	_LATLNEK[GlyGly (K)]LTALER_.3	BRK1_K53_M1	1	1	NaN	12.3882	12.4816	12.3065	12.1234	12.6108	NaN	12.5264	12.2597	12.2945	NaN	NaN
BRK1	Q8WUW1	68	_VTK[GlyGly (K)]GETLT_.2	BRK1_K70_M1	1	1	15.1508	14.9955	14.8579	15.0118	15.023	14.9779	14.7992	14.6495	14.6366	14.7755	14.8355	14.8187
BROX	Q5VW32;Q5VW32-2	280;248	_LYAK[GlyGly (K)]AEALCK_.3	BROX_K283_M1	1	1	NaN	10.9944	10.5887	11.293	10.851	11.3407	11.0374	NaN	10.9057	NaN	NaN	NaN
BROX	Q5VW32;Q5VW32-2	290;258	_EYGETK[GlyGly (K)]GPGPTVK_.3	BROX_K295_M1	1	1	NaN	NaN	NaN	NaN	NaN	9.47263	10.8151	10.5866	10.9567	10.545	10.9438	10.714
BROX	Q5VW32;Q5VW32-2	326;294	_ENGFIYFQK[GlyGly (K)]IPTEAPQLELK_.3	BROX_K334_M1	1	1	NaN	NaN	NaN	NaN	12.6108	NaN	NaN	11.4459	10.6568	NaN	NaN	10.9691
BSG	P35613;P35613-2	171;55	_WLK[GlyGly (K)]GGVVLK_.2;_WLK[GlyGly (K)]GGVVLK_.3	BSG_K173_M1	2	1	NaN	NaN	13.325	12.4273	13.4578	NaN	13.0871	NaN	NaN	13.0981	NaN	12.624
BSG	P35613;P35613-2	174;58	_GGVVLK[GlyGly (K)]EDALPGQK_.3	BSG_K179_M1	1	1	NaN	NaN	11.9245	NaN	12.151	11.8734	NaN	12.3611	12.3625	12.2763	12.1557	12.0519
BSG	P35613;P35613-2	180;64	_EDALPGQK[GlyGly (K)]TEFK_.2;_EDALPGQK[GlyGly (K)]TEFK_.3	BSG_K187_M1	2	1	15.0597	14.825	14.8638	14.7281	14.7929	14.6269	15.0451	14.9421	14.8367	14.8669	14.8775	15.0405
BSG	P35613;P35613-2	244;128	_SESVPPVTDWAWYK[GlyGly (K)]ITDSEDK_.3	BSG_K257_M1	1	1	14.164	14.4248	NaN	NaN	13.122	12.4795	14.1757	14.2747	NaN	14.156	13.8419	NaN
BSG	P35613;P35613-2	350;234	_K[GlyGly (K)]PEDVLDDDDAGSAPLK_.3	BSG_K350_M1	1	1	NaN	11.9766	11.5337	11.8428	11.3418	11.433	12.9797	13.0169	13.0761	13.1601	12.9422	13.0544
BTBD10	B7Z503;Q9BSF8;Q9BSF8-2	305;353;361	_DVAK[GlyGly (K)]SVLK_.2	BTBD10_K308_M1	1	1	10.8643	11.5577	11.3122	11.1154	10.8062	11.3141	11.0426	11.0699	10.5962	8.68468	10.6165	10.796
BTBD10	B7Z503;Q9BSF8;Q9BSF8-2	366;414;422	_HVDFQCVK[GlyGly (K)]SK_.3	BTBD10_K373_M1	1	1	NaN	12.4639	12.2703	12.2811	11.9968	12.3305	12.5271	12.4692	12.7744	12.6055	12.5562	12.5556
BTF3	P20290-2	3	_ETIM[Oxidation (M)]NQEK[GlyGly (K)]LAK_.2;_ETIM[Oxidation (M)]NQEK[GlyGly (K)]LAK_.3	BTF3_K10_M1	2	1	12.1628	12.3108	12.2819	12.4507	12.5355	12.6794	12.5807	12.6142	12.5179	12.7306	12.7098	12.9753
BTF3	P20290-2	121	_LAEALPK[GlyGly (K)]QSVDGK_.2;_LAEALPK[GlyGly (K)]QSVDGK_.3	BTF3_K127_M1	2	1	16.4165	16.3312	16.3033	16.4067	16.0106	15.9914	15.8868	15.8916	15.8611	15.838	16.0574	15.9512
BTF3	P20290-2	11	_LAK[GlyGly (K)]LQAQVR_.3	BTF3_K13_M1	1	1	NaN	NaN	NaN	11.7051	11.578	11.7448	NaN	12.3314	12.6367	12.5911	12.2334	12.3486
BTF3	P20290-2	43	_K[GlyGly (K)]LQFSLK_.2;_K[GlyGly (K)]LQFSLK_.3	BTF3_K43_M1	2	1	NaN	NaN	13.3332	13.2853	13.1313	13.0799	13.3937	13.3426	13.453	13.737	13.3417	13.346
BTF3	P20290-2	44	_LQFSLK[GlyGly (K)]K_.2;_LQFSLK[GlyGly (K)]K_.3	BTF3_K49_M1	2	1	NaN	NaN	13.4024	13.6854	13.3788	13.3379	13.4618	13.3168	13.5606	13.3869	13.3775	13.5971
BTF3L4	E9PL10;Q96K17	115	_K[GlyGly (K)]LAEQFPR_.2;_K[GlyGly (K)]LAEQFPR_.3	BTF3L4_K115_M1	2	1	14.8502	14.9978	14.8582	15.0569	14.6304	14.7783	14.7407	14.7413	14.9743	14.8619	14.8602	14.7743
BTN2A1	Q7KYR7;Q7KYR7-1;Q7KYR7-4;Q7KYR7-5;Q7KYR7-6	291;276;230	_EIALK[GlyGly (K)]ELEK_.2;_EIALK[GlyGly (K)]ELEK_.3	BTN2A1_K295_M1	2	1	16.4633	16.4208	15.9723	15.9739	15.7623	15.8211	16.3188	16.1618	16.07	16.0442	16.1962	16.18
BUB1	O43683;O43683-3	211;191	_VITISK[GlyGly (K)]SEYSVHSSLASK_.3;_VITISK[GlyGly (K)]SEYSVHSSLASK_.4	BUB1_K216_M1	2	1	NaN	NaN	NaN	NaN	10.2199	10.5841	10.0369	12.4778	NaN	11.2429	NaN	11.2875
BUB1	O43683;O43683-3	818;798	_FVLK[GlyGly (K)]VQK_.2	BUB1_K821_M1	1	1	NaN	NaN	NaN	NaN	9.08076	NaN	NaN	NaN	9.91829	10.1553	NaN	9.09105
BUB1B	O60566;O60566-3	105;119	_AVEALQGEK[GlyGly (K)]R_.2;_AVEALQGEK[GlyGly (K)]R_.3	BUB1B_K113_M1	2	1	9.09232	12.614	12.1386	12.737	12.6587	12.5131	12.9072	12.8639	12.7518	13.0044	12.955	12.9722
BUB1B	O60566;O60566-3	225;239	_STLAELK[GlyGly (K)]SK_.2;_STLAELK[GlyGly (K)]SK_.3	BUB1B_K231_M1	2	1	NaN	12.9496	12.8959	12.8611	13.0193	12.6317	13.397	13.4085	13.4607	13.4013	13.3282	13.1148
BUB1B	O60566;O60566-3	476;490	_ETTK[GlyGly (K)]LQIASESQK_.3	BUB1B_K479_M1	1	1	NaN	NaN	NaN	NaN	NaN	NaN	NaN	10.0111	NaN	9.25972	8.76182	9.28193
BUB1B	O60566;O60566-3	523;537	_GPSVPFSIFDEFLLSEK[GlyGly (K)]K_.3	BUB1B_K539_M1	1	1	NaN	NaN	NaN	NaN	NaN	NaN	NaN	NaN	NaN	12.4343	11.5592	11.0893
BUB3	O43684;O43684-2	187	_AFPNK[GlyGly (K)]QGYVLSSIEGR_.3	BUB3_K191_M1	1	1	NaN	NaN	NaN	NaN	NaN	NaN	NaN	12.9531	12.3755	NaN	13.0443	NaN
BUB3	O43684;O43684-2	203	_VAVEYLDPSPEVQK[GlyGly (K)]K_.3	BUB3_K216_M1	1	1	NaN	NaN	15.4566	15.4479	15.1198	15.1013	15.4532	15.5037	15.2624	15.1661	15.4125	15.698
BUB3	O43684;O43684-2	315	_QVTDAETK[GlyGly (K)]PK_.2;_QVTDAETK[GlyGly (K)]PK_.3	BUB3_K322_M1	2	1	12.9553	NaN	12.7352	13.7922	12.3393	13.382	12.4361	13.2074	12.9955	14.2823	14.6367	14.2776
BUD31	P41223	124	_SK[GlyGly (K)]LEVGR_.2;_SK[GlyGly (K)]LEVGR_.3	BUD31_K125_M1	2	1	14.8688	14.9233	14.9413	14.9998	14.9745	14.9981	15.1044	15.0271	15.119	15.1253	15.1203	15.2282
BUD31	P41223	31	_EAETEPHEGK[GlyGly (K)]R_.3	BUD31_K40_M1	1	1	NaN	NaN	10.0461	10.614	11.1101	NaN	11.735	11.9378	11.6196	11.8592	NaN	10.8646
BUD31	P41223	42	_K[GlyGly (K)]VESLWPIFR_.3	BUD31_K42_M1	1	1	13.9058	13.8203	13.7022	13.7048	12.9707	12.9384	12.9938	13.2646	12.6027	13.031	NaN	13.0212
BUD31	P41223	59	_YIFDLFYK[GlyGly (K)]R_.3	BUD31_K66_M1	1	1	12.6021	12.5728	12.212	12.4	11.9011	12.3769	12.2276	NaN	12.4229	12.5516	12.6098	12.3838
BYSL	Q13895	236	_IFASNLK[GlyGly (K)]ER_.3	BYSL_K242_M1	1	1	NaN	11.1739	NaN	NaN	11.4468	11.8508	11.5812	NaN	11.9186	11.8339	NaN	11.7226
BZW1	Q7L1Q6;Q7L1Q6-2;Q7L1Q6-3;Q7L1Q6-4	123;155;127	_YLEK[GlyGly (K)]GFEDEVK_.3	BZW1_K126_M1	1	1	NaN	12.0839	11.8828	11.8508	11.4285	11.3867	11.4479	NaN	11.2383	10.8185	NaN	NaN
BZW1	Q7L1Q6;Q7L1Q6-2;Q7L1Q6-3;Q7L1Q6-4	179;211;183	_EGVSAAFAVK[GlyGly (K)]LFK_.3	BZW1_K188_M1	1	1	NaN	12.8182	12.3355	12.5656	12.334	12.5891	12.6051	12.917	12.3325	NaN	12.7882	12.9035
BZW1	Q7L1Q6;Q7L1Q6-2;Q7L1Q6-3;Q7L1Q6-4	215;247;219	_LM[Oxidation (M)]ELFPANK[GlyGly (K)]QSVEHFTK_.3;_LM[Oxidation (M)]ELFPANK[GlyGly (K)]QSVEHFTK_.4	BZW1_K223_M1	2	1	15.2486	14.823	15.0442	15.1096	14.9763	15.0032	15.1602	15.3175	15.2536	15.3788	15.1748	15.3252
BZW1	Q7L1Q6;Q7L1Q6-2;Q7L1Q6-3;Q7L1Q6-4	224;256;228	_QSVEHFTK[GlyGly (K)]YFTEAGLK_.3;_QSVEHFTK[GlyGly (K)]YFTEAGLK_.4	BZW1_K231_M1	2	1	NaN	13.5926	13.5571	13.4617	13.0333	13.1936	13.1951	13.708	13.0675	13.4601	13.279	13.2046
BZW1	Q7L1Q6;Q7L1Q6-2;Q7L1Q6-3;Q7L1Q6-4	232;264;236	_YFTEAGLK[GlyGly (K)]ELSEYVR_.3	BZW1_K239_M1	1	1	NaN	NaN	12.4565	12.2675	12.5427	NaN	NaN	11.9198	NaN	12.2957	NaN	12.3529
BZW1	Q7L1Q6;Q7L1Q6-2;Q7L1Q6-3;Q7L1Q6-4	268;300;272	_GDPFK[GlyGly (K)]DIILYVK_.3	BZW1_K272_M1	1	1	13.4841	13.4055	13.2156	13.2963	12.9559	12.9835	12.7247	13.112	12.4184	12.802	12.2516	12.5345
BZW1	Q7L1Q6;Q7L1Q6-2;Q7L1Q6-3;Q7L1Q6-4	380;314;412;384	_WYK[GlyGly (K)]DAHVAK_.3	BZW1_K382_M1	1	1	NaN	10.9109	10.3439	11.1831	10.6677	10.742	10.5167	9.46813	11.1371	10.3899	9.93293	9.93917
BZW1	Q7L1Q6;Q7L1Q6-2;Q7L1Q6-3;Q7L1Q6-4	389;323;421;393	_GK[GlyGly (K)]SVFLEQM[Oxidation (M)]K_.2;_GK[GlyGly (K)]SVFLEQM[Oxidation (M)]K_.3	BZW1_K390_M1	2	1	NaN	NaN	NaN	NaN	12.8368	12.9176	13.0041	12.9289	13.0068	12.8043	NaN	NaN
BZW2	E7ETZ4;Q9Y6E2	266	_LSQECPIK[GlyGly (K)]EVVLYVK_.3	BZW2_K273_M1	1	1	15.0239	15.0164	14.7256	14.5455	14.6623	14.7401	14.6366	14.8653	14.5459	14.4996	14.6652	14.595
C11orf31;SELH	A0A087WYP2;Q8IZQ5	10	_AEAAVVAVAEK[GlyGly (K)]R_.3	C11orf31_K20_M1	1	1	NaN	12.1834	NaN	12.1321	11.9748	12.0416	NaN	NaN	12.0665	12.3896	12.2595	12.5258
C11orf54	A0A087WT99;Q9H0W9;Q9H0W9-2	59;40	_IAEVGGVPYLLPLVNQK[GlyGly (K)]K_.3	C11orf54_K75_M1	1	1	NaN	NaN	NaN	NaN	11.4473	11.3448	NaN	11.2856	11.7845	NaN	NaN	12.0127
C11orf58;SMAP	E9PM92;E9PRZ9;O00193	56;28	_LVIGDHK[GlyGly (K)]STSHFR_.3;_LVIGDHK[GlyGly (K)]STSHFR_.4	C11orf58_K62_M1	2	1	NaN	13.6738	14.0142	13.8581	13.954	13.7721	13.8553	13.9621	14.09	14.0868	14.012	13.925
C11orf58;SMAP	E9PM92;E9PRZ9;O00193	76;48	_INEELESQYQQSM[Oxidation (M)]DSK[GlyGly (K)]LSGR_.3	C11orf58_K91_M1	1	1	NaN	NaN	NaN	NaN	NaN	NaN	NaN	NaN	10.3514	10.5413	9.60099	10.4413
C14orf119	Q9NWQ9	129	_FYQAVAATAGK[GlyGly (K)]D_.2	C14orf119_K139_M1	1	1	NaN	11.8844	12.3721	12.0332	11.2507	NaN	12.071	11.8051	11.9227	11.6471	12.0361	11.8128
C14orf166	Q9Y224	101	_DLVPDNSK[GlyGly (K)]TADNATK_.3	C14orf166_K108_M1	1	1	11.1058	11.0699	10.7623	10.9905	10.9455	10.9314	12.0475	12.1965	12.1885	11.9871	12.0842	12.0002
C14orf166	Q9Y224	109	_TADNATK[GlyGly (K)]NAEPLINLDVNNPDFK_.3	C14orf166_K115_M1	1	1	NaN	12.2461	NaN	11.7459	11.9901	NaN	13.0259	12.7751	12.9271	12.7172	12.7069	12.6376
C14orf166	Q9Y224	146	_HDDYLVM[Oxidation (M)]LK[GlyGly (K)]AIR_.3	C14orf166_K154_M1	1	1	13.1175	13.3138	13.2035	13.593	13.9643	13.9681	14.1937	14.4558	14.18	13.9663	14.432	14.2545
C14orf166	Q9Y224	164	_LTQDAVAK[GlyGly (K)]ANQTK_.3	C14orf166_K171_M1	1	1	NaN	12.1349	12.3223	NaN	12.1911	12.1094	12.7531	12.5605	12.6107	12.6194	12.6451	12.6006
C14orf166	Q9Y224	177	_EGLPVALDK[GlyGly (K)]HILGFDTGDAVLNEAAQILR_.4	C14orf166_K185_M1	1	1	13.5454	13.2197	NaN	13.1875	NaN	NaN	13.2765	12.5402	13.1454	13.6493	13.5424	NaN
C14orf166	Q9Y224	6	_LTALDYHNPAGFNCK[GlyGly (K)]DETEFR_.4	C14orf166_K20_M1	1	1	NaN	NaN	12.9272	13.1145	12.8759	13.0048	13.5052	13.2408	13.1906	13.2625	12.9879	13.4739
C14orf166	Q9Y224	50	_NIHSSDWPK[GlyGly (K)]FFEK_.3	C14orf166_K58_M1	1	1	12.3672	NaN	NaN	NaN	NaN	NaN	12.0365	12.8688	12.057	13.0329	NaN	NaN
C14orf166	Q9Y224	66	_DVNCPFK[GlyGly (K)]IQDR_.3	C14orf166_K72_M1	1	1	NaN	13.8119	13.9814	14.2672	NaN	NaN	13.8665	NaN	NaN	NaN	NaN	NaN
C14orf166	Q9Y224	90	_LEYGDNAEK[GlyGly (K)]YK_.3	C14orf166_K98_M1	1	1	NaN	12.1195	NaN	12.1265	12.1176	11.868	12.318	12.1896	11.5835	11.7687	12.0926	12.0535
C15orf38-AP3S2;ARPIN	A0A0A6YYH1;Q7Z6K5-2	175	_LEAGTVTK[GlyGly (K)]CNFTGDGK_.3	C15orf38-AP3S2_K182_M1	1	1	11.7739	12.2868	12.1278	11.8781	11.7442	11.5868	12.6118	12.655	12.4508	12.7608	12.6376	12.6985
C15orf38-AP3S2;ARPIN	A0A0A6YYH1;Q7Z6K5-2	348	_LEK[GlyGly (K)]SEGGLSAAPAR_.3	C15orf38-AP3S2_K350_M1	1	1	NaN	NaN	NaN	NaN	NaN	NaN	NaN	NaN	9.38708	9.51923	9.95003	NaN
C16orf58	H3BSM7;Q96GQ5	47	_AFTVK[GlyGly (K)]PEGR_.3	C16orf58_K51_M1	1	1	11.5942	11.836	NaN	NaN	11.9127	12.7411	12.8103	12.4688	12.7253	12.9546	NaN	12.9277
C17orf49;BAP18	F8W038;Q8IXM2;Q8IXM2-3	57	_FGDDLNHISCVIK[GlyGly (K)]ER_.4	C17orf49_K69_M1	1	1	16.6216	16.684	16.9746	13.628	17.2241	17.3364	17.3752	11.2817	17.2822	17.4639	17.1206	12.4558
C18orf32	Q8TCD1	40	_AIQESNDTNK[GlyGly (K)]GK_.3	C18orf32_K49_M1	1	1	NaN	NaN	NaN	NaN	NaN	NaN	8.43966	9.95005	8.89136	NaN	NaN	NaN
C18orf32	Q8TCD1	52	_VNFK[GlyGly (K)]GADM[Oxidation (M)]NGLPTK_.3	C18orf32_K55_M1	1	1	11.9274	12.468	12.1548	12.4415	12.5427	12.4659	12.9716	12.9492	12.7709	12.6594	12.8258	12.8242
C18orf32	Q8TCD1	56	_GADM[Oxidation (M)]NGLPTK[GlyGly (K)]GPTEICDK_.3	C18orf32_K65_M1	1	1	NaN	NaN	NaN	NaN	NaN	NaN	12.3666	NaN	12.0933	NaN	12.0552	NaN
C19orf43	Q9BQ61	125	_LALK[GlyGly (K)]TGIVAK_.3	C19orf43_K128_M1	1	1	11.5241	11.7012	NaN	NaN	NaN	NaN	NaN	10.5794	NaN	11.0378	11.5567	NaN
C19orf43	Q9BQ61	136	_QK[GlyGly (K)]TEDEVLTSK_.3	C19orf43_K137_M1	1	1	NaN	10.8149	NaN	10.9276	NaN	NaN	NaN	11.3316	10.9411	10.8022	10.7404	NaN
C19orf43	Q9BQ61	138	_TEDEVLTSK[GlyGly (K)]GDAWAK_.3	C19orf43_K146_M1	1	1	11.557	12.1362	12.1869	12.0837	11.461	11.3705	11.6716	11.8156	11.512	11.4902	11.162	NaN
C19orf53	Q9UNZ5	43	_VVQQQK[GlyGly (K)]LK_.3	C19orf53_K48_M1	1	1	NaN	10.8626	10.7281	10.5789	11.2187	NaN	NaN	10.8167	11.6528	11.3184	NaN	NaN
C19orf53	Q9UNZ5	77	_LALLK[GlyGly (K)]APAK_.2;_LALLK[GlyGly (K)]APAK_.3	C19orf53_K81_M1	2	1	11.6813	12.3561	12.2221	12.3188	11.8629	12.2456	11.6542	11.9444	12.1707	12.0399	12.0006	11.6852
C1orf123	Q9NWV4	48	_LM[Oxidation (M)]DSVALK[GlyGly (K)]GGR_.2;_LM[Oxidation (M)]DSVALK[GlyGly (K)]GGR_.3	C1orf123_K55_M1	2	1	NaN	11.275	11.4981	11.316	11.5766	11.5068	11.9543	12.0066	11.6233	12.1762	12.0521	12.205
;C21orf59	H7BZW1;H7C2R6;P57076	172;52;204	_LSDYVGK[GlyGly (K)]NEK_.3	C21orf59_K178_M1	1	1	NaN	9.85153	9.82296	10.7003	9.17148	9.95622	9.99677	NaN	10.2399	9.66444	10.0555	9.92137
C2CD5	Q86YS7-2;Q86YS7-3;Q86YS7-4;Q86YS7-5	865;874;876;877	_CSSWIELIK[GlyGly (K)]LK_.3	C2CD5_K873_M1	1	1	12.9942	12.5505	12.2772	12.4	11.7485	11.4781	12.5366	NaN	12.3114	12.405	12.2343	12.2462
C2orf47	Q8WWC4	174	_EVLHALK[GlyGly (K)]EK_.3	C2orf47_K180_M1	1	1	NaN	10.8498	10.6874	11.0505	10.9792	11.0167	10.8242	NaN	NaN	10.9407	10.6698	10.4705
C2orf47	Q8WWC4	270	_EFTQGVK[GlyGly (K)]PDWTIAR_.3	C2orf47_K276_M1	1	1	NaN	NaN	9.65943	10.2795	NaN	9.86575	NaN	NaN	NaN	NaN	NaN	10.8002
C3orf38	Q5JPI3;Q5JPI3-2	107;105	_LK[GlyGly (K)]ETPEPVTK_.3	C3orf38_K108_M1	1	1	11.9062	12.601	12.3676	12.4395	12.4768	12.4014	12.0297	11.8304	12.0958	11.9904	12.2987	12.042
C3orf38	Q5JPI3;Q5JPI3-2	315;313	_HNVK[GlyGly (K)]QASDSGTGDQV_.3	C3orf38_K318_M1	1	1	NaN	NaN	10.459	NaN	NaN	NaN	10.3785	10.265	NaN	10.4104	NaN	NaN
C4orf32	Q8N8J7	70	_K[GlyGly (K)]M[Oxidation (M)]GTLFGELNK_.3	C4orf32_K70_M1	1	1	NaN	11.2679	10.8436	10.9354	10.8908	10.9448	10.9209	11.085	11.0049	10.5696	11.0146	10.2523
C5orf51	A6NDU8	255	_EVGEK[GlyGly (K)]ILK_.2	C5orf51_K259_M1	1	1	NaN	10.4633	10.4246	NaN	NaN	10.0237	NaN	NaN	9.90825	NaN	10.1806	NaN
C6orf106	Q5TH58;Q9H6K1;Q9H6K1-2	147;221;155	_QSDENNLK[GlyGly (K)]DPGGSEFDSISK_.3	C6orf106_K154_M1	1	1	NaN	11.5723	11.8163	11.7871	11.5564	NaN	13.1472	13.3108	12.8994	13.086	13.1364	12.8804
C6orf89	Q6UWU4;Q6UWU4-2	106;113	_LM[Oxidation (M)]SLPIAK[GlyGly (K)]K_.3	C6orf89_K113_M1	1	1	NaN	11.1539	11.5619	10.6652	NaN	NaN	11.1644	11.7057	11.4313	12.2274	10.1245	9.77961
C8orf59	A0A087WWE7;E5RGR5;Q8N0T1;Q8N0T1-2	29	_AK[GlyGly (K)]PVTTNLK_.2;_AK[GlyGly (K)]PVTTNLK_.3	C8orf59_K30_M1	2	1	12.0204	12.5566	11.9924	12.137	12.408	11.8824	12.318	12.3404	12.6281	12.4984	12.0249	11.9843
C9orf72	Q96LT7	379	_AFLDQVFQLK[GlyGly (K)]PGLSLR_.3	C9orf72_K388_M1	1	1	11.9766	12.2402	12.1115	11.9186	11.5606	NaN	11.7176	12.023	11.9943	12.2945	12.0243	12.2246
C9orf78	Q9NZ63	128	_GIVEHEEQK[GlyGly (K)]VK_.3	C9orf78_K136_M1	1	1	NaN	NaN	NaN	7.00624	7.15419	8.95725	8.37988	NaN	9.2297	7.39357	6.40396	8.01637
C9orf78	Q9NZ63	273	_ATDDYHYEK[GlyGly (K)]FK_.3	C9orf78_K281_M1	1	1	NaN	10.2155	NaN	NaN	9.78522	9.76102	9.41465	9.77214	NaN	NaN	9.42084	9.40926
CAAP1	Q9H8G2;Q9H8G2-2	350;205	_ALM[Oxidation (M)]K[GlyGly (K)]AGDIK_.2	CAAP1_K353_M1	1	1	13.0001	12.4726	12.3266	11.8722	12.2803	12.3529	12.2411	11.8952	11.8826	12.0949	11.9413	12.0757
CACYBP	Q9HB71	135	_PISVEGSSK[GlyGly (K)]K_.2;_PISVEGSSK[GlyGly (K)]K_.3	CACYBP_K143_M1	2	1	NaN	12.9085	13.3649	13.6036	13.0328	13.0089	12.6037	12.7913	12.8322	12.8277	12.9839	12.864
CACYBP	Q9HB71	145	_VK[GlyGly (K)]TDTVLILCR_.2;_VK[GlyGly (K)]TDTVLILCR_.3	CACYBP_K146_M1	2	1	15.3349	15.8274	15.3717	16.2158	15.7223	15.7213	15.9733	16.1787	14.6374	15.5915	14.9359	15.5381
CACYBP	Q9HB71	177	_EK[GlyGly (K)]PSYDTETDPSEGLM[Oxidation (M)]NVLK_.3	CACYBP_K178_M1	1	1	NaN	12.9989	12.943	12.2277	11.8239	11.8977	13.3396	12.8934	NaN	13.4213	13.6314	12.8975
CACYBP	Q9HB71	15	_VLLEK[GlyGly (K)]ATR_.2;_VLLEK[GlyGly (K)]ATR_.3	CACYBP_K19_M1	2	1	NaN	14.7206	14.6249	14.6526	14.5358	14.6918	14.5498	14.6125	14.5064	14.5289	14.5605	14.5517
CACYBP	Q9HB71	209	_TINK[GlyGly (K)]AWVESR_.3	CACYBP_K212_M1	1	1	NaN	11.7599	11.6139	11.527	NaN	NaN	12.5663	12.3037	12.7067	12.6582	NaN	12.3659
CACYBP	Q9HB71	27	_DALTAEK[GlyGly (K)]SK_.2	CACYBP_K33_M1	1	1	12.9045	12.4976	NaN	12.8129	12.4639	12.2945	NaN	NaN	11.8949	11.9996	11.9378	11.9778
CACYBP	Q9HB71	34	_SK[GlyGly (K)]IETEIK_.2;_SK[GlyGly (K)]IETEIK_.3	CACYBP_K35_M1	2	1	NaN	NaN	11.485	11.8163	11.9027	11.4575	11.7794	11.8457	NaN	11.403	11.4625	11.4507
CACYBP	Q9HB71	36	_IETEIK[GlyGly (K)]NK_.2	CACYBP_K41_M1	1	1	NaN	11.1526	NaN	11.2267	11.5216	NaN	NaN	NaN	NaN	NaN	NaN	NaN
CACYBP	Q9HB71	51	_K[GlyGly (K)]AELLDNEK_.2;_K[GlyGly (K)]AELLDNEK_.3	CACYBP_K51_M1	2	1	12.6372	14.0812	13.7513	13.6555	13.1283	13.2511	13.7094	13.6087	13.5592	13.5528	13.7084	13.671
CAD	F8VPD4;P27708	1159;1222	_SFPFVSK[GlyGly (K)]TLGVDLVALATR_.3	CAD_K1165_M1	1	1	12.8938	12.7678	12.6463	12.9055	12.6317	12.4961	12.7702	12.1603	12.8627	13.1583	12.7668	12.7926
CAD	F8VPD4;P27708	1239;1302	_AM[Oxidation (M)]LSTGFK[GlyGly (K)]IPK_.3	CAD_K1246_M1	1	1	NaN	NaN	NaN	11.6056	NaN	NaN	11.642	12.2272	11.8195	NaN	NaN	12.0861
CAD	F8VPD4;P27708	1261;1324	_NK[GlyGly (K)]SELLPTVR_.3	CAD_K1262_M1	1	1	NaN	11.9316	NaN	11.8155	NaN	NaN	12.3	12.5195	12.3972	12.4729	12.4865	NaN
CAD	F8VPD4;P27708	1355;1418	_LAADFSVPLIIDIK[GlyGly (K)]CTK_.3	CAD_K1368_M1	1	1	13.9606	13.6172	13.459	13.7517	13.2642	NaN	13.6685	13.7484	13.6498	13.698	13.757	13.8182
CAD	F8VPD4;P27708	1369;1432	_CTK[GlyGly (K)]LFVEALGQIGPAPPLK_.3	CAD_K1371_M1	1	1	13.5738	13.1291	12.6358	NaN	12.4143	NaN	12.7801	12.8579	NaN	12.7638	12.4635	12.782
CAD	F8VPD4;P27708	1388;1451	_VHVDCM[Oxidation (M)]TSQK[GlyGly (K)]LVR_.3;_VHVDCM[Oxidation (M)]TSQK[GlyGly (K)]LVR_.4	CAD_K1397_M1	2	1	NaN	NaN	NaN	10.0069	NaN	10.3989	11.0801	10.9018	10.3454	10.9764	10.5797	10.8179
CAD	F8VPD4;P27708	178	_ILALDCGLK[GlyGly (K)]YNQIR_.3	CAD_K186_M1	1	1	NaN	NaN	NaN	NaN	NaN	NaN	11.9359	NaN	12.1886	12.1109	11.8077	NaN
CADM4	Q8NFZ8	351	_QK[GlyGly (K)]GSYLTHEASGLDEQGEAR_.4	CADM4_K352_M1	1	1	NaN	NaN	NaN	9.15114	NaN	NaN	11.2894	11.5308	11.1044	11.1371	11.2674	11.3573
CADM4	Q8NFZ8	371	_EAFLNGSDGHK[GlyGly (K)]R_.3;_EAFLNGSDGHK[GlyGly (K)]R_.4	CADM4_K381_M1	2	1	NaN	NaN	12.6889	12.9391	13.19	12.8472	13.2623	13.2964	13.4047	13.2949	13.3833	13.1376
CALCOCO2	Q13137;Q13137-2;Q13137-3;Q13137-4	299;257;320;323	_K[GlyGly (K)]QQELM[Oxidation (M)]DENFDLSK_.3	CALCOCO2_K299_M1	1	1	15.2617	15.1478	15.0119	15.0287	14.9252	14.9789	14.9348	15.0504	14.7629	14.7842	15.0256	15.0714
CALCOCO2	Q13137;Q13137-2;Q13137-3;Q13137-4	300;258;321;324	_QQELM[Oxidation (M)]DENFDLSK[GlyGly (K)]R_.3	CALCOCO2_K312_M1	1	1	NaN	11.5792	12.3983	NaN	12.3585	12.2993	NaN	12.3894	12.8246	12.8365	12.8433	12.3185
CALCOCO2	Q13137;Q13137-2;Q13137-3;Q13137-4	331;289;352;355	_LEGENDLLK[GlyGly (K)]R_.2;_LEGENDLLK[GlyGly (K)]R_.3	CALCOCO2_K339_M1	2	1	14.0123	14.1769	14.0581	14.0334	13.9711	13.9084	13.9692	14.0109	13.8434	13.962	14.0652	13.8877
CALCOCO2	Q13137;Q13137-2;Q13137-3;Q13137-4	370;328;391;394	_QNPGLAYGNPYSGIQESSSPSPLSIK[GlyGly (K)]K_.3	CALCOCO2_K395_M1	1	1	NaN	NaN	NaN	NaN	NaN	NaN	NaN	10.8369	NaN	10.6035	NaN	10.3352
CALD1	E7EX44;Q05682;Q05682-2;Q05682-3;Q05682-4;Q05682-5;Q05682-6	387;622;393;367;361	_M[Oxidation (M)]PEDGLSDDK[GlyGly (K)]K_.3	CALD1_K396_M1	1	1	NaN	NaN	NaN	NaN	9.08162	9.5096	9.34445	NaN	9.48394	9.09863	10.1048	10.5354
CALD1	E7EX44;Q05682;Q05682-2;Q05682-3;Q05682-4;Q05682-5;Q05682-6	406;641;412;386;380	_GSSLK[GlyGly (K)]IEER_.3	CALD1_K410_M1	1	1	NaN	NaN	10.7269	10.1819	12.5622	NaN	11.0549	11.1267	10.8748	NaN	NaN	12.7035
CALD1	E7EX44;Q05682;Q05682-2;Q05682-3;Q05682-4;Q05682-5;Q05682-6	415;650;421;395;389	_AEFLNK[GlyGly (K)]SVQK_.3	CALD1_K420_M1	1	1	NaN	11.2622	10.9219	11.2915	11.0047	11.2119	11.1224	11.0999	11.1164	11.1411	11.2305	11.189
CALD1	E7EX44;Q05682;Q05682-2;Q05682-3;Q05682-4;Q05682-5;Q05682-6	551;787;558;552;532;526;557	_VTSPTK[GlyGly (K)]V_.2	CALD1_K556_M1	1	1	NaN	NaN	11.2577	10.9512	10.8053	10.9527	10.7741	11.2032	10.8261	11.0324	10.9655	11.2073
CALM2;CALM1	E7EMB3;E7ETZ0;H0Y7A7;P62158	124;78;115;77	_M[Oxidation (M)]K[GlyGly (K)]DTDSEEEIR_.3	CALM2_K125_M1	1	1	NaN	NaN	10.4717	11.1514	NaN	NaN	12.0608	11.9902	11.9996	12.0507	12.211	12.1469
CALM2;CALM1	E7EMB3;E7ETZ0;H0Y7A7;P62158	139;93;130;92	_VFDK[GlyGly (K)]DGNGYISAAELR_.3	CALM2_K142_M1	1	1	14.6972	14.8695	14.6415	14.6382	14.1645	14.1324	14.6009	14.5595	14.1377	14.4042	14.3382	14.5277
CALM2;CALM1	E7EMB3;E7ETZ0;H0Y7A7;P62158	62;16;53;15	_EAFSLFDK[GlyGly (K)]DGDGTITTK_.2;_EAFSLFDK[GlyGly (K)]DGDGTITTK_.3	CALM2_K69_M1	2	1	16.5438	16.4755	16.2025	16.2294	15.5759	15.5287	16.3503	16.2543	16.177	16.1649	16.3018	16.2698
CALM2;CALM1	E7EMB3;E7ETZ0;H0Y7A7;P62158	70;24;61;23	_DGDGTITTK[GlyGly (K)]ELGTVM[Oxidation (M)]R_.2;_DGDGTITTK[GlyGly (K)]ELGTVM[Oxidation (M)]R_.3	CALM2_K78_M1	2	1	18.1246	18.1089	17.8686	17.79	17.8967	17.8072	18.7391	18.7281	18.6215	18.6418	18.7498	18.7211
CALR	P27797	112	_LFPNSLDQTDM[Oxidation (M)]HGDSEYNIM[Oxidation (M)]FGPDICGPGTK[GlyGly (K)]K_.4	CALR_K142_M1	1	1	NaN	NaN	NaN	NaN	13.2824	13.3277	13.9886	14.0025	NaN	13.7071	13.7398	NaN
CALR	P27797	154	_NVLINK[GlyGly (K)]DIR_.2;_NVLINK[GlyGly (K)]DIR_.3	CALR_K159_M1	2	1	17.1278	16.9106	16.8882	16.8205	16.7275	16.7697	16.6165	16.4917	16.5408	16.5849	16.5567	16.6623
CALR	P27797	44	_SDFGK[GlyGly (K)]FVLSSGK_.2;_SDFGK[GlyGly (K)]FVLSSGK_.3	CALR_K48_M1	2	1	NaN	NaN	13.1454	13.1873	12.866	12.9736	NaN	12.7149	NaN	12.904	13.0084	NaN
CALR	P27797	49	_FVLSSGK[GlyGly (K)]FYGDEEK_.3	CALR_K55_M1	1	1	NaN	12.5542	12.4705	11.8103	12.1133	12.439	12.0706	11.7957	12.6534	12.008	12.4891	12.0716
CAMTA1	G3V297;H0YJG5;H0YJV1;Q9Y6Y1;Q9Y6Y1-2;Q9Y6Y1-3;Q9Y6Y1-4	68;12;49;56	_K[GlyGly (K)]LLECLPK_.2	CAMTA1_K68_M1	1	1	NaN	NaN	12.2874	12.327	NaN	12.0159	12.4256	12.462	12.2187	12.3332	12.1387	NaN
CAND1	Q86VP6	576	_LK[GlyGly (K)]AADIDQEVK_.3	CAND1_K577_M1	1	1	NaN	NaN	11.3514	11.3466	11.2126	NaN	12.0465	NaN	NaN	NaN	10.8242	11.3106
CAND1	Q86VP6	56	_LLEDK[GlyGly (K)]NGEVQNLAVK_.3	CAND1_K60_M1	1	1	NaN	NaN	NaN	10.3865	10.3559	10.7562	NaN	10.7892	NaN	NaN	NaN	NaN
CANX	P27824;P27824-2	114;149	_LPGDK[GlyGly (K)]GLVLM[Oxidation (M)]SR_.3	CANX_K118_M1	1	1	NaN	NaN	12.2603	12.3957	10.5687	12.5694	12.3583	NaN	NaN	11.4434	11.1796	NaN
CANX	P27824;P27824-2	167;202	_LLSK[GlyGly (K)]TPELNLDQFHDK_.4	CANX_K170_M1	1	1	NaN	12.2436	12.0946	12.2538	11.7315	11.9898	11.6832	12.0531	11.2642	NaN	11.7375	11.5867
CANX	P27824;P27824-2	194;229	_CGEDYK[GlyGly (K)]LHFIFR_.4	CANX_K199_M1	1	1	NaN	11.5145	11.9748	11.7654	11.7503	11.2516	NaN	NaN	NaN	NaN	NaN	11.3075
CANX	P27824;P27824-2	208;243	_NPK[GlyGly (K)]TGIYEEK_.3	CANX_K210_M1	1	1	NaN	11.0315	11.0173	11.5221	11.2586	11.0652	11.137	10.6074	11.4581	11.2166	11.2427	11.1039
CANX	P27824;P27824-2	516;551	_K[GlyGly (K)]TDAPQPDVK_.3	CANX_K516_M1	1	1	NaN	11.0783	11.2547	11.4551	11.0059	NaN	11.266	11.4808	11.3292	11.526	11.6253	11.8339
CANX	P27824;P27824-2	58;93	_VTYK[GlyGly (K)]APVPTGEVYFADSFDR_.3	CANX_K61_M1	1	1	NaN	NaN	NaN	NaN	NaN	NaN	11.0944	NaN	11.5514	11.7102	NaN	NaN
CAP1	Q01518	85	_ALLVTASQCQQPAENK[GlyGly (K)]LSDLLAPISEQIK_.3	CAP1_K100_M1	1	1	NaN	12.175	12.2124	12.3823	11.3978	11.8634	12.2567	NaN	12.6	12.5458	12.7693	12.6191
CAP1	Q01518	367	_INSITVDNCK[GlyGly (K)]K_.3	CAP1_K376_M1	1	1	NaN	NaN	10.2274	NaN	10.0814	9.91845	10.3946	NaN	10.3559	10.3566	NaN	NaN
CAP1	Q01518	377	_K[GlyGly (K)]LGLVFDDVVGIVEIINSK_.3	CAP1_K377_M1	1	1	12.5775	13.0576	12.6988	12.7486	12.3613	11.5156	11.9521	NaN	12.6014	NaN	11.9633	NaN
CAP1	Q01518	61	_ISK[GlyGly (K)]EIGGDVQK_.2;_ISK[GlyGly (K)]EIGGDVQK_.3	CAP1_K63_M1	2	1	12.1026	12.3904	12.4981	12.4382	12.1714	12.4735	12.0877	12.3205	12.1679	12.0366	12.1105	12.2045
CAPN15	O75808	286	_LAELLSGK[GlyGly (K)]R_.2;_LAELLSGK[GlyGly (K)]R_.3	CAPN15_K293_M1	2	1	14.8758	14.9361	14.9608	14.8504	14.7786	14.7627	14.832	14.8469	14.8895	14.9967	14.9342	14.9194
CAPN2	P17655;P17655-2	227;149	_IIQK[GlyGly (K)]ALQK_.2	CAPN2_K230_M1	1	1	NaN	NaN	NaN	10.4303	10.0137	10.334	10.4344	10.1029	9.47645	10.1625	NaN	NaN
CAPN7	Q9Y6W3	147	_AEALSEPLTK[GlyGly (K)]PVGK_.3	CAPN7_K156_M1	1	1	NaN	10.8536	10.7239	NaN	NaN	10.3715	10.9501	NaN	11.0355	NaN	11.1314	NaN
CAPNS1	A0A0C4DGQ5;P04632	146	_SM[Oxidation (M)]VAVM[Oxidation (M)]DSDTTGK[GlyGly (K)]LGFEEFK_.3	CAPNS1_K158_M1	1	1	12.7679	12.571	12.5877	13.2003	NaN	NaN	12.7071	13.232	12.293	NaN	NaN	12.8059
CAPRIN1	A0A087X082;Q14444;Q14444-2	169;222	_EK[GlyGly (K)]PVCGTTYK_.3	CAPRIN1_K170_M1	1	1	NaN	NaN	NaN	NaN	NaN	NaN	10.1612	NaN	10.2185	10.2987	NaN	NaN
CAPRIN1	A0A087X082;Q14444;Q14444-2	179;232	_VLK[GlyGly (K)]EIVER_.2;_VLK[GlyGly (K)]EIVER_.3	CAPRIN1_K181_M1	2	1	NaN	12.5607	12.4022	12.4686	12.2274	12.5909	12.237	12.1328	12.2821	12.3351	12.0159	12.4419
CAPRIN1	A0A087X082;Q14444;Q14444-2	20;73	_GK[GlyGly (K)]LDDYQER_.3	CAPRIN1_K21_M1	1	1	NaN	NaN	NaN	NaN	NaN	NaN	10.5745	10.7205	10.7485	10.4237	10.3664	10.346
CAPZA1	P52907	175	_SEWK[GlyGly (K)]FTITPPTAQVVGVLK_.3	CAPZA1_K178_M1	1	1	NaN	13.5638	13.2138	13.0746	13.1208	13.4209	13.2941	13.4675	13.3398	13.2872	13.283	13.0864
CAPZA1	P52907	16	_IAAK[GlyGly (K)]FITHAPPGEFNEVFNDVR_.4	CAPZA1_K19_M1	1	1	NaN	NaN	NaN	NaN	10.791	10.9664	11.192	11.2964	NaN	NaN	NaN	11.7064
CAPZA2	P47755	269	_IDWNK[GlyGly (K)]ILSYK_.3	CAPZA2_K273_M1	1	1	NaN	12.8895	12.8166	12.8106	12.8072	NaN	12.7263	12.8622	12.324	12.8456	NaN	12.8459
CAPZA2	P47755	274	_ILSYK[GlyGly (K)]IGK_.2	CAPZA2_K278_M1	1	1	NaN	12.3157	12.2423	12.3497	11.8989	11.8588	12.0503	11.7606	12.0513	NaN	11.9075	11.9172
CAPZA2	P47755	279	_IGK[GlyGly (K)]EM[Oxidation (M)]QNA_.2	CAPZA2_K281_M1	1	1	13.3722	13.4621	13.5289	13.3795	13.7821	13.1525	13.2156	13.4736	13.6376	13.0395	13.3497	14.007
CAPZB	B1AK87;B1AK88;P47756-2	204;245;216	_LVEDM[Oxidation (M)]ENK[GlyGly (K)]IR_.3	CAPZB_K211_M1	1	1	11.8122	11.7905	11.51	11.5761	12.0931	11.9055	11.4028	11.6089	11.3075	11.1985	11.3776	11.8958
CAPZB	B1AK87;B1AK88;P47756-2	214;255;226	_STLNEIYFGK[GlyGly (K)]TK_.2;_STLNEIYFGK[GlyGly (K)]TK_.3	CAPZB_K223_M1	2	1	15.6736	15.2612	14.6368	15.044	14.5661	14.0388	15.7899	16.3588	15.6009	15.0451	15.6867	15.6146
CAPZB	B1AK87;B1AK88;P47756-2	233;274;245	_SVQTFADK[GlyGly (K)]SK_.2;_SVQTFADK[GlyGly (K)]SK_.3	CAPZB_K240_M1	2	1	NaN	13.8938	13.8642	13.6937	13.8137	13.7298	14.2468	14.0226	14.1732	14.2206	14.0746	14.0683
CAPZB	B1AK87;B1AK88;P47756-2	241;282;253	_SK[GlyGly (K)]QEALK_.2	CAPZB_K242_M1	1	1	11.9624	12.3377	13.0836	12.1998	12.4996	12.56	12.7274	13.4207	12.9779	12.274	12.7965	12.5301
CAPZB	B1AK87;B1AK88;P47756-2	243;284;255	_QEALK[GlyGly (K)]NDLVEALK_.3	CAPZB_K247_M1	1	1	NaN	NaN	11.418	11.3457	11.0292	11.4111	NaN	11.8919	11.4825	11.2542	NaN	11.8658
CAPZB	B1AK87;B1AK88;P47756-2	248;289;260	_NDLVEALK[GlyGly (K)]R_.2;_NDLVEALK[GlyGly (K)]R_.3	CAPZB_K255_M1	2	1	16.4285	16.458	16.1962	16.0501	15.9736	16.0343	16.0867	15.9838	15.8651	16.0559	16.1069	16.0327
CAPZB	B1AK87;B1AK88;P47756-2	42;83;54	_VVGK[GlyGly (K)]DYLLCDYNR_.3	CAPZB_K45_M1	1	1	NaN	NaN	13.6155	13.4616	13.5316	13.5623	10.9842	13.6353	12.5226	13.4173	NaN	13.0588
CARD10	Q9BWT7;Q9BWT7-2	719;433	_ADPHALCVK[GlyGly (K)]AQEILR_.3;_ADPHALCVK[GlyGly (K)]AQEILR_.4	CARD10_K727_M1	2	1	12.0724	NaN	11.8782	NaN	NaN	12.9928	12.6534	NaN	12.535	12.5195	12.449	NaN
CARD10	Q9BWT7;Q9BWT7-2	734;448	_LVDSAYK[GlyGly (K)]R_.3	CARD10_K740_M1	1	1	12.3724	12.552	12.6097	12.5219	12.7121	12.8763	12.4317	12.5625	12.7089	12.4279	NaN	12.7277
CARD10	Q9BWT7;Q9BWT7-2	910;624	_AIQESVGK[GlyGly (K)]K_.2;_AIQESVGK[GlyGly (K)]K_.3	CARD10_K917_M1	2	1	NaN	12.4026	12.8009	11.6239	12.8709	12.453	13.3483	13.1561	13.6876	12.9016	13.3431	13.3291
CARHSP1	Q9Y2V2	57	_ASQGPVYK[GlyGly (K)]GVCK_.3	CARHSP1_K64_M1	1	1	NaN	NaN	NaN	NaN	NaN	NaN	9.67109	NaN	9.84287	10.2222	10.2284	9.70271
CARM1	Q86X55;Q86X55-1	347	_ILM[Oxidation (M)]AK[GlyGly (K)]SVK_.2	CARM1_K351_M1	1	1	NaN	NaN	13.8797	13.7535	NaN	13.7786	13.8939	NaN	NaN	NaN	NaN	NaN
CARS	P49589;P49589-3	286;369	_LVPEAVGDQK[GlyGly (K)]ALQEGEGDLSISADR_.3	CARS_K295_M1	1	1	NaN	11.2087	NaN	NaN	NaN	NaN	11.8767	11.8373	12.2593	11.8552	12.1453	11.9881
CASC3	O15234	113	_VELK[GlyGly (K)]SEANDAVNSSTK_.3	CASC3_K116_M1	1	1	NaN	NaN	NaN	NaN	NaN	NaN	10.3671	10.4515	NaN	10.5711	9.84054	10.088
CASC3	O15234	169	_HLDDDEDRK[GlyGly (K)]NPAYIPR_.4	CASC3_K177_M1	1	1	NaN	NaN	NaN	NaN	NaN	NaN	10.3375	NaN	10.9105	10.5141	NaN	NaN
CASC3	O15234	246	_SAHNPDDIK[GlyGly (K)]PR_.3;_SAHNPDDIK[GlyGly (K)]PR_.4	CASC3_K254_M1	2	1	NaN	11.7701	12.5137	NaN	12.7309	12.2133	13.6993	13.8102	NaN	13.4787	13.4448	12.8048
CASK	O14936;O14936-2;O14936-3;O14936-4;O14936-6	48	_FTSSPGLSTEDLK[GlyGly (K)]R_.3	CASK_K60_M1	1	1	NaN	NaN	10.3705	10.3463	10.1142	NaN	10.7215	10.6693	10.9766	10.9643	10.9388	NaN
CASK	O14936;O14936-2;O14936-3;O14936-4;O14936-6	825;820;796;797;808	_K[GlyGly (K)]IHEQGLIAILDVEPQALK_.4	CASK_K825_M1	1	1	NaN	NaN	NaN	NaN	NaN	NaN	NaN	NaN	11.3912	11.1075	NaN	11.2169
CASP8	Q14790;Q14790-2;Q14790-4;Q14790-9	122;154;181	_FLLQEEISK[GlyGly (K)]CK_.3	CASP8_K130_M1	1	1	NaN	NaN	NaN	10.8106	11.3867	NaN	NaN	12.2924	11.7942	11.2583	NaN	11.4527
CAV1	Q03135	172	_INLQK[GlyGly (K)]EI_.2	CAV1_K176_M1	1	1	14.9085	14.6374	14.2899	13.8409	14.3398	14.3425	14.4295	14.0002	14.3909	14.5119	14.5565	14.8752
CAV1	Q03135	27	_PNNK[GlyGly (K)]AM[Oxidation (M)]ADELSEK_.3	CAV1_K30_M1	1	1	11.7215	12.1586	12.2242	12.1663	13.4012	13.5634	13.6263	13.5463	13.2231	14.0994	13.6004	13.9555
CAV1	Q03135	31	_AM[Oxidation (M)]ADELSEK[GlyGly (K)]QVYDAHTK_.3;_AM[Oxidation (M)]ADELSEK[GlyGly (K)]QVYDAHTK_.4	CAV1_K39_M1	2	1	17.6633	17.7089	17.4714	17.6172	17.7544	17.7226	18.1882	18.2933	18.1757	18.1684	18.3037	18.271
CAV1	Q03135	40	_QVYDAHTK[GlyGly (K)]EIDLVNR_.4	CAV1_K47_M1	1	1	NaN	11.0217	10.6828	12.017	12.0289	12.0156	11.8212	11.9419	NaN	11.5351	NaN	10.9819
CBFB	Q13951	10	_SK[GlyGly (K)]FENEEFFR_.3	CBFB_K11_M1	1	1	NaN	NaN	NaN	NaN	NaN	11.8835	12.2152	12.4891	12.1808	12.3962	NaN	12.1699
CBFB	Q13951	168	_VSQLLAVTGK[GlyGly (K)]K_.2;_VSQLLAVTGK[GlyGly (K)]K_.3	CBFB_K177_M1	2	1	NaN	12.9313	13.0446	12.983	12.6743	12.647	12.9854	12.8735	13.0591	12.8774	12.6716	12.5136
CBLB	B5MC15;Q13191;Q13191-2;Q13191-3	511	_LDLIQK[GlyGly (K)]GIVR_.3	CBLB_K516_M1	1	1	NaN	10.9997	NaN	8.86138	11.101	11.0575	8.42263	11.3118	NaN	10.3986	10.9527	NaN
CBR1	P16152	146	_ALK[GlyGly (K)]SCSPELQQK_.3	CBR1_K148_M1	1	1	NaN	11.3943	11.6223	11.5697	10.6803	NaN	12.1082	12.1754	12.3361	11.8209	12.0001	12.0867
CBX1	J3KS05;P83916	138	_WK[GlyGly (K)]NSDEADLVPAK_.2;_WK[GlyGly (K)]NSDEADLVPAK_.3	CBX1_K139_M1	2	1	12.7957	13.3073	13.1185	13.1578	12.7714	12.8271	13.2411	13.1775	13.0029	13.0047	13.1425	13.2033
CBX1	J3KS05;P83916	140	_NSDEADLVPAK[GlyGly (K)]EANVK_.2;_NSDEADLVPAK[GlyGly (K)]EANVK_.3	CBX1_K150_M1	2	1	15.1681	15.2336	15.022	15.2028	14.7615	14.751	16.3953	16.4113	16.3158	16.3377	16.5081	16.4591
CBX1	J3KS05;P83916	151	_EANVK[GlyGly (K)]CPQVVISFYEER_.3	CBX1_K155_M1	1	1	NaN	NaN	NaN	NaN	NaN	NaN	12.764	12.7549	NaN	NaN	NaN	12.3409
CBX1	J3KS05;P83916	36	_VEYLLK[GlyGly (K)]WK_.2	CBX1_K41_M1	1	1	NaN	NaN	11.5582	11.8531	10.3423	NaN	7.23658	NaN	NaN	NaN	NaN	NaN
CBX2	Q14781	147	_AQILVAK[GlyGly (K)]PELK_.3	CBX2_K153_M1	1	1	NaN	NaN	10.2887	11.6249	8.34677	8.68744	9.28808	NaN	NaN	8.88623	NaN	NaN
CBX3	Q13185	93	_SLSDSESDDSK[GlyGly (K)]SK_.3	CBX3_K103_M1	1	1	12.1663	13.0938	12.5283	13.0318	12.5959	9.60964	11.9862	14.6885	14.8492	13.0248	13.4629	14.7261
CBX3	Q13185	6	_TTLQK[GlyGly (K)]M[Oxidation (M)]GK_.2;_TTLQK[GlyGly (K)]M[Oxidation (M)]GK_.3	CBX3_K10_M1	2	1	12.1799	NaN	11.785	12.3747	NaN	10.6111	12.7895	13.0565	13.3661	12.7494	NaN	10.8882
CBX3	Q13185	126	_IIGATDSSGELM[Oxidation (M)]FLM[Oxidation (M)]K[GlyGly (K)]WK_.3	CBX3_K141_M1	1	1	13.0638	NaN	12.8541	12.9978	13.4809	NaN	NaN	13.8527	13.4505	13.3683	13.0332	13.2786
CBX3	Q13185	142	_WK[GlyGly (K)]DSDEADLVLAK_.3	CBX3_K143_M1	1	1	NaN	NaN	NaN	12.2884	12.0863	12.3043	NaN	12.4594	NaN	NaN	NaN	NaN
CBX3	Q13185	144	_DSDEADLVLAK[GlyGly (K)]EANM[Oxidation (M)]K_.2;_DSDEADLVLAK[GlyGly (K)]EANM[Oxidation (M)]K_.3	CBX3_K154_M1	2	1	NaN	NaN	NaN	14.8274	14.6451	14.9521	16.7518	15.9355	16.7538	16.9475	NaN	16.6934
CBX3	Q13185	155	_EANM[Oxidation (M)]K[GlyGly (K)]CPQIVIAFYEER_.3	CBX3_K159_M1	1	1	12.9118	13.1955	NaN	NaN	12.953	12.7676	13.9465	13.9945	13.5213	13.8741	13.9427	14.1105
CBX3	Q13185	21	_K[GlyGly (K)]VEEAEPEEFVVEK_.3	CBX3_K21_M1	1	1	NaN	11.1013	11.8702	11.8993	11.6416	11.5318	13.4827	13.5385	13.3239	13.4549	13.3715	13.3099
CBX3	Q13185	22	_VEEAEPEEFVVEK[GlyGly (K)]VLDR_.3	CBX3_K34_M1	1	1	11.6696	NaN	11.7567	NaN	NaN	NaN	12.2041	12.376	12.4903	12.8769	12.0711	12.3204
CBX3	Q13185	40	_VVNGK[GlyGly (K)]VEYFLK_.2;_VVNGK[GlyGly (K)]VEYFLK_.3	CBX3_K44_M1	2	1	15.0004	15.0043	14.4546	14.1044	14.5655	14.5788	14.0929	14.5403	14.5433	14.1138	14.6795	14.0643
CBX3	Q13185	53	_GFTDADNTWEPEENLDCPELIEAFLNSQK[GlyGly (K)]AGK_.3	CBX3_K81_M1	1	1	NaN	NaN	NaN	NaN	NaN	NaN	12.334	11.9951	11.6333	NaN	NaN	NaN
CBX3	Q13185	92	_K[GlyGly (K)]SLSDSESDDSK_.3	CBX3_K92_M1	1	1	10.604	9.25491	NaN	NaN	NaN	NaN	NaN	NaN	NaN	12.2392	10.6394	11.3253
CBX5	P45973	92	_SNFSNSADDIK[GlyGly (K)]SK_.3	CBX5_K102_M1	1	1	NaN	11.3828	11.9402	12.0684	11.8665	12.026	13.294	13.4189	13.4434	13.5234	13.4348	13.2845
CBX5	P45973	144	_DTDEADLVLAK[GlyGly (K)]EANVK_.2;_DTDEADLVLAK[GlyGly (K)]EANVK_.3	CBX5_K154_M1	2	1	NaN	14.9455	15.0349	NaN	14.5027	NaN	15.3362	15.5653	15.2847	15.691	15.3333	15.4785
CBX5	P45973	30	_VVK[GlyGly (K)]GQVEYLLK_.2;_VVK[GlyGly (K)]GQVEYLLK_.3	CBX5_K32_M1	2	1	14.3082	13.8963	14.2152	14.8003	14.8258	14.788	14.2994	14.6767	13.0094	14.1734	NaN	13.9433
CBX5	P45973	56	_NLDCPELISEFM[Oxidation (M)]K[GlyGly (K)]K_.3	CBX5_K68_M1	1	1	14.2288	14.0346	13.8414	13.4978	13.63	12.7518	13.3111	13.155	13.8992	13.4827	NaN	13.0648
CBX5	P45973	91	_K[GlyGly (K)]SNFSNSADDIK_.3	CBX5_K91_M1	1	1	NaN	NaN	11.3619	NaN	10.6898	10.3436	11.7699	12.1899	11.599	11.5232	11.7684	11.9194
CBX6	O95503	92	_ISDVHFSVK[GlyGly (K)]PSASASSPK_.3;_ISDVHFSVK[GlyGly (K)]PSASASSPK_.4	CBX6_K100_M1	2	1	NaN	NaN	12.3713	13.1257	13.0275	13.0058	13.1652	13.3965	12.445	13.152	11.5139	13.0176
CBX6	O95503	174	_IILNLK[GlyGly (K)]VIDK_.3	CBX6_K179_M1	1	1	15.4446	15.4755	15.2878	15.16	15.1104	15.2649	15.4117	15.3336	15.4306	15.257	15.4112	15.3836
CBX6	O95503	180	_VIDK[GlyGly (K)]GAGGGGAGQGAGALAR_.3	CBX6_K183_M1	1	1	NaN	NaN	NaN	NaN	NaN	NaN	9.93122	9.58387	NaN	9.77616	10.3335	10.2539
CBX6	O95503	10	_VFAAESIIK[GlyGly (K)]R_.2;_VFAAESIIK[GlyGly (K)]R_.3	CBX6_K18_M1	2	1	10.6053	12.3585	13.6213	13.5739	13.4468	13.3133	13.5266	13.642	13.3174	13.4408	13.6802	13.6409
CBX6	O95503	214	_K[GlyGly (K)]FSESVLR_.2;_K[GlyGly (K)]FSESVLR_.3	CBX6_K214_M1	2	1	NaN	NaN	12.409	12.8819	12.459	12.3737	NaN	12.4449	12.5952	12.5328	12.2485	12.492
CBX6	O95503	53	_LIAAFEQK[GlyGly (K)]ER_.2;_LIAAFEQK[GlyGly (K)]ER_.3	CBX6_K60_M1	2	1	13.4164	13.6334	13.625	13.7557	13.5498	13.4576	13.2232	13.1523	13.4803	13.4493	13.3116	13.4552
CCAR2	Q8N163;Q8N163-2	337	_ETPEHPLK[GlyGly (K)]QIK_.3	CCAR2_K344_M1	1	1	NaN	11.1113	11.2776	11.0011	10.9696	10.335	10.9823	NaN	11.0559	11.1792	11.499	11.0397
CCDC138	Q96M89;Q96M89-2	229	_IK[GlyGly (K)]GVEEEVLTR_.3	CCDC138_K230_M1	1	1	NaN	NaN	10.6699	NaN	NaN	NaN	12.2089	NaN	12.1218	12.1267	11.8443	11.948
CCDC138	Q96M89;Q96M89-2	61	_VGSSLK[GlyGly (K)]YSDESK_.3	CCDC138_K66_M1	1	1	NaN	NaN	NaN	NaN	NaN	NaN	NaN	11.3226	NaN	11.6868	11.5281	11.3135
CCDC14	J3QT39;Q49A88	355;403	_K[GlyGly (K)]DLNIHVR_.3	CCDC14_K355_M1	1	1	NaN	10.3848	11.1739	11.2547	10.6643	10.354	12.2152	11.8892	12.4812	12.3982	12.3318	12.3976
CCDC14	J3QT39;Q49A88	366;414	_TVK[GlyGly (K)]DVQK_.2	CCDC14_K368_M1	1	1	NaN	NaN	NaN	11.3125	10.4302	13.0241	NaN	12.5401	10.9406	11.698	NaN	NaN
CCDC14	J3QT39;Q49A88	548;596	_IELEEALVNVK[GlyGly (K)]SSQFK_.3	CCDC14_K558_M1	1	1	12.2786	12.1472	NaN	NaN	NaN	11.6565	13.2376	13.2994	13.0721	12.8125	13.1696	13.3197
CCDC14	J3QT39;Q49A88	805;853	_DTQLLK[GlyGly (K)]K_.2	CCDC14_K810_M1	1	1	NaN	10.1105	10.1279	NaN	NaN	NaN	11.5547	11.0454	11.4157	11.4665	11.459	11.1914
CCDC14	J3QT39;Q49A88	814;862	_EAIGK[GlyGly (K)]IPAATK_.3	CCDC14_K818_M1	1	1	NaN	9.84138	NaN	NaN	NaN	NaN	12.1289	12.4098	12.1886	12.0331	11.7852	11.945
CCDC152	Q4G0S7;Q4G0S7-2	241;185	_LSVGK[GlyGly (K)]DSHLK_.3	CCDC152_K245_M1	1	1	NaN	9.35583	10.6363	NaN	10.5932	10.018	10.3384	NaN	10.6612	10.7365	10.8167	10.7888
CCDC47	Q96A33;Q96A33-2	342	_IM[Oxidation (M)]QEEGQPLK[GlyGly (K)]LPDTK_.3	CCDC47_K351_M1	1	1	12.0584	12.2008	12.4676	12.2547	12.5103	12.4558	13.2059	13.2449	13.2678	13.3041	13.3719	13.4395
CCDC47	Q96A33;Q96A33-2	413	_VEENFLK[GlyGly (K)]LTHVQR_.4	CCDC47_K419_M1	1	1	NaN	12.127	NaN	NaN	11.5104	11.883	NaN	NaN	12.617	NaN	NaN	NaN
CCDC47	Q96A33;Q96A33-2	444	_IM[Oxidation (M)]NEEDPEK[GlyGly (K)]QR_.3	CCDC47_K452_M1	1	1	NaN	NaN	NaN	NaN	NaN	NaN	NaN	NaN	8.0327	9.31677	8.37691	NaN
CCDC50	Q8IVM0	108	_K[GlyGly (K)]DEDIAR_.2;_K[GlyGly (K)]DEDIAR_.3	CCDC50_K108_M1	2	1	16.0932	15.1118	16.2494	15.0617	14.2687	14.3822	16.3209	15.1788	14.7468	14.747	15.5695	15.1093
CCDC50	Q8IVM0	115	_LLQEK[GlyGly (K)]ELQEEK_.3	CCDC50_K119_M1	1	1	13.3038	13.2133	13.0482	13.2159	13.1879	13.1148	13.7183	13.6853	13.6488	13.7193	13.82	13.8526
CCDC50	Q8IVM0	120	_ELQEEK[GlyGly (K)]K_.2	CCDC50_K125_M1	1	1	NaN	13.697	12.7648	NaN	13.0792	NaN	NaN	14.2178	13.8625	14.6006	NaN	13.9509
CCDC50	Q8IVM0	139	_AYADSYYYEDGGM[Oxidation (M)]K[GlyGly (K)]PR_.2;_AYADSYYYEDGGM[Oxidation (M)]K[GlyGly (K)]PR_.3	CCDC50_K152_M1	2	1	17.4054	17.4309	17.0216	17.1253	17.152	17.0562	18.195	18.1338	17.8194	17.864	17.8972	17.9347
CCDC50	Q8IVM0	155	_VM[Oxidation (M)]K[GlyGly (K)]EAVSTPSR_.3	CCDC50_K157_M1	1	1	13.3101	NaN	13.1253	12.4076	NaN	NaN	15.0787	15.2257	15.2213	NaN	15.1257	NaN
CCDC50	Q8IVM0	11	_LPGVK[GlyGly (K)]EVCR_.2;_LPGVK[GlyGly (K)]EVCR_.3	CCDC50_K15_M1	2	1	13.9125	13.928	13.8921	13.9662	13.928	13.8	14.0287	14.0126	13.9192	14.029	14.1661	13.962
CCDC50	Q8IVM0	181	_K[GlyGly (K)]LQEEELLATQVDM[Oxidation (M)]R_.3	CCDC50_K181_M1	1	1	15.8207	NaN	15.6147	15.5007	15.1769	15.0242	16.4175	16.5028	16.2654	16.237	16.4434	16.2653
CCDC50	Q8IVM0	208	_LLM[Oxidation (M)]AEEK[GlyGly (K)]K_.2;_LLM[Oxidation (M)]AEEK[GlyGly (K)]K_.3	CCDC50_K214_M1	2	1	17.0371	15.5406	15.5363	15.4597	15.7128	15.9165	16.047	15.7632	15.7694	15.7293	15.7799	15.8908
CCDC50	Q8IVM0	232	_K[GlyGly (K)]QDPEWK_.2	CCDC50_K232_M1	1	1	NaN	11.5708	11.5145	10.9605	9.8323	NaN	NaN	NaN	NaN	NaN	11.4921	11.2791
CCDC50	Q8IVM0	61	_QLQEEDLK[GlyGly (K)]AQAQLQK_.3	CCDC50_K68_M1	1	1	NaN	11.5068	11.6042	11.6523	11.1614	11.2599	12.4073	12.1441	12.2812	12.4501	12.4511	12.1357
CCDC50	Q8IVM0	77	_YK[GlyGly (K)]DLEQQDCEIAQEIQEK_.3	CCDC50_K78_M1	1	1	NaN	NaN	NaN	NaN	NaN	NaN	11.9357	11.8691	NaN	11.7236	NaN	NaN
CCDC58	C9JQ41;H7C525;Q4VC31	78;89;92	_NLDDLTLLK[GlyGly (K)]QLR_.3	CCDC58_K86_M1	1	1	14.2741	14.3403	13.6582	14.0456	13.6795	13.9861	NaN	14.2348	13.7971	NaN	13.8032	13.9798
CCDC6	Q16204	119	_K[GlyGly (K)]IQALQK_.2	CCDC6_K119_M1	1	1	NaN	NaN	14.2735	NaN	13.8366	13.8449	14.3606	14.028	NaN	14.2196	NaN	NaN
CCDC6	Q16204	120	_IQALQK[GlyGly (K)]EK_.3	CCDC6_K125_M1	1	1	NaN	10.2411	NaN	12.4449	NaN	12.7292	11.0584	NaN	NaN	NaN	NaN	NaN
CCDC6	Q16204	264	_FLK[GlyGly (K)]NEVER_.2;_FLK[GlyGly (K)]NEVER_.3	CCDC6_K266_M1	2	1	NaN	11.9241	11.9409	12.1457	11.892	12.1749	12.3785	12.2597	12.3259	12.0237	11.6586	12.0886
CCDC6	Q16204	63	_LASLQQENK[GlyGly (K)]VLK_.3	CCDC6_K71_M1	1	1	NaN	12.4706	12.5608	12.3272	12.0462	12.1007	11.6283	11.5507	12.1136	11.8268	11.712	11.8186
CCDC6	Q16204	75	_IELETYK[GlyGly (K)]LK_.3	CCDC6_K81_M1	1	1	NaN	NaN	11.5949	11.2615	10.9281	11.1709	10.8118	10.827	11.2331	11.1053	10.8159	10.1172
CCDC77	Q9BR77;Q9BR77-2	422;390	_TDIK[GlyGly (K)]VLR_.2	CCDC77_K425_M1	1	1	NaN	11.65	11.7474	11.3614	11.5361	11.3469	12.0388	11.8877	11.3942	11.6336	11.5705	11.5823
CCDC77	Q9BR77;Q9BR77-2	467;435	_IQGELK[GlyGly (K)]NLK_.3	CCDC77_K472_M1	1	1	NaN	10.2919	10.3515	9.71177	10.0521	10.1265	NaN	NaN	9.73795	NaN	9.80397	9.75387
CCNB1	E9PC90;P14635;P14635-2	11	_INAENK[GlyGly (K)]AK_.2	CCNB1_K16_M1	1	1	NaN	10.2764	NaN	7.73382	NaN	9.68786	NaN	9.44307	9.34167	NaN	NaN	NaN
CCNB1	E9PC90;P14635;P14635-2	309	_ASK[GlyGly (K)]IGEVDVEQHTLAK_.4	CCNB1_K311_M1	1	1	NaN	NaN	NaN	NaN	NaN	NaN	10.5211	10.4683	NaN	10.2425	9.84773	10.1856
CCNB1	E9PC90;P14635;P14635-2	43	_TALGDIGNK[GlyGly (K)]VSEQLQAK_.3	CCNB1_K51_M1	1	1	NaN	NaN	NaN	11.3353	11.1919	NaN	NaN	11.6752	11.7746	11.9217	12.1078	11.8757
CCNB1	E9PC90;P14635;P14635-2	52	_VSEQLQAK[GlyGly (K)]M[Oxidation (M)]PM[Oxidation (M)]K_.3	CCNB1_K59_M1	1	1	NaN	10.2079	10.2687	9.96014	11.1335	11.1063	11.4154	11.3198	11.1733	11.1137	11.3627	11.2792
CCNB1	E9PC90;P14635;P14635-2	68	_PSATGK[GlyGly (K)]VIDK_.3	CCNB1_K73_M1	1	1	NaN	11.4442	11.1751	11.5575	11.8186	11.75	11.3069	NaN	11.5268	11.3095	11.668	NaN
CCNC	E5RFK5;J3KP90;P24863	248;247	_K[GlyGly (K)]EM[Oxidation (M)]ATILSK_.2	CCNC_K248_M1	1	1	NaN	NaN	NaN	NaN	NaN	NaN	NaN	8.18076	NaN	8.69834	NaN	8.22628
CCND1	P24385	236	_VIK[GlyGly (K)]CDPDCLR_.2;_VIK[GlyGly (K)]CDPDCLR_.3	CCND1_K238_M1	2	1	15.7294	15.6087	15.4085	15.4571	15.3852	15.4276	14.5842	14.5037	14.7076	14.5072	14.5713	14.5937
CCND1	P24385	88	_FLSLEPVK[GlyGly (K)]K_.2;_FLSLEPVK[GlyGly (K)]K_.3	CCND1_K95_M1	2	1	15.3548	13.6824	15.2817	13.5726	NaN	15.1639	13.9524	14.9126	14.2601	NaN	14.0885	13.4912
CCND2	P30279	112	_LK[GlyGly (K)]ETSPLTAEK_.3	CCND2_K113_M1	1	1	NaN	10.4679	10.6047	11.131	10.2493	10.4847	NaN	NaN	NaN	NaN	NaN	NaN
CCND2	P30279	172	_EK[GlyGly (K)]LSLIR_.2	CCND2_K173_M1	1	1	15.1771	15.1314	14.8298	14.9572	14.5537	14.5908	14.0812	13.9687	14.0765	13.9399	14.0017	13.9602
CCNF	P41002	407	_VPTVVDYK[GlyGly (K)]EVLLTLVPVELR_.3	CCNF_K414_M1	1	1	NaN	NaN	NaN	12.0981	12.0887	11.9741	NaN	NaN	NaN	12.4727	12.1832	12.5669
CCNF	P41002	94	_AAEK[GlyGly (K)]GNFEAAVK_.3	CCNF_K97_M1	1	1	NaN	NaN	9.7707	10.2232	9.64282	9.372	9.47826	9.28161	8.98506	9.77448	9.31755	9.5613
CCNH	P51946	189	_K[GlyGly (K)]TADDFLNR_.3	CCNH_K189_M1	1	1	NaN	12.0438	11.9532	11.9533	11.3494	11.5592	11.6394	NaN	12.0417	11.45	11.9332	11.2764
CCT2	P78371	112	_EAESLIAK[GlyGly (K)]K_.2;_EAESLIAK[GlyGly (K)]K_.3	CCT2_K119_M1	2	1	11.8985	13.0516	12.9365	12.9197	12.7991	12.8325	12.5463	12.5904	12.5351	12.4727	12.8028	12.7697
CCT2	P78371	237	_ILIANTGM[Oxidation (M)]DTDK[GlyGly (K)]IK_.3	CCT2_K248_M1	1	1	NaN	NaN	NaN	11.1699	11.0367	10.7893	NaN	11.089	11.2328	10.9819	11.2288	NaN
CCT2	P78371	258	_VDSTAK[GlyGly (K)]VAEIEHAEK_.3;_VDSTAK[GlyGly (K)]VAEIEHAEK_.4	CCT2_K263_M1	2	1	NaN	NaN	NaN	11.2342	NaN	9.80175	NaN	11.4778	10.9711	11.5578	11.177	11.3499
CCT2	P78371	264	_VAEIEHAEK[GlyGly (K)]EK_.3	CCT2_K272_M1	1	1	NaN	10.4839	NaN	10.3824	10.5316	10.5114	10.6312	10.9628	11.4668	11.94	10.962	10.7312
CCT2	P78371	323	_LALVTGGEIASTFDHPELVK[GlyGly (K)]LGSCK_.4	CCT2_K342_M1	1	1	NaN	NaN	NaN	NaN	NaN	12.8484	12.7747	NaN	NaN	NaN	12.997	13.1492
CCT2	P78371	343	_LGSCK[GlyGly (K)]LIEEVM[Oxidation (M)]IGEDK_.3	CCT2_K347_M1	1	1	NaN	NaN	NaN	NaN	13.5237	13.6104	NaN	13.8536	13.4776	NaN	13.6583	13.6182
CCT2	P78371	389	_SLHDALCVLAQTVK[GlyGly (K)]DSR_.4	CCT2_K402_M1	1	1	NaN	11.1172	NaN	NaN	10.0901	10.0272	NaN	NaN	NaN	NaN	NaN	NaN
CCT2	P78371	432	_EAVAM[Oxidation (M)]ESYAK[GlyGly (K)]ALR_.3	CCT2_K441_M1	1	1	10.7966	11.8879	11.9968	11.9653	11.6662	11.8897	12.0791	11.9734	11.8612	11.8706	12.2348	12.2252
CCT2	P78371	41	_STLGPK[GlyGly (K)]GM[Oxidation (M)]DK_.2	CCT2_K46_M1	1	1	12.5191	13.2432	12.4199	12.2319	13.3732	11.1139	13.159	13.5594	13.0068	12.3354	13.22	12.8369
CCT2	P78371	47	_GM[Oxidation (M)]DK[GlyGly (K)]ILLSSGR_.3	CCT2_K50_M1	1	1	NaN	11.7838	11.8438	11.3511	12.4996	11.4826	11.1966	NaN	12.3755	11.8349	NaN	11.3654
CCT2	P78371	517	_VDNIIK[GlyGly (K)]AAPR_.2;_VDNIIK[GlyGly (K)]AAPR_.3	CCT2_K522_M1	2	1	14.9275	14.8704	14.8516	14.8891	14.7567	14.8139	14.7076	14.7742	14.7799	14.7891	14.7492	14.8379
CCT3	P49368	129	_ALDDM[Oxidation (M)]ISTLK[GlyGly (K)]K_.3	CCT3_K138_M1	1	1	NaN	11.5193	NaN	10.7096	10.8441	10.8933	11.238	10.8377	10.8024	10.9496	10.1308	11.1807
CCT3	P49368	217	_GVM[Oxidation (M)]INK[GlyGly (K)]DVTHPR_.3;_GVM[Oxidation (M)]INK[GlyGly (K)]DVTHPR_.4	CCT3_K222_M1	2	1	NaN	9.20056	10.6656	10.5494	11.0661	NaN	11.0527	NaN	11.017	11.211	11.6983	11.8194
CCT3	P49368	238	_IVLLDSSLEYK[GlyGly (K)]K_.3	CCT3_K248_M1	1	1	12.6356	12.8556	12.2992	12.7403	12.6086	12.5227	12.5949	12.5167	12.6055	12.5335	12.5196	12.6337
CCT3	P49368	249	_K[GlyGly (K)]GESQTDIEITR_.3	CCT3_K249_M1	1	1	NaN	NaN	NaN	9.60777	NaN	NaN	10.9999	10.3794	10.624	10.6046	10.9868	10.8066
CCT3	P49368	355	_IGDEYFTFITDCK[GlyGly (K)]DPK_.3	CCT3_K367_M1	1	1	NaN	11.8773	NaN	11.587	NaN	11.7519	11.6403	12.473	11.9258	12.0148	11.9959	11.7453
CCT3	P49368	368	_DPK[GlyGly (K)]ACTILLR_.2;_DPK[GlyGly (K)]ACTILLR_.3	CCT3_K370_M1	2	1	16.6699	16.5862	16.2549	16.3305	15.9213	15.8986	16.1162	16.0124	16.1618	16.0291	15.9554	16.0498
CCT3	P49368	378	_GASK[GlyGly (K)]EILSEVER_.2;_GASK[GlyGly (K)]EILSEVER_.3	CCT3_K381_M1	2	1	13.588	13.675	13.5729	13.8987	13.3569	13.2247	14.4324	14.5815	14.2972	14.6328	14.3186	14.4412
CCT3	P49368	426	_SK[GlyGly (K)]AM[Oxidation (M)]TGVEQWPYR_.3	CCT3_K427_M1	1	1	NaN	NaN	NaN	NaN	NaN	NaN	11.7898	NaN	10.9926	NaN	NaN	11.1398
CCT3	P49368	39	_TCLGPK[GlyGly (K)]SM[Oxidation (M)]M[Oxidation (M)]K_.2;_TCLGPK[GlyGly (K)]SM[Oxidation (M)]M[Oxidation (M)]K_.3	CCT3_K44_M1	2	1	NaN	NaN	11.711	11.749	12.7791	12.6306	12.8574	12.6829	12.6722	14.0156	12.4687	12.6768
CCT3	P49368	503	_LQTYK[GlyGly (K)]TAVETAVLLLR_.3;_LQTYK[GlyGly (K)]TAVETAVLLLR_.4	CCT3_K507_M1	2	1	NaN	NaN	14.9313	14.8829	NaN	14.7271	NaN	NaN	NaN	14.559	NaN	14.6829
CCT3	P49368	519	_IDDIVSGHK[GlyGly (K)]K_.2;_IDDIVSGHK[GlyGly (K)]K_.3;_IDDIVSGHK[GlyGly (K)]K_.4	CCT3_K527_M1	3	1	15.2055	14.9727	15.0344	15.1439	15.2148	15.0938	14.7062	14.7488	14.8007	14.8167	14.7707	14.7908
CCT4	P50991	97	_AQDIEAGDGTTSVVIIAGSLLDSCTK[GlyGly (K)]LLQK_.3	CCT4_K122_M1	1	1	14.7935	14.6025	14.3724	NaN	14.2278	14.1018	14.7724	NaN	NaN	NaN	NaN	14.48
CCT4	P50991	123	_LLQK[GlyGly (K)]GIHPTIISESFQK_.3;_LLQK[GlyGly (K)]GIHPTIISESFQK_.4	CCT4_K126_M1	2	1	13.6193	13.8138	13.9009	13.8811	13.444	13.4117	13.6696	13.6844	13.6311	13.8973	13.7551	13.752
CCT4	P50991	292	_K[GlyGly (K)]TGCNVLLIQK_.3	CCT4_K292_M1	1	1	12.6259	13.0009	12.8125	12.6899	12.3465	12.5468	12.9167	13.1155	13.0564	12.91	12.9523	12.8993
CCT4	P50991	307	_DALSDLALHFLNK[GlyGly (K)]M[Oxidation (M)]K_.3	CCT4_K319_M1	1	1	13.4708	13.1879	13.2153	13.0476	13.456	13.2033	13.7369	13.6832	13.4981	13.4617	13.4297	NaN
CCT4	P50991	373	_LLK[GlyGly (K)]ITGCASPGK_.2;_LLK[GlyGly (K)]ITGCASPGK_.3	CCT4_K375_M1	2	1	14.6273	14.7	14.5499	14.6498	14.39	14.452	14.573	14.5756	14.6951	14.6774	14.5902	14.6009
CCT4	P50991	392	_GSNK[GlyGly (K)]LVIEEAER_.3	CCT4_K395_M1	1	1	NaN	NaN	NaN	NaN	NaN	NaN	10.6655	NaN	NaN	10.4484	10.6081	10.8076
CCT4	P50991	528	_SILK[GlyGly (K)]IDDVVNTR_.2;_SILK[GlyGly (K)]IDDVVNTR_.3	CCT4_K531_M1	2	1	NaN	NaN	13.7627	13.5729	13.3195	13.3412	13.6209	13.7694	NaN	13.5552	NaN	13.6296
CCT4	P50991	50	_TSLGPK[GlyGly (K)]GM[Oxidation (M)]DK_.2	CCT4_K55_M1	1	1	12.6279	13.4082	12.5888	12.3966	13.5591	11.3161	13.3033	11.5046	13.1787	12.454	13.3682	12.9898
CCT4	P50991	56	_GM[Oxidation (M)]DK[GlyGly (K)]M[Oxidation (M)]IQDGK_.3	CCT4_K59_M1	1	1	11.9928	10.3268	11.8555	12.0237	11.982	NaN	12.1102	10.2686	11.9689	11.6282	10.7988	10.5509
CCT4	P50991	60	_M[Oxidation (M)]IQDGK[GlyGly (K)]GDVTITNDGATILK_.3	CCT4_K65_M1	1	1	17.0118	16.9093	16.7874	16.8759	16.4608	16.4526	17.0424	16.9801	16.9687	16.971	17.1087	17.0108
CCT5	B7ZAR1;E9PCA1;P48643	105;122;143	_VAIEHLDK[GlyGly (K)]ISDSVLVDIK_.3;_VAIEHLDK[GlyGly (K)]ISDSVLVDIK_.4	CCT5_K112_M1	2	1	13.9651	14.1471	13.641	13.7197	13.4806	13.2295	13.2391	12.7458	12.9496	13.6024	12.8521	13.4373
CCT5	B7ZAR1;E9PCA1;P48643	113;130;151	_ISDSVLVDIK[GlyGly (K)]DTEPLIQTAK_.3	CCT5_K122_M1	1	1	NaN	13.1393	NaN	NaN	NaN	12.8298	NaN	13.0315	12.693	12.8242	12.6283	13.0378
CCT5	B7ZAR1;E9PCA1;P48643	123;140;161	_DTEPLIQTAK[GlyGly (K)]TTLGSK_.3	CCT5_K132_M1	1	1	NaN	NaN	12.1906	11.7749	11.8388	12.0761	12.0474	11.9796	NaN	12.068	NaN	NaN
CCT5	B7ZAR1;E9PCA1;P48643	173;190;211	_VEGK[GlyGly (K)]VGGR_.2	CCT5_K176_M1	1	1	10.041	NaN	NaN	NaN	NaN	NaN	10.7215	8.94686	NaN	9.00541	NaN	NaN
CCT5	B7ZAR1;E9PCA1;P48643	181;198;219	_LEDTK[GlyGly (K)]LIK_.2	CCT5_K185_M1	1	1	NaN	11.4818	11.4949	11.8896	NaN	NaN	NaN	NaN	11.5565	10.981	NaN	NaN
CCT5	B7ZAR1;E9PCA1;P48643	186;203;224	_LIK[GlyGly (K)]GVIVDK_.2;_LIK[GlyGly (K)]GVIVDK_.3	CCT5_K188_M1	2	1	14.3349	14.3866	14.3718	14.3934	14.3104	14.3398	13.98	14.0273	13.9366	13.9737	14.0051	13.87
CCT5	B7ZAR1;E9PCA1;P48643	12;29;50	_TSLGPNGLDK[GlyGly (K)]M[Oxidation (M)]M[Oxidation (M)]VDK_.3	CCT5_K21_M1	1	1	NaN	NaN	10.5608	11.15	10.8705	NaN	NaN	NaN	NaN	9.7959	NaN	10.5153
CCT5	B7ZAR1;E9PCA1;P48643	226;243;264	_HK[GlyGly (K)]LDVTSVEDYK_.3	CCT5_K227_M1	1	1	15.435	15.1152	15.1645	15.2551	15.0742	14.936	15.0834	15.1442	14.9313	14.9225	15.0345	15.0553
CCT5	B7ZAR1;E9PCA1;P48643	228;245;266	_LDVTSVEDYK[GlyGly (K)]ALQK_.2;_LDVTSVEDYK[GlyGly (K)]ALQK_.3	CCT5_K237_M1	2	1	14.9945	14.9331	14.887	14.9882	14.8809	14.8511	15.196	15.1064	15.1298	15.1481	15.0387	15.047
CCT5	B7ZAR1;E9PCA1;P48643	315;332;353	_LGFAGLVQEISFGTTK[GlyGly (K)]DK_.3	CCT5_K330_M1	1	1	NaN	13.0706	13.066	13.0373	NaN	NaN	NaN	NaN	12.7122	13.0503	NaN	NaN
CCT5	B7ZAR1;E9PCA1;P48643	331;348;369	_DK[GlyGly (K)]M[Oxidation (M)]LVIEQCK_.3	CCT5_K332_M1	1	1	NaN	9.98341	10.1185	NaN	10.1651	9.74224	10.2713	NaN	NaN	9.86999	NaN	9.79901
CCT5	B7ZAR1;E9PCA1;P48643	351;368;389	_GGNK[GlyGly (K)]M[Oxidation (M)]IIEEAK_.3	CCT5_K354_M1	1	1	NaN	9.82447	10.399	NaN	NaN	10.4945	10.2163	NaN	10.1429	10.2911	10.5192	10.3862
CCT5	B7ZAR1;E9PCA1;P48643	355;372;393	_M[Oxidation (M)]IIEEAK[GlyGly (K)]R_.2	CCT5_K361_M1	1	1	13.5275	13.3038	13.1046	12.9251	13.3514	13.2527	13.1698	12.5383	12.6786	13.0217	12.6848	12.8575
CCT5	B7ZAR1;E9PCA1;P48643	443;460;481	_QVK[GlyGly (K)]EM[Oxidation (M)]NPALGIDCLHK_.3;_QVK[GlyGly (K)]EM[Oxidation (M)]NPALGIDCLHK_.4	CCT5_K445_M1	2	1	NaN	NaN	14.4802	15.1143	15.1874	15.3453	14.8185	15.0704	13.8974	14.585	13.1747	14.6365
CCT5	B7ZAR1;E9PCA1;P48643	446;463;484	_EM[Oxidation (M)]NPALGIDCLHK[GlyGly (K)]GTNDM[Oxidation (M)]K_.4	CCT5_K458_M1	1	1	NaN	NaN	10.8455	11.4958	11.016	11.1575	11.4084	11.8354	11.0675	11.4825	NaN	11.4356
CCT5	B7ZAR1;E9PCA1;P48643	465;482;503	_QQHVIETLIGK[GlyGly (K)]K_.3	CCT5_K475_M1	1	1	NaN	NaN	11.0774	11.5422	11.4935	11.6065	10.9212	10.9373	NaN	NaN	NaN	10.2587
CCT5	B7ZAR1;E9PCA1;P48643	488;505;526	_M[Oxidation (M)]ILK[GlyGly (K)]IDDIR_.3	CCT5_K491_M1	1	1	15.9115	15.034	15.5045	15.1973	15.1629	15.184	15.5043	15.4327	15.4415	15.4566	15.7495	15.5068
CCT6A	P40227	6	_TLNPK[GlyGly (K)]AEVAR_.2;_TLNPK[GlyGly (K)]AEVAR_.3	CCT6A_K10_M1	2	1	15.4489	15.3892	15.3975	15.4232	15.3881	15.286	16.278	16.4185	16.4457	16.4064	16.4435	16.3412
CCT6A	P40227	118	_IITEGFEAAK[GlyGly (K)]EK_.2;_IITEGFEAAK[GlyGly (K)]EK_.3	CCT6A_K127_M1	2	1	16.4532	16.4583	16.3751	16.2916	16.0579	16.0472	16.0545	16.0917	16.0362	16.0884	16.3182	16.1788
CCT6A	P40227	158	_TK[GlyGly (K)]VHAELADVLTEAVVDSILAIK_.4	CCT6A_K159_M1	1	1	NaN	12.6031	NaN	NaN	NaN	NaN	NaN	NaN	11.2506	10.8416	11.608	11.0019
CCT6A	P40227	160	_VHAELADVLTEAVVDSILAIK[GlyGly (K)]K_.4	CCT6A_K180_M1	1	1	NaN	NaN	11.0035	10.7963	10.0944	10.5972	11.7221	NaN	NaN	NaN	NaN	10.4485
CCT6A	P40227	198	_HK[GlyGly (K)]SETDTSLIR_.3	CCT6A_K199_M1	1	1	NaN	13.0919	13.2024	13.2253	12.9413	13.1113	13.5627	NaN	13.5182	13.4831	13.4988	13.1599
CCT6A	P40227	242	_TEVNSGFFYK[GlyGly (K)]SAEER_.3	CCT6A_K251_M1	1	1	NaN	NaN	9.20848	10.6745	10.5613	9.8838	11.5868	11.5832	9.58972	10.6421	10.1683	10.8175
CCT6A	P40227	281	_VCGDSDK[GlyGly (K)]GFVVINQK_.3	CCT6A_K287_M1	1	1	13.9247	13.7652	13.6502	13.6007	13.0639	12.9202	13.6563	13.7416	13.5328	13.5254	13.5519	13.6595
CCT6A	P40227	296	_GIDPFSLDALSK[GlyGly (K)]EGIVALR_.3	CCT6A_K307_M1	1	1	NaN	NaN	12.7174	NaN	NaN	NaN	NaN	13.0788	12.812	12.906	12.6259	12.632
CCT6A	P40227	371	_SVTLLIK[GlyGly (K)]GPNK_.2;_SVTLLIK[GlyGly (K)]GPNK_.3	CCT6A_K377_M1	2	1	NaN	13.9264	13.5942	13.5066	13.2568	13.3193	14.0409	13.7493	13.925	13.9817	13.6902	13.8817
CCT6A	P40227	42	_GTM[Oxidation (M)]K[GlyGly (K)]M[Oxidation (M)]LVSGAGDIK_.3	CCT6A_K45_M1	1	1	NaN	10.8638	10.8151	10.9922	11.7824	11.7906	11.5353	11.7679	11.6483	11.8075	11.864	11.9401
CCT6A	P40227	524	_AGM[Oxidation (M)]SSLK[GlyGly (K)]G_.2	CCT6A_K530_M1	1	1	18.0048	17.0432	17.0271	16.6229	16.9734	16.6077	17.178	17.047	15.4486	15.9701	16.8868	16.9765
CCT6A	P40227	46	_M[Oxidation (M)]LVSGAGDIK[GlyGly (K)]LTK_.2;_M[Oxidation (M)]LVSGAGDIK[GlyGly (K)]LTK_.3	CCT6A_K55_M1	2	1	NaN	NaN	NaN	12.7279	12.8537	12.7168	13.0998	13.2024	13.2863	13.4381	13.4609	NaN
CCT7	Q99832	127	_TATQLAVNK[GlyGly (K)]IK_.3	CCT7_K135_M1	1	1	11.9085	12.9256	12.6683	12.4891	11.9629	12.3434	12.8793	12.6255	12.8086	12.5757	NaN	12.5242
CCT7	Q99832	136	_IK[GlyGly (K)]EIAVTVK_.2;_IK[GlyGly (K)]EIAVTVK_.3	CCT7_K137_M1	2	1	13.0108	13.0513	13.0736	13.2421	13.0998	12.7354	12.8199	12.546	12.6016	12.9003	12.8435	12.8617
CCT7	Q99832	138	_EIAVTVK[GlyGly (K)]K_.2	CCT7_K144_M1	1	1	15.9953	15.7574	15.3136	15.2199	15.2883	15.3097	15.0364	14.943	14.7504	14.8138	14.8654	14.7194
CCT7	Q99832	154	_LLEK[GlyGly (K)]CAM[Oxidation (M)]TALSSK_.3	CCT7_K157_M1	1	1	NaN	10.5849	10.0688	10.2175	10.51	10.2411	10.2032	NaN	10.7118	10.6116	NaN	10.6973
CCT7	Q99832	167	_LISQQK[GlyGly (K)]AFFAK_.3	CCT7_K172_M1	1	1	NaN	10.0346	11.2428	11.1245	11.0665	10.847	10.8993	10.7569	10.7978	11.1261	11.2987	10.8548
CCT7	Q99832	218	_K[GlyGly (K)]TFSYAGFEM[Oxidation (M)]QPK_.3	CCT7_K218_M1	1	1	NaN	NaN	NaN	NaN	NaN	11.7836	12.2848	12.1082	NaN	NaN	11.9774	NaN
CCT7	Q99832	219	_TFSYAGFEM[Oxidation (M)]QPK[GlyGly (K)]K_.3	CCT7_K230_M1	1	1	12.227	12.6666	12.7044	12.7898	12.9183	12.6984	12.9513	13.0738	12.9542	12.933	13.0522	12.5971
CCT7	Q99832	237	_IALLNVELELK[GlyGly (K)]AEK_.3	CCT7_K247_M1	1	1	15.8821	15.84	15.5224	15.4459	15.595	15.2189	16.0517	14.4388	15.8869	15.5038	15.7356	15.4811
CCT7	Q99832	248	_AEK[GlyGly (K)]DNAEIR_.3	CCT7_K250_M1	1	1	11.1449	NaN	10.5707	10.4845	7.64154	NaN	11.2014	NaN	NaN	10.9412	10.3043	NaN
CCT7	Q99832	314	_VPEEDLK[GlyGly (K)]R_.2;_VPEEDLK[GlyGly (K)]R_.3	CCT7_K320_M1	2	1	15.3421	15.1603	15.0614	15.032	15.1544	15.1678	14.856	14.7639	14.9425	14.8939	14.9881	15.0075
CCT7	Q99832	358	_YNFFTGCPK[GlyGly (K)]AK_.2;_YNFFTGCPK[GlyGly (K)]AK_.3	CCT7_K366_M1	2	1	13.887	14.1238	13.8968	14.0879	13.756	13.8034	14.4049	14.4085	14.1239	14.2507	14.2936	14.172
CCT7	Q99832	426	_TIPGK[GlyGly (K)]QQLLIGAYAK_.3	CCT7_K430_M1	1	1	15.1186	15.2017	15.1602	15.1394	14.9195	14.73	15.3707	15.2486	15.2288	15.2339	15.2189	15.2643
CCT7	Q99832	431	_QQLLIGAYAK[GlyGly (K)]ALEIIPR_.3	CCT7_K440_M1	1	1	NaN	12.5891	NaN	12.5435	11.7	12.1495	12.4067	12.8081	NaN	NaN	12.4131	NaN
CCT7	Q99832	44	_GMDK[GlyGly (K)]LIVDGR_.3;_GM[Oxidation (M)]DK[GlyGly (K)]LIVDGR_.2;_GM[Oxidation (M)]DK[GlyGly (K)]LIVDGR_.3	CCT7_K47_M1	3	1	19.1569	19.1338	19.0416	19.106	18.6628	18.6859	18.622	18.6897	18.4769	18.4372	18.6126	18.59
CCT7	Q99832	500	_INALTAASEAACLIVSVDETIK[GlyGly (K)]NPR_.3;_INALTAASEAACLIVSVDETIK[GlyGly (K)]NPR_.4	CCT7_K521_M1	2	1	16.5596	16.8123	15.8408	16.2759	15.8559	16.2373	16.3695	16.8947	16.336	16.6751	16.4489	17.0617
CCT7	Q99832	54	_GK[GlyGly (K)]ATISNDGATILK_.2;_GK[GlyGly (K)]ATISNDGATILK_.3	CCT7_K55_M1	2	1	16.9899	16.9043	16.7149	16.7598	16.6546	16.5747	16.7238	16.739	16.7108	16.7216	16.7366	16.7552
CCT7	Q99832	56	_ATISNDGATILK[GlyGly (K)]LLDVVHPAAK_.4	CCT7_K67_M1	1	1	11.4431	11.5344	11.4873	11.7619	10.4346	10.8001	10.6178	NaN	11.5558	11.9234	11.7063	NaN
CCT7	Q99832	68	_LLDVVHPAAK[GlyGly (K)]TLVDIAK_.3;_LLDVVHPAAK[GlyGly (K)]TLVDIAK_.4	CCT7_K77_M1	2	1	14.2296	14.0579	13.8521	13.9637	13.4998	13.6754	13.8312	13.9385	13.9744	13.9218	13.7878	13.8896
CCT8	P50990	139	_AHEILPNLVCCSAK[GlyGly (K)]NLR_.4	CCT8_K152_M1	1	1	NaN	NaN	NaN	NaN	NaN	NaN	12.6043	NaN	11.9808	12.1965	NaN	NaN
CCT8	P50990	8	_APGFAQM[Oxidation (M)]LK[GlyGly (K)]EGAK_.3	CCT8_K16_M1	1	1	NaN	11.6991	NaN	NaN	12.0301	12.1175	12.7277	12.8792	12.8953	13.0314	12.7547	13.1573
CCT8	P50990	17	_EGAK[GlyGly (K)]HFSGLEEAVYR_.3	CCT8_K20_M1	1	1	NaN	NaN	12.0917	13.2667	13.0951	13.3126	12.5533	13.4136	12.5732	12.7477	13.5367	12.8884
CCT8	P50990	225	_K[GlyGly (K)]ETEGDVTSVK_.3	CCT8_K225_M1	1	1	NaN	9.74326	10.1255	NaN	NaN	NaN	10.3598	9.8247	9.79787	9.43377	11.6016	10.6014
CCT8	P50990	226	_ETEGDVTSVK[GlyGly (K)]DAK_.2;_ETEGDVTSVK[GlyGly (K)]DAK_.3	CCT8_K235_M1	2	1	17.4445	17.3051	17.1684	17.0036	16.968	17.087	17.312	17.2828	17.4035	17.3594	17.4154	17.4472
CCT8	P50990	239	_IAVYSCPFDGM[Oxidation (M)]ITETK[GlyGly (K)]GTVLIK_.3	CCT8_K254_M1	1	1	14.8137	14.9121	14.6383	14.7945	14.3605	14.4474	14.8757	14.7386	14.8132	14.8162	14.8682	14.8156
CCT8	P50990	255	_GTVLIK[GlyGly (K)]TAEELM[Oxidation (M)]NFSK_.3	CCT8_K260_M1	1	1	NaN	NaN	NaN	NaN	11.1232	11.3522	NaN	11.561	11.4655	11.3113	11.5246	11.2139
CCT8	P50990	261	_TAEELM[Oxidation (M)]NFSK[GlyGly (K)]GEENLM[Oxidation (M)]DAQVK_.3	CCT8_K270_M1	1	1	12.942	13.0289	12.1624	12.8209	13.1193	12.5397	13.7876	13.6191	13.5946	12.4762	13.4118	13.6629
CCT8	P50990	365	_HEK[GlyGly (K)]EDGAISTIVLR_.3	CCT8_K367_M1	1	1	NaN	NaN	NaN	13.1548	12.2445	12.27	12.6704	12.9463	12.2997	12.757	12.6511	12.861
CCT8	P50990	391	_AVDDGVNTFK[GlyGly (K)]VLTR_.2;_AVDDGVNTFK[GlyGly (K)]VLTR_.3	CCT8_K400_M1	2	1	15.7784	15.5691	15.3816	15.2733	15.0727	14.8443	15.609	15.601	15.2501	15.402	15.3973	15.4039
CCT8	P50990	408	_LVPGGGATEIELAK[GlyGly (K)]QITSYGETCPGLEQYAIK_.3	CCT8_K421_M1	1	1	12.6258	NaN	12.9826	12.9123	12.7079	12.5357	13.0645	13.0435	12.9339	12.9029	12.99	13.0278
CCT8	P50990	440	_K[GlyGly (K)]FAEAFEAIPR_.3	CCT8_K440_M1	1	1	17.0515	17.0423	16.8022	16.5266	16.3744	16.4183	16.8872	16.6708	16.5721	16.5372	16.6231	16.6238
CCT8	P50990	451	_ALAENSGVK[GlyGly (K)]ANEVISK_.3	CCT8_K459_M1	1	1	15.0393	15.2075	14.9665	15.0273	14.6666	14.7431	15.2596	15.2448	15.4451	15.4478	15.3232	15.4659
CCT8	P50990	529	_PAGGPK[GlyGly (K)]PPSGK_.3	CCT8_K534_M1	1	1	12.9828	12.3941	12.7202	12.523	12.2416	12.7438	13.1808	NaN	13.2165	13.2521	12.9691	13.096
CCT8	P50990	55	_M[Oxidation (M)]VINHLEK[GlyGly (K)]LFVTNDAATILR_.3;_M[Oxidation (M)]VINHLEK[GlyGly (K)]LFVTNDAATILR_.4	CCT8_K62_M1	2	1	17.4543	17.2996	17.0685	17.1635	16.9331	16.4437	17.3952	16.9074	16.9793	17.0474	17.1408	17.2721
CCZ1B;CCZ1	P86790;P86791	108	_NPIIEK[GlyGly (K)]QSK_.2	CCZ1B_K113_M1	1	1	13.5986	13.6427	13.4699	13.2917	13.4324	13.4003	13.8585	13.8777	13.5951	13.7382	13.6563	13.8436
CCZ1B;CCZ1	P86790;P86791	117	_DGK[GlyGly (K)]PVIEYQEEELLDK_.3	CCZ1B_K119_M1	1	1	NaN	NaN	NaN	NaN	NaN	NaN	NaN	NaN	NaN	12.5857	12.4483	12.4925
CCZ1B;CCZ1	P86790;P86791	155	_AM[Oxidation (M)]EDGGVK[GlyGly (K)]LLK_.3	CCZ1B_K162_M1	1	1	NaN	11.5984	11.4391	11.3891	11.685	11.3355	11.7932	11.9214	11.9538	11.8496	12.001	11.7046
CCZ1B;CCZ1	P86790;P86791	282	_FLTGPLNLNDPDAK[GlyGly (K)]CR_.3	CCZ1B_K295_M1	1	1	13.8633	13.738	13.6851	13.8485	13.3645	13.3898	13.901	14.0559	14.0222	14.0721	13.9631	13.9245
CCZ1B;CCZ1	P86790;P86791	367	_M[Oxidation (M)]SGSEK[GlyGly (K)]EPQFK_.3	CCZ1B_K372_M1	1	1	NaN	11.7058	NaN	NaN	11.9339	11.3749	12.2222	12.0819	11.7345	11.6009	10.3614	11.4121
CD151	P48509	196	_DHASNIYK[GlyGly (K)]VEGGCITK_.3	CD151_K203_M1	1	1	NaN	10.3831	9.53338	NaN	NaN	NaN	10.7295	10.7334	NaN	11.0684	NaN	10.8042
CD151	P48509	247	_SLK[GlyGly (K)]LEHY_.2;_SLK[GlyGly (K)]LEHY_.3	CD151_K249_M1	2	1	15.365	15.3988	15.4117	15.4861	15.4287	15.3382	15.3012	15.5327	15.2587	15.349	15.4034	15.3344
CD151	P48509	2	_GEFNEK[GlyGly (K)]K_.2	CD151_K7_M1	1	1	NaN	NaN	12.3123	14.0178	13.8601	14.1398	13.6801	13.1739	12.5963	10.7494	12.663	12.1659
CD276	A0A0C4DGH0;Q5ZPR3	376;522	_HSDSK[GlyGly (K)]EDDGQEIA_.3	CD276_K380_M1	1	1	NaN	NaN	9.80913	10.4149	NaN	NaN	10.2122	9.62103	9.94029	10.3959	NaN	9.36887
CD2AP	Q9Y5K6	65	_DDSLPIK[GlyGly (K)]R_.2;_DDSLPIK[GlyGly (K)]R_.3	CD2AP_K71_M1	2	1	12.9947	13.1566	12.9678	12.9577	12.7932	12.7288	13.1008	13.1168	12.9966	13.0665	13.2471	13.3583
CD320	Q9NPF0;Q9NPF0-2	270;228	_ESLLLSEQK[GlyGly (K)]TSLP_.2	CD320_K278_M1	1	1	18.1407	17.9446	17.7116	17.7749	17.2446	17.2904	18.121	18.1143	18.0221	18.149	18.12	18.2368
CD44	P16070;P16070-10;P16070-11;P16070-12;P16070-13;P16070-14;P16070-16;P16070-17;P16070-18;P16070-3;P16070-4;P16070-5;P16070-6;P16070-7;P16070-8	681;432;368;300;364;335;607;630;279;650;638;673;652;613	_K[GlyGly (K)]LVINSGNGAVEDR_.3	CD44_K681_M1	1	1	NaN	NaN	NaN	10.3344	NaN	NaN	11.5405	11.3915	10.9939	11.3605	11.4258	11.4433
CD44	P16070;P16070-10;P16070-11;P16070-12;P16070-13;P16070-14;P16070-16;P16070-17;P16070-18;P16070-3;P16070-4;P16070-5;P16070-6;P16070-7;P16070-8	695;446;382;314;378;349;621;644;293;664;652;687;666;627	_K[GlyGly (K)]PSGLNGEASK_.3	CD44_K695_M1	1	1	NaN	9.56544	NaN	NaN	NaN	NaN	NaN	11.6516	NaN	12.0076	NaN	11.7484
CD44	P16070;P16070-10;P16070-11;P16070-12;P16070-13;P16070-14;P16070-16;P16070-17;P16070-18;P16070-3;P16070-4;P16070-5;P16070-6;P16070-7;P16070-8	706;457;393;325;389;360;632;655;304;675;663;698;677;638	_SQEM[Oxidation (M)]VHLVNK[GlyGly (K)]ESSETPDQFM[Oxidation (M)]TADETR_.4	CD44_K715_M1	1	1	NaN	NaN	NaN	NaN	10.2983	NaN	12.668	11.3339	12.7069	12.8217	12.8775	12.9831
CD44	P16070;P16070-10;P16070-11;P16070-12;P16070-13;P16070-14;P16070-16;P16070-17;P16070-18;P16070-3;P16070-4;P16070-5;P16070-6;P16070-7;P16070-8	732;483;419;351;415;386;658;681;330;701;689;724;703;664	_NLQNVDM[Oxidation (M)]K[GlyGly (K)]IGV_.2	CD44_K739_M1	1	1	16.0658	16.0846	14.457	15.6276	15.5058	15.5077	15.9177	14.9163	15.6738	15.8996	NaN	15.9963
CD46	P15529-16;P15529-2;P15529-3;P15529-4;P15529-5;P15529-6;P15529-7	313;376;361;346;362;347;332	_GK[GlyGly (K)]ADGGAEYATYQTK_.3	CD46_K314_M1	1	1	12.5124	13.2852	12.6265	12.861	12.9375	12.9633	14.5315	14.5386	14.5841	14.521	14.494	14.4194
CD46	P15529-16;P15529-2;P15529-3;P15529-4;P15529-5;P15529-6;P15529-7	315;378;363;348;364;349;334	_ADGGAEYATYQTK[GlyGly (K)]STTPAEQR_.3	CD46_K327_M1	1	1	12.4829	12.5406	12.6279	12.5788	12.1665	11.9348	14.9071	14.9499	14.8484	14.8139	14.5989	14.5588
CD46	P15529;P15529-10;P15529-11;P15529-12;P15529-13;P15529-14;P15529-15	375;370;360;345;361;346;331	_K[GlyGly (K)]GTYLTDETHR_.3;_K[GlyGly (K)]GTYLTDETHR_.4	CD46_K375_M1	2	1	14.0177	14.0711	14.1466	14.1747	14.2117	14.1911	14.8245	14.9038	14.6752	14.7651	14.7583	14.6444
CD46	P15529;P15529-10;P15529-11;P15529-12;P15529-13;P15529-14;P15529-15	386;381;371;356;372;357;342	_EVK[GlyGly (K)]FTSL_.2	CD46_K388_M1	1	1	13.8168	13.2366	12.7	12.8839	12.37	12.3141	13.1143	12.7213	13.6601	13.2752	13.6992	13.2116
CD63	F8VV56;F8VWK8;F8W022;P08962;P08962-2;P08962-3	16;109;86;27	_DK[GlyGly (K)]VM[Oxidation (M)]SEFNNNFR_.3	CD63_K17_M1	1	1	NaN	NaN	NaN	NaN	NaN	NaN	NaN	NaN	11.5443	11.1554	11.5284	NaN
CD81	A6NMH8;E9PIF1;E9PJK1;E9PRJ8;H0YDJ9;H0YDL9;P60033	155;123;46;110;106;102;117	_DQIAK[GlyGly (K)]DVK_.2	CD81_K159_M1	1	1	14.1897	14.1898	14.033	13.7576	13.7667	13.8087	13.9647	13.9368	13.4282	13.6613	13.9115	13.8921
CD83	A0A087WX61;Q01151	109;168	_LQSIFPDFSK[GlyGly (K)]AGM[Oxidation (M)]ER_.3	CD83_K118_M1	1	1	NaN	NaN	NaN	NaN	12.6033	12.4522	NaN	12.9302	NaN	NaN	12.8697	12.7161
CD9	A6NNI4;G8JLH6;P21926	51;143;120	_EVQEFYK[GlyGly (K)]DTYNK_.3	CD9_K57_M1	1	1	NaN	11.7628	11.7878	11.9426	11.8894	11.7603	11.8621	12.0939	11.3121	11.8362	11.7374	12.2435
CD9	A6NNI4;G8JLH6;P21926	58;150;127	_DTYNK[GlyGly (K)]LK_.2	CD9_K62_M1	1	1	NaN	12.0958	11.9509	11.9267	12.067	11.9045	11.7546	11.6587	11.4455	11.524	NaN	11.5828
CD97	P48960;P48960-2;P48960-3	722;629;673	_FSEINPDM[Oxidation (M)]K[GlyGly (K)]K_.2;_FSEINPDM[Oxidation (M)]K[GlyGly (K)]K_.3	CD97_K730_M1	2	1	NaN	11.9605	11.7292	11.8756	12.357	12.3814	12.1734	12.4226	12.3667	12.0507	11.856	12.366
CDC123	O75794	194	_DYTQYYDHISK[GlyGly (K)]QK_.3;_DYTQYYDHISK[GlyGly (K)]QK_.4	CDC123_K204_M1	2	1	14.6067	14.7932	14.6027	14.5709	14.4516	14.2683	14.8807	15.0109	14.5626	14.5917	14.7046	14.6818
CDC123	O75794	20	_GVTIK[GlyGly (K)]SVILPLPQNVK_.2;_GVTIK[GlyGly (K)]SVILPLPQNVK_.3	CDC123_K24_M1	2	1	15.6112	16.1902	15.8269	15.6599	15.6459	15.4931	15.9919	16.2733	15.8066	15.9667	16.0726	16.0649
CDC123	O75794	306	_LPK[GlyGly (K)]DFVDLSTGEDAHK_.3;_LPK[GlyGly (K)]DFVDLSTGEDAHK_.4	CDC123_K308_M1	2	1	15.9214	15.9941	15.8298	15.0182	15.1675	15.2037	14.8421	15.6264	15.7293	15.4405	15.8251	15.5673
CDC123	O75794	322	_LIDFLK[GlyGly (K)]LK_.2;_LIDFLK[GlyGly (K)]LK_.3	CDC123_K327_M1	2	1	14.6613	14.4855	14.4914	14.4624	14.1533	14.2723	14.6526	14.6665	14.7451	14.5936	14.4359	14.7387
CDC123	O75794	322	_LIDFLK[GlyGly (K)]LK[GlyGly (K)]R_.3	CDC123_K327_M2	1	1	NaN	NaN	NaN	12.5381	12.314	12.3702	12.16	12.3044	NaN	12.4645	NaN	11.9017
CDC123	O75794	322	_LIDFLK[GlyGly (K)]LK[GlyGly (K)]R_.3	CDC123_K329_M2	1	1	NaN	NaN	NaN	12.5381	12.314	12.3702	12.16	12.3044	NaN	12.4645	NaN	11.9017
CDC16	Q13042	103	_LFEK[GlyGly (K)]YLK_.2	CDC16_K106_M1	1	1	NaN	12.3497	11.5642	12.1822	11.621	12.0255	12.1241	11.8442	12.0908	12.2367	12.0694	12.396
CDC16	Q13042	107	_YLK[GlyGly (K)]DESGFK_.3	CDC16_K109_M1	1	1	NaN	11.3124	11.7777	11.0134	NaN	11.7812	NaN	NaN	NaN	NaN	NaN	NaN
CDC16	Q13042	183	_ELLESLPLSK[GlyGly (K)]LCNEEQELLR_.3	CDC16_K192_M1	1	1	NaN	NaN	NaN	11.9666	NaN	NaN	12.8013	NaN	12.6569	12.7391	12.7252	12.5537
CDC16	Q13042	322	_YLSK[GlyGly (K)]ATTLEK_.2;_YLSK[GlyGly (K)]ATTLEK_.3	CDC16_K325_M1	2	1	NaN	12.3243	12.516	12.4453	12.4135	12.4456	12.5272	12.388	12.5727	12.6159	NaN	NaN
CDC16	Q13042	432	_IK[GlyGly (K)]AIGNEVTVDK_.3	CDC16_K433_M1	1	1	NaN	10.2363	10.2961	10.6462	11.0239	NaN	10.6149	NaN	NaN	10.482	NaN	10.262
CDC16	Q13042	460	_K[GlyGly (K)]YAEALDYHR_.3	CDC16_K460_M1	1	1	NaN	11.3567	11.7223	10.857	11.1382	11.5132	11.4652	NaN	10.9035	11.1905	11.5105	11.2003
CDC16	Q13042	542	_LK[GlyGly (K)]CYDFDVHTM[Oxidation (M)]K_.3;_LK[GlyGly (K)]CYDFDVHTM[Oxidation (M)]K_.4	CDC16_K543_M1	2	1	NaN	10.4921	NaN	11.2245	11.004	11.184	NaN	11.4746	11.4096	11.1126	11.6629	11.4767
CDC20	Q12834	115	_AWALNLNGFDVEEAK[GlyGly (K)]ILR_.3	CDC20_K129_M1	1	1	11.5556	11.628	11.5853	11.8044	NaN	NaN	11.6429	NaN	NaN	11.6055	NaN	11.5518
CDC20	Q12834	148	_LK[GlyGly (K)]VLYSQK_.2;_LK[GlyGly (K)]VLYSQK_.3	CDC20_K149_M1	2	1	NaN	13.4723	13.6485	13.5626	13.5326	13.5044	13.5865	13.518	13.7678	13.5867	13.5314	13.7327
CDC20	Q12834	67	_VQTTPSK[GlyGly (K)]PGGDR_.3	CDC20_K73_M1	1	1	NaN	NaN	NaN	NaN	NaN	NaN	10.6641	10.3319	10.7381	NaN	NaN	11.0285
CDC23	Q9UJX2	446	_LNQLVEAK[GlyGly (K)]K_.2;_LNQLVEAK[GlyGly (K)]K_.3	CDC23_K453_M1	2	1	NaN	11.7196	11.2921	11.5573	11.6988	11.6239	11.5958	11.531	11.5581	11.2334	11.1899	11.4502
CDC27	G5EA36;P30260;P30260-2	381;387	_LFTSDSSTTK[GlyGly (K)]ENSK_.3	CDC27_K390_M1	1	1	NaN	NaN	10.2023	9.51437	9.57531	NaN	10.2844	NaN	8.87839	10.4323	NaN	NaN
CDC27	G5EA36;P30260;P30260-2	687;688;694	_ALDTLNK[GlyGly (K)]AIVIDPK_.3	CDC27_K693_M1	1	1	NaN	NaN	NaN	NaN	NaN	NaN	NaN	NaN	NaN	9.38295	9.47283	10.3895
CDC34	P49427	4	_PLVPSSQK[GlyGly (K)]ALLLELK_.3	CDC34_K11_M1	1	1	15.4462	15.3028	15.25	15.4687	14.969	14.8885	15.4749	15.6019	15.5585	15.4709	15.3088	15.6103
CDC34	P49427	167	_K[GlyGly (K)]QVLGTK_.2	CDC34_K167_M1	1	1	12.5589	11.8514	11.924	11.2942	10.1265	11.7639	12.7613	11.9147	12.3631	11.8765	11.3644	12.672
CDC34	P49427	168	_QVLGTK[GlyGly (K)]VDAER_.3	CDC34_K173_M1	1	1	12.3648	12.6116	12.6871	12.8644	12.432	12.5753	13.2213	13.3649	13.1781	13.2451	13.2153	13.3063
CDC34	P49427	179	_DGVK[GlyGly (K)]VPTTLAEYCVK_.3	CDC34_K182_M1	1	1	14.9054	14.6941	14.4978	14.4612	14.1618	14.1348	14.798	14.6632	14.6445	14.7576	14.7932	14.6284
CDC34	P49427	12	_ALLLELK[GlyGly (K)]GLQEEPVEGFR_.3	CDC34_K18_M1	1	1	14.4051	14.357	14.2195	14.2447	14.1015	14.0112	14.3439	13.8379	14.5382	14.5159	14.5599	14.4262
CDC34	P49427	183	_VPTTLAEYCVK[GlyGly (K)]TK_.2;_VPTTLAEYCVK[GlyGly (K)]TK_.3	CDC34_K193_M1	2	1	19.2424	18.8039	19.1908	19.1322	18.983	18.8968	19.1397	19.2049	19.2505	19.2432	19.2132	19.193
CDC34	P49427	62	_LK[GlyGly (K)]FPIDYPYSPPAFR_.3	CDC34_K63_M1	1	1	16.5254	16.7084	16.8139	16.8319	16.5336	16.6939	16.9501	17.3403	16.7939	17.1133	17.0187	17.1758
CDC37	Q16543	324	_M[Oxidation (M)]DPTDAK[GlyGly (K)]YHM[Oxidation (M)]QR_.3	CDC37_K330_M1	1	1	NaN	8.03533	NaN	NaN	NaN	NaN	9.1259	10.0607	NaN	9.37551	NaN	9.16502
CDC37	Q16543	348	_ASEAK[GlyGly (K)]EGEEAGPGDPLLEAVPK_.3	CDC37_K352_M1	1	1	NaN	NaN	NaN	NaN	NaN	NaN	11.9228	11.5945	11.7328	11.5407	NaN	NaN
CDC37	Q16543	68	_LK[GlyGly (K)]ELEVAEGGK_.2;_LK[GlyGly (K)]ELEVAEGGK_.3	CDC37_K69_M1	2	1	15.8203	15.7625	15.7065	15.6285	15.5094	15.5749	15.6773	15.6686	15.5677	15.543	15.6486	15.6856
CDC42	P60953	121	_DDPSTIEK[GlyGly (K)]LAK_.2;_DDPSTIEK[GlyGly (K)]LAK_.3	CDC42_K128_M1	2	1	16.2362	16.2019	15.7815	15.7678	15.2755	15.3823	16.0162	15.8534	15.6887	15.6146	15.739	15.8179
CDC42	P60953	134	_QK[GlyGly (K)]PITPETAEK_.2;_QK[GlyGly (K)]PITPETAEK_.3	CDC42_K135_M1	2	1	14.6608	14.6812	14.6448	14.559	14.4619	14.4883	15.5562	15.3969	15.4719	15.3527	15.4972	15.4215
CDC42	P60953	136	_PITPETAEK[GlyGly (K)]LAR_.3	CDC42_K144_M1	1	1	16.531	16.2406	16.1739	16.2562	15.897	15.9169	16.4378	16.2602	16.3971	16.2975	16.4159	16.4564
CDC42	P60953	151	_AVK[GlyGly (K)]YVECSALTQK_.2;_AVK[GlyGly (K)]YVECSALTQK_.3	CDC42_K153_M1	2	1	17.4313	17.415	17.4424	17.4256	17.2067	17.1472	17.3318	17.3858	17.4163	17.4816	17.4075	17.3016
CDC42	P60953	154	_YVECSALTQK[GlyGly (K)]GLK_.2;_YVECSALTQK[GlyGly (K)]GLK_.3	CDC42_K163_M1	2	1	17.7111	17.7335	17.5068	17.5686	17.4724	17.3603	17.4997	17.4739	17.6034	17.4975	17.5162	17.4751
CDC42	P60953	167	_NVFDEAILAALEPPEPK[GlyGly (K)]K_.2;_NVFDEAILAALEPPEPK[GlyGly (K)]K_.3;_NVFDEAILAALEPPEPK[GlyGly (K)]K_.4	CDC42_K183_M1	3	1	NaN	18.6917	18.2898	18.3289	18.0025	18.2269	18.6621	18.965	18.5254	18.6172	18.7347	18.8147
CDC42	P60953	95	_EK[GlyGly (K)]WVPEITHHCPK_.4	CDC42_K96_M1	1	1	NaN	NaN	10.7425	11.071	NaN	10.4823	11.123	10.7567	11.0682	11.6863	10.9017	11.4764
CDC42EP4	Q9H3Q1	115	_NAM[Oxidation (M)]SLPQLNEK[GlyGly (K)]EAAEK_.3	CDC42EP4_K125_M1	1	1	NaN	10.8971	NaN	10.7754	NaN	NaN	12.2894	12.379	12.0078	12.4842	NaN	NaN
CDC42SE1	Q9NRR8	8	_LGCCVVEK[GlyGly (K)]PQPK_.3	CDC42SE1_K15_M1	1	1	NaN	12.4939	12.5744	12.6569	12.3722	12.1634	12.6862	12.5687	12.7389	12.821	12.7436	12.6118
CDC45	O75419;O75419-2;O75419-3	329;283;361	_FQAM[Oxidation (M)]DISLK[GlyGly (K)]ENLR_.3	CDC45_K337_M1	1	1	NaN	NaN	10.8673	11.3797	10.5651	10.886	11.5262	11.86	11.7676	12.1833	12.1367	11.863
CDC45	O75419;O75419-2;O75419-3	525;479;557	_AFEK[GlyGly (K)]AAESTSSR_.3	CDC45_K528_M1	1	1	NaN	NaN	NaN	NaN	NaN	NaN	NaN	NaN	7.92522	7.85997	NaN	8.75512
CDC5L	Q99459	207	_GVDYNAEIPFEK[GlyGly (K)]K_.3	CDC5L_K218_M1	1	1	NaN	NaN	NaN	11.7505	11.7634	11.8299	NaN	11.997	NaN	NaN	NaN	12.0909
CDC5L	Q99459	448	_LNINPEDGM[Oxidation (M)]ADYSDPSYVK[GlyGly (K)]QM[Oxidation (M)]ER_.3	CDC5L_K466_M1	1	1	NaN	NaN	NaN	NaN	NaN	NaN	NaN	10.439	9.3367	NaN	NaN	9.88414
CDC5L	Q99459	571	_SEELIK[GlyGly (K)]K_.2	CDC5L_K576_M1	1	1	NaN	9.87854	10.5316	NaN	9.4304	NaN	NaN	NaN	NaN	NaN	7.9127	NaN
CDC6	Q99741	379	_K[GlyGly (K)]VSAVSGDVR_.3	CDC6_K379_M1	1	1	NaN	10.7721	10.8682	11.404	11.1828	11.2031	12.0877	11.8184	NaN	11.3886	NaN	11.0852
CDC73	Q6P1J9	300	_GK[GlyGly (K)]EETEGFK_.3	CDC73_K301_M1	1	1	NaN	10.6037	NaN	NaN	NaN	NaN	NaN	NaN	11.4741	12.2923	9.01109	NaN
CDCA2	E9PEI0;Q69YH5	142;157	_ENEK[GlyGly (K)]M[Oxidation (M)]TGCLEFSEAGK_.3	CDCA2_K145_M1	1	1	NaN	NaN	NaN	NaN	8.52228	NaN	9.98938	9.91068	NaN	9.87497	8.84836	10.2999
CDCA2	E9PEI0;Q69YH5	303;318	_DLPTPK[GlyGly (K)]TFVLR_.3	CDCA2_K308_M1	1	1	NaN	12.443	NaN	11.9966	11.5498	11.458	NaN	12.0131	NaN	NaN	12.0703	NaN
CDCA8	Q53HL2	99	_LTAEAIQTPLK[GlyGly (K)]SAK_.3	CDCA8_K109_M1	1	1	NaN	NaN	12.6342	12.6597	12.5085	12.5614	12.1979	12.7156	11.7301	12.3477	12.3933	12.4024
CDCA8	Q53HL2	20	_K[GlyGly (K)]LASFLK_.2	CDCA8_K20_M1	1	1	NaN	11.9259	NaN	11.7365	NaN	NaN	11.4548	11.5883	11.5415	11.6191	11.662	NaN
CDCA8	Q53HL2	36	_IK[GlyGly (K)]QIESDR_.2;_IK[GlyGly (K)]QIESDR_.3	CDCA8_K37_M1	2	1	NaN	12.0206	NaN	11.1713	12.3475	NaN	12.1647	NaN	12.706	NaN	12.3894	NaN
CDH2	P19022;P19022-2	754;723	_QAK[GlyGly (K)]QLLIDPEDDVR_.3	CDH2_K756_M1	1	1	NaN	NaN	NaN	NaN	12.0605	12.124	12.9366	13.5033	13.1027	NaN	13.0475	13.1778
CDH2	P19022;P19022-2	896;865	_K[GlyGly (K)]LADM[Oxidation (M)]YGGGDD_.2	CDH2_K896_M1	1	1	NaN	10.3561	9.89922	9.98185	10.1092	9.62225	10.04	10.5089	9.91957	10.1848	10.5336	10.1794
CDIP1	Q9H305;Q9H305-2;Q9H305-3	189;150;110	_DVTHTCPSCK[GlyGly (K)]AYIYTYK_.3;_DVTHTCPSCK[GlyGly (K)]AYIYTYK_.4	CDIP1_K198_M1	2	1	NaN	NaN	NaN	12.5697	12.6354	12.5122	12.252	13.2981	NaN	11.9866	NaN	NaN
CDIPT	B3KY94;H3BUR9;O14735;O14735-3	140;116;71	_GSESHK[GlyGly (K)]M[Oxidation (M)]IDLSGNPVLR_.3	CDIPT_K145_M1	1	1	NaN	NaN	11.7101	12.8927	12.9077	12.815	12.8688	13.327	11.695	12.7473	NaN	12.8773
CDK1	P06493	128	_DLK[GlyGly (K)]PQNLLIDDK_.2;_DLK[GlyGly (K)]PQNLLIDDK_.3	CDK1_K130_M1	2	1	13.1554	13.4661	13.044	13.2306	12.6552	12.727	13.0858	13.3949	12.7043	12.6594	NaN	12.9674
CDK1	P06493	128;131	_DLKPQNLLIDDK[GlyGly (K)]GTIK_.3;_DLKPQNLLIDDK[GlyGly (K)]GTIK_.4;_PQNLLIDDK[GlyGly (K)]GTIK_.2;_PQNLLIDDK[GlyGly (K)]GTIK_.3	CDK1_K139_M1	4	1	16.8771	16.435	16.8294	16.7418	16.3258	16.473	17.0595	17.0841	16.8975	16.8871	17.0087	16.7065
CDK1	P06493	140	_GTIK[GlyGly (K)]LADFGLAR_.3	CDK1_K143_M1	1	1	12.7118	12.7912	12.7385	12.6151	12.5245	12.6096	12.5421	12.878	12.5472	12.7424	12.5072	12.5052
CDK1	P06493	10	_IGEGTYGVVYK[GlyGly (K)]GR_.3	CDK1_K20_M1	1	1	NaN	NaN	11.4569	11.516	11.4337	11.2465	11.8086	12.1235	12.1477	12.3806	12.1973	12.0424
CDK1	P06493	267	_M[Oxidation (M)]LIYDPAK[GlyGly (K)]R_.2;_M[Oxidation (M)]LIYDPAK[GlyGly (K)]R_.3	CDK1_K274_M1	2	1	NaN	15.3466	NaN	15.3932	15.3319	15.4877	NaN	15.3031	15.6044	15.7253	15.4752	15.5204
CDK1	P06493	276	_ISGK[GlyGly (K)]M[Oxidation (M)]ALNHPYFNDLDNQIK_.4	CDK1_K279_M1	1	1	13.7994	13.0314	13.2573	13.2381	13.0472	12.9198	13.8114	13.42	14.0928	14.4006	14.6598	14.7708
CDK1	P06493	51	_EISLLK[GlyGly (K)]ELR_.2;_EISLLK[GlyGly (K)]ELR_.3	CDK1_K56_M1	2	1	15.9261	15.6878	15.3153	14.3249	15.1591	15.2459	15.3083	15.4906	15.4992	15.4065	15.5314	15.5008
CDK2	E7ESI2;G3V5T9;P24941;P24941-2	186;294;246;212	_QDFSK[GlyGly (K)]VVPPLDEDGR_.3	CDK2_K190_M1	1	1	14.8214	14.5359	14.4756	14.2214	13.9426	13.9164	14.954	14.5574	14.5849	14.5304	14.5748	14.4315
CDK2	E7ESI2;G3V5T9;P24941;P24941-2	219;327;279;245	_AALAHPFFQDVTK[GlyGly (K)]PVPHLR_.4;_AALAHPFFQDVTK[GlyGly (K)]PVPHLR_.5	CDK2_K231_M1	2	1	NaN	NaN	13.9148	13.9719	13.5741	NaN	NaN	NaN	13.8688	14.5332	14.3429	NaN
CDK2	E7ESI2;G3V5T9;P24941;P24941-2	23	_NK[GlyGly (K)]LTGEVVALK_.2;_NK[GlyGly (K)]LTGEVVALK_.3	CDK2_K24_M1	2	1	NaN	13.5558	13.7622	13.8178	13.2911	13.2344	13.7903	13.6101	13.9476	13.9152	13.4898	13.5554
CDK2	E7ESI2;G3V5T9;P24941;P24941-2	25	_LTGEVVALK[GlyGly (K)]K_.3	CDK2_K33_M1	1	1	NaN	10.2255	9.93549	10.036	11.0083	10.3976	9.46936	10.2125	9.74219	10.5637	10.4143	NaN
CDK4	P11802	25	_DPHSGHFVALK[GlyGly (K)]SVR_.3;_DPHSGHFVALK[GlyGly (K)]SVR_.4	CDK4_K35_M1	2	1	NaN	11.7504	12.3678	12.3748	12.3833	12.1189	12.4056	12.3333	12.6199	12.7075	12.3171	12.454
CDK5RAP3	Q96JB5;Q96JB5-4	159;184	_EQFYHSCK[GlyGly (K)]QYGITGENVR_.3;_EQFYHSCK[GlyGly (K)]QYGITGENVR_.4	CDK5RAP3_K166_M1	2	1	NaN	NaN	11.7234	13.2919	12.9352	12.9404	14.7155	15.4451	13.2687	14.5922	15.0553	13.7745
CDK5RAP3	Q96JB5;Q96JB5-4	368;393	_AVELSEEADVLSVSQFQLAPAILQGQTK[GlyGly (K)]EK_.3	CDK5RAP3_K395_M1	1	1	NaN	12.7741	NaN	12.1419	NaN	11.6138	NaN	NaN	NaN	12.5229	12.2591	NaN
CDK5RAP3	Q96JB5;Q96JB5-4	485;510	_LIEADISK[GlyGly (K)]R_.3	CDK5RAP3_K492_M1	1	1	NaN	11.85	11.5662	9.66791	NaN	NaN	10.647	10.1015	8.99467	8.77595	NaN	NaN
CDK9	P50750;P50750-2	149;266	_DM[Oxidation (M)]K[GlyGly (K)]AANVLITR_.3	CDK9_K151_M1	1	1	12.4406	NaN	12.0081	11.8531	11.7132	11.7063	12.7566	NaN	12.2337	12.0017	NaN	11.9394
CDK9	P50750;P50750-2	285;402	_DPYALDLIDK[GlyGly (K)]LLVLDPAQR_.3	CDK9_K294_M1	1	1	13.4971	13.4111	12.7903	12.9421	11.8851	12.3853	13.2142	13.2316	13.0671	NaN	12.7203	13.2322
CDK9	P50750;P50750-2	41;158	_TGQK[GlyGly (K)]VALK_.3	CDK9_K44_M1	1	1	NaN	11.135	11.6698	12.1998	12.6645	NaN	12.3906	12.0156	12.3902	NaN	10.501	10.6299
CDKAL1	Q5VV42;Q5VV42-2	438;347	_QQVLVTEESFDSK[GlyGly (K)]FYVAHNQFYEQVLVPK_.4	CDKAL1_K450_M1	1	1	12.7274	NaN	NaN	NaN	NaN	NaN	NaN	NaN	12.9116	13.5343	NaN	14.5672
CDKAL1	Q5VV42;Q5VV42-2	505;414	_PLAK[GlyGly (K)]GEVSGLTK_.3	CDKAL1_K508_M1	1	1	NaN	12.0906	12.1109	11.9422	11.8599	11.7578	11.7037	11.5719	12.0104	12.0596	11.8748	11.7433
CDKAL1	Q5VV42;Q5VV42-2	509;418	_GEVSGLTK[GlyGly (K)]DFR_.2;_GEVSGLTK[GlyGly (K)]DFR_.3	CDKAL1_K516_M1	2	1	13.4635	13.7823	13.3432	13.4801	13.2987	13.3042	13.4219	13.3603	13.4216	13.2832	13.3087	13.4512
CDKN1A	P38936	70	_GLGLPK[GlyGly (K)]LYLPTGPR_.3	CDKN1A_K75_M1	1	1	16.1697	16.1398	16.063	16.1306	15.5475	15.6431	15.9094	16.0337	16.0363	15.9293	15.8605	16.0229
CDKN2B	P42772	25	_GLVEK[GlyGly (K)]VR_.2	CDKN2B_K29_M1	1	1	NaN	NaN	8.00852	9.02294	NaN	9.33371	9.17523	NaN	NaN	NaN	NaN	7.8251
CDV3	Q9UKY7;Q9UKY7-2	87	_ELEQK[GlyGly (K)]EVDYSGLR_.3	CDV3_K91_M1	1	1	NaN	13.1545	13.064	13.1586	NaN	12.9148	13.0742	13.0366	13.0608	NaN	13.2172	13.0867
CDYL	Q9Y232;Q9Y232-2	419;365	_ESTK[GlyGly (K)]M[Oxidation (M)]AEAIR_.3	CDYL_K422_M1	1	1	11.4491	10.3956	9.95439	10.7272	10.9374	NaN	11.3939	11.2711	11.1597	11.3808	11.1557	11.3643
CEBPG	P53567	110	_LLTK[GlyGly (K)]ELSVLK_.3	CEBPG_K113_M1	1	1	12.0962	12.3266	11.2453	11.3347	11.9615	11.8096	10.9946	11.7162	11.883	11.5875	11.6268	11.7037
CEBPZOS	A8MTT3	4	_TLEPLAK[GlyGly (K)]K_.2;_TLEPLAK[GlyGly (K)]K_.3	CEBPZOS_K10_M1	2	1	NaN	13.57	13.457	13.5001	13.4583	13.5947	12.9976	13.1117	13.1912	13.2676	13.0177	13.1248
CEBPZOS	A8MTT3	69	_ELDQK[GlyGly (K)]TWLNSK_.3	CEBPZOS_K73_M1	1	1	12.6662	12.6978	12.7194	12.8925	12.2859	12.4358	12.4235	12.3817	12.6505	12.5152	12.585	12.5872
CELF1	G5EA30;Q92879-4	137;136	_LFIGM[Oxidation (M)]ISK[GlyGly (K)]K_.3	CELF1_K144_M1	1	1	NaN	10.8312	10.7144	11.1389	11.6299	11.6946	10.8663	11.414	11.2246	11.2977	10.4012	11.0294
CELF1	G5EA30;Q92879-4	145;144	_K[GlyGly (K)]CTENDIR_.3	CELF1_K145_M1	1	1	NaN	12.1591	11.78	NaN	NaN	12.2703	NaN	NaN	11.5458	NaN	10.2015	NaN
CELF1	G5EA30;Q92879-4	212;211	_FADTQK[GlyGly (K)]DK_.2	CELF1_K217_M1	1	1	NaN	NaN	11.2569	9.7851	NaN	NaN	10.2062	8.85383	NaN	10.2183	NaN	NaN
CELF1	G5EA30;Q92879-4	460;458	_VFIDK[GlyGly (K)]QTNLSK_.2;_VFIDK[GlyGly (K)]QTNLSK_.3	CELF1_K464_M1	2	1	13.84	13.8448	13.6543	13.6713	13.4666	13.5968	13.1999	13.2179	13.465	13.5041	13.2855	13.33
CENPA	P49450	119	_VTLFPK[GlyGly (K)]DVQLAR_.3	CENPA_K124_M1	1	1	NaN	12.9847	13.0307	13.239	12.8343	12.7245	12.8218	13.241	12.9026	13.1316	13.1382	13.1634
CENPC	Q03188	120	_ILATDVSSK[GlyGly (K)]NTPDSK_.3	CENPC_K128_M1	1	1	NaN	11.325	11.0592	10.6754	11.1436	NaN	11.3137	11.3946	11.3854	11.3739	NaN	11.6889
CENPC	Q03188	506	_NK[GlyGly (K)]LVPEEVTSTVTK_.3	CENPC_K507_M1	1	1	NaN	NaN	10.8619	12.1226	11.7735	11.8274	11.3151	12.2998	NaN	10.8916	NaN	NaN
CENPC	Q03188	508	_LVPEEVTSTVTK[GlyGly (K)]SR_.3	CENPC_K519_M1	1	1	NaN	NaN	11.4236	12.4703	12.1814	11.8925	12.0544	12.4432	11.6941	12.0272	NaN	NaN
CENPE	A0A087X0P0;Q02224;Q02224-2;Q02224-3	1703;1678	_DQLK[GlyGly (K)]ENLR_.2;_DQLK[GlyGly (K)]ENLR_.3	CENPE_K1706_M1	2	1	NaN	NaN	11.7913	12.6172	12.2152	12.4179	11.987	12.3102	12.4394	11.9285	NaN	11.4315
CENPE	A0A087X0P0;Q02224;Q02224-2;Q02224-3	780;755	_LFSEVVHK[GlyGly (K)]ESR_.3	CENPE_K787_M1	1	1	NaN	NaN	9.57847	9.48707	8.82779	9.20097	NaN	NaN	NaN	NaN	NaN	NaN
CENPF	P49454	1635	_K[GlyGly (K)]ETPSAPAK_.3	CENPF_K1635_M1	1	1	NaN	NaN	12.9146	NaN	13.7437	NaN	12.8319	NaN	13.4419	NaN	11.0693	NaN
CENPF	P49454	164	_YEDLK[GlyGly (K)]EK_.2	CENPF_K168_M1	1	1	NaN	10.3679	9.49317	10.0632	NaN	NaN	NaN	NaN	NaN	NaN	NaN	NaN
CENPF	P49454	2828	_LTSK[GlyGly (K)]EECLSSQK_.2;_LTSK[GlyGly (K)]EECLSSQK_.3	CENPF_K2831_M1	2	1	13.746	13.6201	13.7394	13.7491	13.8467	13.6886	13.9507	14.1044	13.2239	13.963	14.0145	13.9972
CENPF	P49454	292	_NK[GlyGly (K)]INELELR_.3	CENPF_K293_M1	1	1	NaN	12.0786	12.5826	12.8394	13.4052	13.1421	12.6898	NaN	NaN	12.5808	11.9114	12.7316
CENPF	P49454	3111	_LAAQK[GlyGly (K)]LALSPLSLGK_.3	CENPF_K3115_M1	1	1	NaN	NaN	11.4125	11.1737	11.0766	11.2935	NaN	NaN	11.2333	11.9263	11.6457	NaN
CENPF	P49454	544	_INQQENSLTLEK[GlyGly (K)]LK_.3	CENPF_K555_M1	1	1	NaN	NaN	9.00859	8.54409	NaN	8.67749	NaN	7.02483	NaN	NaN	NaN	NaN
CENPH	H0Y9E6;Q9H3R5	55;115	_NLEK[GlyGly (K)]ISR_.2	CENPH_K58_M1	1	1	NaN	NaN	11.1352	10.7767	10.6082	10.8561	11.0248	10.882	10.8032	10.921	10.7292	10.937
CENPK	D6RC76;D6RHD3;D6RJF0;Q9BS16	120;88;118	_LK[GlyGly (K)]EDLER_.2;_LK[GlyGly (K)]EDLER_.3	CENPK_K121_M1	2	1	11.1583	11.7074	11.0826	NaN	12.2877	12.7934	11.1799	11.0246	11.2996	12.1994	NaN	11.3252
CENPK	D6RC76;D6RHD3;D6RJF0;Q9BS16	160;128;95;158	_IFNELK[GlyGly (K)]TK_.2;_IFNELK[GlyGly (K)]TK_.3	CENPK_K165_M1	2	1	NaN	12.8517	12.9833	12.9652	12.8348	12.9187	12.2866	12.2717	12.634	12.5269	12.365	12.4275
CENPK	D6RC76;D6RHD3;D6RJF0;Q9BS16	168;136;103;166	_M[Oxidation (M)]LNIK[GlyGly (K)]EYK_.2;_M[Oxidation (M)]LNIK[GlyGly (K)]EYK_.3	CENPK_K172_M1	2	1	NaN	NaN	NaN	11.2766	11.206	11.1357	NaN	NaN	10.7546	11.1247	10.7996	10.9013
CENPM	B1AHQ6;B1AHQ7;Q9NSP4;Q9NSP4-2;Q9NSP4-4	4;38	_EDCASELK[GlyGly (K)]VHLAK_.3;_EDCASELK[GlyGly (K)]VHLAK_.4	CENPM_K11_M1	2	1	NaN	NaN	NaN	9.53997	9.58867	9.31583	NaN	NaN	NaN	NaN	NaN	9.61159
CENPQ	Q7L2Z9	24	_DNEEVVLSENK[GlyGly (K)]VR_.3	CENPQ_K34_M1	1	1	NaN	NaN	NaN	NaN	NaN	NaN	11.4727	11.4554	NaN	11.5992	NaN	11.5525
CENPQ	Q7L2Z9	48	_DLSSEGQTK[GlyGly (K)]HTNLK_.3	CENPQ_K56_M1	1	1	NaN	NaN	8.45658	NaN	9.67932	NaN	10.2267	10.5789	10.8068	10.6013	9.91696	10.187
CEP131	I3L2J8;Q9UPN4;Q9UPN4-2;Q9UPN4-3	215	_AATCEGSESSGFGK[GlyGly (K)]LPK_.3	CEP131_K228_M1	1	1	NaN	10.6983	10.6751	10.8754	10.5638	10.3184	14.5678	14.6889	14.7223	14.6883	14.7413	14.72
CEP131	I3L2J8;Q9UPN4;Q9UPN4-2;Q9UPN4-3	293	_LEHLLQAK[GlyGly (K)]R_.3	CEP131_K300_M1	1	1	NaN	NaN	10.2149	9.25794	NaN	NaN	12.4815	12.4321	12.6039	12.6373	12.4401	12.6349
CEP131	I3L2J8;Q9UPN4;Q9UPN4-2;Q9UPN4-3	308	_SGEGTLLDLHQQK[GlyGly (K)]EAAR_.3;_SGEGTLLDLHQQK[GlyGly (K)]EAAR_.4	CEP131_K320_M1	2	1	NaN	NaN	NaN	NaN	NaN	NaN	13.7687	13.7253	13.5969	13.5075	13.6727	13.7106
CEP131	I3L2J8;Q9UPN4;Q9UPN4-2;Q9UPN4-3	338	_AAIQELQQK[GlyGly (K)]R_.3	CEP131_K346_M1	1	1	NaN	NaN	NaN	NaN	NaN	NaN	NaN	NaN	9.47569	9.44263	9.47211	NaN
CEP131	I3L2J8;Q9UPN4;Q9UPN4-2;Q9UPN4-3	508;505	_FGK[GlyGly (K)]LSAFPEPPEDGTLLSEAK_.3	CEP131_K510_M1	1	1	14.1522	NaN	NaN	13.8267	13.6126	13.5988	16.8108	16.9828	16.735	16.647	16.8661	16.8579
CEP131	I3L2J8;Q9UPN4;Q9UPN4-2;Q9UPN4-3	45	_SVSVVTGSEQK[GlyGly (K)]R_.3	CEP131_K55_M1	1	1	NaN	NaN	NaN	NaN	NaN	NaN	NaN	11.3016	11.1052	11.2383	11.2278	11.1047
CEP131	I3L2J8;Q9UPN4;Q9UPN4-2;Q9UPN4-3	643;640	_VLSEK[GlyGly (K)]CEAVVAELK_.3	CEP131_K647_M1	1	1	NaN	NaN	10.8691	NaN	10.5076	10.3257	NaN	12.7718	NaN	12.8739	12.9011	12.7485
CEP131	I3L2J8;Q9UPN4;Q9UPN4-2;Q9UPN4-3	648;645	_CEAVVAELK[GlyGly (K)]QEDQR_.3	CEP131_K656_M1	1	1	NaN	NaN	NaN	NaN	NaN	NaN	13.1916	12.6452	13.186	13.0733	13.0532	12.9746
CEP131	I3L2J8;Q9UPN4;Q9UPN4-2;Q9UPN4-3	703;700	_IK[GlyGly (K)]EVTVR_.2;_IK[GlyGly (K)]EVTVR_.3	CEP131_K704_M1	2	1	NaN	11.1499	11.765	11.1823	10.9304	11.1004	12.396	12.0484	12.4674	12.196	12.1668	12.4641
CEP131	I3L2J8;Q9UPN4;Q9UPN4-2;Q9UPN4-3	710;707	_GLEPEIQK[GlyGly (K)]LIAR_.3	CEP131_K717_M1	1	1	12.6809	12.8697	12.6409	12.48	12.4276	12.5629	14.1701	14.1992	13.9038	13.9638	14.0088	14.0523
CEP131	I3L2J8;Q9UPN4;Q9UPN4-2;Q9UPN4-3	861;897;894;858	_DK[GlyGly (K)]EIELVIHR_.3	CEP131_K862_M1	1	1	NaN	NaN	NaN	NaN	NaN	NaN	NaN	10.7962	10.7313	10.7461	10.8625	10.722
CEP131	I3L2J8;Q9UPN4;Q9UPN4-2;Q9UPN4-3	915;951;948;912	_CSELK[GlyGly (K)]GQLGEAEGENLR_.3	CEP131_K919_M1	1	1	NaN	NaN	NaN	NaN	NaN	NaN	12.4443	12.7996	12.6182	12.6434	13.0399	12.9985
CEP152	O94986;O94986-3	1348;1292	_LLETPISSK[GlyGly (K)]SQSK_.3	CEP152_K1356_M1	1	1	NaN	NaN	NaN	9.91208	NaN	NaN	10.3149	10.0681	10.6918	NaN	NaN	10.7086
CEP170	Q5SW79;Q5SW79-2;Q5SW79-3	105	_VPEEALK[GlyGly (K)]HEK_.3	CEP170_K111_M1	1	1	NaN	9.94151	10.0682	NaN	NaN	10.5226	10.4719	10.2707	10.0893	9.98981	10.6647	10.9213
CEP192	Q8TEP8-3	1922	_AAFVK[GlyGly (K)]AVGFK_.2	CEP192_K1926_M1	1	1	NaN	NaN	NaN	10.0073	9.63879	9.19496	10.4371	10.3516	10.4637	10.7568	10.051	NaN
CEP192	Q8TEP8-3	2071	_EFLQPSSK[GlyGly (K)]ASLESTSDLGASGK_.3	CEP192_K2078_M1	1	1	NaN	NaN	NaN	NaN	NaN	NaN	NaN	NaN	8.25313	10.5829	NaN	10.609
CEP192	Q8TEP8-3	2410	_IDHLVK[GlyGly (K)]PR_.3	CEP192_K2415_M1	1	1	NaN	11.1608	11.4779	11.1559	11.3601	11.5398	11.0427	10.5536	11.5378	11.4366	11.1426	11.2887
CEP192	Q8TEP8-3	356	_DVLVK[GlyGly (K)]TLR_.2	CEP192_K360_M1	1	1	11.3484	11.4789	11.3147	11.4526	NaN	10.6525	10.7129	10.6104	NaN	9.72266	NaN	NaN
CEP55	Q53EZ4	139	_IAELESK[GlyGly (K)]TNTLR_.3	CEP55_K145_M1	1	1	12.2606	12.3694	12.3727	12.5439	12.6112	12.4233	12.5304	12.6123	12.7035	12.6958	12.6762	12.6432
CEP55	Q53EZ4	23	_SETTLEK[GlyGly (K)]LK_.3	CEP55_K29_M1	1	1	NaN	NaN	9.03629	8.49162	8.43877	8.57453	NaN	NaN	8.9232	NaN	NaN	8.47101
CEP55	Q53EZ4	30	_LK[GlyGly (K)]GEIAHLK_.3	CEP55_K31_M1	1	1	NaN	13.768	13.7241	13.7449	13.6799	13.5889	12.971	12.9537	13.1007	13.0715	13.0647	12.9974
CEP55	Q53EZ4	39	_TSVDEITSGK[GlyGly (K)]GK_.3	CEP55_K48_M1	1	1	NaN	11.5486	11.7495	11.8023	11.8854	11.8122	NaN	NaN	11.9051	11.9794	11.9046	11.9092
CEP78	Q5JTW2-2;Q5JTW2-3	579;578	_K[GlyGly (K)]ALEDEK_.3	CEP78_K579_M1	1	1	13.5202	13.0954	12.9029	13.1063	12.8101	12.6412	13.7635	13.2524	13.0322	13.2761	12.1807	11.0672
CEP78	Q5JTW2-2;Q5JTW2-3	1	_M[Oxidation (M)]IDSVK[GlyGly (K)]LR_.3	CEP78_K6_M1	1	1	NaN	NaN	NaN	NaN	NaN	NaN	11.8685	12.4716	NaN	10.6946	NaN	NaN
CEP97	E9PG22;Q8IW35;Q8IW35-2	559;618	_K[GlyGly (K)]FVQEEAFR_.3	CEP97_K559_M1	1	1	NaN	10.2697	NaN	10.125	NaN	NaN	9.79181	9.888	10.2065	NaN	NaN	NaN
CETN2	P41208	101	_DTK[GlyGly (K)]EEILK_.2;_DTK[GlyGly (K)]EEILK_.3	CETN2_K103_M1	2	1	NaN	12.5189	12.4001	12.3784	13.0171	12.3035	13.1464	13.0166	NaN	13.0033	12.9544	13.1978
CETN2	P41208	104	_EEILK[GlyGly (K)]AFK_.2	CETN2_K108_M1	1	1	12.9435	13.1947	12.8325	12.4823	12.3467	12.4409	13.0802	12.7699	12.5578	12.5966	12.7138	12.7765
CETN2	P41208	109	_AFK[GlyGly (K)]LFDDDETGK_.3	CETN2_K111_M1	1	1	NaN	NaN	11.6968	11.6658	11.0541	11.027	11.4651	11.2521	NaN	11.5268	NaN	NaN
CETN2	P41208	112	_LFDDDETGK[GlyGly (K)]ISFK_.2;_LFDDDETGK[GlyGly (K)]ISFK_.3	CETN2_K120_M1	2	1	14.9124	15.0779	14.9094	14.8574	14.5726	14.5022	15.0089	14.7701	14.9212	14.8033	15.031	15.1009
CETN2	P41208	121	_ISFK[GlyGly (K)]NLK_.2;_ISFK[GlyGly (K)]NLK_.3	CETN2_K124_M1	2	1	15.4493	15.1338	15.1958	15.205	15.0582	15.0318	15.0601	15.1761	15.3393	15.1598	15.0516	15.1067
CETN2	P41208	59	_ALGFEPK[GlyGly (K)]K_.2;_ALGFEPK[GlyGly (K)]K_.3	CETN2_K65_M1	2	1	11.3131	12.1434	11.6471	11.5362	11.7557	11.0038	11.8372	11.7322	11.2138	11.5885	11.6085	11.4216
CETN3	E5RJF8;E5RK82;O15182	109	_LFDDDDSGK[GlyGly (K)]ISLR_.3	CETN3_K117_M1	1	1	NaN	NaN	NaN	12.5512	12.1904	11.7397	NaN	12.7139	NaN	11.3858	NaN	NaN
CETN3	E5RJF8;E5RK82;O15182	7	_SELVVDK[GlyGly (K)]TK_.2;_SELVVDK[GlyGly (K)]TK_.3	CETN3_K13_M1	2	1	NaN	NaN	11.6538	11.8768	11.954	11.5249	NaN	11.505	11.5543	11.5582	NaN	11.6012
CETN3	E5RJF8;E5RK82;O15182	69	_ILK[GlyGly (K)]DYDR_.2;_ILK[GlyGly (K)]DYDR_.3	CETN3_K71_M1	2	1	NaN	12.1989	12.2521	12.4191	12.3851	12.324	11.5038	11.2488	11.0819	11.5786	11.3584	11.4193
CFAP20	Q9Y6A4	183	_LYLPVQNK[GlyGly (K)]AK_.2;_LYLPVQNK[GlyGly (K)]AK_.3	CFAP20_K190_M1	2	1	14.0307	14.1196	14.0383	14.0183	13.547	13.8294	14.2494	14.2569	14.2573	13.9869	14.1214	14.2033
CFAP36	B5MCA1;Q96G28;Q96G28-2	263;292;317	_TK[GlyGly (K)]QIQNM[Oxidation (M)]EQK_.3	CFAP36_K264_M1	1	1	NaN	10.4973	NaN	10.5035	NaN	10.715	11.5663	NaN	12.7377	NaN	NaN	12.2916
CFAP36	B5MCA1;Q96G28;Q96G28-2	301;330;355	_LLAEK[GlyGly (K)]LK_.2	CFAP36_K305_M1	1	1	12.8334	12.8991	12.8002	13.05	12.7734	12.8671	12.7557	12.8145	12.6486	12.6584	12.4535	12.6994
CFAP36	B5MCA1;Q96G28;Q96G28-2	306;335;360	_LK[GlyGly (K)]EEVINK_.2	CFAP36_K307_M1	1	1	NaN	10.7231	10.7468	10.3563	10.756	10.4534	10.2729	10.2707	NaN	9.73789	10.0033	10.1472
CFAP36	B5MCA1;Q96G28;Q96G28-2	59;84	_ELVEK[GlyGly (K)]LLEGYLK_.3	CFAP36_K63_M1	1	1	12.3424	12.528	NaN	12.1083	NaN	12.1164	12.3115	11.8008	NaN	NaN	12.3668	12.3466
CFAP36	B5MCA1;Q96G28;Q96G28-2	71;96	_EIGINEDQFQEACTSPLAK[GlyGly (K)]THTSQAILQPVLAAEDFTIFK_.4	CFAP36_K89_M1	1	1	NaN	NaN	NaN	13.1725	12.9598	12.6278	13.4637	14.0342	13.7027	13.927	13.6454	13.771
CFAP57	A0A087WVY5;H7C4D4;Q96MR6	730;54	_IK[GlyGly (K)]ELTDK_.2	CFAP57_K731_M1	1	1	NaN	12.1724	12.1218	11.8537	11.8974	11.9593	11.4404	11.2733	NaN	11.2332	11.2274	11.3895
CFAP97	Q9P2B7	438	_ENLALLK[GlyGly (K)]R_.2	CFAP97_K444_M1	1	1	NaN	10.4668	9.44765	NaN	10.1056	9.31966	10.1463	NaN	NaN	NaN	10.2536	10.6442
CFAP99	D6REC4	365	_LK[GlyGly (K)]AGAGWGWRAR_.2	CFAP99_K366_M1	1	1	23.0754	22.816	22.6936	22.6445	22.2394	22.1793	22.7912	22.8798	22.6798	22.7532	22.8759	22.8832
CFDP1	Q9UEE9	165	_ITK[GlyGly (K)]VFDFAGEEVR_.3	CFDP1_K167_M1	1	1	14.4749	14.303	14.1708	NaN	13.5171	13.6578	13.929	13.997	13.5257	14.1009	NaN	13.8128
CFDP1	Q9UEE9	178	_VTK[GlyGly (K)]EVDATSK_.2;_VTK[GlyGly (K)]EVDATSK_.3	CFDP1_K180_M1	2	1	12.1905	11.4058	12.2962	11.5673	13.532	NaN	12.799	12.9396	11.4044	12.6007	NaN	12.7379
CFDP1	Q9UEE9	267	_GK[GlyGly (K)]EGYIER_.3	CFDP1_K268_M1	1	1	NaN	NaN	NaN	NaN	NaN	NaN	7.26118	NaN	NaN	7.61518	7.97846	NaN
CFL1	E9PK25;P23528	92;54	_EILVGDVGQTVDDPYATFVK[GlyGly (K)]MLPDK_.3;_EILVGDVGQTVDDPYATFVK[GlyGly (K)]M[Oxidation (M)]LPDK_.3	CFL1_K111_M1	2	1	16.2269	15.953	15.731	15.7973	15.87	15.7885	15.732	15.9899	15.9231	15.8949	16.1596	16.1577
CFL1	E9PK25;P23528	112;74	_M[Oxidation (M)]LPDK[GlyGly (K)]DCR_.2;_M[Oxidation (M)]LPDK[GlyGly (K)]DCR_.3	CFL1_K116_M1	2	1	15.116	15.2198	15.2102	15.0318	15.241	15.3579	15.0749	14.921	14.6839	14.9474	15.1743	14.8776
CFL1	E9PK25;P23528	120;82	_YALYDATYETK[GlyGly (K)]ESK_.2;_YALYDATYETK[GlyGly (K)]ESK_.3	CFL1_K130_M1	2	1	18.1473	18.0874	17.9595	17.8049	17.5504	17.5719	17.8089	17.8375	17.8296	17.8001	17.772	17.7305
CFL1	E9PK25;P23528	134;96	_K[GlyGly (K)]EDLVFIFWAPESAPLK_.3	CFL1_K134_M1	1	1	NaN	15.1073	15.0691	14.859	NaN	14.6692	14.8996	15.1574	14.7683	14.8776	14.9092	NaN
CFL1	E9PK25;P23528	135;97;134;96	_EDLVFIFWAPESAPLK[GlyGly (K)]SK_.3;_KEDLVFIFWAPESAPLK[GlyGly (K)]SK_.3;_KEDLVFIFWAPESAPLK[GlyGly (K)]SK_.4	CFL1_K150_M1	3	1	NaN	16.5506	16.4712	15.9697	16.0038	16.0272	16.629	16.9131	16.4714	16.4995	16.4275	16.3207
CFL1	E9PK25;P23528	153;115	_M[Oxidation (M)]IYASSK[GlyGly (K)]DAIK_.2;_M[Oxidation (M)]IYASSK[GlyGly (K)]DAIK_.3	CFL1_K159_M1	2	1	15.949	15.6237	15.5353	14.8704	15.0859	14.9541	15.5421	14.9322	15.5299	15.5099	14.8546	15.5504
CFL1	E9PK25;P23528	166;128	_LTGIK[GlyGly (K)]HELQANCYEEVK_.3;_LTGIK[GlyGly (K)]HELQANCYEEVK_.4	CFL1_K170_M1	2	1	NaN	NaN	14.9814	14.6389	14.9504	15.009	14.8559	15.4834	15.2606	15.068	15.2662	15.4522
CFL1	E9PK25;P23528	171;133	_HELQANCYEEVK[GlyGly (K)]DR_.3	CFL1_K182_M1	1	1	NaN	15.1657	15.0462	14.992	14.4959	14.7476	16.4178	16.4893	16.0884	16.3284	16.2093	16.5166
CFL1	E9PK25;P23528	185;147	_CTLAEK[GlyGly (K)]LGGSAVISLEGKPL_.3;_CTLAEK[GlyGly (K)]LGGSAVISLEGK_.3	CFL1_K190_M1	2	1	15.104	14.2178	13.5902	13.6401	13.2451	12.9625	13.8722	NaN	13.4915	13.6128	13.6286	13.7387
CFL1	E9PK25;P23528	52;14	_VFNDM[Oxidation (M)]K[GlyGly (K)]VR_.2;_VFNDM[Oxidation (M)]K[GlyGly (K)]VR_.3	CFL1_K57_M1	2	1	14.87	13.7759	13.7424	13.9644	13.9986	14.2709	13.5259	13.5212	13.7361	13.6169	13.7366	13.6105
CFL1	E9PK25;P23528	60;22	_K[GlyGly (K)]SSTPEEVK_.2	CFL1_K60_M1	1	1	14.0788	13.8399	11.5493	12.7734	11.6154	13.11	NaN	13.2906	12.8645	11.2118	10.3421	12.2145
CFL1	E9PK25;P23528	61;23	_SSTPEEVK[GlyGly (K)]K_.2;_SSTPEEVK[GlyGly (K)]K_.3	CFL1_K68_M1	2	1	15.0997	14.1941	14.7478	14.0618	14.9709	15.1304	15.7655	NaN	14.3317	NaN	NaN	13.8296
CFL1	E9PK25;P23528	72;34	_K[GlyGly (K)]AVLFCLSEDK_.2;_K[GlyGly (K)]AVLFCLSEDK_.3	CFL1_K72_M1	2	1	15.2055	14.801	15.3731	15.5779	15.0133	15.0563	15.3601	15.5529	14.7689	14.9585	15.3536	15.042
CFL1	E9PK25;P23528	73;35	_AVLFCLSEDK[GlyGly (K)]K_.2;_AVLFCLSEDK[GlyGly (K)]K_.3	CFL1_K82_M1	2	1	16.7566	16.5057	17.3346	17.6871	17.0796	17.1732	17.387	17.4648	16.8785	17.1545	17.3996	17.1037
CFL1	E9PK25;P23528	83;45	_K[GlyGly (K)]NIILEEGK_.2;_K[GlyGly (K)]NIILEEGK_.3	CFL1_K83_M1	2	1	17.2872	17.1107	17.1042	17.0841	16.7181	16.7756	16.8154	16.7635	16.6082	16.5426	16.7217	16.6903
CFL2	Q9Y281	35	_AVLFCLSDDK[GlyGly (K)]R_.3	CFL2_K44_M1	1	1	NaN	NaN	12.7516	13.0602	12.2721	12.3324	12.7976	NaN	NaN	12.4177	NaN	12.6826
CHAC2	Q8WUX2	67	_LPVGK[GlyGly (K)]EEEVK_.3	CHAC2_K71_M1	1	1	NaN	10.4867	10.8524	10.2043	10.5129	10.5124	10.7467	10.397	10.9104	10.7599	11.053	10.7522
CHCHD2	Q9Y6H1	133	_LCEGFNEVLK[GlyGly (K)]QCR_.3	CHCHD2_K142_M1	1	1	NaN	NaN	12.6881	13.1587	12.4185	12.7257	12.4005	12.9381	12.8251	12.4624	13.2561	13.3484
CHD4	A0A0C4DGG9;F5GWX5;Q14839;Q14839-2	1045;1041;1048	_ASGK[GlyGly (K)]LLLLQK_.3	CHD4_K1048_M1	1	1	NaN	9.08018	9.96371	9.76729	9.54403	NaN	NaN	NaN	NaN	NaN	9.84379	9.26862
CHD4	A0A0C4DGG9;F5GWX5;Q14839;Q14839-2	1075;1071;1078	_M[Oxidation (M)]LDLLEDFLEHEGYK[GlyGly (K)]YER_.4	CHD4_K1089_M1	1	1	NaN	NaN	12.9921	13.25	13.2993	12.9721	NaN	13.1804	13.6437	13.6582	NaN	NaN
CHD4	A0A0C4DGG9;F5GWX5;Q14839;Q14839-2	1237;1233;1240	_EGEDSSVIHYDDK[GlyGly (K)]AIER_.4	CHD4_K1249_M1	1	1	NaN	NaN	NaN	NaN	NaN	NaN	11.1082	11.2752	10.6031	11.3472	NaN	12.8061
CHD4	A0A0C4DGG9;F5GWX5;Q14839;Q14839-2	1632;1600;1607;1635	_VVVEPPEGEEK[GlyGly (K)]VEK_.3	CHD4_K1642_M1	1	1	NaN	NaN	NaN	9.86793	NaN	NaN	NaN	11.2656	11.2582	NaN	NaN	11.3758
CHD4	A0A0C4DGG9;F5GWX5;Q14839;Q14839-2	1797;1765;1772;1800	_GNFLEIK[GlyGly (K)]NK_.2;_GNFLEIK[GlyGly (K)]NK_.3	CHD4_K1803_M1	2	1	NaN	11.5231	10.8458	11.3939	11.2825	11.3501	NaN	NaN	11.3873	10.8573	10.6697	10.5732
CHD4	A0A0C4DGG9;F5GWX5;Q14839;Q14839-2	1870;1838;1845;1873	_PANAVLHK[GlyGly (K)]VLK_.3	CHD4_K1877_M1	1	1	NaN	NaN	NaN	10.237	NaN	10.4237	NaN	10.6979	10.6838	10.808	NaN	10.6566
CHD4	A0A0C4DGG9;F5GWX5;Q14839;Q14839-2	1878;1846;1853;1881	_VLK[GlyGly (K)]QLEELLSDM[Oxidation (M)]K_.3	CHD4_K1880_M1	1	1	NaN	NaN	11.4299	12.0321	NaN	11.5358	12.1201	NaN	12.0789	12.0693	11.945	12.3299
CHD4	A0A0C4DGG9;F5GWX5;Q14839;Q14839-2	490;486;493	_CTCPALK[GlyGly (K)]GK_.3	CHD4_K496_M1	1	1	NaN	NaN	9.48796	NaN	NaN	NaN	NaN	NaN	10.4724	10.3756	10.1366	10.1132
CHD4	A0A0C4DGG9;F5GWX5;Q14839;Q14839-2	957;953;960	_ADVFK[GlyGly (K)]NM[Oxidation (M)]PSK_.3	CHD4_K961_M1	1	1	NaN	NaN	NaN	NaN	NaN	10.632	10.1113	9.99176	10.8034	10.826	NaN	NaN
CHD4	A0A0C4DGG9;F5GWX5;Q14839;Q14839-2	962;958;965	_NM[Oxidation (M)]PSK[GlyGly (K)]TELIVR_.3	CHD4_K966_M1	1	1	NaN	10.9764	NaN	10.7033	11.4016	11.0821	11.3702	NaN	11.4877	11.3775	11.1721	11.3475
CHD4	A0A0C4DGG9;F5GWX5;Q14839;Q14839-2	973;969;976	_VELSPM[Oxidation (M)]QK[GlyGly (K)]K_.3	CHD4_K980_M1	1	1	NaN	NaN	10.0487	10.1713	10.7213	10.5081	NaN	NaN	NaN	10.6254	NaN	10.4453
CHEK1	O14757;O14757-3	384	_LDADK[GlyGly (K)]SYQCLK_.3	CHEK1_K388_M1	1	1	NaN	NaN	NaN	10.8477	NaN	NaN	9.92973	NaN	NaN	10.4164	NaN	9.74986
CHEK1	O14757;O14757-3	45	_AVDCPENIK[GlyGly (K)]K_.3	CHEK1_K53_M1	1	1	NaN	11.9349	11.5319	11.4011	11.3273	11.427	11.543	11.4716	11.3226	11.7816	11.0905	11.1635
CHERP	J3QK89;Q8IWX8	875;864	_EQGIQDPIK[GlyGly (K)]GGDVR_.3	CHERP_K883_M1	1	1	11.8557	12.4063	11.8786	12.1327	11.9668	11.8819	12.5945	12.592	12.494	12.5673	12.4488	12.5549
CHIC1	B7Z4S5;Q5VXU3;Q5VXU3-2	129;136	_K[GlyGly (K)]ALPVNVK_.2	CHIC1_K129_M1	1	1	NaN	9.61625	9.35699	9.55316	NaN	NaN	10.0783	NaN	NaN	10.2236	9.72923	9.71617
CHIC1	B7Z4S5;Q5VXU3;Q5VXU3-2	166;173	_SIQK[GlyGly (K)]LIEWENNR_.2;_SIQK[GlyGly (K)]LIEWENNR_.3	CHIC1_K169_M1	2	1	NaN	NaN	12.7734	NaN	12.5881	NaN	13.6676	13.7364	13.5491	13.6009	13.7807	13.7143
CHIC2	H0Y8H1;Q9UKJ5	59	_VAPEEFK[GlyGly (K)]ASINR_.3	CHIC2_K65_M1	1	1	NaN	NaN	NaN	NaN	NaN	NaN	9.61485	10.2474	NaN	NaN	9.95677	9.85601
CHIC2	H0Y8H1;Q9UKJ5	86;114	_SIEK[GlyGly (K)]LLEWENNR_.2;_SIEK[GlyGly (K)]LLEWENNR_.3	CHIC2_K89_M1	2	1	19.1414	19.1172	18.7903	18.8043	18.1652	18.2903	18.8162	18.7137	18.5745	18.5835	18.7111	18.7371
CHMP1A	F8VUA2;Q9HD42	36	_ALLQK[GlyGly (K)]NVECAR_.3	CHMP1A_K40_M1	1	1	NaN	10.6859	9.64111	NaN	9.64476	9.46021	11.0406	NaN	11.2009	11.1966	11.2385	10.9489
CHMP1A	F8VUA2;Q9HD42	69	_VDAVASK[GlyGly (K)]VQTAVTM[Oxidation (M)]K_.3	CHMP1A_K75_M1	1	1	NaN	NaN	10.0454	10.9058	10.6639	NaN	10.7219	10.6322	10.4384	11.1248	10.29	10.8188
CHMP1A	F8VUA2;Q9HD42	88	_NM[Oxidation (M)]AQVTK[GlyGly (K)]ALDK_.3	CHMP1A_K94_M1	1	1	NaN	NaN	NaN	NaN	NaN	NaN	11.3253	NaN	11.2435	11.2889	NaN	NaN
CHMP1A	F8VUA2;Q9HD42	95	_ALDK[GlyGly (K)]ALSTM[Oxidation (M)]DLQK_.3	CHMP1A_K98_M1	1	1	NaN	NaN	10.6803	NaN	10.4097	NaN	NaN	10.8767	NaN	10.3975	10.3095	NaN
CHMP1B	Q7LBR1	105	_TM[Oxidation (M)]NLEK[GlyGly (K)]ISALM[Oxidation (M)]DK_.3	CHMP1B_K110_M1	1	1	NaN	NaN	NaN	10.5377	10.6133	10.1978	NaN	NaN	10.8937	10.9305	10.8247	NaN
CHMP1B	Q7LBR1	13	_FAAK[GlyGly (K)]ELSR_.3	CHMP1B_K16_M1	1	1	11.4834	NaN	12.8796	NaN	10.646	10.623	NaN	10.7287	NaN	10.7147	NaN	11.0641
CHMP1B	Q7LBR1	39	_AIQK[GlyGly (K)]GNM[Oxidation (M)]EVAR_.3	CHMP1B_K42_M1	1	1	NaN	NaN	NaN	NaN	NaN	NaN	9.79042	NaN	10.239	10.3935	NaN	NaN
CHMP1B	Q7LBR1	79	_VQTAVTM[Oxidation (M)]GK[GlyGly (K)]VTK_.3	CHMP1B_K87_M1	1	1	13.1407	12.1262	12.7124	12.2316	12.5046	12.7845	12.8543	12.6455	12.7842	12.8437	12.6354	12.8894
CHMP2A	M0R1L7;O43633	50	_M[Oxidation (M)]AK[GlyGly (K)]QGQM[Oxidation (M)]DAVR_.3	CHMP2A_K52_M1	1	1	NaN	NaN	NaN	NaN	NaN	NaN	NaN	11.085	10.7916	10.5954	11.2898	NaN
CHMP2B	C9J0A7;Q9UQN3	9	_TVDDVIK[GlyGly (K)]EQNR_.3	CHMP2B_K15_M1	1	1	NaN	11.4497	11.3817	11.3744	NaN	11.1055	11.7285	NaN	11.9682	11.6939	11.8928	11.7827
CHMP4B	Q9H444	7	_LFGAGGGK[GlyGly (K)]AGK_.3	CHMP4B_K14_M1	1	1	NaN	NaN	11.5387	10.805	10.3629	10.3955	NaN	NaN	10.6364	10.9674	10.1776	NaN
CHMP4B	Q9H444	15	_AGK[GlyGly (K)]GGPTPQEAIQR_.3	CHMP4B_K17_M1	1	1	NaN	NaN	NaN	NaN	NaN	NaN	NaN	NaN	NaN	9.79289	9.86213	9.25885
CHMP5	Q9NZZ3;Q9NZZ3-2	104	_TTVDAM[Oxidation (M)]K[GlyGly (K)]LGVK_.3	CHMP5_K110_M1	1	1	NaN	NaN	10.2038	10.893	10.7221	10.9005	10.9505	NaN	10.9802	11.1764	NaN	11.0135
CHMP5	Q9NZZ3;Q9NZZ3-2	111	_LGVK[GlyGly (K)]EM[Oxidation (M)]K_.2	CHMP5_K114_M1	1	1	NaN	12.0544	11.0484	NaN	10.9228	NaN	NaN	10.6657	NaN	11.6322	NaN	NaN
CHMP5	Q9NZZ3;Q9NZZ3-2	28	_AESIDK[GlyGly (K)]K_.2	CHMP5_K33_M1	1	1	NaN	NaN	12.6471	12.4512	11.2278	13.5256	NaN	12.0265	11.7669	12.1483	NaN	12.8915
CHMP5	Q9NZZ3;Q9NZZ3-2	38	_LDAELVK[GlyGly (K)]YK_.2;_LDAELVK[GlyGly (K)]YK_.3	CHMP5_K44_M1	2	1	NaN	13.1068	12.8234	13.0455	12.9818	12.9251	12.7076	12.748	13.0156	12.6869	12.776	12.4989
CHORDC1	Q9UHD1	122	_ISASLK[GlyGly (K)]QALDK_.3	CHORDC1_K127_M1	1	1	NaN	NaN	10.291	10.4343	9.79468	10.56	10.7263	10.4917	10.8948	10.9108	10.7416	10.9568
CHORDC1	Q9UHD1	128	_QALDK[GlyGly (K)]LK_.2	CHORDC1_K132_M1	1	1	NaN	11.7288	11.6329	11.6267	11.3928	11.4154	11.2629	10.6283	11.4593	NaN	11.4218	NaN
CHORDC1	Q9UHD1	135	_LSSGNEENK[GlyGly (K)]K_.3	CHORDC1_K143_M1	1	1	NaN	10.2684	NaN	NaN	NaN	NaN	10.5368	10.1346	8.68819	9.72338	NaN	NaN
CHORDC1	Q9UHD1	198	_K[GlyGly (K)]TSDFNTFLAQEGCTK_.3	CHORDC1_K198_M1	1	1	NaN	NaN	NaN	12.8302	12.4339	12.2473	12.8688	12.9837	NaN	12.1071	NaN	11.9437
CHORDC1	Q9UHD1	199	_TSDFNTFLAQEGCTK[GlyGly (K)]GK_.3	CHORDC1_K213_M1	1	1	NaN	NaN	NaN	12.536	12.2451	12.1244	12.0455	13.3845	NaN	NaN	NaN	12.7423
CHORDC1	Q9UHD1	47	_TTDFSDFLSIVGCTK[GlyGly (K)]GR_.3	CHORDC1_K61_M1	1	1	13.9913	13.7488	13.3943	13.4303	13.0882	13.2993	13.4862	13.7959	13.4851	13.1082	13.5243	13.4848
CHORDC1	Q9UHD1	84	_ELCELK[GlyGly (K)]PK_.2	CHORDC1_K89_M1	1	1	14.0859	14.0537	13.8244	13.9557	13.5362	13.7239	13.7316	13.469	13.3642	13.5564	13.572	13.4533
CHORDC1	Q9UHD1	90	_PK[GlyGly (K)]FQEHIIQAPK_.3;_PK[GlyGly (K)]FQEHIIQAPK_.4	CHORDC1_K91_M1	2	1	NaN	11.6105	13.689	13.8371	13.5318	13.3474	13.4605	13.587	13.4209	13.6414	13.5268	13.7214
CHP1	Q99653	179	_VLEK[GlyGly (K)]VDVEQK_.2;_VLEK[GlyGly (K)]VDVEQK_.3	CHP1_K182_M1	2	1	14.9312	14.8737	14.8722	14.9372	14.5569	14.6082	14.7469	14.8038	14.5914	14.7533	14.8487	14.9031
CHP1	Q99653	183	_VDVEQK[GlyGly (K)]M[Oxidation (M)]SIR_.3	CHP1_K188_M1	1	1	NaN	10.4475	10.0413	NaN	10.6565	10.3944	11.1991	11.0266	10.6527	10.8668	10.9539	11.3948
CHP1	Q99653	11	_DEELEEIK[GlyGly (K)]K_.2	CHP1_K18_M1	1	1	NaN	NaN	10.977	10.8696	NaN	10.7944	11.7286	NaN	11.1196	11.3566	11.3771	NaN
CHP1	Q99653	35	_FTSLDK[GlyGly (K)]GENGTLSR_.3	CHP1_K40_M1	1	1	NaN	13.1084	13.324	13.1655	13.0122	13.1407	13.3127	13.5263	13.6109	13.4783	13.5816	13.577
CHRNA5	P30532	143	_FEGTSTK[GlyGly (K)]TVIR_.3	CHRNA5_K149_M1	1	1	NaN	8.96714	8.97811	9.0032	NaN	9.30871	9.92069	9.64117	9.83066	10.1521	10.0283	10.0466
CHST10	O43529	58	_HIPEELK[GlyGly (K)]PTGK_.3	CHST10_K64_M1	1	1	NaN	NaN	NaN	9.21762	11.9176	NaN	12.1122	NaN	11.5793	12.4018	NaN	10.7638
CHTOP	Q9Y3Y2;Q9Y3Y2-3;Q9Y3Y2-4	9	_VVLK[GlyGly (K)]STTK_.2	CHTOP_K12_M1	1	1	NaN	11.3204	NaN	11.5435	11.3009	11.3378	11.0961	NaN	NaN	11.1272	NaN	NaN
CHTOP	Q9Y3Y2;Q9Y3Y2-3;Q9Y3Y2-4	209;210;163	_PVLTK[GlyGly (K)]EQLDNQLDAYM[Oxidation (M)]SK_.3	CHTOP_K213_M1	1	1	14.1355	14.0406	NaN	14.1618	14.2205	14.1479	14.3046	14.378	14.2119	14.1429	14.1804	14.4105
CHTOP	Q9Y3Y2;Q9Y3Y2-3;Q9Y3Y2-4	214;215;168	_EQLDNQLDAYM[Oxidation (M)]SK[GlyGly (K)]TK_.3	CHTOP_K226_M1	1	1	12.8067	12.7842	12.5977	12.6985	12.7122	12.9005	13.3856	13.3918	13.1774	13.2913	13.2652	13.3924
CHURC1-FNTB	B4DL54	453	_PVPGFEELK[GlyGly (K)]DETSAEPATD_.2	CHURC1-FNTB_K461_M1	1	1	11.0632	11.2223	NaN	10.8179	10.2641	10.4314	NaN	10.369	NaN	9.35088	NaN	10.4665
CHURC1-FNTB	B4DL54	89	_IQEVFSSYK[GlyGly (K)]FNHLVPR_.4	CHURC1-FNTB_K97_M1	1	1	NaN	11.3562	NaN	NaN	NaN	NaN	NaN	11.5388	NaN	NaN	11.6209	11.8081
CIAO1	O76071	1	_M[Oxidation (M)]K[GlyGly (K)]DSLVLLGR_.2;_M[Oxidation (M)]K[GlyGly (K)]DSLVLLGR_.3	CIAO1_K2_M1	2	1	16.2631	16.1184	15.7784	15.9374	15.5196	15.4973	16.2351	16.0166	15.9738	16.0338	16.1961	16.1899
CIAPIN1	Q6FI81	226	_K[GlyGly (K)]PDPASLR_.2;_K[GlyGly (K)]PDPASLR_.3	CIAPIN1_K226_M1	2	1	NaN	12.63	12.5099	12.5521	12.4913	11.4974	12.7042	12.865	12.2027	12.5683	11.6811	12.1492
CIB1	Q99828;Q99828-2	8	_LSK[GlyGly (K)]ELLAEYQDLTFLTK_.3	CIB1_K10_M1	1	1	NaN	NaN	NaN	12.2992	NaN	NaN	12.9241	12.671	NaN	NaN	13.1982	NaN
CIB1	Q99828;Q99828-2	180;220	_SPDFASSFK[GlyGly (K)]IVL_.2	CIB1_K188_M1	1	1	NaN	NaN	NaN	NaN	NaN	12.3807	NaN	NaN	13.0007	12.8343	NaN	12.7587
CIB1	Q99828;Q99828-2	51;91	_AQVPFEQILSLPELK[GlyGly (K)]ANPFK_.3	CIB1_K65_M1	1	1	14.3989	14.5726	14.059	14.1215	13.8947	14.2844	14.4942	15.1642	14.3544	14.6087	14.3171	14.626
CIRH1A	H3BSH7;Q969X6	332;318	_VEVK[GlyGly (K)]NYDAALR_.3	CIRH1A_K335_M1	1	1	14.6045	14.4702	14.5002	14.3844	14.2316	14.302	14.2717	14.3343	14.3517	14.1059	14.4124	14.3759
CIRH1A	H3BSH7;Q969X6	374;360	_LGSTVATGK[GlyGly (K)]NGDTLPLSK_.3	CIRH1A_K382_M1	1	1	12.1669	12.3483	11.9144	12.7272	12.6337	12.6883	12.5778	13.0574	12.8213	12.6534	12.7917	12.8376
CIRH1A	H3BSH7;Q969X6	432;418	_LNYEHDNISLK[GlyGly (K)]R_.3;_LNYEHDNISLK[GlyGly (K)]R_.4	CIRH1A_K442_M1	2	1	NaN	12.0637	12.1622	11.8241	11.6746	11.8472	12.1046	12.5072	12.1811	12.3375	NaN	12.3487
CIRH1A	H3BSH7;Q969X6	624;610	_SLPLPNDK[GlyGly (K)]TLLYNPFPPTNESDVIR_.3	CIRH1A_K631_M1	1	1	NaN	NaN	13.963	NaN	13.7121	14.2286	13.6154	13.9586	NaN	13.8058	13.7843	14.6385
CISD1	Q9NZ45	79	_K[GlyGly (K)]FPFCDGAHTK_.3	CISD1_K79_M1	1	1	12.8168	12.9407	13.1793	13.0702	12.8085	12.9151	12.7769	12.8342	12.5518	13.098	12.8378	12.7746
CISD2	Q8N5K1	106	_TFPACDGSHNK[GlyGly (K)]HNELTGDNVGPLILK_.4	CISD2_K116_M1	1	1	NaN	NaN	NaN	NaN	NaN	NaN	NaN	10.5591	10.5688	NaN	NaN	10.6719
CISD2	Q8N5K1	117	_HNELTGDNVGPLILK[GlyGly (K)]K_.3	CISD2_K131_M1	1	1	NaN	NaN	11.5487	11.624	11.8464	NaN	12.376	12.5325	NaN	12.0778	NaN	12.3506
CISD2	Q8N5K1	68	_DSLINLK[GlyGly (K)]IQK_.2	CISD2_K74_M1	1	1	NaN	NaN	10.5738	NaN	NaN	NaN	10.4407	10.6605	NaN	NaN	NaN	10.8785
CISD2	Q8N5K1	82	_VVNEINIEDLCLTK[GlyGly (K)]AAYCR_.3	CISD2_K95_M1	1	1	NaN	14.2868	14.3013	14.4126	NaN	13.9216	NaN	14.499	14.3998	14.3473	14.4695	14.3242
CKAP2	Q8WWK9;Q8WWK9-5;Q8WWK9-6	105;104;56	_PSNELTNSTVVIDTHK[GlyGly (K)]PK_.4	CKAP2_K120_M1	1	1	NaN	NaN	NaN	NaN	NaN	10.094	10.135	NaN	NaN	9.51097	NaN	9.76096
CKAP2	Q8WWK9;Q8WWK9-5;Q8WWK9-6	207;206;158	_K[GlyGly (K)]LSATIPK_.2	CKAP2_K207_M1	1	1	8.61047	NaN	8.73179	8.62428	7.9512	NaN	8.43093	8.21355	8.24496	7.92724	8.47054	8.92091
CKAP2	Q8WWK9;Q8WWK9-5;Q8WWK9-6	441;440;392	_EDILVTLNDLIK[GlyGly (K)]NIPDAK_.3	CKAP2_K452_M1	1	1	NaN	NaN	12.6475	12.783	12.3006	NaN	NaN	NaN	NaN	NaN	NaN	NaN
CKAP2	Q8WWK9;Q8WWK9-5;Q8WWK9-6	58;57;9	_VVTSEDQVQEGTK[GlyGly (K)]VLK_.3	CKAP2_K70_M1	1	1	12.2324	11.9764	12.2963	12.2096	11.9213	12.0276	12.5441	12.4917	12.8391	12.4333	12.3767	12.6617
CKS1B	P61024;Q9BZU3	21;5	_HVM[Oxidation (M)]LPK[GlyGly (K)]DIAK_.3	CKS1B_K26_M1	1	1	13.3582	13.0619	13.07	13.0178	13.1029	12.9531	12.6691	12.6371	12.8779	12.8821	12.5809	12.6071
CKS1B	P61024;Q9BZU3	27;11	_DIAK[GlyGly (K)]LVPK_.2	CKS1B_K30_M1	1	1	NaN	13.3149	13.1157	12.9921	12.5677	12.8268	13.0911	13.1141	12.9738	12.9996	13.1269	13.0641
CKS2	P33552	27	_ELSK[GlyGly (K)]QVPK_.2	CKS2_K30_M1	1	1	13.6432	13.3396	13.3805	13.0966	13.2641	13.1157	13.1831	13.2573	13.0976	13.1293	13.2281	13.2395
CLASP2	E7ERI8;E7EW49;O75122-3	1011;1012;1013	_VK[GlyGly (K)]VAILK_.2	CLASP2_K1012_M1	1	1	15.4659	15.2554	15.0601	15.2405	15.1714	15.1081	14.7988	14.6101	14.7526	14.8057	14.7128	14.6388
CLASP2	E7ERI8;E7EW49;O75122-3	976;977;978	_VQK[GlyGly (K)]ALDVTR_.3	CLASP2_K978_M1	1	1	NaN	11.3885	10.8948	11.266	11.057	11.2565	10.3716	10.9867	11.0842	NaN	11.1055	11.0527
CLCC1	Q96S66;Q96S66-2;Q96S66-3	432;382;311	_FQTGNK[GlyGly (K)]SPEVLR_.3	CLCC1_K437_M1	1	1	NaN	NaN	NaN	11.3768	NaN	NaN	11.7302	11.5878	NaN	11.8493	11.6659	NaN
CLDN12	A8MX62;C9J4P0;C9J841;P56749	115	_SSVPNIK[GlyGly (K)]LAK_.3	CLDN12_K121_M1	1	1	10.7552	11.4278	11.372	11.2505	11.0953	NaN	12.1354	12.0269	12.227	12.2385	11.8439	12.0225
CLDND1	Q9NY35	243	_EYTLM[Oxidation (M)]K[GlyGly (K)]AYR_.3	CLDND1_K248_M1	1	1	12.1194	11.5013	11.5368	11.8691	12.2135	11.9732	11.9859	12.2694	12.3804	12.3558	11.9429	12.0233
CLEC11A	A0A0A6YY95;Q9Y240	174	_LEGCLK[GlyGly (K)]GLR_.3	CLEC11A_K179_M1	1	1	NaN	9.59	NaN	NaN	10.0954	NaN	NaN	NaN	10.3643	9.58717	7.87292	9.19484
CLIC1	O00299	114	_FSAYIK[GlyGly (K)]NSNPALNDNLEK_.3	CLIC1_K119_M1	1	1	NaN	NaN	NaN	12.2126	11.8434	11.8843	13.6503	13.4313	13.3803	13.5858	13.0996	13.2876
CLIC1	O00299	120	_NSNPALNDNLEK[GlyGly (K)]GLLK_.3	CLIC1_K131_M1	1	1	13.8397	13.7627	13.8728	13.4724	13.1752	13.3405	14.2101	14.1664	14.0273	13.8769	14.0696	14.1385
CLIC1	O00299	120	_NSNPALNDNLEK[GlyGly (K)]GLLK[GlyGly (K)]ALK_.4	CLIC1_K131_M2	1	1	NaN	NaN	NaN	NaN	NaN	NaN	NaN	NaN	NaN	11.7587	11.9444	11.8505
CLIC1	O00299	132	_GLLK[GlyGly (K)]ALK_.2	CLIC1_K135_M1	1	1	16.4715	16.3568	16.1546	16.2281	15.9219	15.8693	16.2706	16.1772	16.1591	16.0619	15.9123	15.8529
CLIC1	O00299	120	_NSNPALNDNLEK[GlyGly (K)]GLLK[GlyGly (K)]ALK_.4	CLIC1_K135_M2	1	1	NaN	NaN	NaN	NaN	NaN	NaN	NaN	NaN	NaN	11.7587	11.9444	11.8505
CLIC1	O00299	167	_FLDGNELTLADCNLLPK[GlyGly (K)]LHIVQVVCK_.4	CLIC1_K183_M1	1	1	NaN	15.6547	15.1061	15.0631	14.8587	14.6207	15.3689	14.451	15.2436	15.2872	15.1603	15.2503
CLIC1	O00299	38	_GVTFNVTTVDTK[GlyGly (K)]R_.2;_GVTFNVTTVDTK[GlyGly (K)]R_.3	CLIC1_K49_M1	2	1	14.5046	13.9046	14.6085	14.5469	14.2349	14.2634	15.6259	15.6901	15.535	15.5643	15.4801	15.2289
CLIC4	Q9Y696	91	_IEEFLEEVLCPPK[GlyGly (K)]YLK_.3	CLIC4_K103_M1	1	1	15.8896	15.8433	15.4288	15.3964	14.8486	NaN	15.6883	15.8517	15.4125	15.5889	15.4897	15.655
CLIC4	Q9Y696	104	_YLK[GlyGly (K)]LSPK_.2;_YLK[GlyGly (K)]LSPK_.3	CLIC4_K106_M1	2	1	14.3752	14.403	14.4383	14.4434	14.2501	14.378	14.1072	14.0336	14.0741	14.1044	13.956	14.4036
CLIC4	Q9Y696	107	_LSPK[GlyGly (K)]HPESNTAGM[Oxidation (M)]DIFAK_.3;_LSPK[GlyGly (K)]HPESNTAGM[Oxidation (M)]DIFAK_.4	CLIC4_K110_M1	2	1	NaN	NaN	NaN	12.5334	12.8273	12.7406	NaN	13.1471	12.4937	12.7764	11.7417	12.7335
CLIC4	Q9Y696	143	_GLLK[GlyGly (K)]TLQK_.2;_GLLK[GlyGly (K)]TLQK_.3	CLIC4_K146_M1	2	1	NaN	13.8245	13.7755	13.8258	13.7713	13.5842	14.0627	14.0934	14.1028	14.1528	13.7349	13.849
CLIC4	Q9Y696	178	_FLDGNEM[Oxidation (M)]TLADCNLLPK[GlyGly (K)]LHIVK_.4	CLIC4_K194_M1	1	1	14.6394	14.9005	14.3701	14.2827	14.2701	14.1717	14.6903	14.6764	14.3719	14.3451	14.5636	14.662
CLIC4	Q9Y696	207	_NFDIPK[GlyGly (K)]EM[Oxidation (M)]TGIWR_.3	CLIC4_K212_M1	1	1	NaN	NaN	12.2135	12.3711	11.8452	11.9943	NaN	12.6892	12.3531	NaN	12.2943	12.3441
CLIC4	Q9Y696	228	_DEFTNTCPSDK[GlyGly (K)]EVEIAYSDVAK_.3	CLIC4_K238_M1	1	1	11.6731	11.7995	11.6216	11.738	10.8444	11.2468	12.7853	12.6721	12.3026	12.5448	12.0466	12.4119
CLIC4	Q9Y696	239	_EVEIAYSDVAK[GlyGly (K)]R_.2;_EVEIAYSDVAK[GlyGly (K)]R_.3	CLIC4_K249_M1	2	1	14.2182	14.0861	13.9937	13.7729	NaN	NaN	14.0666	14.0422	14.188	14.3534	14.3306	14.2335
CLIC4	Q9Y696	49	_GVVFSVTTVDLK[GlyGly (K)]R_.2;_GVVFSVTTVDLK[GlyGly (K)]R_.3	CLIC4_K60_M1	2	1	15.6672	15.6714	15.6415	15.6092	15.3302	15.3461	16.0658	15.8248	15.7953	15.84	15.7278	15.709
CLIC4	Q9Y696	62	_K[GlyGly (K)]PADLQNLAPGTHPPFITFNSEVK_.4	CLIC4_K62_M1	1	1	NaN	NaN	NaN	NaN	NaN	NaN	12.4537	13.1962	NaN	12.7651	NaN	NaN
CLINT1	Q14677;Q14677-3	157	_DK[GlyGly (K)]YVGVSSDSVGGFR_.3	CLINT1_K158_M1	1	1	NaN	NaN	NaN	10.4975	NaN	NaN	11.1957	11.416	NaN	NaN	11.3148	NaN
CLINT1	Q14677;Q14677-3	176	_YDPEPK[GlyGly (K)]SK_.2;_YDPEPK[GlyGly (K)]SK_.3	CLINT1_K181_M1	2	1	NaN	NaN	12.7553	12.0131	11.3116	NaN	13.618	NaN	12.4226	12.4361	NaN	NaN
CLINT1	Q14677;Q14677-3	182	_SK[GlyGly (K)]WDEEWDK_.2;_SK[GlyGly (K)]WDEEWDK_.3	CLINT1_K183_M1	2	1	NaN	12.7964	12.2293	12.5629	11.7235	11.5096	12.6447	12.6038	12.3912	12.6216	12.3707	12.4467
CLINT1	Q14677;Q14677-3	191	_NK[GlyGly (K)]SAFPFSDK_.2;_NK[GlyGly (K)]SAFPFSDK_.3	CLINT1_K192_M1	2	1	NaN	14.4777	14.3941	14.3806	14.0079	14.1197	14.4589	14.8296	14.7214	14.6861	14.6573	14.6887
CLINT1	Q14677;Q14677-3	193	_SAFPFSDK[GlyGly (K)]LGELSDK_.3	CLINT1_K200_M1	1	1	15.0778	15.0339	14.6968	14.6926	14.257	14.4395	15.1154	15.353	15.0688	15.0739	15.264	15.2626
CLINT1	Q14677;Q14677-3	201	_LGELSDK[GlyGly (K)]IGSTIDDTISK_.3	CLINT1_K207_M1	1	1	14.1186	14.0764	13.874	13.8453	13.5472	13.8028	14.4296	14.1217	13.9795	14.245	14.3198	14.4468
CLINT1	Q14677;Q14677-3	208	_IGSTIDDTISK[GlyGly (K)]FR_.2;_IGSTIDDTISK[GlyGly (K)]FR_.3	CLINT1_K218_M1	2	1	14.0021	NaN	14.6822	14.538	14.4939	14.4328	15.2987	15.1168	14.9681	15.0245	14.8153	15.061
CLIP3	Q96DZ5	518	_TPK[GlyGly (K)]DIASENSISR_.3	CLIP3_K520_M1	1	1	NaN	NaN	NaN	NaN	NaN	NaN	12.3573	12.3085	12.5879	12.4725	12.5297	12.4864
CLIP4	G3XAK3;Q8N3C7;Q8N3C7-2;Q8N3C7-3	168	_VILK[GlyGly (K)]TSK_.2	CLIP4_K171_M1	1	1	NaN	10.775	10.7417	10.4858	10.2184	10.8652	NaN	NaN	9.58561	9.28442	NaN	9.99393
CLIP4	G3XAK3;Q8N3C7;Q8N3C7-2;Q8N3C7-3	340	_YGIFAPLSK[GlyGly (K)]ISK_.3	CLIP4_K348_M1	1	1	NaN	12.0267	11.9189	11.8217	11.513	11.9125	NaN	NaN	NaN	NaN	NaN	11.2806
CLN3	B4DFF3;H3BPM8;O95086;Q13286;Q13286-2;Q13286-3;Q13286-4;Q13286-7;Q2TA70	202;256;154;208;232;178	_TEAPESK[GlyGly (K)]PGSSSSLSLR_.3	CLN3_K208_M1	1	1	NaN	NaN	NaN	NaN	NaN	NaN	9.48286	10.3522	10.4153	NaN	10.4982	10.2745
CLNS1A	E9PMI6;J3KN38;P54105	19	_QQPDTEAVLNGK[GlyGly (K)]GLGTGTLYIAESR_.3	CLNS1A_K30_M1	1	1	NaN	NaN	11.5741	NaN	11.1022	NaN	NaN	12.6968	12.9875	13.0074	12.8438	12.8922
CLP1	E9PL17;Q92989	273;262	_LYNELK[GlyGly (K)]R_.2	CLP1_K278_M1	1	1	NaN	8.77195	NaN	NaN	9.51217	10.7436	NaN	9.12851	10.0026	6.48726	9.61606	9.6263
CLP1	E9PL17;Q92989	287;276	_TVLLPK[GlyGly (K)]SGGVVER_.3	CLP1_K292_M1	1	1	NaN	NaN	12.9729	13.292	NaN	NaN	14.0099	14.0503	13.8637	14.0198	13.9565	13.9563
CLPB	Q9H078-2	446	_LTDGK[GlyGly (K)]GK_.2	CLPB_K450_M1	1	1	10.8901	NaN	NaN	NaN	10.0214	10.4422	NaN	NaN	NaN	NaN	NaN	NaN
CLPTM1	O96005;O96005-3;O96005-4	208;106;194	_TK[GlyGly (K)]NLLTGETEADPEM[Oxidation (M)]IK_.3	CLPTM1_K209_M1	1	1	NaN	NaN	NaN	12.0921	11.7268	11.6397	NaN	12.1034	NaN	NaN	NaN	NaN
CLPTM1	O96005;O96005-3;O96005-4	459;357;445	_DK[GlyGly (K)]STYIESSTK_.2;_DK[GlyGly (K)]STYIESSTK_.3	CLPTM1_K460_M1	2	1	14.2078	14.4555	14.258	14.3415	14.1635	14.062	14.7277	14.7531	14.5133	14.602	14.5543	14.5176
CLPTM1L	Q96KA5;Q96KA5-2	392;356	_K[GlyGly (K)]TEEYDTQAM[Oxidation (M)]K_.3	CLPTM1L_K392_M1	1	1	NaN	9.6147	10.2132	NaN	NaN	NaN	10.8493	11.1828	NaN	11.585	11.7515	12.2851
CLPTM1L	Q96KA5;Q96KA5-2	460;424	_SVAHLPWK[GlyGly (K)]AFTYK_.3	CLPTM1L_K467_M1	1	1	NaN	12.5429	12.4996	12.2801	NaN	11.908	NaN	NaN	NaN	NaN	NaN	NaN
CLPTM1L	Q96KA5;Q96KA5-2	511;475	_WLYPVDK[GlyGly (K)]R_.2;_WLYPVDK[GlyGly (K)]R_.3	CLPTM1L_K517_M1	2	1	14.3722	14.5282	14.5723	14.5696	14.4447	14.5508	14.8892	14.8298	14.949	14.9445	14.746	14.8868
CLPTM1L	Q96KA5;Q96KA5-2	520;484	_VNEFGESYEEK[GlyGly (K)]ATR_.2;_VNEFGESYEEK[GlyGly (K)]ATR_.3	CLPTM1L_K530_M1	2	1	16.5813	16.5754	16.3259	16.4717	16.2619	16.2791	17.3807	17.4199	17.3542	17.3241	17.4431	17.317
CLSPN	E7ESG2;Q9HAW4;Q9HAW4-2;Q9HAW4-3	103	_IYK[GlyGly (K)]TVADSDESYM[Oxidation (M)]EK_.3	CLSPN_K105_M1	1	1	NaN	NaN	NaN	8.40178	7.95949	NaN	8.89774	9.31407	NaN	NaN	9.43318	NaN
CLSPN	E7ESG2;Q9HAW4;Q9HAW4-2;Q9HAW4-3	281	_LSK[GlyGly (K)]EALK_.2	CLSPN_K283_M1	1	1	NaN	10.3469	10.4422	10.2862	9.89988	NaN	9.8125	NaN	9.02582	NaN	NaN	NaN
CLSPN	E7ESG2;Q9HAW4;Q9HAW4-2;Q9HAW4-3	499	_QLGVDVSIK[GlyGly (K)]PR_.3	CLSPN_K507_M1	1	1	NaN	NaN	11.2671	11.5831	10.7602	NaN	11.4184	10.9885	NaN	NaN	10.1282	10.7269
CLTA	P09496;P09496-2;P09496-3;P09496-4	150	_QDEQLQK[GlyGly (K)]TK_.3	CLTA_K156_M1	1	1	11.0676	NaN	NaN	NaN	11.3187	11.0167	12.173	11.739	11.5149	NaN	11.7059	NaN
CLTA	P09496;P09496-2;P09496-3;P09496-4	217;187;205;199	_LCDFNPK[GlyGly (K)]SSK_.2;_LCDFNPK[GlyGly (K)]SSK_.3	CLTA_K223_M1	2	1	15.6558	15.7099	15.6534	15.5792	15.5914	15.4912	15.5297	15.5236	15.6881	15.6471	15.5767	15.6504
CLTA	P09496;P09496-2;P09496-3;P09496-4	236;206;224;218	_SVLISLK[GlyGly (K)]QAPLVH_.2;_SVLISLK[GlyGly (K)]QAPLVH_.3	CLTA_K242_M1	2	1	13.4414	13.3671	NaN	NaN	12.7811	13.169	NaN	NaN	NaN	NaN	NaN	NaN
CLTB	D6RJD1;P09497;P09497-2	97;195;177	_VAQLCDFNPK[GlyGly (K)]SSK_.3	CLTB_K106_M1	1	1	12.9827	13.152	12.9206	13.0997	12.6337	12.8425	13.2637	13.3088	13.2827	13.4088	13.3227	13.3234
CLTC	J3KRF5	107	_EYLTK[GlyGly (K)]VDAIK_.3	CLTC_K111_M1	1	1	NaN	11.7245	11.2813	12.1481	12.0971	11.7192	12.2238	12.3503	NaN	NaN	11.7018	NaN
CLTC	Q00610;Q00610-2	1205	_CYDEK[GlyGly (K)]M[Oxidation (M)]YDAAK_.3	CLTC_K1209_M1	1	1	NaN	9.43231	8.94381	9.11345	9.92146	9.59165	8.80903	NaN	NaN	NaN	9.29996	8.36441
CLTC	Q00610;Q00610-2	1255	_EVCFACVDGK[GlyGly (K)]EFR_.3	CLTC_K1264_M1	1	1	NaN	12.0784	12.3963	12.4837	12.0186	11.9389	11.8228	12.2882	12.2311	11.8365	12.3143	12.2069
CLTC	Q00610;Q00610-2	1435	_AVNYFSK[GlyGly (K)]VK_.2	CLTC_K1441_M1	1	1	13.0352	13.2104	12.6793	12.9256	12.5545	12.4989	13.1269	13.3133	12.9982	13.2566	12.9888	12.9894
CLTC	Q00610;Q00610-2	1442	_VK[GlyGly (K)]QLPLVK_.2;_VK[GlyGly (K)]QLPLVK_.3	CLTC_K1443_M1	2	1	NaN	14.5365	14.4549	14.4052	14.2307	14.1975	14.5482	14.7092	14.6497	14.6994	14.6709	14.6887
CLTC	Q00610;Q00610-2	1444	_QLPLVK[GlyGly (K)]PYLR_.3	CLTC_K1449_M1	1	1	NaN	12.4574	12.3162	NaN	NaN	12.2346	12.7415	NaN	NaN	12.5087	12.5584	12.6382
CLTC	Q00610;Q00610-2	1499	_LEK[GlyGly (K)]HELIEFR_.3;_LEK[GlyGly (K)]HELIEFR_.4	CLTC_K1501_M1	2	1	NaN	NaN	11.709	12.1531	11.6997	11.5253	NaN	NaN	10.7494	11.9224	NaN	12.0684
CLTC	Q00610;Q00610-2	1605	_EYLTK[GlyGly (K)]VDK_.2;_EYLTK[GlyGly (K)]VDK_.3	CLTC_K1609_M1	2	1	16.5929	16.0123	15.9697	15.8731	16.0493	16.0254	16.1089	15.9382	15.7376	15.9068	15.7322	15.8774
CLTC	Q00610;Q00610-2	454	_EDK[GlyGly (K)]LECSEELGDLVK_.3	CLTC_K456_M1	1	1	NaN	NaN	NaN	12.8721	12.2131	12.1256	12.8366	NaN	12.1592	NaN	12.3302	12.4201
CLTC	Q00610;Q00610-2	488	_VIQCFAETGQVQK[GlyGly (K)]IVLYAK_.3	CLTC_K500_M1	1	1	NaN	NaN	13.1121	13.2506	NaN	12.8915	12.9665	NaN	13.1488	NaN	NaN	NaN
CLTC	Q00610;Q00610-2	507	_K[GlyGly (K)]VGYTPDWIFLLR_.3	CLTC_K507_M1	1	1	NaN	NaN	12.722	12.9346	12.3203	12.4757	12.855	13.1325	13.007	12.9814	12.9995	12.9546
CLTC	Q00610;Q00610-2	626	_ALEHFTDLYDIK[GlyGly (K)]R_.3	CLTC_K637_M1	1	1	NaN	14.2139	13.8642	14.0304	13.7656	13.8119	NaN	13.8068	13.7633	13.6313	13.6782	13.9231
CLTC	Q00610;Q00610-2	738	_TGQIK[GlyGly (K)]EVER_.3	CLTC_K742_M1	1	1	NaN	9.07251	NaN	NaN	9.91406	NaN	10.7574	10.8222	10.6083	10.982	10.906	NaN
CLTC	Q00610;Q00610-2	761	_NFLK[GlyGly (K)]EAK_.2	CLTC_K764_M1	1	1	11.2334	12.2582	12.2609	11.7586	11.8892	12.0218	11.8553	11.644	11.0228	NaN	11.3159	NaN
CLTC	Q00610;Q00610-2	79	_VIALK[GlyGly (K)]AGK_.2	CLTC_K83_M1	1	1	NaN	12.0849	11.94	11.8722	11.9087	12.1498	11.1783	11.5627	11.6166	11.5597	NaN	11.6475
CLTC	Q00610;Q00610-2	904	_VVGK[GlyGly (K)]YCEK_.3	CLTC_K907_M1	1	1	13.1699	13.3411	12.5613	12.0798	13.7083	NaN	13.0021	12.955	12.7027	12.9666	NaN	12.8475
CLUAP1	I3L3S9;J3KNW5;Q96AJ1	134	_IADLK[GlyGly (K)]AAR_.2	CLUAP1_K138_M1	1	1	NaN	NaN	11.8384	11.9695	11.9089	11.9431	11.3183	11.6644	11.4351	11.5185	11.3116	11.6031
CLUH	K7EIG1;O75153	1194;1252	_DLENLK[GlyGly (K)]AEVAR_.3	CLUH_K1199_M1	1	1	NaN	NaN	12.5277	NaN	NaN	NaN	12.5862	12.5604	NaN	NaN	12.776	NaN
CMAS	Q8NFW8;Q8NFW8-2	180	_WSEIQK[GlyGly (K)]GVR_.3	CMAS_K185_M1	1	1	NaN	11.4398	11.5654	11.5583	11.5899	11.4036	11.6705	12.1613	12.3306	12.1323	11.8434	11.789
CMAS	Q8NFW8;Q8NFW8-2	53	_GGSK[GlyGly (K)]GIPLK_.2;_GGSK[GlyGly (K)]GIPLK_.3	CMAS_K56_M1	2	1	NaN	NaN	12.134	NaN	14.0511	13.9869	NaN	13.8152	12.1886	14.1618	NaN	14.0711
CMIP	A0A087WY48;Q8IY22;Q8IY22-2;Q8IY22-3	252;347;253;194	_DNSPSLK[GlyGly (K)]EIR_.3	CMIP_K258_M1	1	1	NaN	NaN	NaN	9.02848	NaN	9.22957	10.7206	10.8966	11.2557	10.5354	11.7693	10.9051
CMIP	A0A087WY48;Q8IY22;Q8IY22-2;Q8IY22-3	662;757;663;604	_AK[GlyGly (K)]LPNLK_.2	CMIP_K663_M1	1	1	NaN	NaN	8.75366	9.11596	NaN	NaN	NaN	NaN	9.63082	10.056	10.0099	NaN
CMPK1	P30085	43	_K[GlyGly (K)]NPDSQYGELIEK_.3	CMPK1_K43_M1	1	1	NaN	NaN	NaN	11.776	NaN	NaN	NaN	12.4305	11.9974	11.8695	11.9531	12.0217
CMPK1	P30085	87	_NK[GlyGly (K)]FLIDGFPR_.3	CMPK1_K88_M1	1	1	NaN	NaN	NaN	12.5582	12.6058	12.545	NaN	12.8612	NaN	12.3708	NaN	NaN
CMSS1	Q9BQ75;Q9BQ75-2	98;80	_LM[Oxidation (M)]K[GlyGly (K)]DYYSSR_.3	CMSS1_K100_M1	1	1	12.949	12.7572	12.7406	12.7928	12.8902	12.6656	12.4256	12.3855	12.5531	12.7316	12.552	12.515
CMSS1	Q9BQ75;Q9BQ75-2	218;200	_ELVK[GlyGly (K)]QGGLNLSPLK_.2;_ELVK[GlyGly (K)]QGGLNLSPLK_.3	CMSS1_K221_M1	2	1	15.5195	15.4386	15.3562	15.4777	14.9291	15.0272	15.2668	15.3248	15.2123	15.2893	15.1727	15.3165
CMSS1	Q9BQ75;Q9BQ75-2	54;36	_ECFLIQPK[GlyGly (K)]ER_.3	CMSS1_K61_M1	1	1	NaN	14.4502	14.3295	14.2444	13.1801	13.6713	14.6709	14.5061	NaN	14.1516	14.4182	14.107
CMSS1	Q9BQ75;Q9BQ75-2	77;59	_K[GlyGly (K)]ITDVLAK_.2	CMSS1_K77_M1	1	1	NaN	13.0641	13.0921	12.6444	12.437	12.575	12.3725	12.2102	12.5662	12.4387	12.3269	12.5902
CMSS1	Q9BQ75;Q9BQ75-2	78;60	_ITDVLAK[GlyGly (K)]SEPK_.2;_ITDVLAK[GlyGly (K)]SEPK_.3	CMSS1_K84_M1	2	1	14.0709	14.0475	13.9749	14.0737	13.8976	13.9076	13.6444	13.7592	13.7615	13.9382	13.8178	13.9642
CMTM3	B3KQJ8;H3BUD5;I3L3C2;Q96MX0	71;125;157	_FLK[GlyGly (K)]QGDSADETTAHK_.4	CMTM3_K73_M1	1	1	NaN	NaN	NaN	9.47939	NaN	9.48276	10.393	NaN	10.2964	10.6975	10.3402	NaN
CMTR1	Q8N1G2	256	_DSYGK[GlyGly (K)]PLVK_.2	CMTR1_K260_M1	1	1	NaN	11.6373	11.6252	NaN	NaN	NaN	NaN	11.3968	11.1364	11.0148	10.9871	11.4746
CMTR1	Q8N1G2	448	_GLK[GlyGly (K)]VGIDDVR_.2	CMTR1_K450_M1	1	1	NaN	NaN	12.7769	NaN	NaN	NaN	12.5329	12.177	NaN	12.6666	12.7616	NaN
CMTR2	Q8IYT2	440	_YFK[GlyGly (K)]TYNER_.3	CMTR2_K442_M1	1	1	NaN	NaN	9.25635	9.13275	NaN	NaN	10.2637	9.92247	9.99661	9.31232	NaN	NaN
CNDP2	Q96KP4	290	_DVGAQILLHSHK[GlyGly (K)]K_.3;_DVGAQILLHSHK[GlyGly (K)]K_.4	CNDP2_K301_M1	2	1	NaN	12.5945	13.3279	13.1884	12.95	13.1194	13.2879	13.0926	13.1877	13.3016	13.0982	13.265
CNDP2	Q96KP4	85	_LGSDPQK[GlyGly (K)]K_.2;_LGSDPQK[GlyGly (K)]K_.3	CNDP2_K91_M1	2	1	11.685	12.4099	12.6142	11.344	12.3209	12.952	NaN	12.0644	NaN	NaN	12.1816	NaN
CNN2	B4DUT8;Q99439	154;133	_TK[GlyGly (K)]GLQSGVDIGVK_.3	CNN2_K155_M1	1	1	NaN	12.0845	11.7959	12.244	11.854	11.9632	11.9711	12.0546	11.5788	11.9574	12.0778	NaN
CNN2	B4DUT8;Q99439	174;153	_NFDDATM[Oxidation (M)]K[GlyGly (K)]AGQCVIGLQM[Oxidation (M)]GTNK_.3	CNN2_K181_M1	1	1	NaN	NaN	9.87732	NaN	NaN	NaN	11.5985	NaN	11.3713	11.7946	11.59	11.7078
CNN2	B4DUT8;Q99439	250;229	_HIYDTK[GlyGly (K)]LGTDK_.3	CNN2_K255_M1	1	1	15.7269	14.6026	14.7061	14.7531	14.7238	14.7659	14.6346	14.765	14.831	14.7589	14.7761	14.7801
CNN2	B4DUT8;Q99439	22	_LLSK[GlyGly (K)]YDPQK_.2;_LLSK[GlyGly (K)]YDPQK_.3	CNN2_K25_M1	2	1	11.5765	12.9273	12.9553	12.9452	12.9344	12.9361	12.7501	12.9183	12.8735	12.8269	12.9792	12.926
CNN3	Q15417	152	_FDEGK[GlyGly (K)]LK_.2	CNN3_K156_M1	1	1	15.0397	14.63	14.6395	14.6531	14.5939	14.5303	15.5619	15.4318	15.6541	15.4331	15.3978	15.4594
CNN3	Q15417	157	_LK[GlyGly (K)]AGQSVIGLQM[Oxidation (M)]GTNK_.3	CNN3_K158_M1	1	1	NaN	NaN	NaN	NaN	NaN	NaN	12.3566	12.0546	12.3443	12.4826	NaN	12.1153
CNN3	Q15417	7	_GPSYGLSAEVK[GlyGly (K)]NK_.2;_GPSYGLSAEVK[GlyGly (K)]NK_.3	CNN3_K17_M1	2	1	NaN	11.5163	11.1745	11.5622	11.0753	11.2091	13.7487	13.7484	13.8235	13.8801	13.7931	13.8371
CNN3	Q15417	187	_HLYDPK[GlyGly (K)]M[Oxidation (M)]QTDK_.3	CNN3_K192_M1	1	1	15.721	15.6531	15.7018	15.8706	16.3628	16.3616	17.5254	17.7252	17.5231	17.5641	17.5723	17.5196
CNN3	Q15417	193	_M[Oxidation (M)]QTDK[GlyGly (K)]PFDQTTISLQM[Oxidation (M)]GTNK_.3	CNN3_K197_M1	1	1	NaN	NaN	NaN	NaN	NaN	NaN	13.2109	12.7819	NaN	NaN	NaN	12.3188
CNN3	Q15417	198	_PFDQTTISLQM[Oxidation (M)]GTNK[GlyGly (K)]GASQAGM[Oxidation (M)]LAPGTR_.3;_PFDQTTISLQM[Oxidation (M)]GTNK[GlyGly (K)]GASQAGM[Oxidation (M)]LAPGTR_.4	CNN3_K212_M1	2	1	NaN	NaN	NaN	NaN	NaN	NaN	14.6834	14.7901	14.5038	14.7975	14.4123	14.5585
CNN3	Q15417	227	_DIYDQK[GlyGly (K)]LTLQPVDNSTISLQM[Oxidation (M)]GTNK_.3	CNN3_K232_M1	1	1	15.3009	15.4054	15.3517	15.4281	15.2656	15.1944	16.9163	16.8586	16.8379	16.7427	16.8089	16.9678
CNN3	Q15417	233	_LTLQPVDNSTISLQM[Oxidation (M)]GTNK[GlyGly (K)]VASQK_.3	CNN3_K251_M1	1	1	14.9334	14.7699	14.8632	14.7648	14.5551	14.704	16.455	16.5249	16.5607	16.5051	16.4222	16.4922
CNN3	Q15417	65	_LQPGSVK[GlyGly (K)]K_.2;_LQPGSVK[GlyGly (K)]K_.3	CNN3_K71_M1	2	1	NaN	14.5577	13.933	14.0245	14.2711	14.0427	14.7576	15.1011	15.1534	15.3334	15.3326	14.8874
CNNM3	Q8NE01	296	_GGGDPYSDLSK[GlyGly (K)]GVLR_.3	CNNM3_K306_M1	1	1	NaN	NaN	NaN	13.1384	12.8871	12.9454	NaN	13.2931	NaN	NaN	NaN	NaN
CNNM4	Q6P4Q7	531	_DFSAFK[GlyGly (K)]DADNELK_.2;_DFSAFK[GlyGly (K)]DADNELK_.3	CNNM4_K536_M1	2	1	NaN	NaN	NaN	11.983	12.2174	12.0742	11.9711	12.2434	12.1918	12.281	12.3625	12.3694
CNNM4	Q6P4Q7	537	_DADNELK[GlyGly (K)]VK_.3	CNNM4_K543_M1	1	1	NaN	10.8174	11.3073	11.2103	11.1617	10.7913	11.0135	10.6415	10.6858	10.5502	10.8365	11.1633
CNOT1	A5YKK6;A5YKK6-2	2179;2174	_DLDSYLK[GlyGly (K)]TR_.3	CNOT1_K2185_M1	1	1	NaN	11.1318	10.95	10.9633	10.5761	10.5627	10.6225	11.1136	10.7108	11.0347	NaN	NaN
CNOT11	Q9UKZ1	493	_LLK[GlyGly (K)]TLDTGETPSETK_.3	CNOT11_K495_M1	1	1	NaN	12.2764	12.0193	11.9354	11.8033	12.108	12.0589	NaN	12.108	12.142	12.1792	12.3792
CNP	P09543	94	_GAFSEEYK[GlyGly (K)]R_.3	CNP_K101_M1	1	1	NaN	12.0059	11.6566	11.615	11.636	11.8207	12.0781	11.9857	11.8841	11.8168	11.8921	11.6522
CNP	P09543	156	_LDCAQLK[GlyGly (K)]EK_.2;_LDCAQLK[GlyGly (K)]EK_.3	CNP_K162_M1	2	1	15.4774	15.3819	15.3465	15.3026	15.4052	15.2422	15.0354	14.9526	15.1431	15.0038	15.1317	15.102
CNP	P09543	205	_AGQVFLEELGNHK[GlyGly (K)]AFK_.3;_AGQVFLEELGNHK[GlyGly (K)]AFK_.4	CNP_K217_M1	2	1	15.6666	15.714	15.6486	NaN	NaN	NaN	15.5431	NaN	15.4335	15.4686	15.4301	15.6041
CNP	P09543	256	_FCDYGK[GlyGly (K)]APGAEEYAQQDVLK_.3	CNP_K261_M1	1	1	12.2209	NaN	NaN	NaN	12.0384	NaN	11.8207	12.3768	11.8876	NaN	11.9931	12.1649
CNP	P09543	262	_APGAEEYAQQDVLK[GlyGly (K)]K_.3	CNP_K275_M1	1	1	NaN	9.75703	10.0223	9.78249	9.60277	9.84515	9.84763	10.1635	10.0399	10.6799	10.1816	9.87002
CNP	P09543	69	_VIVDK[GlyGly (K)]YR_.2;_VIVDK[GlyGly (K)]YR_.3	CNP_K73_M1	2	1	14.653	14.663	14.6813	14.6173	14.6395	14.6388	14.2451	14.3844	14.371	14.2561	14.3873	14.2042
CNP	P09543	76	_DGTK[GlyGly (K)]M[Oxidation (M)]VSADAYK_.3	CNP_K79_M1	1	1	NaN	11.9438	12.1619	11.6156	11.9466	11.7129	11.5741	11.7981	11.6706	12.1211	12.054	11.9317
CNP	P09543	80	_M[Oxidation (M)]VSADAYK[GlyGly (K)]ITPGAR_.3	CNP_K87_M1	1	1	14.716	14.8343	14.6099	14.6908	14.795	14.9654	14.6461	14.8718	14.832	14.8681	14.8747	14.9809
CNP	P09543	8	_K[GlyGly (K)]SHTFLPK_.3	CNP_K8_M1	1	1	NaN	NaN	NaN	11.4273	11.2481	11.2282	NaN	11.3599	11.6014	11.6686	NaN	11.2131
CNPY3	Q9BT09	107	_LLDYSLHK[GlyGly (K)]ER_.3	CNPY3_K114_M1	1	1	NaN	10.7838	10.4583	10.7533	NaN	NaN	9.86557	NaN	10.3062	10.6984	10.0821	NaN
CNPY3	Q9BT09-2;Q9BT09	45	_LPSK[GlyGly (K)]CEGTCG_.2;_LPSK[GlyGly (K)]CEVCK_.2;_LPSK[GlyGly (K)]CEVCK_.3	CNPY3_K48_M1	3	1	NaN	10.6302	10.5171	10.892	10.7509	10.8682	10.6822	10.4271	10.3665	10.3538	10.3791	10.1079
CNTLN	Q9NXG0;Q9NXG0-2	162	_VLEILQVK[GlyGly (K)]DAK_.3	CNTLN_K169_M1	1	1	NaN	11.3671	NaN	10.8517	11.4017	11.3347	9.84992	11.6463	11.5709	11.7656	11.5036	11.3279
COA1	C9JA07;Q9GZY4	89	_LK[GlyGly (K)]IPVSGSK_.3	COA1_K90_M1	1	1	NaN	10.4903	NaN	11.0403	10.8171	NaN	10.4323	NaN	11.0295	10.1069	11.1151	NaN
COA3	Q9Y2R0	84	_FLDELEDEAK[GlyGly (K)]AAR_.3	COA3_K93_M1	1	1	NaN	12.1082	11.8	NaN	11.8666	12.0171	12.3749	12.7311	12.232	12.4614	12.3258	12.6181
COG4	A0A0A0MS45;J3KNI1;Q9H9E3	53;49	_LCGEEK[GlyGly (K)]VVER_.3	COG4_K58_M1	1	1	NaN	10.3388	10.4936	10.2492	9.97817	10.5237	10.8375	10.6539	10.6716	11.1261	11.0395	11.1702
COL12A1	D6RGG3;Q99715	1302	_K[GlyGly (K)]IGVLITDGK_.2	COL12A1_K1302_M1	1	1	NaN	13.8334	13.2068	13.365	12.8447	12.8358	NaN	12.7365	12.8706	12.8702	NaN	12.5031
COMMD3	Q9UBI1	132	_LEYQIK[GlyGly (K)]TNQLHR_.3;_LEYQIK[GlyGly (K)]TNQLHR_.4	COMMD3_K137_M1	2	1	NaN	10.4062	NaN	10.426	NaN	10.7871	11.9759	12.0154	12.0452	12.0394	11.7768	11.8712
COMMD3	Q9UBI1	182	_LK[GlyGly (K)]DASK[GlyGly (K)]SLER_.3	COMMD3_K183_M2	1	1	NaN	NaN	NaN	NaN	NaN	NaN	NaN	NaN	10.2333	10.3182	10.5892	10.913
COMMD3	Q9UBI1	182	_LK[GlyGly (K)]DASK[GlyGly (K)]SLER_.3	COMMD3_K187_M2	1	1	NaN	NaN	NaN	NaN	NaN	NaN	NaN	NaN	10.2333	10.3182	10.5892	10.913
COMMD4	A0A0B4J287;Q9H0A8	29;51	_ILK[GlyGly (K)]LTADAK_.2;_ILK[GlyGly (K)]LTADAK_.3	COMMD4_K31_M1	2	1	12.6591	13.3395	12.8962	13.14	12.737	13.062	NaN	12.7687	NaN	12.7913	13.3073	13.315
COMMD4	A0A0B4J287;Q9H0A8	32;54	_LTADAK[GlyGly (K)]FESGDVK_.3	COMMD4_K37_M1	1	1	NaN	NaN	13.1397	12.96	12.5687	12.8379	NaN	NaN	12.9993	13.0784	13.2912	13.1334
COMMD6	B0QZ40;Q7Z4G1;Q7Z4G1-2	52;37	_SLK[GlyGly (K)]YPYVAVM[Oxidation (M)]LK_.2;_SLK[GlyGly (K)]YPYVAVM[Oxidation (M)]LK_.3	COMMD6_K54_M1	2	1	14.9463	14.8542	14.7119	14.5738	14.7569	14.7676	15.2363	15.0512	15.1121	15.1281	14.8915	15.1555
COMMD6	B0QZ40;Q7Z4G1;Q7Z4G1-2	64;49	_VADHSGQVK[GlyGly (K)]TK_.3	COMMD6_K72_M1	1	1	NaN	NaN	NaN	NaN	NaN	NaN	10.4602	NaN	10.3759	10.3591	NaN	8.36956
COMMD8	Q9NX08	126	_LALSSDK[GlyGly (K)]IAALR_.3	COMMD8_K132_M1	1	1	14.1095	14.0159	13.849	13.491	13.4196	13.4951	NaN	13.5324	13.9174	13.7882	13.9076	14.1239
COMMD9	Q9P000	130	_VDIK[GlyGly (K)]TSSDSISR_.3	COMMD9_K133_M1	1	1	NaN	10.4917	10.885	10.6968	11.0481	11.079	NaN	NaN	10.7916	10.4783	11.2989	11.1527
COMT	P21964;P21964-2	152;102	_M[Oxidation (M)]VDFAGVK[GlyGly (K)]DK_.2;_M[Oxidation (M)]VDFAGVK[GlyGly (K)]DK_.3	COMT_K159_M1	2	1	12.2525	12.6541	12.6648	12.6961	12.8625	12.7933	12.7472	12.8804	12.6733	12.699	12.8509	12.7844
COMT	P21964;P21964-2	162;112	_VTLVVGASQDIIPQLK[GlyGly (K)]K_.3	COMT_K177_M1	1	1	NaN	NaN	NaN	NaN	11.9736	NaN	12.0903	11.9208	NaN	12.1203	NaN	NaN
COMT	P21964;P21964-2	212;162	_K[GlyGly (K)]GTVLLADNVICPGAPDFLAHVR_.4	COMT_K212_M1	1	1	14.8549	14.8862	15.1919	15.088	14.0344	14.7803	14.3003	14.7886	15.1525	15.1664	15.2304	15.0991
COMT	P21964;P21964-2	252;202	_EVVDGLEK[GlyGly (K)]AIYK_.3	COMT_K259_M1	1	1	NaN	12.8829	12.6505	12.7196	12.1009	12.1574	NaN	12.3839	NaN	NaN	NaN	12.3338
COMT	P21964;P21964-2	260;210	_AIYK[GlyGly (K)]GPGSEAGP_.2	COMT_K263_M1	1	1	NaN	10.9509	11.3215	11.0936	10.2907	NaN	NaN	NaN	10.8415	10.7132	NaN	10.6456
COPA	P53621;P53621-2	1022;1031	_FEEAVEK[GlyGly (K)]FR_.3	COPA_K1028_M1	1	1	NaN	10.7884	11.3106	NaN	10.984	11.0182	NaN	11.2813	11.3686	NaN	11.4654	11.0133
COPA	P53621;P53621-2	1143;1152	_K[GlyGly (K)]ILSACEK_.2;_K[GlyGly (K)]ILSACEK_.3	COPA_K1143_M1	2	1	NaN	NaN	12.0922	11.5334	11.0929	11.3695	10.9453	NaN	10.8224	11.7067	11.4551	12.1341
COPA	P53621;P53621-2	170	_K[GlyGly (K)]NLSPGAVESDVR_.3	COPA_K170_M1	1	1	NaN	NaN	NaN	NaN	NaN	10.0415	11.7884	11.4907	11.2481	11.2802	11.3158	11.5308
COPA	P53621;P53621-2	234	_M[Oxidation (M)]NESK[GlyGly (K)]AWEVDTCR_.3	COPA_K238_M1	1	1	11.7587	12.0346	11.8422	12.0061	11.7348	12.02	12.8476	12.7071	12.4353	12.6727	12.8135	12.7308
COPA	P53621;P53621-2	432	_M[Oxidation (M)]HSLLIK[GlyGly (K)]NLK_.3	COPA_K438_M1	1	1	NaN	NaN	NaN	NaN	8.70078	NaN	10.0652	9.19229	NaN	9.38467	NaN	8.22558
COPA	P53621;P53621-2	439	_NLK[GlyGly (K)]NEITK_.2;_NLK[GlyGly (K)]NEITK_.3	COPA_K441_M1	2	1	NaN	12.9129	12.5348	12.4915	12.509	12.4268	12.8279	12.705	12.6847	12.5726	12.7695	12.7118
COPA	P53621;P53621-2	447	_K[GlyGly (K)]VQVPNCDEIFYAGTGNLLLR_.3	COPA_K447_M1	1	1	NaN	12.0866	11.7621	11.5543	NaN	11.0776	11.8958	11.6075	NaN	11.3609	NaN	11.4927
COPA	P53621;P53621-2	40	_M[Oxidation (M)]CTLIDK[GlyGly (K)]FDEHDGPVR_.3	COPA_K46_M1	1	1	NaN	NaN	NaN	NaN	10.7409	10.5607	NaN	11.7307	NaN	11.4672	NaN	11.4118
COPA	P53621;P53621-2	573;582	_VK[GlyGly (K)]GNNVYCLDR_.3	COPA_K574_M1	1	1	NaN	NaN	10.6837	10.9827	10.9848	NaN	11.8468	11.6754	11.7049	NaN	11.6778	11.7688
COPA	P53621;P53621-2	589;598	_VLTIDPTEFK[GlyGly (K)]FK_.3	COPA_K598_M1	1	1	13.4495	13.4104	13.3831	13.3914	NaN	13.137	13.3534	13.3606	13.4273	13.2341	13.2542	13.2103
COPA	P53621;P53621-2	607;616	_K[GlyGly (K)]YDEVLHM[Oxidation (M)]VR_.3	COPA_K607_M1	1	1	NaN	NaN	NaN	11.6515	11.8136	11.9107	NaN	12.1754	11.8933	11.7714	11.7799	11.7406
COPA	P53621;P53621-2	633;642	_GYPEVALHFVK[GlyGly (K)]DEK_.3	COPA_K643_M1	1	1	12.5802	12.7532	12.5873	12.9814	NaN	12.4652	12.8653	12.9578	13.1369	12.8576	12.7861	12.9422
COPA	P53621;P53621-2	727;736	_K[GlyGly (K)]DM[Oxidation (M)]SGHYQNALYLGDVSER_.3;_K[GlyGly (K)]DM[Oxidation (M)]SGHYQNALYLGDVSER_.4	COPA_K727_M1	2	1	NaN	NaN	NaN	11.3612	11.3757	11.5124	11.9807	13.04	NaN	11.18	NaN	NaN
COPA	P53621;P53621-2	816;825	_GFFEGTIASK[GlyGly (K)]GK_.2;_GFFEGTIASK[GlyGly (K)]GK_.3	COPA_K825_M1	2	1	15.1035	15.0882	14.9581	14.9748	14.6549	14.6703	15.4839	15.3802	15.4392	15.3616	15.3725	15.2121
COPA	P53621;P53621-2	986;995	_NWK[GlyGly (K)]DAGLK_.3	COPA_K988_M1	1	1	11.4797	NaN	NaN	NaN	8.62253	NaN	10.4344	NaN	8.5648	9.61017	9.98176	8.4537
COPA	P53621;P53621-2	989;998	_DAGLK[GlyGly (K)]NGVPAVGLK_.3	COPA_K993_M1	1	1	NaN	NaN	NaN	11.7431	11.6285	11.5655	NaN	NaN	NaN	NaN	NaN	NaN
COPB1	P53618	107	_K[GlyGly (K)]DLQHPNEFIR_.3;_K[GlyGly (K)]DLQHPNEFIR_.4	COPB1_K107_M1	2	1	13.8734	13.9099	13.6655	13.4984	13.6326	13.5536	14.0321	13.8031	13.5601	13.8167	13.875	13.9728
COPB1	P53618	305	_LIELK[GlyGly (K)]EHPAHER_.3;_LIELK[GlyGly (K)]EHPAHER_.4	COPB1_K309_M1	2	1	NaN	10.8462	12.2944	11.2754	11.2475	11.6836	NaN	NaN	11.3637	11.3836	11.7662	11.6631
COPB1	P53618	28	_NDLEK[GlyGly (K)]GDVK_.2	COPB1_K32_M1	1	1	NaN	12.1925	11.5949	11.5763	11.2812	11.5026	12.0227	11.7911	11.1982	11.3609	11.7534	12.0019
COPB1	P53618	704	_EAADPLASK[GlyGly (K)]LNK_.3	COPB1_K712_M1	1	1	12.3588	12.485	12.4955	12.2558	12.0636	12.3267	12.41	12.4585	12.1911	12.3712	12.4902	12.5877
COPB2	P35606	329	_AM[Oxidation (M)]GDAEIK[GlyGly (K)]DGER_.3	COPB2_K336_M1	1	1	NaN	NaN	NaN	NaN	NaN	NaN	10.3363	9.75639	9.97778	10.1843	10.1013	10.5826
COPB2	P35606	609	_VLPTIPK[GlyGly (K)]EQR_.3	COPB2_K615_M1	1	1	12.6998	12.4419	12.6574	12.6154	12.4534	12.0683	12.2405	12.0569	12.5725	12.7477	12.3751	12.3604
COPE	A0A087X0I4;O14579	245;246	_DSGYPETLVNLIVLSQHLGK[GlyGly (K)]PPEVTNR_.4	COPE_K264_M1	1	1	NaN	NaN	NaN	NaN	12.1167	NaN	NaN	NaN	NaN	13.89	13.8203	13.6968
COPE	A0A087X0I4;O14579	272;273	_YLSQLK[GlyGly (K)]DAHR_.3	COPE_K277_M1	1	1	NaN	12.1606	12.2198	12.1688	12.3968	12.3147	12.9413	12.7973	12.7027	12.7333	12.3531	12.4921
COPG1	Q9Y678	561	_ALQQYTLEPSEK[GlyGly (K)]PFDLK_.3	COPG1_K572_M1	1	1	14.114	14.004	NaN	NaN	13.8657	NaN	NaN	14.2048	NaN	NaN	NaN	NaN
COPG1	Q9Y678	573	_PFDLK[GlyGly (K)]SVPLATAPM[Oxidation (M)]AEQR_.3	COPG1_K577_M1	1	1	14.175	13.9717	13.8023	13.7197	13.7326	13.786	NaN	14.7062	14.7927	14.8396	14.7529	14.5561
COPG1	Q9Y678	591	_TESTPITAVK[GlyGly (K)]QPEK_.3	COPG1_K600_M1	1	1	NaN	12.6772	12.667	12.7735	12.7418	12.6002	14.4172	14.4585	14.3792	14.3316	14.4192	14.3539
COPG1	Q9Y678	786	_EETFTLSTIK[GlyGly (K)]TLEEAVGNIVK_.3	COPG1_K795_M1	1	1	13.1078	13.435	12.7484	13.659	12.8713	12.281	13.1066	13.036	13.0346	12.9108	12.8586	13.3807
COPG1	Q9Y678	816	_SDK[GlyGly (K)]VPDNK_.2	COPG1_K818_M1	1	1	9.79901	9.41296	9.02339	NaN	9.53823	NaN	10.8363	NaN	10.3307	NaN	6.98278	NaN
COPG1	Q9Y678	819	_VPDNK[GlyGly (K)]NTHTLLLAGVFR_.4	COPG1_K823_M1	1	1	NaN	NaN	11.6619	NaN	NaN	11.7809	12.451	12.9781	13.0592	12.4948	12.937	12.6252
COPG2	Q9UBF2	591	_AEITLVATK[GlyGly (K)]PEK_.3	COPG2_K599_M1	1	1	NaN	10.8885	11.0466	11.1542	10.9737	10.7721	11.0442	NaN	11.1691	11.1488	11.1857	11.3071
COPS2	B4DIH5;P61201;P61201-2	338;402;409	_IDQVNQLLELDHQK[GlyGly (K)]R_.4	COPS2_K351_M1	1	1	NaN	NaN	NaN	11.6411	11.44	11.7158	NaN	12.1498	NaN	NaN	NaN	12.187
COPS3	Q9UNS2;Q9UNS2-2	390;370	_LK[GlyGly (K)]AM[Oxidation (M)]DQEITVNPQFVQK_.3	COPS3_K391_M1	1	1	NaN	13.2245	12.5388	12.564	12.3266	12.2039	13.5679	13.2354	13.2578	13.2755	13.4889	13.3688
COPS6	E7EM64;Q7L5N1	258;259	_EAYALCHCLPVLSTDK[GlyGly (K)]FK_.4	COPS6_K273_M1	1	1	12.5127	NaN	11.7071	11.7758	11.2429	11.1927	11.4881	11.981	12.4689	11.6333	12.1577	12.1492
COPZ1	F8VVA7;P61923;P61923-4	171;150;158	_GEDVPLTEQTVSQVLQSAK[GlyGly (K)]EQIK_.3	COPZ1_K189_M1	1	1	NaN	NaN	NaN	NaN	NaN	NaN	NaN	11.9189	NaN	12.0597	12.1912	NaN
COPZ1	F8VVA7;P61923;P61923-4	190;169;177	_EQIK[GlyGly (K)]WSLLR_.3	COPZ1_K193_M1	1	1	14.249	14.2474	12.3364	13.5042	13.031	13.275	13.1308	14.0208	14.0373	12.524	14.1232	13.8241
COPZ1	F8VVA7;P61923;P61923-4	30;38	_YYDDTYPSVK[GlyGly (K)]EQK_.3	COPZ1_K39_M1	1	1	16.7718	16.7921	16.5369	16.3894	16.4866	16.3681	16.831	16.8342	16.6033	16.712	16.6443	16.7327
COPZ1	F8VVA7;P61923;P61923-4	43;51	_AFEK[GlyGly (K)]NIFNK_.2;_AFEK[GlyGly (K)]NIFNK_.3	COPZ1_K46_M1	2	1	15.3946	15.4266	15.2624	15.3173	15.0399	15.0443	15.3415	15.059	15.1078	15.1629	15.0778	15.075
CORO1C	Q9ULV4;Q9ULV4-2;Q9ULV4-3	324;330;377	_GLDVNK[GlyGly (K)]CEIAR_.3	CORO1C_K329_M1	1	1	NaN	11.6335	11.5771	11.5073	10.948	NaN	NaN	11.3785	11.6186	11.3235	NaN	NaN
CORO1C	Q9ULV4;Q9ULV4-2;Q9ULV4-3	382;388;435	_NADPILISLK[GlyGly (K)]HGYIPGK_.3;_NADPILISLK[GlyGly (K)]HGYIPGK_.4	CORO1C_K391_M1	2	1	NaN	NaN	NaN	13.4613	13.6224	13.5535	13.243	13.9931	NaN	NaN	13.5858	14.0455
CORO1C	Q9ULV4;Q9ULV4-2;Q9ULV4-3	419;425;472	_K[GlyGly (K)]CDLISIPK_.2;_K[GlyGly (K)]CDLISIPK_.3	CORO1C_K419_M1	2	1	11.5954	12.1746	11.9	11.7914	11.3841	11.3688	11.7394	11.4379	NaN	11.3611	11.3432	11.5922
CORO1C	Q9ULV4;Q9ULV4-2;Q9ULV4-3	462;468;515	_ISK[GlyGly (K)]LEQQM[Oxidation (M)]AK_.3	CORO1C_K464_M1	1	1	NaN	NaN	8.62878	8.56653	NaN	NaN	8.81021	NaN	NaN	9.10623	9.00763	NaN
COTL1	Q14019	5	_IDK[GlyGly (K)]EACR_.2	COTL1_K7_M1	1	1	15.2626	NaN	14.8653	13.8747	14.4327	14.701	12.4799	13.4987	13.1192	NaN	NaN	14.2445
COTL1	Q14019	94	_TGTDK[GlyGly (K)]TLVK_.2;_TGTDK[GlyGly (K)]TLVK_.3	COTL1_K98_M1	2	1	NaN	12.7126	12.8785	12.6356	12.5581	12.8015	11.9909	11.461	11.7102	11.8957	12.2848	12.3785
COX4I1	P13073	86	_FK[GlyGly (K)]ESFAEM[Oxidation (M)]NR_.3	COX4I1_K87_M1	1	1	NaN	10.1043	9.71565	9.78885	9.97116	10.9341	10.4192	10.6421	10.0614	10.2408	10.1927	10.6316
COX5B	P10606	50	_EIM[Oxidation (M)]LAAK[GlyGly (K)]K_.2	COX5B_K56_M1	1	1	12.181	12.357	12.1482	11.7001	11.9715	12.0714	12.4653	12.1964	11.7474	12.0345	NaN	11.8351
COX5B	P10606	57	_K[GlyGly (K)]GLDPYNVLAPK_.3	COX5B_K57_M1	1	1	12.9788	13.0887	12.5541	13.0907	12.5751	12.7336	10.9818	12.9115	12.6041	NaN	12.7051	NaN
COX6B1	P14854	11	_NYK[GlyGly (K)]TAPFDSR_.2;_NYK[GlyGly (K)]TAPFDSR_.3	COX6B1_K13_M1	2	1	12.3009	13.0038	13.103	13.1653	12.9691	12.8907	14.0833	14.1191	13.8757	14.0565	13.9717	14.0545
COX6C	P09669	47	_K[GlyGly (K)]AYADFYR_.2;_K[GlyGly (K)]AYADFYR_.3	COX6C_K47_M1	2	1	NaN	12.0913	11.9105	11.8871	12.1141	12.0287	11.9555	11.753	11.9383	11.7952	11.6314	11.6574
COX7A2	H0UI06;P14406	66;34	_LFQEDDEIPLYLK[GlyGly (K)]GGVADALLYR_.3	COX7A2_K78_M1	1	1	NaN	NaN	NaN	12.6744	NaN	12.2179	13.2932	12.8998	12.9153	12.7171	12.9396	NaN
CPNE1	A6PVH9;B0QZ18;Q99829	68;73	_FETVQK[GlyGly (K)]LR_.3	CPNE1_K73_M1	1	1	NaN	NaN	NaN	11.3953	NaN	NaN	11.2053	NaN	11.1656	10.8906	11.6004	NaN
CPNE3	O75131	154	_DLFGK[GlyGly (K)]SDPYLEFHK_.3;_DLFGK[GlyGly (K)]SDPYLEFHK_.4	CPNE3_K158_M1	2	1	15.9442	15.9625	15.7734	15.6937	15.3875	15.3821	15.7419	15.6365	15.6106	15.6935	15.644	15.5228
CPNE3	O75131	242	_SSPVEFECINEK[GlyGly (K)]K_.3	CPNE3_K253_M1	1	1	12.3235	12.184	12.2389	12.3063	11.9521	11.7919	12.818	12.6943	12.4666	12.5418	12.4066	12.3403
CPNE3	O75131	524	_LLPPK[GlyGly (K)]NPATK_.3	CPNE3_K528_M1	1	1	NaN	12.2984	12.6785	12.5355	10.6711	11.9786	11.8166	12.0013	11.8591	11.6648	11.5435	11.8287
CPNE8	Q86YQ8	173	_DFFGK[GlyGly (K)]SDPFLVFYR_.3	CPNE8_K177_M1	1	1	NaN	13.9022	13.7271	NaN	13.7766	13.8151	13.9395	14.3441	NaN	13.9842	NaN	13.7916
CPOX	P36551	360	_AVVPSYIPLVK[GlyGly (K)]K_.3	CPOX_K370_M1	1	1	13.1277	12.9382	12.4704	NaN	NaN	12.7387	12.7984	13.0011	12.5573	NaN	12.6759	NaN
CPSF1	Q10570	1162	_VLYEK[GlyGly (K)]EQK_.2	CPSF1_K1166_M1	1	1	NaN	NaN	10.0224	9.54804	NaN	10.3669	NaN	NaN	NaN	9.07426	10.2524	9.99469
CPSF1	Q10570	1236	_YQEESK[GlyGly (K)]TLSLVSR_.3	CPSF1_K1241_M1	1	1	NaN	NaN	10.2933	10.3286	NaN	NaN	10.9685	NaN	11.4077	NaN	11.2271	NaN
CPSF1	Q10570	1318	_GATEGLSK[GlyGly (K)]K_.2;_GATEGLSK[GlyGly (K)]K_.3	CPSF1_K1325_M1	2	1	NaN	NaN	10.4235	11.1476	NaN	NaN	11.4004	NaN	12.7114	NaN	12.5635	NaN
CPSF1	Q10570	396	_YTEK[GlyGly (K)]LQEPPASAVR_.3	CPSF1_K399_M1	1	1	NaN	NaN	NaN	NaN	NaN	NaN	11.9475	NaN	NaN	11.7451	11.391	11.7182
CPSF2	Q9P2I0	678	_AM[Oxidation (M)]K[GlyGly (K)]SLFGDDEK_.3	CPSF2_K680_M1	1	1	NaN	NaN	8.04559	7.57264	7.83906	8.7051	NaN	NaN	NaN	7.77247	9.0149	NaN
CPSF3	Q9UKF6	427	_LK[GlyGly (K)]AALIR_.2;_LK[GlyGly (K)]AALIR_.3	CPSF3_K428_M1	2	1	14.6384	14.7225	14.8942	14.7474	14.7279	14.5383	15.2724	15.2674	15.2491	15.2573	15.1851	15.1423
CPSF3	Q9UKF6	481	_VSGILVK[GlyGly (K)]R_.3	CPSF3_K487_M1	1	1	NaN	8.44248	9.93183	9.73228	NaN	NaN	10.6687	10.8622	10.6466	10.686	10.4305	10.4688
CPSF3L	Q5TA45;Q5TA45-2;Q5TA45-3;Q5TA45-5	593;492;571;599	_K[GlyGly (K)]GLPQAPS_.2	CPSF3L_K593_M1	1	1	12.6559	12.3788	12.5583	12.6287	12.3792	12.4235	12.3765	12.3658	12.623	12.4812	12.2737	12.448
CPSF7	F5H669;Q8N684;Q8N684-2;Q8N684-3	315;391;382;434	_VLISSLK[GlyGly (K)]DCLHGIEAK_.3	CPSF7_K321_M1	1	1	NaN	NaN	11.8604	12.1618	11.6773	11.666	11.2384	11.5779	11.0811	11.4326	11.939	11.6207
CPTP	Q5TA50	56	_DVVSK[GlyGly (K)]LR_.2	CPTP_K60_M1	1	1	NaN	12.3365	12.0354	12.138	11.8396	11.9142	12.0287	11.935	11.864	11.6638	11.5995	11.8297
CRABP2	P29373	13	_SENFEELLK[GlyGly (K)]VLGVNVM[Oxidation (M)]LR_.3	CRABP2_K21_M1	1	1	NaN	NaN	13.3961	12.8278	12.9781	12.6269	13.2612	12.0179	13.6349	13.4002	NaN	NaN
CRABP2	P29373	31	_K[GlyGly (K)]IAVAAASK_.2;_K[GlyGly (K)]IAVAAASK_.3	CRABP2_K31_M1	2	1	NaN	NaN	NaN	11.3788	NaN	11.6675	12.5482	12.8569	12.7246	12.6245	12.6962	12.8296
CRABP2	P29373	40	_PAVEIK[GlyGly (K)]QEGDTFYIK_.3	CRABP2_K45_M1	1	1	NaN	NaN	13.0616	13.5882	13.0726	12.9743	NaN	13.335	NaN	13.2341	NaN	NaN
;CRCP	H7C0S8;O75575;O75575-2;O75575-3	253;68;35;61	_EFLTALK[GlyGly (K)]SHK_.3	CRCP_K259_M1	1	1	NaN	NaN	10.8216	10.4189	10.6712	NaN	10.6229	NaN	10.9423	NaN	10.7964	NaN
CREM;CREB1	E9PAR2;G5E998;P16220;P16220-2;P16220-3;Q03060-21;Q03060-23;Q03060-24;Q03060-26;Q03060-31;Q03060-32;Q03060-6;Q03060-8;Q03060-9	78;252;324;310;213;268;85;95;231;282;219;331;103;91	_TLIEELK[GlyGly (K)]ALK_.2;_TLIEELK[GlyGly (K)]ALK_.3	CREM_K84_M1	2	1	12.4709	12.1602	11.7387	12.0393	11.7567	11.6997	11.9037	11.8634	12.1249	12.0998	11.967	11.7747
CREM;CREB1	E9PAR2;G5E998;P16220;P16220-2;P16220-3;Q03060-21;Q03060-23;Q03060-24;Q03060-26;Q03060-31;Q03060-32;Q03060-6;Q03060-8;Q03060-9	85;259;331;317;220;275;92;102;238;289;226;338;110;98	_ALK[GlyGly (K)]DLYCHK_.3	CREM_K87_M1	1	1	NaN	NaN	11.9507	12.2134	12.0581	11.664	11.8054	11.5358	11.6479	11.88	NaN	NaN
CRIM1	Q9NZV1	1015	_FSGFYSM[Oxidation (M)]QK[GlyGly (K)]QNHLQADNFYQTV_.3	CRIM1_K1023_M1	1	1	NaN	11.9829	12.1645	NaN	11.9388	11.7707	13.0664	12.9373	12.8429	12.891	12.9678	12.8851
CRIM1	Q9NZV1	975	_TPTK[GlyGly (K)]PSSLNNQLVSVDCK_.3	CRIM1_K978_M1	1	1	NaN	NaN	NaN	NaN	11.3744	NaN	NaN	13.8182	NaN	10.8938	NaN	13.7453
CRIM1	Q9NZV1	979	_PSSLNNQLVSVDCK[GlyGly (K)]K_.3	CRIM1_K992_M1	1	1	14.3556	14.442	14.2836	14.3147	13.944	13.9543	14.7489	14.7979	14.885	14.8189	14.7969	14.7517
CRIPT	Q9P021	10	_LGTVITPDTWK[GlyGly (K)]DGAR_.3	CRIPT_K20_M1	1	1	14.8265	14.905	14.8028	14.7625	14.0661	14.2285	14.4798	14.266	14.3841	14.3458	14.357	14.3466
CRIPT	Q9P021	34	_LNENK[GlyGly (K)]ALTSK_.3	CRIPT_K38_M1	1	1	NaN	11.8601	11.9613	11.8802	11.8141	12.3053	11.7101	11.9877	12.0674	11.2044	11.7929	11.9299
CRIPT	Q9P021	47	_FDPYGK[GlyGly (K)]NK_.2;_FDPYGK[GlyGly (K)]NK_.3	CRIPT_K52_M1	2	1	15.6821	15.5206	15.4264	15.2261	15.4051	15.465	14.9047	14.8542	14.8342	14.8175	14.9324	14.7348
CRIPT	Q9P021	90	_VLDTK[GlyGly (K)]NYK_.2;_VLDTK[GlyGly (K)]NYK_.3	CRIPT_K94_M1	2	1	14.5025	14.1436	14.4192	14.5319	14.5076	14.4957	13.8768	13.986	13.9223	13.987	14.0379	13.8739
CRKL	P46109	170	_VGM[Oxidation (M)]IPVPYVEK[GlyGly (K)]LVR_.3	CRKL_K180_M1	1	1	12.2829	NaN	11.8806	12.4174	11.881	11.8401	NaN	12.1377	12.183	12.5132	12.9706	12.8133
CRLS1	Q9UJA2	236	_LK[GlyGly (K)]PTFISK_.2	CRLS1_K237_M1	1	1	NaN	NaN	NaN	11.0722	11.0985	NaN	10.6699	10.8279	10.7529	10.2752	10.813	NaN
CRNKL1	Q5JY65;Q9BZJ0;Q9BZJ0-2;Q9BZJ0-3	455;467;306	_GIEDIIVSK[GlyGly (K)]R_.3	CRNKL1_K463_M1	1	1	NaN	NaN	12.6593	12.5639	12.2857	12.3952	12.5848	12.6876	12.372	12.0858	12.4353	12.066
CRYAB	A0A024R3B9;P02511	8;75	_FSVNLDVK[GlyGly (K)]HFSPEELK_.4	CRYAB_K15_M1	1	1	NaN	NaN	11.2854	NaN	10.9521	NaN	10.5709	NaN	11.4223	11.4604	11.3485	NaN
CRYAB	A0A024R3B9;P02511	24;91	_VK[GlyGly (K)]VLGDVIEVHGK_.3	CRYAB_K25_M1	1	1	NaN	NaN	9.74355	11.6331	11.8218	11.5389	10.932	12.2858	NaN	NaN	NaN	NaN
CRYAB	A0A024R3B9;P02511	97;164	_EEK[GlyGly (K)]PAVTAAPK_.3	CRYAB_K99_M1	1	1	NaN	10.99	11.2031	11.0533	10.1637	10.3239	10.8418	11.27	10.4665	10.8003	11.0982	11.0079
CRYBG3	Q68DQ2;Q68DQ2-1	2171;223	_VTFQLPDPSITFYPDDQESVGISK[GlyGly (K)]NSYVM[Oxidation (M)]PNEPTTSNLQVGLWPEK_.4	CRYBG3_K2194_M1	1	1	11.6093	NaN	NaN	NaN	NaN	NaN	10.758	NaN	10.6369	11.0059	NaN	NaN
CS	B4DJV2;O75390	349;362	_EFALK[GlyGly (K)]HLPNDPM[Oxidation (M)]FK_.3	CS_K353_M1	1	1	NaN	12.6809	NaN	NaN	11.4407	11.4563	NaN	NaN	NaN	NaN	NaN	NaN
CS	B4DJV2;O75390	447;460	_FVDSK[GlyGly (K)]SG_.2	CS_K451_M1	1	1	NaN	10.7088	11.2064	11.5464	10.7323	11.088	10.6649	NaN	9.85133	9.6488	10.3147	10.6859
CS	B4DJV2;O75390	82;95	_GFSIPECQK[GlyGly (K)]LLPK_.2;_GFSIPECQK[GlyGly (K)]LLPK_.3	CS_K90_M1	2	1	14.1326	13.9859	14.0392	13.97	13.5956	13.4279	13.8259	13.5364	13.6631	13.6193	13.5788	13.6151
CSDE1	O75534;O75534-2;O75534-3;O75534-4	175;144;190;221	_NIM[Oxidation (M)]LLK[GlyGly (K)]K_.2	CSDE1_K180_M1	1	1	14.7772	14.8238	14.2387	14.1888	14.6285	14.5515	14.6603	14.5278	14.439	14.2834	14.3753	14.479
CSDE1	O75534;O75534-2;O75534-3;O75534-4	237;206;252;283	_NGK[GlyGly (K)]EVATDVR_.2;_NGK[GlyGly (K)]EVATDVR_.3	CSDE1_K239_M1	2	1	NaN	NaN	10.5861	9.94966	9.99323	8.6225	10.8995	10.5214	10.5735	10.6857	10.6	11.0799
CSDE1	O75534;O75534-2;O75534-3;O75534-4	274;243;289;320	_VPSK[GlyGly (K)]NQNDPLPGR_.3	CSDE1_K277_M1	1	1	NaN	NaN	NaN	NaN	10.066	NaN	12.4809	12.4127	12.3243	12.4856	12.3594	NaN
CSDE1	O75534;O75534-2;O75534-3;O75534-4	358;327;373;404	_DGFGFIK[GlyGly (K)]CVDR_.2;_DGFGFIK[GlyGly (K)]CVDR_.3	CSDE1_K364_M1	2	1	NaN	13.6679	13.8125	13.7559	13.5573	13.4545	13.8715	13.9019	13.6017	13.6625	13.5239	13.6193
CSDE1	O75534;O75534-2;O75534-3;O75534-4	451;420;466;497	_EK[GlyGly (K)]EAEDGIIAYDDCGVK_.3	CSDE1_K452_M1	1	1	NaN	NaN	NaN	NaN	NaN	NaN	10.8058	10.3334	10.4692	10.4476	9.69341	10.0423
CSDE1	O75534;O75534-2;O75534-3;O75534-4	476;445;491;522	_DVEGSTSPQIGDK[GlyGly (K)]VEFSISDK_.3	CSDE1_K488_M1	1	1	11.4848	11.8376	NaN	12.0532	11.3349	NaN	12.6724	12.8099	12.3838	12.5065	12.456	12.4036
CSDE1	O75534;O75534-2;O75534-3;O75534-4	574;543;589;620	_VSAEK[GlyGly (K)]VNK_.2	CSDE1_K578_M1	1	1	NaN	8.7808	12.3976	10.4713	NaN	NaN	NaN	NaN	NaN	12.263	NaN	11.7271
CSDE1	O75534;O75534-2;O75534-3;O75534-4	683;652;698;729	_DQFGFINYEVGDSK[GlyGly (K)]K_.3	CSDE1_K696_M1	1	1	NaN	13.0281	13.0431	12.6846	NaN	NaN	12.847	NaN	NaN	12.809	12.9332	12.7774
CSDE1	O75534;O75534-2;O75534-3;O75534-4	757;726;772;803	_LK[GlyGly (K)]NITLDDASAPR_.2;_LK[GlyGly (K)]NITLDDASAPR_.3	CSDE1_K758_M1	2	1	16.9341	16.8145	16.6896	16.6247	16.3997	16.4265	16.8672	16.5843	16.8327	16.8944	16.7975	16.7992
CSDE1	O75534;O75534-2;O75534-3;O75534-4	79;125	_TGK[GlyGly (K)]PIAVK_.2;_TGK[GlyGly (K)]PIAVK_.3	CSDE1_K81_M1	2	1	15.4596	NaN	NaN	14.9506	15.2658	15.3539	NaN	15.1327	15.3119	15.1419	15.3237	15.3219
CSDE1	O75534;O75534-2;O75534-3;O75534-4	90;136	_IK[GlyGly (K)]QEILPEER_.2;_IK[GlyGly (K)]QEILPEER_.3	CSDE1_K91_M1	2	1	16.5324	16.5465	16.3135	16.304	16.2561	16.2198	16.7219	16.6879	16.6589	16.5751	16.6643	16.7163
CSE1L	P55060	428	_DAAIYLVTSLASK[GlyGly (K)]AQTQK_.3	CSE1L_K440_M1	1	1	NaN	NaN	12.8292	12.629	13.2553	NaN	NaN	13.1873	12.7931	13.0528	NaN	NaN
CSE1L	P55060	471	_SANVNEFPVLK[GlyGly (K)]ADGIK_.3	CSE1L_K481_M1	1	1	12.7586	12.6936	12.3063	NaN	13.3357	13.0665	12.4245	NaN	12.5596	12.4194	12.2854	12.3941
CSE1L	P55060	825	_IIIPEIQK[GlyGly (K)]VSGNVEK_.3	CSE1L_K832_M1	1	1	12.2448	12.5078	12.6357	12.4715	12.0615	NaN	12.0639	NaN	12.0947	12.2615	NaN	NaN
CSE1L	P55060	833	_VSGNVEK[GlyGly (K)]K_.2;_VSGNVEK[GlyGly (K)]K_.3	CSE1L_K839_M1	2	1	12.4522	10.9977	11.816	12.2459	11.0417	9.80311	11.1988	11.7252	11.9256	11.2662	11.244	NaN
CSE1L	P55060	840	_K[GlyGly (K)]ICAVGITK_.2	CSE1L_K840_M1	1	1	NaN	11.2769	10.8417	NaN	10.5458	NaN	10.9367	10.8545	10.9002	10.8377	NaN	NaN
CSE1L	P55060	841	_ICAVGITK[GlyGly (K)]LLTECPPM[Oxidation (M)]M[Oxidation (M)]DTEYTK_.3	CSE1L_K848_M1	1	1	NaN	12.5776	NaN	NaN	NaN	13.3822	12.7496	12.7991	NaN	13.3002	NaN	NaN
CSNK1A1	P48729;P48729-3	153	_LFLIDFGLAK[GlyGly (K)]K_.3	CSNK1A1_K162_M1	1	1	NaN	9.63212	10.0191	NaN	10.0881	NaN	10.7859	9.96586	10.6261	NaN	10.5065	10.7402
CSNK1A1	P48729;P48729-3	9	_AEFIVGGK[GlyGly (K)]YK_.3	CSNK1A1_K16_M1	1	1	NaN	NaN	10.0359	10.2342	NaN	NaN	NaN	NaN	NaN	10.5022	10.2771	10.3464
CSNK1A1	P48729;P48729-3	54	_HPQLLYESK[GlyGly (K)]LYK_.3	CSNK1A1_K62_M1	1	1	NaN	NaN	11.3577	13.2355	13.5172	13.4416	11.9658	13.3338	13.1888	12.728	13.3254	13.045
CSNK1D	H7BYT1;P48730;P48730-2	233	_M[Oxidation (M)]STPIEVLCK[GlyGly (K)]GYPSEFATYLNFCR_.3	CSNK1D_K242_M1	1	1	NaN	NaN	NaN	NaN	NaN	NaN	11.6574	NaN	11.54	11.9201	NaN	11.8608
CSNK1D	H7BYT1;P48730;P48730-2	39	_LECVK[GlyGly (K)]TK_.2;_LECVK[GlyGly (K)]TK_.3	CSNK1D_K43_M1	2	1	NaN	13.1964	13.3382	12.6235	13.8093	13.7417	13.3835	13.452	13.4823	12.5488	NaN	14.0325
CSNK1G1	Q9HCP0;Q9HCP0-2;U3KQB3	247	_GSLPWQGLK[GlyGly (K)]ADTLK_.3	CSNK1G1_K255_M1	1	1	13.6327	13.6737	13.361	13.3977	13.015	13.0126	13.6996	13.6109	13.7065	13.5986	13.4737	13.257
CSNK1G1	Q9HCP0;Q9HCP0-2;U3KQB3	49	_K[GlyGly (K)]IGCGNFGELR_.3	CSNK1G1_K49_M1	1	1	NaN	10.958	11.2383	NaN	NaN	11.0805	11.3893	NaN	11.4301	11.5175	NaN	11.1722
CSNK2A2	P19784	249	_VLGTEELYGYLK[GlyGly (K)]K_.3	CSNK2A2_K260_M1	1	1	11.9694	12.1721	NaN	NaN	11.9089	11.8541	NaN	12.0239	11.4427	NaN	11.839	11.7759
CSNK2B	P67870;Q5SRQ6	135;154	_LYCPK[GlyGly (K)]CM[Oxidation (M)]DVYTPK_.3	CSNK2B_K139_M1	1	1	NaN	11.7844	11.6062	11.6508	11.5354	11.696	11.5901	11.5528	11.5271	11.8182	11.8444	11.8883
CSNK2B	P67870;Q5SRQ6	140;159	_CM[Oxidation (M)]DVYTPK[GlyGly (K)]SSR_.3	CSNK2B_K147_M1	1	1	NaN	NaN	NaN	NaN	NaN	NaN	11.3079	11.3252	11.0837	11.1831	11.0689	11.1809
CSNK2B	P67870;Q5SRQ6	187;206	_LYGFK[GlyGly (K)]IHPM[Oxidation (M)]AYQLQLQAASNFK_.4	CSNK2B_K191_M1	1	1	NaN	NaN	13.2254	13.4195	13.4081	13.4587	14.1774	13.8408	14.0369	14.0464	13.8513	13.8434
CSNK2B	P67870;Q5SRQ6	209;228	_SPVK[GlyGly (K)]TIR_.2	CSNK2B_K212_M1	1	1	NaN	NaN	10.4544	NaN	9.13751	NaN	NaN	11.3546	11.0902	11.0203	11.1859	11.134
CSPG4	Q6UVK1	2252	_TGK[GlyGly (K)]HDVQVLTAK_.3	CSPG4_K2254_M1	1	1	12.7894	12.8416	12.8564	12.96	12.9533	12.8451	13.2726	13.6336	13.4576	13.5748	13.4831	13.4794
CSPG4	Q6UVK1	2255	_HDVQVLTAK[GlyGly (K)]PR_.3	CSPG4_K2263_M1	1	1	13.3026	NaN	13.8978	14.057	13.9724	13.962	14.4936	14.4922	14.698	14.7598	14.5899	14.654
CSRP1	P21291	109	_FAQK[GlyGly (K)]IGGSER_.2;_FAQK[GlyGly (K)]IGGSER_.3	CSRP1_K112_M1	2	1	NaN	NaN	11.3758	NaN	10.9177	NaN	12.2597	12.2116	12.8034	12.5031	12.5184	12.2921
CSRP1	P21291	149	_CGK[GlyGly (K)]GLESTTLADK_.3	CSRP1_K151_M1	1	1	NaN	11.5938	11.5481	11.0742	11.4452	11.2211	11.5382	11.6161	11.449	11.268	11.3244	10.9162
CSRP1	P21291	162	_DGEIYCK[GlyGly (K)]GCYAK_.3	CSRP1_K168_M1	1	1	NaN	12.1503	12.0068	11.9197	11.4215	11.5492	12.2154	12.2863	11.8756	12.0263	12.2731	12.0971
CSRP1	P21291	174	_NFGPK[GlyGly (K)]GFGFGQGAGALVHSE_.3	CSRP1_K178_M1	1	1	NaN	NaN	13.6304	13.8414	13.0131	13.2108	14.0181	13.3005	14.183	13.676	13.7742	13.0956
CSTB	P04080	90	_AK[GlyGly (K)]HDELTYF_.2	CSTB_K91_M1	1	1	11.5602	11.4034	11.3203	11.2384	11.0836	11.2954	11.3287	11.3061	11.3945	11.5323	11.3809	11.4067
CSTF1	Q05048	199	_LFDYSK[GlyGly (K)]PSAK_.3	CSTF1_K204_M1	1	1	NaN	10.9935	11.2668	11.1644	11.0886	10.9357	NaN	10.5106	10.8978	10.8259	10.3148	10.5952
CSTF2	E7EWR4;P33240;P33240-2	131	_AVASLPPEQM[Oxidation (M)]FELM[Oxidation (M)]K[GlyGly (K)]QM[Oxidation (M)]K_.3	CSTF2_K145_M1	1	1	15.0442	14.6442	14.4557	13.7853	14.1864	15.2325	15.856	15.4717	15.6841	15.8098	15.5467	14.9203
CSTF2	E7EWR4;P33240;P33240-2	181	_IVDPEIALK[GlyGly (K)]ILHR_.3;_IVDPEIALK[GlyGly (K)]ILHR_.4	CSTF2_K189_M1	2	1	NaN	NaN	NaN	14.8317	14.5203	NaN	NaN	NaN	15.4261	15.3762	15.2783	15.3138
CSTF2T	Q9H0L4	181	_IM[Oxidation (M)]DPEIALK[GlyGly (K)]ILHR_.4	CSTF2T_K189_M1	1	1	NaN	NaN	NaN	NaN	NaN	NaN	NaN	NaN	15.6303	15.6751	15.727	15.7901
CTBP1	Q13363;Q13363-2	267;256	_GGLVDEK[GlyGly (K)]ALAQALK_.3	CTBP1_K273_M1	1	1	12.6489	12.1869	NaN	12.4996	12.1706	11.913	NaN	12.2442	12.6856	NaN	NaN	NaN
CTBP1	Q13363;Q13363-2	274;263	_ALAQALK[GlyGly (K)]EGR_.2;_ALAQALK[GlyGly (K)]EGR_.3	CTBP1_K280_M1	2	1	NaN	12.4306	12.2778	12.4352	12.6341	12.3208	13.1565	13.3003	13.2227	13.2736	13.3313	13.1955
CTDNEP1	I3L0X6;I3L3K5;I3L4B2;O95476	97;62	_VVIDK[GlyGly (K)]HPVR_.3	CTDNEP1_K101_M1	1	1	NaN	11.637	11.7618	11.8514	11.6805	11.8812	NaN	11.8728	11.5447	11.6026	11.16	11.5884
CTDP1	Q9Y5B0-4	275	_DECIDPFSK[GlyGly (K)]TGNLR_.3	CTDP1_K283_M1	1	1	NaN	NaN	NaN	10.9585	NaN	NaN	NaN	NaN	11.15	11.1753	11.8509	11.3476
CTDP1	Q9Y5B0-4	624	_K[GlyGly (K)]IVPELK_.2	CTDP1_K624_M1	1	1	NaN	11.4957	11.37	11.4089	10.7123	10.8115	10.7295	NaN	10.8316	NaN	6.50401	10.5829
CTDP1	Q9Y5B0-4	625	_IVPELK[GlyGly (K)]SK_.2;_IVPELK[GlyGly (K)]SK_.3	CTDP1_K630_M1	2	1	16.012	16.0565	15.9374	15.9581	16.0027	16.0418	15.5159	15.574	15.5208	15.5852	15.6544	15.6067
CTDP1	Q9Y5B0-4	773	_IYDSNTGK[GlyGly (K)]LIR_.3	CTDP1_K780_M1	1	1	NaN	12.0841	12.2856	12.2512	12.2249	12.1863	12.7117	12.7414	12.898	12.8153	12.5044	12.7082
CTNNA1	P35221	106	_AAAGEFADDPCSSVK[GlyGly (K)]R_.3	CTNNA1_K120_M1	1	1	NaN	12.2744	12.1432	12.4941	12.0398	12.0772	12.7799	12.9542	12.8584	13.0155	12.4746	12.9036
CTNNA1	P35221	156	_VVEDGILK[GlyGly (K)]LR_.3	CTNNA1_K163_M1	1	1	NaN	NaN	13.1897	13.1544	12.8565	12.9083	13.5572	13.4895	12.8938	13.1559	NaN	13.6198
CTNNA1	P35221	13	_WDPK[GlyGly (K)]SLEIR_.2;_WDPK[GlyGly (K)]SLEIR_.3	CTNNA1_K16_M1	2	1	NaN	NaN	14.5279	14.9634	14.3796	14.3138	14.7943	14.8038	13.8624	14.4764	14.6113	14.54
CTNNA1	P35221	179	_ALK[GlyGly (K)]PEVDK_.2;_ALK[GlyGly (K)]PEVDK_.3	CTNNA1_K181_M1	2	1	NaN	12.592	12.5182	12.9923	12.0026	11.9792	12.4847	NaN	NaN	12.2529	12.0947	11.7553
CTNNA1	P35221	415	_EVK[GlyGly (K)]EYAQVFR_.3	CTNNA1_K417_M1	1	1	NaN	NaN	10.8103	NaN	11.0228	11.0723	NaN	11.1876	NaN	11.1166	NaN	11.1231
CTNNA1	P35221	28	_LLEPLVTQVTTLVNTNSK[GlyGly (K)]GPSNK_.3	CTNNA1_K45_M1	1	1	NaN	12.1294	NaN	NaN	11.8596	NaN	12.5254	12.992	12.3114	NaN	12.0402	12.0966
CTNNA1	P35221	475	_PQSK[GlyGly (K)]LAQENM[Oxidation (M)]DLFK_.3	CTNNA1_K478_M1	1	1	13.7262	13.873	14.0473	13.8965	14.0847	14.0261	14.0903	14.1814	14.2789	14.1344	14.0405	14.1821
CTNNA1	P35221	684	_IAEQVASFQEEK[GlyGly (K)]SK_.3	CTNNA1_K695_M1	1	1	NaN	NaN	NaN	NaN	10.7292	NaN	11.032	NaN	11.2454	11.1983	NaN	10.6893
CTNNA1	P35221	738	_NTSDVISAAK[GlyGly (K)]K_.3	CTNNA1_K747_M1	1	1	NaN	NaN	9.61296	NaN	9.87477	10.3046	10.1542	NaN	10.3728	10.2124	10.5763	10.6071
CTNNA1	P35221	79	_IAK[GlyGly (K)]ESQFLK_.2;_IAK[GlyGly (K)]ESQFLK_.3	CTNNA1_K81_M1	2	1	13.7355	13.9693	13.9069	13.8863	13.8788	13.8155	13.726	13.7755	13.8733	13.8809	13.8158	13.7921
CTNNAL1	Q9UBT7;Q9UBT7-2;Q9UBT7-3	372	_TK[GlyGly (K)]SIAEELELSILK_.3	CTNNAL1_K373_M1	1	1	NaN	11.9601	NaN	NaN	11.3063	11.3143	NaN	NaN	NaN	NaN	11.3902	11.5719
CTNNAL1	Q9UBT7;Q9UBT7-2;Q9UBT7-3	565;481	_IAK[GlyGly (K)]LGLK_.2	CTNNAL1_K567_M1	1	1	NaN	11.9195	12.3163	12.3719	12.5383	12.7809	11.6237	11.4345	11.6183	11.866	11.9582	12.6393
CTNNAL1	Q9UBT7;Q9UBT7-2;Q9UBT7-3	61	_SDK[GlyGly (K)]TLQAIQR_.3	CTNNAL1_K63_M1	1	1	NaN	NaN	NaN	NaN	NaN	NaN	NaN	10.0658	NaN	NaN	10.4471	10.3617
CTNNAL1	Q9UBT7;Q9UBT7-2;Q9UBT7-3	637;553	_LTSSVQAFSK[GlyGly (K)]QLK_.3	CTNNAL1_K646_M1	1	1	NaN	NaN	9.10316	10.0854	NaN	10.2545	10.1514	10.394	NaN	NaN	NaN	10.0385
CTNNAL1	Q9UBT7;Q9UBT7-2;Q9UBT7-3	676;592	_TSLQNK[GlyGly (K)]VFLK_.3	CTNNAL1_K681_M1	1	1	12.2512	12.4114	12.2245	12.3668	12.0224	11.9874	NaN	12.462	12.3486	12.3577	12.2903	12.1482
CTNNB1	B4DGU4;P35222	145;152	_AIPELTK[GlyGly (K)]LLNDEDQVVVNK_.3	CTNNB1_K151_M1	1	1	NaN	NaN	NaN	NaN	NaN	NaN	11.2727	10.828	NaN	NaN	NaN	11.1637
CTNNB1	B4DGU4;P35222	219;226	_EGLLAIFK[GlyGly (K)]SGGIPALVK_.3	CTNNB1_K226_M1	1	1	NaN	11.543	NaN	NaN	NaN	NaN	NaN	11.9472	12.1117	12.2788	NaN	12.228
CTNND1	C9JZR2	18	_EQEAQFEK[GlyGly (K)]LTR_.2;_EQEAQFEK[GlyGly (K)]LTR_.3	CTNND1_K25_M1	2	1	14.5023	14.1688	14.0782	14.0643	14.0168	13.9959	15.0952	15.104	14.9674	14.9526	15.1485	15.1077
CTNND1	C9JZR2	407	_LK[GlyGly (K)]GIPVLVGLLDHPK_.3;_LK[GlyGly (K)]GIPVLVGLLDHPK_.4	CTNND1_K408_M1	2	1	14.6546	14.2734	14.0934	14.5544	13.8676	14.3238	14.1963	14.2097	14.4933	14.1993	14.1763	14.058
CTNND1	C9JZR2	511	_EPNEDCK[GlyGly (K)]PR_.2;_EPNEDCK[GlyGly (K)]PR_.3	CTNND1_K517_M1	2	1	13.0879	12.8826	12.9566	13.0107	12.9354	12.6775	14.3405	14.3381	14.2672	14.0358	13.6014	14.1341
CTNND1	C9JZR2	634	_K[GlyGly (K)]PIEDPANDTVDFPK_.3	CTNND1_K634_M1	1	1	NaN	NaN	NaN	13.4809	13.0177	13.0709	13.2678	13.7007	NaN	NaN	NaN	NaN
CTNND1	C9JZR2	708	_QEK[GlyGly (K)]ALSAIADLLTNEHER_.4	CTNND1_K710_M1	1	1	NaN	NaN	NaN	NaN	NaN	NaN	NaN	NaN	11.9663	11.6597	12.0138	12.1538
CTNND1	O60716-11;O60716-13;O60716-15;O60716-16	866;860;845;839	_SGDLGDM[Oxidation (M)]EPLK[GlyGly (K)]GTTPLM[Oxidation (M)]QK_.3	CTNND1_K876_M1	1	1	11.3695	12.1273	11.2666	12.1522	12.838	12.7728	12.6557	13.9205	13.3186	13.07	13.8052	13.4548
CTPS1	P17812	103	_K[GlyGly (K)]GDYLGK_.2	CTPS1_K103_M1	1	1	NaN	10.1183	11.27	10.2679	10.9204	NaN	10.6354	11.0227	NaN	NaN	NaN	NaN
CTPS1	P17812	218	_CSNPLDTSVK[GlyGly (K)]EK_.3	CTPS1_K227_M1	1	1	NaN	12.0046	11.9721	12.0902	11.673	11.591	12.0836	12.1335	11.8424	11.8947	12.0265	11.7906
CTPS1	P17812	295	_LLETCSIALVGK[GlyGly (K)]YTK_.3	CTPS1_K306_M1	1	1	NaN	11.543	11.8251	NaN	NaN	NaN	11.747	NaN	11.86	11.7477	NaN	12.3493
CTPS1	P17812	466	_K[GlyGly (K)]LYGDADYLEER_.3	CTPS1_K466_M1	1	1	NaN	11.1018	11.3	11.0917	NaN	NaN	NaN	10.6637	10.9485	10.9992	11.4016	11.2189
CTPS1	P17812	490	_K[GlyGly (K)]CLEEQGLK_.3	CTPS1_K490_M1	1	1	NaN	10.9458	10.698	11.3872	10.4037	10.8044	10.5629	10.6306	10.7626	10.58	10.3404	NaN
CTPS1	P17812	82	_LTK[GlyGly (K)]DNNLTTGK_.3	CTPS1_K84_M1	1	1	NaN	12.1136	11.9758	12.3092	12.2119	12.2915	11.8184	12.3923	12.2538	12.458	11.9845	NaN
CTR9	Q6PD62	764	_LATSVLK[GlyGly (K)]DEK_.3	CTR9_K770_M1	1	1	NaN	11.156	11.1962	11.0097	10.978	11.0393	10.811	10.9794	10.8526	11.0673	10.9775	11.1149
CTSB	P07858	210	_ICEPGYSPTYK[GlyGly (K)]QDK_.3	CTSB_K220_M1	1	1	NaN	11.78	11.4701	NaN	NaN	NaN	12.2556	12.1743	12.2061	NaN	NaN	NaN
CTTN	Q14247	135,209;132	_SAVGFEYQGK[GlyGly (K)]TEK_.3;_VDQSAVGFEYQGK[GlyGly (K)]TEK_.3	CTTN_K144_M1	2	1	NaN	NaN	11.171	10.6347	NaN	NaN	NaN	10.923	11.0084	11.5092	NaN	11.5029
CTTN	Q14247	227	_DYVK[GlyGly (K)]GFGGK_.2;_DYVK[GlyGly (K)]GFGGK_.3	CTTN_K230_M1	2	1	NaN	11.8698	11.784	11.545	NaN	11.5322	11.982	11.756	11.2846	11.506	11.5357	11.3305
CTTNBP2NL	B1AMN7;Q9P2B4	60	_DFETLK[GlyGly (K)]EK_.2	CTTNBP2NL_K65_M1	1	1	10.9323	11.3705	11.1871	NaN	10.737	NaN	NaN	NaN	10.4653	NaN	NaN	10.9095
CTXN1	P60606	60	_M[Oxidation (M)]PASSWTDHK[GlyGly (K)]EALER_.3	CTXN1_K69_M1	1	1	NaN	NaN	9.32815	NaN	8.46267	NaN	11.6637	11.1763	11.5144	11.8528	11.1912	11.1244
CUEDC1	J3QLQ8;Q9NWM3	134;271	_SK[GlyGly (K)]SSSVAVGNDFGFSSPVPGTGDANPAVSEDALFR_.3	CUEDC1_K135_M1	1	1	NaN	NaN	NaN	NaN	NaN	NaN	13.2522	NaN	12.902	12.9352	13.1243	13.2587
CUEDC1	J3QLQ8;Q9NWM3	181;318	_K[GlyGly (K)]LFELAR_.2;_K[GlyGly (K)]LFELAR_.3	CUEDC1_K181_M1	2	1	19.6457	19.3747	19.2625	19.3142	18.934	19.0032	19.3592	19.1701	19.5065	19.2738	19.2549	19.3123
CUEDC1	J3QLQ8;Q9NWM3	188;325	_AFSEK[GlyGly (K)]TK_.2	CUEDC1_K192_M1	1	1	13.4085	NaN	12.9436	11.3336	10.5718	NaN	12.8759	NaN	9.62654	13.4747	NaN	13.4552
CUEDC1	J3QLQ8;Q9NWM3	90;227	_WK[GlyGly (K)]QYLEDER_.3	CUEDC1_K91_M1	1	1	NaN	9.957	9.74085	9.56609	NaN	9.11553	11.2569	11.3995	11.0758	11.0141	11.1226	11.2467
CUEDC2	Q9H467	206	_GPQK[GlyGly (K)]DELK_.2	CUEDC2_K209_M1	1	1	NaN	11.0898	10.0248	10.2253	10.6098	NaN	10.0814	NaN	NaN	10.6522	NaN	NaN
CUEDC2	Q9H467	210	_DELK[GlyGly (K)]SFILQK_.2;_DELK[GlyGly (K)]SFILQK_.3	CUEDC2_K213_M1	2	1	15.2923	15.284	14.9565	15.2252	14.8523	14.7732	14.8532	15.2728	15.1361	14.8911	15.2968	15.2138
CUEDC2	Q9H467	214	_SFILQK[GlyGly (K)]YM[Oxidation (M)]M[Oxidation (M)]VDSAEDQK_.3	CUEDC2_K219_M1	1	1	NaN	NaN	NaN	NaN	NaN	NaN	NaN	11.8692	11.5158	11.2776	11.8868	11.6544
CUEDC2	Q9H467	247	_YIDNQVVSTK[GlyGly (K)]GER_.2;_YIDNQVVSTK[GlyGly (K)]GER_.3	CUEDC2_K256_M1	2	1	15.9717	15.8616	15.8124	15.6972	15.8426	15.707	16.5871	16.5793	16.4844	16.6059	16.6686	16.5915
CUEDC2	Q9H467	265	_NPEAEEM[Oxidation (M)]K[GlyGly (K)]ATYINLK_.3	CUEDC2_K272_M1	1	1	NaN	11.1339	NaN	11.9467	12.3333	NaN	12.8906	12.9091	NaN	12.8421	12.7867	12.9375
CUEDC2	Q9H467	273	_ATYINLK[GlyGly (K)]PAR_.3	CUEDC2_K279_M1	1	1	NaN	10.7733	10.6387	10.732	NaN	NaN	12.7006	12.714	12.6393	12.6253	12.6405	12.4135
CUL2	A0A0A0MTN0;Q13617;Q13617-2	256;243;262	_LK[GlyGly (K)]DEEIR_.2	CUL2_K257_M1	1	1	NaN	11.1611	NaN	10.948	11.1455	NaN	10.658	11.0146	NaN	10.2871	11.3957	11.1574
CUL2	A0A0A0MTN0;Q13617;Q13617-2	20;7;26	_VVDFDETWNK[GlyGly (K)]LLTTIK_.3	CUL2_K29_M1	1	1	14.4537	14.0459	13.9705	13.9021	13.6983	13.5287	13.8733	14.1713	13.6612	13.8348	13.805	13.7745
CUL3	Q13618;Q13618-2	248;224	_VM[Oxidation (M)]HCLDK[GlyGly (K)]STEEPIVK_.4	CUL3_K254_M1	1	1	NaN	9.19943	8.74182	8.96628	8.90092	9.15233	9.54636	NaN	8.66693	NaN	8.98443	NaN
CUL3	Q13618;Q13618-2	255;231	_STEEPIVK[GlyGly (K)]VVER_.3	CUL3_K262_M1	1	1	NaN	12.619	12.4984	12.2033	NaN	11.9797	13.7532	13.6155	NaN	13.4233	NaN	13.6161
CUL3	Q13618;Q13618-2	323;299	_EQGK[GlyGly (K)]ALVSEEGEGK_.3	CUL3_K326_M1	1	1	NaN	NaN	NaN	NaN	NaN	NaN	5.63601	NaN	NaN	NaN	6.61238	6.8353
CUL3	Q13618;Q13618-2	337;313	_NPVDYIQGLLDLK[GlyGly (K)]SR_.3	CUL3_K349_M1	1	1	13.1003	13.0821	12.8794	13.0437	12.5788	12.7723	NaN	NaN	NaN	13.1175	NaN	13.3296
CUL4A	Q13619	386	_FVNLM[Oxidation (M)]K[GlyGly (K)]ESFETFINK_.3	CUL4A_K391_M1	1	1	NaN	12.4394	13.0931	NaN	NaN	14.2728	13.1945	13.1485	13.2012	13.1206	13.1742	NaN
CUL4A	Q13619	725	_FPVK[GlyGly (K)]PGDLK_.2;_FPVK[GlyGly (K)]PGDLK_.3	CUL4A_K728_M1	2	1	15.6023	15.5226	15.4492	15.5048	15.0687	15.1679	14.9642	14.9216	15.126	15.1199	14.8251	14.9768
CUL4B	K4DI93;Q13620;Q13620-1;Q13620-3	527;540;522;344	_FINAM[Oxidation (M)]K[GlyGly (K)]EAFETFINK_.3	CUL4B_K532_M1	1	1	NaN	NaN	12.1285	NaN	12.2601	12.3924	12.6407	12.6029	12.4755	12.9795	12.5742	NaN
CUL4B	K4DI93;Q13620;Q13620-1;Q13620-3	553;566;548;370	_YVDSK[GlyGly (K)]LR_.2	CUL4B_K557_M1	1	1	NaN	10.4326	10.1193	10.5231	10.0028	NaN	NaN	NaN	10.0255	10.1147	10.0145	9.66365
CUL4B	K4DI93;Q13620;Q13620-1;Q13620-3	588;601;583;405	_DVFEAFYK[GlyGly (K)]K_.2;_DVFEAFYK[GlyGly (K)]K_.3	CUL4B_K595_M1	2	1	13.6804	10.8131	14.5539	14.6892	14.4778	14.4901	14.9706	14.825	14.5269	14.4372	14.516	14.7221
CUL4B	K4DI93;Q13620;Q13620-1;Q13620-3	602;615;597;419	_LLVGK[GlyGly (K)]SASVDAEK_.3	CUL4B_K606_M1	1	1	NaN	11.471	11.0357	11.3838	NaN	NaN	10.8026	NaN	NaN	NaN	NaN	NaN
CUL4B	K4DI93;Q13620;Q13620-1;Q13620-3	795;808;790;612	_FICNDDFK[GlyGly (K)]HK_.3	CUL4B_K802_M1	1	1	NaN	10.1734	10.4277	10.5813	9.59308	8.89367	NaN	NaN	9.06666	9.39746	9.36171	9.65823
CUL4B	K4DI93;Q13620;Q13620-1;Q13620-3	866;879;861;683	_FPVK[GlyGly (K)]PADLK_.2;_FPVK[GlyGly (K)]PADLK_.3	CUL4B_K869_M1	2	1	13.6985	13.9703	13.5636	13.1321	13.1663	12.8367	13.088	12.8673	12.8921	13.0122	12.9825	13.0539
CUL5	Q93034	385	_LELPLK[GlyGly (K)]QK_.3	CUL5_K390_M1	1	1	12.2958	NaN	NaN	13.2366	13.1375	12.6396	NaN	NaN	12.2975	12.445	13.1477	NaN
CUL5	Q93034	715	_TQEAIIQIMK[GlyGly (K)]M[Oxidation (M)]R_.2;_TQEAIIQIMK[GlyGly (K)]M[Oxidation (M)]R_.3;_TQEAIIQIM[Oxidation (M)]K[GlyGly (K)]M[Oxidation (M)]R_.2;_TQEAIIQIM[Oxidation (M)]K[GlyGly (K)]M[Oxidation (M)]R_.3	CUL5_K724_M1	4	1	22.465	22.337	22.098	21.2094	21.6523	21.7317	22.5488	22.2054	22.6194	22.595	22.6059	22.6265
CUL7	Q14999;Q14999-2	558;642	_DLINCHVYK[GlyGly (K)]K_.3;_DLINCHVYK[GlyGly (K)]K_.4	CUL7_K566_M1	2	1	12.7794	13.6605	13.3609	13.2569	13.3714	13.2269	13.1078	13.1416	13.1109	12.9188	12.9726	12.8023
CUL7	Q14999;Q14999-2	567;651	_K[GlyGly (K)]YGPEALAGNQAYPSLLEAQEDVLLLDAQAQAK_.3	CUL7_K567_M1	1	1	NaN	NaN	11.8007	NaN	NaN	NaN	12.2082	12.0709	NaN	NaN	11.4415	NaN
CUL9	E9PEZ1;Q8IWT3;Q8IWT3-3	1851;1879;1769	_ILK[GlyGly (K)]AHGEK_.2;_ILK[GlyGly (K)]AHGEK_.3	CUL9_K1853_M1	2	1	17.9792	19.339	15.8836	18.9212	18.548	19.0085	18.384	18.6492	17.4696	18.9609	18.1441	18.6185
CUTA	O60888;O60888-2;O60888-3	93;112;70	_LAACVNLIPQITSIYEWK[GlyGly (K)]GK_.3	CUTA_K110_M1	1	1	15.4416	15.4866	15.1486	15.2565	14.4845	14.6065	14.8951	15.0152	15.0661	15.1544	15.0482	14.888
CUTA	O60888;O60888-2;O60888-3	111;130;88	_GK[GlyGly (K)]IEEDSEVLM[Oxidation (M)]M[Oxidation (M)]IK_.3	CUTA_K112_M1	1	1	13.528	12.2667	12.5976	12.593	12.8099	12.5057	13.1437	13.0161	13.0292	13.0479	13.0526	13.0552
CUX1	P39880;P39880-2;P39880-3;P39880-4;P39880-5;P39880-6	1249;1227;1260;1147;1193;1091	_VVLAPEEK[GlyGly (K)]EALK_.3	CUX1_K1256_M1	1	1	NaN	11.5653	11.2931	10.9623	11.3318	NaN	11.195	NaN	11.3541	NaN	10.9507	11.5714
CXorf56	Q9H5V9;Q9H5V9-2;Q9H5V9-3	184;135;170	_VIEK[GlyGly (K)]QLER_.3	CXorf56_K187_M1	1	1	NaN	12.3308	12.4346	10.4081	12.5308	NaN	12.0997	10.7248	12.1351	11.4568	12.3733	10.8171
CXorf56	Q9H5V9;Q9H5V9-2;Q9H5V9-3	199;150;185	_LQELAELEAK[GlyGly (K)]K_.3	CXorf56_K208_M1	1	1	NaN	NaN	NaN	NaN	11.2151	NaN	10.7671	NaN	10.6002	10.8378	NaN	NaN
CYB5A	P00167;P00167-2	34	_VYDLTK[GlyGly (K)]FLEEHPGGEEVLR_.3;_VYDLTK[GlyGly (K)]FLEEHPGGEEVLR_.4	CYB5A_K39_M1	2	1	14.5342	14.6099	14.1356	14.2156	14.0601	14.3515	14.4791	14.7018	14.4276	14.6695	14.5656	14.5665
CYB5B	H3BUX2;J3KNF8;O43169	25;29	_LEEVAK[GlyGly (K)]R_.2	CYB5B_K30_M1	1	1	11.8851	12.6563	12.0199	11.5033	12.3003	12.3525	11.9394	12.1106	11.5772	13.0389	12.4283	11.9955
CYB5R3	P00387;P00387-2;P00387-3	112;89;145	_VYFK[GlyGly (K)]DTHPK_.3	CYB5R3_K115_M1	1	1	8.9775	12.0915	11.9802	12.1256	11.9606	12.4253	11.6533	11.3097	10.8401	11.6087	11.4513	11.3455
CYB5R3	P00387;P00387-2;P00387-3	116;93;149	_DTHPK[GlyGly (K)]FPAGGK_.3	CYB5R3_K120_M1	1	1	12.514	11.5756	11.8007	11.9886	11.627	11.783	12.4324	12.2257	12.6615	12.5166	12.607	12.5878
CYB5R3	P00387;P00387-2;P00387-3	30;7;63	_STPAITLESPDIK[GlyGly (K)]YPLR_.2;_STPAITLESPDIK[GlyGly (K)]YPLR_.3	CYB5R3_K42_M1	2	1	17.617	17.3807	17.3375	17.2467	17.2143	17.2479	17.7422	17.6805	17.4869	17.5605	17.3675	17.5789
CYC1	P08574	171	_LFDYFPK[GlyGly (K)]PYPNSEAAR_.3	CYC1_K177_M1	1	1	12.9814	NaN	NaN	NaN	11.1882	12.6633	NaN	13.8826	13.441	NaN	NaN	13.4841
CYCS	C9JFR7;P99999	93	_ADLIAYLK[GlyGly (K)]K_.2;_ADLIAYLK[GlyGly (K)]K_.3	CYCS_K100_M1	2	1	NaN	NaN	13.4921	13.9069	13.6372	13.601	14.2475	14.1455	13.223	13.1833	12.0981	13.3095
CYCS	C9JFR7;P99999	74	_K[GlyGly (K)]YIPGTK_.2	CYCS_K74_M1	1	1	12.5639	12.8441	12.8626	12.8174	12.5942	12.3498	12.2635	12.2982	12.3395	12.4756	12.0561	12.0903
CYCS	C9JFR7;P99999	75	_YIPGTK[GlyGly (K)]M[Oxidation (M)]IFVGIK_.3	CYCS_K80_M1	1	1	NaN	NaN	NaN	NaN	10.2912	10.1263	12.0233	10.0584	10.9032	NaN	NaN	11.2903
CYCS	C9JFR7;P99999	81	_M[Oxidation (M)]IFVGIK[GlyGly (K)]K_.2	CYCS_K87_M1	1	1	NaN	11.9087	10.7624	11.6166	11.4249	11.5783	11.829	NaN	11.5041	NaN	11.6202	11.4205
CYFIP1	Q7L576	1035	_VHVK[GlyGly (K)]EGER_.3	CYFIP1_K1038_M1	1	1	NaN	11.1155	11.6388	NaN	NaN	NaN	11.9819	11.7797	11.9002	11.4986	12.8797	12.7137
CYFIP1	Q7L576	1077	_EGDLLTK[GlyGly (K)]ER_.2	CYFIP1_K1083_M1	1	1	NaN	11.5455	NaN	11.1391	11.296	NaN	NaN	11.4817	NaN	NaN	NaN	NaN
CYFIP1	Q7L576	1225	_YLK[GlyGly (K)]SGDGEGTPVEHVR_.4	CYFIP1_K1227_M1	1	1	NaN	NaN	NaN	NaN	NaN	NaN	NaN	7.19294	NaN	6.58967	NaN	7.77671
CYFIP1	Q7L576	538	_DPK[GlyGly (K)]SGFDIK_.2;_DPK[GlyGly (K)]SGFDIK_.3	CYFIP1_K540_M1	2	1	14.2702	14.1306	13.9855	13.7213	13.525	13.4799	13.6696	13.4613	13.2038	13.1641	13.3511	13.4549
CYFIP1	Q7L576	541	_SGFDIK[GlyGly (K)]VPR_.2;_SGFDIK[GlyGly (K)]VPR_.3	CYFIP1_K546_M1	2	1	13.7051	13.695	13.5	13.3985	13.0906	13.0415	13.5462	13.2801	13.6093	13.118	13.5116	14.0952
CYFIP1	Q7L576	564	_TM[Oxidation (M)]LESLIADK[GlyGly (K)]SGSK_.3	CYFIP1_K573_M1	1	1	NaN	NaN	NaN	9.80963	NaN	NaN	9.27634	9.68939	7.24013	NaN	NaN	NaN
CYFIP1	Q7L576	746	_YETLLK[GlyGly (K)]QR_.3	CYFIP1_K751_M1	1	1	NaN	NaN	NaN	10.2968	10.9276	10.7008	9.83656	NaN	NaN	NaN	NaN	10.5293
CYP26B1	E5RHM2;E7ER08;Q9NR63;Q9NR63-2;Q9NR63-3	171;55;246;229	_GLEK[GlyGly (K)]AIR_.2	CYP26B1_K174_M1	1	1	NaN	NaN	NaN	12.1353	11.9653	12.0726	NaN	11.8739	NaN	NaN	NaN	11.7908
CYP2D7;;CYP2D6	A0A087X1C5;A0A0G2JMD2;A0A0G2JNM9;A0A0G2JPK8;A0A0G2JQS4;A0A0G2JRU3;A0A0G2JSD7;E7ENE7;P10635;Q38LG0;Q38LG2;Q6NWU0	141;119	_NLGLGK[GlyGly (K)]K_.2	CYP2D7_K146_M1	1	1	14.621	14.5539	14.6939	14.7769	14.6733	14.7052	NaN	NaN	NaN	NaN	NaN	NaN
CYP4F11	Q9HBI6	445	_FDQENIK[GlyGly (K)]ER_.3	CYP4F11_K451_M1	1	1	NaN	12.1658	12.1464	12.0427	11.8398	12.0774	12.9458	12.6307	12.9059	12.8128	12.7158	12.759
CYP51A1	A0A0C4DFL7;Q16850	148;142	_GVAYDVPNPVFLEQK[GlyGly (K)]K_.3	CYP51A1_K162_M1	1	1	NaN	NaN	NaN	NaN	NaN	NaN	NaN	NaN	9.54021	10.0974	8.34155	NaN
CYP51A1	A0A0C4DFL7;Q16850	372;366	_CIK[GlyGly (K)]ETLR_.3	CYP51A1_K374_M1	1	1	NaN	11.6129	12.2354	12.106	11.843	11.6166	11.9727	11.5989	11.8946	12.075	11.5973	11.7878
CYP51A1	A0A0C4DFL7;Q16850	417;411	_LK[GlyGly (K)]DSWVER_.2;_LK[GlyGly (K)]DSWVER_.3	CYP51A1_K418_M1	2	1	9.66285	12.2896	12.2515	12.7578	11.7907	11.6752	11.7372	12.0718	12.0488	12.514	11.9074	12.1617
CYP51A1	A0A0C4DFL7;Q16850	432;426	_YLQDNPASGEK[GlyGly (K)]FAYVPFGAGR_.3	CYP51A1_K442_M1	1	1	14.4334	NaN	14.43	NaN	NaN	14.0997	15.6297	15.7232	15.4258	15.3565	15.5328	15.4518
CYP7B1	O75881	69	_FM[Oxidation (M)]K[GlyGly (K)]TLQK_.2	CYP7B1_K71_M1	1	1	NaN	NaN	9.81227	NaN	10.4305	10.2257	NaN	NaN	NaN	9.46008	NaN	NaN
CYTH1	Q15438;Q15438-2;Q15438-3	333;332;274	_DQVIK[GlyGly (K)]ACK_.2	CYTH1_K337_M1	1	1	NaN	9.60602	8.78453	8.44786	NaN	NaN	9.53549	NaN	9.23842	NaN	8.13867	NaN
DAAM2	Q86T65;Q86T65-4	52	_FAELVDELDLTDK[GlyGly (K)]NR_.3	DAAM2_K64_M1	1	1	12.7355	NaN	NaN	NaN	NaN	12.3302	13.5082	12.9049	NaN	NaN	NaN	12.8159
DAG1	Q14118	781	_GK[GlyGly (K)]LTLEDQATFIK_.2;_GK[GlyGly (K)]LTLEDQATFIK_.3	DAG1_K782_M1	2	1	17.1796	17.1572	17.0309	16.8022	16.7045	16.7327	17.3213	17.3453	17.3669	17.2481	17.3219	17.3183
DAG1	Q14118	783	_LTLEDQATFIK[GlyGly (K)]K_.2;_LTLEDQATFIK[GlyGly (K)]K_.3	DAG1_K793_M1	2	1	18.2313	18.0617	15.604	17.1716	17.262	17.2399	15.5284	17.6009	17.7319	15.9918	17.6816	NaN
DAG1	Q14118	795	_GVPIIFADELDDSK[GlyGly (K)]PPPSSSM[Oxidation (M)]PLILQEEK_.3	DAG1_K808_M1	1	1	13.0449	12.9437	12.5356	12.6287	12.7253	NaN	13.3913	13.3449	13.4511	13.271	13.2093	13.2233
DAGLB	Q8NCG7;Q8NCG7-4	343;214	_DFIHVSFHDK[GlyGly (K)]VYELPFLVALDHR_.4;_DFIHVSFHDK[GlyGly (K)]VYELPFLVALDHR_.5	DAGLB_K352_M1	2	1	NaN	NaN	NaN	13.4686	13.3733	NaN	NaN	NaN	13.7442	13.3461	13.6451	NaN
DAGLB	Q8NCG7;Q8NCG7-4	500;371	_LSVTNLEDLK[GlyGly (K)]R_.3	DAGLB_K509_M1	1	1	14.6865	14.0841	13.7047	13.874	13.9596	13.8602	14.1753	14.1783	13.8237	14.2449	13.9531	NaN
DAP	P51397	9	_LETK[GlyGly (K)]AGHPPAVK_.3;_LETK[GlyGly (K)]AGHPPAVK_.4	DAP_K12_M1	2	1	NaN	11.9457	12.0022	12.8761	12.8697	12.5426	12.8069	13.0125	13.1367	13.1309	13.1367	12.7548
DARS	P14868	321	_FQTEIQTVNK[GlyGly (K)]QFPCEPFK_.3	DARS_K330_M1	1	1	14.3019	14.2693	13.8385	13.8408	13.559	NaN	13.7959	13.544	13.9618	13.722	14.1735	14.5663
DARS	P14868	331	_QFPCEPFK[GlyGly (K)]FLEPTLR_.3	DARS_K338_M1	1	1	NaN	13.8131	13.4556	13.4197	12.8604	12.9371	13.4974	13.593	13.5345	13.3459	13.2005	13.3548
DARS	P14868	375	_LLGHLVK[GlyGly (K)]EK_.3	DARS_K381_M1	1	1	NaN	12.0331	11.8531	11.7909	NaN	12.1315	11.6912	12.3413	12.5514	12.4984	11.7477	NaN
DARS2	Q6PI48	600	_DVIAFPK[GlyGly (K)]SFR_.3	DARS2_K606_M1	1	1	NaN	NaN	NaN	11.6827	NaN	NaN	11.5183	NaN	11.5136	NaN	11.3486	NaN
DAXX	Q9UER7;Q9UER7-3	239;164	_LCELK[GlyGly (K)]DCSSLTGR_.3	DAXX_K243_M1	1	1	NaN	10.6886	10.3752	10.5508	10.0707	10.5563	10.3205	NaN	NaN	10.5233	10.5525	10.7516
DAXX	Q9UER7;Q9UER7-3	372;297	_LDEVISK[GlyGly (K)]YAM[Oxidation (M)]LQDK_.3	DAXX_K378_M1	1	1	NaN	NaN	11.109	11.3755	11.8905	11.1962	11.794	12.2419	11.7634	11.7248	11.9455	11.8518
DAZAP1	K7EK33;K7EQ02;K7EQ55;Q96EP5;Q96EP5-2	52	_GFGFVK[GlyGly (K)]FK_.2;_GFGFVK[GlyGly (K)]FK_.3	DAZAP1_K57_M1	2	1	NaN	NaN	11.2752	11.6059	11.5855	10.6037	11.0306	12.0141	NaN	11.0395	11.3219	11.8737
DBI	A0A0A0MTI5;B8ZWD1;P07108;P07108-2;P07108-3;P07108-4;P07108-5	129;83;73;90;74;115;134	_AYINK[GlyGly (K)]VEELK_.2;_AYINK[GlyGly (K)]VEELK_.3	DBI_K133_M1	2	1	16.0116	15.493	15.9054	15.8418	15.6211	15.5952	15.9193	15.8437	15.8487	15.7023	15.9093	15.8525
DBN1	Q16643;Q16643-3	166	_TDAAVEM[Oxidation (M)]K[GlyGly (K)]R_.3	DBN1_K173_M1	1	1	NaN	NaN	NaN	NaN	10.617	11.1712	11.5812	10.2987	10.8205	10.4865	NaN	NaN
DBN1	Q16643;Q16643-3	63	_VM[Oxidation (M)]YGFCSVK[GlyGly (K)]DSQAALPK_.3	DBN1_K71_M1	1	1	NaN	NaN	NaN	11.4334	10.7763	11.1052	NaN	11.4638	NaN	NaN	NaN	NaN
DBNL	Q9UJU6;Q9UJU6-2;Q9UJU6-3	165	_TNAVSEIK[GlyGly (K)]R_.2;_TNAVSEIK[GlyGly (K)]R_.3	DBNL_K172_M1	2	1	NaN	NaN	12.551	NaN	NaN	NaN	10.382	NaN	NaN	10.1622	9.98272	10.3962
DBNL	Q9UJU6;Q9UJU6-2;Q9UJU6-3	174	_VGK[GlyGly (K)]DSFWAK_.3	DBNL_K176_M1	1	1	NaN	11.0363	11.4288	11.2762	11.0161	10.8308	10.7195	10.7937	10.729	NaN	10.6727	10.3571
DBNL	Q9UJU6;Q9UJU6-2;Q9UJU6-3	69	_VK[GlyGly (K)]DPNSGLPK_.2;_VK[GlyGly (K)]DPNSGLPK_.3	DBNL_K70_M1	2	1	NaN	11.1727	11.5912	13.1556	12.7574	11.9985	10.8317	NaN	12.2699	NaN	10.2846	10.9046
DCAF12	Q5T6F0	387	_LAGENLK[GlyGly (K)]LTTGK_.3	DCAF12_K393_M1	1	1	NaN	11.7578	11.6127	11.6219	11.5148	11.5777	NaN	11.3436	11.5653	11.7745	11.3013	11.61
DCAF13	A0A087WT20;Q9NV06	196;44	_ALNATK[GlyGly (K)]LER_.3	DCAF13_K201_M1	1	1	NaN	NaN	12.2018	11.9579	11.8976	11.9288	12.2787	11.9278	12.201	12.1369	12.3355	12.2241
DCAF13	A0A087WT20;Q9NV06	524;372	_DYNQK[GlyGly (K)]LK_.2	DCAF13_K528_M1	1	1	NaN	10.6256	10.8621	10.6215	10.0417	10.2746	NaN	NaN	9.09015	NaN	9.73951	NaN
DCAF13	A0A087WT20;Q9NV06	579;427	_PGSVPLVSEK[GlyGly (K)]K_.3	DCAF13_K588_M1	1	1	NaN	NaN	NaN	11.8938	11.7563	11.8044	11.0041	11.2704	11.4855	11.5774	11.4261	11.6907
DCAF6	Q58WW2;Q58WW2-2;Q58WW2-3;Q58WW2-4	289;258	_ELK[GlyGly (K)]TPSAEER_.3	DCAF6_K291_M1	1	1	NaN	NaN	NaN	NaN	NaN	NaN	11.4753	NaN	11.4228	11.4645	NaN	NaN
DCAF6	Q58WW2;Q58WW2-2;Q58WW2-3;Q58WW2-4	572;592;649;618	_FTAK[GlyGly (K)]PLDSNSGER_.3	DCAF6_K575_M1	1	1	NaN	11.4589	11.3781	11.5974	11.0982	11.1808	12.112	12.1429	11.6682	11.8013	11.9972	12.1644
DCAF6	Q58WW2;Q58WW2-2;Q58WW2-3;Q58WW2-4	592;612;669;638	_SCGVPEESASSEK[GlyGly (K)]AK_.3	DCAF6_K604_M1	1	1	NaN	NaN	NaN	NaN	NaN	NaN	12.095	12.2427	11.9644	NaN	12.2023	12.206
DCAF6	Q58WW2;Q58WW2-2;Q58WW2-3;Q58WW2-4	800;820;891;860	_K[GlyGly (K)]LADEVITR_.2;_K[GlyGly (K)]LADEVITR_.3	DCAF6_K800_M1	2	1	13.3141	13.2072	13.1257	13.331	12.6919	12.8735	13.0271	13.0358	12.8658	12.831	12.806	13.0157
DCAF7	P61962	74	_LM[Oxidation (M)]WIPDTK[GlyGly (K)]GVYPDLLATSGDYLR_.3	DCAF7_K81_M1	1	1	15.8538	16.1365	15.6576	15.6494	15.263	NaN	15.3762	15.755	15.5249	15.5576	15.3853	15.3347
DCAKD	K7ESP4;Q8WVC6	159	_INAQLPLTDK[GlyGly (K)]AR_.3	DCAKD_K168_M1	1	1	13.9486	13.2502	13.9096	13.8615	13.7771	13.8879	14.4721	14.345	14.3978	14.4776	14.4039	14.2913
DCBLD2	Q96PD2;Q96PD2-2	560	_K[GlyGly (K)]TEGTYDLPYWDR_.3	DCBLD2_K560_M1	1	1	14.3561	14.2176	13.9265	14.4007	13.8355	13.7784	14.2612	14.4193	14.0633	14.0995	14.1556	14.2848
DCBLD2	Q96PD2;Q96PD2-2	578;592	_GM[Oxidation (M)]K[GlyGly (K)]QFLPAK_.2;_GM[Oxidation (M)]K[GlyGly (K)]QFLPAK_.3	DCBLD2_K580_M1	2	1	13.97	14.184	14.2096	14.1634	14.3534	14.4437	14.7864	14.9101	14.912	14.9483	14.9847	14.8673
DCBLD2	Q96PD2;Q96PD2-2	581;595	_QFLPAK[GlyGly (K)]AVDHEETPVR_.3;_QFLPAK[GlyGly (K)]AVDHEETPVR_.4	DCBLD2_K586_M1	2	1	NaN	NaN	NaN	NaN	11.8517	11.688	10.7075	13.8826	NaN	13.5217	NaN	13.867
DCD	P81605;P81605-2	76	_AVGGLGK[GlyGly (K)]LGK_.3	DCD_K82_M1	1	1	NaN	NaN	NaN	9.64972	9.05799	NaN	8.35854	NaN	9.63826	10.2619	8.5766	NaN
DCPS	Q96C86	129	_TTVVYPATEK[GlyGly (K)]HLQK_.3;_TTVVYPATEK[GlyGly (K)]HLQK_.4	DCPS_K138_M1	2	1	NaN	NaN	11.1909	NaN	11.4806	NaN	12.0624	NaN	NaN	11.0753	11.0845	11.3108
DCTN1	E7EX90;Q14203;Q14203-3;Q14203-4;Q14203-6	353;370;333;350;363	_LK[GlyGly (K)]DALVR_.2	DCTN1_K354_M1	1	1	NaN	NaN	10.7856	10.9765	10.9577	11.0184	NaN	10.891	10.3146	NaN	10.8644	NaN
DCTN1	E7EX90;Q14203;Q14203-3;Q14203-4;Q14203-6	598;615;578;595;608	_LICK[GlyGly (K)]AELIR_.2;_LICK[GlyGly (K)]AELIR_.3	DCTN1_K601_M1	2	1	13.5369	13.5004	13.6938	13.7041	13.5791	13.5825	13.6503	13.5306	13.7736	13.5989	13.6513	13.6246
DCTN2	Q13561;Q13561-2;Q13561-3	126;131;128	_ESATEEK[GlyGly (K)]LTPVLLAK_.3	DCTN2_K132_M1	1	1	NaN	NaN	9.98203	9.31862	NaN	10.5073	NaN	9.41316	NaN	9.75162	9.48778	9.56503
DCTN2	Q13561;Q13561-2;Q13561-3	133;138;135	_LTPVLLAK[GlyGly (K)]QLAALK_.3	DCTN2_K140_M1	1	1	NaN	NaN	NaN	NaN	NaN	NaN	NaN	NaN	12.6898	12.7252	12.3565	12.4785
DCTN2	Q13561;Q13561-2;Q13561-3	157;162;159	_LLGPDAAINLTDPDGALAK[GlyGly (K)]R_.3	DCTN2_K175_M1	1	1	13.5114	13.8229	13.3134	13.3144	12.7069	13.0253	13.4891	12.9238	13.5582	13.4246	13.607	13.5176
DCTN2	Q13561;Q13561-2;Q13561-3	290;295;292	_VNEIAK[GlyGly (K)]HK_.3	DCTN2_K295_M1	1	1	NaN	9.06647	10.7744	11.3083	9.82559	NaN	NaN	10.7841	NaN	11.0303	9.82178	9.99961
DCTN2	Q13561;Q13561-2;Q13561-3	62;67;64	_VGTK[GlyGly (K)]GLDFSDR_.2;_VGTK[GlyGly (K)]GLDFSDR_.3	DCTN2_K65_M1	2	1	14.5795	14.5264	14.5632	14.3452	14.3841	14.2457	14.6654	14.6535	14.5537	14.6149	14.8264	14.7201
DCTN3	O75935;O75935-3;X6RCK5	32;25	_K[GlyGly (K)]VADGLVK_.2	DCTN3_K32_M1	1	1	NaN	11.5228	11.3739	11.5091	10.869	11.358	11.0203	11.2915	11.3836	11.221	11.3345	11.5355
DCTN4	Q9UJW0	172	_NYM[Oxidation (M)]PLAFSDK[GlyGly (K)]YGLGTR_.3	DCTN4_K181_M1	1	1	13.4325	NaN	13.7853	13.4826	14.0053	13.8476	14.6708	14.7158	14.5304	14.5314	14.6695	14.7804
DCUN1D1	C9JVE2;Q96GG9	124;139	_AQIPK[GlyGly (K)]MEQELK_.3;_AQIPK[GlyGly (K)]M[Oxidation (M)]EQELK_.2;_AQIPK[GlyGly (K)]M[Oxidation (M)]EQELK_.3	DCUN1D1_K128_M1	3	1	19.0773	18.9438	18.7578	18.8714	18.5836	18.6059	18.5047	18.5455	18.4935	18.5067	18.5626	18.5546
DCUN1D1	C9JVE2;Q96GG9	129;144	_MEQELK[GlyGly (K)]EPGR_.3;_M[Oxidation (M)]EQELK[GlyGly (K)]EPGR_.2;_M[Oxidation (M)]EQELK[GlyGly (K)]EPGR_.3	DCUN1D1_K134_M1	3	1	18.3676	18.1849	18.1056	18.1207	18.2965	18.233	18.4331	18.5375	18.486	18.4236	18.5005	18.4598
DCUN1D1	C9JVE2;Q96GG9	139;154	_FK[GlyGly (K)]DFYQFTFNFAK_.3	DCUN1D1_K140_M1	1	1	12.5555	12.8025	NaN	12.7967	12.5173	12.9928	12.8425	12.9089	12.6002	12.7418	12.4333	12.5922
DCUN1D1	C9JVE2;Q96GG9	152;167	_NPGQK[GlyGly (K)]GLDLEM[Oxidation (M)]AIAYWNLVLNGR_.3	DCUN1D1_K156_M1	1	1	15.4122	15.7419	15.0713	15.3799	15.1916	15.2394	15.7919	16.4069	15.9155	15.9743	16.0048	16.0032
DCUN1D1	C9JVE2;Q96GG9	184;199	_FLLEHHK[GlyGly (K)]R_.3	DCUN1D1_K190_M1	1	1	NaN	NaN	11.4225	11.4396	11.7811	11.7778	10.8625	10.9208	11.0277	11.3943	11.2076	11.4063
DCUN1D1	C9JVE2;Q96GG9	10;25	_TAVSCLSQNDWK[GlyGly (K)]LDVATDNFFQNPELYIR_.3;_TAVSCLSQNDWK[GlyGly (K)]LDVATDNFFQNPELYIR_.4	DCUN1D1_K21_M1	2	1	15.4053	15.6624	15.3272	15.3457	14.5661	14.7476	15.6824	15.4532	15.2451	15.3703	15.1689	15.0973
DCUN1D1	C9JVE2;Q96GG9	234;249	_PQIAGTK[GlyGly (K)]STTV_.2	DCUN1D1_K240_M1	1	1	NaN	9.58676	9.6493	9.64344	9.7143	9.63937	9.80921	9.24226	9.13841	10.1517	9.7615	9.57256
DCUN1D1	C9JVE2;Q96GG9	39;54	_ESVK[GlyGly (K)]GSLDR_.2;_ESVK[GlyGly (K)]GSLDR_.3	DCUN1D1_K42_M1	2	1	15.1635	15.2521	15.1653	15.1923	14.8508	15.4639	15.8168	15.6349	15.7038	15.6697	15.8959	15.9228
DCUN1D1	C9JVE2;Q96GG9	49;64	_K[GlyGly (K)]LEQLYNR_.2;_K[GlyGly (K)]LEQLYNR_.3	DCUN1D1_K49_M1	2	1	15.9258	15.966	15.9061	15.924	15.8643	15.8458	16.2152	16.172	16.1994	16.1889	16.11	16.217
DCUN1D5	Q9BTE7	9	_SPGVAAAVAEDGGLK[GlyGly (K)]K_.3	DCUN1D5_K23_M1	1	1	NaN	10.7911	11.0025	11.0692	10.7465	11.0454	11.591	11.6046	11.6256	11.6429	11.7064	11.7755
DCUN1D5	Q9BTE7	39	_LISGEEHFSSK[GlyGly (K)]K_.3;_LISGEEHFSSK[GlyGly (K)]K_.4	DCUN1D5_K49_M1	2	1	NaN	NaN	NaN	13.5105	13.2707	13.4078	NaN	12.8999	13.2262	13.0521	12.8574	12.9464
DCXR	J3KS22;Q7Z4W1	160;162	_VM[Oxidation (M)]ALELGPHK[GlyGly (K)]IR_.4	DCXR_K169_M1	1	1	NaN	NaN	13.3182	12.7415	12.9109	13.6764	12.6925	12.866	12.5412	12.6657	12.6503	13.8072
DDAH2	O95865	105	_K[GlyGly (K)]ALQDLGLR_.2;_K[GlyGly (K)]ALQDLGLR_.3	DDAH2_K105_M1	2	1	NaN	12.728	12.738	12.5705	12.2362	11.6348	12.6053	11.8238	12.5342	12.1643	12.411	12.2743
DDB1	Q16531	1105	_M[Oxidation (M)]QEVVANLQYDDGSGM[Oxidation (M)]K[GlyGly (K)]R_.2;_M[Oxidation (M)]QEVVANLQYDDGSGM[Oxidation (M)]K[GlyGly (K)]R_.3	DDB1_K1121_M1	2	1	18.7158	18.7235	18.5039	18.576	18.8663	18.7807	19.2925	19.4379	19.368	19.3442	19.4365	19.4927
DDB1	Q16531	1123	_EATADDLIK[GlyGly (K)]VVEELTR_.3	DDB1_K1131_M1	1	1	NaN	14.2738	13.8275	13.915	13.5688	13.5811	14.1756	13.7794	14.0142	14.1404	14.0937	14.0349
DDB1	Q16531	189	_HVK[GlyGly (K)]TYEVSLR_.3	DDB1_K191_M1	1	1	NaN	13.4652	13.2988	13.4771	13.495	13.3432	13.7028	13.8038	13.8548	13.7892	13.6513	13.8571
DDB1	Q16531	288	_EEQM[Oxidation (M)]DGTVTLK[GlyGly (K)]DLR_.3	DDB1_K298_M1	1	1	NaN	10.8735	10.7491	10.5844	10.4437	10.6782	11.691	11.5816	11.297	11.4524	11.6774	11.2547
DDB1	Q16531	568	_ILK[GlyGly (K)]LPSFELLHK_.4	DDB1_K570_M1	1	1	NaN	10.2673	10.7197	10.4638	10.2768	10.4294	NaN	9.62634	NaN	NaN	10.2746	NaN
DDB1	Q16531	821	_LGK[GlyGly (K)]DPNTYFIVGTAM[Oxidation (M)]VYPEEAEPK_.3	DDB1_K823_M1	1	1	NaN	NaN	13.3912	13.3865	13.4318	13.1414	13.5508	13.5984	13.5137	13.6083	13.9606	13.7682
DDB1	Q16531	848	_IVVFQYSDGK[GlyGly (K)]LQTVAEK_.3	DDB1_K857_M1	1	1	NaN	11.6541	12.0238	11.7116	11.2761	11.328	11.6665	NaN	11.4323	NaN	11.7994	11.4833
DDB1	Q16531	858	_LQTVAEK[GlyGly (K)]EVK_.3	DDB1_K864_M1	1	1	NaN	11.0554	11.193	11.4391	10.5012	11.3833	10.7516	10.5707	11.0862	10.7604	10.941	10.7181
DDB1	Q16531	916	_TK[GlyGly (K)]GDFILVGDLM[Oxidation (M)]R_.3	DDB1_K917_M1	1	1	13.6514	13.9732	13.7274	13.901	13.6454	NaN	14.3143	14.1278	NaN	14.0476	14.107	NaN
DDB1	Q16531	929	_SVLLLAYK[GlyGly (K)]PM[Oxidation (M)]EGNFEEIAR_.3	DDB1_K936_M1	1	1	NaN	NaN	12.824	12.2477	13.4318	12.8148	NaN	13.3331	12.9952	13.2401	13.2189	13.2319
DDB2	Q92466	183	_LQDFK[GlyGly (K)]GNILR_.3	DDB2_K187_M1	1	1	13.0036	12.239	13.0925	13.1253	12.9587	13.0257	13.1481	13.2687	13.3062	13.2211	13.1515	13.1778
DDB2	Q92466	303	_LLTTDQK[GlyGly (K)]SEIR_.3	DDB2_K309_M1	1	1	12.2008	12.5758	12.522	12.427	12.4975	12.5243	12.3624	12.6144	12.6377	12.5892	12.6987	12.6569
DDB2	Q92466	356	_YPDPNFK[GlyGly (K)]SCTPYELR_.3	DDB2_K362_M1	1	1	13.6572	13.8694	13.751	13.7043	13.2691	13.3492	13.7353	13.8953	13.3383	13.6131	13.4947	13.5168
DDHD1	A0A087X0H7;Q8NEL9;Q8NEL9-2;Q8NEL9-3;Q8NEL9-4	449;578;160;585	_HLLDELYITK[GlyGly (K)]R_.3	DDHD1_K458_M1	1	1	NaN	NaN	NaN	12.6074	12.0338	NaN	NaN	12.2672	12.5105	12.373	NaN	12.419
DDI2	Q5TDH0;Q5TDH0-3	140	_DM[Oxidation (M)]LLANPHELSLLK[GlyGly (K)]ER_.3;_DM[Oxidation (M)]LLANPHELSLLK[GlyGly (K)]ER_.4	DDI2_K153_M1	2	1	18.0689	17.8446	17.9458	17.752	17.7065	17.5782	18.0589	17.9638	18.0019	17.8753	17.873	17.9883
DDI2	Q5TDH0;Q5TDH0-3	156	_NPPLAEALLSGDLEK[GlyGly (K)]FSR_.3	DDI2_K170_M1	1	1	NaN	NaN	NaN	13.0962	NaN	NaN	13.1969	13.2613	NaN	NaN	13.2141	13.2821
DDI2	Q5TDH0;Q5TDH0-3	60	_SLASYGLK[GlyGly (K)]DGDVVILR_.3	DDI2_K67_M1	1	1	NaN	13.6659	NaN	NaN	13.2324	13.1857	13.7793	13.8934	13.6278	NaN	13.9625	13.7686
DDIT4	Q9NX09	117	_LLMPSQLVSQVGK[GlyGly (K)]ELLR_.3;_LLM[Oxidation (M)]PSQLVSQVGK[GlyGly (K)]ELLR_.3	DDIT4_K129_M1	2	1	16.6095	16.3815	16.191	16.1427	15.9948	15.9815	16.5827	15.9914	16.385	16.4477	16.4657	16.6173
DDOST	A0A0C4DGS1;P39656;P39656-3	166;183;165	_APTIVGK[GlyGly (K)]SSLNPILFR_.3	DDOST_K172_M1	1	1	12.599	12.327	10.7678	11.441	12.6576	12.3527	12.8267	13.3939	12.3983	12.6921	13.0964	13.1238
DDOST	A0A0C4DGS1;P39656;P39656-3	238;255;237	_VIFSGSLDFFSDSFFNSAVQK[GlyGly (K)]AAPGSQR_.3	DDOST_K258_M1	1	1	13.8403	14.1353	13.6801	13.8246	NaN	13.4846	14.2561	NaN	14.0649	14.3178	NaN	13.9756
DDOST	A0A0C4DGS1;P39656;P39656-3	281;298;280	_WVFK[GlyGly (K)]EEGVLR_.3	DDOST_K284_M1	1	1	15.8618	16.0435	15.8854	15.6044	15.4573	15.5502	15.9039	15.9974	15.7897	15.8913	15.9852	16.0073
DDOST	A0A0C4DGS1;P39656;P39656-3	355;372;354	_GGK[GlyGly (K)]YSVQFK_.3	DDOST_K357_M1	1	1	NaN	NaN	NaN	NaN	NaN	NaN	NaN	NaN	NaN	10.1405	9.15583	9.19382
DDOST	A0A0C4DGS1;P39656;P39656-3	364;381;363	_LPDVYGVFQFK[GlyGly (K)]VDYNR_.3	DDOST_K374_M1	1	1	14.3634	14.5721	14.3419	14.427	14.4235	14.3283	15.2427	15.0203	14.9074	15.0898	15.0548	15.0875
DDOST	A0A0C4DGS1;P39656;P39656-3	54;71	_GFELTFK[GlyGly (K)]TADDPSLSLIK_.3	DDOST_K60_M1	1	1	13.018	13.0768	12.7578	12.4328	13.0805	13.1503	13.3315	12.738	12.8975	12.7961	13.011	12.7879
DDR1	Q08345;Q08345-2;Q08345-5;Q08345-6	446;464	_LLSK[GlyGly (K)]AER_.2;_LLSK[GlyGly (K)]AER_.3	DDR1_K449_M1	2	1	14.158	15.3015	14.9171	15.5235	15.4556	15.2178	15.1964	15.1543	15.2735	15.4101	15.3243	14.8985
DDR1	Q08345;Q08345-2;Q08345-5;Q08345-6	646;609;627	_K[GlyGly (K)]GHPLLVAVK_.3	DDR1_K646_M1	1	1	NaN	11.2257	NaN	11.2941	11.1994	11.2474	10.804	10.8247	NaN	11.3501	NaN	10.9841
DDR2	Q16832	428	_M[Oxidation (M)]LEK[GlyGly (K)]ASR_.2	DDR2_K431_M1	1	1	15.6413	16.4809	15.4651	15.5796	16.3854	NaN	17.3356	17.0487	15.5682	16.2939	15.2829	15.8138
DDT	P30046	15	_VPAGLEK[GlyGly (K)]R_.2;_VPAGLEK[GlyGly (K)]R_.3	DDT_K21_M1	2	1	15.3594	15.1352	15.1481	15.2389	15.2305	15.191	15.1648	14.9667	15.2424	15.0991	15.2071	15.1909
DDT	P30046	23	_LCAAAASILGK[GlyGly (K)]PADR_.3	DDT_K33_M1	1	1	NaN	NaN	NaN	NaN	NaN	12.3141	NaN	12.9197	NaN	13.5125	NaN	13.3536
DDX1	Q92499	224	_NQALFPACVLK[GlyGly (K)]NAELK_.3	DDX1_K234_M1	1	1	13.4408	NaN	NaN	NaN	12.8783	12.7735	NaN	13.5374	NaN	NaN	13.3387	NaN
DDX1	Q92499	282	_FLPNAPK[GlyGly (K)]ALIVEPSR_.3	DDX1_K288_M1	1	1	NaN	11.49	10.5469	NaN	NaN	11.0226	NaN	NaN	NaN	NaN	NaN	11.2568
DDX1	Q92499	491	_ILK[GlyGly (K)]GEYAVR_.3	DDX1_K493_M1	1	1	NaN	12.2621	12.376	12.2997	12.4394	12.4207	12.315	12.2591	12.2562	12.2667	12.2178	12.2464
DDX17	H3BLZ8;Q92841;Q92841-1;Q92841-2;Q92841-3	421;342	_TIIFVETK[GlyGly (K)]R_.2;_TIIFVETK[GlyGly (K)]R_.3	DDX17_K428_M1	2	1	14.4082	14.604	14.4576	14.4131	14.19	14.1746	14.1705	14.0771	14.2427	14.2744	14.1636	14.2527
DDX17	H3BLZ8;Q92841;Q92841-1;Q92841-2;Q92841-3	466;387	_SGK[GlyGly (K)]APILIATDVASR_.3	DDX17_K468_M1	1	1	NaN	NaN	NaN	NaN	12.1501	12.1836	NaN	12.6929	NaN	NaN	12.7918	12.6008
DDX18	Q9NVP1	218	_DLLAAAK[GlyGly (K)]TGSGK_.2	DDX18_K224_M1	1	1	13.2348	13.1367	12.8503	13.0791	12.8682	12.9571	12.6801	12.7919	12.4766	12.6487	12.555	12.7159
DDX20	Q9UHI6	530	_ATSPK[GlyGly (K)]ELGCDR_.3	DDX20_K534_M1	1	1	NaN	NaN	NaN	NaN	NaN	NaN	9.45718	8.72288	NaN	9.49021	NaN	9.66737
DDX21	Q9NR30	232	_TGTGK[GlyGly (K)]TFSFAIPLIEK_.3	DDX21_K236_M1	1	1	12.4766	12.0676	11.958	12.2947	NaN	NaN	11.9379	12.1327	NaN	12.032	11.8034	11.792
DDX21	Q9NR30	279	_DFSDITK[GlyGly (K)]K_.2	DDX21_K285_M1	1	1	NaN	11.8776	11.657	11.5513	11.4485	11.6702	11.3933	NaN	11.3584	11.1305	11.0296	11.2534
DDX21	Q9NR30	392	_STYEQVDLIGK[GlyGly (K)]K_.3	DDX21_K402_M1	1	1	NaN	11.7044	11.4837	NaN	NaN	NaN	NaN	NaN	NaN	10.8434	11.2755	11.1487
DDX21	Q9NR30	477	_EITLK[GlyGly (K)]GFR_.2	DDX21_K481_M1	1	1	11.7824	11.8927	11.1227	11.6591	11.3718	11.2137	NaN	10.9128	NaN	11.3033	11.0212	11.0085
DDX21	Q9NR30	563	_IGVPSATEIIK[GlyGly (K)]ASSK_.3	DDX21_K573_M1	1	1	NaN	13.0167	12.9417	13.24	12.7505	NaN	NaN	NaN	NaN	NaN	NaN	NaN
DDX21	Q9NR30	671	_GM[Oxidation (M)]VFLK[GlyGly (K)]GK_.2	DDX21_K676_M1	1	1	NaN	11.4237	10.6114	10.7731	10.9372	11.0748	NaN	10.6779	10.3732	11.0277	10.4858	10.7678
DDX21	Q9NR30	776	_SFSK[GlyGly (K)]AFGQ_.2	DDX21_K779_M1	1	1	11.3936	11.7341	11.6082	11.7169	11.5031	11.5379	11.3258	11.1202	11.3973	10.8945	11.4807	NaN
DDX24	Q9GZR7;Q9GZR7-2	64	_NPSSLFSK[GlyGly (K)]EAPK_.3	DDX24_K71_M1	1	1	NaN	NaN	NaN	NaN	NaN	NaN	8.0842	NaN	NaN	8.39209	8.30332	9.04583
DDX27	B7Z6D5;Q96GQ7	609;640	_GK[GlyGly (K)]EAVVQEPER_.3	DDX27_K610_M1	1	1	NaN	NaN	NaN	NaN	NaN	NaN	10.3447	10.2301	10.4043	9.95244	9.72948	10.1595
DDX27	B7Z6D5;Q96GQ7	714;745	_K[GlyGly (K)]SVFDEELTNTSK_.3	DDX27_K714_M1	1	1	NaN	12.2703	12.1468	NaN	NaN	NaN	12.2382	NaN	12.1661	11.8389	NaN	12.2391
DDX39A	O00148	188	_NVK[GlyGly (K)]HFVLDECDK_.3	DDX39A_K190_M1	1	1	NaN	10.5251	10.5501	10.5567	NaN	NaN	10.7495	NaN	10.8167	NaN	9.77745	10.4986
DDX39B	Q13838	124	_ELAFQISK[GlyGly (K)]EYER_.3	DDX39B_K131_M1	1	1	NaN	12.7884	12.3147	12.1043	12.4456	12.3052	12.7568	12.8073	12.6097	12.5571	12.4235	12.8019
DDX39B	Q13838	136	_FSK[GlyGly (K)]YM[Oxidation (M)]PNVK_.3	DDX39B_K138_M1	1	1	NaN	9.93126	NaN	NaN	9.85813	10.0981	10.5692	10.5197	NaN	10.0269	10.0788	NaN
DDX39B	Q13838	145	_VAVFFGGLSIK[GlyGly (K)]K_.3	DDX39B_K155_M1	1	1	11.7669	11.4201	NaN	12.1442	12.0211	12.1949	12.2651	12.1227	12.1528	12.2771	11.9536	11.9254
DDX39B	Q13838	156	_K[GlyGly (K)]DEEVLK_.2	DDX39B_K156_M1	1	1	NaN	11.3984	11.3972	12.2333	10.7106	NaN	10.6274	11.6361	NaN	NaN	NaN	10.2024
DDX39B	Q13838	157;156	_DEEVLK[GlyGly (K)]K_.2;_KDEEVLK[GlyGly (K)]K_.3	DDX39B_K162_M1	2	1	15.1362	14.9779	14.8956	14.7287	NaN	NaN	14.6383	14.4099	14.3067	NaN	14.0868	NaN
DDX39B	Q13838	182	_NK[GlyGly (K)]SLNLK_.2;_NK[GlyGly (K)]SLNLK_.3	DDX39B_K183_M1	2	1	NaN	12.0987	11.8782	11.3949	11.8414	11.5996	11.3747	11.9184	11.7514	12.2328	12.1164	12.1026
DDX39B	Q13838	184	_SLNLK[GlyGly (K)]HIK_.3	DDX39B_K188_M1	1	1	NaN	11.1667	11.711	11.7093	11.8559	11.4251	11.2917	11.5717	11.5466	11.5498	11.3102	11.5027
DDX39B	Q13838	241	_K[GlyGly (K)]FM[Oxidation (M)]QDPM[Oxidation (M)]EIFVDDETK_.3	DDX39B_K241_M1	1	1	NaN	13.5642	13.537	13.6042	13.6501	13.6047	14.0709	14.1905	13.87	13.944	13.8876	13.9388
DDX39B	Q13838	257	_LTLHGLQQYYVK[GlyGly (K)]LK_.3;_LTLHGLQQYYVK[GlyGly (K)]LK_.4	DDX39B_K268_M1	2	1	15.5315	15.7871	15.6204	15.7727	15.8215	15.7879	16.0217	16.073	16.1169	16.1049	16.078	16.095
DDX39B	Q13838	330	_YQQFK[GlyGly (K)]DFQR_.3	DDX39B_K334_M1	1	1	NaN	13.0996	12.883	12.71	12.789	12.5712	13.3482	13.3332	13.3704	13.3724	13.3158	13.2202
DDX39B	Q13838	49	_DFLLK[GlyGly (K)]PELLR_.2;_DFLLK[GlyGly (K)]PELLR_.3	DDX39B_K53_M1	2	1	15.3598	15.2476	15.1432	15.1424	14.9693	14.8787	15.1172	15.2282	14.956	14.9053	15.162	15.2525
DDX3X	A0A0D9SF53;A0A0D9SFB3;A0A0D9SG12;O00571	127	_WCDK[GlyGly (K)]SDEDDWSK_.3	DDX3X_K130_M1	1	1	NaN	11.0674	10.5496	10.6789	9.40832	NaN	9.64892	10.0438	9.99749	9.98956	NaN	10.4743
DDX3X	A0A0D9SF53;A0A0D9SFB3;A0A0D9SG12;O00571	209	_HAIPIIK[GlyGly (K)]EK_.3	DDX3X_K215_M1	1	1	13.0466	13.2202	13.3076	13.2948	13.2996	13.3909	NaN	13.275	13.3813	NaN	NaN	13.2005
DDX3X	A0A0D9SF53;A0A0D9SFB3;A0A0D9SG12;O00571	334	_GK[GlyGly (K)]IGLDFCK_.3	DDX3X_K335_M1	1	1	12.1659	12.2493	11.6173	12.0593	11.7311	11.6169	11.9371	11.4452	12.0158	11.625	11.6111	10.7776
DDX3X	A0A0D9SF53;A0A0D9SFB3;A0A0D9SG12;O00571	364	_IVEQDTM[Oxidation (M)]PPK[GlyGly (K)]GVR_.3	DDX3X_K373_M1	1	1	NaN	NaN	NaN	9.82003	9.94532	12.9295	12.1504	9.94481	12.8162	10.0159	10.601	12.2927
DDX3X	A0A0D9SF53;A0A0D9SFB3;A0A0D9SG12;O00571	47	_EATK[GlyGly (K)]GFYDK_.2	DDX3X_K50_M1	1	1	NaN	NaN	10.4442	10.0504	9.54947	9.51852	NaN	NaN	NaN	9.50721	NaN	9.75726
DDX3X	A0A0D9SF53;A0A0D9SFB3;A0A0D9SG12;O00571	549	_NINITK[GlyGly (K)]DLLDLLVEAK_.3	DDX3X_K554_M1	1	1	NaN	10.5377	NaN	9.91669	9.38697	NaN	NaN	NaN	NaN	9.96804	NaN	NaN
DDX3X	A0A0D9SF53;A0A0D9SFB3;A0A0D9SG12;O00571	65	_DK[GlyGly (K)]DAYSSFGSR_.3	DDX3X_K66_M1	1	1	NaN	10.0182	10.0151	10.3169	9.42341	10.061	10.9398	11.0984	10.7392	10.9542	10.9268	11.1907
DDX46	A0A0C4DG89;Q7L014	411	_DLIGIAK[GlyGly (K)]TGSGK_.2	DDX46_K417_M1	1	1	NaN	11.6257	10.9694	10.8948	10.887	10.6548	NaN	NaN	10.6687	10.8371	NaN	NaN
DDX46	A0A0C4DG89;Q7L014	950;949	_VTSK[GlyGly (K)]EALQR_.3	DDX46_K953_M1	1	1	NaN	11.1271	10.7284	11.9461	10.6719	NaN	11.062	NaN	NaN	NaN	NaN	10.6921
DDX47	Q9H0S4	153	_LIDHLENTK[GlyGly (K)]GFNLR_.3;_LIDHLENTK[GlyGly (K)]GFNLR_.4	DDX47_K161_M1	2	1	14.9279	15.3398	14.8219	14.5745	14.5871	14.4099	14.24	14.3813	NaN	NaN	14.7822	14.1476
DDX47	Q9H0S4	191	_ILK[GlyGly (K)]VIPR_.2;_ILK[GlyGly (K)]VIPR_.3	DDX47_K193_M1	2	1	11.1195	NaN	13.0095	12.9578	12.8377	12.6859	12.4237	12.5512	11.574	12.3085	11.9546	12.1484
DDX47	Q9H0S4	303	_LGSLNK[GlyGly (K)]FK_.3	DDX47_K308_M1	1	1	NaN	10.6239	10.4074	11.0718	10.872	10.5431	10.2377	9.91154	NaN	10.7597	NaN	10.1232
DDX5	J3KTA4;P17844	196	_LK[GlyGly (K)]STCIYGGAPK_.2;_LK[GlyGly (K)]STCIYGGAPK_.3	DDX5_K197_M1	2	1	15.507	15.5479	15.4776	15.4741	15.3884	15.4153	15.3461	15.4554	15.4316	15.401	15.348	15.3552
DDX5	J3KTA4;P17844	228	_LIDFLECGK[GlyGly (K)]TNLR_.3	DDX5_K236_M1	1	1	NaN	NaN	12.3386	NaN	NaN	12.3637	NaN	12.2601	NaN	12.01	NaN	12.5058
DDX5	J3KTA4;P17844	332	_LM[Oxidation (M)]EEIM[Oxidation (M)]SEK[GlyGly (K)]ENK_.3	DDX5_K340_M1	1	1	NaN	11.6555	11.7189	11.5394	12.0909	12.0085	12.1285	12.1038	11.5877	12.0912	11.0302	12.2028
DDX5	J3KTA4;P17844	344	_TIVFVETK[GlyGly (K)]R_.2;_TIVFVETK[GlyGly (K)]R_.3	DDX5_K351_M1	2	1	14.8526	14.7713	14.8375	14.8443	14.6265	14.6106	14.6219	14.6363	14.6069	14.7145	14.5689	14.5052
DDX5	J3KTA4;P17844	34	_FGNPGEK[GlyGly (K)]LVK_.2;_FGNPGEK[GlyGly (K)]LVK_.3	DDX5_K40_M1	2	1	13.2537	13.2873	13.1244	13.2073	13.0679	13.135	12.8166	12.9001	12.8889	12.8092	12.7919	12.8587
[truncated: 8,309 more rows]

## Sheet: B - DIA_all diGly t-test
Genes	UniProtIds	PEP.PeptidePosition	PTM_localization	PTM_group	PTM_collapse_key	PTM_collapse_key_num	-LOG(P-value)	Difference	5% FDR	1% FDR	Intensity_Treated_W1_A1	Intensity_Treated_W1_A2	Intensity_Treated_W2_A1	Intensity_Treated_W2_A2	Intensity_Treated_W3_A1	Intensity_Treated_W3_A2	Intensity_Mock_W1_A1	Intensity_Mock_W1_A2	Intensity_Mock_W2_A1	Intensity_Mock_W2_A2	Intensity_Mock_W3_A1	Intensity_Mock_W3_A2
AAAS	Q9NRG9	53	1	_DPLK[GlyGly (K)]TPGR_.2;_DPLK[GlyGly (K)]TPGR_.3	AAAS_K56_M1	2	2.66168	-0.466937			13.5551	13.9592	13.5109	13.7209	13.3735	13.3398	14.2874	13.9917	14.1501	14.0403	13.8484	13.9431
AAGAB	Q6PD74	274	1	_DK[GlyGly (K)]AATLPHEQR_.3	AAGAB_K275_M1	1	0.150936	-0.218537			10.9422	11.0987	11.0801	10.0355	10.3698	10.8759	12.0266	8.87671	9.73191	11.7195	11.6516	11.7074
AAGAB	Q6PD74	286	1	_VHAEK[GlyGly (K)]VAK_.2	AAGAB_K290_M1	1	0.12119	-0.210957			10.9385	10.7617	9.07953	10.1921	10.9598	7.81775	8.98875	11.1661	11.0932	9.25362	9.53883	10.9746
AAMP	C9JEH3;C9JG97;Q13685	224;204;223	1	_VLPDGK[GlyGly (K)]R_.2	AAMP_K229_M1	1	0.00960295	-0.00725667			11.6049	12.2438	12.187	12.7701	12.9538	12.2596	12.5806	12.2586	12.6497	12.8404	11.8659	11.8675
AAMP	C9JEH3;C9JG97;Q13685	242;222;241	1	_IWDLK[GlyGly (K)]QGSPIHVLK_.3;_IWDLK[GlyGly (K)]QGSPIHVLK_.4	AAMP_K246_M1	2	0.667191	-0.27644			13.0094	13.0002	12.1248	12.9844	12.1664	12.5389	12.4516	12.8118	12.9678	13.0791	13.3214	12.851
AAR2	A2A2Q9;Q9Y312	195	1	_LPEM[Oxidation (M)]K[GlyGly (K)]PR_.2;_LPEM[Oxidation (M)]K[GlyGly (K)]PR_.3	AAR2_K199_M1	2	0.258105	-0.768943			12.7456	8.9369	7.7135	9.35181	13.0511	12.5399	9.85752	12.344	12.994	13.1001	8.21553	12.4413
AARS	P49588	665	1	_AVYTQDCPLAAAK[GlyGly (K)]AIQGLR_.3	AARS_K677_M1	1	0.551339	-1.26195			10.1164	8.79317	12.0553	9.1203	12.321	12.3415	7.66276	13.1304	12.8446	12.8453	12.9991	12.8373
AARS	P49588	730	1	_NSSHAGAFVIVTEEAIAK[GlyGly (K)]GIR_.4	AARS_K747_M1	1	1.59905	-2.4036	+		10.0385	9.58895	8.95445	9.65606	8.5675	9.172	13.441	8.69482	9.18859	12.9399	13.0596	13.0751
AARS	P49588	752	1	_IVAVTGAEAQK[GlyGly (K)]ALR_.3	AARS_K762_M1	1	0.82506	-0.739749			12.5173	12.1936	12.5902	9.53815	11.9263	12.348	12.5963	12.4583	12.6854	12.631	12.5889	12.5921
AARS	P49588	817	1	_ETLK[GlyGly (K)]SLK_.2	AARS_K820_M1	1	0.92117	0.818293			12.5318	12.0443	11.5584	12.2409	12.1762	12.0581	11.8685	11.7897	9.01961	12.0858	11.4357	11.5007
AARS	P49588	870	1	_ALNEALK[GlyGly (K)]LFK_.3	AARS_K876_M1	1	1.31236	0.929487			10.4119	10.3241	10.3917	8.83772	10.7296	10.9417	10.1615	9.74002	8.3997	9.85876	9.17929	8.72054
AATF	Q9NY61	247	1	_ALLTTNQLPQPDVFPLFK[GlyGly (K)]DK_.3	AATF_K264_M1	1	4.33058	-2.81788	+	+	11.256	10.0834	9.34395	8.71583	8.90386	8.75359	12.5429	12.3459	12.2107	12.0557	12.3264	12.4824
AATF	Q9NY61	265	1	_DK[GlyGly (K)]GGPEFSSALK_.3	AATF_K266_M1	1	0.265318	0.396582			12.308	12.3973	12.4581	12.0378	11.7687	12.1709	12.5367	12.465	12.2176	12.2902	8.70192	12.5499
AATF	Q9NY61	376	1	_LASGK[GlyGly (K)]LGK_.2	AATF_K380_M1	1	0.00302935	0.00389147			9.59826	12.2166	11.6599	12.0617	12.1602	12.0853	11.7185	11.7683	11.9079	10.9718	11.7114	11.6807
AATF	Q9NY61	381	1	_LGK[GlyGly (K)]GFGAFER_.3	AATF_K383_M1	1	0.725183	-0.755322			10.4165	11.3855	11.6498	11.4248	11.0156	9.66752	12.1871	12.1178	12.1146	12.133	12.044	9.49523
AATF	Q9NY61	59	1	_LASASLLDTDK[GlyGly (K)]R_.3	AATF_K69_M1	1	0.340155	-0.254893			10.4132	12.6098	12.4479	12.1708	12.3057	12.1055	12.3087	12.3485	12.2054	12.1339	12.2982	12.2875
ABCB1	P08183;P08183-2	263;199	1	_TVIAFGGQK[GlyGly (K)]K_.2;_TVIAFGGQK[GlyGly (K)]K_.3	ABCB1_K271_M1	2	0.766173	-1.1149			10.7973	11.148	11.6691	11.7839	7.79001	9.81017	11.8721	9.43821	11.9399	12.3047	12.1949	11.9382
ABCB1	P08183;P08183-2	277;213	1	_YNK[GlyGly (K)]NLEEAK_.2;_YNK[GlyGly (K)]NLEEAK_.3	ABCB1_K279_M1	2	1.10208	-0.823993			10.256	11.3912	12.2705	9.6178	11.5396	11.3397	11.8462	11.9995	11.4185	11.7032	12.5568	11.8345
ABCC1	I3L4X2;P33527;P33527-2;P33527-3;P33527-4;P33527-5;P33527-6;P33527-7;P33527-8;P33527-9	174;275	1	_VVYSSK[GlyGly (K)]DPAQPK_.3	ABCC1_K179_M1	1	0.577875	0.845844			9.67543	11.356	11.5146	11.1313	11.395	11.4735	11.1608	7.8105	11.356	11.3415	8.59444	11.2075
ABCC1	I3L4X2;P33527;P33527-2;P33527-3;P33527-4;P33527-5;P33527-6;P33527-7;P33527-8;P33527-9	190;291	1	_VDANEEVEALIVK[GlyGly (K)]SPQK_.3	ABCC1_K202_M1	1	0.932346	-1.10379			10.2226	7.65475	9.61568	10.5918	8.4094	10.7384	9.42715	9.4025	11.128	11.3552	11.3483	11.1943
ABCC3	O15438;O15438-2;O15438-4;O15438-5	503;554	1	_LYAWEPSFLK[GlyGly (K)]QVEGIR_.3	ABCC3_K512_M1	1	0.668075	1.75175			13.6121	13.6794	13.4372	13.4969	13.1315	9.4166	9.31502	7.95674	13.5828	13.6619	13.3934	8.35334
ABCD1	P33897	457	1	_VEGPLK[GlyGly (K)]IR_.3	ABCD1_K462_M1	1	1.06303	0.606979			10.1545	10.8471	11.294	11.0993	10.5644	10.366	10.824	10.8797	10.0078	10.1554	9.41482	9.4016
ABCD3	P28288	254	1	_M[Oxidation (M)]TITEQK[GlyGly (K)]YEGEYR_.3	ABCD3_K260_M1	1	2.23681	-0.813523	+		10.9314	10.8016	10.4432	10.7744	10.8776	10.7967	11.1499	12.2082	11.0775	12.3129	11.5039	11.2536
ABCE1	P61221	117	1	_STALK[GlyGly (K)]ILAGK_.2	ABCE1_K121_M1	1	0.712708	-0.901239			9.93623	8.70316	10.9983	9.36169	10.8594	11.0687	11.5926	11.7973	11.6549	11.4498	8.54239	11.2979
ABCE1	P61221	122	1	_ILAGK[GlyGly (K)]QK_.2	ABCE1_K126_M1	1	0.386086	0.895462			11.011	12.1681	8.88267	11.9035	11.356	7.93723	8.25021	8.74716	8.22241	12.4329	8.57093	11.6622
ABCE1	P61221	8	1	_IAIVNHDK[GlyGly (K)]CK_.3	ABCE1_K15_M1	1	2.15723	1.02429	+		10.5879	10.4702	10.0747	10.4042	10.6995	11.0376	9.12047	10.2248	8.90776	10.228	8.7646	9.88273
ABCE1	P61221	166	1	_AIIK[GlyGly (K)]PQYVDQIPK_.3	ABCE1_K169_M1	1	0.111636	0.189221			11.3506	9.30053	11.6657	11.4609	11.7869	11.2927	8.80707	12.0192	11.5521	10.0209	11.5164	11.8064
ABCE1	P61221	170	1	_PQYVDQIPK[GlyGly (K)]AAK_.3	ABCE1_K178_M1	1	2.499	0.299165			14.203	14.0176	13.9289	14.0621	13.9106	13.8049	13.5637	13.5505	13.7098	13.9001	13.751	13.657
ABCE1	P61221	179	1	_AAK[GlyGly (K)]GTVGSILDR_.3	ABCE1_K181_M1	1	0.608029	-0.834643			10.2554	11.2671	11.4553	8.63879	11.5532	11.6313	11.9418	9.24922	12.336	12.1853	12.0813	12.0153
ABCE1	P61221	235	1	_ADIFM[Oxidation (M)]FDEPSSYLDVK[GlyGly (K)]QR_.3	ABCE1_K250_M1	1	0.625241	1.25038			9.45787	12.6965	12.6994	12.7005	12.6613	9.76294	10.138	12.7047	12.4749	9.33237	9.83716	7.98897
ABCE1	P61221	333	1	_VAETANEEEVK[GlyGly (K)]K_.3	ABCE1_K343_M1	1	1.19378	-2.08848			10.0911	13.6431	8.71551	12.6202	10.0217	7.39312	12.2597	13.3285	12.7272	13.1629	12.1718	11.3655
ABCE1	P61221	34	1	_M[Oxidation (M)]GK[GlyGly (K)]LCIEVTPQSK_.3	ABCE1_K36_M1	1	0.890512	-1.1021			10.2594	11.334	8.43987	11.2024	11.6089	11.2853	12.0819	12.3044	12.1545	12.53	9.54973	12.1222
ABCE1	P61221	426	1	_QLLHEK[GlyGly (K)]IR_.3	ABCE1_K431_M1	1	2.43469	1.10019	+		11.4967	10.1411	10.7571	10.7278	9.80292	9.99081	9.70581	9.13039	9.14	9.56394	9.78381	8.99147
ABCE1	P61221	580	1	_LNSIK[GlyGly (K)]DVEQK_.3	ABCE1_K584_M1	1	0.0794964	-0.132611			10.2065	10.7581	10.9087	11.3122	8.88083	8.60858	9.42323	10.9607	11.4845	9.89302	10.8019	8.90723
ABCF2	Q9UG63;Q9UG63-2	170	1	_AM[Oxidation (M)]LEK[GlyGly (K)]EAER_.3	ABCF2_K174_M1	1	0.630555	-0.668219			9.82392	8.50515	11.2579	8.29787	8.80064	9.23763	10.1666	8.97274	11.0499	9.96605	9.61543	10.1616
ABCF2	Q9UG63;Q9UG63-2	196	1	_LEELDADK[GlyGly (K)]AEM[Oxidation (M)]R_.3	ABCF2_K203_M1	1	0.482268	0.746164			10.9677	11.2142	11.118	11.3207	9.0726	10.5796	11.2586	7.96921	11.4416	11.3908	8.70326	9.03217
ABCF2	Q9UG63;Q9UG63-2	609	1	_LVDEEPQLTK[GlyGly (K)]R_.3	ABCF2_K618_M1	1	0.768167	-1.24941			10.1166	12.3818	8.89523	9.61512	9.23275	9.14896	12.6396	9.78044	9.35173	12.6301	9.89464	12.5903
ABCF3	Q9NUQ8;Q9NUQ8-2	96;90	1	_ITENYDCGTK[GlyGly (K)]LPGLLK_.3	ABCF3_K105_M1	1	0.632535	0.665906			10.4986	11.8181	9.00168	10.7864	10.6463	10.0266	8.74318	9.98179	9.67509	10.7857	8.84496	10.7516
ABHD17A	Q96GS6;Q96GS6-2;Q96GS6-3	220;271	1	_VAFPDTK[GlyGly (K)]K_.2;_VAFPDTK[GlyGly (K)]K_.3	ABHD17A_K226_M1	2	4.57291	0.309988			16.9094	16.7876	16.6936	16.7517	16.7277	16.6531	16.4034	16.4399	16.5	16.502	16.4537	16.3642
ABHD17A	Q96GS6;Q96GS6-2;Q96GS6-3	82	1	_ELDTIEVFPTK[GlyGly (K)]SAR_.3	ABHD17A_K92_M1	1	0.44659	1.11411			13.4126	12.8418	13.456	9.99689	12.618	12.4148	13.5562	9.66753	9.50559	13.1954	14.001	8.12978
ABHD17B	Q5VST6;Q5VST6-2	207	1	_K[GlyGly (K)]TYCFDAFPNIDK_.3	ABHD17B_K207_M1	1	1.30996	0.383329			13.9497	13.7242	13.456	13.4891	13.3843	13.8387	13.7408	13.6184	13.2615	12.9236	13.0475	12.9502
ABHD2	P08910	273	1	_QALFGDHVK[GlyGly (K)]K_.3	ABHD2_K281_M1	1	0.398995	-0.113375			10.8032	10.9464	10.6087	10.9678	10.8479	10.9211	11.2762	10.6837	11.37	10.7964	10.8382	10.8109
ABHD2	P08910	282	1	_K[GlyGly (K)]PQSLEDTDLSR_.3	ABHD2_K282_M1	1	2.49452	-0.71222	+		10.3607	10.6713	10.9503	11.1075	10.5582	9.97632	11.3603	11.0919	11.2799	11.1022	11.5393	11.5241
ABHD2	P08910	54	1	_FLLK[GlyGly (K)]SCPLLTK_.2;_FLLK[GlyGly (K)]SCPLLTK_.3	ABHD2_K57_M1	2	2.43095	0.43836			16.9994	16.8632	16.7898	16.7071	16.3802	16.33	16.3384	16.0708	16.2361	16.2907	16.3032	16.2006
ABHD4	Q8TB40	280	1	_DVPITM[Oxidation (M)]IYGSDTWIDTSTGK[GlyGly (K)]K_.3	ABHD4_K299_M1	1	0.439401	0.800594			12.2274	12.1515	8.62944	11.5802	8.419	9.68517	11.5121	9.10107	9.29788	8.42439	9.30939	10.2444
ACACA	Q13085;Q13085-2;Q13085-3;Q13085-4	278;220;200;315	1	_ILNVPQELYEK[GlyGly (K)]GYVK_.3	ACACA_K288_M1	1	1.87069	-2.43338	+		10.5386	8.97668	12.6133	8.38878	9.48548	9.63764	13.0221	12.8164	9.68944	12.8869	12.859	12.9669
ACAD11	Q709F0;Q709F0-2;Q709F0-3	679;575;559	1	_IAIEK[GlyGly (K)]IR_.2	ACAD11_K683_M1	1	1.37035	0.182893			13.5827	13.2834	13.1962	13.2526	13.3048	13.2133	13.2979	12.9898	13.191	12.9699	13.0793	13.2078
ACADVL	P49748;P49748-3	265;288	1	_TPVTDPATGAVK[GlyGly (K)]EK_.3	ACADVL_K276_M1	1	0.0693548	0.10591			10.8448	9.66857	10.931	10.7464	8.05688	10.9172	9.2378	10.2017	10.4658	10.5556	9.17102	10.8974
ACADVL	P49748;P49748-3	481;504	1	_GK[GlyGly (K)]ELSGLGSALK_.3	ACADVL_K482_M1	1	0.305573	-0.123161			10.6344	11.6248	11.7458	11.4685	11.0565	11.4832	11.5111	11.4	11.3445	11.4293	11.4493	11.6178
ACAP2	A0A087X1H5;Q15057	226;227	1	_LVVDAAK[GlyGly (K)]EK_.3	ACAP2_K232_M1	1	0.284463	-0.295178			10.3815	9.42489	9.03329	8.06721	9.8322	10.4672	9.13686	10.1713	9.35871	10.787	9.64574	9.87775
ACBD3	Q9H3P7	385	1	_EK[GlyGly (K)]IQQDADSVITVGR_.3	ACBD3_K386_M1	1	0.259014	-0.240264			10.6518	8.81495	8.92808	9.55399	9.40496	8.59389	9.61097	9.98265	9.89713	9.35737	10.0671	8.47409
ACKR3	P25106	324	1	_YELM[Oxidation (M)]K[GlyGly (K)]AFIFK_.3	ACKR3_K328_M1	1	0.24373	-0.38843			11.4209	7.80187	8.9335	9.85955	7.81052	10.02	8.74272	8.86074	9.36064	10.4378	10.3388	10.4363
ACKR3	P25106	334	1	_YSAK[GlyGly (K)]TGLTK_.2	ACKR3_K337_M1	1	0.143703	-0.274784			10.141	12.2126	12.1109	12.0848	11.4331	12.3242	12.9884	12.5491	12.5639	8.72534	12.4637	12.665
ACLY	P53396;P53396-2	149	1	_AQK[GlyGly (K)]LLVGVDEK_.3	ACLY_K151_M1	1	1.69865	1.25717			10.4742	10.9152	10.0632	10.437	9.44266	10.3125	8.29964	9.38247	7.53277	9.74566	8.86369	10.2775
ACLY	P53396;P53396-2	461	1	_ADEVAPAK[GlyGly (K)]K_.2;_ADEVAPAK[GlyGly (K)]K_.3	ACLY_K468_M1	2	0.0521008	0.065093			14.0523	13.2468	14.0422	13.7624	11.7613	13.2236	12.7937	14.5181	13.623	12.9996	12.9075	12.8562
ACLY	P53396;P53396-2	541;531	1	_FYWGHK[GlyGly (K)]EILIPVFK_.3	ACLY_K546_M1	1	1.42593	1.73995			12.6232	9.43687	9.41329	12.351	8.79334	12.231	9.09284	8.91356	9.38386	8.76854	9.15193	9.09825
ACLY	P53396;P53396-2	617;607	1	_GVTIIGPATVGGIK[GlyGly (K)]PGCFK_.3	ACLY_K630_M1	1	0.502474	-1.25993			15.8544	15.6294	15.5876	15.4397	15.2808	8.44815	15.4812	15.7162	15.7802	15.8089	15.61	15.4032
ACLY	P53396;P53396-2	67	1	_GK[GlyGly (K)]LGLVGVNLTLDGVK_.3	ACLY_K68_M1	1	1.37395	-1.8873			10.5971	12.7096	9.40121	12.4746	9.52867	9.27799	13.2409	10.0673	13.0173	12.9265	13.0427	13.0183
ACLY	P53396;P53396-2	916;906	1	_AGK[GlyGly (K)]DLVSSLTSGLLTIGDR_.3	ACLY_K918_M1	1	0.0494455	0.04204			13.9043	14.2154	13.6341	13.7423	12.9285	12.9574	13.2244	12.7379	13.2595	13.8692	14.1119	13.9269
ACLY	P53396;P53396-2	89	1	_LGQEATVGK[GlyGly (K)]ATGFLK_.3	ACLY_K97_M1	1	0.435853	0.950321			10.1029	8.75255	12.3468	12.4589	12.305	12.3834	9.42625	12.206	8.12446	12.1162	8.73329	12.0413
ACLY	P53396;P53396-2	987;977	1	_VQILK[GlyGly (K)]DYVR_.2;_VQILK[GlyGly (K)]DYVR_.3	ACLY_K991_M1	2	1.41087	-0.221793			12.8399	12.801	13.2877	13.2037	12.9625	13.0417	13.1002	13.2783	13.3813	13.3661	13.2225	13.1189
ACO2	A2A274;Q99798	226	1	_CPK[GlyGly (K)]VIGVK_.3	ACO2_K228_M1	1	0.0891447	0.0442247			11.0931	11.9198	11.9895	12.1616	11.776	11.6675	11.7137	11.8996	12.0673	11.5787	11.7429	11.34
ACO2	A2A274;Q99798	756;731	1	_DFTPGK[GlyGly (K)]PLK_.2;_DFTPGK[GlyGly (K)]PLK_.3	ACO2_K761_M1	2	0.000227392	0.000270685			10.6381	13.2965	12.9122	13.0182	12.8423	12.9515	12.6082	12.7215	12.5366	12.7189	12.6571	12.4149
ACOT2	A0A087X0W7	409	1	_HLGGHEGTIPSK[GlyGly (K)]V_.3	ACOT2_K420_M1	1	0.697811	0.855206			10.4757	10.574	9.32982	8.73991	8.95568	9.51489	10.3999	9.21135	9.97129	8.20157	7.42179	7.25283
ACOX1	Q15067-2;Q15067-3	256;218	1	_YAQVK[GlyGly (K)]PDGTYVK_.3	ACOX1_K260_M1	1	0.625209	0.640464			11.1147	8.89614	9.78079	9.68259	9.54393	9.17101	9.09289	7.90234	8.89141	8.23635	9.58299	10.6404
ACP1	P24666;P24666-2;P24666-3	112;78	1	_AK[GlyGly (K)]IELLGSYDPQK_.2;_AK[GlyGly (K)]IELLGSYDPQK_.3	ACP1_K113_M1	2	0.354113	-0.191127			15.3339	15.4376	15.1517	13.8804	14.7891	14.8107	15.1294	15.2682	14.9966	14.8409	15.1571	15.158
ACP1	P24666;P24666-2;P24666-3	152;118	1	_AFLEK[GlyGly (K)]AH_.2	ACP1_K156_M1	1	0.112781	-0.326829			10.5566	9.36465	7.69473	10.2559	12.8808	12.6227	9.43877	12.5202	9.65643	12.5606	8.67235	12.4879
ACSL1	B7Z3Z9;E7EPM6;P33121;P33121-2;P33121-3	516;653;687;677	1	_SQIDDLYSTIK[GlyGly (K)]V_.2	ACSL1_K526_M1	1	1.2971	1.93339			9.71017	9.22294	13.5951	13.3843	10.7775	8.85662	9.59455	8.95218	9.00458	8.43205	9.27105	8.69184
ACSL3	O95573	221	1	_LK[GlyGly (K)]DIVSLVPR_.3	ACSL3_K222_M1	1	0.852619	-0.955324			10.6864	11.2734	11.149	7.99801	8.84772	9.19954	10.862	9.89832	11.1275	10.5254	11.1165	11.3564
ACSL3	O95573	497	1	_VGAPLVCCEIK[GlyGly (K)]LK_.3	ACSL3_K507_M1	1	0.183732	0.0578826			12.7014	12.819	12.6351	12.9345	12.7192	12.6493	12.1634	12.9525	12.8041	12.665	12.6243	12.9019
ACSL3	O95573	546	1	_TK[GlyGly (K)]ADFFEDENGQR_.3	ACSL3_K547_M1	1	1.0786	-0.886483			9.5124	8.93934	9.665	8.32232	9.07398	8.60926	10.8108	11.1305	10.4315	9.26657	8.77725	9.02447
ACSL3	O95573	59	1	_PVNSK[GlyGly (K)]PDSAYR_.3	ACSL3_K63_M1	1	0.606533	0.541785			11.1344	10.9154	11.5337	10.7704	10.9001	10.9365	10.9384	10.9342	10.2404	10.7904	8.52335	11.5131
ACSL3	O95573	674	1	_FEIPVK[GlyGly (K)]IR_.3	ACSL3_K679_M1	1	0.315805	0.821329			9.61553	13.2143	12.848	9.43111	12.9326	12.5232	9.26643	8.89592	13.032	8.82521	13.0191	12.5981
ACSL4	O60488;O60488-2	358;317	1	_GSK[GlyGly (K)]GDCTVLK_.3	ACSL4_K360_M1	1	0.433393	-0.445731			10.2642	10.515	9.03253	10.3	9.65228	7.84382	10.6175	9.71894	9.50023	10.6371	9.44282	10.3656
ACSL4	O60488;O60488-2	398;357	1	_TLFK[GlyGly (K)]IGYDYK_.2;_TLFK[GlyGly (K)]IGYDYK_.3	ACSL4_K401_M1	2	1.06049	-0.19861			14.4452	14.5844	14.5497	13.9894	14.3842	14.7268	14.6321	14.6388	14.6881	14.6021	14.6971	14.6132
ACSL4	O60488;O60488-2	488;447	1	_VGAPLICCEIK[GlyGly (K)]LK_.3	ACSL4_K498_M1	1	0.129053	0.0441969			14.7057	14.4929	14.0057	14.3534	14.1143	14.0284	14.2703	14.4806	14.3311	14.1592	14.0587	14.1353
ACSL4	O60488;O60488-2	655;614	1	_EAANAM[Oxidation (M)]K[GlyGly (K)]LER_.3	ACSL4_K661_M1	1	2.63289	-1.49273	+		9.94079	11.2183	11.4408	11.8205	9.82591	11.5226	12.4705	12.8208	12.4321	12.585	11.9581	12.4586
ACSL4	O60488;O60488-2	665;624	1	_FEIPIK[GlyGly (K)]VR_.3	ACSL4_K670_M1	1	0.676101	1.13314			10.8571	12.7942	12.3726	11.3388	9.46149	12.0695	12.1736	9.34301	12.8221	9.36451	9.42665	8.96509
ACTB;ACTG1	P60709;P63261	96	1	_VAPEEHPVLLTEAPLNPK[GlyGly (K)]ANR_.3;_VAPEEHPVLLTEAPLNPK[GlyGly (K)]ANR_.4	ACTB_K113_M1	2	5.53418	-0.998935	+	+	17.6411	17.7043	17.7732	17.6428	17.2643	17.1527	18.5914	18.5912	18.507	18.4648	18.5351	18.4826
ACTB;ACTG1	P60709;P63261	184	1	_DLTDYLMK[GlyGly (K)]ILTER_.2;_DLTDYLMK[GlyGly (K)]ILTER_.3;_DLTDYLM[Oxidation (M)]K[GlyGly (K)]ILTER_.2;_DLTDYLM[Oxidation (M)]K[GlyGly (K)]ILTER_.3	ACTB_K191_M1	4	0.139239	-0.0453993			19.1577	19.3146	19.1266	19.1138	18.7854	18.9017	19.3257	18.6619	19.0937	19.0755	19.2733	19.2422
ACTB;ACTG1	P60709;P63261	214	1	_EK[GlyGly (K)]LCYVALDFEQEM[Oxidation (M)]ATAASSSSLEK_.3	ACTB_K215_M1	1	1.29203	-0.641245			16.5389	16.8272	16.5002	16.5038	15.4202	15.2529	17.1731	16.4247	16.6865	16.8319	16.8071	16.9674
ACTB;ACTG1	P60709;P63261	216	1	_LCYVALDFEQEMATAASSSSLEK[GlyGly (K)]SYELPDGQVITIGNER_.4;_LCYVALDFEQEM[Oxidation (M)]ATAASSSSLEK[GlyGly (K)]SYELPDGQVITIGNER_.4	ACTB_K238_M1	2	2.54925	-4.11384	+		11.5412	14.0444	8.6233	9.60066	8.16792	13.7695	15.1605	15.0932	15.1115	15.114	14.9248	15.026
ACTB;ACTG1	P60709;P63261	257	1	_CPEALFQPSFLGM[Oxidation (M)]ESCGIHETTFNSIMK[GlyGly (K)]CDVDIR_.4;_CPEALFQPSFLGM[Oxidation (M)]ESCGIHETTFNSIM[Oxidation (M)]K[GlyGly (K)]CDVDIR_.4	ACTB_K284_M1	2	0.0839824	-0.0539951			16.0425	15.1026	14.8898	14.8628	14.4781	14.5745	15.1356	15.2891	14.9141	14.9482	15.0046	14.9828
ACTB;ACTG1	P60709;P63261	291	1	_K[GlyGly (K)]DLYANTVLSGGTTM[Oxidation (M)]YPGIADR_.3	ACTB_K291_M1	1	1.35795	-0.266607			17.5115	17.5965	17.3989	17.377	17.1611	17.1048	17.8397	17.8689	17.3736	17.4086	17.6409	17.6177
ACTB;ACTG1	P60709;P63261	313	1	_M[Oxidation (M)]QK[GlyGly (K)]EITALAPSTM[Oxidation (M)]K_.2;_M[Oxidation (M)]QK[GlyGly (K)]EITALAPSTM[Oxidation (M)]K_.3	ACTB_K315_M1	2	3.48101	-0.440127	+		17.5197	17.436	17.3103	17.3406	17.7863	17.7279	17.9692	18.0121	17.9912	17.9357	17.9174	17.9359
ACTB;ACTG1	P60709;P63261	316	1	_EITALAPSTM[Oxidation (M)]K[GlyGly (K)]IK_.2;_EITALAPSTM[Oxidation (M)]K[GlyGly (K)]IK_.3	ACTB_K326_M1	2	1.48781	-0.140979			20.5564	20.2004	20.4453	20.4981	20.3829	20.3847	20.5204	20.5154	20.4558	20.6041	20.6225	20.5954
ACTB;ACTG1	P60709;P63261	327	1	_IK[GlyGly (K)]IIAPPER_.2;_IK[GlyGly (K)]IIAPPER_.3	ACTB_K328_M1	2	1.83044	-0.224379			19.167	19.0417	19.0677	18.9492	18.7681	18.7071	19.1388	19.1575	19.2643	19.1569	19.2042	19.1255
ACTB;ACTG1	P60709;P63261	40	1	_HQGVM[Oxidation (M)]VGM[Oxidation (M)]GQK[GlyGly (K)]DSYVGDEAQSK_.3;_HQGVM[Oxidation (M)]VGM[Oxidation (M)]GQK[GlyGly (K)]DSYVGDEAQSK_.4	ACTB_K50_M1	2	6.60588	-3.1367	+	+	10.899	11.9777	11.6429	12.4127	12.2155	12.5736	15.0475	15.1779	14.952	15.3426	15.0376	14.9841
ACTB;ACTG1	P60709;P63261	51	1	_DSYVGDEAQSK[GlyGly (K)]R_.2;_DSYVGDEAQSK[GlyGly (K)]R_.3	ACTB_K61_M1	2	8.89356	-1.21087	+	+	16.3862	16.3682	16.2897	16.3117	16.251	16.2291	17.6981	17.5762	17.3406	17.5382	17.5366	17.4114
ACTC1	P68032	65	1	_GILTLK[GlyGly (K)]YPIEHGIITNWDDM[Oxidation (M)]EK_.3;_GILTLK[GlyGly (K)]YPIEHGIITNWDDM[Oxidation (M)]EK_.4	ACTC1_K70_M1	2	0.726931	0.187128			16.6214	16.4196	16.4806	16.4157	15.9489	15.8385	16.0871	16.1889	16.1756	16.0295	16.1051	16.0157
ACTC1	P68032	71	1	_YPIEHGIITNWDDMEK[GlyGly (K)]IWHHTFYNELR_.5;_YPIEHGIITNWDDM[Oxidation (M)]EK[GlyGly (K)]IWHHTFYNELR_.5;_YPIEHGIITNWDDM[Oxidation (M)]EK[GlyGly (K)]IWHHTFYNELR_.6	ACTC1_K86_M1	3	0.543308	-0.132196			17.4793	17.6978	17.7277	17.8317	17.246	17.1957	17.7631	17.6379	17.7871	17.6872	17.6059	17.4901
ACTL6A	O96019;O96019-2	241;199	1	_EK[GlyGly (K)]LPQVTR_.2	ACTL6A_K242_M1	1	2.22093	-1.24529	+		9.68434	9.53024	8.60389	8.57622	8.8766	9.02696	10.9576	10.5958	9.56109	10.8241	9.16106	10.6703
ACTL6A	O96019;O96019-2	48;6	1	_DDGSTLM[Oxidation (M)]EIDGDK[GlyGly (K)]GK_.3	ACTL6A_K60_M1	1	0.552863	-0.602311			10.2189	10.3696	10.4787	8.96136	8.07632	10.2345	10.7852	9.7697	10.7308	10.7242	8.8626	11.0807
ACTN1	P12814	96	1	_ALDFIASK[GlyGly (K)]GVK_.2;_ALDFIASK[GlyGly (K)]GVK_.3	ACTN1_K103_M1	2	0.769779	-2.29139			14.7528	13.9928	9.02386	15.2327	7.72486	9.05927	10.5008	14.5867	15.1029	15.0379	14.4191	13.8873
ACTN1	P12814	199	1	_DDPLTNLNTAFDVAEK[GlyGly (K)]YLDIPK_.3	ACTN1_K214_M1	1	2.52628	-0.566849			12.5599	12.7703	12.3766	12.6335	12.1815	12.67	12.7316	13.4744	12.8465	13.1263	13.0706	13.3434
ACTN1	P12814	328	1	_VQEK[GlyGly (K)]CQLEINFNTLQTK_.3	ACTN1_K331_M1	1	2.89444	-0.644373	+		14.9271	15.1559	14.8319	14.6594	14.3081	14.327	15.5048	15.2208	15.3006	15.3145	15.4645	15.2704
ACTN1	P12814	392	1	_LDHLAEK[GlyGly (K)]FR_.2;_LDHLAEK[GlyGly (K)]FR_.3	ACTN1_K398_M1	2	2.29713	0.200366			13.6819	14.0044	13.9272	14.0556	13.9589	13.8898	13.6937	13.7433	13.6968	13.7396	13.6606	13.7816
ACTN1	P12814	401	1	_QK[GlyGly (K)]ASIHEAWTDGK_.3	ACTN1_K402_M1	1	2.65166	-1.35493	+		10.1879	9.10381	11.1174	10.3283	10.0687	9.01403	11.6571	11.3332	11.3229	11.235	11.2001	11.2014
ACTN1	P12814	739	1	_DAK[GlyGly (K)]GISQEQM[Oxidation (M)]NEFR_.3	ACTN1_K741_M1	1	0.93715	-0.779859			10.9632	9.16593	8.42009	7.99103	9.05244	9.6099	10.5704	9.3793	9.77462	10.0291	10.1211	10.0072
ACTR10	Q9NZ32	214	1	_TCFVSDLK[GlyGly (K)]R_.2;_TCFVSDLK[GlyGly (K)]R_.3	ACTR10_K221_M1	2	1.89104	-0.215984			14.6529	14.9533	14.6315	14.7751	14.667	14.5775	15.0532	14.7919	14.7908	14.9411	15.0056	14.9706
ACTR2	P61160	107	1	_ILLTEPPM[Oxidation (M)]NPTK[GlyGly (K)]NR_.2;_ILLTEPPM[Oxidation (M)]NPTK[GlyGly (K)]NR_.3	ACTR2_K118_M1	2	4.96117	-0.809426	+	+	16.3462	15.8065	16.3201	16.3366	16.4433	16.448	17.0298	17.0881	17.1369	17.0702	17.1718	17.0604
ACTR2	P61160	251	1	_IIK[GlyGly (K)]VGGER_.2;_IIK[GlyGly (K)]VGGER_.3	ACTR2_K253_M1	2	3.8523	0.341069			14.9082	14.7034	14.7026	14.7667	14.8392	14.8241	14.3488	14.2898	14.587	14.5464	14.4414	14.4844
ACTR2	P61160	320	1	_ELK[GlyGly (K)]QLYLER_.2;_ELK[GlyGly (K)]QLYLER_.3	ACTR2_K322_M1	2	1.73205	0.197666			14.0973	14.3386	14.2698	14.2926	14.0164	13.9598	14.0096	14.0042	13.868	13.9181	14.0475	13.9411
ACTR2	P61160	329	1	_VLK[GlyGly (K)]GDVEK_.2;_VLK[GlyGly (K)]GDVEK_.3	ACTR2_K331_M1	2	0.213058	-0.0531499			16.322	16.7924	16.9842	16.7835	16.8834	16.9092	16.7555	16.7428	16.9176	16.8649	16.7963	16.9166
ACTR2	P61160	332	1	_GDVEK[GlyGly (K)]LSK_.2	ACTR2_K336_M1	1	0.160773	0.554446			9.70424	15.1005	14.5501	15.3081	14.7957	14.7173	14.4433	14.68	14.0974	14.6093	14.6961	8.32305
ACTR2	P61160	385	1	_VLEK[GlyGly (K)]LGVTVR_.2;_VLEK[GlyGly (K)]LGVTVR_.3	ACTR2_K388_M1	2	1.64682	-0.384468			16.1761	15.2017	15.9549	15.9689	15.6619	15.5869	16.1078	16.1126	16.1285	16.1713	16.1506	16.1861
ACTR2	P61160	43	1	_STTK[GlyGly (K)]VGNIEIK_.2;_STTK[GlyGly (K)]VGNIEIK_.3	ACTR2_K46_M1	2	4.03184	-0.279181			17.0349	16.9834	16.8608	16.8721	16.7937	16.7746	17.1675	17.1417	17.1926	17.1193	17.2164	17.157
ACTR2	P61160	7	1	_K[GlyGly (K)]VVVCDNGTGFVK_.3	ACTR2_K7_M1	1	0.26093	-0.349101			9.30193	12.789	12.7254	12.8528	12.0709	12.4035	12.1199	12.6003	12.4058	12.3977	12.2219	12.4927
ACTR3	P61158	5	1	_LPACVVDCGTGYTK[GlyGly (K)]LGYAGNTEPQFIIPSCIAIK_.3	ACTR3_K18_M1	1	0.411906	-0.805163			9.93669	12.6513	12.3464	12.6556	9.40777	8.86754	9.15981	12.2997	12.1638	12.4974	12.3303	12.2453
ACTR3	P61158	162	1	_TLTGTVIDSGDGVTHVIPVAEGYVIGSCIK[GlyGly (K)]HIPIAGR_.5	ACTR3_K191_M1	1	3.14754	-2.42765	+	+	9.62046	10.1027	9.05181	10.9772	11.9734	11.9265	13.2099	12.9619	13.166	13.2451	12.9849	12.6501
ACTR3	P61158	212	1	_EVGIPPEQSLETAK[GlyGly (K)]AVK_.3	ACTR3_K225_M1	1	0.205711	-0.85429			10.9395	8.20474	8.48592	12.3686	13.9399	14.0708	15.0626	15.1669	10.5112	14.8642	8.05519	9.47506
ACTR3	P61158	231	1	_YSYVCPDLVK[GlyGly (K)]EFNK_.3	ACTR3_K240_M1	1	0.492227	-1.12091			15.0893	15.1726	14.2184	14.0267	8.31341	14.7161	14.918	15.0069	14.4828	14.4953	14.547	14.8119
ACTR3	P61158	241	1	_EFNK[GlyGly (K)]YDTDGSK_.2;_EFNK[GlyGly (K)]YDTDGSK_.3	ACTR3_K244_M1	2	0.846801	-1.80846			12.4834	9.94686	9.19405	13.4475	8.89711	10.0765	8.90472	15.3873	12.6838	12.9262	12.501	12.4933
ACTR3	P61158	245	1	_YDTDGSK[GlyGly (K)]WIK_.2;_YDTDGSK[GlyGly (K)]WIK_.3	ACTR3_K251_M1	2	0.762646	0.220396			15.6056	15.4907	15.4298	15.2318	14.8444	14.7401	15.0764	15.0397	15.0476	14.9119	15.0707	14.8738
ACTR3	P61158	347	1	_LK[GlyGly (K)]LSEELSGGR_.2;_LK[GlyGly (K)]LSEELSGGR_.3	ACTR3_K348_M1	2	4.18065	-0.455347	+		16.431	16.3435	16.2497	16.2122	15.9868	16.0611	16.6884	16.6874	16.6926	16.6615	16.681	16.6056
ACTR3	P61158	39	1	_ESAK[GlyGly (K)]VGDQAQR_.2;_ESAK[GlyGly (K)]VGDQAQR_.3	ACTR3_K42_M1	2	0.470202	-1.32529			11.6687	9.13262	11.9056	12.0098	11.7557	8.37878	8.84116	13.0017	8.78736	15.9198	12.9079	13.345
ACTR3	P61158	51	1	_VM[Oxidation (M)]K[GlyGly (K)]GVDDLDFFIGDEAIEK_.3	ACTR3_K53_M1	1	2.54471	-0.658402	+		13.9235	13.403	13.9325	13.6631	13.2072	13.7308	14.2415	14.494	13.9199	14.0103	14.6404	14.5042
ACTR3	P61158	54	1	_GVDDLDFFIGDEAIEK[GlyGly (K)]PTYATK_.3	ACTR3_K69_M1	1	2.15169	-2.27037	+		10.3057	13.1722	9.45726	12.9759	12.6476	10.2826	13.6291	14.0803	13.66	13.8474	13.506	13.7407
ACTR3	P61158	92	1	_FM[Oxidation (M)]EQVIFK[GlyGly (K)]YLR_.3	ACTR3_K99_M1	1	3.60596	-0.525624	+		14.4656	14.4481	14.2275	14.2517	14.0315	14.044	14.8935	14.9325	14.5813	14.6445	14.7715	14.7987
ACTR5	Q9H9F9	284	1	_LLGSTLTSEEK[GlyGly (K)]QER_.3	ACTR5_K294_M1	1	0.396279	-0.407136			9.46038	9.76562	9.60198	7.39561	8.55937	8.44708	9.70919	9.67317	8.99815	8.02842	9.8673	9.39662
ACTR8	H0Y849;Q9H981;Q9H981-2	198;444;333	1	_SASK[GlyGly (K)]PIGFEGDLR_.3	ACTR8_K201_M1	1	0.899311	1.27473			10.5674	11.53	11.203	7.78611	11.3473	11.5086	8.53295	9.41384	8.68897	9.68488	8.41122	11.5622
ACVR1	Q04771	494	1	_TLTK[GlyGly (K)]IDNSLDK_.3	ACVR1_K497_M1	1	0.218215	0.282402			9.23774	10.696	11.1611	11.4229	11.1146	10.8019	11.4961	9.65386	10.9578	11.3275	8.84086	10.4638
ACVR1	Q04771	498	1	_IDNSLDK[GlyGly (K)]LK_.2;_IDNSLDK[GlyGly (K)]LK_.3	ACVR1_K504_M1	2	0.780666	-0.296149			10.6276	11.294	11.6234	11.7187	10.8527	10.9012	11.5109	11.2308	11.6808	11.239	11.6455	11.4876
ADAM10	O14672	710	1	_LPPPK[GlyGly (K)]PLPGTLK_.3	ADAM10_K714_M1	1	0.370387	-0.751821			11.2611	7.94728	9.75845	12.4937	11.6503	9.48064	11.7604	12.0406	9.45331	12.4092	9.18691	12.252
ADAM10	O14672	715	1	_PLPGTLK[GlyGly (K)]R_.3	ADAM10_K721_M1	1	1.90103	-1.94116	+		9.46881	11.452	11.8691	11.6524	8.10695	11.7426	12.5145	12.7823	12.7821	12.7991	12.533	12.5279
ADAM12	O43184	744	1	_TTIEK[GlyGly (K)]LR_.2	ADAM12_K748_M1	1	0.381596	0.622382			9.36696	11.6201	11.3539	11.0821	11.2768	9.48645	9.06553	9.0476	11.3328	11.6615	8.15693	11.1876
ADAM19	Q9H013-2	730	1	_LGQLK[GlyGly (K)]PSALPSK_.3	ADAM19_K734_M1	1	1.5878	-0.695533			10.2659	11.972	11.7711	11.9734	11.6237	11.6997	12.1406	12.2184	12.3049	12.3174	12.3475	12.1502
ADAR	P55265;P55265-4;P55265-5	1109;1152;814	1	_VSIYDSK[GlyGly (K)]R_.2	ADAR_K1115_M1	1	0.0313713	0.0427717			10.5898	10.9469	10.5337	10.3369	9.84834	8.49596	10.6745	10.4585	10.3599	9.14452	9.06442	10.7931
ADAR	P55265;P55265-4;P55265-5	634;677;339	1	_LLSK[GlyGly (K)]EGPAHEPK_.3	ADAR_K637_M1	1	0.259803	0.188658			10.0899	11.5841	11.6009	11.9202	11.9836	11.6922	10.8622	11.2145	11.4313	11.207	11.6188	11.405
ADAR	P55265;P55265-4;P55265-5	715;758;420	1	_K[GlyGly (K)]IGELVR_.2	ADAR_K715_M1	1	0.0798399	-0.180128			10.2877	11.1978	8.36546	11.1761	6.83075	10.2415	10.8574	10.9357	9.29476	10.3216	9.55178	8.21872
ADAR	P55265;P55265-4;P55265-5	779;822;484	1	_QGK[GlyGly (K)]QEAADAALR_.3	ADAR_K781_M1	1	0.45	-0.359253			10.5401	9.35933	9.88815	9.49401	8.80409	8.97819	10.3213	10.1283	10.6261	8.80788	9.50479	9.83101
ADAR	P55265;P55265-4;P55265-5	791;834;496	1	_VLIGENEK[GlyGly (K)]AER_.3	ADAR_K798_M1	1	0.602086	-0.597588			10.1894	13.0101	13.0663	12.979	13.2546	13.2105	13.1815	13.1129	13.167	13.1821	13.367	13.2849
ADAR	P55265;P55265-4;P55265-5	937;980;642	1	_DSIFEPAK[GlyGly (K)]GGEK_.2;_DSIFEPAK[GlyGly (K)]GGEK_.3	ADAR_K944_M1	2	1.16464	-0.228845			12.4499	12.7239	12.4971	12.5217	12.2262	12.1114	12.5428	12.7927	12.7554	12.5915	12.4042	12.8166
ADAT1	Q9BUB4	358	1	_GFGVQELK[GlyGly (K)]ILQSDLLFEQSR_.3	ADAT1_K365_M1	1	0.711179	-1.55051			9.59316	9.37186	8.60997	9.12129	12.6887	13.0054	13.4227	9.8693	13.2086	12.9567	9.08929	13.1468
ADCY3	A0A0A0MSC1;O60266	286	1	_HVADEM[Oxidation (M)]LK[GlyGly (K)]DM[Oxidation (M)]K_.3	ADCY3_K293_M1	1	0.0857074	0.105604			10.0997	9.77216	8.63524	9.13107	9.78575	9.51457	9.6658	9.13512	10.2369	10.5226	8.91165	7.83274
ADCY3	A0A0A0MSC1;O60266	873;872	1	_IEVHDQK[GlyGly (K)]ER_.3	ADCY3_K879_M1	1	0.00708793	0.020131			10.3318	12.9328	10.083	10.7445	9.98143	12.6656	13.1125	11.2701	11.8467	8.61171	8.8434	12.9339
ADCY7	P51828	439	1	_DPYLK[GlyGly (K)]EM[Oxidation (M)]NIR_.3	ADCY7_K443_M1	1	0.501082	-0.319821			11.4553	9.48952	10.3647	9.85752	10.8153	10.8332	10.743	10.4461	10.8442	10.8837	10.8155	11.002
ADCY7	P51828	472	1	_GDAALK[GlyGly (K)]M[Oxidation (M)]R_.2	ADCY7_K477_M1	1	1.02842	0.95626			11.5106	10.8084	9.88288	9.59245	8.85565	9.81599	8.16014	8.65515	9.52079	9.8508	10.1911	8.35037
ADCY7	P51828	924	1	_FSGVEK[GlyGly (K)]IK_.2	ADCY7_K929_M1	1	0.00183249	0.00239674			10.3527	8.46012	9.24041	9.73448	9.16795	9.06691	10.587	9.28667	9.93361	9.12178	8.00177	9.07738
ADD1	E7ENY0;E7EV99;P35611;P35611-2;P35611-3;P35611-6	132	1	_GSDSIAYDK[GlyGly (K)]GEK_.3	ADD1_K140_M1	1	0.491729	-0.440797			11.346	9.14649	9.53835	9.28097	8.85467	8.42738	10.097	9.8249	9.68998	9.88674	9.57923	10.1608
ADD3	Q9UEY8;Q9UEY8-2	402	1	_SDVEIPATVTAFSFEDDTVPLSPLK[GlyGly (K)]YM[Oxidation (M)]AQR_.3	ADD3_K426_M1	1	1.05912	-2.02301			11.1376	9.90015	7.94598	7.94024	8.5099	8.95242	9.0896	13.2311	9.4066	13.0377	8.53015	13.2292
ADD3	Q9UEY8;Q9UEY8-2	471	1	_AEDSSK[GlyGly (K)]VSGGTPIK_.3	ADD3_K476_M1	1	0.124588	-0.168202			9.14149	8.92004	10.5418	10.5912	10.1258	10.2615	9.55418	9.43416	8.62167	10.915	11.1254	10.9407
ADH5	P11766	85	1	_AGDTVIPLYIPQCGECK[GlyGly (K)]FCLNPK_.3	ADH5_K101_M1	1	0.579459	1.53851			9.63244	14.4384	9.69136	9.42218	13.5385	13.7392	9.7741	9.92091	8.74912	9.45771	14.3873	8.94187
ADH5	P11766	116	1	_VTQGK[GlyGly (K)]GLM[Oxidation (M)]PDGTSR_.3	ADH5_K120_M1	1	1.24656	-0.804021			9.79723	9.95708	10.1448	10.8217	11.2369	9.11415	11.3417	10.9591	10.0976	11.3889	11.3931	10.7156
ADH5	P11766	219	1	_IIGVDINK[GlyGly (K)]DK_.3	ADH5_K226_M1	1	0.743883	0.765089			10.2934	12.0706	11.601	11.5673	10.8776	11.2017	8.18738	11.0567	10.8492	10.7987	11.1258	11.0032
ADH5	P11766	232	1	_AK[GlyGly (K)]EFGATECINPQDFSK_.3	ADH5_K233_M1	1	0.517764	-0.81793			10.2555	8.77245	12.0597	12.2823	11.4468	9.06062	12.238	11.7379	12.3716	9.78966	12.1073	10.5406
ADK	P55263;P55263-2	250;233	1	_EQGFETK[GlyGly (K)]DIK_.2;_EQGFETK[GlyGly (K)]DIK_.3	ADK_K256_M1	2	0.777161	-0.251311			11.0862	12.1013	12.0022	12.0915	11.9081	11.6307	11.9746	11.984	11.9883	11.9603	12.2933	12.1275
ADK	P55263;P55263-2	257;240	1	_DIK[GlyGly (K)]EIAK_.2	ADK_K259_M1	1	0.109819	0.104946			10.1374	9.40659	10.6326	10.6442	8.70424	10.444	10.3287	9.85818	10.0305	10.1673	9.16627	9.78844
ADK	P55263;P55263-2	23;6	1	_ENILFGM[Oxidation (M)]GNPLLDISAVVDK[GlyGly (K)]DFLDK_.3	ADK_K42_M1	1	0.077997	0.211863			10.4709	12.6152	12.136	8.74966	12.1287	9.13018	9.16348	10.4766	12.8249	12.908	9.20048	9.38604
ADRA1A	E7EW16;P35348;P35348-2;P35348-3;P35348-4;P35348-5;P35348-6;P35348-7;P35348-8;P35348-9	217	1	_GLK[GlyGly (K)]SGLK_.2	ADRA1A_K219_M1	1	0.0255139	0.0461049			9.56079	11.9632	12.4082	12.261	12.4163	12.1117	12.3518	9.60522	12.3278	12.3608	11.7813	12.0176
ADRM1	A0A087WX59;Q16186	17	1	_GASNK[GlyGly (K)]YLVEFR_.2;_GASNK[GlyGly (K)]YLVEFR_.3	ADRM1_K21_M1	2	0.463404	-0.069128			17.2738	17.3638	17.085	17.1358	16.9889	16.9393	17.2039	17.216	17.2369	17.1273	17.2567	17.1607
ADRM1	A0A087WX59;Q16186	31	1	_MSLK[GlyGly (K)]GTTVTPDK_.2;_MSLK[GlyGly (K)]GTTVTPDK_.3;_M[Oxidation (M)]SLK[GlyGly (K)]GTTVTPDK_.2;_M[Oxidation (M)]SLK[GlyGly (K)]GTTVTPDK_.3	ADRM1_K34_M1	4	1.51615	0.38216			19.1665	18.4494	18.3619	18.3772	18.1917	18.1483	18.0895	18.0831	18.0808	18.1037	18.009	18.0363
ADSL	P30566	126	1	_NALDLLLPK[GlyGly (K)]LAR_.3	ADSL_K134_M1	1	0.125678	0.299369			12.1283	9.95287	7.90057	9.74188	11.8572	11.607	9.88314	11.7029	10.2398	12.207	8.20831	9.15049
ADSL	P30566	397	1	_QDCHEK[GlyGly (K)]IR_.3	ADSL_K402_M1	1	0.168007	0.200636			10.6236	10.2854	9.86013	8.45676	8.96261	9.38013	9.62342	10.4541	9.07693	8.99717	8.18169	10.0315
AEBP2	G5EA50;Q6ZN18;Q6ZN18-2;Q6ZN18-3	245;474;258	1	_VVHLSK[GlyGly (K)]LPK_.3	AEBP2_K250_M1	1	0.434143	0.454164			11.6432	9.17406	9.33743	11.1993	10.122	9.19925	9.40635	10.2594	9.28686	10.1112	9.08141	9.80495
AFAP1	Q8N556;Q8N556-2	527;611	1	_GK[GlyGly (K)]TLSSQPK_.2	AFAP1_K528_M1	1	1.32854	-1.14157			17.6272	17.4474	17.2792	16.9603	15.1237	15.7504	17.3138	17.0704	18.511	18.6802	17.3065	18.1556
AFF1	E7EMC5;E7ETI4;F5GXF9;P51825;P51825-2;P51825-3	326;319	1	_QQTFEK[GlyGly (K)]TDLK_.2;_QQTFEK[GlyGly (K)]TDLK_.3	AFF1_K331_M1	2	9.44079	-1.04095	+	+	12.404	12.5129	12.3894	12.4803	12.3765	12.3468	13.5845	13.5278	13.3978	13.3548	13.4595	13.4312
AFF1	E7EMC5;E7ETI4;F5GXF9;P51825;P51825-2;P51825-3	332;325	1	_TDLK[GlyGly (K)]VPAK_.2;_TDLK[GlyGly (K)]VPAK_.3	AFF1_K335_M1	2	9.39597	-0.779889	+	+	14.4945	14.4188	14.3807	14.3713	14.3492	14.3991	15.0648	15.1892	15.2372	15.202	15.2274	15.1724
AFF4	Q9UHB7	289	1	_PSSK[GlyGly (K)]AHLTK_.3	AFF4_K292_M1	1	0.245289	-0.574356			11.2769	13.1304	8.5622	9.37017	11.8045	11.5021	8.22046	13.1298	12.0685	11.6962	12.2301	11.7474
AFF4	Q9UHB7	293	1	_AHLTK[GlyGly (K)]LK_.2	AFF4_K297_M1	1	0.523409	-0.775975			10.9853	8.84288	11.4046	11.4843	11.8219	10.7182	9.14345	12.8245	12.4137	12.1004	11.0359	12.395
AFF4	Q9UHB7	298	1	_LK[GlyGly (K)]IPSQPLDASASGDVSCVDEILK_.3	AFF4_K299_M1	1	2.21115	-1.51673	+		10.9549	14.0912	13.2442	13.5168	12.684	13.0145	14.4045	14.4747	14.3475	14.4451	14.4988	14.4354
AFF4	Q9UHB7	340	1	_TEPSK[GlyGly (K)]FPFPTK_.2;_TEPSK[GlyGly (K)]FPFPTK_.3	AFF4_K344_M1	2	2.4797	-1.07067	+		14.3397	13.6996	13.469	14.1417	13.8332	14.2445	15.4597	15.6067	14.2113	15.4194	14.3822	15.0725
AFF4	Q9UHB7	345	1	_FPFPTK[GlyGly (K)]ESQQSNFGTGEQK_.3	AFF4_K350_M1	1	2.04132	-2.71117	+		10.8494	8.82275	9.66205	9.85952	10.0405	9.37059	13.2643	13.2704	8.5135	13.3666	13.2684	13.1886
AFF4	Q9UHB7	486	1	_VSPASSVDSNIPSSQGYK[GlyGly (K)]K_.3	AFF4_K503_M1	1	0.497019	0.383381			10.8151	9.54309	9.1572	9.13371	9.54822	9.81073	10.4612	8.95809	8.79641	9.18939	9.54665	8.75604
AGFG1	B8ZZY2;C9J2I0;P52594;P52594-2;P52594-3;P52594-4	159;81	1	_PLK[GlyGly (K)]SLLGDSAPTLHLNK_.4	AGFG1_K161_M1	1	1.43885	-1.53745			10.2492	9.47509	8.19342	9.15295	7.86893	9.40676	8.47348	11.9059	11.2402	11.6932	10.1707	10.0876
AGK	Q53H12	216	1	_DAGVK[GlyGly (K)]VSK_.2	AGK_K220_M1	1	0.973109	0.994049			10.5218	11.159	11.3216	10.4816	9.78715	9.09157	8.02186	9.51023	9.01508	9.31849	9.19084	11.3419
AGO2	Q9UKV8	715	1	_LFCTDK[GlyGly (K)]NER_.3	AGO2_K720_M1	1	0.456795	0.463887			9.53871	9.90549	10.3174	7.77516	9.87613	8.89385	9.19069	9.05858	8.78233	9.49302	9.41162	7.58714
AGPAT1	Q99943	62	1	_NVENM[Oxidation (M)]K[GlyGly (K)]ILR_.3	AGPAT1_K67_M1	1	1.14824	-0.534917			9.69393	8.53299	8.31645	9.10209	9.60912	9.63945	9.77497	9.33237	10.0161	9.60442	9.8161	9.55954
AGPAT9	Q53EU6	389	1	_SAIAIQGGLTELPWDGGLK[GlyGly (K)]R_.3	AGPAT9_K407_M1	1	0.147397	-0.477651			10.9636	14.0753	9.43181	14.251	12.8563	9.91356	13.7345	13.7397	13.8663	14.0187	9.14867	9.84968
AGPAT9	Q53EU6	413	1	_DIFK[GlyGly (K)]EEQQK_.2;_DIFK[GlyGly (K)]EEQQK_.3	AGPAT9_K416_M1	2	1.20494	-0.41658			10.2264	11.263	10.729	10.944	10.5697	11.2887	11.5214	11.5025	10.8256	11.2629	11.1362	11.2716
AGPAT9	Q53EU6	56	1	_GTPK[GlyGly (K)]ESILK_.2	AGPAT9_K59_M1	1	0.542894	-0.39645			10.9141	9.70271	11.9662	11.5126	11.3543	11.7818	11.245	11.8411	11.9411	11.6733	11.4332	11.4766
AGPAT9	Q53EU6	75	1	_DESPM[Oxidation (M)]EK[GlyGly (K)]GLSGLR_.3	AGPAT9_K81_M1	1	3.5202	-1.25089	+		10.1933	11.3301	10.2145	10.6258	11.3258	11.1776	11.9035	11.8329	12.3293	12.0593	12.2048	12.0423
AGPS	O00116	108	1	_K[GlyGly (K)]GQIELTGK_.3	AGPS_K108_M1	1	0.0895393	0.191156			9.63219	12.2211	12.3405	12.5551	12.4314	12.1696	8.48869	12.491	12.4089	12.3953	12.0433	12.3759
AGPS	O00116	477	1	_VLQHEK[GlyGly (K)]QVYDIAAK_.3	AGPS_K482_M1	1	0.135382	0.146787			10.761	9.63622	11.4656	11.728	11.5345	11.3949	9.85467	10.3954	11.4519	11.2721	11.2971	11.3685
AHCTF1	Q8WYP5;Q8WYP5-2;Q8WYP5-3	498;533;507	1	_ETLTFLK[GlyGly (K)]K_.2	AHCTF1_K504_M1	1	0.63846	-0.570845			10.0576	9.62097	9.77673	8.38933	9.43857	8.46948	11.0414	9.08238	10.2419	10.2557	8.75022	9.80608
AHCY	P23526	152	1	_GISEETTTGVHNLYK[GlyGly (K)]M[Oxidation (M)]MANGILK_.4;_GISEETTTGVHNLYK[GlyGly (K)]M[Oxidation (M)]M[Oxidation (M)]ANGILK_.4	AHCY_K166_M1	2	0.00593201	-0.0115449			10.0893	13.0124	12.9961	10.0404	11.7266	11.2906	12.8768	11.5205	10.1109	11.6291	12.083	11.0044
AHCY	P23526	175	1	_VPAINVNDSVTK[GlyGly (K)]SK_.3	AHCY_K186_M1	1	4.80431	-0.474575	+		15.364	15.3558	15.2828	15.2667	15.1102	15.1333	15.5624	15.6857	15.6956	15.7546	15.8619	15.8001
AHCY	P23526	187	1	_SK[GlyGly (K)]FDNLYGCR_.2;_SK[GlyGly (K)]FDNLYGCR_.3	AHCY_K188_M1	2	4.88974	-0.710031	+		14.3513	14.5796	14.3393	14.2657	14.27	14.1834	15.1941	15.2472	14.8024	15.1223	14.9366	14.9471
AHCY	P23526	319	1	_VNIK[GlyGly (K)]PQVDR_.3	AHCY_K322_M1	1	1.98945	-1.17455	+		10.5524	8.67949	9.13611	9.79174	9.15342	9.05962	9.32261	10.8435	10.9893	10.7897	10.7304	10.7446
AHCY	P23526	389	1	_K[GlyGly (K)]LDEAVAEAHLGK_.3	AHCY_K389_M1	1	0.299363	0.365294			10.3684	12.0575	12.0519	12.2383	11.6756	11.1874	11.7549	11.6978	11.6919	11.4019	9.06249	11.7785
AHCY	P23526	402	1	_LNVK[GlyGly (K)]LTK_.2;_LNVK[GlyGly (K)]LTK_.3	AHCY_K405_M1	2	1.20186	0.228505			13.9972	13.5978	13.7183	13.4158	13.6411	13.5391	13.4895	13.4192	13.4239	13.6762	13.1167	13.4127
AHCY	P23526	406	1	_LTK[GlyGly (K)]LTEK_.2	AHCY_K408_M1	1	1.45861	0.632629			10.347	11.0572	11.1932	11.4338	10.8509	10.9118	10.6441	9.5284	10.603	10.645	10.7462	9.83137
AHCY	P23526	39	1	_YSASK[GlyGly (K)]PLK_.2	AHCY_K43_M1	1	0.207929	0.278657			10.6168	10.7271	9.73836	10.0065	11.0425	7.96412	10.5676	9.10671	10.1449	10.4613	9.03411	9.10867
AHCYL1	O43865	262	1	_LYQLSK[GlyGly (K)]AGK_.2;_LYQLSK[GlyGly (K)]AGK_.3	AHCYL1_K267_M1	2	0.659956	0.802589			10.6168	10.7549	11.2818	11.4933	11.115	11.4234	11.8192	8.74531	9.49501	8.79014	11.5048	11.5153
AHCYL1	O43865	477	1	_YK[GlyGly (K)]QDVYLLPK_.3	AHCYL1_K478_M1	1	0.33171	0.145789			9.88551	9.72718	10.601	10.2407	10.6532	10.3845	10.3735	9.66178	10.324	9.85487	10.2311	10.172
AHNAK	Q09666	1034	1	_VDTNAPDLSLEGPEGK[GlyGly (K)]LK_.3	AHNAK_K1049_M1	1	0.828894	-1.40129			12.5212	12.4395	12.4698	8.44837	8.91685	10.9182	12.929	10.0153	12.8978	12.6892	12.8868	12.7037
AHNAK	Q09666	1067	1	_M[Oxidation (M)]SLPDVDLDLK[GlyGly (K)]GPK_.3	AHNAK_K1077_M1	1	0.419015	-0.669022			10.2455	8.86751	9.53799	11.4252	11.4717	8.87967	10.8752	9.52014	8.69105	11.9085	11.7917	11.655
AHNAK	Q09666	11053446	1	_GPK[GlyGly (K)]VDIK_.2	AHNAK_K1107_M1	1	0.0408079	0.0518042			10.4508	10.9642	11.1115	8.1894	10.6685	10.8682	10.3042	10.3432	10.2188	10.2577	10.4225	10.3954
AHNAK	Q09666	1134	1	_FSM[Oxidation (M)]PSLK[GlyGly (K)]GEGPEVDVNLPK_.3	AHNAK_K1140_M1	1	0.191666	-0.503402			12.4204	9.09022	10.2615	9.23811	11.9993	12.1178	13.6374	12.3931	12.1902	8.50163	8.98967	12.4359
AHNAK	Q09666	1.18313e+31	1	_FK[GlyGly (K)]M[Oxidation (M)]PEM[Oxidation (M)]HFK_.3	AHNAK_K1184_M1	1	0.428842	0.417236			10.5041	9.36087	9.7022	10.5693	11.0038	11.0349	9.43346	9.75833	9.36169	11.1652	9.11075	10.8423
AHNAK	Q09666	1.19517e+23	1	_ISM[Oxidation (M)]PDVDLHLK[GlyGly (K)]GPK_.3;_ISM[Oxidation (M)]PDVDLHLK[GlyGly (K)]GPK_.4	AHNAK_K1205_M1	2	0.161947	0.498218			9.51267	13.9991	14.0766	12.521	13.5713	13.1913	14.0086	13.6099	9.02091	13.8984	9.39715	13.9476
AHNAK	Q09666	12091936	1	_VK[GlyGly (K)]GDVDVSVPK_.2;_VK[GlyGly (K)]GDVDVSVPK_.3	AHNAK_K1210_M1	2	0.0592503	0.0189457			14.1526	13.8606	13.5736	13.7261	13.7129	13.5752	13.4565	13.6667	13.8145	13.7061	13.9574	13.8864
AHNAK	Q09666	1220	1	_VEGEM[Oxidation (M)]K[GlyGly (K)]VPDVEIK_.3	AHNAK_K1225_M1	1	0.557751	-0.808996			9.8201	10.1922	9.93182	8.83471	11.5062	8.69764	11.1729	11.716	9.13736	8.62648	11.4298	11.7541
AHNAK	Q09666	1226	1	_VPDVEIK[GlyGly (K)]GPK_.3	AHNAK_K1232_M1	1	0.541434	0.272171			10.44	10.857	10.7701	11.0189	10.5515	10.9419	10.2139	10.085	11.2389	10.9534	10.6467	9.80843
AHNAK	Q09666	1262	1	_FSM[Oxidation (M)]PGFK[GlyGly (K)]GEGR_.3	AHNAK_K1268_M1	1	2.31097	-0.985157	+		10.2021	9.94676	9.3989	9.95631	11.2843	10.4546	11.0165	10.9481	11.1146	11.3408	11.1832	11.5508
AHNAK	Q09666	1.27827e+23	1	_LPK[GlyGly (K)]ADIDVSGPK_.3	AHNAK_K1280_M1	1	0.177893	0.325848			11.1035	11.3678	11.6853	11.494	11.173	8.44822	11.3523	9.09184	11.048	8.68548	11.622	11.517
AHNAK	Q09666	124	1	_IYTTK[GlyGly (K)]IK_.2	AHNAK_K128_M1	1	0.936149	0.867794			9.96462	11.7481	11.6166	11.6255	11.4829	11.5147	11.4191	8.88189	9.56571	10.4469	11.2441	11.1879
AHNAK	Q09666	13232453	1	_ISM[Oxidation (M)]PDVDLNLK[GlyGly (K)]GPK_.3	AHNAK_K1333_M1	1	0.373337	-0.549003			10.3423	10.3153	9.71166	11.1748	8.88641	9.28368	8.43649	9.21296	10.6716	11.5359	11.2408	11.9103
AHNAK	Q09666	133	1	_LK[GlyGly (K)]SEDGVEGDLGETQSR_.3	AHNAK_K134_M1	1	2.04356	-1.16787	+		10.9839	9.1191	10.1029	9.14248	8.75044	9.41625	11.0458	11.0583	10.58	10.9677	10.2051	10.6655
AHNAK	Q09666	134816782014	1	_VEGEM[Oxidation (M)]K[GlyGly (K)]VPDVDIK_.3	AHNAK_K1353_M1	1	0.703808	-0.499148			10.8927	13.2575	13.0169	12.9466	12.6761	12.9769	13.2014	12.9286	13.2399	12.8925	13.2496	13.2498
AHNAK	Q09666	1354168420203120	1	_VPDVDIK[GlyGly (K)]GPK_.2;_VPDVDIK[GlyGly (K)]GPK_.3	AHNAK_K1360_M1	2	1.32681	0.117677			16.0023	16.0022	15.8855	15.9078	15.8061	15.8134	15.6664	15.727	15.7175	15.8412	15.8619	15.8973
AHNAK	Q09666	1397	1	_GEGPEVDVK[GlyGly (K)]LPK_.3	AHNAK_K1405_M1	1	1.46322	-1.22167			10.7663	8.78604	11.2241	9.89316	8.64439	10.7823	11.1881	11.387	11.5343	11.4823	10.1828	11.6518
AHNAK	Q09666	1418	1	_M[Oxidation (M)]DAEVPDVNIEGPDAK[GlyGly (K)]LK_.3	AHNAK_K1433_M1	1	1.39393	-1.3353			11.5698	8.94346	10.9406	9.76795	8.43551	9.73346	11.535	10.4814	11.7337	11.6372	10.1399	11.8756
AHNAK	Q09666	1465	1	_M[Oxidation (M)]K[GlyGly (K)]GDYDVTVPK_.3	AHNAK_K1466_M1	1	0.649859	-0.314223			9.82238	10.6502	11.1188	11.1156	11.1245	11.4441	11.297	11.2089	11.2846	11.2314	11.2261	10.9129
AHNAK	Q09666	1476	1	_VEGEIK[GlyGly (K)]APDVDIK_.3	AHNAK_K1481_M1	1	0.446022	-0.17586			13.4076	12.6975	13.0401	12.7656	12.3337	12.533	12.8028	13.056	13.1789	12.6011	13.2094	12.9845
AHNAK	Q09666	1482	1	_APDVDIK[GlyGly (K)]GPK_.2	AHNAK_K1488_M1	1	0.870619	0.895325			15.3025	15.0555	14.8627	14.8985	15.1055	15.5704	12.3749	14.6263	12.7606	15.3464	15.1769	15.1381
AHNAK	Q09666	1518	1	_FSM[Oxidation (M)]PGFK[GlyGly (K)]GEGPEVDM[Oxidation (M)]NLPK_.3	AHNAK_K1524_M1	1	0.0467489	0.0568182			10.9105	9.41249	9.29781	9.28484	9.92343	9.40634	9.36792	9.91844	9.13571	10.1289	8.46097	10.8825
AHNAK	Q09666	1579	1	_ISM[Oxidation (M)]PDVGLNLK[GlyGly (K)]APK_.3	AHNAK_K1589_M1	1	0.205463	0.303245			10.1574	9.09022	9.38199	10.8904	10.3628	10.617	8.96904	11.0734	10.1388	11.3641	8.96795	8.16709
AHNAK	Q09666	1610	1	_GPEIDVK[GlyGly (K)]APK_.2;_GPEIDVK[GlyGly (K)]APK_.3	AHNAK_K1616_M1	2	0.476184	-0.563748			8.6518	11.868	12.0269	12.0821	11.9211	11.854	12.0486	11.8887	11.6526	12.0126	12.0538	12.1301
AHNAK	Q09666	166720032198	1	_VK[GlyGly (K)]GDM[Oxidation (M)]DVSVPK_.2;_VK[GlyGly (K)]GDM[Oxidation (M)]DVSVPK_.3	AHNAK_K1668_M1	2	0.0915558	-0.0250435			13.3644	13.5274	13.3756	13.6107	13.9079	13.8558	13.6592	13.6683	13.5548	13.5264	13.7657	13.6177
AHNAK	Q09666	1774	1	_LNIK[GlyGly (K)]APK_.2	AHNAK_K1777_M1	1	0.0383515	0.0117208			10.2983	10.8742	10.6398	10.8076	10.7355	10.6838	10.6035	10.7893	10.7532	10.341	10.7293	10.7527
AHNAK	Q09666	172	1	_DIDISSPEFK[GlyGly (K)]IK_.2;_DIDISSPEFK[GlyGly (K)]IK_.3	AHNAK_K181_M1	2	0.785751	-1.10801			12.8557	12.5641	12.8578	10.2455	9.00373	13.4532	12.3326	13.1759	12.8211	13.0197	13.1625	13.1164
AHNAK	Q09666	1869	1	_VK[GlyGly (K)]GDADVSVPK_.3	AHNAK_K1870_M1	1	2.05314	0.179969			11.9914	11.9737	12.0354	12.0748	12.0502	11.8984	11.6898	11.7561	11.7312	11.8381	11.9399	11.9891
AHNAK	Q09666	18801947	1	_LEGDLTGPSVGVEVPDVELECPDAK[GlyGly (K)]LK_.3	AHNAK_K1904_M1	1	0.286711	0.753358			14.0578	13.9771	13.661	13.6435	13.2871	10.0327	9.33484	13.9729	13.6659	14.0269	9.51156	13.627
AHNAK	Q09666	2.13126e+31	1	_VK[GlyGly (K)]GDVDVSLPK_.2;_VK[GlyGly (K)]GDVDVSLPK_.3	AHNAK_K2132_M1	2	1.07919	0.1167			16.7379	16.578	16.5021	16.4814	16.3692	16.4016	16.3835	16.4079	16.3746	16.4125	16.4968	16.2947
AHNAK	Q09666	2209	1	_VEGEM[Oxidation (M)]K[GlyGly (K)]VPDVDIR_.3	AHNAK_K2214_M1	1	0.452999	-1.31571			9.90688	12.2116	13.2066	8.64297	9.44087	9.51996	13.5258	15.05	9.12673	9.57362	9.24329	14.3038
AHNAK	Q09666	22514068	1	_FSM[Oxidation (M)]PGFK[GlyGly (K)]GEGPEVDVNLPK_.3	AHNAK_K2257_M1	1	4.26525	-0.629481	+		11.6225	11.6719	11.4392	11.716	11.552	11.8589	12.2206	12.247	12.1948	12.04	12.5749	12.3602
AHNAK	Q09666	2326	1	_IK[GlyGly (K)]GDVDVSAPK_.3	AHNAK_K2327_M1	1	0.261795	-0.232594			10.7337	12.9328	12.98	12.9939	13.0179	12.8948	12.7848	12.9464	12.7806	12.7462	12.8802	12.8104
AHNAK	Q09666	2343	1	_GPELDVK[GlyGly (K)]GPK_.2;_GPELDVK[GlyGly (K)]GPK_.3	AHNAK_K2349_M1	2	0.530686	0.342491			15.7533	16.2381	15.2009	15.6408	15.1743	16.3201	15.9475	14.9244	14.6913	15.3655	16.1717	15.1722
AHNAK	Q09666	2400	1	_AK[GlyGly (K)]GEVDVDVPK_.3	AHNAK_K2401_M1	1	0.680099	-0.371617			10.4208	12.3236	12.07	11.7851	11.9291	11.9483	12.1592	12.0918	12.1386	12.0157	12.0804	12.2209
AHNAK	Q09666	25462674	1	_VDIEGPDVNIEGPEGK[GlyGly (K)]LK_.3	AHNAK_K2561_M1	1	1.40771	-0.235184			13.2319	13.0507	13.2687	13.3575	12.7823	12.9591	13.3316	13.5441	13.3261	13.2076	13.3318	13.3202
AHNAK	Q09666	2579400142574450	1	_ISM[Oxidation (M)]PDFDLHLK[GlyGly (K)]GPK_.3;_ISM[Oxidation (M)]PDFDLHLK[GlyGly (K)]GPK_.4	AHNAK_K2589_M1	2	0.57071	-1.1177			13.5979	7.89768	13.6383	13.6221	13.6902	13.4272	13.8381	14.051	13.752	13.6028	13.4398	13.8958
AHNAK	Q09666	2646	1	_FSM[Oxidation (M)]PGFK[GlyGly (K)]GEGPDGDVK_.3	AHNAK_K2652_M1	1	0.769205	-0.266579			11.9645	11.8084	11.2078	10.7969	11.3161	11.3332	11.6834	11.7098	11.6186	11.8485	11.4675	11.6985
AHNAK	Q09666	2653	1	_GEGPDGDVK[GlyGly (K)]LPK_.3	AHNAK_K2661_M1	1	0.544629	-0.363324			11.0263	8.9706	9.44889	9.67002	9.53638	10.1192	10.1575	9.97938	10.0727	10.6668	9.66472	10.4103
AHNAK	Q09666	2802	1	_VDVECPDVNIEGPEGK[GlyGly (K)]WK_.3	AHNAK_K2817_M1	1	0.131881	-0.24638			10.235	9.45169	12.0929	12.5635	10.8295	11.1242	11.9302	9.63355	12.2521	12.3797	12.0119	9.56752
AHNAK	Q09666	2849	1	_IK[GlyGly (K)]GDVDVTGPK_.3	AHNAK_K2850_M1	1	0.0558697	-0.15573			13.0931	13.2951	9.68415	10.0099	13.2897	13.263	8.8042	12.9095	12.5608	13.0708	13.2107	13.0133
AHNAK	Q09666	2930	1	_VDVEGPDVNIEGPEGK[GlyGly (K)]LK_.3	AHNAK_K2945_M1	1	0.432594	0.647208			11.7725	12.8429	12.3161	12.5045	12.0042	12.2222	12.8985	12.5158	9.0574	12.6743	10.0488	12.5844
AHNAK	Q09666	2963	1	_IPM[Oxidation (M)]PDFDLHLK[GlyGly (K)]GPK_.3;_IPM[Oxidation (M)]PDFDLHLK[GlyGly (K)]GPK_.4	AHNAK_K2973_M1	2	0.494614	-1.19893			10.2657	7.83246	12.9482	9.39527	13.3087	13.0478	12.5762	12.7588	13.5203	13.1387	9.10253	12.8953
AHNAK	Q09666	29773557	1	_VK[GlyGly (K)]GDVDISLPK_.2;_VK[GlyGly (K)]GDVDISLPK_.3	AHNAK_K2978_M1	2	0.706242	-0.105588			14.2071	14.2348	14.0442	14.1232	13.8396	13.9649	14.1581	14.3316	14.1347	13.9994	14.237	14.1864
AHNAK	Q09666	29884618	1	_VEGDLK[GlyGly (K)]GPEVDIR_.3	AHNAK_K2993_M1	1	0.886688	0.196253			13.7884	13.5937	13.3891	13.4579	13.3387	13.2756	13.4549	13.4129	13.2682	13.0424	13.5066	12.9808
AHNAK	Q09666	3030381241964660	1	_FSM[Oxidation (M)]PGFK[GlyGly (K)]GEGPDVDVNLPK_.3	AHNAK_K3036_M1	1	4.64984	-0.446016	+		13.2428	13.1206	13.2902	13.0425	13.3252	13.3359	13.7996	13.5579	13.7212	13.6962	13.6524	13.6061
AHNAK	Q09666	30583840	1	_VDIDVPDVNIEGPEGK[GlyGly (K)]LK_.3	AHNAK_K3073_M1	1	0.739644	-0.688365			11.287	14.6283	14.2484	13.7916	13.599	13.6286	14.4081	14.1119	14.1616	14.2443	14.0819	14.3054
AHNAK	Q09666	31053887	1	_VK[GlyGly (K)]GDM[Oxidation (M)]DVSLPK_.2;_VK[GlyGly (K)]GDM[Oxidation (M)]DVSLPK_.3	AHNAK_K3106_M1	2	0.390412	-0.0799999			13.3643	13.5914	13.1633	13.4658	13.6676	13.763	13.576	13.4861	13.569	13.5729	13.6534	13.638
AHNAK	Q09666	3116	1	_VEGDM[Oxidation (M)]K[GlyGly (K)]VPDVDIK_.3	AHNAK_K3121_M1	1	0.714379	-0.854752			9.73811	11.9522	12.3016	11.1089	11.9581	10.5643	12.4899	9.83017	12.6712	12.5172	12.4924	12.751
AHNAK	Q09666	31323786	1	_VDINAPDVDVQGPDWHLK[GlyGly (K)]M[Oxidation (M)]PK_.4	AHNAK_K3149_M1	1	0.587156	1.08182			11.1978	12.6512	8.96739	12.4354	12.4854	12.6357	10.8661	9.32608	12.7495	12.5123	9.08725	9.34074
AHNAK	Q09666	31583940	1	_ISM[Oxidation (M)]PGFK[GlyGly (K)]GEGPEVDVNLPK_.3	AHNAK_K3164_M1	1	1.02122	-1.52585			9.83628	14.9803	14.9397	14.6805	14.8258	13.798	15.4959	14.8306	15.3976	15.4626	15.5028	15.5262
AHNAK	Q09666	3186363839684680	1	_VDVDVPDVNIEGPDAK[GlyGly (K)]LK_.3	AHNAK_K3201_M1	1	1.84592	-0.208923			13.7039	13.7663	13.9126	13.593	13.8207	13.6069	13.9996	14.0501	13.7724	13.8577	14.08	13.897
AHNAK	Q09666	3250	1	_GPALDIK[GlyGly (K)]GPK_.2;_GPALDIK[GlyGly (K)]GPK_.3	AHNAK_K3256_M1	2	1.71621	0.211565			12.9511	13.2371	13.1726	13.2147	12.8959	12.9947	12.8752	12.678	12.8242	12.8629	13.0045	12.9519
AHNAK	Q09666	3260	1	_IDVDAPDIDIHGPDAK[GlyGly (K)]LK_.4	AHNAK_K3275_M1	1	0.167033	-0.397925			10.674	12.8486	12.599	8.73013	12.6394	12.6999	12.3769	13.0151	12.638	12.8877	8.89076	12.7702
AHNAK	Q09666	3293	1	_ISM[Oxidation (M)]PEIDLNLK[GlyGly (K)]GSK_.3	AHNAK_K3303_M1	1	0.120948	-0.347585			9.60139	12.293	12.2889	8.33263	12.6994	12.6291	9.97713	12.7937	8.52571	13.0217	12.7342	12.8775
AHNAK	Q09666	3307	1	_LK[GlyGly (K)]GDVDVSGPK_.2;_LK[GlyGly (K)]GDVDVSGPK_.3	AHNAK_K3308_M1	2	4.38374	0.299379			15.2233	15.2374	15.2597	15.1855	15.1349	15.2251	14.9211	14.9553	14.7976	14.8068	14.9365	15.0524
AHNAK	Q09666	3318	1	_LEGDIK[GlyGly (K)]APSLDIK_.3	AHNAK_K3323_M1	1	0.210937	0.0507048			13.6494	13.7375	13.6801	13.8026	13.6014	13.4175	13.6179	13.896	13.2941	13.5544	13.5254	13.6965
AHNAK	Q09666	3324	1	_APSLDIK[GlyGly (K)]GPEVDVSGPK_.3	AHNAK_K3330_M1	1	0.0504958	-0.147946			14.3416	9.85961	14.1674	14.2994	14.0117	13.9326	14.2389	9.79594	14.1509	14.3968	14.5105	14.4067
AHNAK	Q09666	3341	1	_LNIEGK[GlyGly (K)]SK_.2;_LNIEGK[GlyGly (K)]SK_.3	AHNAK_K3346_M1	2	0.272342	-0.0340449			15.838	15.7763	15.6253	15.5987	15.5553	15.5902	15.6786	15.8099	15.6897	15.6799	15.6299	15.7001
AHNAK	Q09666	3357	1	_FNFSGSK[GlyGly (K)]VQTPEVDVK_.2;_FNFSGSK[GlyGly (K)]VQTPEVDVK_.3	AHNAK_K3363_M1	2	7.57544	-1.10088	+	+	17.0988	17.0613	16.9399	16.8062	16.7556	16.7028	18.102	17.9945	17.9786	18.0007	17.9268	17.9673
AHNAK	Q09666	3364	1	_VQTPEVDVK[GlyGly (K)]GK_.2;_VQTPEVDVK[GlyGly (K)]GK_.3	AHNAK_K3372_M1	2	4.07646	-0.252634			14.9387	14.7558	14.7439	14.809	14.8326	14.8275	14.9759	15.0584	15.0625	15.0431	15.1018	15.1816
AHNAK	Q09666	3375	1	_K[GlyGly (K)]PDIDITGPK_.3	AHNAK_K3375_M1	1	0.24914	-0.21726			10.5702	12.9116	12.804	12.8569	12.2459	12.3111	12.4968	12.3657	12.469	12.5792	12.495	12.5975
AHNAK	Q09666	3385	1	_VDINAPDVEVQGK[GlyGly (K)]VK_.3	AHNAK_K3397_M1	1	0.600669	1.60137			10.8863	8.60413	7.86159	13.4803	13.1361	13.1566	8.5791	13.6167	8.54334	8.45447	9.87694	8.44633
AHNAK	Q09666	3429	1	_VK[GlyGly (K)]GDLDIAGPNLEGDFK_.3	AHNAK_K3430_M1	1	1.31133	-1.27089			10.8092	13.0391	13.2982	9.97829	12.7335	12.8471	13.6038	13.076	13.3625	13.258	13.5453	13.4852
AHNAK	Q09666	3431	1	_GDLDIAGPNLEGDFK[GlyGly (K)]GPK_.3	AHNAK_K3445_M1	1	0.484986	-1.31091			13.274	8.39526	7.93951	13.1225	12.8618	12.9982	13.6763	13.5282	13.3707	9.05014	13.5144	13.3169
AHNAK	Q09666	3482	1	_FSVSGLK[GlyGly (K)]AEGPDVAVDLPK_.3	AHNAK_K3488_M1	1	0.379336	0.828198			13.9057	13.6251	13.4435	13.0628	13.3862	13.2903	13.5265	13.7559	13.5464	13.7919	13.3492	7.77446
AHNAK	Q09666	3533	1	_M[Oxidation (M)]PDM[Oxidation (M)]NIK[GlyGly (K)]APK_.3	AHNAK_K3539_M1	1	0.534966	-1.46744			10.4116	11.7298	13.6636	13.9773	8.8285	14.6985	14.3787	9.06158	14.5505	14.5254	14.925	14.6728
AHNAK	Q09666	3568	1	_LEGDLK[GlyGly (K)]GPEVDIK_.3	AHNAK_K3573_M1	1	0.788955	-0.212927			13.1163	12.803	13.1635	13.0935	12.5486	12.7289	12.9317	13.213	13.2612	12.7346	13.3624	13.2283
AHNAK	Q09666	3610	1	_FSM[Oxidation (M)]PGFK[GlyGly (K)]GEGPEVDVTLPK_.3	AHNAK_K3616_M1	1	0.241055	-0.262619			11.0218	9.86595	9.32738	8.72987	8.92712	10.2029	10.1907	9.32806	8.90295	10.0143	10.5172	10.6974
AHNAK	Q09666	3671	1	_ISM[Oxidation (M)]PDFDLNLK[GlyGly (K)]GPK_.3	AHNAK_K3681_M1	1	1.70676	-1.94852	+		10.1409	8.91187	9.40811	12.8881	12.3377	12.2519	13.1377	12.5484	13.1269	13.046	12.8588	12.9117
AHNAK	Q09666	3685	1	_M[Oxidation (M)]K[GlyGly (K)]GDVVVSLPK_.3	AHNAK_K3686_M1	1	0.285462	-0.0691063			12.2599	12.2106	12.0183	11.9532	12.2095	12.2912	12.3316	12.4749	12.3222	12.1782	11.8532	12.1972
AHNAK	Q09666	3770	1	_M[Oxidation (M)]EGDLK[GlyGly (K)]GPEVDIK_.3	AHNAK_K3775_M1	1	0.444251	0.54018			10.7138	11.8191	11.6903	11.6666	9.92095	9.78179	11.7741	11.5667	9.55016	9.71782	10.1895	9.5532
AHNAK	Q09666	3898	1	_VEGDM[Oxidation (M)]QVPDLDIK[GlyGly (K)]GPK_.3	AHNAK_K3910_M1	1	0.284283	-0.675978			10.0246	9.70205	9.55819	12.3522	12.0063	12.4174	13.1791	13.2108	8.55689	12.9567	9.59243	12.6208
AHNAK	Q09666	4032	1	_APEVDIK[GlyGly (K)]GPK_.2;_APEVDIK[GlyGly (K)]GPK_.3	AHNAK_K4038_M1	2	0.281074	0.0592629			13.0292	13.3902	13.5187	13.5757	13.4686	13.5386	13.2053	13.4188	13.4382	13.3872	13.3206	13.3953
AHNAK	Q09666	4096	1	_VDIDTPDIDIHGPEGK[GlyGly (K)]LK_.4	AHNAK_K4111_M1	1	1.39065	-1.58562			10.1726	9.46853	11.5932	9.11764	8.9427	11.5174	12.0407	12.1967	12.0729	12.503	12.1345	9.37801
AHNAK	Q09666	41294593	1	_ISM[Oxidation (M)]PEVDLNLK[GlyGly (K)]GPK_.3	AHNAK_K4139_M1	1	0.637265	-0.452568			15.4579	15.3472	15.4045	15.3797	13.2793	15.3476	15.4666	15.3536	15.5141	15.5608	15.6432	15.3933
AHNAK	Q09666	4324	1	_FSM[Oxidation (M)]PGFK[GlyGly (K)]GEGPDVDVTLPK_.3	AHNAK_K4330_M1	1	0.80116	-0.990916			11.743	9.57165	9.04788	9.45584	11.4371	11.697	11.6489	9.5141	11.8265	12.0292	11.9589	11.9204
AHNAK	Q09666	4352	1	_VDIDAPDVSIEGPDAK[GlyGly (K)]LK_.3	AHNAK_K4367_M1	1	1.03711	-0.804931			11.118	9.0283	11.7163	11.9039	11.4571	11.1912	11.5778	11.9125	11.8657	11.9426	12.0918	11.8542
AHNAK	Q09666	4385	1	_ISM[Oxidation (M)]PDIDFNLK[GlyGly (K)]GPK_.3	AHNAK_K4395_M1	1	0.185684	0.544707			9.95768	8.82348	12.6664	12.3091	12.4715	12.2526	13.2979	9.01594	12.9222	8.43248	12.8567	8.68721
AHNAK	Q09666	4490	1	_GPEVDIEGPEGK[GlyGly (K)]LK_.3	AHNAK_K4501_M1	1	0.108307	-0.127982			11.3067	11.849	11.9059	11.7784	11.428	11.7579	11.713	12.2863	12.158	12.4817	12.4464	9.70844
[truncated: 10,043 more rows]

## Sheet: C - DIA_diGly 5%FDR
Genes	UniProtIds	PEP.PeptidePosition	PTM_localization	PTM_group	PTM_collapse_key	PTM_collapse_key_num	-LOG(P-value)	Difference	5% FDR	1% FDR	Intensity_Treated_W1_A1	Intensity_Treated_W1_A2	Intensity_Treated_W2_A1	Intensity_Treated_W2_A2	Intensity_Treated_W3_A1	Intensity_Treated_W3_A2	Intensity_Mock_W1_A1	Intensity_Mock_W1_A2	Intensity_Mock_W2_A1	Intensity_Mock_W2_A2	Intensity_Mock_W3_A1	Intensity_Mock_W3_A2
[truncated: 1,508 more rows]

[truncated: 13 more sheets: D - DIA_diGly 1%FDR, E - DDA_all diGly, F - DDA_all diGly t-test, G - DDA_diGly 5%FDR, H - DDA_diGly 1%FDR, I - Protein lists enrichment, J - DDA_UP_GOBP_5%, K - DIA_UP_GOBP_5%, L - GOBP_TOP10_DIA_DDA, M - Protein lists enrichment, N - DDA_DOWN_GOBP_5%, O - DIA_DOWN_GOBP_5%, P - GOBP_TOP10_DIA_DDA]
