# Supplementary material for: Data-independent acquisition method for ubiquitinome analysis reveals regulation of circadian biology
Source: Nat Commun. 2021 Jan 11;12:254. doi: 10.1038/s41467-020-20509-1 (PMC7801436; doi:10.1038/s41467-020-20509-1)
Supplement: Supplementary file 8 — Supplementary Data 5 [file 41467_2020_20509_MOESM8_ESM.xlsx]

## Sheet: Table description
Data Table	Description
A - DiGly sites	Table contains diGly sites identified in at least 50% of all samples. All diGly sites are log2 transformed and normalized by median subtraction.
B - Protein	Table contains identified all proteins. All protein intensities are log2 transformed and normalized by median subtraction.
C - DiGly sites normalized	Table contains protein abundance normalized diGly sites.
D - cycling diGly sites	Table of cycling diGly sites. DiGly sites with q-value < 0.1 were classified as “cycling”.
E - cycling Protein	Table of cycling Proteins. Proteins with q-value < 0.33 were classified as “cycling”.
F - Enriched GOBP terms	Table contains the top 10 significantly enriched GOBP terms for cycling diGly sites in relation to overall identified diGly sites.
G - Proximity Score	Table containes proximity scores for ubiquitinated proteins as reported on the cyclingubiquitination website
Table Heading	Description
Genes	Gene name as retrieved from the used FASTA file (for the corresponding diGly site)
UniProtIds	UniProt accession IDs as retrieved from the used FASTA file (for the corresponding diGly site)
PeptidePosition	Sequence position of the peptide in all protein sequences of the parent protein group
PTM_group	peptide precursors that were collapsed, separated by “;”
PTM_collapse_key	used for site-level collapse; lists the gene/protein identifier _ PTM amino acid type & position _ multiplicity (equals PTM_0_num, but capped at 3 max) lists the gene/protein identifier _ PTM amino acid type & position _ multiplicity (equals PTM_0_num, but capped at 3 max)
PTM_collapse_key_num	lists how many peptide precursors were collapsed into the key sequence
PTM_localization	maximum observed localization probability for each site
Intensity_diGly	Spectronaut reported diGly peptide intensities were aggregated to site intensities with the peptide collapse tool in perseus. Intensities were log2 transformed and normalized by median subtraction.
Intensity_protein	Spectronaut reported protein intensities were log2 transformed and normalized by median subtraction.
Intensity_protein_median	Median values of Intensity _protein values for individual time points. Missing values were imputed based on a Gaussian normal distribution (Width = 0.3, Down shift = 1.8)
Intensity_diGly_prot_norm	Protein abundance normalized diGly site intensities. For normalization Intensity_protein_median values (Table B) were subtracted from Intensity _diGly values (Table A).
Phase	Peak of cycle for each diGly site
q-value	Q-value obtained for each diGly sites after cycling analyses performed as described in material and methods using the computational platform Perseus. DiGly sites with a q-value < 0.1 were classified as “cycling”.
Amplitude	Amplitude obtained for each diGly sites after cycling analyses performed as described in material and methods using the computational platform Perseus.
Intensity	Relative diGly intensity. The values correspond to final intensities obtained after data processing as indicated in material and methods* (see below).
Category column	gene ontology biological process
Category value	GOBP term
Intersection size	Proteins associated to GOBP term
Benj. Hoch. FDR	Benjamini Hochberg false discovery rate
log2 Intersection size	log2 transformed Intersection size
-log10 Benj. Hoch. FDR	-log10 transformed Benj. Hoch. FDR
GOBP	Gene ontology biological process terms associated to corresponding protein
GOCC	Gene ontology cellular compartment terms associated to corresponding protein

## Sheet: A - DiGly sites
Genes	UniProtIds	PeptidePosition	PTM_group	PTM_collapse_key	PTM_collapse_key_num	PTM_localization	black_0_Intensity_diGly	black_4_Intensity_diGly	black_8_Intensity_diGly	black_12_Intensity_diGly	black_16_Intensity_diGly	black_20_Intensity_diGly	black_24_Intensity_diGly	black_28_Intensity_diGly	black_32_Intensity_diGly	blue_0_Intensity_diGly	blue_4_Intensity_diGly	blue_8_Intensity_diGly	blue_12_Intensity_diGly	blue_16_Intensity_diGly	blue_20_Intensity_diGly	blue_24_Intensity_diGly	blue_28_Intensity_diGly	blue_32_Intensity_diGly	green_0_Intensity_diGly	green_4_Intensity_diGly	green_8_Intensity_diGly	green_12_Intensity_diGly	green_16_Intensity_diGly	green_20_Intensity_diGly	green_24_Intensity_diGly	green_28_Intensity_diGly	green_32_Intensity_diGly	red_0_Intensity_diGly	red_4_Intensity_diGly	red_8_Intensity_diGly	red_12_Intensity_diGly	red_16_Intensity_diGly	red_20_Intensity_diGly	red_24_Intensity_diGly	red_28_Intensity_diGly	red_32_Intensity_diGly
MAP4	E7EVA0;P27816;P27816-6	2144;999	_VSYSHIQSK[GlyGly (K)]CGSK_.3;_VSYSHIQSK[GlyGly (K)]CGSK_.4	MAP4_K2152_M1	2	1	1.23584	1.07511	0.930872	0.144198	0.751017	0.714563	0.895984	0.0499487	-0.194832	0.961215	1.16884	0.449903	0.758883	1.11242	0.925887	0.110522	0.852577	0.32459	1.79249	1.44474	1.00352	1.17502	0.318464	0.275432	1.60309	1.65106	1.38578	1.81823	1.41348	0.66856	1.11784	0.984789	1.2823	1.59922	0.934736	1.24699
BAG2	O95816	103	_NPQQQESLK[GlyGly (K)]HATR_.3;_NPQQQESLK[GlyGly (K)]HATR_.4	BAG2_K111_M1	2	1	2.37521	2.64748	2.40569	2.51459	2.18102	2.06735	2.08968	1.63414	1.56842	3.1851	2.92831	2.33084	2.60923	2.39368	2.24862	1.94634	2.2428	0.820119	3.05326	2.90222	2.48835	3.07525	2.19495	1.45167	2.97298	3.19031	1.75717	3.01397	3.11241	2.16005	2.70193	1.79478	2.21318	2.74253	2.03191	1.55553
CALD1	Q05682;Q05682-2;Q05682-3;Q05682-4;Q05682-5	665;436;430;410;404	_STHQAAIVSK[GlyGly (K)]IDSR_.3;_STHQAAIVSK[GlyGly (K)]IDSR_.4	CALD1_K674_M1	2	1	-0.0721073	0.00841713	-0.0236654	NaN	-0.355699	-0.465597	-0.382965	NaN	-2.33502	0.209269	-0.0417089	-0.302325	-0.288749	-0.316383	-0.199241	-1.53049	-0.192557	-0.756626	0.467136	-0.0877399	0.31685	0.149245	-0.723783	-0.397626	0.149709	-0.170444	-0.30756	0.322993	0.373124	-0.365149	-0.177309	-0.308883	-0.282644	0.362701	-0.45812	-0.194698
CMIP	Q8IY22	70	_TFLSK[GlyGly (K)]ILTSK_.2;_TFLSK[GlyGly (K)]ILTSK_.3	CMIP_K74_M1	2	1	1.23076	1.18031	0.860367	0.612038	1.17876	1.03178	1.03097	1.01873	NaN	1.14128	1.53313	1.12193	0.939582	0.887517	1.09637	NaN	1.33211	NaN	1.35245	0.729424	0.983977	1.01981	1.10171	1.11292	1.12316	1.03423	1.03798	NaN	NaN	1.12309	0.368701	1.12974	0.969558	1.24134	1.45059	0.917711
UBE2E3	Q969T4	69	_ELAEITLDPPPNCSAGPK[GlyGly (K)]GDNIYEWR_.3	UBE2E3_K86_M1	1	1	0.0667763	-0.105949	NaN	NaN	-0.148395	NaN	-0.73576	NaN	NaN	0.0263247	0.390689	0.0395317	NaN	NaN	0.407737	NaN	NaN	-0.698261	0.777966	0.462279	0.40276	-0.0799074	-0.179408	NaN	0.524052	NaN	0.0354013	0.589956	-1.22871	-0.617945	-0.0939026	-0.620861	NaN	-1.1164	NaN	0.241999
HACL1	Q9UJ83;Q9UJ83-2;Q9UJ83-3	529;502;447	_GYFVQTPEELQK[GlyGly (K)]SLR_.3	HACL1_K540_M1	1	1	-0.812319	-0.512642	-0.499708	-0.997386	-0.79222	-0.826794	-0.803612	-1.16271	-1.57309	-0.564741	-0.387959	-1.03806	-0.90513	-1.39753	-0.679407	NaN	-1.05631	-1.18234	-0.735469	-0.32451	-0.432735	-0.913659	-0.710431	-0.657537	-0.90764	-0.976964	-0.880488	-0.815738	-0.540749	-0.375872	-0.722188	-0.79476	-0.773813	-1.30007	-1.17356	-1.23367
UBBP4	J3QRK5	88;83,159	_TITLEVEPSDTIENVK[GlyGly (K)]AK[GlyGly (K)]IQDK_.3;_TITLEVEPSDTIENVK[GlyGly (K)]AK[GlyGly (K)]IQDK_.4;_TLTGK[GlyGly (K)]TITLEVEPSDTIENVK[GlyGly (K)]AK_.4	UBBP4_K103_M2	3	1	1.92377	2.3265	1.88122	1.84085	1.62266	2.3606	1.90048	1.45965	2.01664	2.82565	2.72517	2.4881	2.53588	2.27983	2.64582	2.84924	1.92636	2.235	2.8923	2.80328	2.87162	2.72324	2.51373	2.29557	2.67073	2.48115	2.18938	2.4883	2.72434	2.85137	2.45201	2.55467	2.26706	2.69047	2.59488	2.27551
ARCN1	P48444	436	_NTLEWCLPVIDAK[GlyGly (K)]NK_.3	ARCN1_K448_M1	1	1	-0.0582705	NaN	NaN	NaN	-0.966805	NaN	-1.04822	NaN	NaN	-0.324829	-0.450473	-0.82608	-1.37264	-0.595691	-0.991618	NaN	-0.84078	NaN	-0.123973	NaN	-0.623661	NaN	-0.616887	-1.31255	NaN	NaN	NaN	-0.209352	-0.946509	-1.06107	NaN	-0.318695	NaN	-0.92435	NaN	NaN
CCT6A	P40227	128	_EK[GlyGly (K)]ALQFLEEVK_.3	CCT6A_K129_M1	1	1	-1.13344	-1.02333	-1.44416	-1.82091	-1.58548	-1.45406	-1.74017	-1.51275	NaN	-1.21961	-1.38129	-1.29186	-1.13575	-1.90043	-1.22792	NaN	NaN	-1.76478	-1.44889	NaN	-1.74011	-1.18794	-1.53273	-1.19297	-1.64177	NaN	-1.19129	-1.14719	-1.73345	-1.71015	-1.37079	-1.50569	-1.37925	-1.18845	-1.19166	NaN
EIF3I	Q13347	177	_SGEVLVNVK[GlyGly (K)]EHSR_.3	EIF3I_K185_M1	1	1	-0.887021	-1.26132	NaN	-1.87852	-1.40657	-1.83244	NaN	NaN	-1.94791	-1.33596	-1.00914	-1.34129	-1.48442	-1.14445	-0.983442	NaN	NaN	NaN	-0.490053	-0.742822	-0.8523	-1.20134	-1.16049	-1.39682	-1.01317	-1.25071	-1.25934	-0.743172	-1.10839	-1.25938	-1.01348	-1.05362	-1.1762	-0.561109	NaN	NaN
C6orf106	Q5TH58;Q9H6K1;Q9H6K1-2	132;206;140	_VEGNFNPFASPQK[GlyGly (K)]NR_.3	C6orf106_K144_M1	1	1	1.63065	1.74917	1.5794	1.13338	0.991354	1.40829	0.997376	0.815308	0.845143	2.08306	1.67642	1.48556	1.37174	1.23447	1.35571	1.20579	0.854658	0.582101	1.92346	1.76275	1.86989	1.46898	1.17525	1.12923	1.47264	1.15258	0.923774	1.78824	1.85315	1.55477	1.08949	1.26702	1.48567	1.39435	1.23913	1.06181
GIGYF2	I1E4Y6;Q6Y7W6;Q6Y7W6-3;Q6Y7W6-4;Q6Y7W6-5	534;512;533;506	_LASK[GlyGly (K)]LQEHR_.3	GIGYF2_K537_M1	1	1	-1.90384	-2.29064	-2.79125	-3.10448	NaN	-2.47729	-2.30327	NaN	-3.47845	-2.13573	-1.95466	-1.99252	-2.04421	-2.97682	-1.72606	NaN	-2.35345	-2.70258	-2.1865	-1.97472	-2.14689	-2.03636	-2.12729	-1.9051	-2.37311	-0.833853	NaN	NaN	-1.83019	-1.84427	-2.00204	-2.47611	NaN	-1.97746	NaN	-2.40592
CCDC86	Q9H6F5	191	_GQHEPSK[GlyGly (K)]PPPAGETVTGGFGAK_.4	CCDC86_K197_M1	1	1	NaN	NaN	NaN	-3.93226	NaN	-2.58407	-2.02256	-1.6937	-1.98137	NaN	NaN	-2.63802	-2.12227	NaN	-1.53093	NaN	-2.25822	-2.14554	-1.83509	NaN	-1.98117	-1.71421	-2.12661	-2.18406	-1.23118	-1.46998	NaN	-2.26758	NaN	-3.02426	-1.63047	-1.52988	-2.71684	NaN	NaN	-1.79171
PGK1	P00558	152	_ASLSK[GlyGly (K)]LGDVYVNDAFGTAHR_.3;_ASLSK[GlyGly (K)]LGDVYVNDAFGTAHR_.4	PGK1_K156_M1	2	1	0.687212	0.626532	0.159003	0.474728	0.416391	0.318261	0.501894	0.0336227	NaN	0.745704	0.509436	0.267293	0.399611	0.0933571	0.721639	NaN	0.391438	0.379202	0.610079	0.7501	0.547662	0.815147	0.46201	0.326499	0.809639	0.508474	0.725664	0.611214	0.641693	0.476057	0.423244	0.456978	0.299336	0.83863	0.565366	0.250914
UBA1	P22314;P22314-2	839;799	_LPGFK[GlyGly (K)]M[Oxidation (M)]YPIDFEK_.3	UBA1_K843_M1	1	1	1.61336	1.58146	1.36848	1.61793	0.950125	1.55454	1.41781	1.25683	1.47377	1.68141	1.75988	1.48633	1.71877	1.27584	1.63092	1.92454	1.40138	1.24774	1.38074	1.89122	1.53371	1.5931	1.67657	1.5733	1.83622	1.31847	1.46464	1.44563	1.86201	1.7996	1.65591	1.5796	1.74573	1.60871	1.62424	1.57923
SKP1	P63208	138	_TFNIK[GlyGly (K)]NDFTEEEEAQVR_.3	SKP1_K142_M1	1	1	2.40351	2.56364	2.61022	2.04263	1.78838	2.18939	2.19772	1.76568	NaN	2.82583	2.70102	2.62416	2.39144	2.19601	2.62201	4.01883	2.37049	1.71481	2.9685	2.67868	2.6958	2.40415	2.23317	2.21222	2.46304	2.1161	1.99987	2.31992	2.31665	2.34995	2.21203	2.18851	1.92732	2.41446	2.10348	1.94642
CDC37	Q16543	348	_ASEAK[GlyGly (K)]EGEEAGPGDPLLEAVPK_.3	CDC37_K352_M1	1	1	-2.20873	-1.89345	-2.1384	NaN	NaN	-2.2455	NaN	NaN	NaN	-1.77579	-1.94629	-1.93226	-2.41162	-2.2557	-1.47974	NaN	NaN	NaN	-1.36937	NaN	-1.90834	-2.16593	NaN	-2.20561	NaN	-3.12115	-2.79831	-1.79067	-2.36037	-2.29163	-2.00505	-2.76045	-2.80847	-1.9885	NaN	-2.17965
S100A4	P26447	41	_ELPSFLGK[GlyGly (K)]R_.3	S100A4_K48_M1	1	1	-0.232118	1.28054	1.92936	-0.658963	-0.570373	1.45564	0.323224	0.0539217	0.235854	-0.416715	0.661077	1.23978	0.394712	-0.555874	1.84841	1.68283	0.288508	0.0465097	-0.113363	-0.120409	1.50027	-0.062501	-0.265508	2.11426	0.185035	0.92167	0.653505	-0.0617876	0.71745	1.17026	-0.0623598	-0.00369596	1.81896	1.17311	1.07254	0.122909
OCLN	A0A0G2JMZ8;Q16625	336	_FYPESSYK[GlyGly (K)]STPVPEVVQELPLTSPVDDFR_.3;_FYPESSYK[GlyGly (K)]STPVPEVVQELPLTSPVDDFR_.4	OCLN_K343_M1	2	1	0.538109	0.50419	-0.345474	-0.387083	-0.676249	-0.638986	0.481542	-0.863297	-0.21874	-0.595728	-0.158336	-1.037	-0.456175	-0.753454	-0.651311	0.00398016	-0.566828	NaN	0.0631919	-0.406073	NaN	-0.352471	-0.595437	-0.715304	-0.114709	-1.33369	NaN	0.0778818	-0.146485	-0.543396	-0.416987	-0.891695	-0.398347	-0.154564	NaN	-1.12889
UBL7	Q96S82	70	_LK[GlyGly (K)]DDQTLDFYGIQPGSTVHVLR_.3;_LK[GlyGly (K)]DDQTLDFYGIQPGSTVHVLR_.4	UBL7_K71_M1	2	1	1.08755	1.2374	0.876126	0.762092	0.284543	0.830593	0.823868	0.279183	0.363679	0.991001	1.21045	0.731702	0.844484	0.519775	0.800975	0.507191	0.40552	0.225926	0.975156	1.07403	0.953925	0.655625	0.703696	0.589828	0.859196	0.491832	0.461407	0.982314	1.19901	1.0906	0.798813	0.819892	0.767112	0.944957	0.563074	0.342213
BAG2	O95816	190	_LLEHSK[GlyGly (K)]GAGSK[GlyGly (K)]TLQQNAESR_.3;_LLEHSK[GlyGly (K)]GAGSK[GlyGly (K)]TLQQNAESR_.4;_LLEHSK[GlyGly (K)]GAGSK[GlyGly (K)]TLQQNAESR_.5	BAG2_K200_M2	3	1	0.592266	1.02347	0.685243	0.764947	0.394345	0.273471	0.467525	-0.333453	NaN	1.17348	0.993876	0.485375	0.853745	0.334464	0.757614	-0.0261855	0.307557	-0.585774	1.52735	1.32152	0.808973	1.37623	0.222475	0.0130072	1.21842	0.255864	0.25362	1.31245	1.29156	0.588286	0.869899	0.570273	-0.0178399	1.04907	-0.452704	-0.210108
BAG2	O95816	190	_LLEHSK[GlyGly (K)]GAGSK[GlyGly (K)]TLQQNAESR_.3;_LLEHSK[GlyGly (K)]GAGSK[GlyGly (K)]TLQQNAESR_.4;_LLEHSK[GlyGly (K)]GAGSK[GlyGly (K)]TLQQNAESR_.5	BAG2_K195_M2	3	1	0.592266	1.02347	0.685243	0.764947	0.394345	0.273471	0.467525	-0.333453	NaN	1.17348	0.993876	0.485375	0.853745	0.334464	0.757614	-0.0261855	0.307557	-0.585774	1.52735	1.32152	0.808973	1.37623	0.222475	0.0130072	1.21842	0.255864	0.25362	1.31245	1.29156	0.588286	0.869899	0.570273	-0.0178399	1.04907	-0.452704	-0.210108
CHORDC1	Q9UHD1	102	_PVEAIK[GlyGly (K)]RPSPDEPM[Oxidation (M)]TNLELK_.4	CHORDC1_K107_M1	1	1	-1.33904	-1.25918	-1.76006	-2.76272	-2.41268	-2.2504	-1.80615	-2.00083	NaN	-0.88399	-1.33144	-1.57315	-1.86145	-1.77744	-1.15971	NaN	-1.96605	NaN	-0.763447	-1.21638	-1.35318	-1.23734	-2.00394	-1.72556	-1.96792	-2.51137	-1.99082	-1.1145	-1.29364	-1.379	-1.50243	-1.53367	-1.65838	-1.45114	-2.09969	-2.54768
AGO2	Q9UKV8	724	_VGK[GlyGly (K)]SGNIPAGTTVDTK_.3	AGO2_K726_M1	1	1	NaN	NaN	-2.72576	NaN	NaN	-2.48632	-2.40185	NaN	NaN	-1.71746	-2.21321	-2.78989	-2.28854	-2.27209	-2.05267	-2.44173	NaN	-2.45784	-1.79259	-2.05793	-1.72688	-1.77116	-2.01187	-2.52489	NaN	-1.93127	-1.71795	-1.70102	-1.96723	-2.05406	-2.15346	-1.64527	-1.93922	-1.62721	-2.09381	-1.76046
BCAP31	P51572;P51572-2	138;205	_K[GlyGly (K)]QAESASEAAK_.2;_K[GlyGly (K)]QAESASEAAK_.3	BCAP31_K138_M1	2	1	0.0892849	0.271959	0.225125	-0.149467	0.0490284	0.492929	-0.162548	NaN	-0.430337	0.255608	0.295096	0.127882	-0.183833	NaN	0.181294	-0.343196	0.0876169	-0.413731	0.319718	0.0724335	0.151295	-0.139764	NaN	0.638903	-0.400596	2.51269	-0.587439	0.0036974	0.14714	0.0375919	-0.119329	0.071856	-0.246298	-0.114384	-0.372377	NaN
RPS17;RPS17L	P08708;P0CW22	24	_LGNDFHTNK[GlyGly (K)]R_.3;_LGNDFHTNK[GlyGly (K)]R_.4	RPS17_K32_M1	2	1	NaN	0.396379	NaN	0.776393	0.971417	0.551384	NaN	0.531325	NaN	1.19521	NaN	0.812233	0.216309	0.70798	0.681612	0.274436	NaN	NaN	0.804912	0.668186	0.503329	0.286129	0.615355	0.430432	0.721564	1.37864	0.921783	1.07753	0.268165	0.302564	0.642956	0.84788	0.418816	0.220082	0.490642	0.768503
PAM	P19021-5	713	_TDTK[GlyGly (K)]EFVR_.3	PAM_K716_M1	1	1	-2.4467	NaN	-2.54105	-3.49928	NaN	-2.36279	-2.89888	-3.42527	NaN	NaN	-2.32821	NaN	NaN	NaN	-2.22351	NaN	-2.0978	NaN	-2.71322	-2.78617	NaN	NaN	-3.87701	NaN	-1.97104	-2.26083	-2.16053	-3.49576	-2.29948	NaN	-2.09306	-2.70135	-1.65007	-2.50827	-2.26185	-2.8703
RPL7	P18124	8	_K[GlyGly (K)]KEVPAVPETLK_.3	RPL7_K8_M1	1	1	0.838513	2.1685	2.30563	1.48041	0.939917	2.03607	1.69818	1.0972	0.658306	1.11384	1.19257	2.11035	0.832582	1.99547	2.22994	0.416475	0.554563	0.209926	2.53882	2.02131	2.31367	1.06693	1.71308	1.88011	2.06975	2.16865	2.07671	1.08342	2.40753	2.10202	0.710348	0.971952	2.26625	1.86059	1.97142	1.93284
USP7	Q93009;Q93009-3	863;847	_DLLQFFK[GlyGly (K)]PR_.3	USP7_K869_M1	1	1	0.758791	0.887394	0.487041	0.403219	0.164574	0.560489	0.397295	0.122039	0.0851297	0.939209	0.896287	0.647938	0.778364	0.273896	0.577671	0.0352168	0.346936	0.396638	0.507296	0.117774	0.641535	0.51996	0.512475	0.468513	0.662329	-0.112043	0.25983	0.753497	0.891267	0.900036	0.606885	0.596984	0.372037	0.531325	0.407252	0.313841
UBE2Z	Q9H832	107	_DIM[Oxidation (M)]SIYK[GlyGly (K)]EPPPGM[Oxidation (M)]FVVPDTVDM[Oxidation (M)]TK_.3	UBE2Z_K113_M1	1	1	1.12231	1.00531	NaN	0.580405	0.339258	0.49011	0.538348	0.367623	0.702024	1.0154	0.676783	0.373916	0.767903	0.372848	0.61412	1.02908	0.573996	NaN	1.0463	0.463552	0.749574	0.502239	0.681032	0.224514	0.797617	0.0461545	0.47058	0.845112	0.351464	0.179473	0.84141	0.496041	0.145312	0.795897	0.643937	NaN
GSTP1	P09211	122	_ALPGQLK[GlyGly (K)]PFETLLSQNQGGK_.3	GSTP1_K128_M1	1	1	1.22069	1.42985	1.05875	1.13439	0.888	1.21801	1.35724	1.19272	0.477302	1.47351	1.33145	1.13114	1.27119	0.954044	1.33292	0.793067	1.34499	0.969222	1.13096	1.29943	1.1251	1.25202	1.32242	0.993505	1.72965	0.911098	0.940194	1.05521	1.47069	1.44909	1.30306	1.19122	0.857854	1.38979	1.28883	1.12038
MYH9	P35579	680	_AGK[GlyGly (K)]LDPHLVLDQLR_.4	MYH9_K682_M1	1	1	2.51931	2.6149	2.18194	2.34925	2.24755	2.37193	2.45896	2.16418	2.5867	2.72166	2.51592	2.31364	2.39068	2.2324	2.41793	3.59066	2.32908	2.43197	2.49953	2.71373	2.06774	2.35194	2.35985	2.24489	2.84383	2.43219	2.37903	NaN	2.48782	2.57636	2.28485	2.39698	2.30149	2.60775	2.71605	2.43958
ERBB2IP	Q96RT1;Q96RT1-2;Q96RT1-3;Q96RT1-5;Q96RT1-6;Q96RT1-7;Q96RT1-8	505	_LK[GlyGly (K)]DEETNEDSGR_.3	ERBB2IP_K506_M1	1	1	-1.34555	-1.29785	NaN	-1.84259	-1.29287	-2.23905	-1.45582	NaN	NaN	-1.17626	-2.01909	-1.62406	-1.41674	-1.1385	-1.41751	-1.54243	-1.30327	-1.48582	-1.46816	NaN	-1.61886	-1.41716	NaN	NaN	-1.68302	NaN	NaN	-1.09153	-2.35264	-1.91457	-1.42681	-2.09536	-2.31318	NaN	-1.57064	-1.7806
LAMB3	Q13751	701	_EQFEK[GlyGly (K)]ISSADPSGAFR_.3	LAMB3_K705_M1	1	1	-0.836962	-0.715384	-1.13361	-1.49682	NaN	NaN	NaN	NaN	NaN	-1.19452	-0.539438	-0.718829	NaN	NaN	-0.942031	NaN	NaN	-1.0887	-1.16216	-1.27798	-1.2221	-1.12834	NaN	-0.865406	-1.056	-1.2713	-1.5712	-0.894215	-1.01777	-1.49808	-1.21186	-1.62356	NaN	-1.03258	-1.11482	NaN
PSMD1	Q99460	270	_TVGTPIASVPGSTNTGTVPGSEK[GlyGly (K)]DSDSM[Oxidation (M)]ETEEK_.3;_TVGTPIASVPGSTNTGTVPGSEK[GlyGly (K)]DSDSM[Oxidation (M)]ETEEK_.4	PSMD1_K292_M1	2	1	-0.650673	0.140848	NaN	NaN	-0.664791	-0.465268	-0.00203943	-0.465091	-0.11747	0.401689	-0.0745134	-0.239054	-0.0589552	-0.0870466	0.0261698	2.49949	-0.594633	NaN	0.138895	0.0110416	0.358732	0.113799	-0.391674	-0.667144	0.223732	-0.195085	-0.558743	-0.0653143	-0.0825205	-0.46331	-0.640533	-0.367927	-1.02988	NaN	-0.490541	-0.686906
CEP131	Q9UPN4-2;Q9UPN4-3	505	_FGK[GlyGly (K)]LSAFPEPPEDGTLLSEAK_.3	CEP131_K507_M1	1	1	2.93014	2.52759	2.37083	2.26352	1.99294	1.57497	2.6736	1.87435	2.08661	2.9778	2.42005	1.77297	2.59968	2.10989	1.79745	2.60827	2.42705	2.10747	2.95086	2.15003	1.64977	2.34289	2.05803	1.50301	2.77482	1.90026	2.12615	2.86184	1.55317	0.867832	2.29923	1.83433	1.29673	2.66628	2.27931	2.08969
HM13	Q8TCT9;Q8TCT9-2;Q8TCT9-5	235;193	_SFEAPIK[GlyGly (K)]LVFPQDLLEK_.3	HM13_K241_M1	1	1	-0.26068	-0.0292139	-0.584989	-0.386204	-0.787604	-0.0684338	-0.338541	-0.815667	-0.27112	-0.46923	0.0673161	-0.623377	-0.417559	-0.778337	-0.431763	-0.425416	-1.0119	-0.553705	-0.172764	-0.796631	-0.0587196	-0.731884	-0.882543	-0.559615	-0.334795	-1.06222	-0.0736599	NaN	-0.498571	-0.38967	-0.627756	-0.58264	-0.46742	-0.248161	-0.808443	-0.93017
VANGL1	Q8TAA9;Q8TAA9-2	286;284	_DFTIYNPNLLTASK[GlyGly (K)]FR_.3	VANGL1_K299_M1	1	1	-0.850207	-0.747096	-1.21157	-1.439	-1.5894	-1.15076	-1.20838	-1.89187	NaN	-1.57368	-0.912267	-1.29264	-1.03181	-1.47124	-1.83328	-1.39323	-1.39916	-1.98513	-0.815423	NaN	-1.2759	-1.23221	-1.22572	-1.32254	-1.44176	-1.67534	-1.40061	-0.857562	-0.82183	NaN	-0.880261	-1.14436	NaN	-1.2642	-1.4509	-1.54283
EEF1A1	P68104	267	_VETGVLK[GlyGly (K)]PGM[Oxidation (M)]VVTFAPVNVTTEVK_.3	EEF1A1_K273_M1	1	1	4.41722	4.41829	4.14875	3.87938	3.60186	4.0252	3.82354	3.80177	3.97375	4.12716	4.10342	3.78189	4.23783	3.59432	4.05145	4.00567	3.99602	3.57817	3.93096	3.71234	3.92621	3.69548	3.7392	3.65115	3.92208	3.39266	3.34362	4.09022	4.11471	3.92445	4.00269	3.76304	3.67102	3.87255	3.55571	3.47195
MCM2	P49736	378	_IQESPGK[GlyGly (K)]VAAGR_.3	MCM2_K384_M1	1	1	-0.88307	-1.32704	NaN	-1.49094	NaN	-1.3605	NaN	NaN	-1.80921	-0.820202	-1.4208	NaN	-1.35035	-1.61107	NaN	-2.35416	-1.26723	NaN	-1.01049	-1.2444	NaN	NaN	-1.39503	NaN	-1.54361	NaN	-1.4461	NaN	-1.09394	NaN	-1.37687	-1.26444	NaN	-1.27253	NaN	-1.4325
MYL6	B7Z6Z4;F8W1R7;G3V1V0;G8JLA2;J3KND3;P60660;P60660-2	173;80;81	_NK[GlyGly (K)]DQGTYEDYVEGLR_.3	MYL6_K174_M1	1	1	0.0352297	0.379083	-0.0782738	-0.882404	-0.570158	NaN	-0.552867	NaN	NaN	NaN	0.270107	0.253199	0.117191	-0.204614	0.165373	NaN	-0.322063	NaN	0.115167	NaN	0.11126	0.0442467	-0.357605	-0.00646305	NaN	NaN	-0.479632	NaN	-0.812411	-0.715614	-0.0584736	-0.772583	-0.203222	NaN	-0.800062	-0.625976
PSMD2	Q13200	546	_SETELK[GlyGly (K)]DTYAR_.3	PSMD2_K551_M1	1	1	-0.293388	-0.358504	-1.00054	NaN	-1.13643	-1.26354	-1.21229	-1.55565	-1.9619	-0.119995	-0.585956	-0.556061	-1.02176	-0.937267	-0.972473	-1.17282	-1.14249	-1.5705	-0.245752	-0.714902	-0.582468	-0.798885	NaN	-0.56781	-1.07813	-0.718177	-0.763246	-0.160596	-0.52056	-0.541517	-0.604292	-0.957054	-0.91672	-0.838143	-0.971907	NaN
SLC38A2	F8VUY8;Q96QD8	34	_QAALK[GlyGly (K)]SHYADVDPENQNFLLESNLGK_.4	SLC38A2_K38_M1	1	1	1.73364	2.08743	1.90357	1.19087	1.6558	1.64128	1.98626	1.51336	1.6011	1.61553	1.84565	1.62769	1.57858	1.65748	1.98069	2.78762	1.92682	1.79062	1.91075	1.87563	1.98267	1.75753	1.72752	1.86341	2.27006	2.27635	2.00954	1.26462	1.72258	1.95154	1.70709	1.91224	1.83408	2.22021	2.06309	1.72451
2020-09-09	Q9UHD8	108	_TELSIDISSK[GlyGly (K)]QVENAGAIGPSR_.3	SEPT9_K117_M1	1	1	-0.627434	-0.4707	-0.163999	-1.76045	-0.908111	-0.685983	-0.820857	NaN	-0.892028	-0.154353	0.179792	0.0991716	-0.273549	-0.673251	0.12185	1.23127	-0.459793	-0.658275	-0.128475	-1.09097	0.361453	-0.0478582	-1.09691	-0.229704	-0.0146251	-0.504824	-1.28653	-0.701797	-0.442412	-0.395802	-0.345947	-0.470085	-1.0357	-0.256539	-0.922416	-0.7473
VASN	Q6EMK4	604	_AM[Oxidation (M)]AAAAQDK[GlyGly (K)]GQVGPGAGPLELEGVK[GlyGly (K)]VPLEPGPK_.4	VASN_K628_M2	1	1	1.5322	1.57583	0.281939	2.21693	2.28347	0.155653	2.66397	2.5018	2.77336	2.61725	2.19051	-0.0423756	2.61325	2.69739	0.926895	2.29898	2.66972	2.32018	2.72532	1.86167	0.985917	2.86011	2.86042	0.635554	3.03864	2.35754	2.75895	2.36946	2.03364	0.0535975	2.70591	3.04145	0.688266	2.98496	2.59465	2.79545
VASN	Q6EMK4	604	_AM[Oxidation (M)]AAAAQDK[GlyGly (K)]GQVGPGAGPLELEGVK[GlyGly (K)]VPLEPGPK_.4	VASN_K612_M2	1	1	1.5322	1.57583	0.281939	2.21693	2.28347	0.155653	2.66397	2.5018	2.77336	2.61725	2.19051	-0.0423756	2.61325	2.69739	0.926895	2.29898	2.66972	2.32018	2.72532	1.86167	0.985917	2.86011	2.86042	0.635554	3.03864	2.35754	2.75895	2.36946	2.03364	0.0535975	2.70591	3.04145	0.688266	2.98496	2.59465	2.79545
CCDC47	Q96A33;Q96A33-2	444	_IM[Oxidation (M)]NEEDPEK[GlyGly (K)]QR_.3	CCDC47_K452_M1	1	1	NaN	-1.79131	-0.93143	NaN	-1.88807	-1.08009	-2.08059	NaN	-2.18142	-2.14685	-2.07481	-1.50491	-1.97313	-1.61385	-1.84776	-1.90965	-1.26083	-2.3112	-1.88621	-3.02957	-2.67875	-2.33449	-3.35231	-1.16454	-2.433	-1.56194	NaN	NaN	NaN	NaN	-1.78756	NaN	-2.71277	-1.86343	-1.86669	NaN
CNN3	Q15417	193	_M[Oxidation (M)]QTDK[GlyGly (K)]PFDQTTISLQM[Oxidation (M)]GTNK_.3	CNN3_K197_M1	1	1	-1.38938	-1.10386	-1.53916	-0.856946	-1.32538	NaN	-0.719955	-0.673032	-0.174974	-1.11876	-0.969098	NaN	-0.906096	-1.25765	-0.970789	1.16123	-1.02654	-0.736457	NaN	NaN	-1.29538	-0.963716	-1.29922	NaN	-1.07033	-0.890728	-1.50516	-0.958415	NaN	-1.19688	-1.27476	-0.495128	-1.82765	-0.854085	NaN	-1.20194
OCLN	A0A0G2JMZ8;Q16625	277	_SNILWDK[GlyGly (K)]EHIYDEQPPNVEEWVK_.3;_SNILWDK[GlyGly (K)]EHIYDEQPPNVEEWVK_.4	OCLN_K283_M1	2	1	1.73787	1.50316	0.703302	NaN	1.17351	1.1343	1.35587	0.331228	NaN	1.88739	1.88811	1.75642	1.4067	0.978907	1.55065	NaN	1.2755	1.20199	2.11876	1.51179	1.58333	1.55762	1.3067	1.50586	1.93375	0.536463	1.22742	1.74411	0.808115	1.48419	1.56039	1.24153	0.200438	1.16263	NaN	1.12437
CLIC1	O00299	120	_NSNPALNDNLEK[GlyGly (K)]GLLK_.3	CLIC1_K131_M1	1	1	-0.637836	-1.00662	-1.48361	-1.29863	-1.83961	-1.32911	-1.37767	-1.40161	NaN	-0.90919	-0.856368	-1.0056	-1.00457	-1.65926	-1.17773	NaN	-1.37698	-1.56984	-1.09716	-1.46656	-1.3963	-1.05241	-1.49801	-1.40336	-1.21043	-1.34805	-1.94743	-0.942124	-0.972108	-0.793059	-1.14621	-0.953304	-1.24067	-1.2947	-1.37915	-1.64417
ST13	P50502	133	_AIDLFTDAIK[GlyGly (K)]LNPR_.3	ST13_K142_M1	1	1	-0.575436	-0.289156	-0.868368	-0.81782	-0.91097	-0.753923	-0.323995	-0.791562	-0.519791	-0.373992	-0.420176	-0.791865	-0.589798	-0.880107	-0.529339	-0.205653	-0.722751	-0.61648	-0.647142	-0.700808	-0.41585	-0.598431	-0.313599	-0.901607	-0.577341	-0.852961	-0.774097	-0.528684	-0.317578	-0.416142	-0.33408	-0.465482	-0.592819	-0.344196	-0.522884	-0.752042
TP73	A0A0C4DFW9;O15350;O15350-10;O15350-11;O15350-12;O15350-13;O15350-2;O15350-3;O15350-4;O15350-5;O15350-6;O15350-8;O15350-9	283;332;261	_QSPPAVPALGAGVK[GlyGly (K)]K_.3	TP73_K296_M1	1	1	0.223996	-0.544409	NaN	-1.2488	-1.2575	NaN	NaN	NaN	NaN	-0.0849032	-0.97466	NaN	-1.43212	-1.15791	NaN	NaN	NaN	-1.19877	0.146298	NaN	-1.65295	-0.939558	-1.2043	-2.67093	-1.6216	NaN	-1.26009	0.0155392	-1.40149	-1.90549	-1.50788	-1.20748	NaN	NaN	NaN	-1.25496
UBR5	O95071	333	_GSTSK[GlyGly (K)]EGEPNLDK_.3	UBR5_K337_M1	1	1	0.0398016	NaN	-0.0363226	-0.355047	0.147888	-0.276901	-0.0644612	-0.350326	-0.585647	0.535251	0.065485	0.267917	-0.143559	0.20687	-0.0968752	-0.134552	NaN	NaN	0.345518	0.0405846	0.00375843	0.225671	-0.00915146	-0.210483	-0.293401	0.47773	-0.201269	0.384831	0.00261402	0.221208	0.344305	0.0395646	NaN	0.238211	0.188204	-0.101147
PGK1	P00558	98	_DCVGPEVEK[GlyGly (K)]ACANPAAGSVILLENLR_.3;_DCVGPEVEK[GlyGly (K)]ACANPAAGSVILLENLR_.4	PGK1_K106_M1	2	1	1.31463	1.61522	0.89157	0.619534	0.580447	0.509886	0.827507	1.14055	1.2881	0.516515	0.941609	0.276349	0.479469	0.523634	1.13022	0.888609	0.468026	0.426042	1.28756	1.22422	0.629396	0.463743	0.580375	0.287468	0.855798	-0.208913	0.645299	1.08051	-0.562589	NaN	0.757812	0.317735	0.461451	0.792886	0.0308208	0.578476
RAD23B	P54727	7	_TLQQQTFK[GlyGly (K)]IDIDPEETVK_.3	RAD23B_K14_M1	1	1	1.3551	1.4024	1.03149	1.25404	1.07411	0.873731	1.55851	1.11792	1.52432	1.32835	0.984562	0.801668	1.3456	1.1638	0.894396	2.47093	1.03849	1.08617	1.39669	1.5077	0.70929	1.22747	1.4039	0.626207	1.55937	1.31833	1.52842	1.22483	1.14756	1.03618	1.42656	1.38685	1.01125	1.68446	1.45372	1.33449
HEATR6	Q6AI08	468	_DPSPK[GlyGly (K)]TR_.2	HEATR6_K472_M1	1	1	-1.64093	-1.67073	-1.78496	-1.3944	-1.17863	-1.22437	-1.04225	-1.77386	-1.63326	NaN	-1.69241	NaN	-1.47734	NaN	-1.5739	NaN	-1.18433	-1.67149	-1.28464	NaN	NaN	-1.08213	-0.929537	-1.23462	-0.568293	1.68893	-0.893994	NaN	NaN	NaN	NaN	-1.29349	-1.4806	-1.13387	NaN	-1.18835
SF3B3	Q15393	115	_IVPGQFLAVDPK[GlyGly (K)]GR_.3	SF3B3_K126_M1	1	1	0.175453	0.119063	-0.315595	-0.0119843	-0.297324	-0.0701056	-0.118351	-0.565429	NaN	0.331074	0.375409	0.0760965	0.276172	-0.330117	-0.190608	NaN	-0.391842	-0.213058	0.17666	-0.352454	-0.164684	-0.184093	-0.00906563	-0.234819	0.0894914	-0.0697856	-0.549156	0.0551949	0.179905	0.0146332	-0.0315599	-0.116077	-0.462741	NaN	0.00111675	-0.406148
TOP1	P11387	389	_DAK[GlyGly (K)]VPSPPPGHK_.3;_DAK[GlyGly (K)]VPSPPPGHK_.4	TOP1_K391_M1	2	1	-0.602892	0.259958	-0.148025	-1.12467	NaN	NaN	-1.07276	NaN	-1.09453	-0.717956	-0.323601	-0.326715	-0.538209	NaN	-0.0236254	NaN	NaN	NaN	-0.764958	-0.137294	-0.0218563	-0.246827	-0.30761	-0.162851	-0.330049	NaN	NaN	0.0437098	0.0826406	NaN	NaN	-0.0200229	-0.300743	0.0450191	NaN	NaN
RABEP2	H3BNR2;H3BT64;Q9H5N1;Q9H5N1-2	39;82;92	_DSISSYEAQITALK[GlyGly (K)]QER_.3	RABEP2_K52_M1	1	1	1.0464	1.35559	1.14022	0.672379	0.569861	0.767504	1.18234	0.611993	1.00846	1.17286	1.15554	NaN	1.04891	0.901643	0.987644	1.94861	0.883913	0.78581	1.32207	1.07316	1.05899	1.13389	1.1614	0.787338	1.46142	0.877385	0.940917	0.877696	1.12656	0.909916	1.05587	1.11164	0.804891	1.29954	1.09137	0.927926
RBBP4	Q09028;Q09028-3	157	_HPSK[GlyGly (K)]PDPSGECNPDLR_.3	RBBP4_K160_M1	1	1	-2.22605	-1.94203	-3.17791	-2.727	-2.76947	NaN	NaN	-3.41305	NaN	-2.49129	-2.21691	-2.3761	-3.28935	-2.5547	-2.0303	-3.09687	-2.57922	-2.92444	-2.14668	-2.26351	-2.58806	-2.2046	-2.99712	-2.86081	NaN	-3.59969	-3.08123	-1.78572	-2.57628	NaN	-2.36915	-2.07231	-4.01334	-1.99992	NaN	-2.28924
CYB5R3	P00387;P00387-2;P00387-3	121;98;154	_FPAGGK[GlyGly (K)]M[Oxidation (M)]SQYLESM[Oxidation (M)]QIGDTIEFR_.3	CYB5R3_K126_M1	1	1	0.976743	1.12653	0.872273	0.390495	0.413265	0.463983	0.33664	0.226779	0.193621	0.920078	0.866223	0.728112	0.374532	0.348879	0.90446	1.03209	0.418006	0.415742	1.03185	0.689616	1.10375	0.786866	0.585043	0.603008	0.545879	0.226182	0.539914	0.621056	0.595467	0.825273	0.672709	0.680285	0.395355	0.561483	0.294796	0.198912
POLR2F	B0QYL8;B0QYL9;F8WC47;P61218;U3KPY1;U3KQB0;U3KQS8	52;43;47	_ITTPYM[Oxidation (M)]TK[GlyGly (K)]YER_.3	POLR2F_K59_M1	1	1	-0.410159	NaN	-0.267502	NaN	-3.0679	-1.64705	NaN	NaN	NaN	0.316851	NaN	-1.84362	-3.07906	NaN	-0.194145	NaN	NaN	NaN	-0.516447	-1.31353	-2.57095	-2.36319	-2.51101	-1.72558	NaN	-1.90519	NaN	-1.20176	-1.28005	-2.30862	-1.65946	-1.44648	-1.25303	-2.09477	NaN	NaN
ITM2B	Q9Y287	22	_SGEEALIIPPDAVAVDCK[GlyGly (K)]DPDDVVPVGQR_.3;_SGEEALIIPPDAVAVDCK[GlyGly (K)]DPDDVVPVGQR_.4	ITM2B_K39_M1	2	1	5.39311	5.98965	5.56298	5.16767	5.55548	5.25151	6.07478	5.78883	5.51029	5.30133	5.41687	4.93041	5.54461	5.47754	5.7091	5.88455	5.72209	5.60886	5.57795	5.82894	5.7965	5.60871	5.70768	5.45759	6.0791	5.07203	5.75344	5.10457	5.14193	5.29465	5.55268	5.82309	4.91412	5.74762	5.52129	5.64668
C6orf106	Q5TH58;Q9H6K1;Q9H6K1-2	131;205;139	_K[GlyGly (K)]VEGNFNPFASPQK_.3	C6orf106_K131_M1	1	1	2.04591	2.05235	1.66219	1.6272	1.49463	1.76737	1.18375	0.96341	1.1846	2.14768	1.89655	1.94092	1.72406	1.37395	1.40368	1.65594	1.20343	1.36306	2.39766	1.77561	1.48661	1.70423	1.58886	1.67267	1.52196	1.67455	1.4043	1.99321	2.05016	2.04935	1.66655	1.7723	1.57345	1.31808	1.60096	1.37001
DNAJB2	P25686	27	_ALQWHPDK[GlyGly (K)]NPDNK_.3;_ALQWHPDK[GlyGly (K)]NPDNK_.4	DNAJB2_K34_M1	2	1	1.49049	1.33459	1.17266	0.586008	1.48787	1.04443	1.09303	1.71574	0.501149	1.98511	1.49342	1.37577	0.80206	1.35784	1.60182	-0.20772	1.27881	1.63355	1.85799	1.62891	1.69982	1.4187	1.38278	1.74685	2.33745	1.30441	1.8228	1.77715	1.83622	1.98977	1.49466	2.25694	1.10431	1.52464	1.00869	1.538
QPRT	H3BP73;Q15274	137;285	_LFAK[GlyGly (K)]EVAPVPK_.3	QPRT_K140_M1	1	1	NaN	NaN	NaN	-5.05358	-3.59803	NaN	-3.38032	NaN	NaN	NaN	-2.52482	NaN	-2.68883	NaN	-2.37739	NaN	-2.47046	NaN	NaN	NaN	-2.56789	-2.3914	-2.48731	-2.37736	-2.53649	-2.73498	-2.19344	-2.88181	-3.23404	-3.77471	-2.95017	-2.9955	-2.75377	-2.30121	NaN	-2.2543
CDKAL1	Q5VV42	509	_GEVSGLTK[GlyGly (K)]DFR_.2;_GEVSGLTK[GlyGly (K)]DFR_.3	CDKAL1_K516_M1	2	1	-0.357129	-0.445868	-0.435674	-1.04453	-0.2089	-0.563421	-0.429609	NaN	NaN	-0.196681	0.50216	-0.393533	-0.383695	-0.701175	-0.632359	-0.930212	NaN	-0.879007	0.327843	-0.250596	-0.522466	-0.282787	NaN	0.0929098	-0.524096	-0.288513	-0.611321	-0.348059	-0.373786	-0.0551872	-0.169856	-0.447176	-0.379544	-0.356618	-0.574697	-0.842152
ALDOA	P04075	88	_ADDGRPFPQVIK[GlyGly (K)]SK_.3;_ADDGRPFPQVIK[GlyGly (K)]SK_.4	ALDOA_K99_M1	2	1	-0.322859	-0.10711	NaN	-0.888724	NaN	NaN	NaN	NaN	NaN	0.559458	0.172075	-0.497315	-0.104587	0.43314	-0.0296679	NaN	-0.144675	NaN	0.361401	0.251018	0.331304	0.626125	0.163173	-0.94821	0.737436	-0.0237384	0.0998631	0.424349	0.543171	-0.435555	-0.0430994	-0.104463	-0.174139	0.556929	-0.00596333	NaN
AFF4	Q9UHB7	289	_PSSK[GlyGly (K)]AHLTK_.3	AFF4_K292_M1	1	1	NaN	-1.24728	NaN	-1.52504	NaN	NaN	-1.02015	NaN	NaN	-0.395544	-1.11992	-1.19859	NaN	NaN	NaN	-1.36513	-2.04602	-0.532589	-0.850773	-1.21357	NaN	NaN	NaN	NaN	-1.12974	NaN	-0.997684	-0.234479	-0.610025	NaN	-1.04241	-1.4933	NaN	NaN	-1.09282	-0.934569
NOSIP	Q9Y314	133	_ALSGTSPDDVQPGPSVGPPSK[GlyGly (K)]DK_.3	NOSIP_K153_M1	1	1	-1.5682	-1.44109	-1.88195	-1.85196	-2.078	-2.42622	-2.00792	-2.1554	-2.3228	-1.11217	-1.87156	-1.56938	-1.83273	NaN	-1.59456	-1.46567	-1.28608	-1.69511	-1.48204	-1.27459	-1.3665	-1.48069	-1.46705	-1.59696	NaN	-1.53311	-2.50331	-1.05721	-1.02733	-1.24294	-1.16966	-1.10963	-1.84822	-1.27883	NaN	-1.71651
COPG1	Q9Y678	591	_TESTPITAVK[GlyGly (K)]QPEK_.3	COPG1_K600_M1	1	1	1.36562	1.39118	0.774563	0.985886	1.30223	0.426476	1.24568	1.09052	0.888735	1.76341	1.39438	1.2809	1.30568	1.35892	1.21947	1.13524	1.25818	1.05934	1.86212	1.36991	1.26593	1.61314	1.52234	0.737215	1.56025	1.33967	1.34136	1.71107	1.74526	1.46788	1.6102	1.56828	NaN	1.7176	1.30087	1.14602
EIF4A1	P60842	369	_K[GlyGly (K)]GVAINM[Oxidation (M)]VTEEDK[GlyGly (K)]R_.3;_K[GlyGly (K)]GVAINM[Oxidation (M)]VTEEDK[GlyGly (K)]R_.4	EIF4A1_K369_M2	2	1	-1.72835	-1.13493	-1.55547	NaN	-1.17586	NaN	NaN	NaN	-2.27307	-1.09441	-1.04726	-1.38132	-2.2306	-1.33566	-1.57667	NaN	NaN	NaN	-0.0309672	-1.41922	-0.307824	-0.593064	-1.75157	NaN	-0.9894	-1.46491	-1.83953	1.14197	1.1545	-0.435513	1.0784	-1.10094	-1.71071	0.909748	NaN	-1.58206
EIF4A1	P60842	369	_K[GlyGly (K)]GVAINM[Oxidation (M)]VTEEDK[GlyGly (K)]R_.3;_K[GlyGly (K)]GVAINM[Oxidation (M)]VTEEDK[GlyGly (K)]R_.4	EIF4A1_K381_M2	2	1	-1.72835	-1.13493	-1.55547	NaN	-1.17586	NaN	NaN	NaN	-2.27307	-1.09441	-1.04726	-1.38132	-2.2306	-1.33566	-1.57667	NaN	NaN	NaN	-0.0309672	-1.41922	-0.307824	-0.593064	-1.75157	NaN	-0.9894	-1.46491	-1.83953	1.14197	1.1545	-0.435513	1.0784	-1.10094	-1.71071	0.909748	NaN	-1.58206
PKM	P14618	63	_EM[Oxidation (M)]IK[GlyGly (K)]SGM[Oxidation (M)]NVAR_.2;_EM[Oxidation (M)]IK[GlyGly (K)]SGM[Oxidation (M)]NVAR_.3	PKM_K66_M1	2	1	-0.409747	-0.0666332	-0.67513	-0.678571	-0.103045	-0.814335	0.0620456	-0.418181	-0.821241	-0.0425858	-0.463397	-0.705057	-0.377035	-0.0972576	-0.452809	-0.364971	-0.543777	-0.894083	-0.0450368	-0.0777235	-0.114389	0.106101	-0.353295	-1.19529	0.152375	0.0260749	0.0114698	-0.195873	-0.165336	-0.694436	-0.558875	-0.0756698	-0.654311	0.171659	0.00812531	-0.258005
SSB	P05455	75	_SK[GlyGly (K)]AELM[Oxidation (M)]EISEDK_.3	SSB_K76_M1	1	1	-2.91856	-2.71354	-1.77307	-3.29271	-2.07614	-2.62301	NaN	-1.74467	-2.55693	-2.3528	-1.93791	-1.73676	-2.21397	-1.69789	-1.34165	-2.62238	-2.5307	-2.52087	-1.7811	NaN	-2.22838	-1.83914	-2.1203	-2.22106	-1.70857	-0.714195	NaN	NaN	-1.81784	NaN	-1.97839	NaN	-2.1432	-1.36615	-1.556	NaN
SEC22B	O75396	170	_ANNLSSLSK[GlyGly (K)]K_.2;_ANNLSSLSK[GlyGly (K)]K_.3	SEC22B_K178_M1	2	1	1.96485	2.01011	2.36777	1.77394	2.01939	2.2651	2.24564	1.75405	1.94059	1.83415	2.13022	2.0875	2.0853	2.03133	2.39105	1.57796	2.1583	1.78843	2.04267	2.08228	2.42515	2.17279	1.84153	2.44673	2.20607	3.14349	2.35402	1.90843	2.55591	2.24786	1.90958	2.14908	2.7071	2.50573	2.18566	2.26756
CRABP2	P29373	68	_VGEEFEEQTVDGRPCK[GlyGly (K)]SLVK_.4	CRABP2_K83_M1	1	1	NaN	-1.24135	NaN	NaN	-2.17326	-2.10227	-1.84352	NaN	NaN	-1.05896	NaN	NaN	-2.81202	NaN	-1.64744	NaN	NaN	NaN	-0.432787	NaN	-1.68584	-1.69387	-1.66654	NaN	-1.24337	-1.38547	-1.79776	-0.887224	-1.48353	-2.28686	-1.99985	-1.67914	NaN	-0.992333	-1.28218	-1.78632
EIF3L	B0QY89;Q9Y262;Q9Y262-2	569;526;478	_DM[Oxidation (M)]IHIADTK[GlyGly (K)]VAR_.3;_DM[Oxidation (M)]IHIADTK[GlyGly (K)]VAR_.4	EIF3L_K577_M1	2	1	2.73604	2.5017	1.71385	2.27198	2.39002	1.89868	1.95658	1.8214	1.92935	2.86939	2.28073	2.3455	2.19007	2.33958	2.16457	1.80089	2.28776	2.26067	2.98916	2.23863	2.25611	2.37685	2.36718	2.03697	1.94568	2.45053	2.46675	2.88551	2.2963	2.29454	2.1988	2.51166	2.02556	2.27641	2.14287	2.306
SFN	P31947	69	_SNEEGSEEK[GlyGly (K)]GPEVR_.3	SFN_K77_M1	1	1	0.136489	0.773387	0.728584	-0.12213	0.327337	0.433457	0.404118	-0.023695	0.13166	0.96244	0.580256	0.783381	-0.102455	0.398587	0.620552	0.261443	0.300726	0.199001	0.546379	0.261164	0.798683	0.556729	0.278705	0.595745	0.569978	1.23336	0.305041	0.71911	-0.167783	0.0106955	0.559877	-0.214354	0.389681	0.706894	0.472671	0.330391
CCDC50	Q8IVM0	120	_ELQEEK[GlyGly (K)]K_.2	CCDC50_K125_M1	1	1	1.35609	0.742454	0.765719	0.353381	1.70772	NaN	NaN	NaN	0.615043	NaN	0.493545	0.53926	1.38494	0.56432	0.851654	NaN	1.06036	1.3825	1.12899	NaN	0.947789	0.69564	0.732458	1.21561	-0.0242782	3.73435	NaN	1.83706	-1.20162	NaN	-0.464984	NaN	0.160684	1.43415	0.634152	1.5567
ARHGAP15	B8ZZK0;Q53QZ3	89	_AK[GlyGly (K)]IADGGK_.2	ARHGAP15_K90_M1	1	1	3.1292	NaN	NaN	NaN	NaN	NaN	NaN	NaN	2.35647	3.09316	3.02809	NaN	NaN	NaN	3.00028	NaN	3.12097	3.14357	3.07708	2.78514	2.6531	3.15249	NaN	3.33546	NaN	5.00832	NaN	3.05119	2.74114	2.93727	3.04477	2.78699	2.7487	NaN	NaN	NaN
VCP	P55072	639	_LDQLIYIPLPDEK[GlyGly (K)]SR_.3	VCP_K651_M1	1	1	5.14757	5.30401	4.81291	4.92399	4.63925	4.83766	5.19445	4.89051	4.98735	5.03034	5.11343	4.65593	5.12501	4.78154	4.93147	5.2859	5.09113	4.87589	4.98737	5.14623	5.05348	5.01856	5.05954	4.69938	5.25429	4.71717	4.63838	5.05708	4.93344	4.8859	5.02375	4.89729	4.86	5.16229	5.03122	4.7825
SRP14	P37108	22	_TSGSVYITLK[GlyGly (K)]K_.3	SRP14_K31_M1	1	1	-0.704783	NaN	-1.40459	-0.943878	NaN	-0.96195	NaN	NaN	NaN	-0.769881	-0.920833	-0.757301	-1.28516	-1.05684	-0.879469	NaN	NaN	-1.20867	-0.360838	-0.89464	-0.758923	-0.627882	-0.997603	-0.899825	-0.73394	NaN	NaN	-0.98856	NaN	-0.677226	-0.986352	-0.966155	NaN	-0.871204	NaN	NaN
KRT17	Q04695	171	_TK[GlyGly (K)]FETEQALR_.3	KRT17_K172_M1	1	1	-0.137611	NaN	-0.63085	NaN	-0.686498	-0.508548	-0.75265	-0.649137	NaN	0.0431447	-0.0820656	0.124618	-0.678893	NaN	-0.317626	-0.790006	-0.181586	-1.07214	0.00942564	-0.347663	NaN	NaN	-0.410032	0.0498505	-0.276474	-0.446978	NaN	-0.0185356	-0.359564	0.00730801	-0.409488	-0.495245	NaN	-0.190407	-0.203023	NaN
MED10	Q9BTT4	88	_ALAK[GlyGly (K)]NEQVK_.3	MED10_K91_M1	1	1	NaN	-2.13006	NaN	-3.10395	NaN	-2.38282	-1.75459	NaN	-1.17364	-1.95057	NaN	NaN	-0.868462	NaN	-2.40114	NaN	NaN	-2.34524	-1.45475	NaN	NaN	-3.05483	-1.0214	-0.131817	-0.498249	-1.95848	NaN	-1.09683	-1.09731	-0.939712	NaN	-2.96355	NaN	-0.0987635	NaN	NaN
HNRNPDL	A0A087WUK2;O14979;O14979-2;O14979-3	190;71	_GFGFVLFK[GlyGly (K)]DAASVDK_.3	HNRNPDL_K197_M1	1	1	NaN	-0.75427	-1.62824	-1.85373	-1.71356	NaN	-1.46124	-1.80918	NaN	-1.14544	NaN	-1.44772	-1.27206	-1.77744	-1.01088	NaN	NaN	NaN	NaN	NaN	-1.0364	-1.27685	-1.06599	-1.60963	-1.24073	-2.1708	-1.33418	-1.05498	-0.910644	-1.03187	-1.14791	-1.3288	-1.11802	-1.10302	-1.54295	NaN
HERPUD1	H3BP08;Q15011;Q15011-2;Q15011-3	52;94;93	_M[Oxidation (M)]PEINAK[GlyGly (K)]VAESTEEPAGSNR_.3	HERPUD1_K58_M1	1	1	NaN	NaN	NaN	NaN	-2.55705	-2.66825	-2.09547	-2.51822	NaN	-1.7681	-1.94524	NaN	NaN	-2.37628	NaN	-1.81364	NaN	NaN	-1.71703	-2.34669	-1.59991	-1.60119	NaN	NaN	-1.69051	-1.89412	-1.931	-1.7176	-2.42751	-2.81851	-1.8894	-1.8337	-2.45928	-1.43915	-2.45341	NaN
VAPB	O95292	200	_K[GlyGly (K)]TVQSNSPISALAPTGK_.3	VAPB_K200_M1	1	1	0.530823	1.1968	1.45187	0.455642	0.377972	1.26678	0.804651	0.255187	0.473485	1.01348	1.14115	1.09966	1.00689	0.681394	1.39581	0.51987	0.786734	0.520696	1.00649	0.952594	1.34612	0.951191	0.486434	1.27258	1.19414	1.16354	0.944016	0.780015	1.53567	1.19288	0.794612	0.831858	1.36191	1.23276	0.709234	0.751005
PNMA1	Q8ND90	216	_ILK[GlyGly (K)]SNNPAITTAECLK_.3	PNMA1_K218_M1	1	1	0.561467	0.135167	-0.195956	NaN	-0.250422	-0.332262	-0.654057	-0.493405	NaN	0.209696	0.245759	-0.138831	-0.173821	-0.389204	-0.0448074	NaN	NaN	NaN	0.92607	0.145968	-0.105715	-0.691409	-0.443916	-0.321049	0.031322	-0.240867	-0.66137	0.200377	-0.42292	-0.476398	-0.583124	-0.310827	-0.819209	NaN	-1.0953	-0.248774
RP2	O75695	269	_EVSM[Oxidation (M)]K[GlyGly (K)]AEDAQR_.2;_EVSM[Oxidation (M)]K[GlyGly (K)]AEDAQR_.3	RP2_K273_M1	2	1	-0.384762	-0.269015	-0.546423	-1.0388	-0.476568	-0.510459	NaN	NaN	NaN	-0.249792	NaN	NaN	-0.821028	-0.782956	-0.594057	NaN	NaN	-0.606608	-0.0604568	-0.736246	-0.518305	NaN	-0.776239	-0.726472	NaN	NaN	NaN	-0.221422	-0.641068	-0.755409	NaN	-0.433148	-0.629204	-0.630345	-0.37646	-0.643772
MTCH1	Q9NZJ7;Q9NZJ7-2	172	_VFPPDEIEQVSNK[GlyGly (K)]DDM[Oxidation (M)]K_.3	MTCH1_K184_M1	1	1	2.55083	3.21588	3.4674	3.30382	2.82858	4.14508	3.81596	3.85729	5.07147	2.91973	3.11601	3.60858	3.85184	3.28533	4.67556	5.05635	4.56344	3.98006	2.73803	3.23568	4.06708	3.39742	3.32747	4.35349	3.84414	4.85693	3.77944	2.79933	2.76436	3.55087	3.59628	2.88239	4.6161	4.39268	4.47249	3.72948
TMUB2	Q71RG4;Q71RG4-2	203;183	_YFPGQESQM[Oxidation (M)]K[GlyGly (K)]LIYQGR_.3	TMUB2_K212_M1	1	1	NaN	-0.348883	-0.356181	NaN	NaN	-0.317488	-0.596025	NaN	NaN	-0.335831	-0.276855	-0.578689	-0.558434	-0.373263	-0.729444	NaN	NaN	-0.634662	-0.0959411	-0.212108	0.0842609	-0.385533	-0.217618	0.145506	0.0760388	-0.0232596	-0.185707	-0.384709	-0.00666904	0.0883188	-0.311867	NaN	-0.0317664	-0.118108	-0.526526	NaN
ANXA1	P04083	214	_K[GlyGly (K)]GTDVNVFNTILTTR_.3	ANXA1_K214_M1	1	1	4.56052	4.77827	4.76579	3.91383	3.63061	4.05191	4.17772	3.87951	3.90733	4.39832	4.63764	4.38848	4.53563	3.62845	4.38344	4.49689	3.7342	3.73035	4.53079	4.48977	4.32347	3.96663	4.49772	4.29003	4.17036	3.79793	4.09355	4.55218	4.52627	4.37135	4.41685	4.30045	4.24254	4.80427	4.16317	3.85985
SNX9	A0A087WYU1;Q9Y5X1	511;512	_GAIEK[GlyGly (K)]VK_.2	SNX9_K515_M1	1	1	-1.72213	-2.5724	-2.87485	-2.33184	-2.67588	-2.39687	-2.49214	NaN	-2.59166	-1.87797	-1.91261	-2.16604	-2.16892	NaN	-2.13242	-2.65991	NaN	-2.25461	-1.88422	-1.99022	-2.29284	-1.85317	-2.00244	-2.06595	-1.64937	0.841155	-2.92671	-1.82295	-1.90419	NaN	-1.6086	-1.48319	NaN	-1.48494	-1.50755	-1.8112
NCL	P19338	319	_SAPELK[GlyGly (K)]TGISDVFAK_.3	NCL_K324_M1	1	1	-1.17577	NaN	-1.64236	-1.11873	-1.67089	-1.16964	-1.52034	NaN	NaN	-1.07836	-0.988717	-1.29085	-1.38452	-1.79008	-0.894089	NaN	-1.41124	-1.43944	-1.31488	NaN	-1.11189	-1.0581	-1.06742	-1.24342	-1.52106	-1.42984	-1.25687	-0.918638	-0.814265	-0.656629	-1.27009	-0.893605	-0.83168	-1.20831	NaN	-1.21909
VCX3A;VCX;VCX2	A0A087WUP2;A0A087X1S4;E7ESE9;J3KNW2;Q9H320;Q9H322;Q9NNX9	7	_ASGPPAK[GlyGly (K)]ATEAGK_.2;_ASGPPAK[GlyGly (K)]ATEAGK_.3	VCX3A_K13_M1	2	1	-0.906325	NaN	-0.652189	-1.67027	-0.49735	-0.342402	-0.463779	NaN	-1.15072	-0.845211	-0.577508	NaN	-0.501578	NaN	-0.703555	-1.42198	-0.353701	-0.646521	-0.497421	-0.818983	-0.138757	-0.725649	NaN	-0.344788	-0.246952	NaN	-0.325043	-0.477773	-0.353065	-0.495942	-0.525584	-0.33812	-0.682055	0.00563431	-0.0684252	-0.5205
PPHLN1	F8W6A0;Q8NEY8;Q8NEY8-3	203;323;268	_DPSLEK[GlyGly (K)]SIQFALR_.3	PPHLN1_K208_M1	1	1	-1.27624	-0.8437	-1.05218	-1.46205	NaN	-1.3151	-1.19834	NaN	-0.925896	-0.919184	-0.871136	-1.20512	-0.8836	-2.08895	-1.15474	-1.20983	-1.51888	-1.45654	-0.916137	-1.49319	-1.09974	NaN	NaN	-0.775551	-1.16933	NaN	-1.45268	-1.66325	-0.985273	-0.870915	-1.16568	-1.00279	-0.844805	-1.37412	NaN	-1.71575
EIF2S1	P05198	90	_VSPEEAIK[GlyGly (K)]CEDK_.3	EIF2S1_K97_M1	1	1	-1.6617	-1.19041	-2.18901	NaN	-2.09972	NaN	NaN	NaN	NaN	-1.51914	-1.76439	-2.1098	NaN	NaN	-1.90838	-2.58224	-2.44204	-2.66059	-1.0233	-1.49057	-1.60289	-1.81435	-2.29093	-1.95693	-2.43492	-2.43179	-1.95452	-1.67061	NaN	NaN	-2.02644	-2.20905	NaN	-2.32943	NaN	-2.7071
AHNAK	Q09666	1451	_ISIPDVGLHLK[GlyGly (K)]GPK_.3;_ISIPDVGLHLK[GlyGly (K)]GPK_.4	AHNAK_K1461_M1	2	1	1.20246	1.2796	1.13973	1.0503	0.921983	0.906911	1.41332	0.941054	0.0496798	1.10535	1.27976	1.05802	1.23396	0.807173	1.2078	NaN	1.22998	1.42832	1.038	0.941773	1.298	1.30182	1.23281	1.12775	1.63341	1.37348	1.34327	1.11411	1.05893	1.47248	1.2639	1.27442	1.27608	1.50197	1.59822	1.23525
UBE4B	O95155;O95155-2;O95155-3;O95155-4	789;660;544;840	_TVEDLK[GlyGly (K)]NNESQWK_.3	UBE4B_K794_M1	1	1	-0.769993	-1.50296	-3.10528	NaN	-0.932644	-2.07897	-1.71727	NaN	NaN	-0.833807	-0.774925	-0.956026	-3.0371	-1.84248	-1.0015	NaN	-1.05263	-1.84585	-0.394479	-0.623376	-0.809472	-0.801181	-1.06025	-0.747648	-0.563676	NaN	-0.598819	-0.903767	-0.985447	-0.528008	-0.847123	-0.629721	NaN	-1.45877	NaN	-0.933239
EEF2	P13639	440;439	_EDLYLK[GlyGly (K)]PIQR_.2;_EDLYLK[GlyGly (K)]PIQR_.3;_KEDLYLK[GlyGly (K)]PIQR_.3	EEF2_K445_M1	3	1	2.9902	2.7039	2.33826	2.98722	2.4088	2.46722	2.57682	2.30039	2.19139	3.0734	3.09823	2.24253	2.90415	2.63425	2.56019	3.0418	2.62189	2.64831	3.53097	2.8684	2.92898	2.78148	2.61645	2.54303	2.85451	2.62443	2.67	3.32897	3.04019	2.84603	2.82628	2.61802	2.26384	2.86775	2.67156	2.41694
DNAJA1	P31689	326	_VNFPENGFLSPDK[GlyGly (K)]LSLLEK_.3	DNAJA1_K338_M1	1	1	0.685463	0.536263	0.182053	-0.286123	-0.990062	-0.401128	-0.301551	-0.603633	-1.57588	0.427256	0.0227213	-0.581864	0.013236	-1.0393	-0.709379	-0.403993	-0.932112	-0.795509	0.124169	-0.78859	-0.865044	-0.823637	-0.978545	-1.27104	-0.730327	-2.15576	NaN	0.55792	-0.425609	-1.02025	-0.305281	-0.603114	-0.913087	-0.443365	NaN	-0.870734
PRRC2A	P48634;P48634-2;P48634-3	168	_EEFPTLQAAGDQDK[GlyGly (K)]AAK_.3	PRRC2A_K181_M1	1	1	-2.62634	NaN	NaN	NaN	NaN	NaN	-2.62544	NaN	-3.79624	-2.60137	-2.65971	-2.91599	NaN	-4.29649	-2.67321	NaN	-2.52435	-3.73744	-3.21834	NaN	-2.73213	-3.12073	NaN	-3.16698	NaN	-3.15875	-3.12489	-2.62972	NaN	NaN	-2.54919	NaN	NaN	-2.56444	NaN	NaN
COL6A6	A6NMZ7	2211	_EDVLQK[GlyGly (K)]AK_.2;_EDVLQK[GlyGly (K)]AK_.3	COL6A6_K2216_M1	2	1	5.22528	5.12956	4.86801	5.25348	5.47335	5.19451	5.145	4.94376	4.61722	NaN	NaN	NaN	5.05553	NaN	4.04038	4.86365	5.20786	5.23447	NaN	4.27837	NaN	NaN	NaN	4.87012	4.98303	NaN	NaN	NaN	NaN	1.39215	NaN	1.5293	NaN	NaN	NaN	NaN
RPS27A	P62979	105	_YYK[GlyGly (K)]VDENGKISR_.3;_YYK[GlyGly (K)]VDENGKISR_.4;_YYK[GlyGly (K)]VDENGK_.3	RPS27A_K107_M1	3	1	-0.618526	NaN	NaN	-0.227586	0.48044	NaN	NaN	-0.0802402	NaN	1.82385	1.16454	NaN	1.32096	NaN	0.813452	NaN	NaN	0.583982	1.77742	0.475142	0.979267	1.08875	0.95434	NaN	0.974033	NaN	1.04941	1.51605	1.10313	NaN	0.348405	0.228502	NaN	NaN	NaN	NaN
RPS10	P46783	106	_PK[GlyGly (K)]GLEGERPAR_.3;_PK[GlyGly (K)]GLEGERPAR_.4;_PK[GlyGly (K)]GLEGER_.2;_PK[GlyGly (K)]GLEGER_.3	RPS10_K107_M1	4	1	3.70107	3.53153	3.40161	3.63126	3.83256	3.44229	3.40534	3.48077	3.30343	3.90859	3.978	3.83302	3.77256	3.9982	3.82718	3.07184	4.18832	3.78519	4.39085	3.57265	3.9648	3.68513	3.94394	3.85561	3.89087	4.7988	3.66739	4.26815	3.85251	3.78717	4.06835	3.7795	3.7349	3.57173	3.92004	3.69548
HNRNPA2B1	P22626	130	_DYFEEYGK[GlyGly (K)]IDTIEIITDR_.3	HNRNPA2B1_K137_M1	1	1	1.31284	1.41884	0.921764	0.441658	0.748465	1.0524	0.690899	NaN	0.702252	1.25594	1.39179	1.30596	1.25469	0.655926	1.58802	1.3054	1.21424	NaN	1.15477	1.4908	1.67021	1.29538	1.04871	1.4066	1.42395	1.1482	0.591023	1.34029	0.983447	1.38419	1.54514	0.992911	1.04001	1.18004	0.620285	0.847515
RPL7	P18124	182	_YGIICMEDLIHEIYTVGK[GlyGly (K)]R_.4;_YGIICM[Oxidation (M)]EDLIHEIYTVGK[GlyGly (K)]R_.4	RPL7_K199_M1	2	1	0.608298	0.663896	0.362872	-0.407061	-0.477162	0.439844	NaN	NaN	NaN	NaN	-0.377407	0.16828	NaN	NaN	0.445302	NaN	NaN	NaN	0.328941	NaN	0.5412	-0.118164	NaN	0.575914	NaN	NaN	NaN	-0.0285769	-0.197451	0.080061	-0.162257	-0.262146	NaN	NaN	NaN	NaN
NAE1	Q13564;Q13564-2	379;373	_ELK[GlyGly (K)]LLCSNSAFLR_.2;_ELK[GlyGly (K)]LLCSNSAFLR_.3	NAE1_K381_M1	2	1	1.25003	1.58502	1.55022	1.25438	1.56101	1.59672	1.54385	0.869893	NaN	1.34154	1.43872	0.891413	1.34174	1.31263	1.39529	NaN	0.701855	1.84703	2.07246	1.24939	1.18336	1.65875	1.36548	1.09475	2.24229	1.69094	2.27956	1.73305	1.38243	1.14217	1.55433	1.57287	1.21193	1.90668	1.87036	1.98538
RPS17;RPS17L	P08708;P0CW22	82	_DNYVPEVSALDQEIIEVDPDTK[GlyGly (K)]EM[Oxidation (M)]LK_.3	RPS17_K103_M1	1	1	1.42276	1.67503	1.14507	0.623059	0.381577	0.514017	0.999728	0.743184	0.423492	1.13665	0.742885	0.565691	0.799682	0.541185	1.42821	0.594311	0.845372	0.561421	1.13767	0.947783	1.30905	0.899653	0.778849	0.833499	0.960188	0.438737	0.497635	0.906725	1.39872	0.933168	0.990929	1.27227	0.662486	0.63015	0.833547	0.543878
UBA1	P22314;P22314-2	605;565	_GNVQVVIPFLTESYSSSQDPPEK[GlyGly (K)]SIPICTLK_.3;_GNVQVVIPFLTESYSSSQDPPEK[GlyGly (K)]SIPICTLK_.4	UBA1_K627_M1	2	1	3.76685	3.63585	3.44695	3.05178	2.82769	3.22563	3.56738	3.0995	3.42123	2.94429	3.5564	2.54929	3.03221	2.56791	3.04791	3.33507	2.4505	2.65523	3.88378	3.80793	2.63115	2.4662	2.38641	2.49735	2.8985	2.37114	3.02088	3.28984	3.07752	2.39013	3.1971	3.11007	2.90574	3.11417	2.29661	2.79891
UBE2Q1	Q7Z7E8	293	_VDQDSALHNDLQILK[GlyGly (K)]EK_.3;_VDQDSALHNDLQILK[GlyGly (K)]EK_.4	UBE2Q1_K307_M1	2	1	NaN	NaN	NaN	NaN	-1.27076	NaN	NaN	NaN	NaN	-0.196193	-0.544277	-1.16221	-1.01384	-0.546974	-1.08959	NaN	NaN	NaN	-0.384967	NaN	-1.19769	-0.512259	-0.883936	-0.793131	-0.191381	-0.549681	-0.738523	-0.818789	-0.941905	-0.485728	-0.925188	-1.40303	NaN	-0.520239	-0.92171	-1.07281
COPZ1	F8VVA7;P61923;P61923-4	190;169;177	_EQIK[GlyGly (K)]WSLLR_.3	COPZ1_K193_M1	1	1	0.0496874	-0.890888	-2.56969	-2.26198	-0.794903	-1.74052	-1.22495	NaN	NaN	-0.347119	-0.232545	-1.10053	-1.15118	-0.82689	-0.466922	NaN	-0.822081	NaN	0.187932	-1.02597	-0.509516	-0.399207	NaN	-0.538662	-0.406884	-1.48199	-0.554926	-0.0618277	-0.318784	-1.06441	-0.47829	-0.394609	-2.99804	-0.979707	-1.57464	-0.958978
NIPSNAP1	Q9BPW8	56	_K[GlyGly (K)]DAHSTLLSK_.3	NIPSNAP1_K56_M1	1	1	NaN	-1.81232	-1.63501	-1.84992	-1.33464	-1.43591	-1.45935	NaN	-1.83449	-1.98059	NaN	-1.32787	-1.67399	-1.63155	-1.48689	NaN	-1.83702	-1.37049	-1.70052	-1.49418	-1.80477	-1.64072	-1.67678	-1.20425	-1.45386	-0.187853	-1.02191	-1.36667	-1.37068	-1.70022	-1.5588	-1.46574	-1.42213	-1.53865	NaN	-1.47685
TUBA1B	P68363	353	_VGINYQPPTVVPGGDLAK[GlyGly (K)]VQR_.2;_VGINYQPPTVVPGGDLAK[GlyGly (K)]VQR_.3;_VGINYQPPTVVPGGDLAK[GlyGly (K)]VQR_.4	TUBA1B_K370_M1	3	1	7.45333	7.92264	8.54299	7.44769	7.22802	8.34804	7.55501	7.05995	7.64306	7.59131	8.01841	7.85556	7.80936	7.39333	7.95472	8.153	7.38988	7.35686	7.45827	7.77287	8.14755	7.65548	7.46014	8.13962	7.56991	7.5658	7.46424	7.21999	8.03857	8.06937	7.42266	7.51743	8.13566	7.72516	7.70302	7.48289
PRDX4	Q13162	201	_GLFIIDDK[GlyGly (K)]GILR_.2;_GLFIIDDK[GlyGly (K)]GILR_.3	PRDX4_K208_M1	2	1	3.46018	3.42546	3.08581	3.08114	2.72296	3.04646	3.2129	3.00161	3.10146	3.47432	3.37267	2.92111	3.34403	2.91966	3.13267	3.55094	2.68002	3.0834	3.20235	3.36672	3.04449	3.13379	3.1855	2.57543	3.45218	2.74546	2.57589	3.37188	3.34535	3.22024	3.27153	3.29196	2.76468	3.16535	3.04755	2.84559
OCLN	A0A0G2JMZ8;Q16625	284	_EHIYDEQPPNVEEWVK[GlyGly (K)]NVSAGTQDVPSPPSDYVER_.4	OCLN_K299_M1	1	1	4.13806	4.8729	3.80836	3.03165	3.78256	3.43402	4.3827	3.34503	2.83341	4.44013	4.02592	3.90211	4.02307	3.71005	3.87487	4.01115	3.74598	3.34421	4.76854	4.2032	4.11996	4.30607	3.87431	3.32279	4.49347	3.63981	3.89134	4.12862	3.87751	3.81857	3.88804	4.22073	2.76471	3.90697	3.53068	3.48995
RAB10	P61026	135	_GK[GlyGly (K)]GEQIAR_.2;_GK[GlyGly (K)]GEQIAR_.3	RAB10_K136_M1	2	1	0.659665	0.749211	0.86378	0.588371	0.733705	0.766055	0.740123	0.407407	0.465852	0.958793	0.909489	0.92373	0.823729	1.05555	1.06183	0.516968	0.863214	0.477116	1.14154	0.995636	1.53156	0.91544	0.760638	0.615541	1.21598	NaN	0.979419	1.2214	1.51141	1.2351	0.780348	0.786663	1.22	1.14669	0.989148	0.550137
NDFIP1	Q9BT67	204	_K[GlyGly (K)]M[Oxidation (M)]PETFSNLPR_.3	NDFIP1_K204_M1	1	1	NaN	-0.00918388	NaN	0.041079	NaN	NaN	0.792831	NaN	-0.177922	-0.28496	NaN	0.735494	-0.355262	NaN	NaN	0.67308	NaN	0.409006	NaN	NaN	NaN	0.746959	-0.108923	0.0434294	1.17593	-0.0579381	1.21766	0.575449	-0.276854	NaN	0.78028	0.367136	NaN	NaN	1.02948	0.0122643
AHCYL1	O43865	109	_NIK[GlyGly (K)]QAEFGR_.2;_NIK[GlyGly (K)]QAEFGR_.3	AHCYL1_K111_M1	2	1	0.643493	0.738752	0.505823	0.661723	1.06173	0.101696	1.46556	0.472928	0.382082	0.755747	0.85848	0.647989	0.747934	1.02302	0.450454	1.06515	0.75543	0.845392	0.631723	1.07075	0.972958	1.0073	1.17324	0.417949	1.63436	0.838494	1.26889	0.811879	0.795881	0.834238	1.00173	1.04838	0.556674	1.53544	0.877799	1.05614
CANX	P27824;P27824-2	194;229	_CGEDYK[GlyGly (K)]LHFIFR_.4	CANX_K199_M1	1	1	-2.56733	-2.14469	NaN	NaN	-2.03224	NaN	-2.45276	NaN	NaN	-1.81258	-1.74297	NaN	-3.46961	-2.32853	-1.98186	NaN	-2.18947	NaN	-1.28285	NaN	-1.76229	-1.60771	-1.6342	-2.08126	-1.41741	NaN	-1.60404	-1.46587	NaN	-2.31933	-1.86121	-1.7027	-2.45116	NaN	-2.28843	NaN
APEX1	P27695	8	_GAVAEDGDELRTEPEAK[GlyGly (K)]K_.3;_GAVAEDGDELRTEPEAK[GlyGly (K)]K_.4	APEX1_K24_M1	2	1	-1.20444	-0.329491	-0.482233	-1.23126	0.0299473	-0.732577	-0.405381	-1.31514	-0.778502	-0.573874	-0.721066	-1.10377	-1.17089	-0.768522	-0.30924	-0.674987	-0.436738	-1.0887	-0.255403	-0.427435	-0.330036	-0.466406	-0.926218	-0.740562	-0.121826	0.0586104	0.0237627	-0.422294	-0.467647	-0.852161	-0.635014	-0.761316	-0.833269	0.0371056	-0.361064	-0.339967
SUN1	O94901-9	255	_LSYESENYK[GlyGly (K)]LK_.3	SUN1_K263_M1	1	1	-1.58276	NaN	-1.66473	-2.07217	-2.38545	-1.6955	NaN	NaN	-2.84463	-1.48073	-1.3352	-1.50565	-2.14518	-2.43825	-1.51575	-2.3467	-1.72909	-2.06728	-1.37042	-2.018	-1.01924	-1.60592	-1.89966	-0.933432	-1.87127	-1.20657	-1.48695	-1.21845	-1.26945	-0.910254	-1.45644	-1.45106	-0.795702	-1.3932	-1.83423	-1.52744
MSH2	P43246	249	_K[GlyGly (K)]GEQM[Oxidation (M)]NSAVLPEM[Oxidation (M)]ENQVAVSSLSAVIK_.3	MSH2_K249_M1	1	1	-0.179397	0.379293	0.103921	-0.873994	-1.03737	-0.322017	-0.169835	-0.560972	-0.128287	-0.484928	2.00272e-05	-0.482501	-0.345026	-1.03666	-0.103288	0.417683	-0.680097	-0.850492	-0.523489	-0.243388	-0.563508	-0.723411	-0.926711	-1.11971	-0.363345	-1.30187	-0.996758	-0.50666	-1.12975	-1.36247	-0.153872	-0.635551	-0.903541	-0.097003	-0.882089	-0.90674
PSMG2	K7ENR6;Q969U7;Q969U7-2	181;150	_IPGGGITK[GlyGly (K)]TLYDESCSK_.3	PSMG2_K188_M1	1	1	-1.36203	-1.54221	-1.99599	NaN	NaN	-2.24093	NaN	NaN	NaN	NaN	-1.53598	NaN	-2.17929	-2.06293	-1.64293	NaN	NaN	NaN	-1.19851	-1.2983	-1.47778	-1.98278	-1.60744	NaN	NaN	NaN	-2.21339	-1.76091	-1.59552	-1.69275	-2.01502	-1.44552	NaN	NaN	NaN	-2.04533
EEF1B2	P24534	177	_LVPVGYGIK[GlyGly (K)]K_.2;_LVPVGYGIK[GlyGly (K)]K_.3	EEF1B2_K185_M1	2	1	0.826729	0.437279	0.0535946	0.237885	0.515544	0.320138	-0.0824771	0.0127039	-0.1153	0.88007	0.737241	0.670038	0.246556	0.271297	0.197702	-0.200034	0.209121	0.0716829	1.04477	0.462145	0.568149	0.731442	0.422669	0.341664	0.310714	0.311213	0.222749	0.84584	0.703943	0.661882	0.344685	0.505373	0.458556	0.345486	0.489483	0.565717
PAXBP1	Q9Y5B6	909	_EFK[GlyGly (K)]SLIEGK_.2	PAXBP1_K911_M1	1	1	4.50476	3.51716	3.84996	3.90292	NaN	3.93014	3.44494	3.43038	NaN	4.20896	NaN	NaN	NaN	NaN	NaN	NaN	NaN	4.45627	4.78165	4.14086	NaN	-1.13859	NaN	NaN	NaN	4.11831	-1.19096	NaN	NaN	-0.920479	-1.49476	-1.62589	NaN	3.61595	NaN	NaN
NCL	P19338	126	_GAAIPAK[GlyGly (K)]GAK_.2	NCL_K132_M1	1	1	NaN	-1.25163	-1.58841	NaN	NaN	-1.13194	NaN	NaN	NaN	-1.32858	NaN	NaN	-1.00788	NaN	NaN	NaN	-1.02069	-0.855231	-0.959998	NaN	-1.07218	-1.02976	NaN	-0.846365	-1.47719	-0.174195	NaN	-0.907314	NaN	-1.02829	NaN	-0.831447	-0.688686	-0.856879	-0.721521	-0.575048
PLSCR1	C9J7K9;O15162;O15162-2	242;249;168	_SLDEQCVVGK[GlyGly (K)]ISK_.3	PLSCR1_K251_M1	1	1	-1.8752	NaN	NaN	-2.71786	-2.51625	NaN	NaN	NaN	NaN	-2.1429	-1.8058	NaN	-2.20217	-1.97358	-2.23377	-2.7538	NaN	-2.56709	-2.07099	-1.93638	-2.79999	-2.23871	NaN	-3.11989	NaN	-2.30343	-1.92278	-1.73851	NaN	NaN	NaN	-1.64776	NaN	-2.18744	NaN	-2.65378
APOBEC3C	Q9NRW3	7	_NPM[Oxidation (M)]K[GlyGly (K)]AM[Oxidation (M)]YPGTFYFQFK_.3	APOBEC3C_K10_M1	1	1	NaN	NaN	NaN	-1.29612	-1.44572	-0.69177	-1.2558	NaN	NaN	-0.922035	-0.961826	-1.32761	-1.11413	-1.74805	-0.851496	NaN	-1.83946	-1.61134	-0.827444	-1.04625	-0.554607	-0.988288	-1.15597	-1.4462	-1.20374	-1.47943	-1.32761	-0.858828	-0.570475	-0.850725	-0.936102	-0.927542	-1.41181	-0.855434	-1.02779	-1.46649
CCT3	P49368	217	_GVM[Oxidation (M)]INK[GlyGly (K)]DVTHPR_.3;_GVM[Oxidation (M)]INK[GlyGly (K)]DVTHPR_.4	CCT3_K222_M1	2	1	-1.36773	-1.33587	-1.85967	-1.89917	-1.39681	-1.48093	-2.15837	NaN	NaN	-1.4643	-1.48871	-1.559	-1.83801	-2.4394	-1.4137	NaN	NaN	-1.88949	-1.1067	-1.30207	-1.2789	-1.66115	-1.43023	-2.21187	-1.192	-1.75664	-1.56511	-1.04921	-1.25342	-1.69305	-1.06751	-1.33567	-1.41056	NaN	NaN	-2.17592
SYNPO	Q8N3V7;Q8N3V7-2;Q8N3V7-3	623;379	_SM[Oxidation (M)]FTFVEK[GlyGly (K)]PK_.2;_SM[Oxidation (M)]FTFVEK[GlyGly (K)]PK_.3	SYNPO_K630_M1	2	1	3.54884	3.51231	3.93151	3.44763	3.47876	3.49878	3.96881	3.36262	3.27133	3.39864	3.29585	3.64093	3.66274	3.44816	3.57269	3.27093	3.51331	4.04272	3.4526	2.98832	3.31769	3.6646	3.19884	3.62555	3.87713	3.68943	3.08862	2.43329	2.14504	2.35621	2.38355	2.56977	2.60877	3.70091	3.03671	3.87905
SLC20A1	Q8WUM9	384	_DSGLYK[GlyGly (K)]ELLHK_.2;_DSGLYK[GlyGly (K)]ELLHK_.3	SLC20A1_K389_M1	2	1	4.72331	4.61261	3.92262	4.36644	4.43829	3.75453	5.06132	4.04586	4.44103	4.77841	4.51073	4.25159	4.41469	4.56483	4.43442	5.63351	4.64485	5.07884	5.11199	5.30992	4.33677	4.93363	4.63258	4.04189	5.30656	4.73249	5.22885	5.14299	4.45183	NaN	4.52849	5.07991	4.33918	5.74546	4.58623	4.9381
HSP90B1	P14625	162	_NLGTIAK[GlyGly (K)]SGTSEFLNK_.3	HSP90B1_K168_M1	1	1	-2.05739	-1.37117	-2.09593	-1.56571	-2.22871	-1.19323	-1.65851	-1.83557	NaN	-1.19241	-1.61861	-1.57356	-2.54241	-2.04627	-1.68189	NaN	-1.60362	NaN	NaN	-1.39961	-1.63614	-1.53059	NaN	-1.60345	-1.45561	-0.864582	-1.80585	-1.04164	-1.44393	-1.36042	-1.65792	-1.52461	-1.80143	NaN	-1.88595	-2.18745
ATP1A1	P05023;P05023-4	174	_NGEK[GlyGly (K)]M[Oxidation (M)]SINAEEVVVGDLVEVK_.3	ATP1A1_K177_M1	1	1	0.599417	0.838187	0.712416	0.0743432	0.227911	0.168704	0.795967	0.517203	0.236629	0.515566	0.800087	0.423908	0.724109	0.338697	0.82871	0.970492	0.390868	0.362642	0.542541	0.671634	0.808364	0.39557	0.294177	0.318302	0.886598	0.19122	0.45126	0.448613	-0.374433	-0.268623	0.933488	-0.0521903	0.183503	0.678958	0.323041	0.487454
REXO2	H0YG54;H0YGR4;Q9Y3B8;Q9Y3B8-2;Q9Y3B8-3	117;121;166;128;134	_IIDVSTVK[GlyGly (K)]ELCR_.3	REXO2_K124_M1	1	1	0.739271	0.424405	0.100791	0.12043	-0.157502	0.247947	-0.194593	NaN	1.1229	0.350132	0.564887	0.190006	0.171805	-0.0680552	0.0530291	NaN	-0.420538	-0.0321913	0.778064	0.313022	0.181271	0.472902	0.407486	0.0330515	0.380781	-0.395816	0.142061	0.716345	0.276027	0.0678997	0.354932	0.436698	0.23511	0.271476	0.115398	-0.0395012
LMNB2	J9JID7;Q03252	286;266	_LDSAK[GlyGly (K)]LSSDQNDK_.2;_LDSAK[GlyGly (K)]LSSDQNDK_.3	LMNB2_K290_M1	2	1	-0.192657	0.0276031	0.0787373	-0.587162	-0.345835	-0.424829	-0.609382	-0.78027	-0.924477	0.143588	0.0717516	-0.0602522	-0.411883	-0.586235	-0.534799	-1.00602	-0.568364	-0.791133	-0.126688	-0.379276	-0.293135	-0.418507	-0.42801	-0.125095	-0.712522	NaN	-0.776747	0.107008	-0.225664	-0.0689621	0.0140648	-0.331956	-0.240216	-0.109275	-0.624617	-0.396983
NAA50	E7EQ69;Q9GZZ1	21;22	_LNQVIFPVSYNDK[GlyGly (K)]FYK_.3	NAA50_K33_M1	1	1	2.24004	2.07762	1.65451	1.80924	1.63546	1.78708	1.93519	1.23794	1.74113	2.14223	1.83944	1.66326	2.06053	1.71338	1.81102	1.62513	1.85624	1.87831	2.03008	1.98126	1.8838	2.02391	1.91754	1.47906	2.03757	1.5691	1.67869	2.03059	1.96946	1.92662	1.91266	1.9754	1.63195	1.87497	1.94238	1.72154
PSMD2	Q13200	344	_VPDDIYK[GlyGly (K)]THLENNR_.3;_VPDDIYK[GlyGly (K)]THLENNR_.4	PSMD2_K350_M1	2	1	0.334507	0.163297	-0.485652	-1.00418	-1.06377	-0.518737	-0.788243	-1.51847	-1.13322	0.298133	-0.0419703	0.0127583	-0.887356	-0.911158	-0.589034	-0.766807	-0.88145	-1.00112	0.360067	0.0702429	-0.101004	-0.201872	-0.678169	-0.113955	-0.375261	-0.522339	-0.384965	0.375756	0.0775995	0.184331	-0.0641966	-0.121646	-0.302127	-0.230539	-0.813201	-0.799231
COA3	Q9Y2R0	84	_FLDELEDEAK[GlyGly (K)]AAR_.3	COA3_K93_M1	1	1	-0.804266	-0.436581	-0.235236	-0.899399	-0.838472	-0.499043	-0.299183	-0.807366	1.1682	-0.560988	-0.710079	-0.389558	-0.455144	-0.722476	-0.296453	3.34694	-0.14073	0.134621	-1.05443	-0.74008	-0.701514	-0.293661	-0.429481	-0.0332327	-0.250976	0.0695224	-0.272792	-0.946689	-1.15809	-0.82524	-0.328437	-0.960745	-0.264086	-0.22552	-0.150412	-0.253993
TKT	P29401	531	_VLDPFTIK[GlyGly (K)]PLDR_.3	TKT_K538_M1	1	1	0.376703	0.542451	0.127685	0.28727	-0.0553999	0.322034	0.207666	0.0594969	0.147713	0.678458	0.374466	0.221763	0.37257	0.00738144	0.0579081	-0.0119338	0.194623	0.156331	0.269013	0.0235777	0.149125	0.20785	0.386368	0.0495825	0.309861	-0.048039	0.158813	0.466475	0.453139	0.360643	0.0736227	0.373558	0.185218	0.458164	0.409653	0.0214396
BCAP31	P51572;P51572-2	226;293	_LLEEHAK[GlyGly (K)]LQAAVDGPM[Oxidation (M)]DK_.3;_LLEEHAK[GlyGly (K)]LQAAVDGPM[Oxidation (M)]DK_.4	BCAP31_K232_M1	2	1	-0.0812798	0.655144	0.952284	-1.27735	-0.348003	-1.05662	-1.16168	NaN	NaN	0.104783	-0.18777	-0.0921373	-0.174643	-1.05624	-0.277367	NaN	-0.571443	NaN	-0.162429	NaN	0.126139	-0.643509	-1.14315	0.0260515	-1.67977	NaN	-1.39055	-0.447755	-1.20965	-1.96509	-0.320945	-1.05973	0.722195	NaN	-0.875815	-1.13325
LARS	Q9P2J5	279	_LSGLK[GlyGly (K)]GK_.2	LARS_K283_M1	1	1	3.58324	NaN	3.66115	NaN	4.13635	4.05644	NaN	NaN	NaN	3.97693	4.0503	NaN	NaN	NaN	4.17421	NaN	NaN	4.26563	NaN	NaN	3.7619	-1.33606	NaN	4.45973	3.79782	4.4307	3.97777	3.91956	NaN	3.99875	3.96809	3.79336	3.88531	3.62742	4.00902	3.97979
BCAP31	P51572;P51572-2	159;226	_K[GlyGly (K)]GAAVDGGK[GlyGly (K)]LDVGNAEVK_.3;_K[GlyGly (K)]GAAVDGGK[GlyGly (K)]LDVGNAEVK_.4	BCAP31_K159_M2	2	1	-0.00929928	0.54512	-0.0580568	-0.510278	-0.0270061	0.405773	-0.452516	-0.431862	-0.453501	0.227002	0.234431	0.148473	-0.540107	-0.754403	0.0483456	-0.493292	0.0899935	-0.767749	0.490448	0.209675	0.426324	-0.110345	-0.602336	0.616206	-0.326293	0.431387	-0.414374	-0.0531769	0.240706	0.463071	0.060792	0.0800157	0.303113	0.0034523	0.416662	-0.40636
PLCG1	P19174-2	432	_VLGDTLLTK[GlyGly (K)]PVEISADGLPSPNQLK_.3	PLCG1_K440_M1	1	1	1.43125	1.10781	0.660647	1.26242	0.531158	0.973495	0.99428	0.912075	1.26158	1.10852	1.0647	0.613033	1.09789	0.623096	0.889788	0.974663	0.706459	0.777568	0.885147	0.97155	1.01825	0.762858	0.780575	0.442683	0.539183	0.243767	0.171571	1.24985	0.864281	0.978979	0.974433	0.709564	0.841617	0.847486	0.602215	0.61613
VPS26A	O75436	233	_YEIM[Oxidation (M)]DGAPVK[GlyGly (K)]GESIPIR_.3	VPS26A_K242_M1	1	1	4.67205	4.58304	4.36062	4.49491	4.27441	4.37792	4.5983	4.27698	5.79245	4.78807	4.4977	4.45745	4.59101	4.48801	4.61959	6.76113	4.64307	4.69436	4.74693	4.32271	4.57167	4.67201	4.70758	4.37994	4.7445	4.54314	4.56369	4.57707	3.42125	4.45024	3.57438	4.54043	3.44514	4.91027	4.6088	4.40427
MYH9	P35579	1504	_TEM[Oxidation (M)]EDLM[Oxidation (M)]SSK[GlyGly (K)]DDVGK_.3	MYH9_K1513_M1	1	1	-3.16616	-2.32767	NaN	NaN	NaN	NaN	NaN	NaN	-2.72267	-3.17254	-2.58042	-3.25443	-3.24752	NaN	-2.14295	NaN	NaN	NaN	-2.7523	-3.28139	-2.29865	-3.76244	NaN	NaN	-4.04519	-3.11303	NaN	-3.31519	-3.4557	NaN	-2.98242	NaN	-2.95285	-2.38439	NaN	NaN
HEBP1	Q9NRV9	41	_FATVEVTDK[GlyGly (K)]PVDEALR_.3	HEBP1_K49_M1	1	1	-0.244688	NaN	NaN	NaN	-0.721071	-0.551888	-0.658044	-0.584564	0.879227	-0.415511	NaN	-0.872069	-0.329498	-1.07574	-0.411776	3.29767	-0.444079	-0.754102	-1.04344	NaN	NaN	-1.23059	NaN	NaN	NaN	NaN	NaN	-0.250058	NaN	NaN	-0.676762	NaN	NaN	NaN	NaN	-0.717945
YOD1	Q5VVQ6;Q5VVQ6-2	249;205	_FGEDAGYTK[GlyGly (K)]R_.3	YOD1_K257_M1	1	1	-1.86043	-1.76169	-1.85153	-2.41377	NaN	-1.62	NaN	NaN	NaN	NaN	-1.76824	-1.73966	-2.37979	-2.35733	-2.00943	NaN	NaN	-2.14734	-1.85665	-1.73175	-1.36795	-2.09442	-1.76674	-1.44446	-1.91169	NaN	-1.83837	NaN	-1.60988	NaN	-1.67989	NaN	-1.6576	-2.14752	-1.96991	-2.26055
PRKDC	P78527	837	_TK[GlyGly (K)]NLSSNEAISLEEIR_.3	PRKDC_K838_M1	1	1	NaN	NaN	-0.449437	NaN	NaN	-0.196407	NaN	-0.793122	NaN	-0.249947	-0.498257	-0.444613	-0.708814	-0.858529	0.0663614	NaN	NaN	-0.557107	NaN	-0.703265	-0.282283	-0.85732	NaN	-0.622424	NaN	-0.315664	NaN	NaN	NaN	-0.671265	-0.743537	-1.90198	NaN	NaN	NaN	-1.48716
RPS2	P15880	228	_GCTATLGNFAK[GlyGly (K)]ATFDAISK_.3	RPS2_K238_M1	1	1	-0.117408	-0.407835	-0.586502	-0.619259	NaN	NaN	NaN	-0.692771	NaN	NaN	-1.32078	NaN	-1.22647	NaN	-0.674759	NaN	NaN	NaN	-0.471643	-0.234721	-0.737955	NaN	-0.653322	-0.919316	-0.225673	NaN	-0.268545	-0.158747	-0.274048	-0.454027	-0.291801	-0.433366	NaN	-0.440203	-0.599953	-0.567322
MAGEA4	P43358	108	_EALSNK[GlyGly (K)]VDELAHFLLR_.3;_EALSNK[GlyGly (K)]VDELAHFLLR_.4	MAGEA4_K113_M1	2	1	NaN	NaN	NaN	NaN	-1.82608	1.09491	NaN	NaN	NaN	1.11297	1.43469	0.864922	1.24019	0.475555	1.38613	NaN	NaN	NaN	1.22899	0.0278358	1.53721	1.13482	1.0096	1.09807	1.2377	0.558692	0.111632	NaN	NaN	1.68825	1.23583	1.20402	1.21889	1.02304	0.683641	0.187579
PSMC3	P17980	246	_ATFLK[GlyGly (K)]LAGPQLVQM[Oxidation (M)]FIGDGAK_.3	PSMC3_K250_M1	1	1	NaN	NaN	NaN	NaN	NaN	NaN	NaN	NaN	NaN	-0.50977	-0.0613804	-0.548762	-0.473786	-1.15005	-0.801394	NaN	NaN	NaN	0.0837064	NaN	-0.169309	-0.73555	-1.20408	NaN	-0.533531	-1.24627	NaN	-0.705093	-0.730721	-0.803064	-1.83322	-0.192552	-0.247224	-0.470337	-0.80659	-0.734788
DNAJA1	P31689	4	_ETTYYDVLGVK[GlyGly (K)]PNATQEELK_.3	DNAJA1_K14_M1	1	1	1.30655	1.37453	1.21015	0.891283	0.737047	0.881789	0.79183	0.494056	1.30092	1.57355	1.35082	1.09519	1.22952	0.853737	1.06479	2.73875	1.01968	1.00122	1.2836	1.02891	0.933207	1.31317	1.00233	0.952401	0.770805	0.883469	0.908429	1.3576	0.790202	0.602625	1.18486	0.587658	0.826837	0.808084	0.976324	0.788244
RTN4	F8W914;Q9NQC3-2	325;353	_NVK[GlyGly (K)]DAM[Oxidation (M)]AK_.2;_NVK[GlyGly (K)]DAM[Oxidation (M)]AK_.3	RTN4_K327_M1	2	1	NaN	NaN	0.660776	NaN	0.256391	1.05691	0.352562	NaN	0.45288	0.518465	0.736595	0.497046	0.307803	0.191549	NaN	0.239172	0.760768	0.0787706	0.684656	0.602305	0.940492	0.581048	0.267283	1.70136	NaN	3.63127	0.510933	0.694337	1.13561	1.08284	0.881944	0.772483	1.71316	0.89036	1.09693	NaN
CCDC50	Q8IVM0	79	_DLEQQDCEIAQEIQEK[GlyGly (K)]LAIEAER_.3	CCDC50_K94_M1	1	1	0.369893	0.865717	0.283557	-0.0131803	0.360645	-0.358619	0.887064	0.43796	NaN	0.532341	0.3626	-0.180856	0.417989	0.408786	0.39421	0.845753	-0.465137	0.191091	0.958258	0.805212	0.812877	0.760449	0.570066	-0.212251	1.19148	-0.0711913	0.598948	1.00533	0.441426	0.0757961	0.459789	0.756767	-0.68701	0.59792	0.0031271	0.0485334
PSMA7	O14818	110	_YIASLK[GlyGly (K)]QR_.2;_YIASLK[GlyGly (K)]QR_.3	PSMA7_K115_M1	2	1	1.54224	1.24968	1.16381	1.4715	1.98181	1.1991	1.07435	1.59215	0.98191	0.680968	1.19989	1.13194	0.480727	0.924269	0.96508	1.23636	1.40378	1.31661	1.09186	0.572564	0.772526	0.398888	0.116869	0.395652	0.36775	0.137912	0.202217	1.0662	1.12313	0.660461	0.0918512	0.172363	0.714881	0.69638	-0.922249	0.731701
RTF1	Q92541	668	_IDLQVPSSESK[GlyGly (K)]ALAITSK_.3	RTF1_K678_M1	1	1	NaN	NaN	-2.61231	NaN	NaN	-1.70717	NaN	NaN	-1.84527	-1.70285	-1.03986	-2.26194	NaN	-1.87435	-1.57655	NaN	NaN	-2.10004	-1.56972	NaN	-1.46142	-1.62475	-1.83893	-1.94027	NaN	-1.8489	-1.94249	-1.53257	-0.867028	NaN	-1.25533	-1.77364	-2.02642	-1.85898	-1.84877	NaN
TJP2	Q9UDY2;Q9UDY2-3;Q9UDY2-6;Q9UDY2-7	764;741;768;795	_DAGSEK[GlyGly (K)]STGVVR_.2;_DAGSEK[GlyGly (K)]STGVVR_.3	TJP2_K769_M1	2	1	0.208346	-0.0629158	-0.84651	0.109789	0.77703	-0.825491	0.882157	NaN	0.0806789	0.536258	-0.278646	NaN	0.276172	0.611759	-0.49621	0.422637	0.527725	0.813385	0.42346	NaN	NaN	0.319629	0.641843	-0.367421	0.944674	1.12767	0.652406	1.10837	-0.187636	-0.190246	0.348605	0.619191	NaN	0.594046	0.472595	0.839698
MYH9	P35579	75	_M[Oxidation (M)]NPPK[GlyGly (K)]FSK_.2;_M[Oxidation (M)]NPPK[GlyGly (K)]FSK_.3	MYH9_K79_M1	2	1	1.2802	1.89417	1.19044	0.707377	1.91985	1.49549	NaN	1.88837	1.473	1.13809	1.13635	NaN	1.6878	NaN	NaN	1.48625	NaN	0.90626	1.97183	NaN	1.67196	0.869021	1.40476	1.28793	1.40988	2.15714	1.07542	2.20981	1.90518	1.0604	1.01112	1.27989	0.982868	NaN	1.00103	1.7117
NAA50	E7EQ69;Q9GZZ1	34;35	_FYK[GlyGly (K)]DVLEVGELAK_.3	NAA50_K36_M1	1	1	1.4083	0.699638	NaN	NaN	0.389134	-0.0720921	0.530779	-0.333097	0.245087	1.43885	1.10066	0.606135	0.953866	0.765982	0.250813	1.54131	0.541008	0.425652	1.05036	0.727614	0.373379	0.792768	0.742567	-0.381596	0.745698	-0.0389743	0.253364	1.51222	NaN	0.213412	0.924067	0.747406	-0.25618	0.746553	0.329515	0.626279
XRCC6	P12956	425	_IQVTPPGFQLVFLPFADDK[GlyGly (K)]R_.3	XRCC6_K443_M1	1	1	NaN	NaN	NaN	-0.599398	-1.31886	0.352514	-0.275629	-1.03077	-0.179288	-0.336041	0.3021	-0.497286	-0.0543537	-1.66138	-0.379196	0.145761	-0.42751	-0.300419	-0.213562	1.20426	-0.136969	-0.67594	-0.422571	-0.193004	-0.974371	-1.31254	-0.853416	NaN	NaN	NaN	NaN	NaN	0.387896	-0.380245	-1.11082	-0.570602
HSP90AB1	P08238	478	_ETQK[GlyGly (K)]SIYYITGESK_.2;_ETQK[GlyGly (K)]SIYYITGESK_.3	HSP90AB1_K481_M1	2	1	3.60633	3.54471	3.01374	3.19601	3.21566	3.04886	3.02669	2.8553	2.84503	3.58101	3.32955	3.35182	3.22818	3.16649	3.32092	3.19917	3.19526	3.03434	3.67316	3.31317	3.2712	3.42424	3.20852	3.01845	3.17492	3.321	3.05799	3.60284	3.37176	3.53478	3.40586	3.26386	2.98516	3.41976	3.1652	3.13296
HSD17B11	Q8NBQ5	63	_LVLWDINK[GlyGly (K)]HGLEETAAK_.3;_LVLWDINK[GlyGly (K)]HGLEETAAK_.4	HSD17B11_K70_M1	2	1	-1.33386	-0.421159	-1.12199	-1.80356	-1.28043	-0.176661	NaN	NaN	NaN	-0.835195	-0.00874043	-0.458755	-1.3224	-1.07588	-0.13125	NaN	-0.898559	-0.638271	-0.801484	-0.200492	-0.121403	-0.463155	-0.976687	0.00392246	-0.178916	-0.875186	-0.457664	-0.963009	-0.422709	0.0490112	-0.22493	-0.240195	-0.27422	-1.53324	-1.12086	-1.1855
PLCG1	P19174-2	1209	_IDIFPAK[GlyGly (K)]QENGDLSPFSGTSLR_.3	PLCG1_K1215_M1	1	1	-0.894701	-0.260706	-0.895813	-1.56184	NaN	-0.741541	NaN	NaN	-1.2985	NaN	-1.22488	-1.33064	-1.16253	NaN	-0.716789	NaN	NaN	NaN	-1.13769	NaN	-0.632934	NaN	-1.30139	-1.11392	-1.05081	NaN	NaN	-0.833041	NaN	-0.929118	NaN	-1.23597	-0.72892	-1.13984	NaN	-1.2926
LSM14B	Q9BX40	275	_LNFK[GlyGly (K)]DDK_.2;_LNFK[GlyGly (K)]DDK_.3	LSM14B_K278_M1	2	1	NaN	-0.604184	NaN	NaN	-0.513038	-0.376193	NaN	NaN	NaN	-0.522797	-0.205544	-0.109939	NaN	-0.810206	-0.479382	NaN	-0.284345	-0.194014	0.28981	-0.959269	NaN	-0.32068	NaN	0.129283	-0.100662	NaN	-0.326096	-0.385095	0.0475302	NaN	-0.694789	-0.012959	NaN	NaN	0.0300941	-0.14313
USP54	Q70EL1;Q70EL1-7	101	_SALAK[GlyGly (K)]TFQDEQR_.3	USP54_K105_M1	1	1	-1.23545	NaN	-1.8894	NaN	-1.87962	NaN	-1.82754	-2.48021	NaN	-0.919462	-1.53031	NaN	NaN	-2.18351	-1.63508	NaN	NaN	NaN	-1.15229	-1.76126	-1.84854	-1.44417	-1.81125	-1.99468	-1.58649	-1.98427	-1.68101	-1.15399	-1.38802	-1.22897	NaN	-1.65578	-1.95328	-1.12206	NaN	-1.89108
VARS	P26640	639	_AVLVALK[GlyGly (K)]ER_.3	VARS_K645_M1	1	1	-0.11359	0.293715	0.193723	-0.183442	-0.239461	-0.0417452	-0.0599446	0.0951099	-1.24064	0.593995	0.172541	0.00707436	-0.128434	-0.26757	0.233268	NaN	-0.0233612	0.283456	-0.186867	0.0306091	0.0358343	-0.45741	-0.126142	-0.0125132	0.498489	-0.0902324	-0.426867	-0.785629	-0.571073	-0.294092	-0.738668	-1.09374	-0.379451	-0.417162	-0.332406	-0.420595
PPIA	P62937	20	_VSFELFADK[GlyGly (K)]VPK_.2;_VSFELFADK[GlyGly (K)]VPK_.3	PPIA_K28_M1	2	1	3.96651	3.93702	3.6566	3.48182	3.06546	3.55305	3.28034	3.33766	3.3333	3.88137	3.82692	3.51443	3.82102	3.18822	3.438	3.73529	3.23839	2.97269	3.45741	3.32365	2.96531	2.9895	3.17233	2.72528	3.40884	2.69004	2.59123	3.65097	3.74416	3.44423	3.53948	3.74345	2.61674	3.2094	2.9128	2.92628
EPN2	F6PQP6;I3L2B2;O95208-2	145	_AQALK[GlyGly (K)]TK_.2	EPN2_K149_M1	1	1	2.44424	2.16053	1.7947	2.1202	2.53458	2.28415	2.08689	1.95975	1.66627	2.12888	2.41704	2.09902	1.77422	2.44249	2.29507	2.25734	2.10603	2.11211	2.84518	1.69966	2.24977	2.50451	1.99112	2.36751	1.91763	4.99586	2.30861	2.91503	2.06857	2.5942	2.01961	1.92106	2.2308	2.2589	2.12471	2.79089
PRDX1	Q06830	111	_TIAQDYGVLK[GlyGly (K)]ADEGISFR_.3	PRDX1_K120_M1	1	1	3.19545	3.25602	2.80502	2.95599	2.7103	2.58078	3.0193	2.67099	2.66511	3.1458	2.98711	2.81042	3.12363	2.89097	2.89084	3.71798	3.01124	2.79221	3.05744	3.07897	2.96685	3.2834	3.2125	2.48732	3.31365	2.80186	2.79456	2.78019	2.9779	2.87371	2.88631	2.86774	2.52711	3.00739	2.97209	2.62684
HSPA1A;HSPA1B	P0DMV8;P0DMV9	598	_ELEQVCNPIISGLYQGAGGPGPGGFGAQGPK[GlyGly (K)]GGSGSGPTIEEVD_.4	HSPA1A_K628_M1	1	1	4.35715	4.56293	3.91539	3.39762	3.40829	3.33247	4.24462	3.6173	4.42241	4.00308	3.91959	3.20932	3.51029	3.33403	3.6721	3.94415	3.66997	3.04142	4.20202	4.05052	3.88621	3.55041	3.3194	2.92647	4.00447	2.612	2.81703	3.95477	3.37912	2.89513	3.50489	3.35918	3.02862	3.82481	2.75264	3.23987
SF3B2	Q13435	389	_IFEAFK[GlyGly (K)]LTDDVK_.3	SF3B2_K394_M1	1	1	NaN	-2.4431	NaN	NaN	NaN	-2.15227	NaN	NaN	NaN	-1.73503	-2.24493	-2.23217	NaN	NaN	-2.3802	-2.47784	NaN	NaN	-2.23964	-1.94071	-2.2094	-2.39171	NaN	NaN	-2.76288	-2.94943	NaN	-1.8008	-1.85198	-2.17223	-2.23224	-2.25092	NaN	-2.41653	-2.28438	-2.61309
HSPD1	P10809	92	_NIGAK[GlyGly (K)]LVQDVANNTNEEAGDGTTTATVLAR_.3	HSPD1_K96_M1	1	1	NaN	NaN	-1.84087	NaN	NaN	-2.02433	NaN	NaN	NaN	NaN	-1.27854	-1.91264	-1.35706	-2.23515	-1.21659	NaN	NaN	NaN	-1.74368	NaN	-0.725781	-1.58717	NaN	NaN	-1.71496	-1.76721	-2.35855	-2.27499	-1.89305	-2.86685	-2.41993	-2.20386	NaN	-1.43517	-1.83549	NaN
EEF2	P13639	33	_STLTDSLVCK[GlyGly (K)]AGIIASAR_.3	EEF2_K42_M1	1	1	2.18664	2.04269	1.61407	1.64499	1.14574	1.69561	1.58628	1.6491	1.43927	1.63974	1.98607	1.55549	1.8349	1.68546	1.8753	1.89458	1.0802	1.64934	2.15881	2.26333	1.86944	1.82522	1.80671	1.42551	1.95919	1.1387	1.92102	2.05806	1.87464	1.5829	1.66202	1.85206	1.52104	1.75751	1.71899	1.59817
CRKL	P46109	247	_VPCAYDK[GlyGly (K)]TALALEVGDIVK_.3	CRKL_K253_M1	1	1	-1.4612	-1.62305	NaN	-1.9748	-2.43126	-2.65976	NaN	-1.8745	-3.26575	-2.66411	-1.87412	NaN	-2.2697	NaN	-2.06164	-2.24085	NaN	NaN	-1.42906	NaN	-2.39359	NaN	-2.97755	-2.40727	NaN	NaN	NaN	-1.66905	NaN	NaN	-1.84332	-1.73387	NaN	-2.29298	-2.95332	NaN
LMNB2	J9JID7;Q03252	314;294	_LESLSYQLSGLQK[GlyGly (K)]QASAAEDR_.3	LMNB2_K326_M1	1	1	1.71826	2.0984	1.99859	1.30298	1.2183	1.33255	1.21631	1.20498	NaN	1.61852	1.90677	1.6014	1.55695	1.21473	1.66578	3.11398	1.11926	1.15923	2.01896	1.81716	1.92651	1.57506	1.5106	1.78651	1.62289	1.22386	1.24686	1.84052	1.67197	1.77348	1.55365	1.48032	1.27228	1.78099	1.36073	1.25752
P4HB	P07237	277	_TAAESFK[GlyGly (K)]GK_.2	P4HB_K283_M1	1	1	0.759077	NaN	-0.16921	0.439444	0.614839	0.475449	0.466106	0.224913	NaN	NaN	0.485722	0.506424	0.410735	0.445629	0.839916	NaN	NaN	0.77772	0.559191	NaN	NaN	0.646203	NaN	NaN	0.838623	1.70801	0.912897	0.632855	NaN	NaN	NaN	0.324329	NaN	0.936003	0.721183	0.539363
PITPNB	P48739	147	_SQVEPADYK[GlyGly (K)]ADEDPALFQSVK_.3	PITPNB_K155_M1	1	1	-2.08454	-1.41091	NaN	NaN	-2.05267	NaN	-1.7264	-2.20665	-0.647061	-1.96493	-1.57375	-1.99569	-1.50167	-1.90124	-1.71617	1.66402	-1.51482	NaN	-1.94866	-1.41348	-1.19351	-1.3551	-1.44853	-1.61962	-1.4568	-2.0266	-1.6847	NaN	NaN	-1.41179	-1.44928	-1.4443	NaN	-1.45298	NaN	NaN
ZDHHC20	B4DRN8;Q5W0Z9	263;326	_PLSESK[GlyGly (K)]NR_.2;_PLSESK[GlyGly (K)]NR_.3	ZDHHC20_K268_M1	2	1	-1.13537	-0.166228	-0.419092	-0.389585	-0.284198	-0.243399	NaN	-0.41946	-0.42008	NaN	-0.0852785	-0.0507174	-0.390519	-0.468318	0.176089	-0.155223	0.274032	-0.607253	NaN	0.138757	-0.258011	0.502397	0.453322	0.494969	0.232966	3.16016	0.308006	0.266708	0.0335846	NaN	0.388786	0.00805902	NaN	NaN	0.266663	0.0391588
PCM1	E7ETA6;Q15154	1351	_NHEQLEK[GlyGly (K)]IIK_.3	PCM1_K1357_M1	1	1	NaN	-1.59074	NaN	NaN	-1.5022	-2.0492	-1.59602	NaN	NaN	-1.34245	-1.76232	-2.23193	-1.50095	-1.81769	-2.14699	NaN	-1.23591	-1.7511	-1.17018	-2.07325	-2.35361	-1.34152	-1.50946	-1.90772	-1.22591	-1.67012	-1.50052	-1.1752	-1.69947	-1.85526	-1.26044	-1.29109	-2.21246	-1.3621	-1.00919	-1.46437
USP5	P45974-2	416	_M[Oxidation (M)]FK[GlyGly (K)]ALIGK_.3	USP5_K418_M1	1	1	-0.966099	-1.62618	-2.40782	-1.21864	NaN	-1.85168	NaN	NaN	-1.70385	-0.776738	-1.19571	-1.0378	-1.62909	-1.0591	-1.36144	NaN	NaN	-1.47425	-0.948946	-1.11979	-0.929653	-1.11729	-1.34993	-1.12588	-0.570253	-0.989839	-0.950461	-0.537054	-0.559563	-0.776291	-0.237271	-1.08886	-0.913866	-0.894088	-0.914997	-0.267756
FLNB	O75369;O75369-2;O75369-9	263	_GIEPTGNM[Oxidation (M)]VK[GlyGly (K)]QPAK_.3	FLNB_K272_M1	1	1	-1.8279	-1.44435	-1.34896	-3.0609	-2.97612	-1.7097	-1.49702	-1.60372	-2.68245	-2.67531	-2.1384	-2.14531	-2.30079	-2.64337	-1.84828	-1.66417	NaN	-2.2105	-2.12877	-1.98262	-2.37777	-2.0923	-1.77568	-2.01883	-1.55038	-1.79268	NaN	-1.8728	-1.95181	-1.53137	-2.80016	-2.14141	-1.92874	-2.0841	-2.39834	-2.24453
ROCK2	O75116	1219	_ADAK[GlyGly (K)]EIPR_.2;_ADAK[GlyGly (K)]EIPR_.3	ROCK2_K1222_M1	2	1	-0.423265	1.18503	NaN	1.29492	0.799335	0.789966	1.02896	NaN	2.57411	0.936298	0.0125513	-0.00789261	-0.111416	0.0754194	1.31311	1.22738	-0.0734882	1.67644	-0.488936	0.975757	-0.483609	0.0233631	-0.135767	0.453175	0.638068	3.2275	-0.300679	NaN	NaN	-1.05848	NaN	0.51306	-0.12607	-0.126542	-0.472507	-0.390569
PMM1	Q92871	29	_QK[GlyGly (K)]IDPEVAAFLQK_.3	PMM1_K30_M1	1	1	1.96285	1.7942	1.57183	1.49755	1.26096	1.3535	1.44838	1.21272	0.755755	2.16156	1.89376	1.47614	1.80343	1.51404	1.2567	NaN	1.14628	1.28758	1.64552	1.32833	1.49609	1.62558	1.55403	0.71398	1.53999	0.765849	0.871021	1.92324	1.78516	1.53113	1.5399	1.58076	0.776846	1.43149	1.17019	1.18843
NBAS	A2RRP1	609	_GTDLEALLAIGK[GlyGly (K)]GADDGR_.3	NBAS_K620_M1	1	1	-1.56813	NaN	-1.94841	NaN	-4.25714	-1.74316	-2.59819	NaN	NaN	-2.26978	-1.49044	-2.03202	-1.53689	-2.78475	-1.66794	NaN	NaN	-2.69631	-2.00413	NaN	-2.12023	-2.5251	NaN	-1.44579	NaN	-3.26816	NaN	NaN	NaN	-2.20078	NaN	NaN	-1.69513	-1.99679	NaN	NaN
RPL13	P26373	104	_NK[GlyGly (K)]STESLQANVQR_.3	RPL13_K105_M1	1	1	-0.149611	0.139228	0.571703	NaN	-0.36792	0.0358381	-0.075933	NaN	-0.187963	0.469269	-0.0527878	-0.0618162	-0.0578957	0.0641346	0.115788	-0.725191	-0.0330505	-1.13441	0.263106	-0.102282	0.585532	0.352132	-0.131826	-0.11594	0.296537	0.254047	0.0222034	0.226979	0.638036	0.093936	-0.0630417	0.191421	0.311725	0.339813	0.0123348	-0.0574865
SQSTM1	Q13501-2	337	_NYDIGAALDTIQYSK[GlyGly (K)]HPPPL_.3	SQSTM1_K351_M1	1	1	2.73021	2.72748	2.54728	1.89272	1.52487	2.57056	2.03792	1.53219	1.61043	2.13298	2.43925	2.198	2.27527	1.41704	2.42257	1.85237	1.88655	1.85597	2.46201	2.27077	2.64228	1.88717	1.67075	2.49757	2.11312	1.67087	1.67428	2.23859	2.37854	2.42555	1.88969	1.92541	2.17057	1.82609	1.78413	1.68618
EPS15	B1AUU8;P42566	499;633	_DDPFGK[GlyGly (K)]IDPFGGDPFK_.3	EPS15_K504_M1	1	1	0.736552	0.735852	NaN	0.34849	-0.64148	0.308947	0.221536	0.342443	0.754241	0.518704	0.403785	0.224352	NaN	-0.440921	0.232702	NaN	NaN	-0.105138	-0.0654883	-0.202106	0.227111	-0.221034	NaN	0.0919838	-0.231461	-0.25557	-0.445308	0.623448	-0.0496359	-0.0177603	0.277378	-0.478109	0.596426	-0.181766	-0.330288	-0.543628
BCAP31	P51572;P51572-2	160;227;159;226	_GAAVDGGK[GlyGly (K)]LDVGNAEVK[GlyGly (K)]LEEENR_.4;_K[GlyGly (K)]GAAVDGGK[GlyGly (K)]LDVGNAEVK_.3;_K[GlyGly (K)]GAAVDGGK[GlyGly (K)]LDVGNAEVK_.4	BCAP31_K167_M2	3	1	0.192256	0.752916	0.139303	-0.307623	0.175649	0.608679	-0.24907	-0.229207	-0.250846	0.430435	0.440571	0.350295	-0.337453	-0.551748	0.257304	-0.290637	0.290988	-0.565094	0.690248	0.416111	0.69808	0.140491	-0.398666	0.811021	-0.12605	0.631795	-0.207977	0.150259	0.432741	0.667408	0.267056	0.266752	0.503288	0.203291	0.619839	-0.203705
EPS15	B1AUU8;P42566	660;794	_LDSPDPFK[GlyGly (K)]LNDPFQPFPGNDSPK_.3	EPS15_K667_M1	1	1	2.50104	2.3079	1.72754	2.14393	1.40109	1.54398	2.12241	1.7796	1.92927	2.11431	1.93442	1.34636	2.16998	1.44945	1.28522	2.01354	2.07757	1.68075	1.92687	1.99138	1.41584	1.64732	1.69351	0.976114	1.66536	1.4544	1.24037	2.25777	1.12376	0.625605	2.0296	1.42536	1.64671	1.7963	1.61046	1.50152
BIRC6	Q9NR09	4087	_LPM[Oxidation (M)]LYPEVIQQVSAPVVTSTTQEK[GlyGly (K)]PK_.3	BIRC6_K4110_M1	1	1	0.40488	-0.0321093	-0.317028	-0.303647	-0.766928	-0.770006	-0.0106578	-0.352309	0.0418425	-0.0991683	-0.375834	-0.887877	-0.0889292	-0.470076	-1.25622	-0.424635	-0.0855951	-0.282258	-0.41883	NaN	NaN	-0.912555	-0.589261	NaN	-0.706918	-1.16139	-1.22045	-0.00895882	-0.638296	-0.767894	-0.45744	0.0382323	NaN	-0.775671	NaN	-0.826152
CETN2	P41208	109	_AFK[GlyGly (K)]LFDDDETGK_.3	CETN2_K111_M1	1	1	-1.45039	-1.61927	NaN	-2.16766	-1.54114	NaN	-2.00042	NaN	-1.49786	-1.65911	-1.5137	-2.17697	-1.40216	-1.77079	NaN	0.900205	NaN	-1.48708	NaN	NaN	NaN	-1.76859	-2.28632	-2.82672	-1.72437	-1.37921	-2.25817	-1.12331	NaN	NaN	NaN	NaN	-1.41869	-1.16635	NaN	NaN
EEF1A2	Q05639	167	_YDEIVK[GlyGly (K)]EVSAYIK_.3	EEF1A2_K172_M1	1	1	-0.992195	-0.807038	NaN	-1.3853	-1.70552	-0.699602	-1.1436	-0.953323	NaN	-0.608255	-0.352247	NaN	-1.09682	-1.54271	-0.380364	NaN	-0.906626	NaN	-0.693305	NaN	-0.810028	-0.81703	-0.745933	-0.756928	-0.647361	-1.17655	NaN	NaN	NaN	NaN	NaN	NaN	NaN	-0.661565	NaN	NaN
LAPTM4A	Q15012	194	_NVPEIAVYPAFEAPPQYVLPTYEM[Oxidation (M)]AVK[GlyGly (K)]M[Oxidation (M)]PEK[GlyGly (K)]EPPPPYLPA_.4	LAPTM4A_K220_M2	1	1	0.27107	0.435386	0.0852718	-0.0561271	0.0377178	0.231667	0.476021	-0.621621	0.923774	NaN	0.577197	-0.617708	-0.213618	-0.943381	-0.0307884	NaN	0.083086	0.00527573	0.503792	-0.20453	-0.339895	-1.29018	-0.0705423	-0.281476	0.0269198	NaN	0.284257	NaN	NaN	-0.12027	-0.0298624	-0.40351	0.642752	0.564015	-0.409427	0.0414066
LAPTM4A	Q15012	194	_NVPEIAVYPAFEAPPQYVLPTYEM[Oxidation (M)]AVK[GlyGly (K)]M[Oxidation (M)]PEK[GlyGly (K)]EPPPPYLPA_.4	LAPTM4A_K224_M2	1	1	0.27107	0.435386	0.0852718	-0.0561271	0.0377178	0.231667	0.476021	-0.621621	0.923774	NaN	0.577197	-0.617708	-0.213618	-0.943381	-0.0307884	NaN	0.083086	0.00527573	0.503792	-0.20453	-0.339895	-1.29018	-0.0705423	-0.281476	0.0269198	NaN	0.284257	NaN	NaN	-0.12027	-0.0298624	-0.40351	0.642752	0.564015	-0.409427	0.0414066
HSP90AB1	P08238	624	_K[GlyGly (K)]HLEINPDHPIVETLR_.3;_K[GlyGly (K)]HLEINPDHPIVETLR_.4	HSP90AB1_K624_M1	2	1	2.83959	2.86508	2.53396	2.13616	NaN	2.36758	1.77353	2.04126	NaN	3.2619	2.50052	2.50228	NaN	NaN	1.67103	NaN	1.54063	NaN	2.81947	2.73952	2.1407	NaN	NaN	NaN	2.59363	NaN	NaN	NaN	NaN	2.84062	NaN	NaN	NaN	2.6586	NaN	1.24861
HSPA8	P11142	540	_NSLESYAFNM[Oxidation (M)]K[GlyGly (K)]ATVEDEK_.3	HSPA8_K550_M1	1	1	-0.818448	-0.88602	NaN	-1.41479	-1.62228	-1.43649	-1.34896	NaN	NaN	-0.67215	-0.747575	-1.18163	-1.10807	-1.30932	-1.60576	1.91011	NaN	-1.25134	-0.442088	-0.88232	-0.911968	-0.967644	-0.782374	-1.39134	-0.921711	-0.910773	-1.03419	-0.811212	-1.42683	-0.869294	-0.9933	-1.31819	-1.37464	-0.621923	-2.22347	-1.39289
KRT17	Q04695	387	_LLEGEDAHLTQYK[GlyGly (K)]K_.3;_LLEGEDAHLTQYK[GlyGly (K)]K_.4	KRT17_K399_M1	2	1	-0.309667	-0.939972	-1.04306	-1.30989	-1.65489	-1.43196	NaN	-1.50222	-2.04821	-0.531395	-0.711891	-0.752842	-1.95415	NaN	-1.45157	-1.45972	-1.20763	-1.25063	-0.192001	-0.934217	-1.28569	-1.12619	-1.49872	-0.747586	-0.990849	-1.17402	-1.38118	-0.554926	-0.658112	-0.860496	-0.996613	-1.03367	-1.23441	-1.07978	-0.802981	-1.37323
HSP90AB1	P08238	428	_K[GlyGly (K)]FYEAFSK_.2;_K[GlyGly (K)]FYEAFSK_.3	HSP90AB1_K428_M1	2	1	0.225603	0.23216	-0.743833	-0.238688	-0.448653	0.0389051	-0.99584	NaN	-0.0435352	0.114043	0.0252256	-0.426965	-0.341331	NaN	-0.749109	NaN	NaN	-0.714542	0.397125	0.310481	NaN	-0.269338	-0.491614	-0.00284386	-0.31802	0.017406	0.0418997	0.241372	0.111885	0.249759	0.168428	-0.0814233	0.314346	-0.206901	-0.503263	-0.717322
NAP1L1	B7Z9C2;F5H4R6;F8VV59;F8W0J6;H0YIV4;P55209;P55209-2	65;106;100	_YAVLYQPLFDK[GlyGly (K)]R_.3	NAP1L1_K75_M1	1	1	2.06558	1.71957	1.36977	1.59217	1.47883	1.42844	1.4583	0.926174	NaN	1.97008	1.84529	1.6106	1.62836	1.47398	1.49404	NaN	1.65027	1.22432	2.01083	1.7833	1.65658	1.83889	1.82331	1.33544	1.75103	1.43009	1.54721	1.94483	1.83391	1.72897	1.66129	1.67244	1.40409	1.5432	1.74167	1.45324
CLIC4	Q9Y696	239	_EVEIAYSDVAK[GlyGly (K)]R_.3	CLIC4_K249_M1	1	1	-0.532512	-1.10817	NaN	-1.70562	-1.45473	NaN	-1.66139	NaN	NaN	-0.436205	-0.831188	-1.02983	-1.07927	-1.1284	-1.12125	-1.35408	-1.131	-1.46753	-0.747533	NaN	-0.922356	-0.967767	-1.25924	NaN	-0.939242	-1.1034	NaN	-0.481174	NaN	-1.05118	NaN	NaN	NaN	-0.797488	-1.23835	NaN
CUL3	Q13618;Q13618-2	255;231	_STEEPIVK[GlyGly (K)]VVER_.3	CUL3_K262_M1	1	1	-0.696758	NaN	-1.02721	-0.73864	-0.697936	-1.01802	-0.751855	-0.833457	-0.561329	-0.133818	NaN	-0.672093	-0.622383	-0.445251	-0.278176	NaN	-0.395037	-0.319491	-0.220119	-0.727908	-0.489959	-0.183674	-0.561047	-0.742516	-0.51245	-0.274831	-0.416909	-0.544933	-0.847202	-0.717324	-0.779321	-0.611194	NaN	-0.361685	-0.251817	-0.549505
CGRRF1	Q99675	252	_SLLEK[GlyGly (K)]VGLSESEVEPSEENSK_.3	CGRRF1_K256_M1	1	1	NaN	NaN	-0.455563	NaN	NaN	-0.771013	NaN	-1.54602	-0.640866	-0.738751	-0.763751	-0.93324	NaN	-1.0658	-0.632299	NaN	-1.05849	NaN	-0.455542	-0.915547	-0.495579	-0.732896	-1.13363	-0.965671	-0.389635	-0.476507	-0.992302	-0.775153	-0.818439	-0.868602	-0.761127	-0.939564	-0.870243	-0.244072	-0.72339	NaN
HSP90AB1	P08238	613	_DNSTM[Oxidation (M)]GYM[Oxidation (M)]M[Oxidation (M)]AK[GlyGly (K)]K_.3	HSP90AB1_K623_M1	1	1	-1.60235	-1.86351	-2.17331	-2.80042	-2.29651	-2.44055	-2.23433	NaN	-2.93452	-2.71075	-2.48038	-2.34715	NaN	NaN	-2.33495	-2.67168	-2.85661	NaN	-1.9667	-1.94301	-2.32187	-2.40201	-2.21043	NaN	NaN	-0.982248	-1.91895	-1.98055	-2.10793	-1.74194	-1.76439	-2.22639	-1.77112	-1.64452	NaN	-2.37031
PITPNB	P48739	156	_ADEDPALFQSVK[GlyGly (K)]TK_.3	PITPNB_K167_M1	1	1	-0.981722	-1.17858	-1.58384	-1.48886	-1.15624	NaN	-1.45664	NaN	NaN	-0.889735	-1.06169	-0.928746	-1.24176	-1.57094	-1.21978	-1.20947	-1.41058	-1.23258	-1.1623	-0.893439	-1.09124	-1.0229	-1.14743	-1.14981	-1.10119	-1.05685	-1.29272	-1.06664	-0.904667	-0.546388	-0.925477	-0.878266	-0.684371	-0.970298	-0.947025	-1.28883
ARF3;ARF1	P61204;P84077	128	_QDLPNAM[Oxidation (M)]NAAEITDK[GlyGly (K)]LGLHSLR_.4	ARF3_K142_M1	1	1	1.2217	1.41558	0.928358	0.501733	-0.189958	1.10443	1.13553	0.952236	0.205504	1.47835	1.34542	1.11431	1.29256	0.938964	1.19782	1.08226	0.437571	0.886155	1.50533	0.93315	0.884007	-0.028532	1.04648	0.0219259	1.37498	0.964973	1.06105	1.36684	1.25802	0.289835	1.25141	0.382946	0.963762	1.15101	0.370378	0.990362
VDAC1	P21796	35	_SENGLEFTSSGSANTETTK[GlyGly (K)]VTGSLETK_.3	VDAC1_K53_M1	1	1	NaN	NaN	NaN	NaN	-3.18357	-2.77444	-2.69383	NaN	NaN	NaN	NaN	-2.7941	-2.5934	-2.88116	-1.50514	1.38358	-2.04632	-2.33967	NaN	NaN	-1.74318	-2.05224	NaN	-1.86813	-1.54023	-1.54429	-1.8861	NaN	-2.62628	-2.22632	-2.21829	-2.13759	-2.5808	-2.21737	-2.35887	-2.24642
MAP2K1	Q02750	190	_DVK[GlyGly (K)]PSNILVNSR_.3	MAP2K1_K192_M1	1	1	0.259677	0.104339	-0.138392	-0.398938	NaN	NaN	NaN	NaN	-0.302424	0.149705	0.155717	NaN	0.000187874	-0.11608	-0.0278673	-0.11575	-0.443224	NaN	0.274325	0.195494	0.193854	-0.042531	-0.180475	-0.313089	0.0897546	NaN	-0.127324	-0.178072	0.292024	0.088356	-0.183836	0.119232	0.14782	0.298104	-0.187196	0.0511246
RERE	B1AKN3;Q9P2R6;Q9P2R6-2	1055;1323;769	_M[Oxidation (M)]K[GlyGly (K)]PGFEVKPPELDPLHPAANPM[Oxidation (M)]EHFAR_.5;_M[Oxidation (M)]K[GlyGly (K)]PGFEVKPPELDPLHPAANPM[Oxidation (M)]EHFAR_.6	RERE_K1056_M1	2	0.988	NaN	0.966522	1.09336	NaN	0.561199	NaN	1.25813	NaN	NaN	0.874857	0.727723	0.612958	NaN	0.0899553	NaN	NaN	-0.107772	NaN	1.65866	-0.373396	0.500169	NaN	NaN	0.257884	0.833519	0.250542	1.54573	0.55708	1.87618	0.745338	0.288057	0.761499	NaN	NaN	1.72411	-0.435778
MAP4	E7EVA0;P27816;P27816-6	2212;1067	_AQAK[GlyGly (K)]VGSLDNVGHLPAGGAVK_.3;_AQAK[GlyGly (K)]VGSLDNVGHLPAGGAVK_.4	MAP4_K2215_M1	2	1	0.0892391	0.0470419	-0.408683	-0.483557	0.284025	-0.0411034	0.267814	-0.296123	NaN	0.166899	0.314919	0.107055	-0.139548	0.160002	0.311428	NaN	0.0380344	NaN	0.487414	0.0857334	0.269606	0.461513	-0.11981	0.221803	0.57038	0.657273	0.486809	0.171746	0.500962	0.534197	0.373901	0.478404	0.01934	0.297603	0.340135	0.240223
TMEM165	Q9HC07;Q9HC07-2;V9GY93	207;144;44	_TK[GlyGly (K)]LLNGPGDVETGTSITVPQK_.3	TMEM165_K208_M1	1	1	2.4259	2.47042	2.64249	1.88855	1.6983	2.41661	2.00945	1.53713	3.34771	2.54989	2.43941	2.37937	2.39048	1.7854	1.97671	3.97155	1.69484	2.05912	2.4832	2.03531	2.33907	2.08465	1.9817	2.11816	1.98993	1.71876	1.72755	2.25205	2.2002	2.27728	2.2118	2.39098	2.00786	2.06749	1.63578	1.61617
SRSF11	Q05519;Q05519-2	198	_LNHVAAGLVSPSLK[GlyGly (K)]SDTSSK_.4	SRSF11_K211_M1	1	1	-1.58093	-1.99541	NaN	-4.67637	-1.84943	NaN	NaN	NaN	NaN	-2.09951	-1.98475	-2.03871	-1.79066	-1.6175	-1.48787	NaN	-1.82864	NaN	-1.44263	NaN	-1.90256	-1.36844	-1.92587	-1.86104	NaN	NaN	-1.88577	-1.54867	-1.30925	-1.91277	NaN	-1.76007	-3.12452	NaN	-1.59846	-1.86547
PCM1	E7ETA6;Q15154	662	_LM[Oxidation (M)]AAK[GlyGly (K)]QK_.2	PCM1_K666_M1	1	1	-0.235612	-1.18572	NaN	-0.866443	0.0949211	-2.29782	-0.875231	NaN	-1.7727	-0.507537	-0.841489	-1.76596	-0.138152	NaN	-1.66235	-1.1297	-1.01918	-1.10285	0.231072	NaN	-1.40462	-0.18489	NaN	-1.14159	0.458626	1.80424	-0.882656	-0.530423	-0.888048	NaN	-0.541909	-0.702027	NaN	0.143152	-0.867997	0.0824842
RAD23B	P54727	1	_M[Oxidation (M)]QVTLK[GlyGly (K)]TLQQQTFK_.3	RAD23B_K6_M1	1	1	-1.73017	-0.63977	NaN	NaN	-0.830009	-0.972445	-0.462189	-1.32464	NaN	-0.452739	-0.695911	-2.50976	-0.569321	-0.577031	-0.741571	NaN	-0.523251	-1.28878	NaN	NaN	-0.417977	-0.310375	-1.45573	-1.59787	-0.19896	-0.776818	-1.89537	-0.704704	NaN	-0.757041	-2.00897	-1.66652	-2.28756	-0.34938	-1.36456	-0.920486
FANCI	Q9NVI1	398	_VLDGK[GlyGly (K)]TIETSPSLSR_.3	FANCI_K402_M1	1	1	-0.140107	-0.485145	-1.25953	-1.03241	NaN	NaN	NaN	NaN	-1.23837	-0.0508161	-0.565137	-0.907549	-0.858704	-1.14394	-1.42174	NaN	-1.62243	NaN	-0.210484	NaN	-0.588161	-0.751601	-1.15408	-0.865315	-1.28471	-0.767315	-1.25541	-0.313569	-0.551844	-0.603814	-0.60412	-0.725778	-1.2288	NaN	-1.28561	-1.23525
UBE2O	Q9C0C9	1249	_SGYPDIGFPLFPLSK[GlyGly (K)]GFIK_.3	UBE2O_K1263_M1	1	1	NaN	NaN	NaN	NaN	NaN	NaN	NaN	NaN	NaN	NaN	-3.09741	-4.26986	NaN	-3.75301	-2.58083	NaN	NaN	NaN	NaN	NaN	-2.32063	-3.1566	-3.04828	-3.20121	-2.45493	-3.71548	NaN	0.291515	-1.13795	-1.86723	-2.15526	-3.24604	-2.66138	-2.42988	-2.75767	-3.42507
VDAC2	P45880;P45880-1;P45880-2	268;283;257	_LTLSALVDGK[GlyGly (K)]SINAGGHK_.3;_LTLSALVDGK[GlyGly (K)]SINAGGHK_.4	VDAC2_K277_M1	2	1	NaN	NaN	NaN	-1.04887	0.0652113	0.818303	0.0725217	0.0845184	NaN	0.871226	0.890396	0.587788	0.878446	NaN	0.940819	NaN	0.629693	NaN	0.531845	0.481008	1.0826	0.866646	0.721765	0.446594	0.651768	0.39121	0.545077	0.77107	0.816974	0.64618	0.869933	0.938757	0.762521	0.169471	0.884916	0.529279
CUEDC1	J3QLQ8;Q9NWM3	134;271	_SK[GlyGly (K)]SSSVAVGNDFGFSSPVPGTGDANPAVSEDALFR_.3;_SK[GlyGly (K)]SSSVAVGNDFGFSSPVPGTGDANPAVSEDALFR_.4	CUEDC1_K135_M1	2	1	2.34363	2.89403	2.73689	1.9018	2.48748	2.4227	3.09353	2.35254	2.54926	2.23326	2.49852	2.19197	2.845	2.3762	2.80968	2.63624	3.04443	2.65552	2.43182	2.71298	2.71133	2.7157	2.22148	2.33978	3.06735	2.46378	2.60971	2.20297	1.7954	1.56274	2.80016	2.4229	2.04124	2.92596	2.58263	2.49924
ZNF185	O15231-3	203	_STGSPTQETQAPFIAK[GlyGly (K)]R_.3	ZNF185_K218_M1	1	1	-2.1739	-1.70937	NaN	-3.00029	NaN	-2.51033	-2.1813	NaN	-3.22838	-1.17148	-1.49281	-2.5484	-1.9151	-1.9307	-1.77482	-2.32802	NaN	NaN	-0.78767	-1.33469	-1.81062	NaN	NaN	NaN	-1.49249	-1.5174	-1.61018	-1.43303	-0.754853	-1.78797	-1.69907	-1.72734	NaN	-1.5811	-2.16599	NaN
SEC31A	D6REX3;O94979;O94979-2;O94979-3;O94979-8;O94979-9	729;724	_K[GlyGly (K)]AVQLTQAM[Oxidation (M)]DTSTVGVLLAAK_.3	SEC31A_K729_M1	1	1	1.71739	1.70706	1.4258	1.57698	1.50267	1.68705	1.52306	1.26946	1.69477	1.36315	1.60216	1.44894	1.62818	1.33327	1.66764	2.25799	1.57768	1.61887	1.41479	1.67317	1.41506	1.25447	1.44158	1.4902	1.98624	1.44804	1.31428	0.855916	1.42522	1.81065	1.55541	1.72099	1.28551	1.4069	1.73679	1.61705
GAPDH	P04406	201	_GALQNIIPASTGAAK[GlyGly (K)]AVGK_.3	GAPDH_K215_M1	1	1	2.45526	2.40165	2.33248	1.98812	2.10872	2.36562	2.52543	2.16877	NaN	2.22322	2.43206	2.06239	2.67857	2.19664	2.32748	NaN	2.31342	2.25258	2.39683	2.56728	2.55184	2.44211	2.67118	2.01292	2.71952	2.23075	2.25953	2.28136	2.67099	2.46198	2.04614	2.39951	2.35805	2.79079	2.38892	2.39334
FAR1	Q8WVX9	419	_K[GlyGly (K)]TFNIDVR_.3	FAR1_K419_M1	1	1	-2.146	-2.59138	NaN	-7.7233	NaN	NaN	-3.99999	NaN	NaN	-2.03965	-2.57469	-2.59204	-3.01576	-2.78735	-2.39445	-2.93832	-2.9155	-2.51003	-2.68161	-2.77199	-2.84904	-2.312	-2.41163	-2.16226	-2.05329	-1.81695	-1.88654	-2.13989	-2.58777	-2.0845	-2.27242	-1.94386	-3.11119	-2.05701	-1.85968	NaN
FLNB	O75369;O75369-2;O75369-9	1233	_VFGPGIEGK[GlyGly (K)]DVFR_.3	FLNB_K1241_M1	1	1	-1.36239	-1.12096	NaN	-1.74687	-2.07806	-0.887819	-1.33055	NaN	NaN	-1.71774	-1.2423	-1.20631	NaN	-2.73741	-1.56561	NaN	-1.40897	-1.42724	-1.76627	NaN	-1.76738	-1.66978	NaN	-1.05592	-1.32241	-1.93143	NaN	NaN	-1.8952	-1.3545	-1.3133	-1.38376	-1.28607	-1.19107	NaN	NaN
GSPT1	P15170-2;P15170-3	622;623	_TIAIGK[GlyGly (K)]VLK_.2;_TIAIGK[GlyGly (K)]VLK_.3	GSPT1_K627_M1	2	1	-0.988109	NaN	-1.76681	-1.14446	-1.13523	NaN	-1.1207	NaN	NaN	-1.08876	-1.31914	NaN	-1.83711	NaN	-1.29974	NaN	-1.70932	0.0499067	-0.48624	-1.07485	-1.7697	-1.07731	-0.928272	-1.3659	-1.03385	-0.164907	-1.40832	-0.665615	-1.17856	-0.955298	-0.881329	-0.887917	-1.61589	-0.330978	-0.585984	-1.09788
SCARB1	B7ZKQ9;Q8WTV0-2;Q8WTV0-3;Q8WTV0-4	457;485;385;450	_EAIQAYSESLM[Oxidation (M)]TSAPK[GlyGly (K)]GSVLQEAK_.3	SCARB1_K472_M1	1	1	NaN	-2.65845	-2.34085	-2.61173	-3.10638	NaN	NaN	NaN	NaN	NaN	-2.07797	-3.52254	-2.1953	-3.12846	-2.52406	NaN	NaN	NaN	-2.23621	NaN	-2.70117	-3.3858	NaN	-2.89888	-2.70119	-3.314	NaN	-2.58152	-3.36238	-3.74059	NaN	-2.87614	-3.53585	-3.00775	NaN	NaN
TXNL1	O43396	24	_LAVVK[GlyGly (K)]FTM[Oxidation (M)]R_.3	TXNL1_K28_M1	1	1	-2.44888	-2.09134	NaN	-2.49016	-1.96774	NaN	-2.58459	NaN	NaN	-3.62369	-2.34871	-3.06711	-2.39136	-2.83813	-3.0956	-2.27178	-2.29608	-3.31008	-2.66542	-1.67393	-2.76067	-3.37316	-2.71922	-3.14982	-2.3668	-2.57718	NaN	-2.29823	-2.4793	NaN	NaN	-3.32157	-2.29432	-1.89433	NaN	-3.32949
ARF4	P18085	128	_QDLPNAM[Oxidation (M)]AISEM[Oxidation (M)]TDK[GlyGly (K)]LGLQSLR_.3	ARF4_K142_M1	1	1	-1.49065	-1.72657	NaN	-2.00109	-1.42999	-0.504754	-2.14937	-0.995402	-0.42043	-1.63034	-0.945553	-1.04823	-0.614528	-2.58608	-0.63663	-1.45691	-0.770904	-2.06529	-1.17659	NaN	-0.844979	-1.35235	-1.45537	-1.91223	-2.20786	-1.57059	-2.16379	-1.79353	NaN	-1.91661	-2.38311	-1.28818	-1.77386	-0.694165	-1.91165	-2.17821
NEDD8	Q15843	12	_EIEIDIEPTDK[GlyGly (K)]VER_.2	NEDD8_K22_M1	1	1	-0.955688	-0.503741	-1.16434	NaN	-1.8063	NaN	-1.79246	NaN	NaN	-0.58775	-0.820181	-0.512376	-0.696601	NaN	-0.113369	NaN	-1.1573	NaN	-0.171487	NaN	-0.776542	NaN	-1.70193	-0.413135	-0.825651	NaN	NaN	-0.576032	-1.28298	NaN	-0.779757	-1.13193	NaN	-0.77302	NaN	-1.27934
ALDOA	P04075	14	_K[GlyGly (K)]ELSDIAHR_.3	ALDOA_K14_M1	1	1	-1.4129	-1.06488	-1.27955	-1.46518	NaN	-1.69979	-1.39771	NaN	-1.19351	-0.820452	-1.28576	NaN	-1.46038	NaN	-1.53229	-1.40971	NaN	-1.60614	-1.1059	-1.41199	-1.78342	-1.66413	-1.52916	-1.38716	-0.851333	-1.04708	-1.73151	-1.15669	-0.947412	-1.07383	-0.914783	-0.537597	NaN	-1.11938	-0.909156	-1.10864
NAPEPLD	Q6IQ20	89	_DHSSVPSSK[GlyGly (K)]EELDK[GlyGly (K)]ELPVLK_.4	NAPEPLD_K97_M2	1	1	-0.00216675	-0.106895	-1.11733	-0.716097	-0.671288	-0.890648	-0.252342	-0.999015	NaN	0.368989	0.0669746	-0.426262	-0.244231	-0.591766	-0.478337	NaN	-0.223985	-1.51147	0.351182	-0.392318	0.0991707	0.0619507	0.0235319	-1.01979	0.165741	-0.485151	-0.220057	0.013773	-0.226089	-0.063776	-0.0129061	0.0419917	-1.18952	0.250159	-0.348599	-0.550254
NAPEPLD	Q6IQ20	89	_DHSSVPSSK[GlyGly (K)]EELDK[GlyGly (K)]ELPVLK_.4	NAPEPLD_K102_M2	1	1	-0.00216675	-0.106895	-1.11733	-0.716097	-0.671288	-0.890648	-0.252342	-0.999015	NaN	0.368989	0.0669746	-0.426262	-0.244231	-0.591766	-0.478337	NaN	-0.223985	-1.51147	0.351182	-0.392318	0.0991707	0.0619507	0.0235319	-1.01979	0.165741	-0.485151	-0.220057	0.013773	-0.226089	-0.063776	-0.0129061	0.0419917	-1.18952	0.250159	-0.348599	-0.550254
MYOF	Q9NZM1;Q9NZM1-6	98	_SLPYK[GlyGly (K)]LISLLNEK_.2;_SLPYK[GlyGly (K)]LISLLNEK_.3	MYOF_K102_M1	2	1	NaN	NaN	NaN	-0.154638	1.11714	1.99436	1.61637	0.979405	NaN	2.89198	2.72127	2.58714	2.68402	2.2321	2.43934	NaN	1.42445	NaN	3.05758	2.2894	2.71831	2.51688	2.66051	2.55506	2.83542	2.10996	2.83148	NaN	2.33787	2.70766	2.50975	2.686	2.34931	2.71241	2.40091	2.35256
P4HB	P07237	255	_THILLFLPK[GlyGly (K)]SVSDYDGK_.3;_THILLFLPK[GlyGly (K)]SVSDYDGK_.4	P4HB_K263_M1	2	1	NaN	NaN	NaN	-0.414976	-0.443049	-0.0292511	0.139067	0.0159607	NaN	0.221938	0.187361	-0.259578	0.11998	-0.193675	0.172237	NaN	0.0705509	NaN	0.262787	NaN	0.0690126	0.451075	0.279673	0.0706387	0.648255	-0.0624413	0.270088	0.358687	0.268333	0.3103	0.258799	0.362765	-0.359574	0.507321	0.0120153	-0.186347
P4HB	P07237	98	_GYPTIK[GlyGly (K)]FFR_.3	P4HB_K103_M1	1	1	-1.92307	NaN	NaN	NaN	-3.78625	-2.0682	-2.03192	NaN	NaN	NaN	-2.5816	NaN	-2.28208	-2.69015	-2.33408	NaN	NaN	NaN	-2.24835	NaN	-1.80122	-2.41065	-2.12601	-2.04208	-1.65104	-3.11034	-2.31749	-1.92556	-2.03825	-2.46235	-3.06426	-2.22091	-2.97737	-1.97886	-2.61916	NaN
DYNLL1	P63167	10	_NADM[Oxidation (M)]SEEM[Oxidation (M)]QQDSVECATQALEK[GlyGly (K)]YNIEK_.3	DYNLL1_K31_M1	1	1	NaN	NaN	NaN	NaN	-2.42995	NaN	-2.32616	NaN	NaN	NaN	-2.0877	-2.38426	-3.5762	-1.95414	-1.12154	NaN	NaN	NaN	NaN	NaN	-1.3562	-1.64169	-2.47094	-3.02107	NaN	NaN	-1.69173	-1.40306	-2.0852	-2.07953	-2.23795	-1.50487	-2.60762	-1.58784	-2.61684	-2.59986
ZCCHC11	A0A0C4DFM7;Q5TAX3	671	_IAIEDPFSVK[GlyGly (K)]R_.3	ZCCHC11_K680_M1	1	1	NaN	NaN	-1.35565	-1.13142	-2.25069	NaN	NaN	NaN	NaN	-0.851318	-0.763062	-0.937342	NaN	NaN	NaN	NaN	-1.20295	NaN	-1.23251	NaN	-0.895607	-0.991263	-0.981471	-0.596196	NaN	-0.908095	-1.04738	-0.914552	-0.660959	NaN	-1.06019	-0.897836	-0.770962	-0.880513	-0.796452	-1.25761
CFL1	E9PK25;P23528	84;46	_NIILEEGK[GlyGly (K)]EILVGDVGQTVDDPYATFVK_.3	CFL1_K91_M1	1	1	NaN	-0.837349	-1.64156	NaN	NaN	NaN	NaN	NaN	NaN	-0.869661	NaN	-0.927253	-0.883042	-1.13959	-0.883511	-0.772396	NaN	-0.982709	NaN	NaN	-0.724095	-0.945851	-1.51842	-1.15157	-0.979965	-1.57998	NaN	-0.453192	-1.37794	-1.4193	-0.972107	-1.62417	-1.69957	-1.03155	-1.98632	NaN
NDUFS2	O75306	304	_K[GlyGly (K)]TQPYDVYDQVEFDVPVGSR_.3	NDUFS2_K304_M1	1	1	NaN	7.2054	7.01266	6.68354	6.64218	6.84532	NaN	6.4439	NaN	7.18837	7.11622	NaN	7.18101	NaN	NaN	NaN	6.91518	6.86899	7.06571	6.83177	7.04656	6.98882	NaN	6.82054	7.06218	6.82836	6.48659	6.94481	6.51381	6.63853	7.13076	6.61788	6.63193	6.98504	NaN	6.72302
SLC20A2	Q08357	356	_DLLHK[GlyGly (K)]IHIDR_.3;_DLLHK[GlyGly (K)]IHIDR_.4	SLC20A2_K360_M1	2	1	2.36378	1.94437	NaN	1.79694	2.19731	2.30503	0.309306	NaN	NaN	2.42486	2.59302	2.11203	NaN	1.59201	1.97866	NaN	NaN	NaN	4.95779	1.99543	0.899186	2.07276	2.43543	2.00996	1.73464	NaN	2.18442	-1.29571	1.39159	0.473426	1.03801	-0.110798	2.12181	NaN	2.61012	2.55598
CCT2	P78371	41	_STLGPK[GlyGly (K)]GM[Oxidation (M)]DK_.2	CCT2_K46_M1	1	1	0.594073	0.331501	0.172883	0.319674	0.538828	0.197566	0.172149	-0.085803	NaN	0.65135	0.715197	NaN	0.554432	0.375291	0.56162	NaN	0.485684	0.298565	0.661926	0.452933	0.131566	0.456411	0.657914	0.468698	0.629913	1.62714	0.332694	0.780597	0.603498	0.681287	0.75591	0.784442	0.23037	0.684574	0.473782	0.91512
NDUFB6	O95139	2	_TGYTPDEK[GlyGly (K)]LR_.3	NDUFB6_K9_M1	1	1	0.324198	0.070097	NaN	0.0495381	0.045702	-0.430857	-0.348853	-0.453649	NaN	0.226513	-0.124993	-0.138194	-0.161832	-0.263419	-0.301229	NaN	-0.160164	-0.047307	0.306628	-0.45344	-0.493802	-0.280084	0.0014677	-0.455795	-0.214963	-0.144642	-0.0742426	0.380435	-0.152181	-0.240599	-0.0632505	-0.0847917	-0.286674	-0.211366	-0.0323572	-0.142587
FLNB	O75369;O75369-2;O75369-9	1757;1733;1746	_K[GlyGly (K)]GEITGEVHM[Oxidation (M)]PSGK_.3;_K[GlyGly (K)]GEITGEVHM[Oxidation (M)]PSGK_.4	FLNB_K1757_M1	2	1	0.643682	0.229151	0.525333	-0.427537	0.782436	0.438954	0.909585	0.789039	0.636516	0.989569	0.550761	0.682028	NaN	NaN	-0.176066	-0.811261	0.991359	0.920532	0.806021	0.590361	0.555265	0.176766	0.243282	0.784634	1.36308	NaN	-0.0376987	-0.244586	0.843747	0.918128	0.590966	1.3219	1.04236	1.01368	1.18189	0.381635
ESD	P10768;X6RA14	30;1	_M[Oxidation (M)]K[GlyGly (K)]FAVYLPPK_.3	ESD_K31_M1	1	1	NaN	NaN	0.21578	0.626736	NaN	NaN	NaN	0.968106	NaN	NaN	NaN	NaN	0.309317	-0.228863	0.279308	4.53204	NaN	1.28758	1.0469	NaN	0.215638	0.706894	0.414898	0.939462	NaN	NaN	0.780489	NaN	0.985355	NaN	1.0952	0.863515	0.383059	NaN	NaN	NaN
SH3PXD2A	Q5TCZ1	228	_DDSDINTSK[GlyGly (K)]TGEVSK_.3	SH3PXD2A_K236_M1	1	1	-1.72784	-2.31006	-2.25088	-2.59728	-2.39056	-3.27818	NaN	NaN	-3.31339	-1.20498	-2.25793	-2.14104	-2.30504	-2.3777	-2.58926	-3.12683	-3.05	-2.37903	-1.45817	NaN	-1.90646	-2.29956	NaN	NaN	-2.08988	NaN	-2.34003	-0.862406	-3.13656	-2.86637	-1.74357	-2.33401	-3.02103	-2.34748	-2.29022	-2.24237
CDC42	P60953	97	_WVPEITHHCPK[GlyGly (K)]TPFLLVGTQIDLR_.4;_WVPEITHHCPK[GlyGly (K)]TPFLLVGTQIDLR_.5	CDC42_K107_M1	2	1	NaN	NaN	NaN	NaN	0.521244	0.879125	NaN	NaN	NaN	1.05094	0.974128	0.926794	0.81681	0.577085	1.31504	NaN	NaN	NaN	1.75959	1.75882	1.24914	1.21853	1.08032	1.23754	1.42247	1.24989	1.47958	1.30632	0.989624	1.46831	1.20719	1.91895	0.779779	1.22309	0.598589	0.311049
EIF1	P41567	42	_K[GlyGly (K)]TLTTVQGIADDYDK_.3	EIF1_K42_M1	1	1	-0.305501	-0.132996	-0.389071	NaN	-0.860145	NaN	-1.00638	-0.948004	NaN	-0.227275	-0.470862	-0.365729	-0.680968	NaN	-0.362062	NaN	-1.08972	NaN	-0.418225	NaN	-1.72317	-0.548729	-1.19956	-0.964056	NaN	NaN	NaN	-0.297044	NaN	NaN	-0.725022	-1.44561	NaN	NaN	NaN	-1.34393
LMF2	Q9BU23;Q9BU23-2	601;576	_QFGLQEK[GlyGly (K)]SPPR_.3	LMF2_K607_M1	1	1	1.21302	0.942396	1.04767	0.613217	0.396792	0.653313	0.978829	-0.280606	NaN	1.44919	1.11904	0.988562	1.10048	1.06923	0.955236	NaN	0.850899	0.580858	1.13092	1.02654	1.45222	1.05056	1.13181	0.889091	1.14386	1.16563	0.971415	1.23691	1.44154	1.18591	0.963648	1.29096	NaN	1.19267	0.973982	1.0053
CUL9	E9PEZ1;Q8IWT3;Q8IWT3-3	621;511	_TEAEPTK[GlyGly (K)]TR_.3	CUL9_K627_M1	1	1	-0.699161	NaN	-0.806831	NaN	NaN	-0.701962	-0.720164	NaN	-1.73599	-0.709215	NaN	-0.63289	NaN	-0.848694	-0.170413	-1.03554	-0.569776	-0.987053	NaN	-0.91475	-0.800354	-0.348982	-0.628204	-0.662526	-0.700504	2.60565	-0.354732	NaN	NaN	-0.10031	NaN	0.0394101	NaN	0.0129309	NaN	NaN
RPS25	P62851	44	_LNNLVLFDK[GlyGly (K)]ATYDK_.3	RPS25_K52_M1	1	1	0.24861	-0.00103951	-0.0814667	-0.00647402	-0.175887	-0.00285149	-0.157363	-0.487519	-0.25563	0.239709	0.169426	-0.127431	0.248462	-0.347723	0.102206	NaN	0.0046072	-0.0301352	0.176738	-0.0561132	-0.0113974	0.109346	-0.237388	-0.0149632	-0.2148	0.0659642	-0.143962	0.181909	0.0775595	0.234085	0.080018	0.433772	-0.246663	-0.191268	0.256866	-0.247559
HECTD1	A0A087X2H1;Q9ULT8	1746;1742	_PIGEQEEEEYETK[GlyGly (K)]GGR_.3	HECTD1_K1758_M1	1	1	-1.39745	-1.10662	-1.86509	-1.94463	-1.27601	-1.85366	-1.21716	-1.72682	NaN	-1.1014	-1.12238	-1.16587	-1.3625	-1.24321	-1.34072	-2.04499	NaN	-1.85896	-0.607903	-1.60055	-0.856834	-0.781703	-1.5535	-1.64608	-0.998623	-1.52256	-0.985872	-0.890029	-1.01438	-1.50778	-1.24666	-1.08424	NaN	-1.00702	-1.48786	-1.43968
LASP1	Q14847;Q14847-2	74	_LK[GlyGly (K)]QQSELQSQVR_.3	LASP1_K75_M1	1	1	1.76934	1.81936	1.60281	1.39655	1.53565	1.59824	1.61598	1.3693	1.30736	2.00137	1.68099	1.84329	1.48456	1.68934	1.7881	1.04036	1.64994	1.23259	1.84603	1.77655	1.94007	1.66004	1.58584	1.7195	1.61576	1.81596	1.59624	2.05871	2.25471	2.01174	1.68273	1.73467	1.93381	1.99797	1.75713	1.89568
RPL5	P46777	25	_EGK[GlyGly (K)]TDYYAR_.2;_EGK[GlyGly (K)]TDYYAR_.3	RPL5_K27_M1	2	1	2.78441	3.07785	2.58016	2.75359	2.88652	2.64462	2.57884	2.34759	2.16755	3.05559	2.92092	2.8045	2.50109	2.82929	3.01827	2.42377	2.8961	2.74195	3.13072	2.5453	2.77091	2.92131	2.78136	2.66955	2.8878	3.79365	2.80346	3.12738	2.74095	2.83119	2.77309	2.82546	2.33887	3.00731	2.81762	2.937
FLNA	Q60FE5	259	_AYGPGIEPTGNM[Oxidation (M)]VK[GlyGly (K)]K_.3	FLNA_K272_M1	1	1	-0.496374	-0.733705	-2.11178	-1.96937	-2.42568	NaN	-1.64811	NaN	-2.88886	-0.569159	-1.41965	-1.9986	-2.05533	-1.17721	-1.39733	-1.7827	-0.59496	-1.60133	-1.46771	-1.77373	-1.38944	-1.66465	-1.53955	-1.23111	-1.78548	-0.283082	-0.370465	-1.20204	-1.59458	-1.39457	NaN	-1.41804	-1.66641	-1.56687	NaN	-1.43361
UBA1	P22314;P22314-2	803;763	_SGVK[GlyGly (K)]IHVSDQELQSANASVDDSRLEELK_.4;_SGVK[GlyGly (K)]IHVSDQELQSANASVDDSRLEELK_.5;_SGVK[GlyGly (K)]IHVSDQELQSANASVDDSR_.3;_SGVK[GlyGly (K)]IHVSDQELQSANASVDDSR_.4	UBA1_K806_M1	4	1	-0.212217	0.471892	0.194161	-0.349143	0.47229	-0.137568	0.128673	-0.168255	NaN	0.968609	0.780573	1.05479	0.312379	0.379285	1.01776	NaN	0.638215	0.0491991	0.960876	0.440621	1.23347	0.888352	0.301775	0.215397	1.06039	1.94963	0.442231	0.143733	-0.277911	-0.263573	0.513453	0.704679	-0.326486	0.854678	-0.441054	-0.105699
GNAS	P63092	301	_VLAGK[GlyGly (K)]SK[GlyGly (K)]IEDYFPEFAR_.3;_VLAGK[GlyGly (K)]SK[GlyGly (K)]IEDYFPEFAR_.4	GNAS_K307_M2	2	1	0.095088	0.204224	NaN	-0.507492	-0.635114	0.339041	-0.208886	NaN	NaN	0.0524888	0.350226	-0.0149059	-0.0872698	-0.79686	0.132187	NaN	-0.304615	-0.261013	0.131256	NaN	0.638331	NaN	-0.218741	0.382547	-0.140883	NaN	-0.0437136	0.036397	0.0431976	0.0416479	-0.0650673	0.0697837	0.0991282	-0.0583858	-0.253956	-0.575623
PCM1	E7ETA6;Q15154	1174	_TEYM[Oxidation (M)]AFPK[GlyGly (K)]PFESSSSIGAEK_.3	PCM1_K1181_M1	1	1	1.14069	1.20892	0.934621	0.933119	0.480933	0.639594	0.930247	0.618457	NaN	0.910608	0.94348	0.526399	0.947973	0.614806	0.581733	NaN	0.797124	1.09222	1.11277	0.781595	0.492351	0.700805	0.763135	0.498786	0.878256	0.736717	0.713244	1.04964	0.22741	0.0393782	0.800754	0.576693	0.35875	1.04272	0.538714	0.575137
S100A2	P29034	37	_ELLHK[GlyGly (K)]ELPSFVGEK_.3;_ELLHK[GlyGly (K)]ELPSFVGEK_.4	S100A2_K41_M1	2	1	2.11892	2.39518	3.20729	1.45032	1.18594	2.49436	1.5214	1.29393	NaN	2.12561	2.46139	2.56538	1.81951	1.2195	2.7126	NaN	1.64812	NaN	2.00014	2.28256	2.86647	1.70962	1.65898	3.01496	1.92606	1.82405	1.68671	1.96334	2.41727	2.85543	1.88452	1.80794	3.07998	2.3134	1.77686	1.13275
ENO1	P06733	184	_IGAEVYHNLK[GlyGly (K)]NVIK_.3;_IGAEVYHNLK[GlyGly (K)]NVIK_.4	ENO1_K193_M1	2	1	1.50216	1.32266	0.75721	1.10977	0.806458	0.95325	0.95943	0.533392	NaN	1.59453	1.48241	1.17652	1.30313	0.969491	1.12366	NaN	0.971788	NaN	1.67816	1.44389	1.3551	1.30896	1.49119	1.01872	1.35862	1.36146	1.05041	1.39894	1.27152	1.47867	1.07893	1.27721	1.02827	1.46178	1.10688	0.896996
SERBP1	Q8NC51	17	_FDQLFDDESDPFEVLK[GlyGly (K)]AAENK_.3	SERBP1_K32_M1	1	1	0.349856	0.442917	-0.10424	-0.0647635	-0.957617	-0.481976	-0.174695	-0.778094	NaN	0.0701642	0.0496674	-0.442403	0.0508118	-0.569706	-0.0236187	-0.153336	-0.661298	-0.694775	0.14097	0.152648	0.142462	-0.265246	-0.607358	-0.177959	-0.292111	-0.534251	-0.813576	0.267433	0.29243	-0.0910749	0.00501919	-0.259979	-0.105024	-0.108209	-0.361061	-0.626241
AARS	P49588	752	_IVAVTGAEAQK[GlyGly (K)]ALR_.3	AARS_K762_M1	1	1	-2.3729	-2.43917	-2.46463	NaN	NaN	NaN	NaN	NaN	NaN	-1.67503	-1.75653	NaN	-1.84575	-2.117	-1.81451	NaN	NaN	NaN	-1.64435	NaN	NaN	-2.15891	NaN	-2.18174	-2.02401	-1.98412	NaN	-1.68741	-2.09863	-1.82189	-2.1587	-1.92529	-2.49996	-2.17867	-1.93455	NaN
TKT	P29401	439	_SVPTSTVFYPSDGVATEK[GlyGly (K)]AVELAANTK_.3	TKT_K456_M1	1	1	-0.451518	-0.0619106	-0.84048	-0.816144	NaN	-1.00442	-0.425626	-0.291222	-0.404172	-0.545999	-0.580654	-0.57692	-0.225129	-0.771675	-0.606318	0.0835357	-0.439731	-0.577254	-0.631486	-1.72843	-0.827388	-0.626506	-0.805052	-1.10809	-0.123223	-0.732176	-0.782634	-0.415649	-0.799334	-0.976289	-0.450986	-0.442701	-1.25598	-0.218355	-0.54449	-0.700107
BCAP31	P51572;P51572-2	183;250	_SLK[GlyGly (K)]ADLQK_.2;_SLK[GlyGly (K)]ADLQK_.3	BCAP31_K185_M1	2	1	1.13368	1.0006	0.72154	0.695833	0.780265	1.34527	0.367197	NaN	0.319464	1.14297	0.978945	0.914633	0.751972	0.470625	0.646943	0.126751	0.930166	0.480722	1.16948	1.12294	0.818056	0.820468	0.679411	1.72148	0.663913	1.34146	1.10698	1.22384	1.27796	1.31452	1.32823	1.11531	1.53009	1.23581	1.37306	1.8003
RPS8	P62241	155	_NAK[GlyGly (K)]ISSLLEEQFQQGK_.3	RPS8_K157_M1	1	1	-0.898079	-1.0987	-0.998287	NaN	NaN	-1.6966	-0.918681	-1.9429	NaN	NaN	-1.22785	-1.52523	-1.30536	-1.77006	-1.11272	NaN	-1.1698	-1.67567	-0.958742	-1.37818	-1.40436	NaN	NaN	NaN	-1.68401	-1.39377	NaN	-1.0927	-1.16364	-1.26591	-1.35392	NaN	-1.48242	-1.31851	-1.65908	NaN
CSTF2	E7EWR4;P33240;P33240-2	131	_AVASLPPEQM[Oxidation (M)]FELM[Oxidation (M)]K[GlyGly (K)]QM[Oxidation (M)]K_.3	CSTF2_K145_M1	1	1	1.88839	1.77427	1.33019	1.46927	0.792381	1.28769	0.807884	0.976466	2.66025	2.01478	1.84889	1.53364	1.69222	0.922222	0.698997	4.40779	1.24423	1.18928	2.08442	1.53082	0.81656	1.47727	1.45744	1.16705	1.37582	1.01069	1.11792	1.39604	1.56816	1.68614	1.17236	1.4318	1.30819	0.803218	1.35821	0.0142078
PCM1	E7ETA6;Q15154	1681;1689	_LM[Oxidation (M)]QDLDNNSITVK[GlyGly (K)]QR_.3	PCM1_K1693_M1	1	1	-1.13428	-1.62612	-1.25532	-1.74185	-1.17134	NaN	-1.62546	-1.8183	NaN	-0.668469	-0.901654	-1.55802	-1.43657	-1.47294	-1.53706	-2.1478	-1.30354	-1.73555	-0.570138	-1.25871	-1.05005	-1.17683	-1.5845	-1.70494	-1.29944	-1.92344	-1.44238	-0.724006	-1.08373	-1.22632	-1.38469	-1.18361	NaN	NaN	-1.43234	-1.32897
UBXN7	O94888	79	_APIPQK[GlyGly (K)]QEILVEPEPLFGAPK_.3	UBXN7_K84_M1	1	1	3.82783	3.99249	3.95945	3.56632	3.2254	3.81503	3.43423	3.5831	3.67182	3.95655	3.87376	3.56008	3.95552	3.37245	3.79544	3.60411	3.72404	3.20189	3.7536	3.46935	3.79344	3.42697	3.29591	3.52364	3.50168	3.14173	3.2145	3.69405	3.61964	3.47136	3.65827	3.44276	3.60295	3.60004	3.55683	3.36844
VAPA	Q9P0L0	115	_EAK[GlyGly (K)]PDELM[Oxidation (M)]DSK_.2;_EAK[GlyGly (K)]PDELM[Oxidation (M)]DSK_.3	VAPA_K117_M1	2	1	-0.557942	-0.431463	-0.698608	-1.43712	-0.938202	-1.29244	NaN	-1.37324	-1.50676	-0.478671	-0.802483	-0.360742	-0.843768	-1.24957	-0.626231	NaN	-0.788155	-1.05844	-0.735545	-0.785227	-0.786001	-0.873351	-1.10438	-0.777051	-1.38265	NaN	-1.21935	-0.375341	-1.01283	-1.09026	-0.454264	-1.01244	-1.02208	-1.05166	-1.33767	-1.04832
MAGEC1	O60732	927	_QPITK[GlyGly (K)]AEM[Oxidation (M)]LTNVISR_.3	MAGEC1_K931_M1	1	1	NaN	NaN	NaN	-0.000396252	-1.06991	0.346981	NaN	NaN	NaN	0.0811267	-0.171305	-0.0575781	-0.068943	-0.348319	0.22101	NaN	NaN	NaN	-0.316897	NaN	0.474369	-0.0421629	-0.00135708	0.318976	-0.000402927	0.253545	0.000351906	-0.613108	0.314231	0.52795	-0.280058	0.206054	0.534101	0.18702	-0.352016	-0.350368
ASXL1	Q8IXJ9	1416	_EPGK[GlyGly (K)]GLSEPLEPSSLPSQLSIK_.3	ASXL1_K1419_M1	1	1	5.6239	5.73813	5.47407	5.22915	5.11682	5.43542	5.23495	4.90115	5.64366	5.81875	5.65164	5.98977	5.73502	5.22096	5.53558	6.50347	5.39862	5.40581	5.57512	5.26535	5.62436	5.56816	5.31006	5.35673	5.59477	5.3685	5.05901	5.57927	5.18204	5.17814	5.68985	5.15166	5.21919	5.57723	5.3905	5.28775
FAF1	Q9UNN5	127	_QILENELQIPVSK[GlyGly (K)]M[Oxidation (M)]LLK_.3	FAF1_K139_M1	1	1	1.09737	1.145	0.697309	0.964283	0.520936	0.955942	0.768302	0.678734	0.71064	0.650289	1.12961	0.574799	1.08913	0.6357	0.558273	1.13771	0.462001	0.53763	1.01557	1.15661	0.877689	0.691152	0.729489	0.475777	0.942262	0.324033	0.606003	0.824041	1.068	1.00699	0.899043	0.709758	0.963159	0.984255	0.690642	0.627806
ST13	P50502	228	_AQK[GlyGly (K)]IAEHR_.3	ST13_K230_M1	1	1	-0.333233	-0.661907	-0.78234	-0.781235	-0.609641	-0.623854	-0.507204	NaN	-0.766226	-0.358082	-0.0899487	-0.519064	-0.241548	-0.0328121	-0.64417	-0.665416	-0.72099	-1.04057	-0.642658	0.00822544	0.0169926	-0.256695	NaN	-0.280424	-0.0124602	2.3522	-0.447388	0.266696	-0.830735	0.0431051	-0.664153	0.0632005	0.187529	-0.840498	NaN	-0.145914
EPS15L1	Q9UBC2-2	695	_NPSLPSK[GlyGly (K)]LDPFESSDPFSSSSVSSK_.3	EPS15L1_K701_M1	1	1	2.69723	2.90621	2.77132	2.09173	1.86977	2.44163	2.37822	2.02727	2.42281	2.36263	2.50836	2.22497	2.55464	1.92936	2.4361	2.56413	2.20705	1.96116	2.31062	2.37805	2.56864	2.15286	2.10968	2.24598	2.17145	1.99752	1.82689	2.41029	2.24848	2.22397	2.44041	1.99984	2.3533	2.38552	2.05284	1.91356
GOT2	P00505	108	_ASAELALGENSEVLK[GlyGly (K)]SGR_.3	GOT2_K122_M1	1	1	NaN	-1.34938	-1.26092	NaN	-1.64888	-1.53045	-1.17507	NaN	-0.677586	NaN	-1.38204	-1.51917	-1.15449	-1.56564	-0.846553	NaN	-0.8382	-0.836353	NaN	-1.12938	-0.782441	-1.41346	-0.996373	-0.839261	-0.917662	NaN	-0.868911	NaN	-1.47683	-1.31435	-0.937728	-0.974072	NaN	-0.630283	-1.36623	NaN
PLIN3	O60664	103	_LEENLPILQQPTEK[GlyGly (K)]VLADTK_.3	PLIN3_K116_M1	1	1	NaN	-0.35807	NaN	NaN	-1.03099	NaN	-0.198201	-0.221175	NaN	NaN	-0.0673895	-1.17766	-0.234121	-0.708542	-0.287767	NaN	-0.446955	-0.0186796	NaN	NaN	NaN	-0.547544	-0.485066	-0.379963	NaN	NaN	-0.462124	-0.642797	-0.483392	-0.470948	-0.285346	-0.736795	-0.288202	-0.166172	-0.559387	-0.578767
AFF1	E7EMC5;E7ETI4;F5GXF9;P51825;P51825-2;P51825-3	326;319	_QQTFEK[GlyGly (K)]TDLK_.3	AFF1_K331_M1	1	1	-0.582846	-0.846953	-1.57302	-1.16903	-1.45653	-2.22614	-0.94241	NaN	-1.95598	-0.459801	-0.544614	NaN	-1.1495	-1.67752	-1.98922	NaN	-1.44553	NaN	-0.365815	-0.895691	NaN	-0.895473	-0.992885	NaN	-0.512055	-1.41747	NaN	-0.40848	-0.621463	-1.26409	-0.75446	-0.894047	NaN	-0.199336	-1.2867	-1.14276
SF3A3	Q12874	491	_TYEDLK[GlyGly (K)]R_.2;_TYEDLK[GlyGly (K)]R_.3	SF3A3_K496_M1	2	1	NaN	-1.85183	NaN	-1.97021	NaN	NaN	-1.62763	NaN	NaN	NaN	-0.963758	-1.54778	NaN	NaN	-1.03383	-1.98906	NaN	NaN	0.239784	-1.3	-1.48348	-2.01685	-1.62111	-1.03062	NaN	0.0644727	-1.62687	-1.52213	-0.996732	-1.10247	NaN	-1.50114	NaN	-1.64157	NaN	NaN
LDHB	P07195	59	_LK[GlyGly (K)]GEM[Oxidation (M)]M[Oxidation (M)]DLQHGSLFLQTPK_.3;_LK[GlyGly (K)]GEM[Oxidation (M)]M[Oxidation (M)]DLQHGSLFLQTPK_.4	LDHB_K60_M1	2	1	0.513448	0.324799	-0.127125	0.0800471	0.361624	-0.0725975	-0.0605378	-0.271004	NaN	0.277462	0.503896	0.106035	0.0576038	-0.261667	0.189852	NaN	0.0630798	NaN	0.534918	0.322432	0.317284	0.276237	-0.0905933	-0.030982	0.595628	0.207684	0.0909386	0.503805	0.164721	0.340164	0.405549	0.385472	0.0668321	0.531973	0.200733	-0.018858
CFAP36	B5MCA1;Q96G28;Q96G28-2	111;136	_AM[Oxidation (M)]M[Oxidation (M)]VQK[GlyGly (K)]NIEM[Oxidation (M)]QLQAIR_.3	CFAP36_K116_M1	1	1	0.367874	0.376391	0.0525923	-0.30919	-0.312375	-0.161896	0.166182	-0.748967	NaN	-0.488952	0.382962	-0.194272	-0.223558	-0.42449	-0.303888	NaN	-0.570706	-0.453703	0.574335	0.3128	0.382091	-0.69725	-0.347076	NaN	0.530251	-0.304335	-0.0402079	0.190552	0.47362	0.260946	-0.180856	0.232672	NaN	0.498857	-0.236859	-0.0982685
KPNB1	Q14974	16;10	_LELEAAQK[GlyGly (K)]FLER_.3;_TVSPDRLELEAAQK[GlyGly (K)]FLER_.4	KPNB1_K23_M1	2	1	0.215267	0.226536	0.0393438	-0.398664	-0.600214	0.0958433	-0.198464	-0.251656	NaN	0.537838	0.363482	0.0242882	0.112515	-0.182796	0.271468	NaN	-0.305962	-0.0522947	0.261717	-0.375842	0.546269	0.312155	0.258734	-0.2768	0.0456357	-0.208107	-0.392784	0.260921	0.216905	0.0948067	0.037425	0.0925031	-0.313912	0.0492067	-0.0551071	-0.331334
CCT2	P78371	73	_NIGVDNPAAK[GlyGly (K)]VLVDM[Oxidation (M)]SR_.3	CCT2_K82_M1	1	1	-0.575025	-0.939577	NaN	NaN	-1.71389	-0.891941	-1.93365	NaN	NaN	-1.69465	-1.14692	-1.20185	-0.78778	-2.70958	-0.805507	NaN	NaN	-1.40998	-1.88865	-1.59082	-1.4243	NaN	NaN	-1.14005	-0.891312	-1.47124	-1.88837	-1.82932	NaN	-0.269909	-2.32986	-0.533808	-1.18576	NaN	NaN	NaN
PDIA6	Q15084;Q15084-2;Q15084-3;Q15084-4;Q15084-5	265;317;262;270;313	_ALDLFSDNAPPPELLEIINEDIAK[GlyGly (K)]R_.3;_ALDLFSDNAPPPELLEIINEDIAK[GlyGly (K)]R_.4	PDIA6_K288_M1	2	1	1.39074	1.38806	0.674879	-0.143248	0.147575	0.977509	1.08792	0.32528	NaN	0.602684	0.455538	0.832436	0.740013	1.01821	0.387082	-0.420786	0.714448	-0.281464	1.49025	2.20847	1.08713	1.2995	0.729435	1.2041	1.35986	1.03356	1.56369	2.61685	1.35255	1.14983	1.5751	0.85982	1.14696	1.80916	0.80338	1.01409
DCUN1D1	C9JVE2;Q96GG9	184;199	_FLLEHHK[GlyGly (K)]R_.3	DCUN1D1_K190_M1	1	1	-1.60134	-1.41729	NaN	-1.71443	-1.48092	-1.66049	-2.36806	NaN	NaN	-1.85673	-1.52152	-1.85978	-2.09937	-1.53254	-1.7383	NaN	NaN	-1.58078	-1.84347	-1.59821	-1.84415	-1.82407	-1.84936	-1.20553	-1.63893	-0.133158	-1.13052	-1.69169	NaN	NaN	-2.05359	-0.752657	NaN	-1.8412	NaN	-2.12472
CCT8	P50990	540	_K[GlyGly (K)]DWDDDQND_.2	CCT8_K540_M1	1	1	-1.55114	-1.98618	-2.96464	NaN	-1.99475	NaN	-2.53481	NaN	NaN	-1.6021	-1.43788	-1.78572	-2.38921	-3.59818	-1.52943	NaN	-1.9812	NaN	-1.98501	-1.41236	-1.81468	-1.8711	-1.93188	-1.08381	-1.71574	NaN	-1.71325	-1.16651	-2.37939	-2.13944	-1.05092	-2.28837	NaN	-2.27552	NaN	-1.75642
ACBD5	B7Z2R7;Q5T8D3;Q5T8D3-2;Q5T8D3-3;Q5T8D3-4	456;467;423;458;349	_LQK[GlyGly (K)]LETLTALQAK_.3	ACBD5_K458_M1	1	1	-0.984691	-1.17322	NaN	NaN	NaN	-1.38291	NaN	NaN	NaN	-1.34478	-1.11894	-1.43374	NaN	NaN	-1.6909	NaN	NaN	NaN	-1.17162	NaN	-1.67412	-1.84358	-1.93186	NaN	-2.0535	NaN	-2.34188	-1.13613	-1.03114	-1.20116	NaN	-1.52241	-2.23225	NaN	NaN	-2.90752
AFF4	Q9UHB7	298	_LK[GlyGly (K)]IPSQPLDASASGDVSCVDEILK_.3	AFF4_K299_M1	1	1	0.415037	0.568524	-0.0719004	NaN	-0.829062	NaN	-0.00949144	-0.322476	-0.751807	0.171428	0.389401	-0.175564	-0.373918	-0.774278	-0.721403	0.327848	NaN	NaN	0.405735	0.135493	-0.177736	-0.337569	-0.454442	NaN	0.315035	NaN	-0.564069	0.311849	-0.927533	-1.29153	-0.267425	NaN	-1.51669	0.23146	-0.830615	-0.71924
RNF166	Q96A37	159	_NLDQQELVK[GlyGly (K)]HCVESHR_.4	RNF166_K167_M1	1	1	NaN	NaN	NaN	NaN	NaN	NaN	NaN	NaN	NaN	-1.80023	-2.19417	NaN	NaN	NaN	-1.91928	NaN	NaN	NaN	-1.01528	-2.01386	NaN	-2.11933	-3.58771	-2.34101	-2.39656	-2.52378	-2.0802	-1.49732	-1.90181	-2.39256	-2.06125	-1.62211	-3.32246	NaN	-2.2277	-3.24069
USP22	Q9UPT9	123	_DM[Oxidation (M)]EIIAK[GlyGly (K)]EEQR_.3	USP22_K129_M1	1	1	-1.65628	-1.33928	NaN	-2.00346	-1.71448	-1.94062	-1.49149	-1.7893	NaN	-1.337	-1.41294	-1.53207	-1.6331	-1.10469	NaN	-1.70626	-1.37535	-1.79596	-1.2073	-1.60627	NaN	-1.56495	-1.21725	-1.70176	-1.35076	-1.52087	-1.48724	-1.23637	-1.83985	-1.51303	-0.96065	-1.54395	-1.86212	-1.4483	-1.58009	NaN
NUP160	Q12769	678	_EM[Oxidation (M)]DYETEVEM[Oxidation (M)]EK[GlyGly (K)]GFNPAQPLNIR_.3	NUP160_K689_M1	1	1	0.214138	0.982254	0.956291	-0.114564	-0.450101	-0.143948	0.00170946	-0.44877	-0.864024	0.612855	0.794317	0.347318	0.278541	0.020999	0.4066	0.93193	-0.18415	-0.875186	0.669142	0.822987	0.976728	0.00810814	0.0357265	-0.265966	0.101313	-0.510206	-0.312	0.184586	0.0701571	-0.00585461	0.175529	-0.394001	-0.276019	0.223822	-0.492305	-0.730656
VRK2	Q86Y07	311	_K[GlyGly (K)]ILNPHGIPLGPLDFSTK_.4	VRK2_K311_M1	1	1	-1.76053	-1.70686	NaN	NaN	NaN	-2.3597	NaN	NaN	NaN	NaN	-1.75688	NaN	-2.04594	-2.7506	-2.53574	NaN	NaN	NaN	-2.32649	NaN	-2.68047	-2.75965	NaN	-2.59348	-1.50727	NaN	NaN	NaN	-2.21198	-1.89491	-2.0206	-2.13381	NaN	-2.36234	NaN	-3.7265
HNRNPH2	P55795	88	_SNSVEM[Oxidation (M)]DWVLK[GlyGly (K)]HTGPNSPDTANDGFVR_.4	HNRNPH2_K98_M1	1	1	NaN	-0.603841	-0.637513	-1.09354	-1.0975	-0.755509	NaN	NaN	NaN	NaN	-0.796022	-0.848173	NaN	NaN	-0.130666	NaN	-1.34357	NaN	-0.960033	-0.361045	0.125106	-0.936955	NaN	-0.530327	-0.722934	-0.397838	NaN	NaN	-0.868647	NaN	-1.28565	-0.817224	NaN	-0.705555	NaN	NaN
RPLP2	P05387	62	_LASVPAGGAVAVSAAPGSAAPAAGSAPAAAEEK[GlyGly (K)]K_.3;_LASVPAGGAVAVSAAPGSAAPAAGSAPAAAEEK[GlyGly (K)]K_.4	RPLP2_K94_M1	2	1	-0.754662	-0.173272	-0.429846	NaN	NaN	-0.316506	-0.856576	-0.609712	0.656187	-0.393859	-0.580942	-0.412359	-0.667361	-1.38713	-0.196835	2.71826	-0.819649	NaN	-0.247591	-0.825775	-0.0403223	-0.492898	-1.16689	-0.727609	-0.353078	-0.878507	-0.975806	-0.719474	-0.00426388	-0.144118	-0.908266	-0.540009	-0.484169	-0.386853	-0.973311	-0.760571
FADS3	E9PKP8;E9PS00;Q9Y5Q0	223;319;347	_EIGHEK[GlyGly (K)]HR_.3	FADS3_K228_M1	1	1	-2.67631	NaN	NaN	NaN	NaN	-2.86479	NaN	NaN	-3.48487	-2.05095	-2.48067	NaN	NaN	NaN	-2.20474	NaN	NaN	-2.91027	-2.4725	NaN	-2.23827	NaN	NaN	-2.38867	NaN	0.329257	NaN	-1.80604	-2.42061	-2.4185	-1.92514	-2.41104	-1.90894	-2.63341	NaN	NaN
PLAA	Q9Y263	450	_FIIDNTK[GlyGly (K)]GQM[Oxidation (M)]LGLGNPSFSDPFTGGGR_.3;_FIIDNTK[GlyGly (K)]GQM[Oxidation (M)]LGLGNPSFSDPFTGGGR_.4	PLAA_K456_M1	2	1	3.38523	3.5147	2.85349	2.91212	2.70832	2.89998	3.03735	2.96382	2.68879	3.17447	3.22824	2.80507	2.98212	2.6437	2.85107	3.01604	2.93394	2.56464	3.36643	3.38918	3.09216	2.85439	2.83209	2.72207	3.07525	2.54686	2.5983	3.29855	3.33252	2.85827	3.05414	2.91464	2.79908	2.82517	2.86509	2.6864
FHL2	A0A0A0MSG2;J3KNW4;Q14192	283;277;167	_K[GlyGly (K)]PITTGGVTYR_.3	FHL2_K283_M1	1	1	-0.409697	-0.616536	NaN	NaN	NaN	-0.768845	NaN	NaN	NaN	-0.37283	-0.620129	-0.895267	-1.3081	-1.62962	-1.20364	NaN	-1.13386	NaN	-0.00133944	-0.680199	-0.679503	-1.84833	-1.04082	-0.983676	-0.418331	-0.774524	-0.936355	-0.105268	-0.12009	-1.25731	-0.735017	-1.05431	-0.410273	-0.611792	NaN	-0.511365
CFL1	E9PK25;P23528	151;113	_SK[GlyGly (K)]M[Oxidation (M)]IYASSK_.2;_SK[GlyGly (K)]M[Oxidation (M)]IYASSK_.3	CFL1_K152_M1	2	1	0.920733	1.04678	0.504666	0.756201	1.0724	0.540462	1.22755	0.342191	0.419284	0.878404	0.937934	0.650212	0.739089	1.22723	0.797299	0.876819	0.99714	0.933855	1.11825	1.24692	1.10218	1.16477	1.23461	0.321876	1.30344	2.17721	1.17989	1.09316	1.16904	0.856915	1.01976	1.065	NaN	1.60566	1.32302	1.20738
ANP32A	H0YN26;P39687	15	_TPSDVK[GlyGly (K)]ELVLDNSR_.3	ANP32A_K20_M1	1	1	2.41871	2.67654	2.42845	2.24977	2.28499	2.71549	2.50361	2.16264	3.21505	2.57833	2.72574	2.46773	2.58415	2.1685	2.71828	NaN	2.54714	2.30461	2.71354	2.54232	2.72006	2.40162	2.22282	2.78164	2.72228	2.93344	2.35902	2.29288	2.59025	2.58138	2.60275	2.45511	2.72139	3.03645	2.89476	2.43527
CHMP4B	Q9H444	15	_AGK[GlyGly (K)]GGPTPQEAIQR_.3	CHMP4B_K17_M1	1	1	0.134084	0.567083	0.507801	-0.0117183	0.396903	0.245159	0.705191	0.0632029	0.084795	0.965061	0.531238	0.175133	0.486195	0.541365	0.66344	-0.0814691	0.5699	-0.203035	0.85362	0.416368	0.880336	0.941856	0.476357	0.175269	1.01587	0.648762	0.812804	0.750252	1.12834	0.485254	0.649771	0.545475	0.278322	1.0366	0.646877	0.738812
SERBP1	Q8NC51	80	_NPLPPSVGVVDK[GlyGly (K)]K_.3	SERBP1_K91_M1	1	1	NaN	0.656168	NaN	NaN	-0.0179358	0.323547	NaN	NaN	0.167174	NaN	0.559462	NaN	0.848971	NaN	0.520269	NaN	NaN	0.588111	1.15256	NaN	NaN	-0.266831	0.200137	0.700842	0.566709	NaN	0.611086	1.08507	0.972836	NaN	0.986199	NaN	0.140457	NaN	0.893841	-0.509079
ATP2A2	P16615	638	_IGIFGQDEDVTSK[GlyGly (K)]AFTGR_.3	ATP2A2_K650_M1	1	1	-0.940807	-0.92415	-0.947711	-1.65971	-1.57198	-0.668621	NaN	NaN	NaN	-0.946531	-0.818319	NaN	-1.16055	-1.69084	NaN	NaN	-0.97547	NaN	-0.964055	NaN	-0.507579	-1.05127	-1.42345	-0.756882	NaN	-1.06146	-1.70239	-1.34003	-1.16579	-0.768401	-1.03141	-1.52921	-0.540068	-0.847906	-1.33495	NaN
EIF2A	Q9BY44;Q9BY44-3	453;428	_NK[GlyGly (K)]PITNSK_.2;_NK[GlyGly (K)]PITNSK_.3	EIF2A_K454_M1	2	1	1.24046	1.10135	0.81717	0.78257	1.21889	0.44085	1.52585	NaN	0.861311	0.600411	NaN	NaN	NaN	NaN	0.841508	NaN	1.27585	0.294213	1.58097	NaN	1.25421	1.12532	1.4641	NaN	1.31069	4.11952	1.10412	NaN	1.09093	1.00042	-0.00213909	NaN	1.7821	0.661199	1.26767	NaN
UBE2S	Q16763	170	_ALASGTEASSTDPGAPGGPGGAEGPM[Oxidation (M)]AK[GlyGly (K)]K_.3	UBE2S_K197_M1	1	1	0.0923691	0.339271	-0.152731	-1.03033	-0.648438	NaN	NaN	-0.771375	NaN	0.919473	0.114763	0.258772	-0.568943	-0.353308	-0.950592	NaN	NaN	NaN	1.02484	0.0827646	-0.188827	0.077733	-0.316887	NaN	-0.794322	-1.04999	-0.357041	1.05741	0.135723	-0.820372	-0.223643	-0.566033	NaN	-0.388538	NaN	-0.636419
HSPA1A;HSPA1B	P0DMV8;P0DMV9	570	_VLDK[GlyGly (K)]CQEVISWLDANTLAEK_.3	HSPA1A_K573_M1	1	1	0.727576	0.393943	-0.460347	-1.16653	-0.92415	-0.301018	-0.536947	NaN	NaN	-0.124541	-0.0542517	NaN	NaN	-0.857688	-0.154085	NaN	NaN	-0.726848	0.0868354	-0.389108	-0.511156	-0.659923	-0.747989	-0.511381	-0.320642	NaN	-0.702891	0.362838	-1.09744	NaN	-0.304202	-1.20257	-1.19335	-0.53191	NaN	-1.13073
SDAD1	Q9NVU7	550	_VLTQEDFQK[GlyGly (K)]IR_.3	SDAD1_K558_M1	1	1	-1.91203	-1.9867	-2.04602	-1.96243	-2.34025	NaN	-2.199	NaN	-2.24873	-1.68954	-1.63888	NaN	-1.86558	NaN	-2.09242	NaN	-2.20438	-2.20793	-1.88813	NaN	-1.52279	-2.78214	-3.56952	-1.16602	-2.81418	-2.59277	-2.26488	-0.866131	-1.25105	-1.43405	-1.77694	-1.08868	-1.65633	NaN	NaN	NaN
RAB5C	P51148;P51148-2	122;155	_QASPNIVIALAGNK[GlyGly (K)]ADLASK_.3	RAB5C_K135_M1	1	1	-0.127229	-0.14462	-0.311211	-0.39498	-0.566437	-0.397885	-0.336034	-0.575954	NaN	-0.296056	-0.586593	-0.425887	-0.228699	-0.816105	-0.553691	NaN	-0.49576	-1.04615	-0.311624	-0.530751	NaN	-0.39077	-0.170982	-0.622975	-0.286043	NaN	-0.494018	-0.330915	0.181544	-0.102149	-0.0544081	-0.232401	-0.0942254	-0.139716	-0.210328	-0.228804
HSP90B1	P14625	725	_SGYLLPDTK[GlyGly (K)]AYGDR_.3	HSP90B1_K733_M1	1	1	NaN	0.122844	-0.187278	-0.254488	NaN	0.240071	0.0986009	-0.642365	0.190022	0.0963159	0.292905	-0.100499	0.282879	-0.157269	0.0752115	0.583844	0.207401	0.462059	0.11509	0.593722	0.587268	-1.32095	0.170741	0.0568743	0.188082	0.906932	NaN	NaN	0.0605602	0.690421	NaN	NaN	0.678723	0.178866	0.301755	0.0258045
RAN	J3KQE5;P62826	171;153	_SNYNFEK[GlyGly (K)]PFLWLAR_.3	RAN_K177_M1	1	1	2.16396	2.03204	1.26464	1.07984	1.7361	1.42101	1.94448	0.814332	NaN	2.34697	2.3179	1.89069	1.61797	1.47879	2.15863	NaN	1.69429	1.09462	2.35578	2.32479	2.3613	1.88273	1.99034	1.73986	2.17394	1.20939	1.9643	NaN	2.18228	2.31012	1.98307	2.03445	0.789141	1.56044	0.747494	1.55063
LSM14B	Q9BX40	317	_SFFDNISSELK[GlyGly (K)]TSSR_.3	LSM14B_K327_M1	1	1	0.573954	0.70859	0.706561	0.240932	0.127759	0.345331	0.51278	-0.175946	0.272738	0.521022	0.843689	0.125218	0.530973	NaN	0.577055	0.976862	0.456065	-0.0513401	0.709735	0.643303	0.694858	0.203761	0.239537	0.174209	0.807288	0.664684	0.237791	0.251132	0.665689	0.389277	0.293674	0.222308	0.0044713	0.688777	0.252205	0.142612
GOSR1	A0A087WYX5;E9PCW1;G5E9T8;O95249;O95249-2	150;143;145;80	_DIESYK[GlyGly (K)]SGSGVNNR_.3	GOSR1_K155_M1	1	1	-1.05092	-1.01064	-0.923512	-1.2103	-1.00834	NaN	-0.97973	NaN	NaN	-0.516585	-0.6473	-1.19899	-0.921872	-0.962513	-0.938875	NaN	NaN	NaN	-0.328435	-0.788918	-0.495173	-0.734102	NaN	-1.22928	-0.549873	-0.859508	-0.864646	-0.580065	-0.609325	-0.881336	-0.773696	-0.728211	NaN	-0.594837	-1.19153	NaN
FABP5	Q01469	51	_NLTIK[GlyGly (K)]TESTLK_.2;_NLTIK[GlyGly (K)]TESTLK_.3	FABP5_K55_M1	2	1	0.0716963	0.0439167	-0.974174	-0.157409	-0.375722	-0.694014	-0.528309	-0.461392	-0.897961	0.0829654	-0.23858	-0.481159	-0.0882473	-0.300457	-0.555325	-0.402511	-0.0399761	-0.376789	-0.00293493	-0.226542	-0.490001	-0.0542374	0.14384	-0.591599	-0.205872	-0.181093	-0.362088	-0.0314655	-0.16526	-0.384613	0.00441265	-0.151941	-0.893683	-0.140027	-0.154911	-0.265409
TPD52	P55327;P55327-2;P55327-3	193;153;217	_PAGGDFGEVLNSAANASATTTEPLPEK[GlyGly (K)]TQESL_.3	TPD52_K219_M1	1	1	0.00840473	0.0114107	-0.476428	-0.817121	-0.786003	-0.296222	-0.61818	-0.638206	-0.510738	-0.428395	0.159919	-0.428264	-0.444743	-0.682145	0.271085	NaN	-0.373674	NaN	0.0141673	0.0200167	-0.311387	-0.575932	-0.738373	-0.221162	-0.513594	-1.13647	-0.786211	-0.340136	-0.656192	-0.434568	-0.200763	-0.794247	-0.866971	-0.589427	-0.472241	-0.490463
AP3M1	Q9Y2T2	291	_FDITIGPK[GlyGly (K)]QNM[Oxidation (M)]GK_.3	AP3M1_K298_M1	1	1	-2.10631	-1.936	NaN	-2.60229	-2.08588	-2.74854	-2.03187	-2.21433	NaN	-1.78392	NaN	NaN	-2.32002	NaN	NaN	-2.26236	-2.59284	-1.97598	-1.2969	NaN	NaN	NaN	-2.37797	-2.04682	NaN	-2.44293	NaN	NaN	NaN	NaN	NaN	NaN	-2.37717	NaN	-2.26233	NaN
PAPSS2	O95340;O95340-2	169	_AGEIK[GlyGly (K)]GFTGIDSDYEKPETPER_.4	PAPSS2_K173_M1	1	1	-1.18545	-0.728475	-1.33135	NaN	-1.05613	-1.52006	-1.21382	-0.987064	NaN	-1.00321	-0.958726	-0.996072	-1.07839	-0.981338	-0.73962	NaN	-0.996388	-1.31556	-0.377371	-0.358676	-0.332212	-0.772081	-0.644945	NaN	-0.140928	-0.50496	-0.810033	-0.831096	-1.04914	-0.858185	-0.913091	-0.749055	-1.16185	-0.325824	-1.03981	-0.929262
FASN	P49327	1132	_AALQEELQLCK[GlyGly (K)]GLVQALQTK[GlyGly (K)]VTQQGLK_.4	FASN_K1151_M2	1	1	NaN	NaN	NaN	NaN	NaN	NaN	NaN	NaN	NaN	-0.191844	-0.196385	-0.614197	-0.394746	-0.832197	-0.516363	NaN	NaN	NaN	0.0596118	-0.607981	-0.0989046	-0.745492	-0.638848	NaN	-0.385569	-1.49477	NaN	NaN	NaN	-0.161065	-0.397755	-0.354661	-0.54571	-0.421895	-0.798945	NaN
FASN	P49327	1132	_AALQEELQLCK[GlyGly (K)]GLVQALQTK[GlyGly (K)]VTQQGLK_.4	FASN_K1142_M2	1	1	NaN	NaN	NaN	NaN	NaN	NaN	NaN	NaN	NaN	-0.191844	-0.196385	-0.614197	-0.394746	-0.832197	-0.516363	NaN	NaN	NaN	0.0596118	-0.607981	-0.0989046	-0.745492	-0.638848	NaN	-0.385569	-1.49477	NaN	NaN	NaN	-0.161065	-0.397755	-0.354661	-0.54571	-0.421895	-0.798945	NaN
CDC16	Q13042;Q13042-2;Q13042-3;Q13042-4;Q5T8C6	567;566;515;473;422	_EFEVEK[GlyGly (K)]QTAEETGLTPLETSR_.3	CDC16_K572_M1	1	1	-1.00596	-0.460006	-0.920849	-1.74519	-1.62533	-1.35662	-1.06292	NaN	-1.28084	-0.489143	-0.696662	-0.807468	-1.01094	-1.27846	-0.673674	1.91074	-1.02768	-1.26304	-0.933521	-0.940591	-0.756993	-0.869341	-1.14877	-1.26604	-0.702708	-1.17978	-0.927005	-1.0041	-1.17976	-0.865492	-0.929843	-1.13654	-1.53858	-0.681638	-1.06192	-1.10881
2020-09-07	E7EPK1;E7ES33;Q16181;Q16181-2	314;294;313	_LAAVTYNGVDNNK[GlyGly (K)]NK_.3	SEPT7_K326_M1	1	1	-1.51941	-1.98029	-2.23819	-2.35136	-2.55207	NaN	NaN	NaN	-3.05261	-1.86795	-2.24264	-1.96876	-2.20359	-2.89481	-2.10997	NaN	-2.40193	-2.49561	-2.02567	-1.7264	-1.99239	-1.98088	-2.07651	-2.1058	-2.1345	-2.14319	-2.21383	-1.36036	-1.94711	-1.58904	-1.43665	-1.89558	-2.45438	NaN	NaN	NaN
LASP1	Q14847;Q14847-2	122	_YHEEFEK[GlyGly (K)]SR_.3	LASP1_K128_M1	1	1	0.467083	0.673037	0.452349	0.355103	0.47866	0.420566	0.540067	-0.0984488	-0.0943766	0.607036	0.301763	0.77361	0.20767	0.3414	0.654617	0.255803	0.818978	0.81836	0.482334	-0.141995	0.509303	0.558637	-0.0742149	0.762216	0.114505	0.942072	0.795415	0.601463	0.782182	0.378242	0.609784	0.349694	0.526632	0.781697	0.314977	0.243685
SMC2	O95347	1015	_ILTTIEDLDQK[GlyGly (K)]K_.3	SMC2_K1025_M1	1	1	-0.825747	-0.844502	-1.86735	-1.71367	-1.88555	NaN	NaN	NaN	NaN	-0.851229	-0.689423	NaN	-0.929779	-1.4884	-0.884445	NaN	-1.02029	-1.62428	NaN	NaN	-1.15377	-1.04939	NaN	-0.966816	NaN	-1.07496	-0.745461	-0.629582	-0.811244	-1.00879	-1.02135	-0.75299	-1.33909	-1.62886	NaN	-1.309
TMEM165	Q9HC07;Q9HC07-2;V9GY93	209;146;46	_LLNGPGDVETGTSITVPQK[GlyGly (K)]K_.3	TMEM165_K227_M1	1	1	-0.705014	-0.848373	-0.821598	-1.31531	NaN	-1.06219	NaN	-1.53989	-0.842004	-0.558802	-0.843456	NaN	-0.915727	-1.3549	-1.10114	NaN	-1.29588	-1.24353	-0.821151	NaN	-1.2446	-1.1162	-1.54112	-1.34696	-1.179	-1.249	-1.73284	-0.833181	-0.911541	-0.909062	-0.98217	-0.910846	-1.37657	-1.25074	-1.37234	-1.4514
HSPA8	P11142	574	_CNEIINWLDK[GlyGly (K)]NQTAEK_.3	HSPA8_K583_M1	1	1	2.41322	2.17765	1.47149	1.41271	1.73333	1.50561	1.44654	0.912194	NaN	2.41838	2.35554	1.95782	1.69298	1.66217	2.00356	NaN	1.41749	1.57375	2.56801	2.36641	2.19743	2.02291	1.85596	1.56708	2.2446	1.38637	1.60472	2.16983	1.66049	1.72968	2.09436	1.79644	0.747064	1.95226	1.02966	1.64419
CCT3	P49368	238	_IVLLDSSLEYK[GlyGly (K)]K_.3	CCT3_K248_M1	1	1	-1.92988	-2.21111	-2.8193	-2.66057	-2.99069	-2.24008	-2.09472	NaN	NaN	-2.11482	-1.62893	-1.92801	-2.17348	-3.36824	-2.01561	NaN	-2.04746	NaN	-1.48092	-2.45103	-1.76136	-1.23389	NaN	-1.57497	-1.16428	-2.20755	NaN	-1.8403	-1.58756	-1.50782	-1.65301	-1.20338	NaN	-1.16383	NaN	NaN
GLRX3	O76003	239	_LK[GlyGly (K)]VLTNK_.3	GLRX3_K240_M1	1	1	-1.19386	-1.27579	-1.66023	NaN	-1.59013	-1.21275	-1.80146	NaN	-1.60852	-1.28957	-1.03361	-1.52857	NaN	NaN	-1.61471	NaN	-1.25708	NaN	NaN	-1.55249	-1.19966	-1.32194	-1.24345	-0.781286	-1.33934	-1.29601	-1.19518	-1.26192	-1.36848	-1.21097	-1.5593	-1.36687	-1.30213	NaN	-0.9466	-0.928892
AHNAK	Q09666	1418	_M[Oxidation (M)]DAEVPDVNIEGPDAK[GlyGly (K)]LK_.3	AHNAK_K1433_M1	1	1	-0.233376	-0.137629	-0.0969	-0.31852	-0.422311	-0.318948	0.429969	-0.492994	1.45977	-0.0264525	-0.0815439	-0.144804	-0.0116262	0.0493488	-0.0294523	3.10123	0.0377493	0.398429	-0.334705	NaN	0.234955	NaN	0.106485	0.0354939	0.338228	0.124177	0.497602	-0.140281	-0.375446	0.0559769	0.223763	0.105843	NaN	0.326906	0.235935	0.0529032
CCT6A	P40227	296	_GIDPFSLDALSK[GlyGly (K)]EGIVALR_.3	CCT6A_K307_M1	1	1	-0.113562	-0.389632	-0.705029	-0.50103	-1.29609	-0.74303	NaN	-0.632807	-1.42459	-0.5968	-0.354813	-0.874154	-0.714825	-1.06905	-0.558061	-0.594205	NaN	-0.828329	-0.531231	-0.647831	-0.617882	-1.08222	-1.03099	-1.18755	-0.662977	-1.20993	NaN	-0.185748	-0.270696	-0.802741	-0.535872	-0.978245	-0.90572	-0.570003	-1.19101	-1.22691
BRK1	Q8WUW1	31	_K[GlyGly (K)]IADFLNSFDM[Oxidation (M)]SCR_.3	BRK1_K31_M1	1	1	0.0234709	-0.0361099	-0.354026	NaN	-1.23895	-0.329088	NaN	-0.8069	NaN	NaN	-0.0503368	NaN	-0.436854	-1.15025	-0.429343	NaN	NaN	-0.98562	-0.113902	-0.929928	-0.306786	-0.975309	-1.02759	-0.618219	-0.584373	NaN	NaN	-0.00214195	-0.62265	-0.55536	NaN	-0.0267787	-0.638889	-0.935074	NaN	-0.886985
EIF5	P55010	21	_LIAK[GlyGly (K)]VEGK_.2;_LIAK[GlyGly (K)]VEGK_.3	EIF5_K24_M1	2	1	-1.48329	-1.74335	-0.712433	NaN	-1.91213	NaN	-0.0357041	NaN	-1.25769	-1.80779	NaN	-1.17422	-2.29599	NaN	-2.77673	NaN	NaN	-3.31079	-1.0024	-2.44076	NaN	-2.04974	NaN	-1.20223	0.521257	-2.31227	-2.33166	-1.27533	-0.29111	NaN	-2.91519	-1.5051	-2.37946	-1.84956	NaN	-0.296371
GTF3C5	Q5T7U0;Q9Y5Q8;Q9Y5Q8-2;Q9Y5Q8-3	204;329;319	_HGYAPSDLPVK[GlyGly (K)]AK_.3	GTF3C5_K214_M1	1	1	-1.39893	-1.42581	NaN	NaN	-1.33124	-1.45937	NaN	NaN	-1.99191	-1.40394	-0.91882	-1.21483	-1.42226	-2.16783	-0.943411	NaN	NaN	-1.5271	-1.03968	-1.03829	-0.784287	NaN	-1.40666	-0.874187	-1.73618	-1.36744	-1.28045	-1.07115	-0.884496	-0.76967	NaN	NaN	-1.10176	NaN	NaN	-1.8903
PLXNA1	Q9UIW2	1816	_YYADIAK[GlyGly (K)]M[Oxidation (M)]PAISDQDM[Oxidation (M)]SAYLAEQSR_.3	PLXNA1_K1822_M1	1	1	NaN	-2.76146	NaN	-2.29421	NaN	-2.64217	-2.13874	NaN	-0.664017	NaN	-3.34913	-2.77381	-2.45962	-2.90454	-2.41866	2.50195	-2.76515	-1.66301	-2.47973	NaN	-2.22804	-2.2887	-3.20872	-2.15637	-1.87604	-2.32967	-2.35964	-2.63444	NaN	NaN	NaN	-2.34609	-2.75137	-1.82872	NaN	NaN
HMGB1	P09429	174	_GVVK[GlyGly (K)]AEK_.2	HMGB1_K177_M1	1	1	0.458397	0.119865	0.432477	0.412858	0.962051	0.531312	0.30301	NaN	-0.0364609	0.55514	NaN	0.846717	0.288068	0.0126524	0.786148	NaN	0.219428	0.2321	0.98362	0.964742	1.12889	0.876058	-0.380787	1.36646	NaN	3.8214	0.589445	1.2592	NaN	NaN	NaN	-0.0242209	1.72457	NaN	-0.0834179	1.47898
YBX1	P67809	119	_GAEAANVTGPGGVPVQGSK[GlyGly (K)]YAADR_.3	YBX1_K137_M1	1	1	3.58415	3.81081	3.57702	3.37696	3.28084	3.14864	3.37944	3.12345	2.75861	3.98197	3.73214	3.47932	3.45153	3.59874	3.49753	3.46725	3.21427	2.912	4.18769	4.13567	3.95756	3.85689	3.57875	2.92343	3.88994	3.42327	3.4651	3.96886	4.02375	3.55845	3.46255	3.63751	3.21001	3.95461	3.377	3.31951
PSMC2	P35998	24	_ALDEGDIALLK[GlyGly (K)]TYGQSTYSR_.3	PSMC2_K34_M1	1	1	0.870489	0.844048	0.471271	0.259192	0.116543	0.142187	0.159473	-0.189218	-0.0419979	0.552297	0.720507	0.348436	0.389944	0.183325	0.400769	0.666114	0.165969	-0.168267	0.743431	0.917074	0.533253	0.328773	0.329233	0.225705	0.223408	-0.193481	0.318674	0.522275	0.484848	0.484733	0.415084	0.238399	0.190146	0.357745	0.244345	0.0509729
KHNYN	O15037	609	_GFAEHGK[GlyGly (K)]QQQGR_.3	KHNYN_K615_M1	1	1	-1.54091	-1.29723	NaN	-2.49012	-1.88447	NaN	-2.46777	NaN	NaN	-1.68953	-1.40104	-2.32822	-2.13845	-1.49552	-1.17784	-2.275	-2.29157	NaN	NaN	-1.90579	NaN	-1.25568	-3.10715	-1.73921	NaN	NaN	-1.35497	-0.762544	-1.31442	NaN	NaN	-2.4744	-0.737795	NaN	-1.4201	-1.46621
AHNAK	Q09666	3030381241964660	_FSM[Oxidation (M)]PGFK[GlyGly (K)]GEGPDVDVNLPK_.3	AHNAK_K3036_M1	1	1	1.64682	1.30849	1.08964	1.4839	1.41279	1.13753	0.874581	1.2724	1.93253	1.67165	1.38369	1.0741	0.495264	1.44378	1.29518	3.57027	1.48982	1.72819	1.30642	-0.107988	1.39755	0.81244	0.71521	0.22763	0.585824	1.55733	0.68333	0.487131	0.238411	0.386563	0.394401	0.45713	-0.0881515	0.714472	0.217607	0.275184
RPS24	A0A087WUS0;E7ETK0;P62847;P62847-2;P62847-3;P62847-4	47	_M[Oxidation (M)]YK[GlyGly (K)]TTPDVIFVFGFR_.3	RPS24_K49_M1	1	1	0.783218	1.09841	0.160783	0.469905	-0.0244503	0.453848	0.536721	NaN	0.0641966	0.699761	0.281345	0.206065	NaN	-0.223469	0.545407	NaN	0.104438	0.30082	0.444103	0.276794	0.839952	0.289668	0.217025	0.15884	0.162847	0.175179	NaN	NaN	0.559734	0.617881	0.31889	0.666956	0.397859	0.0839043	0.177192	-0.152778
LDHA	P00338;P00338-3	77;106	_IVSGK[GlyGly (K)]DYNVTANSK_.3	LDHA_K81_M1	1	1	1.94715	1.65917	1.13674	1.5108	1.71533	1.26048	1.553	1.18179	1.19793	1.65102	1.50231	1.50643	1.44147	1.48535	1.45043	1.35391	1.53603	1.47604	2.11326	1.73365	1.35114	1.66382	1.71402	1.12583	1.57464	1.83883	1.8911	1.99556	1.75804	1.65289	1.64551	1.70507	1.57765	1.67809	1.75259	1.8277
CNN3	Q15417	198	_PFDQTTISLQM[Oxidation (M)]GTNK[GlyGly (K)]GASQAGM[Oxidation (M)]LAPGTR_.3;_PFDQTTISLQM[Oxidation (M)]GTNK[GlyGly (K)]GASQAGM[Oxidation (M)]LAPGTR_.4	CNN3_K212_M1	2	1	0.681287	1.07419	1.03892	NaN	0.962948	1.16443	1.08151	0.692347	2.1704	1.19662	1.3327	0.848205	1.388	0.643148	1.45696	4.2246	1.04857	0.853585	1.23879	0.704872	2.00483	1.427	0.741173	0.760006	1.45775	1.25149	1.28411	1.02704	1.55008	0.990673	1.01068	1.42966	0.866951	1.29042	1.04912	1.13
U2AF2	P26368;P26368-2	409;405	_YGLVK[GlyGly (K)]SIEIPRPVDGVEVPGCGK_.4	U2AF2_K413_M1	1	1	-1.19212	-0.795859	-1.34703	-1.38651	NaN	-1.2756	NaN	NaN	NaN	-1.00191	-1.13528	NaN	-2.14969	-1.71214	-0.915761	NaN	NaN	-1.13312	-0.644339	-1.33373	-1.09785	-1.89871	-1.70123	-1.68914	NaN	NaN	NaN	NaN	NaN	NaN	NaN	NaN	NaN	NaN	NaN	-1.90244
RHOA	P61586	136	_QEPVK[GlyGly (K)]PEEGR_.3	RHOA_K140_M1	1	1	-0.68326	-0.708965	-1.18072	-0.651976	-0.584559	NaN	NaN	-1.12302	-1.35321	-0.430097	-0.622728	-0.951424	NaN	-0.726225	-1.28408	-1.10408	-0.922834	-1.0401	-0.719309	-1.28463	-1.57959	-0.889676	NaN	-1.36063	-1.15317	-0.614508	-1.0982	-0.24807	NaN	NaN	-0.683703	-1.31766	-1.62537	-0.703056	NaN	-0.828433
KHSRP	A0A087WTP3;Q92945	88	_IGGDAATTVNNSTPDFGFGGQK[GlyGly (K)]R_.3;_IGGDAATTVNNSTPDFGFGGQK[GlyGly (K)]R_.4	KHSRP_K109_M1	2	1	4.88154	4.51591	4.48942	4.31971	4.13046	4.01748	4.04144	4.02836	5.17818	4.99533	4.37864	4.43749	4.56283	4.33133	4.25866	6.91635	4.07937	4.19754	4.89939	4.29686	4.60091	4.58661	4.70602	3.81363	4.30438	4.11011	4.30702	4.60988	4.3386	4.44956	4.30651	4.42889	3.93142	4.39094	4.13974	4.26182
CALM2;CALM1	E7EMB3;E7ETZ0;H0Y7A7;P62158	124;78;115;77	_M[Oxidation (M)]K[GlyGly (K)]DTDSEEEIREAFR_.3;_M[Oxidation (M)]K[GlyGly (K)]DTDSEEEIREAFR_.4;_M[Oxidation (M)]K[GlyGly (K)]DTDSEEEIR_.2;_M[Oxidation (M)]K[GlyGly (K)]DTDSEEEIR_.3	CALM2_K125_M1	4	1	3.48732	4.04261	3.83045	3.3213	3.68683	3.73995	3.35864	3.27013	3.38474	3.97016	4.13236	4.33965	3.72871	3.62904	4.03761	3.40691	3.76334	3.19137	3.48451	3.56727	4.06351	3.62742	3.14467	4.04711	3.35427	3.96889	3.50594	3.84725	3.02723	3.23005	4.14761	2.86457	3.86768	3.68183	3.54827	3.41976
UBE2T	Q9NPD8	182	_K[GlyGly (K)]ASQLVGIEK_.2;_K[GlyGly (K)]ASQLVGIEK_.3	UBE2T_K182_M1	2	1	-0.973607	-1.60067	NaN	-2.92124	-3.46389	NaN	NaN	NaN	-3.49578	-1.33688	-1.47205	NaN	-2.16637	-2.39237	-2.80429	NaN	-2.91214	NaN	-0.880066	-1.88398	-2.11165	-1.86269	NaN	-2.85987	-2.33909	NaN	-2.2381	-1.132	-1.85014	-1.72548	-1.73366	-2.72309	NaN	NaN	-3.0004	-3.05771
RPS25	P62851	21	_DPVNK[GlyGly (K)]SGGK_.2;_DPVNK[GlyGly (K)]SGGK_.3	RPS25_K25_M1	2	1	0.39173	0.27529	-0.0259285	0.0247569	0.433746	0.372179	NaN	NaN	0.0314035	0.541429	0.34716	0.291965	0.478767	0.154548	0.504652	NaN	NaN	0.445634	0.224436	NaN	0.0474606	NaN	-0.365511	0.905427	0.204182	3.51139	0.504698	0.410449	0.227105	NaN	NaN	1.25644	0.303051	NaN	0.609776	0.867652
UTP3	Q9NQZ2	311	_LSVVDQK[GlyGly (K)]LSSEIR_.3	UTP3_K317_M1	1	1	0.73335	1.09472	1.1306	0.546443	0.761749	1.48816	0.742995	NaN	NaN	1.15905	1.57932	1.10975	1.22784	0.758528	1.35111	NaN	0.978486	0.993857	0.801333	NaN	1.44702	1.14335	NaN	1.52264	0.89851	1.29088	0.697206	0.757705	1.74269	1.29813	1.14341	1.18756	1.41469	0.977012	1.42483	0.618896
CDV3	Q9UKY7;Q9UKY7-2	181	_K[GlyGly (K)]TPQGPPEIYSDTQFPSLQSTAK_.3	CDV3_K181_M1	1	1	-0.217294	0.063695	-0.691145	-0.201169	-1.16091	-1.07017	0.0926242	-0.675754	-0.335608	-0.20735	-0.279646	-0.754088	-0.407292	-0.766468	-0.481168	0.631383	-0.535182	-0.741015	-0.270184	-0.797608	-1.21493	-0.940361	-0.831578	-1.02132	-0.313369	-1.13979	-1.12549	-0.286842	-0.363399	-0.179139	-0.482362	-0.174862	-1.92377	-0.709764	-0.920571	-1.19809
TOPORS	Q9NS56	760	_K[GlyGly (K)]YYYYER_.3	TOPORS_K760_M1	1	1	NaN	NaN	-0.500332	-1.26112	-1.10246	-0.720229	NaN	-1.80061	NaN	-0.24801	NaN	-0.42973	-0.920827	-0.855574	-0.360044	NaN	-1.34066	NaN	-0.170409	-0.240502	-0.177487	NaN	NaN	-0.541847	-0.835257	-0.402091	NaN	NaN	-0.385099	-0.439552	-0.78133	-0.532263	-0.413169	-0.820209	NaN	NaN
RBBP5	Q15291;Q15291-2	236	_DGEPEPM[Oxidation (M)]QK[GlyGly (K)]LQDLVNR_.3	RBBP5_K244_M1	1	1	-0.948648	-1.1065	-1.50057	NaN	-1.74174	-2.1954	-1.17374	-1.69536	NaN	-0.702919	-0.934367	-1.03591	-1.71356	-1.32231	-2.05758	2.96381	-1.39942	-1.19203	-0.773046	-1.69635	-0.896248	-1.15843	-1.13016	-2.20175	-1.07462	-1.30952	-1.29824	-1.10219	-2.14584	-1.68309	-1.29808	-1.84892	-2.18404	-0.664839	-1.24497	-1.49843
PSMD3	O43242	426	_LQLDSPEDAEFIVAK[GlyGly (K)]AIR_.3	PSMD3_K440_M1	1	1	2.1434	2.07009	1.49554	1.38564	0.723912	1.29301	1.15476	1.08753	0.355748	1.90071	1.88061	1.74908	1.62722	1.05149	1.56236	1.1317	1.4645	0.92795	1.93935	1.71857	1.7106	1.38901	1.06069	1.38339	1.08625	1.05994	1.06396	1.98642	1.68144	1.48094	1.43178	0.913402	1.4565	1.27107	1.01617	0.734407
ANLN	Q9NQW6;Q9NQW6-2	902;865	_SK[GlyGly (K)]AITPK_.2	ANLN_K903_M1	1	1	0.469063	0.429451	0.133161	-0.571363	-0.381716	NaN	NaN	NaN	-0.891891	0.312063	0.542628	0.835645	-0.196215	NaN	NaN	NaN	-1.07815	-0.323689	0.30613	0.228856	-0.0919819	-0.426446	NaN	0.153233	-1.2472	NaN	-0.130417	0.102324	0.832869	0.0604296	-0.0199146	0.19508	NaN	NaN	-0.920142	-0.479435
FLNC	Q14315	1983	_APSGNEEPCLLK[GlyGly (K)]R_.3	FLNC_K1994_M1	1	1	2.13246	1.85418	1.66401	1.35374	1.52585	1.04707	1.44804	1.42752	0.863495	2.15242	1.8083	1.6242	1.34516	1.63697	1.57345	1.33244	1.19421	1.30631	2.59811	1.98011	1.70332	1.83305	1.70279	0.992072	2.03221	1.10218	1.90585	2.44288	1.76029	1.4038	1.70048	1.64014	1.18051	1.86875	1.65129	1.76131
NCAPG	Q9BPX3	125	_LLGSM[Oxidation (M)]PENAQIDDDVFDK[GlyGly (K)]INK_.3	NCAPG_K142_M1	1	1	-1.92909	-1.74489	-1.8839	NaN	NaN	-2.08038	-2.05195	NaN	NaN	-1.75585	-1.52378	-2.27722	-1.49465	NaN	-1.52365	NaN	NaN	NaN	-2.20917	NaN	-1.92434	-1.76468	-2.36329	-1.90751	-1.81596	NaN	NaN	-1.96208	NaN	-2.81969	-1.40505	-2.37495	-1.98397	-1.81629	NaN	NaN
PSMB3	P49720	84	_PYTLM[Oxidation (M)]SM[Oxidation (M)]VANLLYEK[GlyGly (K)]R_.3	PSMB3_K98_M1	1	1	1.37299	1.14021	0.488243	0.669785	0.029995	0.481207	0.497977	0.333035	-0.114268	0.999948	1.02942	0.634006	0.607615	0.216681	0.503748	0.693861	0.22874	0.305149	1.44551	0.807588	0.751141	0.661944	0.807146	0.442556	0.755198	0.313008	0.755758	1.40509	1.1934	0.694747	0.653152	0.695395	0.258888	0.789024	0.917679	0.489536
RNF169	Q8NCN4	691	_K[GlyGly (K)]GSVDQYLLR_.3	RNF169_K691_M1	1	1	0.247212	0.202666	0.27813	-0.0384755	-0.0719395	0.193896	NaN	NaN	NaN	-0.021153	0.236595	0.329109	0.0554457	-0.154942	0.278681	NaN	NaN	-0.277235	0.30468	0.108212	0.0746527	-0.0150948	-0.228825	0.504456	-0.0456491	0.131297	-0.0456076	0.398017	0.628896	0.662771	0.32412	0.0941386	0.376325	0.171539	0.11093	-0.0047617
COX4I1	P13073	86	_FK[GlyGly (K)]ESFAEM[Oxidation (M)]NR_.3	COX4I1_K87_M1	1	1	-2.18559	-2.50642	NaN	NaN	-3.57861	NaN	-3.03374	NaN	NaN	-2.54229	-2.47328	-2.5834	-3.27473	-3.82191	-1.99204	-3.14076	-2.54669	-2.30877	-3.00199	-2.49363	-2.82814	-2.87958	NaN	NaN	NaN	-2.80718	NaN	-2.42898	-2.35864	-1.99721	-1.76372	-2.08713	-1.41522	-2.04359	-3.01737	-2.55497
MAGED2	Q9UNF1	477	_EAM[Oxidation (M)]EADLK[GlyGly (K)]AAAEAAAEAK_.3	MAGED2_K484_M1	1	1	1.76259	1.96188	0.511537	0.864465	1.77033	1.84354	1.86937	1.93753	2.9538	1.96258	1.93236	1.77647	0.862767	1.23019	2.38151	3.1629	2.03908	2.00941	2.10039	0.663248	1.95815	2.11866	1.11658	1.11637	2.04312	2.1193	0.989819	0.575634	0.772077	2.04247	1.07024	1.06605	0.839303	2.28436	1.23307	1.96673
TBL2	E9PF19;Q9Y4P3	371;407	_AM[Oxidation (M)]VEEM[Oxidation (M)]QGHLK[GlyGly (K)]R_.3;_AM[Oxidation (M)]VEEM[Oxidation (M)]QGHLK[GlyGly (K)]R_.4	TBL2_K381_M1	2	1	-1.46037	-1.24347	-1.58132	-1.88332	-1.57828	-1.21512	-1.17831	NaN	-1.95772	NaN	-2.15312	-1.73974	-1.94672	-2.86494	-1.47075	NaN	-2.03485	-2.0247	-1.82279	-1.36674	-0.967788	-1.22775	-1.64482	-1.0185	-1.59962	-0.376111	NaN	-1.49444	-2.29751	-0.95872	-1.60736	-1.3335	-1.54112	-2.2087	-1.46901	-1.31336
PPA1	Q15181	235	_TNGK[GlyGly (K)]GISCM[Oxidation (M)]NTTLSESPFK_.3	PPA1_K238_M1	1	1	-1.8776	-2.27167	-2.96087	NaN	-3.31461	NaN	NaN	-3.02716	NaN	-2.70964	-2.17592	NaN	NaN	NaN	-1.94686	NaN	NaN	NaN	-1.2132	NaN	NaN	-2.04393	-2.63181	-4.50249	-3.1169	NaN	-2.28636	-1.53223	-1.81493	-3.40283	-1.92041	-1.67464	NaN	NaN	-3.37973	-2.88504
PSMA4	P25789	161	_ATCIGNNSAAAVSM[Oxidation (M)]LK[GlyGly (K)]QDYK_.3	PSMA4_K176_M1	1	1	-0.934344	-0.494579	-1.25691	-1.2864	-1.74661	-1.73515	-1.32186	-1.42796	NaN	-0.832304	-0.513934	-1.53394	-1.48099	-1.09491	-1.43981	NaN	-1.88217	-1.99453	-0.117301	-0.658448	-0.907066	-0.810843	-0.813668	-2.13889	-0.888613	-1.52789	-1.52224	-0.425751	-0.626624	-1.16499	-1.37925	-1.17489	-1.49711	-0.991104	-1.82026	-1.8315
2020-09-07	E7EPK1;E7ES33;Q16181;Q16181-2	90;70;89	_TVQVEQSK[GlyGly (K)]VLIK_.3	SEPT7_K97_M1	1	1	-2.01888	-2.41249	NaN	NaN	NaN	-2.76553	NaN	NaN	-2.61797	-2.53485	-2.0805	-2.31624	-2.59423	NaN	NaN	NaN	NaN	-2.53263	-1.74207	-2.36434	-2.21678	-2.58417	-2.27439	-2.53982	-2.20105	-2.22252	-2.20865	-2.21528	-2.09375	-2.078	-1.82262	-1.92123	-2.16221	NaN	-2.09867	-2.26379
UCHL5	Q5LJA5;Q5LJA9;Q9Y5K5;Q9Y5K5-3	146;158	_QQM[Oxidation (M)]FEFDTK[GlyGly (K)]TSAK_.3	UCHL5_K154_M1	1	1	NaN	0.481199	-0.765315	-0.721706	NaN	0.380052	-0.140834	NaN	0.373101	0.663295	0.483816	0.635008	-0.465327	NaN	0.667892	0.0201955	0.352459	-0.8549	0.758783	0.448161	-0.263323	0.663758	0.704347	-0.257785	-0.3668	-0.135158	0.933482	0.809964	-0.55683	-0.0948038	-0.056673	-0.364498	-0.480543	-0.301929	0.612829	0.505696
GBF1	Q92538;Q92538-2;Q92538-3	945;946	_SLEETIIQK[GlyGly (K)]AISGFR_.3	GBF1_K953_M1	1	1	NaN	-1.74917	NaN	-1.4026	-2.46035	-0.875612	-2.01633	NaN	NaN	-1.17295	-1.02939	NaN	-1.11328	-1.85166	-0.964805	NaN	NaN	-1.67763	-1.09718	NaN	-0.670876	-1.36483	-1.24943	-1.19135	-0.879567	NaN	NaN	NaN	NaN	-0.816049	-1.07211	-1.28279	-1.14507	-1.13605	NaN	-1.99946
SLC9A8	Q9Y2E8;Q9Y2E8-2	473;489	_LM[Oxidation (M)]DIEDAK[GlyGly (K)]AHR_.3;_LM[Oxidation (M)]DIEDAK[GlyGly (K)]AHR_.4	SLC9A8_K480_M1	2	1	-0.535583	0.382495	NaN	-0.525744	-0.284811	0.217421	NaN	NaN	-0.986234	NaN	0.522573	-0.386738	2.43146	NaN	NaN	-0.555974	-0.516045	-0.0584621	NaN	NaN	-0.0335188	-0.58627	-0.10486	-0.078042	NaN	2.7375	-0.373915	0.463285	-0.595607	-0.684402	1.23555	-0.672717	1.06555	-0.321887	2.72827	-0.000476837
MAP4	E7EVA0;P27816;P27816-6	1944;799	_SGSK[GlyGly (K)]STQTVAK_.3	MAP4_K1947_M1	1	1	-1.91318	-1.11816	-1.45182	-1.65612	-1.10642	-1.32805	-1.10696	NaN	-1.31841	-0.906875	-0.729692	-1.48933	-1.95632	-0.687531	-0.95728	-1.83038	-1.05348	NaN	-0.655613	NaN	-1.26929	-0.944551	-1.35942	-0.968635	NaN	1.84261	-0.707542	-0.629924	NaN	-0.610052	-1.45488	-0.798214	-1.12217	-0.370936	-0.770608	-1.92496
HSPA8	P11142	78	_FDDAVVQSDM[Oxidation (M)]K[GlyGly (K)]HWPFM[Oxidation (M)]VVNDAGRPK_.4;_FDDAVVQSDM[Oxidation (M)]K[GlyGly (K)]HWPFM[Oxidation (M)]VVNDAGRPK_.5;_FDDAVVQSDM[Oxidation (M)]K[GlyGly (K)]HWPFM[Oxidation (M)]VVNDAGR_.4	HSPA8_K88_M1	3	1	0.941918	0.524305	NaN	NaN	0.0880127	NaN	0.170529	NaN	NaN	0.735666	0.95786	0.250201	-0.108529	0.200001	0.318203	NaN	-0.00143528	NaN	1.5176	0.968263	0.845931	1.0444	0.352126	0.220311	0.920028	NaN	NaN	0.790306	0.855474	0.359098	0.900248	0.884564	NaN	NaN	NaN	-0.155171
HSP90AB1	P08238	238	_EEEDK[GlyGly (K)]DDEEKPK_.3;_EEEDK[GlyGly (K)]DDEEKPK_.4;_EEEDK[GlyGly (K)]DDEEK_.2;_EEEDK[GlyGly (K)]DDEEK_.3	HSP90AB1_K242_M1	4	1	1.24786	1.0245	0.443245	0.230634	1.00263	0.467855	0.282667	1.01	-1.50312	1.84423	0.17661	0.783486	0.773523	0.953845	0.97069	-0.358335	0.811815	0.525811	0.760121	0.206541	0.468612	1.17257	0.260442	-0.568621	0.94364	2.64854	0.0626612	1.4903	0.541677	0.473729	-0.0446558	0.630964	-0.76244	-0.79882	0.155322	0.116375
HK1	P19367	313	_M[Oxidation (M)]AK[GlyGly (K)]EGLLFEGR_.3	HK1_K315_M1	1	1	-0.291175	NaN	-1.77971	-1.02304	-0.703202	-1.21539	-0.457611	NaN	NaN	NaN	-0.346869	-0.681369	NaN	-0.353508	NaN	NaN	-0.274338	-0.568586	-0.106246	NaN	-0.399457	NaN	NaN	-1.24536	-0.256511	0.082808	NaN	-0.0703526	-0.753607	-0.680837	-0.110535	-0.00904894	-1.17863	0.235666	NaN	NaN
HSPA8	P11142	417	_NTTIPTK[GlyGly (K)]QTQTFTTYSDNQPGVLIQVYEGER_.3;_NTTIPTK[GlyGly (K)]QTQTFTTYSDNQPGVLIQVYEGER_.4	HSPA8_K423_M1	2	1	0.531464	1.21721	0.922837	-0.12498	-0.0820618	0.28175	0.842773	-0.162034	-0.175533	1.09454	0.8566	0.348423	0.649403	0.312258	0.645894	0.99162	0.36075	-0.560361	1.01659	1.76791	1.19279	0.809817	0.319353	0.063118	1.05928	-0.0698686	0.162317	0.799118	0.918788	0.711662	0.582032	0.745064	-0.424029	0.724848	0.130595	-0.146772
SSRP1	Q08945	79	_ESEFEK[GlyGly (K)]LSDFFK_.3	SSRP1_K84_M1	1	1	-1.66054	-1.6736	-2.00353	-2.81162	NaN	NaN	NaN	NaN	NaN	-1.60539	-1.63157	-2.01134	-1.76573	NaN	-2.036	NaN	NaN	NaN	-1.38833	NaN	-2.03014	-2.20822	NaN	NaN	-2.45141	NaN	NaN	-1.54497	NaN	-2.87145	-2.07722	-3.00555	NaN	-2.67158	NaN	-3.36278
CCZ1B;CCZ1	P86790;P86791	117	_DGK[GlyGly (K)]PVIEYQEEELLDK_.3	CCZ1B_K119_M1	1	1	NaN	-0.901479	-0.919444	-1.33104	-1.79618	-1.31612	-0.98121	-1.9957	-0.969752	-0.567366	-1.09451	-1.10143	-0.678053	-1.31846	-0.686196	1.45895	NaN	-1.28391	-0.805087	-0.9914	-0.69307	-0.790764	NaN	-1.46755	-1.34056	-1.20182	-1.03935	-0.819087	NaN	-1.29647	-0.590709	NaN	-1.95043	-0.756668	NaN	-1.46435
VIM	P08670	223	_K[GlyGly (K)]VESLQEEIAFLK_.3	VIM_K223_M1	1	1	-0.190924	0.261646	0.265524	-0.257584	-0.820378	0.197947	-0.0838609	0.0505247	NaN	-0.270026	0.371357	-0.0489588	0.146012	-0.886083	0.13308	NaN	-0.269797	-0.133114	-0.793643	-0.703529	-0.567481	-1.09388	-1.04055	-0.550529	-0.494234	-1.09607	-1.36889	-0.276808	-1.17842	-1.13822	-0.251058	-0.64174	-0.55566	-0.378971	-0.105119	-0.269803
EIF4G1	Q04637;Q04637-3;Q04637-4;Q04637-5;Q04637-6;Q04637-9	901;861;814;737;705;908	_FIGELFK[GlyGly (K)]LK_.2;_FIGELFK[GlyGly (K)]LK_.3	EIF4G1_K907_M1	2	1	1.4703	1.39443	1.07392	1.16184	1.08734	1.37408	1.42116	1.27245	NaN	1.57295	1.32391	0.980345	1.55742	NaN	-0.391737	1.93977	1.44802	1.66665	1.48592	0.899823	-1.90812	NaN	-2.32602	NaN	1.74042	0.602519	NaN	NaN	-1.03424	0.439164	-1.59614	-1.70786	NaN	NaN	NaN	NaN
IDE	P14735	528	_NEFIPTNFEILPLEK[GlyGly (K)]EATPYPALIK_.3	IDE_K542_M1	1	1	-0.754059	-1.03158	NaN	-1.37425	-1.88902	-1.28576	-1.36956	-1.49912	NaN	-1.39855	NaN	-0.983459	-1.6968	NaN	-1.11218	-1.27564	NaN	-1.64458	-1.36744	NaN	-0.811881	NaN	-1.41129	-1.33108	-0.937979	-1.93428	-0.858191	1.75252	NaN	-1.46038	-1.12893	-1.40415	-1.18197	-1.02001	NaN	NaN
CRABP2	P29373	100	_LLK[GlyGly (K)]GEGPK_.2;_LLK[GlyGly (K)]GEGPK_.3	CRABP2_K102_M1	2	1	0.235679	-0.353465	-0.143212	-0.452693	-0.254285	-0.0607843	-0.649991	-0.484956	-0.819394	0.321273	0.00562	0.2181	-0.567261	-0.437613	-0.178353	NaN	-0.100858	-0.299509	0.202341	NaN	-0.436161	-0.12733	-0.285754	0.150739	-0.771974	0.739218	-0.100808	0.305378	0.0694723	0.251345	-0.348835	-0.391091	-0.0926051	-0.256559	0.162499	-0.238592
CARHSP1	Q9Y2V2	118	_NEK[GlyGly (K)]LQAVEVVITHLAPGTK_.4	CARHSP1_K120_M1	1	1	NaN	NaN	NaN	NaN	NaN	NaN	NaN	NaN	NaN	-0.638573	-0.762115	-0.85747	-0.902649	NaN	-0.758683	NaN	NaN	NaN	-0.818528	NaN	-1.10194	-1.3434	-1.14164	-1.21148	-1.02443	NaN	NaN	-1.28549	-0.842817	-1.22402	-0.923349	-1.05155	-1.33297	-1.05331	-1.286	-1.38124
MFN2	O95140	20	_HM[Oxidation (M)]AEVNASPLK[GlyGly (K)]HFVTAK_.4	MFN2_K30_M1	1	1	-0.483442	-0.595484	NaN	-2.5397	-0.558207	NaN	-0.787869	NaN	NaN	NaN	-0.424171	-0.881206	-0.668051	-0.729754	-0.496113	NaN	-0.978718	NaN	0.0710683	NaN	-0.663955	-0.60065	-0.652146	-0.913192	NaN	NaN	-0.507202	NaN	NaN	-0.447233	NaN	NaN	-1.61477	NaN	-0.563681	-1.24736
AFF4	Q9UHB7	351	_ESQQSNFGTGEQK[GlyGly (K)]R_.3	AFF4_K363_M1	1	1	-1.6043	-1.10046	-1.79082	-2.13649	-2.13645	-2.30556	NaN	-2.05192	-2.47685	-0.970347	-1.01745	NaN	-2.08716	-1.38065	-2.60862	-1.55447	-2.29976	-2.30887	-1.08429	-1.00287	-1.33392	-1.11021	NaN	NaN	-0.524965	-1.38788	-1.18035	-0.774706	-0.715465	NaN	-1.6299	-1.27252	-2.8086	-0.13861	-1.9128	-2.2286
UBR1	Q8IWV7	856	_QENK[GlyGly (K)]DEALPPPPPPEFCPAFSK_.3	UBR1_K859_M1	1	1	-0.947803	-0.452138	-1.62083	NaN	-1.09929	NaN	NaN	NaN	NaN	-0.142029	-1.43737	NaN	-1.92114	NaN	-0.568673	NaN	NaN	-2.06449	-0.294149	NaN	-1.31366	-1.05271	-1.21237	-3.13015	NaN	NaN	NaN	-0.183404	NaN	NaN	-1.24289	-2.43503	NaN	NaN	-1.31619	-0.941964
RANBP2	P49792	2925	_SGEEDEEILFK[GlyGly (K)]ER_.3	RANBP2_K2935_M1	1	1	0.797885	1.10971	0.796427	0.192926	0.433267	0.535605	0.622441	0.286436	0.51943	1.19405	1.07629	0.959613	0.658812	0.809394	0.815884	0.77246	0.624535	0.380931	1.3186	1.09103	0.958624	0.9582	0.917818	0.71804	0.798885	0.921826	0.641887	1.06723	0.677716	0.717232	0.6446	0.51824	0.466555	0.951648	0.931735	0.618503
RPL24	P83731	81	_AITGASLADIMAK[GlyGly (K)]R_.3;_AITGASLADIM[Oxidation (M)]AK[GlyGly (K)]R_.2;_AITGASLADIM[Oxidation (M)]AK[GlyGly (K)]R_.3	RPL24_K93_M1	3	1	7.22372	7.05787	6.90994	6.87372	6.4668	7.20457	7.14122	6.6919	6.31529	6.93354	6.93109	7.17136	7.01142	6.65537	7.16275	5.11521	7.12685	6.64362	7.04985	7.07068	7.105	6.79672	6.91978	7.22699	7.18574	7.22297	6.97647	7.0437	7.05955	7.29216	6.90487	6.93907	7.40693	6.91071	7.14603	7.00136
BOP1	Q14137;Q14137-2	245;133	_SFIPSLVEK[GlyGly (K)]EK_.3	BOP1_K253_M1	1	1	-0.871329	-1.58211	-1.8485	-2.27083	-2.13721	-1.96848	NaN	-2.82938	NaN	-1.27555	-1.26905	-1.5029	-1.51193	-1.8274	-1.54643	NaN	-1.614	NaN	-1.30809	-1.52462	-1.59615	-1.27925	-1.76406	-1.69077	NaN	NaN	-2.34782	-1.31443	-0.911702	-1.37056	-1.49229	-1.40876	-1.94458	-1.65071	-1.82705	NaN
KRT8	P05787;P05787-2	111;139	_FLEQQNK[GlyGly (K)]M[Oxidation (M)]LETK_.3	KRT8_K117_M1	1	1	NaN	0.309264	NaN	-0.217248	NaN	NaN	NaN	NaN	-2.99713	-2.82209	-0.29585	-2.47668	NaN	NaN	-0.289325	NaN	-0.118915	NaN	NaN	-3.67497	-2.60499	-3.05783	-3.31683	-2.71356	NaN	-3.01574	-2.96277	-3.03393	NaN	-3.13	-3.43381	-3.04359	-2.82486	-2.40031	-2.76087	-2.6004
RPS3	P23396	11	_FVADGIFK[GlyGly (K)]AELNEFLTR_.3	RPS3_K18_M1	1	1	-0.552762	-0.612528	-0.969621	-1.82269	-1.75876	-0.565323	-1.51758	NaN	NaN	0.0280089	-0.795965	-0.312373	-0.546854	-0.756463	-0.137368	-0.738283	-1.499	-0.577683	-0.0574965	-0.0410442	0.170933	-0.234074	-0.41392	-0.0479689	-0.19639	-0.818212	0.179411	NaN	NaN	0.114626	-0.320515	-0.408042	-0.0869994	-0.369507	-0.854376	-0.830278
HUWE1	Q7Z6Z7;Q7Z6Z7-2;Q7Z6Z7-3	669	_HQPTLK[GlyGly (K)]TDATTAIIK_.3	HUWE1_K674_M1	1	1	NaN	NaN	NaN	-3.20382	NaN	NaN	-3.54265	NaN	NaN	-3.10899	-2.25356	-3.27809	NaN	NaN	-2.68129	NaN	-2.88981	NaN	-2.94381	NaN	NaN	-3.33333	-3.81092	-2.48266	NaN	-3.16071	NaN	-2.87914	-2.59454	-3.01175	-3.24753	-2.87763	NaN	NaN	-2.70684	-3.05482
EXOC1	Q9NV70;Q9NV70-2	58	_SDK[GlyGly (K)]GDFYK_.3	EXOC1_K60_M1	1	1	-2.14803	-2.85648	-2.74806	-2.59153	-2.34543	-2.39865	NaN	NaN	NaN	-1.67417	-2.57305	-2.46956	-2.34886	-2.32337	-2.39782	-2.45576	-2.13326	-2.61738	-2.37367	-1.9114	-2.7199	-1.93237	NaN	NaN	-2.79276	-0.330833	NaN	-2.4952	-2.14687	-2.11489	-1.99082	-1.64399	-2.26851	-2.29106	NaN	-1.92729
CCT3	P49368	355	_IGDEYFTFITDCK[GlyGly (K)]DPK_.3	CCT3_K367_M1	1	1	NaN	NaN	NaN	NaN	NaN	NaN	-2.78455	NaN	NaN	-2.80531	-2.15864	NaN	NaN	-3.64744	-3.81448	NaN	NaN	NaN	-2.34361	-3.19793	-2.84277	-3.25534	-2.88524	-3.65493	-2.51242	-3.74851	-2.70139	-1.81655	-2.9461	-3.04234	-2.74425	NaN	NaN	-2.42495	NaN	-4.20849
TOM1	O60784	306	_TGQTTK[GlyGly (K)]APSEAEPAADLIDM[Oxidation (M)]GPDPAATGNLSSQLAGM[Oxidation (M)]NLGSSSVR_.4	TOM1_K311_M1	1	1	3.29635	4.6629	4.39967	3.57925	3.36994	4.15958	4.45387	3.92741	4.11009	4.22485	3.95132	3.41899	4.22568	3.8584	4.31021	4.23834	3.79346	3.03968	3.92083	3.78552	4.57781	4.35821	3.71766	3.26902	4.3672	3.6771	3.83898	3.84534	4.71592	3.70835	3.99794	4.09423	3.82564	4.32668	3.72416	3.83435
RPL23A	P62750	124	_VNTLIRPDGEK[GlyGly (K)]K_.3;_VNTLIRPDGEK[GlyGly (K)]K_.4	RPL23A_K134_M1	2	1	-0.685596	-0.690452	-0.589082	-1.63281	NaN	NaN	-0.990849	NaN	-0.857539	-0.691696	-0.984462	NaN	-1.02813	NaN	-0.74793	NaN	-0.833792	-1.41011	-1.04139	-1.06592	-0.800141	-0.758168	-1.4139	-0.615453	-0.906724	-0.960347	-2.00996	-0.986374	-1.4825	-1.42391	-1.18268	-4.18269	-0.810441	-0.692158	-1.64003	-1.20697
POTEF	A5A3E0	796	_VAPEEHPVLLTEATLNPK[GlyGly (K)]ANR_.4	POTEF_K813_M1	1	1	NaN	NaN	4.88301	NaN	4.30534	NaN	NaN	4.50174	NaN	5.16157	4.90104	NaN	NaN	4.58422	5.0995	NaN	NaN	4.67931	4.8333	NaN	4.78488	4.80535	NaN	4.64718	4.76251	4.59458	NaN	NaN	4.70035	4.95848	NaN	4.829	4.67312	NaN	4.4865	NaN
LRRC59	Q96AG4	34	_ELAALPK[GlyGly (K)]ATILDLSCNK_.3	LRRC59_K40_M1	1	1	-0.961615	-0.92516	-0.522284	-1.52354	-2.13745	-0.896002	-1.4077	NaN	NaN	NaN	-0.776796	-1.29207	-1.31138	-1.72729	-0.897197	NaN	NaN	NaN	-0.865285	-1.63638	-1.01283	-2.03697	-1.75856	-1.50322	-1.3781	-2.47748	-1.54313	-0.858693	-0.913157	-1.09601	-1.21855	-0.590929	-1.37744	-1.3473	-1.70159	-1.66834
UQCRC2	H3BRG4;P22695	13	_FYSLK[GlyGly (K)]VAPK_.3	UQCRC2_K17_M1	1	1	-0.790661	-1.66389	NaN	NaN	NaN	-1.97682	NaN	-2.40248	NaN	-0.981992	-0.960472	-1.54192	-1.81855	NaN	-1.40135	NaN	-1.59773	NaN	-0.708219	-1.6382	-1.3851	-1.28952	-1.77777	-1.27083	-1.89446	-1.09847	-1.93324	-0.776129	-1.06315	-1.64141	-1.46472	-1.44363	-1.78352	-2.37235	-1.20767	NaN
USP3	H0YKU8;H0YLB7;H0YMI4;Q6JHV3;Q9Y6I4;Q9Y6I4-2	345;333;405;400;422;378	_NK[GlyGly (K)]VDTYVEFPLR_.3	USP3_K346_M1	1	1	2.19582	2.19706	1.96438	2.00534	1.57281	1.97054	1.64113	1.32021	1.3892	2.3026	2.06248	2.00126	2.04927	1.64476	1.85976	NaN	1.6967	2.01246	1.99565	1.99625	1.91964	1.90045	1.83741	1.70524	1.89622	1.84287	1.49386	1.81918	1.92629	1.98875	1.72552	1.70805	1.59707	1.98482	1.50513	1.48761
HNRNPR	O43390	32	_TLIEAGLPQK[GlyGly (K)]VAER_.3	HNRNPR_K41_M1	1	1	-1.25064	-1.23427	NaN	-1.41649	NaN	-1.38717	-1.45156	-1.69782	NaN	-0.994277	-1.61012	-1.07081	-1.62693	-2.55697	-1.58166	NaN	NaN	-1.23076	-1.05775	-2.33516	-1.16876	-2.8691	-1.51104	-2.14473	-1.56382	-1.48505	-2.24235	-1.72979	-1.79039	NaN	-1.79458	-1.89492	NaN	-1.21945	-1.95692	NaN
UCHL5	Q5LJA5;Q5LJA9;Q9Y5K5;Q9Y5K5-3	328;341;302;301	_TLAEHQQLIPLVEK[GlyGly (K)]AK_.3;_TLAEHQQLIPLVEK[GlyGly (K)]AK_.4	UCHL5_K341_M1	2	1	-1.11975	NaN	NaN	-1.93548	-1.04594	-1.45011	-0.529267	-1.27642	NaN	-0.229938	-0.167207	-0.269465	-0.241576	-0.788533	-0.170923	NaN	-0.525659	NaN	-0.210216	NaN	-0.36999	-0.356154	-0.749427	-0.196962	-0.235242	NaN	-1.00962	-0.383177	-0.565146	-0.187113	-0.299214	-0.203455	-0.336667	-0.376234	-0.59924	-0.563262
GGA1	Q9UJY5;Q9UJY5-4;Q9UJY5-6	151;168;164;181	_LPDDTTFPLPPPRPK[GlyGly (K)]NVIFEDEEK_.3;_LPDDTTFPLPPPRPK[GlyGly (K)]NVIFEDEEK_.4;_PK[GlyGly (K)]NVIFEDEEK_.3	GGA1_K165_M1	3	1	4.07972	4.80968	4.59577	3.67323	3.71817	4.32739	3.98845	3.8359	3.55685	4.44623	4.40253	4.35925	4.12307	3.79624	4.45412	3.47281	3.97724	3.10135	4.44184	4.37654	4.65791	4.08956	3.76682	3.93691	3.99122	3.80063	3.67202	4.16724	4.08083	3.98363	3.89976	3.54802	3.93737	4.23355	4.04905	3.54904
PSMD7	P51665	128	_PK[GlyGly (K)]DLGLPTEAYISVEEVHDDGTPTSK_.4	PSMD7_K129_M1	1	1	-0.0232449	-0.0277529	-0.80879	-0.549489	-0.742456	-1.28531	-0.835877	NaN	-1.06765	0.279369	-0.17493	-0.602254	-0.234237	-0.344047	-0.778693	-0.132257	-0.712389	NaN	-0.0971084	-0.700507	-0.604349	-0.142518	-0.292624	-1.41955	-0.241967	NaN	-1.34275	-0.473004	NaN	NaN	-0.275279	-1.01058	NaN	-0.423666	NaN	-0.954515
XRCC5	P13010	655	_FNNFLK[GlyGly (K)]ALQEK_.3	XRCC5_K660_M1	1	1	-0.247596	-0.0719385	0.123219	-0.392523	-0.388137	-0.161317	-0.0562797	-0.528228	NaN	-0.000873089	0.087285	-0.244469	-0.00417328	-0.298082	0.212706	NaN	-0.201035	-0.632163	-0.0413976	-0.118021	0.211775	-0.13906	0.155144	-0.248418	0.111668	-0.0238948	0.0680771	-0.191312	0.0593691	0.195017	-0.366333	-0.0313973	NaN	0.378406	0.234828	0.122222
DRG1	Q9Y295	159	_K[GlyGly (K)]IIENELEGFGIR_.3	DRG1_K159_M1	1	1	1.49267	1.41308	NaN	0.527264	NaN	1.11848	NaN	0.726633	NaN	1.45247	1.49609	1.309	0.867004	NaN	1.15732	NaN	1.07962	0.531974	1.06866	NaN	0.559392	NaN	NaN	0.864231	0.0692706	0.864012	0.289971	1.25103	NaN	NaN	0.618813	0.0671697	0.633919	0.701897	0.839629	NaN
TPI1	P60174;P60174-1	257;220	_ELASQPDVDGFLVGGASLK[GlyGly (K)]PEFVDIINAK_.3	TPI1_K275_M1	1	1	0.0493402	-0.14964	-0.597365	-0.185064	-0.761809	-0.762206	NaN	-0.698132	NaN	-0.298276	-0.331084	-0.268406	NaN	-0.60581	-0.396271	-0.752119	-0.53238	-0.794102	-0.314171	-0.209483	-0.173851	NaN	-0.656926	-0.182419	-0.262308	-0.821824	NaN	NaN	NaN	-0.547272	-0.221527	-0.52163	-0.587098	-0.400405	-0.643426	-0.842213
RPS10	P46783	139	_K[GlyGly (K)]AEAGAGSATEFQFR_.2;_K[GlyGly (K)]AEAGAGSATEFQFR_.3	RPS10_K139_M1	2	1	5.16544	4.98429	4.75725	4.9744	4.89359	4.29503	4.80666	4.7302	4.4802	5.11875	5.03835	4.91602	4.86229	4.75606	4.80312	4.79839	4.8419	4.55788	5.00617	4.73782	4.42958	4.72878	4.48937	4.24808	4.81052	4.48677	4.43175	5.11085	4.73791	4.62365	4.78815	5.25798	3.93793	4.7595	4.21109	4.60808
ST13	P50502	51	_SEENTK[GlyGly (K)]EEKPDSK_.3;_SEENTK[GlyGly (K)]EEKPDSK_.4	ST13_K56_M1	2	1	-3.09354	-1.87662	-2.28342	-3.3374	-2.13019	-2.1482	-2.19115	NaN	NaN	-1.9129	-1.99619	-1.79524	-2.20284	NaN	-2.12263	NaN	NaN	-2.62385	-2.37861	-1.91935	-1.51197	-2.08779	-2.76118	NaN	-1.46433	0.402886	-1.87354	-1.23082	-2.44212	-3.17143	-1.86626	-1.63706	-2.38534	-1.93918	-2.72425	-2.39599
EIF1B	O60739	105	_EEQLK[GlyGly (K)]VHGF_.3	EIF1B_K109_M1	1	1	NaN	-2.00367	NaN	-2.88713	NaN	-2.69837	NaN	NaN	NaN	-2.54657	-2.23585	-2.619	-2.83576	-2.9826	-3.12075	NaN	NaN	-2.65472	NaN	-2.92224	-2.05314	-2.2719	-2.86664	-2.373	-2.22701	-2.80985	-2.67864	-2.57318	-2.4588	-2.39984	-3.02874	-2.20277	-2.15791	-2.47793	-2.08296	-3.23817
KIAA0101	H0YKX3;H0YMA4;Q15004	52;79	_ENQIPEEAGSSGLGK[GlyGly (K)]AK_.3	KIAA0101_K66_M1	1	1	-0.759051	-0.666806	-0.97077	-1.41399	NaN	NaN	NaN	NaN	-1.53017	-0.462423	-0.820313	-0.578196	-0.901399	NaN	NaN	NaN	-1.25013	NaN	-0.26733	-1.04836	-1.07495	-0.690261	-1.86312	NaN	-1.63157	-1.35178	-1.02495	-0.546698	-0.922047	-1.38454	-1.21104	-1.173	NaN	-1.49778	-1.68391	-1.38316
TRIM28	Q13263	375	_ALK[GlyGly (K)]M[Oxidation (M)]IVDPVEPHGEM[Oxidation (M)]K_.4	TRIM28_K377_M1	1	1	-1.49355	-1.20033	-1.34619	-1.59789	-2.31512	-1.47622	NaN	NaN	NaN	-1.25036	-1.44614	-1.24977	-1.70149	NaN	-1.06587	NaN	-1.12388	NaN	-1.23778	-1.66665	NaN	-1.13392	-1.28366	-0.879376	-1.69152	-1.67401	-1.3185	NaN	-1.29342	-1.18366	-1.95417	-1.1194	-1.2075	-2.04122	-1.16739	NaN
ABCE1	P61221	191	_K[GlyGly (K)]DETKTQAIVCQQLDLTHLK_.4	ABCE1_K191_M1	1	0.952	NaN	-1.0436	NaN	NaN	-1.84598	NaN	-2.38121	NaN	NaN	NaN	-0.619415	-1.78231	-2.23594	NaN	-1.49732	NaN	NaN	-2.5367	-1.30798	-1.93637	-0.831763	-2.08928	-2.42723	-2.25043	-1.84015	NaN	-2.41246	NaN	NaN	-2.07313	NaN	-1.71599	NaN	NaN	NaN	-2.86757
CCT3	P49368	378	_GASK[GlyGly (K)]EILSEVER_.2;_GASK[GlyGly (K)]EILSEVER_.3	CCT3_K381_M1	2	1	1.78272	1.83552	1.45498	1.30963	1.52807	1.13907	1.54222	1.24905	NaN	2.05951	1.75801	1.61778	1.64733	1.65831	1.61885	1.55216	1.50977	1.33291	1.77625	1.42927	1.42793	1.57869	1.23824	1.01521	1.54146	1.45716	1.22618	1.95932	1.38397	1.51997	1.75536	1.69636	1.09774	1.83023	1.44998	1.45764
EMC7	Q9NPA0	51	_AVVPGVK[GlyGly (K)]PQDWISAAR_.3	EMC7_K57_M1	1	1	-0.177054	-0.402683	-1.21197	-1.33681	-1.37516	-0.693157	-1.3606	-2.01534	NaN	-0.851005	-0.516122	-0.655432	-0.979509	NaN	-0.776608	-1.25858	NaN	-1.21567	-0.356418	-0.513691	-0.252344	-0.801953	-1.00291	-0.299723	-0.855963	-0.942934	-0.925074	-0.685645	-0.567307	-0.519983	-0.746213	-0.89031	-1.24266	-1.28522	-1.89692	-1.27884
AHNAK	Q09666	5525	_GGLK[GlyGly (K)]GSEVGFHGAAPDISVK_.3;_GGLK[GlyGly (K)]GSEVGFHGAAPDISVK_.4	AHNAK_K5528_M1	2	1	0.157991	0.398699	0.455829	0.038363	-0.330824	0.413141	0.519007	-0.354578	NaN	0.0529504	0.00222301	0.206592	0.29644	-0.0372963	0.455522	NaN	0.487211	NaN	0.0231872	0.120111	0.477463	0.194942	0.240688	0.808948	0.727667	0.979273	0.707774	-0.0429468	0.163936	0.816752	0.323892	0.570167	0.75712	0.978686	0.822991	0.649343
EIF2B4	A0A087WTA5;E7ERK9;Q9UI10;Q9UI10-2;Q9UI10-3	280;304;283;303;282	_EITSVGSSK[GlyGly (K)]R_.3	EIF2B4_K288_M1	1	1	-1.75131	-2.08716	NaN	NaN	-1.98252	NaN	NaN	NaN	NaN	-1.70582	NaN	NaN	NaN	NaN	-2.21056	NaN	NaN	NaN	-2.1147	-1.51654	-1.48079	-1.73483	NaN	NaN	NaN	-1.20093	-1.67923	NaN	-1.15715	-2.37682	-2.41066	-1.63151	-1.64009	-1.31478	NaN	-2.11927
EBNA1BP2	H7C2Q8;Q99848	260;205	_GFSDK[GlyGly (K)]LDFLEGDQK_.3	EBNA1BP2_K264_M1	1	1	1.51189	1.527	1.30117	0.939107	0.813796	1.05196	0.946836	NaN	1.17653	1.68443	1.80179	1.42485	1.61057	0.688401	1.10673	1.55905	0.652806	0.657614	1.33036	1.21461	1.21226	1.32755	0.534384	0.893458	0.947916	0.419956	0.651323	1.36103	0.695335	0.449449	1.35604	0.595081	1.09339	0.88353	0.879715	0.666678
CTNNB1	B4DGU4;P35222	118;125	_LAEPSQM[Oxidation (M)]LK[GlyGly (K)]HAVVNLINYQDDAELATR_.4	CTNNB1_K126_M1	1	1	NaN	NaN	NaN	NaN	-1.26395	-0.674092	NaN	NaN	NaN	0.171955	-0.16096	NaN	-0.218589	-0.529969	-0.337486	NaN	NaN	NaN	0.366511	NaN	-0.41848	-0.289532	-0.653789	-0.403456	NaN	-0.381864	NaN	0.403052	-0.273209	-0.499961	-0.176916	-0.157333	-0.583628	0.0275097	-0.298317	-0.803622
ECD	O95905;O95905-3	248	_VFK[GlyGly (K)]TFLPETR_.3	ECD_K250_M1	1	1	-0.309622	-0.411916	NaN	-0.567157	-1.32378	-0.589093	-0.933462	NaN	NaN	-0.903606	NaN	NaN	-0.857073	-1.02633	-0.561449	3.24835	NaN	-0.453526	-1.03483	NaN	-0.712636	-0.693377	-0.789667	-0.697825	-2.59342	-0.696301	-1.06649	-0.412717	-0.223107	NaN	-0.505385	-0.667916	-0.546502	-0.881136	-0.540385	-0.830789
CLIC1	O00299	114	_FSAYIK[GlyGly (K)]NSNPALNDNLEK_.3	CLIC1_K119_M1	1	1	0.560007	0.742264	0.150911	0.50393	0.382688	0.464002	0.526604	-0.0492077	0.776496	0.685506	0.673314	0.300631	0.37838	0.270322	0.57904	NaN	0.0206871	-0.00745964	1.0482	0.993132	0.366001	0.577724	0.500812	-0.0885172	0.614058	0.800257	0.564726	0.709221	1.0149	1.05382	0.556999	0.650009	0.566255	0.955999	0.606621	0.457452
RFC1	P35251;P35251-2	244	_DTEAGETFSSVQANLSK[GlyGly (K)]AEK_.3	RFC1_K260_M1	1	1	NaN	NaN	-0.88166	NaN	NaN	NaN	-1.57523	NaN	NaN	-1.20492	-0.616028	-1.30017	-1.32874	-2.11452	-0.56676	NaN	-1.7117	NaN	-0.886363	NaN	-0.753774	-1.31576	NaN	-1.50026	-1.57674	-1.46871	-1.96164	-1.7596	-1.38168	-2.70716	-1.81196	-1.74604	NaN	-1.46439	-0.952033	NaN
NAPEPLD	Q6IQ20	89	_DHSSVPSSK[GlyGly (K)]EELDK_.3;_DHSSVPSSK[GlyGly (K)]EELDK_.4	NAPEPLD_K97_M1	2	1	1.71898	1.61384	1.32047	1.15824	1.6483	1.01654	1.59826	0.948393	1.0583	2.01874	1.42779	1.5533	1.41791	1.39915	1.4385	1.34207	1.52024	1.50776	2.08544	1.36927	1.4002	1.85122	1.59482	1.31609	1.83898	1.9389	1.93125	2.02809	1.56128	1.60187	1.91292	1.69156	0.89911	2.13911	1.62192	1.67498
AHNAK	Q09666	1153	_ADVVVSGPK[GlyGly (K)]VDIEAPDVSLEGPEGK_.3	AHNAK_K1161_M1	1	1	-0.43049	-0.512277	-0.172387	-0.729784	-0.81657	-0.343642	0.188993	-0.783175	0.136523	-0.880679	-0.343751	-0.73848	0.0513096	-0.442564	-0.222064	0.500441	-0.0663147	0.113883	-1.12104	NaN	-0.35365	-0.515455	-0.304229	-0.27658	0.408072	-0.483706	-0.496605	NaN	NaN	-0.665852	-0.165968	-0.551733	-0.737857	-0.151697	-0.275518	-0.314017
SLC7A6OS	A0A087WY19;Q96CW6	32	_SDAVESAAQK[GlyGly (K)]TSEGLER_.3	SLC7A6OS_K41_M1	1	1	-1.00313	-1.24881	-1.6625	-1.78155	-2.07222	-2.01477	-2.52114	-1.82008	NaN	-0.460175	-1.15741	-1.02225	-1.52094	-1.40005	-1.67521	-1.83016	-1.46959	-4.13321	-0.285933	-1.35834	-1.30145	-1.26427	-1.52697	-1.89703	-1.40983	-1.41905	-1.732	-0.581294	-1.25513	-1.61482	-1.28407	-1.82496	-2.37559	-1.2758	-1.40605	-1.59795
CCT8	P50990	324	_LCK[GlyGly (K)]TVGATALPR_.3	CCT8_K326_M1	1	1	-1.21823	-1.31344	NaN	NaN	NaN	-2.12231	NaN	NaN	NaN	NaN	-1.0962	NaN	-1.44069	-1.40349	-1.26834	-1.88817	NaN	-1.76566	-1.04539	NaN	NaN	NaN	-1.4329	-1.45093	-1.05285	-1.63459	NaN	-1.09235	-1.00201	NaN	-1.82961	-0.891117	NaN	NaN	NaN	NaN
PI4K2A	Q9BTU6	342	_VAAIDNGLAFPLK[GlyGly (K)]HPDSWR_.4	PI4K2A_K354_M1	1	1	NaN	NaN	NaN	NaN	NaN	NaN	NaN	NaN	NaN	-1.66736	-1.93542	-1.68383	-3.48272	-2.44727	-1.69569	NaN	-2.08721	NaN	-1.30813	NaN	-0.835263	-1.70431	NaN	-0.757769	-1.73681	NaN	-1.6528	NaN	-1.77362	-0.865187	-1.47454	-1.2712	NaN	NaN	NaN	-1.44606
VIM	P08670	322	_QVQSLTCEVDALK[GlyGly (K)]GTNESLER_.3	VIM_K334_M1	1	1	4.11756	4.46346	4.66654	3.79163	3.86361	3.77499	4.17519	4.0694	4.40133	4.2346	4.52782	4.43568	4.03669	4.01748	4.61236	6.45763	3.92187	4.06968	4.69329	4.36401	4.55654	4.25127	4.16709	4.34422	4.50292	3.99249	4.58365	4.3961	4.27107	4.179	4.25742	4.16663	3.99245	4.51025	4.46762	4.37157
LDHB	P07195	6	_EK[GlyGly (K)]LIAPVAEEEATVPNNK_.3	LDHB_K7_M1	1	1	-0.274103	-0.273506	-0.502655	-0.729099	NaN	-0.869906	-0.60681	-0.77387	0.0622044	-0.0836864	-0.10349	-0.285151	-0.0363359	-0.186578	-0.388217	NaN	-0.249543	-0.495172	0.0534472	NaN	-0.528706	-0.150124	NaN	-1.02503	-0.538212	-0.623215	-0.846025	-0.231144	NaN	-1.75352	-0.283267	-1.36024	NaN	0.0374165	-0.829293	-0.611357
APEH	C9JIF9;P13798	664;659	_YIPQVK[GlyGly (K)]TPLLLM[Oxidation (M)]LGQEDR_.3	APEH_K669_M1	1	1	NaN	NaN	NaN	NaN	NaN	-0.933894	NaN	NaN	NaN	-0.417078	NaN	NaN	-0.730052	NaN	-1.35929	NaN	NaN	NaN	-0.950531	NaN	-0.557239	-0.703771	-1.45636	-1.15627	-1.0166	NaN	NaN	-1.26387	-0.386097	NaN	-1.26243	-1.24387	-0.706462	-0.77662	-1.06408	-2.37448
ATXN10	Q9UBB4	28	_ALTALFK[GlyGly (K)]EQR_.3	ATXN10_K34_M1	1	1	-0.107038	NaN	-0.601604	-0.611696	NaN	-0.45145	NaN	NaN	-0.908919	-0.15477	-0.228741	-0.283408	-0.513564	-0.786937	-0.263925	NaN	-0.927166	NaN	-0.105089	-0.167191	-0.251101	-0.43431	-0.65776	-0.29151	-0.724631	NaN	NaN	NaN	-0.413389	-0.020524	-0.518312	NaN	NaN	NaN	NaN	NaN
BAIAP2	Q9UQB8;Q9UQB8-2	323	_SLSPPQSQSK[GlyGly (K)]LSDSYSNTLPVR_.3	BAIAP2_K332_M1	1	1	-1.10832	-1.15135	-1.89497	NaN	NaN	-1.78838	-0.98267	NaN	NaN	-0.627142	-1.50965	-1.72767	-0.985169	-1.16652	-1.60958	NaN	-1.25831	NaN	-1.21545	-1.44621	-0.846753	-1.06692	NaN	NaN	-0.771025	NaN	NaN	-1.56148	-0.997781	-1.5198	-2.14912	-1.57601	-1.76921	-1.04418	NaN	NaN
UBXN1	Q04323	63	_EPTSSEQGGLEGSGSAAGEGK[GlyGly (K)]PALSEEERQEQTK_.4;_EPTSSEQGGLEGSGSAAGEGK[GlyGly (K)]PALSEEER_.3;_EPTSSEQGGLEGSGSAAGEGK[GlyGly (K)]PALSEEER_.4	UBXN1_K83_M1	3	1	4.51793	5.2578	4.9772	4.93608	5.06875	4.88411	5.06258	5.12359	4.58774	5.74354	5.41958	5.22652	5.21723	5.39553	5.42375	5.2027	5.26904	4.5217	5.54838	5.35118	5.72725	5.74883	5.32635	4.88615	5.55764	5.28098	5.40511	5.5294	5.45041	5.15255	5.34138	5.38285	4.655	5.56607	5.08639	5.24514
OTUB2	Q96DC9	78	_VLQTPNDLLAAGFEEHK[GlyGly (K)]FR_.4	OTUB2_K94_M1	1	1	NaN	-0.663859	NaN	NaN	-1.82492	-0.75627	-1.24568	NaN	NaN	-1.02442	-0.922136	-1.13327	-0.893096	-1.42172	-1.12835	NaN	-1.16315	NaN	-1.06633	NaN	-0.904131	NaN	-1.00019	-1.15677	-1.03623	-1.60419	-1.25855	-1.27038	-0.608104	-0.852323	-1.35342	-0.783103	-0.579909	-1.02686	-0.945498	-1.37284
USP13	Q92995	18	_K[GlyGly (K)]M[Oxidation (M)]AAGDIGELLVPHM[Oxidation (M)]PTIR_.3;_K[GlyGly (K)]M[Oxidation (M)]AAGDIGELLVPHM[Oxidation (M)]PTIR_.4	USP13_K18_M1	2	1	NaN	NaN	1.47985	2.06957	0.924796	1.97305	2.22676	1.81301	1.16233	2.48817	1.1569	1.19267	2.04122	1.01636	0.994269	NaN	1.78514	1.93196	1.81739	1.97588	1.02815	1.01075	0.857615	0.862945	1.80217	1.73613	0.698932	1.04545	1.58407	1.58131	1.46619	1.67177	0.590844	2.22528	1.18013	0.968848
NAA10	P41227	137	_YYADGEDAYAM[Oxidation (M)]K[GlyGly (K)]R_.3	NAA10_K148_M1	1	1	-1.45976	-1.77329	-2.22657	-2.47626	NaN	-2.30695	-2.39798	NaN	NaN	-2.27243	-1.78599	-2.04345	-2.25797	NaN	-1.96225	-1.98611	-2.45039	-2.20759	-1.2575	-2.14931	-2.03064	-2.02146	-2.57773	-1.95201	-2.16934	-2.13928	-2.22008	-1.7718	-2.01527	-1.85871	-2.04193	-2.12822	-2.13808	-2.42828	NaN	-2.37064
GNG12	Q9UBI6	49	_SDPLLIGIPTSENPFK[GlyGly (K)]DK_.3	GNG12_K64_M1	1	1	3.3357	3.35389	3.05223	2.89934	2.52171	3.0796	2.95676	2.93372	2.87076	3.27907	3.16402	3.14873	3.2564	2.64742	3.12616	3.02364	3.06333	2.73344	3.04864	3.06098	3.11985	2.69356	2.80223	2.59267	2.88807	2.41915	2.34958	3.15666	2.74146	2.73634	2.95229	2.45931	2.70099	2.86326	2.82079	2.55253
LMNB1	P20700	388	_LK[GlyGly (K)]LSPSPSSR_.3	LMNB1_K389_M1	1	1	-0.0112619	0.238853	-0.265879	-0.582221	-0.689294	-0.0281181	-0.157035	-0.87089	-1.46592	NaN	-0.12765	-0.603161	-0.590287	NaN	-0.542928	-0.671402	-0.702716	-0.754247	-0.0199323	-0.182725	0.306243	-1.49375	-0.688706	-1.6557	-0.531645	0.1951	-0.545148	0.0296345	0.526834	0.0442028	-0.589868	-0.319157	0.347589	-0.0959053	-0.823389	-0.340531
PLEC	Q15149	1160	_IAEQQK[GlyGly (K)]AQAEVEGLGK_.3	PLEC_K1165_M1	1	1	1.75108	2.01791	1.9164	1.59696	2.06728	1.60617	1.68348	1.68276	1.38847	2.32154	2.11733	1.90718	1.98243	1.97322	1.97822	1.24534	1.85094	1.63099	2.40631	1.63265	1.81221	2.2655	1.6702	1.704	1.94612	1.90775	2.22927	2.30148	1.82834	1.76234	1.95123	1.76319	1.56979	2.20786	1.82242	1.80144
PCNP	Q8WW12	153	_HGFSDNQK[GlyGly (K)]LWER_.3;_HGFSDNQK[GlyGly (K)]LWER_.4	PCNP_K160_M1	2	1	0.586704	0.497069	-0.109969	-0.736649	0.625876	-0.104691	-0.0288863	NaN	NaN	0.886493	1.15439	0.693618	-0.202907	0.394954	0.859022	NaN	0.737065	0.0727997	1.54903	0.750294	1.3333	1.0548	-0.072546	0.44101	1.06411	-0.383614	1.13772	0.952217	0.850662	0.647183	0.725691	1.00611	NaN	0.293159	-0.640777	0.585848
RPL5	P46777	159	_VFGALK[GlyGly (K)]GAVDGGLSIPHSTK_.3;_VFGALK[GlyGly (K)]GAVDGGLSIPHSTK_.4	RPL5_K164_M1	2	1	0.523683	0.412608	0.0905037	0.0518804	0.0154686	0.141773	0.206603	-0.0540247	NaN	0.558099	0.554543	0.200084	0.452913	-0.40285	0.293732	NaN	-0.395016	0.240325	0.561169	-0.0597887	0.472377	0.439144	0.331762	0.191991	0.437903	0.307935	0.210425	0.565697	NaN	0.689939	0.464127	0.522993	0.270291	0.526445	0.42411	0.252584
PSMD2	Q13200	747	_QLAQYHAK[GlyGly (K)]DPNNLFM[Oxidation (M)]VR_.4	PSMD2_K754_M1	1	1	1.00627	0.971499	0.282752	0.492423	0.124278	0.495499	0.181612	-0.511464	NaN	1.04794	0.929437	0.705674	0.374502	-0.0397301	0.277819	NaN	-0.239716	NaN	1.32779	1.16653	0.649183	0.475158	0.500434	0.355596	0.786383	0.479685	0.439852	0.941641	0.775178	1.02254	0.356568	0.422418	0.500194	0.529136	-0.0394011	-0.138788
ANXA1	P04083	304	_SEIDM[Oxidation (M)]NDIK[GlyGly (K)]AFYQK_.3	ANXA1_K312_M1	1	1	NaN	-0.55317	NaN	NaN	-1.21094	NaN	-0.196517	NaN	NaN	0.0473685	-0.13067	-0.103453	-0.132526	NaN	-0.240327	NaN	NaN	-0.0274038	0.0514569	-0.607622	-0.749898	0.120639	-0.140341	-0.463181	0.12849	NaN	-0.114653	0.270285	0.308558	0.131932	-1.18603	0.172027	-0.152197	NaN	0.0271158	-0.0929804
S100A2	P29034	42	_ELPSFVGEK[GlyGly (K)]VDEEGLKK_.4;_ELPSFVGEK[GlyGly (K)]VDEEGLK_.2;_ELPSFVGEK[GlyGly (K)]VDEEGLK_.3	S100A2_K50_M1	3	1	3.64175	4.41932	5.5998	3.11619	2.60063	4.74003	3.27107	3.49323	4.16605	3.27122	4.13654	4.88411	3.76797	2.75904	5.14393	5.0058	3.52653	3.17319	3.07914	4.0951	5.07586	3.19403	3.11099	5.50911	2.99468	3.51678	3.45487	3.16488	3.92361	4.55853	3.5561	2.84895	5.23544	4.26376	3.78003	2.80511
ARFGAP1	Q8N6T3	264	_IFDDVSSGVSQLASK[GlyGly (K)]VQGVGSK_.3	ARFGAP1_K278_M1	1	1	-0.336077	-0.70173	-1.27096	-0.9905	-1.93868	-1.11712	-1.28124	NaN	NaN	-0.900242	-0.401807	-0.866611	-0.852575	-1.14312	-0.732255	NaN	NaN	-1.4492	-0.465738	-0.905738	-0.719353	-0.943138	-0.918274	-0.689232	-0.698523	-1.44061	-1.11648	-0.621764	-0.556388	-0.659826	-0.624994	-0.908185	-0.907028	-1.14146	-1.04299	-1.08418
NPTN	Q9Y639;Q9Y639-1	364;248	_K[GlyGly (K)]RPDEVPDDDEPAGPM[Oxidation (M)]K_.3;_K[GlyGly (K)]RPDEVPDDDEPAGPM[Oxidation (M)]K_.4	NPTN_K364_M1	2	1	NaN	-0.61395	-1.08143	NaN	NaN	-0.97709	NaN	NaN	-1.90241	0.109421	-0.211952	-0.944361	-0.889235	NaN	-0.885082	NaN	-1.11287	NaN	-0.630784	-1.41747	-0.517309	-0.453777	NaN	-1.46324	-1.02751	NaN	NaN	-0.192516	NaN	NaN	-1.03666	NaN	-1.13261	-1.00951	NaN	NaN
FASN	P49327	968	_LFDHPESPTPNPTEPLFLAQAEVYK[GlyGly (K)]ELR_.4	FASN_K992_M1	1	1	-1.88208	-1.83633	NaN	-2.40886	-2.0411	-1.14286	NaN	NaN	NaN	-1.10037	-1.19932	-1.13612	-1.67783	-1.95524	-0.985589	NaN	NaN	-2.21215	-1.34616	NaN	-1.1591	-2.22267	-1.97916	-2.13572	-1.87085	-1.36422	NaN	NaN	NaN	-2.08125	-2.20312	-2.09488	-1.98499	-2.5139	-2.35957	NaN
CWC15	Q9P013	34	_DLPSHTK[GlyGly (K)]IK_.3	CWC15_K40_M1	1	1	-1.58442	-1.60361	-1.32962	-1.78457	-1.1356	-1.48335	-1.26697	NaN	-2.08356	-1.28637	-1.31859	NaN	-1.39395	-1.64756	-1.37214	NaN	-1.23943	-1.24119	-0.978209	-1.90679	-1.29585	-1.22842	-1.85986	-0.863282	-1.15296	NaN	-0.599089	-1.2999	-1.51339	-1.39209	-1.11358	-1.24089	-1.68869	-1.01776	-0.813344	-0.994726
DCBLD1	Q8N8Z6	486	_K[GlyGly (K)]GSPYGSAEAQK_.2;_K[GlyGly (K)]GSPYGSAEAQK_.3	DCBLD1_K486_M1	2	1	1.6299	1.85192	1.22183	1.588	1.90865	1.1242	1.59031	1.18121	0.723298	1.9599	1.60865	1.47615	1.51535	1.81142	1.06682	1.51006	1.4226	1.28792	2.00522	1.64053	1.67833	1.74181	1.84189	1.16911	1.94478	3.18393	1.70819	1.97786	1.84412	1.61653	1.90131	2.00492	1.14537	1.74377	1.50658	1.67028
TMEM165	Q9HC07;Q9HC07-2;V9GY93	181;118;18	_M[Oxidation (M)]SPDEGQEELEEVQAELK[GlyGly (K)]K_.3	TMEM165_K198_M1	1	1	0.420702	1.34476	1.26016	0.0797715	0.368918	0.873236	0.975211	0.50502	0.809629	1.11711	1.14182	0.871843	1.09373	0.609319	0.871863	2.71363	0.535796	0.469763	1.28643	0.709696	1.38801	1.23147	1.05395	0.62251	0.983675	0.793434	0.747799	0.777827	1.15421	0.892705	0.80786	0.752021	0.317585	1.03375	0.974319	0.530156
DNAJA1	P31689	45	_FK[GlyGly (K)]QISQAYEVLSDAK_.3	DNAJA1_K46_M1	1	1	-0.212938	-0.341349	-0.81537	NaN	-1.30997	-1.06768	-1.11481	NaN	NaN	-0.398722	-0.423752	-0.707963	-0.608306	-1.32248	-0.733795	NaN	-1.01638	-1.14164	-0.655699	-0.737889	-0.68707	-0.764108	-1.11217	-0.732405	-0.705677	-1.19533	-1.29204	-0.722873	-0.586803	-0.394871	-0.747138	-0.454192	-0.974553	-1.17189	-1.3856	-1.70673
RPS2	P15880	247	_TYSYLTPDLWK[GlyGly (K)]ETVFTK_.3	RPS2_K257_M1	1	1	NaN	NaN	NaN	NaN	NaN	-0.538297	-0.797657	NaN	NaN	-0.50633	-0.553282	-0.851213	-1.5123	-1.20157	-0.604496	-1.65581	-0.806991	NaN	-0.480769	-1.4514	-0.642336	-1.11842	-1.31728	-0.755059	-0.620649	-1.01633	-0.854542	-0.574852	-0.89892	-0.615777	-0.840022	-0.679218	-1.44957	-0.665069	NaN	NaN
MOV10	Q9HCE1	93	_M[Oxidation (M)]K[GlyGly (K)]LGSDISK_.3	MOV10_K94_M1	1	1	-0.741879	-0.841614	-1.21729	NaN	-0.91876	-1.07791	-0.954403	-1.34634	-1.35333	-0.889982	-1.08064	-1.01404	-0.879642	-1.28605	-1.55149	-1.40822	-0.904131	NaN	-1.02484	-1.09578	-1.42273	-0.969144	-0.764139	-1.04515	-0.716952	0.255058	-0.985764	-0.766827	-1.05722	-0.81734	-0.730481	-0.652157	NaN	-0.822423	-0.790442	-0.937861
TXNL1	O43396	103	_IK[GlyGly (K)]QHLENDPGSNEDTDIPK_.4	TXNL1_K104_M1	1	1	-2.48294	-2.33688	-2.44864	-3.23533	-2.74761	-2.20707	-1.99762	-2.45951	-2.57449	-2.0487	-1.51543	-1.91591	-2.11007	-1.89718	-2.03608	-2.48675	-2.5597	NaN	-1.87719	-1.94609	-2.0079	-2.08832	-2.27312	-2.61295	-1.81715	-2.25691	-1.76202	-1.97738	-2.38184	-2.83016	-1.68328	-2.64212	-2.84861	-1.40566	-2.69366	-2.33043
CYB5R3	P00387;P00387-2;P00387-3	164;141;197	_K[GlyGly (K)]SNPIIR_.2	CYB5R3_K164_M1	1	1	0.359384	0.459687	0.568469	0.0952067	0.708242	0.657447	0.663657	0.0450907	-0.00332451	0.372459	0.29931	0.498831	1.07342	0.626663	0.579844	0.124749	0.999933	0.515284	0.423001	0.490189	0.788891	0.838198	0.252946	0.596936	0.955441	2.12566	0.659781	0.607843	1.20543	0.412157	0.294612	0.590288	0.837086	0.833447	NaN	0.803493
SMARCD2	B9EGA3;J3KMX2;Q92925;Q92925-2;Q92925-3	441;403;478;457;430	_DLK[GlyGly (K)]IITDVIGNPEEERR_.3;_DLK[GlyGly (K)]IITDVIGNPEEER_.3	SMARCD2_K443_M1	2	1	1.13618	1.41896	1.29578	NaN	0.177676	0.51815	0.508574	0.519474	0.201546	1.37694	1.28347	1.14005	1.01789	0.54945	0.823688	1.33665	-0.104946	NaN	1.35373	0.933328	1.08704	0.552235	0.66333	0.740372	0.931755	NaN	0.305639	1.38822	NaN	0.0376329	0.80335	0.148001	0.205692	0.93354	0.459841	0.448002
MYH9	P35579	210	_QLLQANPILEAFGNAK[GlyGly (K)]TVK_.3	MYH9_K225_M1	1	1	3.36257	3.42906	2.88896	2.88609	2.36629	3.04252	3.13404	2.86342	2.86037	3.15309	3.11462	2.79395	3.01118	2.52583	2.71823	NaN	2.76699	2.40594	3.03687	3.00578	3.03559	2.65667	2.79925	2.75894	3.10802	2.37748	2.71636	NaN	3.34038	3.03864	2.99491	2.75212	2.88888	2.82866	2.71616	2.81941
2020-09-09	Q9UHD8	269	_NEK[GlyGly (K)]APVDFGYVGIDSILEQM[Oxidation (M)]R_.3	SEPT9_K271_M1	1	1	-1.0417	-0.737182	NaN	-1.7007	-1.93394	-1.64211	-0.930869	-1.53179	-0.733481	-1.11447	-1.1741	NaN	-1.19383	-1.82072	-1.36565	-0.662938	-0.885637	-2.37447	-1.25986	NaN	-0.922906	-1.21596	-1.40355	NaN	-1.48181	NaN	NaN	-1.07532	NaN	-1.71496	-1.02154	-1.43026	-1.13821	-0.751976	NaN	-1.61975
RAB2A	P61019	152	_TASNVEEAFINTAK[GlyGly (K)]EIYEK_.3	RAB2A_K165_M1	1	1	1.03826	1.56655	1.0308	0.55944	0.298116	0.719829	0.846708	0.659324	NaN	0.968399	1.12921	0.691303	1.02031	0.316751	0.840097	0.0520587	0.791021	0.0743475	1.11988	0.914688	0.808534	0.532013	0.423691	0.551089	0.755956	0.126941	0.153553	0.719621	0.422909	0.361346	0.86972	0.551157	0.529836	0.689795	0.460154	0.459687
RPS4X	P62701	169	_ITDFIK[GlyGly (K)]FDTGNLCM[Oxidation (M)]VTGGANLGR_.3	RPS4X_K174_M1	1	1	0.781511	0.399739	0.239215	NaN	NaN	0.17894	NaN	NaN	NaN	0.776597	0.270642	0.212618	NaN	-0.624689	NaN	NaN	NaN	0.310866	0.372586	NaN	-0.0715885	-0.325825	-0.127758	-0.0498133	NaN	NaN	-1.02736	0.11767	-0.11961	0.201775	NaN	-0.192282	-0.569534	NaN	NaN	NaN
AHNAK	Q09666	4385	_ISM[Oxidation (M)]PDIDFNLK[GlyGly (K)]GPK_.3	AHNAK_K4395_M1	1	1	1.53369	1.02796	0.234104	1.34768	0.182813	0.314859	1.29488	0.93804	1.34219	0.855673	0.525912	0.730289	0.707337	0.448029	0.709738	2.64946	0.969638	1.34281	0.580731	1.00368	0.4991	0.678654	1.35538	0.826675	0.811047	0.573064	0.652571	1.31482	0.848576	1.08729	0.990097	0.413485	0.417819	1.12307	0.760298	0.986251
AFF1	E7EMC5;E7ETI4;F5GXF9;P51825;P51825-2;P51825-3	332;325	_TDLK[GlyGly (K)]VPAK_.2;_TDLK[GlyGly (K)]VPAK_.3	AFF1_K335_M1	2	1	1.88737	1.3636	0.645523	1.06323	0.955025	0.558192	1.48193	0.751026	0.542603	1.73908	1.6809	0.991006	1.10234	0.790947	-0.180556	1.25038	0.967402	1.06444	1.80734	1.31392	0.619245	1.25338	1.15697	0.704401	1.7452	0.840765	1.05142	1.83886	1.54421	0.828335	1.35143	1.10878	0.231465	1.94938	1.02659	1.21392
EIF3CL;EIF3C	B5ME19;Q99613;Q99613-2	848;847;837	_TEPTAQQNLALQLAEK[GlyGly (K)]LGSLVENNER_.3	EIF3CL_K863_M1	1	1	NaN	NaN	NaN	-1.02098	-0.961879	-0.803369	-0.130188	-0.490333	NaN	0.153699	-0.773516	-0.661583	-0.17348	NaN	-0.725552	-0.748043	-1.1201	-1.2614	0.222509	0.426145	-0.100046	-0.588179	-0.645056	-0.723433	-0.87248	-0.840886	0.105009	NaN	NaN	-0.880984	-0.382715	-0.796821	-0.479198	0.037014	-1.03306	-0.633542
KRT17	Q04695	285	_EVATNSELVQSGK[GlyGly (K)]SEISELR_.3	KRT17_K297_M1	1	1	-1.56967	-1.82165	-1.63366	NaN	NaN	-2.0701	NaN	NaN	NaN	-1.59611	NaN	-1.24891	-1.83944	NaN	-1.37116	NaN	-1.50788	NaN	-1.64488	NaN	-0.753629	-1.76522	NaN	-1.36116	-1.309	NaN	NaN	-2.37259	NaN	-3.55115	-1.85506	-2.3203	-2.06007	-1.50822	NaN	-1.7584
SRP68	Q9UHB9;Q9UHB9-4	405;367	_ALLQQQPEDDSK[GlyGly (K)]R_.3	SRP68_K416_M1	1	1	-0.884869	NaN	-0.886512	-1.68215	-1.1394	NaN	-1.49756	-1.361	-1.25996	-0.849363	-0.625784	-0.833573	-0.922612	-1.31977	-0.890738	NaN	-0.925181	NaN	-0.913125	-0.812571	-0.688524	-0.934079	-1.23404	-0.665224	-1.3954	-0.777784	-1.04448	-0.641212	-0.846172	-0.504887	-0.544312	-0.668055	-0.52444	-0.763691	-0.821882	-1.36401
COPG1	Q9Y678	786	_EETFTLSTIK[GlyGly (K)]TLEEAVGNIVK_.3	COPG1_K795_M1	1	1	-0.781268	-0.908606	-1.81445	-1.79807	-1.67026	-1.104	-1.61226	-2.08279	NaN	-2.37582	-1.84176	-2.19787	-2.22615	-3.04485	-2.34327	-2.70459	-1.89305	-3.30494	-1.55025	-1.32533	-1.31221	-1.82192	-1.64119	-2.35559	-2.79604	-1.70322	-2.09601	-0.773197	-0.772998	-1.16527	-0.605523	-1.73686	-0.872604	-1.24559	-1.60844	-2.24286
AKR1B1	P15121	257	_NLVVIPK[GlyGly (K)]SVTPER_.2;_NLVVIPK[GlyGly (K)]SVTPER_.3	AKR1B1_K263_M1	2	1	3.60669	3.60212	3.31465	3.34842	2.91732	3.12877	3.03045	2.67462	2.43229	3.74501	3.70838	3.40072	3.59101	3.18007	3.17814	NaN	2.85382	3.21016	3.55756	3.42705	3.34819	3.39939	3.34497	2.91481	3.39141	2.98409	2.7563	3.48324	3.70591	3.64382	3.30991	3.37136	3.05984	3.15073	3.01192	2.95188
HSP90AB1	P08238	532	_SLVSVTK[GlyGly (K)]EGLELPEDEEEKK_.4;_SLVSVTK[GlyGly (K)]EGLELPEDEEEK_.3	HSP90AB1_K538_M1	2	1	2.3564	2.83798	2.44463	1.9056	2.01179	2.04875	2.06837	2.08518	2.55925	2.88976	2.46397	2.42882	2.42016	2.12008	2.70277	3.91896	2.15663	1.9165	2.91664	2.55183	2.71535	2.59092	2.31121	2.05069	2.31733	2.06177	1.85518	2.51558	2.71813	2.74093	2.24136	2.19724	1.95272	2.2616	2.34354	2.03801
HIST1H4A	P62805	25	_DNIQGITK[GlyGly (K)]PAIR_.2;_DNIQGITK[GlyGly (K)]PAIR_.3	HIST1H4A_K32_M1	2	1	7.28057	6.99374	6.79101	6.38118	6.5204	6.25557	6.3578	6.07672	6.19836	7.35919	6.91163	6.80544	6.6594	6.54902	6.41627	6.30016	6.20379	6.39636	7.42484	6.81343	6.56828	6.70809	6.67325	6.4182	6.62359	6.38916	6.50198	7.21472	6.87981	6.78429	6.58346	6.65994	6.26509	6.66014	6.39462	6.47819
FERMT2	Q96AC1;Q96AC1-3	111	_VK[GlyGly (K)]VNFSDR_.3	FERMT2_K112_M1	1	1	NaN	NaN	NaN	-2.10275	-1.83874	-1.57448	-1.48924	NaN	-1.95365	NaN	-1.78792	-1.90255	-2.10033	NaN	-1.83298	-2.11325	NaN	-1.22968	-2.04363	NaN	-1.71419	-1.86357	-1.52984	-1.33856	-1.00337	-0.93836	-1.05046	-1.65881	-1.90146	-1.51942	-1.60346	-1.23302	-1.16386	-1.10205	-1.02427	-0.771686
ARFGAP1	Q8N6T3	261	_EGK[GlyGly (K)]IFDDVSSGVSQLASK_.3	ARFGAP1_K263_M1	1	1	-0.783964	-0.523936	-0.667253	-1.44268	-0.882826	-1.00387	-1.08151	-0.921337	-0.961453	-0.557415	-0.163216	-0.599553	-0.690051	-0.951814	-0.380705	0.159045	NaN	-1.30508	-0.374109	NaN	-0.468837	-0.926287	-1.2224	-0.879809	-0.74743	-1.12077	NaN	-0.795449	-1.24976	-0.916969	-1.00467	-1.38188	-1.20247	-0.508047	NaN	NaN
CSDE1	O75534;O75534-2;O75534-3;O75534-4	683;652;698;729	_DQFGFINYEVGDSK[GlyGly (K)]K_.3	CSDE1_K696_M1	1	1	0.108599	-0.0488138	NaN	-0.299368	-0.411331	-0.572094	-0.513347	NaN	NaN	0.0556302	-0.252584	-0.254184	-0.355148	0.0809469	-0.341925	1.66618	0.00909996	-0.141956	-0.24823	NaN	-0.379455	0.136703	0.0281725	-0.450545	-0.219994	-0.0976367	-0.30005	0.0467043	-0.203667	-0.155966	-0.178699	-0.337213	-0.45401	-0.339136	-0.0916824	-0.190256
FYCO1	Q9BQS8;Q9BQS8-4	415	_TK[GlyGly (K)]VEEVNR_.2;_TK[GlyGly (K)]VEEVNR_.3	FYCO1_K416_M1	2	1	2.28382	2.91189	2.34377	1.81444	NaN	1.69524	1.92572	NaN	0.743839	2.94618	NaN	2.55671	2.11542	1.64175	1.7716	NaN	2.21322	2.67058	3.17904	1.6722	2.41801	2.80029	2.09738	1.6623	1.01141	NaN	1.6411	3.54657	2.65123	2.24438	NaN	2.59545	2.05121	2.93929	2.10052	1.355
NDUFS6	D6RBT3;O75380	32	_VSPTGEK[GlyGly (K)]VTHTGQVYDDK_.3;_VSPTGEK[GlyGly (K)]VTHTGQVYDDK_.4	NDUFS6_K38_M1	2	1	-1.75886	-2.27183	-2.10455	NaN	NaN	NaN	-2.09917	NaN	NaN	-1.32128	NaN	NaN	-2.50529	NaN	-2.46276	-2.70426	-1.70625	-1.7297	-1.48452	-1.97456	-2.88076	-1.81048	NaN	-2.30055	-2.48597	-2.05026	-1.42116	-1.44431	-2.51915	-2.38211	-2.64217	-1.56979	-2.50307	-2.10448	-2.46751	NaN
FLNC	Q14315	2631	_FSSDASK[GlyGly (K)]VVTR_.3	FLNC_K2637_M1	1	1	-0.600257	-0.76922	-0.924121	-1.18509	NaN	-1.25997	-1.53222	NaN	-1.46178	-0.807923	-0.842418	-0.792429	-1.20224	-1.39727	-0.639949	NaN	-1.66067	-1.48458	-0.442247	-0.989234	-0.688489	-1.1394	NaN	-0.995208	-0.917224	-0.722144	-0.870588	-0.518358	-0.862311	-0.829266	-0.809319	-1.15939	-1.11042	-0.868592	-0.815208	-0.876163
AHNAK	Q09666	372	_GPQITGPSLEGDLGLK[GlyGly (K)]GAK_.3	AHNAK_K387_M1	1	1	-0.131652	0.189356	0.0699949	-0.113814	-0.842985	0.153197	0.553626	-0.441017	0.302143	-0.230808	-0.197294	0.0141239	-0.0239744	-0.371143	0.207067	1.26754	0.135456	0.548904	-0.476158	-0.188897	0.483645	0.286438	0.298648	0.578261	0.642045	0.243329	0.393577	-0.296672	-0.0801458	0.387527	0.150903	0.237638	0.291587	0.291953	0.52478	0.197866
THOC3	Q96J01	162	_DDVVTFIDAK[GlyGly (K)]THR_.3	THOC3_K171_M1	1	1	0.642762	0.537476	0.34233	-0.194655	-0.107938	0.124574	-0.518598	-0.714706	NaN	1.03742	0.658281	0.840056	0.00440121	-0.162612	0.339616	NaN	-0.310249	-0.226079	0.842535	0.397105	0.325685	0.427676	0.15941	0	-0.0576787	-0.331573	-0.249493	0.665668	0.418625	0.459752	0.249193	0.0884147	-0.269792	-0.0974312	-0.216439	-0.779245
CSNK2B	P67870;Q5SRQ6	187;206	_LYGFK[GlyGly (K)]IHPM[Oxidation (M)]AYQLQLQAASNFK_.4	CSNK2B_K191_M1	1	1	NaN	NaN	NaN	NaN	NaN	0.517042	NaN	NaN	NaN	0.259526	0.604891	0.187992	NaN	NaN	0.43505	NaN	NaN	NaN	NaN	0.497817	0.259289	0.183915	0.0791721	-0.386328	0.225118	NaN	0.101111	0.438442	0.063139	0.200337	0.0240841	0.40828	NaN	0.353744	NaN	NaN
DTX3L	Q8TDB6	713	_FGGPEM[Oxidation (M)]YGYPDPSYLK[GlyGly (K)]R_.3	DTX3L_K728_M1	1	1	1.95601	2.28661	1.97855	1.83052	1.57362	2.15514	1.90254	1.2471	3.23016	2.12388	2.19586	2.29577	1.96011	1.80347	2.27912	5.14527	2.00361	2.29436	2.22999	1.83792	2.19125	1.82272	NaN	1.75014	1.90452	2.18784	NaN	2.00284	2.10642	0.665295	1.48383	1.5567	0.214228	NaN	-0.142377	NaN
NF2	P35240	360	_LLQM[Oxidation (M)]K[GlyGly (K)]EEATM[Oxidation (M)]ANEALM[Oxidation (M)]R_.3	NF2_K364_M1	1	1	-0.904666	-1.62209	-2.15713	NaN	NaN	NaN	-2.00703	NaN	-1.06479	-2.24336	-1.14322	-2.48368	-3.03659	NaN	NaN	-1.71585	NaN	-1.65396	-0.566202	-1.82705	-1.24901	-1.64085	-2.1711	-3.13964	-1.45897	-2.71962	-2.8362	-0.567089	-1.28128	-2.30892	-1.07678	-2.22268	-1.85641	-1.30655	-2.0683	-1.39093
PGAM5	Q96HS1	77	_NVESGEEELASK[GlyGly (K)]LDHYK_.3;_NVESGEEELASK[GlyGly (K)]LDHYK_.4	PGAM5_K88_M1	2	1	NaN	-0.399669	-0.257726	NaN	-1.32077	0.0357933	NaN	NaN	NaN	NaN	0.389203	0.0154753	-0.388832	-1.05774	0.332513	NaN	-0.537665	NaN	NaN	-0.789168	0.415742	-0.437523	-0.906691	0.00242615	-0.699449	0.0441098	-0.680465	NaN	-0.639541	-0.218413	-0.631956	NaN	-0.282435	-0.100605	-0.321372	-0.702088
LRRC1	Q9BTT6	460	_FVEDEK[GlyGly (K)]DEEDNETR_.3	LRRC1_K465_M1	1	1	NaN	-2.03697	-2.92354	-3.12473	-2.4829	NaN	-1.79376	NaN	NaN	-2.02475	-2.46416	NaN	-2.50495	-2.5747	-2.52139	-2.28841	-3.12613	-2.66562	-2.24643	-1.89065	-1.87631	-1.44012	-1.76019	-2.61295	-1.18176	-2.16425	-1.80556	-2.01273	-2.35532	-2.14143	-2.09063	-1.66317	-3.75967	-1.71286	-2.75806	-2.27374
PHEX	P78562	629	_K[GlyGly (K)]AGLNVK[GlyGly (K)]GK_.2;_K[GlyGly (K)]AGLNVK[GlyGly (K)]GK_.3	PHEX_K635_M2	2	1	5.47416	5.3909	4.98518	4.54088	4.65246	4.63157	4.61892	4.02696	3.92696	5.50293	5.18051	4.52107	5.18874	4.72391	4.43722	4.40601	4.42442	4.11386	5.92098	5.48065	5.1397	5.12596	5.01417	4.1995	5.13555	5.40755	4.72621	5.44259	5.96399	4.99887	4.91718	4.87476	4.85509	4.78953	4.33002	4.7858
PHEX	P78562	629	_K[GlyGly (K)]AGLNVK[GlyGly (K)]GK_.2;_K[GlyGly (K)]AGLNVK[GlyGly (K)]GK_.3	PHEX_K629_M2	2	1	5.47416	5.3909	4.98518	4.54088	4.65246	4.63157	4.61892	4.02696	3.92696	5.50293	5.18051	4.52107	5.18874	4.72391	4.43722	4.40601	4.42442	4.11386	5.92098	5.48065	5.1397	5.12596	5.01417	4.1995	5.13555	5.40755	4.72621	5.44259	5.96399	4.99887	4.91718	4.87476	4.85509	4.78953	4.33002	4.7858
RPS27A	P62979	83	_K[GlyGly (K)]SYTTPK_.2	RPS27A_K83_M1	1	1	-2.0348	-2.7378	NaN	NaN	NaN	NaN	NaN	NaN	NaN	NaN	NaN	-2.43805	NaN	NaN	-2.74847	NaN	-2.60853	NaN	-2.14755	-2.54607	-2.94772	-2.92167	-2.36498	NaN	-2.47802	NaN	-2.24639	-2.00373	-2.03133	-2.16713	-2.50894	-2.43482	-2.88442	NaN	NaN	NaN
PAFAH1B1	P43034	77	_EEFTSGGPLGQK[GlyGly (K)]R_.3	PAFAH1B1_K88_M1	1	1	0.157993	0.0328903	0.032527	-0.750338	-0.466193	-0.36622	-0.315568	NaN	-0.894002	0.417706	0.221484	0.229261	-0.222753	-0.104474	-0.349493	-0.332985	-0.375322	-0.331431	0.559471	-0.0504389	0.177982	0.137397	-0.258269	-0.360445	0.0155301	-0.367325	-0.26765	0.386338	0.176925	0.113674	-0.0926628	-0.0468841	NaN	0.209544	-0.259085	-0.185165
UBBP4	J3QRK5	51,127;55,131	_EDGRSLSDYNIQK[GlyGly (K)]ESTLHLVLR_.4;_SLSDYNIQK[GlyGly (K)]ESTLHLVLR_.3;_SLSDYNIQK[GlyGly (K)]ESTLHLVLR_.4	UBBP4_K63_M1	3	1	13.7592	13.9243	13.9385	13.8639	13.7876	13.8947	13.7895	13.4659	13.9912	13.9292	13.8702	13.8093	14.101	13.613	14.0032	14.9913	13.8431	14.1219	13.6736	NaN	14.1172	14.0134	13.9355	13.9694	14.1893	14.0198	13.5738	9.6491	NaN	NaN	8.27909	12.5661	13.8488	13.8228	13.7825	13.7897
MRFAP1	Q9Y605	55	_SK[GlyGly (K)]LWEM[Oxidation (M)]DNM[Oxidation (M)]LIQIK_.3	MRFAP1_K56_M1	1	1	-0.478651	-1.05991	NaN	NaN	-1.48235	NaN	NaN	NaN	NaN	-0.78648	-0.781637	-1.23656	-1.60905	-1.90595	-1.50751	NaN	-1.44617	-2.0744	-0.487988	-1.46939	-0.850175	-1.26774	NaN	-1.86757	NaN	-1.92685	-1.7578	-0.805782	-1.3073	-0.972431	-1.1126	NaN	NaN	-1.72951	NaN	NaN
SYNPO	Q8N3V7;Q8N3V7-2;Q8N3V7-3	684;440	_ASPAAAEEVVPEWASCLK[GlyGly (K)]SPR_.3	SYNPO_K701_M1	1	1	-1.3232	-0.611951	-0.716085	NaN	-1.49933	-1.14729	-0.394668	NaN	NaN	NaN	-0.998247	-1.58031	-1.91239	-1.37754	-0.642943	NaN	NaN	-1.13251	-0.664077	-1.64042	-0.61885	-1.25477	-1.89599	-1.01887	-0.548542	NaN	-0.462096	-1.40163	-1.34825	-0.977713	NaN	-0.604828	-1.51139	-0.342408	-1.58493	-0.616849
CCT2	P78371	343	_LGSCK[GlyGly (K)]LIEEVM[Oxidation (M)]IGEDK_.3	CCT2_K347_M1	1	1	-0.194353	0.0623112	-0.174981	-0.341321	-0.591418	-0.471553	-0.318884	-0.531994	NaN	-0.206351	0.0669174	-0.0826855	-0.346471	-0.392209	0.101459	NaN	-0.623872	-0.249686	-0.100852	0.189663	0.0411549	-0.0859995	-0.34411	-0.114481	-0.274925	-0.404749	0.0162382	-0.163335	-0.4524	-0.656842	NaN	-0.151531	0.0714355	0.0446806	-0.278885	-0.0618067
PKM	P14618	208	_GVNLPGAAVDLPAVSEK[GlyGly (K)]DIQDLK_.3	PKM_K224_M1	1	1	-0.654746	-0.13402	-1.04222	-1.2418	-2.27132	-1.33257	-1.23188	-0.990871	-0.720215	-0.89774	-1.38797	-1.53123	-0.74524	-1.98869	-1.39731	-0.548979	NaN	-1.38078	-1.31539	-0.858294	-1.25932	-1.71942	-1.70727	NaN	-0.815033	-1.37823	-1.87779	-0.502299	-1.3793	-2.26493	-1.07635	-2.03092	-1.57982	-1.15552	-1.3995	-1.82701
VAPA	Q9P0L0	11	_HEQILVLDPPTDLK[GlyGly (K)]FK_.3;_HEQILVLDPPTDLK[GlyGly (K)]FK_.4	VAPA_K24_M1	2	1	NaN	-0.0974483	-0.560363	-0.137875	-1.03453	-0.00930786	NaN	NaN	NaN	NaN	0.0965624	NaN	-0.189842	-0.849603	-0.102575	NaN	-1.03775	NaN	-0.155372	NaN	0.178586	-0.136157	-0.282116	-0.251667	-0.0196452	NaN	-0.494328	0.122023	-0.0320911	0.350138	0.191181	-0.112348	0.133636	0.0258131	NaN	-0.523082
DPY19L1	Q2PZI1	92	_LTEYPLVINTLK[GlyGly (K)]R_.3	DPY19L1_K103_M1	1	1	NaN	NaN	NaN	NaN	NaN	NaN	NaN	NaN	NaN	0.405971	0.533479	0.160408	0.285152	-0.858838	-0.250755	NaN	-0.270464	NaN	NaN	NaN	0.178732	0.0616579	0.33853	-0.0359583	0.12469	-0.675451	-0.642351	-0.223532	-0.0101786	-0.25568	-0.923005	-0.576449	-0.213399	0.0692577	-0.382689	NaN
SPRED1	Q7Z699	313	_TQPSSLK[GlyGly (K)]IK_.2;_TQPSSLK[GlyGly (K)]IK_.3	SPRED1_K319_M1	2	1	-1.64351	-1.38282	-1.88124	-2.77827	NaN	-2.33804	NaN	NaN	NaN	-2.71991	-2.63432	-2.12411	-3.08212	NaN	-2.81087	NaN	NaN	-3.23161	-2.37436	-2.32554	-1.18122	-3.70662	-5.46743	-1.6734	NaN	NaN	NaN	-2.50984	-2.11045	-1.47357	-8.69421	-2.32182	-1.17991	-2.16349	NaN	-2.76878
UBE2O	Q9C0C9	816	_EAIK[GlyGly (K)]ILESLK_.2;_EAIK[GlyGly (K)]ILESLK_.3	UBE2O_K819_M1	2	1	0.391877	0.315025	0.248806	-0.108168	-0.245932	0.0663157	-0.22951	-0.613501	NaN	0.469965	0.482686	0.0722485	0.31839	-0.188615	0.119226	NaN	-0.212966	NaN	0.389509	-0.237352	0.108207	0.156584	-0.385033	0.00917912	0.0792365	NaN	-0.355196	0.179875	0.529064	0.348616	0.144114	0.315198	-0.163291	0.163077	-0.314998	-0.416256
BAG2	O95816	155	_FQSIVIGCALEDQK[GlyGly (K)]K_.3	BAG2_K168_M1	1	1	-0.718004	-1.48411	-1.74566	-0.942905	-1.6257	-1.56879	-1.59872	NaN	NaN	-1.16203	-1.14231	-1.61607	-1.37217	-1.6312	-1.56931	NaN	-1.81031	NaN	-0.431073	-1.07746	-1.73396	-0.993196	-1.4461	-1.68876	-1.24996	-1.78549	-1.19053	-0.602231	-1.17737	-1.51173	-1.04429	-1.14568	-1.90529	-1.3927	-1.6573	NaN
PGK1	P00558	200	_ALESPERPFLAILGGAK[GlyGly (K)]VADK_.4	PGK1_K216_M1	1	1	-0.312269	0.322689	-0.196735	NaN	-1.04133	-1.0539	0.105616	-0.817439	-2.39625	0.083982	-0.221583	-0.742333	0.00430679	-0.357121	-0.306492	NaN	-0.887282	NaN	-0.125414	-0.338634	0.0130262	-0.0749712	-0.243241	-1.73228	0.524482	-0.823216	-0.51325	NaN	NaN	-0.0380802	-0.564168	-0.153375	-0.925549	0.037034	-0.417425	NaN
PPIL1	Q9Y3C6	73	_GGASIYGK[GlyGly (K)]QFEDELHPDLK_.4	PPIL1_K80_M1	1	1	-1.53293	-1.54966	-1.55915	-1.68817	-2.37848	-1.25408	-2.33339	NaN	NaN	-1.12619	NaN	-1.28014	-1.2343	-2.4403	-1.6632	NaN	NaN	-1.50456	-1.69595	-1.89681	-1.05792	-1.5375	-2.17586	-1.3012	-2.0851	-1.60786	-2.36772	-2.00576	-1.36626	-1.17548	-1.6185	-1.59126	-0.79508	-1.28156	-1.49982	-2.8216
AHNAK	Q09666	22514068	_FSM[Oxidation (M)]PGFK[GlyGly (K)]GEGPEVDVNLPK_.3	AHNAK_K2257_M1	1	1	0.753584	0.487281	0.171432	0.690253	-0.255339	0.465454	0.883317	0.575981	1.29605	0.608051	-0.126588	0.324583	0.847936	0.734795	0.291355	2.77023	0.769636	0.926897	0.919296	1.18819	-0.108788	0.0433989	-0.0923481	-0.470554	0.967803	0.911296	0.00264263	-0.584414	-0.266826	-0.283191	-0.0329227	0.0274081	-0.3633	-0.0759182	0.0727625	0.163915
AHNAK	Q09666	3610	_FSM[Oxidation (M)]PGFK[GlyGly (K)]GEGPEVDVTLPK_.3	AHNAK_K3616_M1	1	1	-1.07628	-1.60153	NaN	NaN	-1.00575	-2.09808	-1.23819	-2.11492	-1.21194	-1.56175	-1.79428	-2.05245	-1.81784	-1.68682	-1.7882	-1.19133	-0.907538	-1.16431	-1.44345	NaN	-1.94119	-1.9088	-1.84616	-1.98983	-1.88411	-2.25401	NaN	NaN	NaN	NaN	-2.7763	NaN	-2.6933	NaN	-2.59259	NaN
SLC12A2	G3XAL9;P55011	949;944	_DVVVSVEYSK[GlyGly (K)]K[GlyGly (K)]SDLDTSK_.3;_SPGTK[GlyGly (K)]DVVVSVEYSK[GlyGly (K)]K_.3;_SPGTK[GlyGly (K)]DVVVSVEYSK[GlyGly (K)]K_.4	SLC12A2_K958_M2	3	1	NaN	NaN	NaN	NaN	-0.890024	NaN	-0.255617	NaN	-1.30674	NaN	NaN	NaN	-2.25867	-0.683475	NaN	-0.926919	-0.17062	-0.260753	NaN	NaN	NaN	-0.343865	-0.528661	-0.622407	-0.524726	-0.102418	0.0773001	NaN	NaN	-1.34727	-0.818778	0.112654	-1.09331	-0.957767	-0.761189	-0.267117
PFN1	P07737	27	_DSPSVWAAVPGK[GlyGly (K)]TFVNITPAEVGVLVGK_.3	PFN1_K38_M1	1	1	-0.0839071	-0.715406	-1.79101	NaN	-1.42817	-1.45884	-1.43976	-1.84733	NaN	-0.239812	-0.211748	-0.818952	-1.1333	-1.24011	-1.29453	-1.65486	-1.42804	-1.23166	-0.379673	-0.175332	-0.652894	-1.58087	-1.2932	-1.29286	-0.71874	-2.5066	-1.61887	NaN	NaN	-0.766153	-0.727933	-1.07914	NaN	-1.07409	NaN	-1.43922
JUNB	P17275	319	_EQVAQLK[GlyGly (K)]QK_.3	JUNB_K325_M1	1	1	-2.15454	-2.59175	NaN	-2.94311	-2.65854	-3.63064	-3.31015	NaN	NaN	-2.95066	NaN	NaN	NaN	-2.31809	-2.14081	NaN	NaN	-3.05316	-2.22547	-2.74993	-2.88081	-2.98662	-2.53654	-2.97169	-2.19774	-2.14515	-2.96828	-2.45405	-2.2922	-2.45334	-1.94386	-2.44063	-3.09395	-2.31387	-3.18404	NaN
TSNAX	Q99598	165	_TPSSDAQDK[GlyGly (K)]QFGTWR_.3	TSNAX_K173_M1	1	1	NaN	-1.83642	NaN	NaN	-0.512539	NaN	NaN	NaN	NaN	-0.685812	-0.455153	-0.882373	-2.33423	-0.888832	-0.63898	NaN	NaN	NaN	-0.570292	-0.417028	-0.0621395	-0.656216	-1.06602	-1.19567	0.147288	NaN	-0.436639	-0.490092	-0.723482	-0.439878	-0.520324	-0.101304	NaN	-1.12284	NaN	-0.616656
PGK1	P00558	87	_SLLGK[GlyGly (K)]DVLFLK_.2;_SLLGK[GlyGly (K)]DVLFLK_.3	PGK1_K91_M1	2	1	1.15022	1.10483	0.502967	0.752795	0.244281	0.655093	0.815062	0.753851	NaN	1.11378	0.968708	0.536695	0.980807	0.595055	0.852098	NaN	0.38988	0.878389	1.12218	0.76571	0.589195	0.81888	1.03721	0.267615	1.30143	0.520516	0.825716	0.976299	0.843493	0.801508	0.879022	0.794264	0.449966	0.874812	1.12766	0.800069
ACTN1	P12814	90	_ISNVNK[GlyGly (K)]ALDFIASK_.3	ACTN1_K95_M1	1	1	-0.690306	-0.82451	-1.27801	-1.588	-1.14934	-1.37137	-0.952498	-1.50899	NaN	-0.948069	-1.13744	NaN	-1.19326	-1.4246	-1.0801	NaN	-0.805149	NaN	-1.07438	NaN	-1.32073	-0.933324	-0.910146	-1.3325	-0.653392	-1.1735	-1.13526	NaN	NaN	-1.2057	-1.26463	-1.29217	-1.42223	-0.957831	-0.764076	-0.89134
PHLDB2	Q86SQ0;Q86SQ0-2;Q86SQ0-3	88;115	_IQGSK[GlyGly (K)]QFSYDGTDK_.3	PHLDB2_K92_M1	1	1	NaN	NaN	-1.42259	NaN	NaN	NaN	NaN	NaN	NaN	-1.31503	NaN	-1.55905	-2.0722	-2.111	NaN	NaN	-1.7234	-1.40553	-0.713624	NaN	-1.58142	-1.43665	NaN	NaN	-1.30925	-1.02842	-0.938281	-1.24232	-1.62622	-1.89391	-1.70728	-1.80838	NaN	-1.25608	-0.945664	-1.30768
PSMA7	O14818	170	_EFLEK[GlyGly (K)]NYTDEAIETDDLTIK_.3	PSMA7_K174_M1	1	1	-0.230015	-0.241682	-0.837225	-1.50045	-1.4618	-1.12795	-1.51885	-1.98259	NaN	-0.270316	-0.175202	-0.380296	-0.54276	-1.21826	-0.456743	-0.528145	-1.12016	-2.07813	-0.308239	-0.221212	-0.369102	-0.699923	-1.20851	-0.644272	-0.861317	-1.11016	-0.923016	-0.519433	-0.633701	-0.297869	-0.545012	-1.0726	-1.06203	-0.913751	-1.40093	-1.63053
NDUFA4	O00483	56	_LGPNDQYK[GlyGly (K)]FYSVNVDYSK_.3	NDUFA4_K63_M1	1	1	0.838683	0.795132	0.751248	0.552905	0.523124	0.758908	1.00376	0.239331	1.49966	0.522205	0.668128	1.00191	0.925028	0.580453	1.04322	4.06838	1.08758	1.12205	0.669444	1.13826	1.14294	1.02759	0.806521	0.917424	0.927774	1.62098	1.20778	0.666886	1.07902	1.3966	0.92243	0.986452	0.90415	1.23226	0.960506	0.810049
MCM7	P33993	16	_FLQEFYQDDELGK[GlyGly (K)]K_.3	MCM7_K28_M1	1	1	0.0348158	0.133227	-0.00974655	-0.0223832	-0.290396	0.124986	-0.183983	-0.740286	0.60781	0.264369	0.445535	0.225562	0.251853	-0.392442	-0.0135956	NaN	-0.0909891	-0.438225	0.161612	0.204007	0.459299	-0.107563	NaN	-0.0187378	0.1834	-0.198864	-0.702288	NaN	NaN	-0.536614	0.214726	NaN	-0.0313773	NaN	NaN	NaN
VARS	P26640	963	_GLGK[GlyGly (K)]GFVPSPTSQPGGHESLVDR_.4	VARS_K966_M1	1	1	-1.64877	-1.47353	NaN	-2.42518	-2.40074	-1.55033	-1.74499	NaN	NaN	NaN	-1.26549	-1.71998	-1.34921	-1.92114	-1.39754	NaN	NaN	NaN	-1.33912	-1.59105	-0.958985	-1.80205	-1.78349	-1.75254	-1.55843	-1.84865	-1.98933	-1.54961	-1.03768	-1.23191	-1.78168	-1.22817	-1.7123	-1.39921	-1.70328	-2.48839
CTTN	Q14247	231	_GFGGK[GlyGly (K)]FGVQTDR_.3	CTTN_K235_M1	1	1	-0.887042	-0.748501	-1.08533	-1.76956	-1.20146	-1.55771	-0.858039	-1.43577	NaN	-0.670428	-0.916149	-1.37775	-0.963856	-1.30165	-0.889768	-1.3996	-1.48361	-1.82428	-0.984375	-0.853299	-0.618246	-0.82972	-1.06822	-1.40535	-0.554982	-0.935413	-0.775147	-0.78799	-0.536654	-0.919102	-1.08871	-0.927302	-0.906706	-0.632242	-1.09894	-0.805285
YBX3	P16989-2	191	_NAGEIGEM[Oxidation (M)]K[GlyGly (K)]DGVPEGAQLQGPVHR_.4	YBX3_K199_M1	1	1	-0.585683	-0.316399	-0.333627	-0.921944	-0.981321	-0.937149	-1.19989	-1.61031	NaN	0.132355	-0.173401	-0.464705	-0.806983	-0.549836	-0.735399	NaN	-0.909991	-1.73551	0.321868	-0.481484	-0.0476732	-0.466257	-1.35954	-1.33774	-0.551569	-0.866212	-0.859662	-0.0264406	-0.521664	-1.96212	-0.831973	-1.05827	-1.34738	-0.403049	NaN	-0.958745
H2AFX	P16104	121	_TSATVGPK[GlyGly (K)]APSGGK_.2;_TSATVGPK[GlyGly (K)]APSGGK_.3	H2AFX_K128_M1	2	1	3.75787	3.51997	3.39509	2.7613	3.01802	2.70993	2.93592	2.41251	2.53157	4.19637	3.3807	3.08562	3.24751	3.26763	2.68317	2.51996	2.61931	2.29939	4.07993	3.35441	3.08013	3.32115	3.25959	2.58875	3.28276	3.6156	3.06787	4.03991	4.02662	3.15786	3.23082	3.20404	2.73118	2.87254	2.64879	3.05527
DCBLD2	Q96PD2;Q96PD2-2	581;595	_QFLPAK[GlyGly (K)]AVDHEETPVR_.3;_QFLPAK[GlyGly (K)]AVDHEETPVR_.4	DCBLD2_K586_M1	2	1	2.85583	2.56248	2.22414	2.4936	2.65356	1.67564	2.54464	2.20879	NaN	2.86081	2.65393	1.93121	2.74148	2.61522	2.47982	NaN	2.45586	NaN	2.94316	2.47912	2.39776	2.94336	2.62214	2.32935	2.73825	NaN	2.87187	2.85351	2.76408	2.26366	2.79353	2.88122	1.86474	2.90562	2.60198	2.49477
ADD3	Q9UEY8;Q9UEY8-2	485	_IEDPNQFVPLNTNPNEVLEK[GlyGly (K)]R_.3	ADD3_K504_M1	1	1	-1.97635	-2.27953	-2.44598	NaN	-3.67874	-2.35348	-1.93462	NaN	NaN	-2.63937	-1.96978	-2.62467	-2.24051	-3.21028	-2.25622	NaN	-2.17914	NaN	-2.71186	-2.39831	-2.37304	-2.01127	-2.35859	-2.54393	-2.36833	-3.35267	-2.17329	-2.77958	-2.75296	NaN	-2.59728	-2.97286	-1.91342	-1.9789	-2.00852	-2.95646
DPM1	H0Y368;O60762;Q5QPK2	270;235;262	_VYGESK[GlyGly (K)]LGGNEIVSFLK_.3	DPM1_K275_M1	1	1	0.899418	0.797097	0.330683	0.0418334	-0.578588	0.208714	-0.233238	-0.259422	NaN	0.638595	0.544046	0.370187	0.112703	-0.353699	0.354698	NaN	0.232733	-0.182962	0.994161	0.633061	0.42117	0.150478	0.153012	0.249115	0.136826	0.0182567	-0.119946	0.658825	0.590902	0.570835	0.113704	0.118968	0.30512	0.259566	0.108597	-0.0530758
RERE	B1AKN3;Q9P2R6;Q9P2R6-2	1055;1323;769	_M[Oxidation (M)]KPGFEVK[GlyGly (K)]PPELDPLHPAANPM[Oxidation (M)]EHFAR_.5;_M[Oxidation (M)]KPGFEVK[GlyGly (K)]PPELDPLHPAANPM[Oxidation (M)]EHFAR_.6	RERE_K1062_M1	2	1	-1.19394	NaN	1.22112	-2.57252	0.987869	NaN	NaN	0.598516	NaN	1.44672	1.5739	1.67159	1.62874	0.822964	1.56377	NaN	0.560086	NaN	2.42614	NaN	1.72565	1.14946	0.159943	0.569604	1.83708	0.0916286	1.13432	1.05754	NaN	NaN	0.978033	1.44316	0.319489	1.77296	1.05785	0.672944
CALM2;CALM1	E7EMB3;E7ETZ0;H0Y7A7;P62158	62;16;53;15	_EAFSLFDK[GlyGly (K)]DGDGTITTK[GlyGly (K)]ELGTVM[Oxidation (M)]R_.3;_EAFSLFDK[GlyGly (K)]DGDGTITTK[GlyGly (K)]ELGTVM[Oxidation (M)]R_.4	CALM2_K69_M2	2	1	0.514235	1.76247	2.53525	0.10574	-0.115033	1.76296	0.181429	0.376797	0.141415	0.696117	1.32312	1.57302	0.68648	-0.210663	1.28964	0.483744	0.362233	-0.315167	1.03856	0.954344	1.86583	0.305179	0.208575	2.27748	0.310487	0.705052	0.846793	0.542591	0.947963	1.55108	0.669526	0.326783	2.03421	1.16997	0.645706	0.339332
CALM2;CALM1	E7EMB3;E7ETZ0;H0Y7A7;P62158	62;16;53;15	_EAFSLFDK[GlyGly (K)]DGDGTITTK[GlyGly (K)]ELGTVM[Oxidation (M)]R_.3;_EAFSLFDK[GlyGly (K)]DGDGTITTK[GlyGly (K)]ELGTVM[Oxidation (M)]R_.4	CALM2_K78_M2	2	1	0.514235	1.76247	2.53525	0.10574	-0.115033	1.76296	0.181429	0.376797	0.141415	0.696117	1.32312	1.57302	0.68648	-0.210663	1.28964	0.483744	0.362233	-0.315167	1.03856	0.954344	1.86583	0.305179	0.208575	2.27748	0.310487	0.705052	0.846793	0.542591	0.947963	1.55108	0.669526	0.326783	2.03421	1.16997	0.645706	0.339332
CLIC1	O00299	136	_ALK[GlyGly (K)]VLDNYLTSPLPEEVDETSAEDEGVSQR_.3	CLIC1_K138_M1	1	1	NaN	0.290326	-0.337349	NaN	-0.700519	NaN	-0.169276	-0.803123	NaN	-0.204249	-0.222592	-0.962234	-0.320943	-0.594198	-0.505105	-0.197799	NaN	-1.0118	0.207781	0.48958	0.211939	-0.175447	-0.386052	-1.70742	0.12192	-0.848791	-1.00126	0.00692272	-0.0333834	-0.24829	-0.495399	-0.347987	NaN	-0.211679	-0.673648	-0.72313
POLR2C	P19387	168	_GFGK[GlyGly (K)]EHAK_.3	POLR2C_K171_M1	1	1	-1.47847	-1.09227	-1.46659	-1.91928	-0.460065	-2.50925	-1.51325	-1.65511	-2.19529	-1.40869	-1.36946	-1.32733	NaN	-0.859543	-1.47315	-1.43151	-1.35034	-0.755228	-1.10783	-1.61381	-1.59609	-1.50605	-1.84799	-1.16859	-1.59781	1.13511	-1.476	-0.527061	-1.34245	-1.43276	-1.82476	-1.36774	-1.06845	-1.78579	-1.04019	-1.4401
COPZ1	F8VVA7;P61923;P61923-4	171;150;158	_GEDVPLTEQTVSQVLQSAK[GlyGly (K)]EQIK_.3	COPZ1_K189_M1	1	1	NaN	NaN	NaN	NaN	NaN	0.981485	0.753337	1.31122	NaN	1.79962	1.63632	1.42289	1.5236	1.35081	1.59285	NaN	NaN	NaN	1.83378	1.0225	1.58589	1.32806	1.33759	NaN	1.43249	NaN	NaN	2.1316	1.67104	1.10688	1.82989	1.3471	1.10105	1.7212	1.21335	1.1081
EIF3E	P60228	415	_SQM[Oxidation (M)]LAM[Oxidation (M)]NIEK[GlyGly (K)]K_.3	EIF3E_K424_M1	1	1	-0.0799103	-0.13476	-0.951517	NaN	-0.48955	NaN	-0.222282	NaN	-0.770309	-0.156811	-0.576335	-0.524846	NaN	-0.413849	-0.766973	-0.710333	-0.559031	-0.631225	0.178544	-0.598321	-0.789126	NaN	-0.363044	NaN	-0.303543	-0.237484	-0.15445	-0.494664	-0.418007	-0.809189	-0.500304	-1.01323	-1.95517	-0.0328093	-0.407262	-0.379778
OTUB1	F5GYN4;J3KR44;Q96FW1	65;95	_AFGFSHLEALLDDSK[GlyGly (K)]ELQR_.3;_AFGFSHLEALLDDSK[GlyGly (K)]ELQR_.4	OTUB1_K79_M1	2	1	NaN	NaN	NaN	-1.33462	-2.13149	-0.257097	NaN	NaN	NaN	-1.36871	-0.350138	-0.720795	-0.127843	-1.12537	0.0122547	NaN	NaN	NaN	-0.712955	NaN	0.0504475	-0.292575	-0.440693	0.0819159	-0.233518	-0.79729	-0.799289	NaN	NaN	-0.256799	-0.230264	-0.161599	-0.780236	-0.324865	-0.690945	-0.750712
TPT1	P13693	22	_EIADGLCLEVEGK[GlyGly (K)]M[Oxidation (M)]VSR_.3	TPT1_K34_M1	1	1	-1.28621	-2.04958	NaN	NaN	-2.80937	NaN	NaN	NaN	NaN	-1.72445	-1.69534	-1.98594	-2.5161	-3.07782	-1.58219	NaN	NaN	NaN	-1.12856	NaN	-1.59926	-2.26517	-3.19187	-2.08378	-2.37271	-3.19246	-2.63618	-1.6599	NaN	-2.65053	-2.10474	-2.76772	-2.47289	-2.08794	NaN	-2.17788
RPL24	P83731	28	_VFQFLNAK[GlyGly (K)]CESAFLSK_.3	RPL24_K35_M1	1	1	1.63194	1.74167	1.5909	1.59778	1.37279	1.47729	1.39995	1.51836	0.71626	2.16054	1.60995	1.38459	1.58426	1.57218	1.53615	1.44862	1.34881	1.55118	1.46476	1.54876	1.51537	1.68653	1.57331	1.11207	1.76505	1.08667	1.64879	NaN	1.2017	1.43893	1.09374	1.18314	1.13323	1.24338	1.33164	1.51894
WRNIP1	Q96S55;Q96S55-2;Q96S55-3	474;449;254	_VLITENDVK[GlyGly (K)]EGLQR_.3	WRNIP1_K482_M1	1	1	0.552227	0.756804	0.570946	0.315261	0.0402527	0.386546	0.00623941	-0.34544	NaN	0.681542	0.750745	0.648623	0.592838	0.0930519	0.552266	NaN	0.265587	0.103965	0.665205	0.603576	0.697027	0.565759	0.708093	0.643376	0.223128	0.330527	0.139901	0.734991	0.588127	0.79825	0.490124	0.406536	0.446111	0.52088	NaN	-0.0715723
TMX2	Q9Y320	140	_YFNDK[GlyGly (K)]TIDEELER_.3	TMX2_K144_M1	1	1	-0.824087	-0.973686	-1.08524	NaN	-1.67945	-1.28167	-1.28197	-2.15485	NaN	-0.574289	-0.838351	-0.795222	-0.955586	-1.23138	-1.15144	NaN	-1.2237	NaN	-0.341032	-0.857172	-0.775932	-0.804184	-1.02434	-1.06216	-0.987209	-0.877759	-1.58688	-0.957007	-1.26613	-1.58164	-0.833918	-1.58595	-1.49905	-0.718028	-1.51475	NaN
DHX9	Q08211	497	_K[GlyGly (K)]LEAGIR_.2;_K[GlyGly (K)]LEAGIR_.3	DHX9_K497_M1	2	1	0.385239	0.311214	0.409352	NaN	NaN	0.663	0.0543351	1.54926	-0.302378	0.44813	1.06745	NaN	0.677629	NaN	1.32024	1.60512	2.30509	0.945219	0.480346	NaN	-0.147132	0.140728	0.223731	0.97294	0.123008	NaN	0.139659	-0.0440092	NaN	0.126512	0.0718632	0.0819535	-0.408473	0.090848	0.164953	0.908522
NUDT21	O43809	106	_LPGGELNPGEDEVEGLK[GlyGly (K)]R_.3	NUDT21_K122_M1	1	1	-1.52272	-1.39334	-2.0155	-2.40045	NaN	NaN	NaN	NaN	NaN	-1.01607	-1.65056	-2.01738	-1.70141	-1.88249	-1.56863	NaN	NaN	NaN	-1.3893	NaN	-1.71834	-1.82038	-1.72541	-2.27021	-1.92497	NaN	-1.66987	-1.42914	-1.82443	-2.06489	-1.56451	-2.19194	-2.11115	-1.60528	NaN	NaN
SPTBN1	A0A087WUZ3;Q01082	2328;2326	_AQTLPTSVVTITSESSPGK[GlyGly (K)]R_.3	SPTBN1_K2346_M1	1	1	-0.686072	-0.306714	-0.386581	-0.699919	-0.437397	-0.584031	0.405677	-0.558196	0.617091	0.0776029	-0.197263	-0.94517	-0.130251	-0.133667	-0.357893	NaN	-0.25853	-0.439622	-0.0626206	-0.130819	0.10007	0.104152	0.0431213	-0.855411	0.75764	-0.175248	-0.220068	-0.415689	0.0535898	-0.2199	-0.274205	-0.0736632	-0.448254	0.356374	-0.110799	-0.181761
HSPA8	P11142	498	_ENK[GlyGly (K)]ITITNDK[GlyGly (K)]GR_.3;_ENK[GlyGly (K)]ITITNDK[GlyGly (K)]GR_.4	HSPA8_K507_M2	2	1	-1.48487	-1.44695	-1.43972	-1.97818	-3.00381	-2.06403	-1.93666	NaN	-2.64197	-0.943839	-1.40054	-2.59747	-1.80838	-1.78977	-1.40443	-2.11518	-2.07396	NaN	-1.14912	-1.57688	-1.14338	-1.37773	NaN	-2.28588	-1.17437	-1.00845	-1.59145	-1.21364	-1.00585	-1.4606	-1.76158	-1.29977	-1.22996	-1.12776	-1.40005	NaN
RPS3A	P61247	29	_DWYDVK[GlyGly (K)]APAM[Oxidation (M)]FNIR_.3	RPS3A_K34_M1	1	1	0.90454	0.557176	-0.00195694	-0.540155	-0.235702	-0.232697	-0.0242209	-1.40593	-0.956318	0.542599	0.668407	0.28058	-0.025857	-0.201563	0.192019	-0.0565286	-0.118468	-0.182833	0.870243	0.87481	0.803484	0.0688648	0.181039	0.00430393	0.258533	-0.524464	0.302126	0.604142	0.574848	0.75142	0.381248	0.323854	-0.179007	-0.0483618	-0.661227	0.0629253
PRR14	Q9BWN1	255	_SK[GlyGly (K)]LESFADIFLTPNK_.3	PRR14_K256_M1	1	1	0.558859	0.658199	0.690667	0.0600076	-0.411692	NaN	0.0107627	-0.277441	-0.00353241	NaN	0.798296	0.399214	0.480449	NaN	0.384679	NaN	NaN	-0.11588	0.407793	NaN	NaN	0.0863857	NaN	NaN	0.456105	NaN	0.0273333	NaN	0.451586	0.613027	0.507117	0.363511	NaN	NaN	NaN	-0.300032
NPLOC4	Q8TAT6;Q8TAT6-2	256	_YTEHK[GlyGly (K)]DIPLGIR_.3;_YTEHK[GlyGly (K)]DIPLGIR_.4	NPLOC4_K260_M1	2	1	0.345516	0.248385	NaN	-0.100524	-0.289179	-0.323112	0.25766	-0.485926	NaN	0.248318	0.382115	-0.0771523	0.0267496	-0.0121136	0.182193	NaN	0.217262	0.184334	0.389477	0.335608	0.102161	0.442838	0.316954	0.319456	0.325135	0.303567	0.381981	0.494763	0.302099	0.31097	0.57033	0.478945	0.29648	0.226188	0.222882	0.13
PEX14	O75381;O75381-2	214;171	_SEINSLK[GlyGly (K)]GLLLNR_.3	PEX14_K220_M1	1	1	NaN	NaN	NaN	NaN	NaN	NaN	NaN	NaN	NaN	1.11912	0.818151	0.0447769	0.699869	0.136968	-0.081295	NaN	NaN	NaN	1.18901	0.0922413	0.497774	0.565929	0.759616	0.237989	0.611432	NaN	0.292579	1.28504	0.872692	0.840287	0.699762	0.523068	0.419277	NaN	0.443652	NaN
PAPSS1	O43252	179	_AGEIK[GlyGly (K)]GFTGIDSEYEKPEAPELVLK_.4	PAPSS1_K183_M1	1	1	0.662766	0.913217	0.533145	0.210727	0.434615	0.475377	0.802083	0.166054	0.548948	0.787978	0.836414	0.697618	0.530555	0.294469	0.806273	0.875823	0.879649	NaN	1.07192	0.685768	0.9536	0.601871	0.289246	0.704831	0.854831	0.504122	0.744568	0.451673	0.528218	0.814261	0.66245	0.508641	0.626238	0.795667	0.86796	0.452187
AGFG1	B8ZZY2;P52594;P52594-2;P52594-3;P52594-4	314;274;338	_VSTNK[GlyGly (K)]AGLQTADK_.3	AGFG1_K318_M1	1	1	-3.49111	-3.43281	NaN	NaN	NaN	NaN	NaN	NaN	NaN	-3.17619	-3.18785	-3.09266	NaN	NaN	-3.7387	-3.49722	NaN	NaN	-2.85506	-3.80476	-3.64879	NaN	-3.63915	-3.65672	-2.61945	NaN	-3.70754	-2.94807	-2.9296	-2.86693	-3.11696	-2.97971	NaN	-2.64744	-2.61287	-3.20074
MLLT4	J3KN01;P55196;P55196-2;P55196-5;P55196-6;Q5TIG5	252;251	_IYADSLK[GlyGly (K)]PNIPYK_.3	MLLT4_K258_M1	1	1	NaN	NaN	NaN	-1.40401	-1.46418	-1.52113	-1.01722	-1.80191	NaN	NaN	-1.84456	-1.56051	-1.07858	NaN	NaN	NaN	NaN	NaN	-1.25324	NaN	NaN	NaN	NaN	NaN	-0.59547	-1.06069	-0.756117	-1.57396	-1.86848	-1.13798	-1.37792	NaN	-1.98516	-0.739185	NaN	NaN
RPS6	P62753	144	_LFNLSK[GlyGly (K)]EDDVR_.2;_LFNLSK[GlyGly (K)]EDDVR_.3	RPS6_K149_M1	2	1	0.157216	0.173387	0.618554	0.105713	-0.219854	0.557882	0.202109	-0.27077	-0.016118	0.222586	0.0817976	0.456181	0.289087	-1.83634	0.572039	-0.265133	0.17619	0.186723	-0.0419583	-0.128917	0.415954	0.328961	-0.100727	0.695803	0.262928	0.415585	0.00335789	0.292744	0.136239	0.21793	0.204161	0.168413	0.613052	0.435377	0.366513	-0.0587769
CHMP1A	F8VUA2;Q9HD42	76	_VQTAVTM[Oxidation (M)]K[GlyGly (K)]GVTK_.2;_VQTAVTM[Oxidation (M)]K[GlyGly (K)]GVTK_.3	CHMP1A_K83_M1	2	1	0.95642	0.906104	0.222466	0.509025	0.758697	0.4358	0.186418	0.310183	0.0962458	0.555658	1.14823	0.313856	0.674217	0.447809	0.791691	0.0340972	0.846145	0.393459	0.701508	0.571499	0.848269	0.659878	0.468805	0.127477	0.431748	0.937585	-0.960299	0.686389	0.941635	0.555937	0.653078	0.631792	0.256311	0.75274	0.746794	1.00874
SOD1	P00441	5	_AVCVLK[GlyGly (K)]GDGPVQGIINFEQK_.3	SOD1_K10_M1	1	1	3.07153	2.93928	2.5015	2.73405	2.49464	2.46715	2.64673	2.78796	2.32176	2.89536	3.03754	2.2635	2.80588	2.59446	2.51426	2.77041	2.43916	2.48722	3.25783	3.04212	2.50318	2.73717	2.84143	1.80937	3.10805	2.18354	2.74661	3.02966	2.65665	2.46078	2.7906	2.84501	1.94449	2.92313	2.75611	2.69737
SERBP1	Q8NC51	39	_K[GlyGly (K)]EAGGGGVGGPGAK_.3	SERBP1_K39_M1	1	1	-0.994977	-0.917223	-1.07357	-1.04658	NaN	-1.55436	NaN	NaN	-1.6432	-0.817701	NaN	-1.02721	-1.52509	-1.13084	NaN	NaN	NaN	NaN	-1.08004	-1.0329	-1.33612	-1.41567	NaN	-1.10126	-0.989913	NaN	-1.31974	-0.927137	-0.862727	NaN	NaN	-1.56391	-1.26038	NaN	-1.19262	-0.978954
LDHA	P00338;P00338-3	119;148	_FIIPNVVK[GlyGly (K)]YSPNCK_.3	LDHA_K126_M1	1	1	0.705216	0.627164	0.0379972	0.147355	-0.293989	0.21684	0.315856	NaN	NaN	-0.431083	0.230639	NaN	-0.296675	-0.411668	-0.0332422	NaN	NaN	NaN	0.8775	0.511862	-0.448373	-0.121909	0.0894003	-0.418428	0.0423179	-0.0936093	0.415041	0.607701	0.225306	NaN	-0.160388	0.333035	0.133636	NaN	-0.0846081	0.140409
UBA3	Q8TBC4;Q8TBC4-2	261;247	_EQPFGEGVPLDGDDPEHIQWIFQK[GlyGly (K)]SLER_.4	UBA3_K284_M1	1	1	-1.22873	-0.873089	NaN	NaN	-2.04931	NaN	NaN	NaN	NaN	-1.21529	-1.09318	-1.87637	-1.78322	-1.59511	-1.26758	-2.44543	NaN	-1.94239	-0.934271	-2.17617	-1.07366	-1.79771	-1.43166	-1.79831	-1.10503	-1.52734	NaN	-1.67559	NaN	-0.981574	-1.66404	-1.48392	NaN	-1.88743	-2.87656	NaN
RPS3	P23396	202;203	_KPLPDHVSIVEPK[GlyGly (K)]DEILPTTPISEQK_.3;_KPLPDHVSIVEPK[GlyGly (K)]DEILPTTPISEQK_.4;_KPLPDHVSIVEPK[GlyGly (K)]DEILPTTPISEQK_.5;_PLPDHVSIVEPK[GlyGly (K)]DEILPTTPISEQK_.4	RPS3_K214_M1	4	1	6.66271	7.10731	7.16844	6.5523	6.60314	6.50582	6.78214	6.4254	6.61242	7.13494	7.01949	6.76591	7.04155	6.66489	6.75013	6.0268	6.34767	6.13991	6.6961	7.01784	6.53935	6.34458	6.4733	6.06633	7.10451	6.36016	6.06608	6.8758	6.0457	5.98738	6.93954	6.56052	5.72263	6.90144	6.23932	6.34566
CBX3	Q13185	21;22	_KVEEAEPEEFVVEK[GlyGly (K)]VLDR_.3;_KVEEAEPEEFVVEK[GlyGly (K)]VLDR_.4;_VEEAEPEEFVVEK[GlyGly (K)]VLDR_.3	CBX3_K34_M1	3	1	2.75577	2.8674	2.25004	2.09243	2.05592	1.24508	2.54485	2.07913	0.951403	3.17258	2.61006	2.35484	2.66632	2.64126	2.28075	2.44514	2.24719	1.96495	2.99308	2.38745	2.6326	2.8507	2.66613	0.990586	3.01258	1.71631	1.9765	2.71303	2.47836	2.0335	2.3016	2.23265	0.928636	2.62672	1.87543	1.8177
MLLT11	Q13015	17	_M[Oxidation (M)]PIPELDLSELEGLGLSDTATYK[GlyGly (K)]VK_.3	MLLT11_K39_M1	1	1	2.88689	1.96067	1.93812	1.67227	0.938879	1.49522	1.69182	1.28604	1.45773	2.01044	2.29179	1.60201	1.73799	1.00506	1.26345	1.33802	0.503035	1.23945	2.39251	1.70721	1.96391	1.41807	1.25119	1.15901	1.62202	0.82514	0.735389	2.14781	1.916	1.39996	1.71839	1.34034	1.0655	1.30201	1.11402	0.884251
RPS20	P60866	5	_DTGK[GlyGly (K)]TPVEPEVAIHR_.2;_DTGK[GlyGly (K)]TPVEPEVAIHR_.3;_DTGK[GlyGly (K)]TPVEPEVAIHR_.4	RPS20_K8_M1	3	1	7.65101	7.74131	7.3312	7.59294	7.81115	7.06203	7.64853	7.56716	7.42498	8.04571	7.66598	7.59344	7.58428	7.84471	7.48947	7.58869	7.68847	7.53491	7.88781	7.36145	7.35393	7.82541	7.62115	7.01692	7.70947	7.56171	7.46353	7.93689	7.57405	7.53375	7.67783	7.90576	6.85252	7.9244	7.48722	7.56324
EIF3CL;EIF3C	B5ME19;Q99613;Q99613-2	888;887;877	_DQK[GlyGly (K)]DGYR_.2;_DQK[GlyGly (K)]DGYR_.3	EIF3CL_K890_M1	2	1	1.46789	0.982686	0.383989	0.961046	0.874971	0.305491	0.62247	NaN	-0.0166492	1.38409	NaN	NaN	0.579404	0.881244	0.622723	0.569716	1.13252	0.904321	1.35817	0.622104	0.33843	0.800385	NaN	0.457381	0.57427	3.36861	0.921204	1.6611	NaN	NaN	1.3454	1.27044	0.507224	1.06521	0.621438	0.627523
AHNAK	Q09666	1281	_ADIDVSGPK[GlyGly (K)]VDVEVPDVSLEGPEGK_.3	AHNAK_K1289_M1	1	1	-1.25758	NaN	-1.31054	NaN	-1.73212	-1.66352	-0.89181	NaN	NaN	NaN	-1.49657	-1.43232	-0.960479	-1.49105	-0.929146	-0.588481	NaN	-1.22007	NaN	NaN	-1.12596	NaN	NaN	-1.47899	-0.808013	-1.58834	NaN	NaN	NaN	NaN	NaN	NaN	NaN	-1.17649	NaN	-0.957282
XRCC6	P12956	302	_TFNTSTGGLLLPSDTK[GlyGly (K)]R_.3	XRCC6_K317_M1	1	1	2.71399	2.59725	2.48165	2.22722	1.77004	2.15013	1.98461	1.58327	0.431289	2.6063	2.68701	2.59456	2.50745	1.89486	2.38327	NaN	1.83601	2.18678	2.59736	2.57287	2.64421	2.26238	2.07996	2.07199	2.05006	2.01205	2.02391	2.32769	2.66384	2.63142	2.11023	2.04334	2.2496	2.12652	1.98212	1.94096
PTGES3	A0A087WYT3;Q15185;Q15185-4	83;79	_K[GlyGly (K)]GESGQSWPR_.3	PTGES3_K83_M1	1	1	-0.427591	-1.02992	NaN	-2.22041	-1.07249	-1.95064	-1.297	NaN	NaN	-0.43789	-0.707549	NaN	NaN	-0.823507	-1.11103	NaN	-1.24559	-2.48392	-0.0766931	-0.428045	-0.432182	-0.550861	-1.04488	-1.07905	-0.205186	NaN	-1.03953	-0.176764	-0.527694	-1.06418	-1.03687	-0.831286	-2.14444	-1.21054	NaN	-1.08496
SAE1	Q9UBE0	181	_VAK[GlyGly (K)]VSQGVEDGPDTK_.3	SAE1_K183_M1	1	1	-1.74511	-1.57213	NaN	-1.89292	-2.35265	NaN	NaN	NaN	NaN	-1.39149	-1.64776	-1.78046	-2.13616	NaN	-2.04501	-2.43568	-2.19428	NaN	-1.6298	-2.22001	-2.61838	NaN	-1.85731	-2.19542	-2.17179	-2.21675	NaN	-1.74422	-2.53618	-2.16626	-1.67811	-1.98151	-2.57661	-2.20644	NaN	-2.26648
FASN	P49327	1852	_VVVQVLAEEPEAVLK[GlyGly (K)]GAK_.3;_VVVQVLAEEPEAVLK[GlyGly (K)]GAK_.4	FASN_K1866_M1	2	1	5.52373	5.54067	5.07944	5.25607	4.70229	5.148	5.16214	4.99229	5.28343	5.48888	5.57075	5.21336	5.37241	5.01667	5.18755	5.36056	5.05832	5.03667	5.29507	5.32862	5.19325	5.24411	5.18549	4.89354	5.44179	4.81227	5.01262	5.4336	5.44063	5.35227	5.25692	5.23555	5.15832	5.30425	5.22726	4.92259
AHNAK	Q09666	2312	_ISM[Oxidation (M)]PDVDFNLK[GlyGly (K)]GPK_.3	AHNAK_K2322_M1	1	1	-0.543089	-0.902935	-1.04641	-0.534083	-1.50473	-0.825992	-0.588647	-0.812486	1.06152	-0.643895	-1.01361	-0.616672	-0.643991	-0.952903	-0.818501	2.06895	-0.596985	-0.0593481	-0.950923	-0.815176	-0.622996	-0.61371	-0.504945	-0.702231	-0.765567	-0.49646	-0.862171	-0.50638	-0.990845	-0.261219	-0.780702	-0.516628	-0.377497	-0.400468	-0.573405	-0.725211
POM121C	A0A075B7F8;A8CG34	287	_ETVLSALK[GlyGly (K)]EK_.2;_ETVLSALK[GlyGly (K)]EK_.3	POM121C_K294_M1	2	1	1.43525	1.50666	1.44499	0.935841	0.763882	0.978099	0.538495	0.403653	0.215389	1.52346	1.49107	1.2617	1.25219	0.694555	1.01392	0.644042	0.641415	0.524532	1.61687	1.48869	1.4833	1.31012	1.04259	1.20409	0.896442	0.837492	NaN	1.49172	1.46533	1.56016	1.24969	0.532917	1.16071	1.23561	0.808384	-0.00665188
RAB14	P61106	35	_K[GlyGly (K)]FM[Oxidation (M)]ADCPHTIGVEFGTR_.3;_K[GlyGly (K)]FM[Oxidation (M)]ADCPHTIGVEFGTR_.4	RAB14_K35_M1	2	1	NaN	0.868797	NaN	0.404007	0.647381	-0.111607	0.119016	0.361918	NaN	1.26037	0.930202	0.512519	0.266558	0.274233	0.615162	NaN	0.188045	NaN	1.18325	0.531446	0.382914	0.394678	0.412807	0.435808	0.745031	NaN	0.323771	0.961683	0.803061	0.761844	0.317029	1.27119	-0.171777	0.852475	0.573072	0.436632
MAT2A	P31153	344	_ELLEIVK[GlyGly (K)]K_.2;_ELLEIVK[GlyGly (K)]K_.3	MAT2A_K350_M1	2	1	0.0562496	0.207255	NaN	-2.55681	NaN	0.25351	-0.0455871	NaN	1.02801	0.118647	-0.0841961	-0.152432	0.116099	-0.176051	0.00617218	0.376441	-0.157899	0.275043	0.125124	0.137363	0.137507	0.327188	0.161289	-0.156549	0.255476	0.107074	0.121197	0.259239	0.167644	0.363284	0.170624	0.0623145	0.343082	0.244202	0.33337	0.187335
NFE2L1	J9JIE5;Q14494;Q14494-2	60	_NTLDGYGIHPK[GlyGly (K)]SIDLDNYFTAR_.4	NFE2L1_K70_M1	1	1	0.730187	0.716757	-0.0172167	0.0830312	-0.374921	-0.0240421	-0.12902	-0.284646	NaN	0.943696	0.578117	0.285595	0.173451	-0.218002	-0.117414	0.539383	-0.40117	-0.0668783	0.736061	0.182037	0.335028	-0.104836	-0.0973701	-0.118453	0.22978	-0.093225	NaN	0.705946	0.45884	NaN	0.233202	0.163966	-0.529431	NaN	-0.148598	-0.600461
PEG3	Q9GZU2;Q9GZU2-2;Q9GZU2-4	1327;1201;1203	_GAIPFYECK[GlyGly (K)]DCGK_.3	PEG3_K1335_M1	1	1	-1.77167	-2.90057	NaN	-2.45757	-2.84222	-3.06132	NaN	NaN	NaN	-2.00921	-2.34291	-2.72342	-2.83997	-3.66342	-2.19332	NaN	NaN	NaN	-1.34761	-2.22671	-2.25154	-2.21724	-2.38475	-1.91519	-3.41345	NaN	-1.69052	-1.87619	NaN	-2.53099	-2.31118	-1.44746	-2.1423	-2.72739	NaN	-2.45879
SFPQ	P23246;P23246-2	316	_LFAK[GlyGly (K)]YGEPGEVFINK_.3	SFPQ_K319_M1	1	1	0.174341	0.298352	-0.596629	NaN	-1.03234	-0.358657	NaN	-1.01718	NaN	0.548676	0.468913	0.538505	-0.511224	-0.870523	-0.631514	NaN	0.75254	-1.56707	-0.153703	0.11813	0.285338	-0.726863	-0.147444	-0.552167	NaN	-0.363471	-1.28384	-0.745742	-0.6441	-0.202008	-0.539522	-0.610797	NaN	-0.0757685	-0.576825	-0.134465
NCL	P19338	325	_TGISDVFAK[GlyGly (K)]NDLAVVDVR_.3	NCL_K333_M1	1	1	1.90629	2.12762	1.68247	1.55174	1.2995	1.74464	1.53653	1.29059	1.71021	1.6164	1.92518	1.80529	1.7824	1.33596	1.96205	1.84051	1.5753	1.40652	1.60762	1.80957	1.94691	1.553	1.54924	1.81577	1.64669	1.26316	1.38174	1.7949	1.89631	2.01282	1.94345	1.66318	1.87326	1.56839	1.57817	1.51632
NRXN2	G5E9G7;P58401;Q9P2S2;Q9P2S2-2	1668;629;1675;1605	_NYISNSAQSNGAVVK[GlyGly (K)]EK_.3	NRXN2_K1682_M1	1	1	-0.485819	-1.01555	NaN	-0.989231	-0.714644	NaN	-0.645161	-1.24792	-1.29764	-0.173522	0.178615	NaN	-0.49927	-0.385379	-2.97551	-0.926957	-1.04765	-1.91424	0.180178	0.103118	-3.33198	0.166405	-0.473115	NaN	0.130442	-1.05071	-0.136695	-0.000558853	0.733481	NaN	-0.336472	-0.127296	-2.67652	-0.157633	-0.858758	-0.539226
STMN1	P16949	113	_EAQM[Oxidation (M)]AAK[GlyGly (K)]LER_.2;_EAQM[Oxidation (M)]AAK[GlyGly (K)]LER_.3	STMN1_K119_M1	2	1	2.8219	2.90242	2.83414	2.68585	2.75755	2.57954	2.99199	2.51026	2.50668	2.78973	2.74594	3.04086	2.74517	2.7953	2.83741	2.42544	2.83532	2.58407	2.92171	2.70549	2.91145	2.78211	2.7322	2.72394	2.76805	3.34689	2.65022	3.01637	2.96751	2.84851	2.80784	2.98529	2.61119	3.10958	2.72713	2.74156
MTDH	Q86UE4	90;89	_EEAAAVPAAAPDDLALLK[GlyGly (K)]NLR_.3;_REEAAAVPAAAPDDLALLK[GlyGly (K)]NLR_.4	MTDH_K107_M1	2	1	0.74042	0.961112	0.925859	-0.00368547	-0.225202	0.799867	0.671745	0.774196	0.806536	0.147993	0.887335	0.658912	0.966842	0.308374	1.0272	0.475448	0.993267	-0.147367	0.605795	0.506264	1.2621	0.502372	0.105872	0.886405	0.213075	-0.00256968	0.00498867	0.640052	0.846898	0.517367	0.808314	0.291503	0.679688	0.776259	0.731109	0.0291233
MCM5	P33992	456	_VAIHEAM[Oxidation (M)]EQQTISIAK[GlyGly (K)]AGITTTLNSR_.4	MCM5_K471_M1	1	1	2.62883	2.24033	1.10671	NaN	1.16453	NaN	NaN	NaN	NaN	2.57619	1.95138	1.76543	1.02463	NaN	1.14408	NaN	NaN	NaN	2.65548	2.06203	1.76861	1.74297	NaN	NaN	NaN	1.0158	1.48305	2.41214	NaN	1.81912	1.2415	1.61773	1.02043	1.18417	NaN	NaN
UBE2S	Q16763	83	_IFHPNVGANGEICVNVLK[GlyGly (K)]R_.3;_IFHPNVGANGEICVNVLK[GlyGly (K)]R_.4	UBE2S_K100_M1	2	1	0.690039	-0.0996361	-1.2824	NaN	-0.901368	NaN	NaN	NaN	NaN	0.212822	0.166016	-0.0581675	-0.736477	-1.03091	NaN	NaN	-1.99074	NaN	0.895422	-0.180828	-0.701887	-0.826391	-0.787292	-1.79844	-1.00355	-1.30363	-1.12691	0.535887	-0.282103	-0.368319	-0.693624	-0.417584	-1.55764	-0.933261	NaN	-1.02051
NCKAP1	Q9Y2A7;Q9Y2A7-2	4	_SVLQPSQQK[GlyGly (K)]LAEK_.3	NCKAP1_K12_M1	1	1	-0.0124321	0.242332	0.0847082	-0.465543	-0.0488348	-0.105703	-0.13911	-0.445683	-0.412809	0.139191	0.40674	0.245988	-0.387081	0.0287533	-0.154744	-0.319282	-0.241428	-0.54923	0.284211	0.328254	0.436727	-0.284574	-0.0196514	-0.0243464	0.481204	-0.0127196	-0.155813	0.0345201	0.637115	0.555431	-0.0752583	0.0746551	-0.0365968	0.22436	-0.15055	-0.127603
CAV1	Q03135	172	_INLQK[GlyGly (K)]EI_.2	CAV1_K176_M1	1	1	-0.352127	-0.443784	-0.904512	-0.621596	-0.455719	-0.56959	-0.770029	-0.432739	NaN	0.0255513	-0.387548	-0.18539	-0.222906	-0.466356	-0.403747	NaN	-0.305558	-0.23422	-0.291001	-1.30413	-0.497946	-0.553497	-0.47095	-0.472884	-0.407212	-0.765743	NaN	-0.452119	-0.61105	-0.515076	-0.623393	-0.541692	-1.12795	-0.581036	-0.199778	-0.670879
TANK	E7EQA9;H7C3L4;Q92844	220;111	_DEEDTSFESLSK[GlyGly (K)]FNVK_.3	TANK_K231_M1	1	1	-1.24376	-0.543772	-0.428602	-2.10121	-1.04911	-0.52453	-1.21789	-2.38735	-1.05182	-0.828231	0.0696659	-0.461748	-0.475316	-1.18741	0.0596685	0.739016	-0.945413	-1.32145	-0.625715	-1.34585	0.281473	-0.47397	-2.38698	-0.664771	-0.575215	-1.13079	-1.16757	-1.35986	-1.09366	-1.1729	-0.851735	-1.58375	-1.38274	-0.801782	-0.476926	-0.883018
MYH9	P35579	1299	_LTK[GlyGly (K)]DFSALESQLQDTQELLQEENR_.3	MYH9_K1301_M1	1	1	-2.08767	NaN	-1.34298	NaN	NaN	-1.49588	NaN	NaN	NaN	-1.38786	-1.51835	-1.31633	-1.52046	NaN	-1.72778	NaN	NaN	NaN	NaN	-1.63204	-1.6944	-2.87441	-2.51624	-1.37761	-1.46376	-2.15523	NaN	NaN	NaN	-1.43678	-1.52957	-2.34789	-0.981531	-1.49952	NaN	NaN
SH3BP5	O60239	110	_QAQLEAQK[GlyGly (K)]ATQDFQR_.3	SH3BP5_K117_M1	1	1	-2.40891	-1.97905	NaN	NaN	-2.6826	-3.10437	NaN	NaN	-3.09371	-1.54891	-1.7977	-2.47908	-4.79051	-3.76966	NaN	NaN	NaN	-2.88929	-1.634	-2.20733	-2.3586	-2.48173	NaN	NaN	-2.35517	-2.91467	-2.24381	-1.36741	-1.69687	-1.94316	-2.18787	-2.34894	-3.26961	-1.87964	-2.60003	NaN
FLNB	O75369;O75369-2;O75369-9	1630	_TGEEVGFVVDAK[GlyGly (K)]TAGK_.3	FLNB_K1641_M1	1	1	-2.14269	-1.19903	NaN	-1.67098	NaN	-1.30413	-1.37499	NaN	-1.53608	-0.75604	-0.995606	-1.61803	-0.935076	-1.78071	-1.91037	-1.12603	-1.1806	-1.69309	-0.809527	-1.42936	NaN	-1.9664	-1.07812	-1.40399	-0.812293	-1.18459	-1.23494	NaN	NaN	-1.38035	-1.2116	NaN	-1.6788	-1.08531	-1.02441	-1.28426
HUWE1	Q7Z6Z7;Q7Z6Z7-2;Q7Z6Z7-3	3656;3640;3647	_AQCETLSPDGLPEEQPQTTK[GlyGly (K)]LK_.3	HUWE1_K3675_M1	1	1	NaN	-0.997678	NaN	-1.43351	-1.22514	NaN	NaN	NaN	NaN	-0.756039	-0.657306	-0.9419	NaN	-1.03377	-0.618714	NaN	NaN	NaN	-0.22949	-0.58406	-0.530059	-0.711905	-0.657132	-1.22834	-0.920186	-1.1044	NaN	-0.872202	-0.942276	-0.948015	-1.04495	-0.807833	-1.10336	-0.86037	-0.889179	-0.916919
PTPRF	H0Y6Z7;P10586;P10586-2	942;1296;1287	_DEQSIGLK[GlyGly (K)]DSLLAHSSDPVEM[Oxidation (M)]R_.3;_DEQSIGLK[GlyGly (K)]DSLLAHSSDPVEM[Oxidation (M)]R_.4	PTPRF_K949_M1	2	1	4.22182	4.04909	2.96461	3.24542	2.95366	2.4951	3.35155	2.83102	3.60388	4.46063	4.31552	3.08265	3.67571	3.18392	2.69747	6.08457	3.0262	3.21994	4.58266	4.42356	3.16189	3.72381	3.31858	2.51437	3.54452	3.17113	3.28476	4.22602	4.04177	2.90787	3.58398	3.18396	2.37247	3.52052	3.24926	3.18921
NCAPG	Q9BPX3	938	_ATQASK[GlyGly (K)]STQLK_.2;_ATQASK[GlyGly (K)]STQLK_.3	NCAPG_K943_M1	2	1	-1.34676	-1.50179	-1.06946	-1.97472	-1.86579	-1.54378	-1.95376	-1.91421	-1.9362	-1.32666	-1.64874	-1.70412	-1.13077	-1.52043	-1.94539	-2.03469	-1.90303	-1.63416	-1.25508	-1.94157	-1.74213	-1.69706	-2.03879	NaN	-1.32618	NaN	-1.52404	-1.03371	-1.17486	-1.69843	NaN	-1.44085	-2.23149	-0.738103	-1.02028	-1.82578
MRPS22	G5E9V5;G5E9W7;P82650	116;76;117	_QAVEAAK[GlyGly (K)]VR_.2;_QAVEAAK[GlyGly (K)]VR_.3	MRPS22_K122_M1	2	1	NaN	-0.995326	NaN	-3.2754	-2.63345	-3.78775	NaN	NaN	-2.46704	NaN	-0.737553	NaN	NaN	NaN	-0.619533	NaN	-2.68885	-1.28054	-0.729952	NaN	-0.657626	-2.15639	NaN	NaN	-1.05395	NaN	-2.89203	-0.568053	-3.06635	NaN	NaN	-2.55113	-2.71267	-2.02771	NaN	NaN
TOP2A	P11388;P11388-2;P11388-3;P11388-4	615;641;651;696	_GLGTSTSK[GlyGly (K)]EAK_.2;_GLGTSTSK[GlyGly (K)]EAK_.3	TOP2A_K622_M1	2	1	-1.11371	-1.29872	-1.20767	-2.17507	NaN	NaN	NaN	NaN	-2.66583	-0.923174	-1.26044	-1.02615	NaN	-1.84678	NaN	-2.84666	NaN	-2.42065	-1.61631	-1.12837	-1.908	-1.78747	-2.59242	NaN	NaN	NaN	-2.63755	-0.910191	-1.43816	-1.54825	-1.89333	-2.39493	NaN	NaN	NaN	NaN
NUP93	Q8N1F7	229	_QM[Oxidation (M)]TDVLLTPATDALK[GlyGly (K)]NR_.3	NUP93_K243_M1	1	1	2.06499	2.17577	2.25635	1.94523	1.65557	2.12775	1.9724	1.8464	2.15283	2.25821	2.24135	2.18743	2.25156	1.93969	2.22572	NaN	1.85537	1.99684	2.14735	2.17221	2.2744	2.08177	2.26974	2.25997	2.16444	1.90506	1.94791	2.11767	2.1847	2.38931	2.00717	1.96937	2.13037	2.21886	2.00845	1.91679
YWHAZ	P63104	104	_FLIPNASQAESK[GlyGly (K)]VFYLK_.3	YWHAZ_K115_M1	1	1	1.74523	1.8926	1.19111	1.45066	1.16714	1.25287	1.80028	1.44423	1.5623	1.72577	1.59098	1.16605	1.76327	1.46448	1.44593	1.60791	1.50639	1.54241	1.70784	1.70751	1.28834	1.64845	1.66776	0.996616	1.87845	1.43463	1.28096	1.86893	1.69165	1.54817	1.53704	1.54775	1.05932	1.7212	1.69913	1.58581
DCTN4	Q9UJW0	193	_AGASISTLAGLSLK[GlyGly (K)]EGEDQK_.3	DCTN4_K206_M1	1	1	-0.772676	-0.794212	NaN	NaN	NaN	NaN	NaN	NaN	NaN	-1.92639	-1.68075	-1.87249	-2.77958	-2.51504	-1.5703	NaN	-1.87653	NaN	NaN	NaN	-1.97332	-1.87595	NaN	-2.59685	NaN	-2.37128	-2.45226	-1.85148	NaN	-2.28136	-2.19688	-1.83576	-2.78168	-2.26454	NaN	-2.56276
UPF1	Q92900;Q92900-2	434;423	_M[Oxidation (M)]QSALK[GlyGly (K)]TFAVDETSVSGYIYHK_.3;_M[Oxidation (M)]QSALK[GlyGly (K)]TFAVDETSVSGYIYHK_.4	UPF1_K439_M1	2	1	1.79891	1.90267	0.822349	1.21942	1.29535	1.05755	1.46788	0.829054	NaN	1.52736	1.74458	1.2044	1.32068	1.16823	1.37388	NaN	1.30679	1.06753	1.84926	1.59029	1.67293	1.46493	1.49122	1.20826	1.79685	1.3544	1.60779	1.62513	1.70179	1.71203	1.64218	1.90014	1.02243	1.52107	1.30281	1.47968
GGA3	Q9NZ52	199	_SM[Oxidation (M)]VK[GlyGly (K)]EDEAR_.2;_SM[Oxidation (M)]VK[GlyGly (K)]EDEAR_.3	GGA3_K202_M1	2	1	0.458512	0.798163	0.16147	-0.0173106	NaN	-0.278832	0.407572	NaN	-0.108995	1.22439	-0.260133	0.748349	NaN	0.587265	0.0156775	0.174891	0.163358	0.162456	0.452775	0.755283	-0.457545	0.968307	NaN	-0.695238	NaN	2.29121	0.121541	NaN	-0.928194	0.622105	0.0793133	0.962306	0.119449	NaN	NaN	-0.207387
ISCU	B3KQ30;B4DNC9;F5H5N2;Q9H1K1;Q9H1K1-2	48;23	_NVGSLDK[GlyGly (K)]TSK_.2	ISCU_K54_M1	1	1	-2.18319	NaN	-1.68198	-2.2966	-1.4926	-1.55374	-2.19529	-3.65358	NaN	-1.48999	-1.50569	-1.72959	-1.4134	-2.23184	NaN	NaN	-1.72336	NaN	-0.924581	NaN	-1.69342	-1.22608	-2.39526	NaN	-0.88249	NaN	-1.59902	-1.20734	-1.29255	-2.05456	-1.7476	-2.07349	NaN	-1.9656	NaN	-1.42308
EHBP1	Q8NDI1;Q8NDI1-2;Q8NDI1-3	161	_EGK[GlyGly (K)]ATDEDM[Oxidation (M)]QSLASLM[Oxidation (M)]SM[Oxidation (M)]K_.3	EHBP1_K163_M1	1	1	-0.903408	-1.33896	NaN	-1.49529	-0.768994	NaN	-0.607374	-1.77761	-1.29373	-1.93908	-1.33515	NaN	-1.12322	-0.959314	-1.61439	-0.586035	-0.942834	-1.12805	-0.725129	-1.31518	-1.20343	-0.90049	-0.64275	-2.59361	-0.472993	-0.900232	-0.829647	-0.831684	-2.46441	NaN	-1.0638	-1.20929	-2.50956	-0.0575933	-1.42055	-1.18704
DPM1	H0Y368;O60762;Q5QPK2	150	_GNGGVYGWDLK[GlyGly (K)]R_.3	DPM1_K160_M1	1	1	NaN	NaN	NaN	NaN	NaN	NaN	NaN	NaN	NaN	-1.10929	-0.677158	-1.07789	NaN	-1.53971	NaN	NaN	NaN	-1.53645	-0.632584	-0.783101	-0.262386	-0.783484	-0.907139	-0.44331	-0.669598	NaN	-0.474809	-0.437789	-1.09961	-0.553837	-0.717472	-0.855209	NaN	NaN	NaN	-0.730699
MAP4	E7EVA0;P27816;P27816-6	418;401	_ENK[GlyGly (K)]IVPAK_.2	MAP4_K420_M1	1	1	-2.70743	-2.91056	NaN	-2.93182	NaN	-3.01647	-3.32664	-3.21845	-3.24442	-2.6069	-3.19376	-2.54002	NaN	-3.36831	-2.48156	-3.34722	-2.38231	NaN	-3.60152	-2.96314	NaN	-5.39345	-3.03861	-2.73262	-2.9073	-1.98554	-3.04677	-3.33905	-2.76055	-2.41978	-2.61745	-2.80361	-2.71611	NaN	NaN	-2.79149
CTNNA1	P35221;P35221-2	889;913	_K[GlyGly (K)]HVNPVQALSEFK_.3	CTNNA1_K889_M1	1	1	-0.0957165	0.0415316	0.122817	-1.53645	0.390148	-0.193388	-0.188175	NaN	NaN	0.376395	0.217755	0.147758	0.400948	0.162603	0.0660467	NaN	-0.484771	NaN	1.38437	NaN	-0.46397	0.530739	-0.306417	-0.0360537	0.586147	NaN	0.634511	NaN	NaN	-0.577319	NaN	-0.218112	-1.35348	0.177257	0.409966	-0.182581
CS	B4DJV2;O75390	363;376	_LVAQLYK[GlyGly (K)]IVPNVLLEQGK_.3	CS_K369_M1	1	1	NaN	NaN	-0.474946	NaN	-1.16646	0.38816	NaN	NaN	NaN	-0.185643	0.207037	NaN	0.107099	-0.565539	-0.0916157	NaN	NaN	-0.510597	0.23325	0.0553045	0.0302382	-0.2244	-0.785844	-0.161811	0.0177608	0.285284	-0.278918	NaN	0.483049	0.212571	0.167471	-0.00680304	0.173256	0.106671	0.0110025	-0.133727
PRKCH	G3V520;P24723	36	_K[GlyGly (K)]GHQLLDPYLTVSVDQVR_.4	PRKCH_K36_M1	1	1	-0.242004	NaN	-0.686246	-0.64152	-0.489923	-1.24241	-0.238876	NaN	NaN	0.247498	-0.546457	NaN	NaN	-1.27459	-1.23358	NaN	-0.794364	-0.474045	0.353244	-0.560425	-0.890167	-0.427986	-0.557865	-1.56506	0.326113	-0.772664	-0.814479	-0.0454741	-0.638185	-0.67885	-0.461113	-0.187528	-1.23939	-0.159815	NaN	-0.834409
PSMG3	Q9BT73	42	_M[Oxidation (M)]GTLVSLEPSSVASDVSK[GlyGly (K)]PVLTTK_.3	PSMG3_K59_M1	1	1	-0.996033	-1.1205	-1.1187	-1.80121	-2.13054	-2.01748	-1.81209	-2.38176	NaN	-1.02894	-1.53948	-1.28797	-1.74254	-1.64049	-1.6008	NaN	-1.69432	NaN	-1.2604	NaN	-2.06607	NaN	-2.44599	-2.03596	-1.90757	-2.90612	NaN	-0.844223	-1.44733	-1.86098	-1.28678	-1.54042	-1.77848	-1.79306	NaN	-2.3598
BUD31	P41223	42	_K[GlyGly (K)]VESLWPIFR_.3	BUD31_K42_M1	1	1	NaN	NaN	NaN	NaN	-0.25008	NaN	NaN	NaN	NaN	0.736421	0.530526	NaN	-0.26798	-0.224763	0.735109	NaN	NaN	NaN	NaN	NaN	0.770965	0.0767689	-0.233548	0.291015	0.806154	1.03718	0.0303822	0.232594	0.337239	0.861289	0.177969	0.125572	NaN	NaN	NaN	-0.100748
AHNAK	Q09666	1134	_FSM[Oxidation (M)]PSLK[GlyGly (K)]GEGPEVDVNLPK_.3	AHNAK_K1140_M1	1	1	0.69686	0.352887	-0.383357	0.000396252	-0.299234	-0.151212	0.0209661	-0.112945	1.2398	0.572505	-0.150723	-0.517019	0.0588131	-0.0913544	-0.441645	2.58041	-0.0004673	0.866264	0.368058	0.116596	-0.130799	-0.00865269	-0.114232	-0.443364	0.489653	0.802185	-0.0319042	-0.584867	-0.342391	-0.280016	-0.0484085	0.0344338	-0.391732	0.0379286	0.0574408	0.16884
OTUD5	A0A087WXV6;H7BZQ3;Q96G74;Q96G74-2;Q96G74-3;Q96G74-5	342;244;371;366	_TSEESWIEQQM[Oxidation (M)]LEDK[GlyGly (K)]K_.3	OTUD5_K356_M1	1	1	-1.6704	-1.84536	NaN	NaN	NaN	NaN	NaN	NaN	NaN	-1.03329	-1.70028	-1.69501	-3.83523	-2.96116	-2.39048	NaN	NaN	NaN	-0.657168	NaN	-2.38015	-2.29846	-3.15887	-2.04975	-3.02143	NaN	NaN	-1.11036	NaN	NaN	-2.33258	-3.21087	NaN	NaN	NaN	-2.79086
ABHD2	P08910	273	_QALFGDHVK[GlyGly (K)]K_.3	ABHD2_K281_M1	1	1	-1.48395	-1.28796	-1.79532	NaN	NaN	NaN	NaN	NaN	-1.65655	-1.44854	-1.36376	NaN	NaN	NaN	-1.35674	-2.11431	-1.11407	NaN	NaN	-2.2356	-1.75841	NaN	-2.67958	-2.00429	-1.97463	-2.94187	-2.81297	-1.75481	-2.02285	-2.08887	-2.38971	-2.26743	-2.21912	-2.70787	-1.90375	NaN
ASUN	Q9NVM9;Q9NVM9-2	668;567	_K[GlyGly (K)]HQEFAGR_.3	ASUN_K668_M1	1	1	-0.994656	-1.7576	-1.60172	-1.39178	NaN	-1.15979	-1.58073	-1.47377	NaN	-0.64819	-0.936425	NaN	-1.422	NaN	-1.23475	NaN	-2.05955	-1.22393	-0.583822	NaN	-1.06816	-0.936058	-1.41041	-1.1201	-1.49663	1.88488	-0.937033	-0.381027	-0.886805	NaN	NaN	NaN	-1.1492	-1.68113	NaN	-1.583
SAP18	O00422;X6RAL5	68;87	_ELTSLVK[GlyGly (K)]EVYPEAR_.3	SAP18_K74_M1	1	1	2.22909	2.19632	2.296	1.98057	1.85814	1.94457	NaN	NaN	2.08323	2.0676	NaN	NaN	2.02104	NaN	NaN	NaN	NaN	1.87853	1.94578	2.36229	1.82635	1.99955	NaN	1.92443	NaN	1.53495	1.67442	2.08549	2.05617	1.92704	1.98719	1.83821	2.00895	2.07589	NaN	NaN
MSN	P26038	521	_HLK[GlyGly (K)]ALTSELANAR_.3	MSN_K523_M1	1	1	0.485764	NaN	NaN	0.277536	NaN	NaN	NaN	NaN	NaN	NaN	0.813498	0.495228	0.242871	0.218377	0.816975	NaN	NaN	NaN	0.761798	NaN	0.828234	0.698664	NaN	0.976862	0.454753	NaN	NaN	0.716289	0.940871	0.635621	0.700444	0.993974	NaN	0.164916	0.714103	NaN
COX6C	P09669	47	_K[GlyGly (K)]AYADFYR_.3	COX6C_K47_M1	1	1	-1.734	-1.75606	NaN	-1.93555	-1.75611	NaN	NaN	NaN	-2.24312	-1.7299	NaN	-1.69082	-2.44129	-1.71632	-1.66093	NaN	NaN	-1.96889	-1.43698	-1.59013	-1.63707	-1.6747	-2.50416	-1.46925	-2.69048	-1.12001	-1.68676	-1.46019	-1.55585	-1.8943	-1.38141	-1.5325	-1.80917	-1.88736	-1.58039	-1.74906
CIAPIN1	Q6FI81	226	_K[GlyGly (K)]PDPASLR_.2;_K[GlyGly (K)]PDPASLR_.3	CIAPIN1_K226_M1	2	1	NaN	0.310991	NaN	NaN	-0.0913382	0.283547	NaN	NaN	-0.316122	-0.258466	0.208379	0.411314	-1.19253	NaN	0.408948	NaN	NaN	0.191635	-0.00352812	NaN	0.457041	-1.3064	NaN	-0.902563	-0.215703	-1.18146	0.0340672	0.0120039	0.401597	0.534768	-0.0748882	0.427457	0.506602	-0.065546	-0.0867262	NaN
PSMD2	Q13200	846	_VGQAVDVVGQAGK[GlyGly (K)]PK_.2;_VGQAVDVVGQAGK[GlyGly (K)]PK_.3	PSMD2_K858_M1	2	1	4.01099	3.48489	2.99126	2.84316	2.8072	2.79187	2.54159	2.36621	2.38661	3.90025	3.48963	3.42184	3.06838	2.80745	2.58786	2.47421	2.69377	2.65147	4.01682	3.30875	2.96119	2.94817	2.83913	2.91292	2.8823	2.78851	2.72637	3.91133	3.44386	3.2457	2.978	2.94492	2.65424	2.70576	2.79666	2.76649
KPNA2	P52292	107	_EK[GlyGly (K)]QPPIDNIIR_.2;_EK[GlyGly (K)]QPPIDNIIR_.3	KPNA2_K108_M1	2	1	2.0613	2.39804	0.896875	0.777024	1.0644	0.168359	0.404185	0.244434	0.628301	1.8991	1.13291	NaN	1.62746	0.898397	0.573002	NaN	0.204312	0.622631	1.95838	1.58606	0.600451	0.50314	NaN	0.513157	NaN	0.43436	0.411778	1.74172	1.92564	1.33451	0.964061	0.832826	0.511874	0.457542	0.465494	0.320228
CYFIP1	Q7L576	1050	_LESK[GlyGly (K)]YAPLHLVPLIER_.4	CYFIP1_K1053_M1	1	1	-0.456559	-0.495179	-0.761102	-0.858465	-1.50765	-0.442968	-0.671345	NaN	NaN	-0.893486	-0.312985	-0.689487	-0.656977	-1.21685	-0.520154	NaN	-1.04697	NaN	-0.417263	NaN	-0.312788	-0.956423	-0.852337	-0.33869	-0.520741	-1.1114	-0.612442	NaN	-0.363464	-0.263156	-0.539875	-0.511045	-0.367402	-0.83851	-0.496655	-0.963549
NCAPD2	Q15021	1280	_AIIDEFEQK[GlyGly (K)]LR_.3	NCAPD2_K1288_M1	1	1	-1.02796	-1.02513	NaN	NaN	-2.34451	NaN	-1.95058	NaN	NaN	-0.912716	-0.944632	-1.28386	-1.55324	-2.71594	-1.60401	-1.44118	-2.03561	-3.00354	-1.43841	NaN	-1.70295	-1.76742	-1.88461	-2.11227	-1.86314	NaN	-2.86267	-1.43286	-1.20762	-1.37478	-1.78052	NaN	-1.94732	-1.66145	-2.2326	NaN
LMNA	P02545	73	_EVSGIK[GlyGly (K)]AAYEAELGDAR_.3	LMNA_K78_M1	1	1	0.770405	0.914934	0.754004	0.122064	-0.230868	0.36534	0.2195	-0.114696	NaN	0.92611	0.699346	0.563609	0.455863	0.067791	0.509802	NaN	0.083086	0.642063	0.804592	0.596203	0.805716	0.303828	0.602721	0.421961	0.448609	0.281444	-0.234307	0.37714	0.232551	0.392221	0.355688	0.0237203	0.141568	0.593973	0.0501308	-0.0269537
ABCD3	P28288	409	_TM[Oxidation (M)]VSQQEK[GlyGly (K)]GIEGVQVIPLIPGAGEIIIADNIIK_.3;_TM[Oxidation (M)]VSQQEK[GlyGly (K)]GIEGVQVIPLIPGAGEIIIADNIIK_.4	ABCD3_K416_M1	2	1	-1.1782	-0.487415	-0.846693	-1.60307	-1.5689	-1.17906	-1.18187	-2.334	-0.694942	-0.531562	-0.518071	-1.35986	-0.82766	-1.50234	-0.959241	-1.58458	NaN	-0.806418	-0.463373	NaN	-0.583689	-0.972331	-1.96534	-0.669262	-1.29501	-1.6205	NaN	0.752444	-1.07026	-2.0701	-0.640771	-2.01688	-1.04161	-1.11938	-1.39208	-1.4422
ZRANB2	A0A0C4DGV5;O95218;O95218-2	55	_TLAEK[GlyGly (K)]SR_.2	ZRANB2_K59_M1	1	1	1.83147	1.34741	1.61156	1.81299	NaN	1.72959	1.37737	NaN	0.635176	NaN	0.534149	1.01776	NaN	1.72828	1.42851	NaN	NaN	NaN	NaN	1.68882	1.56755	1.18763	NaN	1.54207	1.83656	NaN	2.29818	NaN	NaN	NaN	NaN	-0.175073	NaN	NaN	1.87344	2.04154
GNAI2	P04899	180	_VK[GlyGly (K)]TTGIVETHFTFK_.3	GNAI2_K181_M1	1	1	NaN	NaN	NaN	-2.17392	-1.20047	NaN	NaN	NaN	NaN	-1.33306	-1.07837	-1.39299	NaN	-2.26862	-1.16417	NaN	-1.55424	NaN	-1.80546	-1.68709	-1.28431	-1.39136	-1.89694	-1.42839	-1.12351	NaN	-1.63039	-1.28201	NaN	-1.11065	-1.68773	-1.58314	NaN	NaN	-1.50434	NaN
TSC22D1	Q15714-2	72	_EEVEVLK[GlyGly (K)]EQIK_.2;_EEVEVLK[GlyGly (K)]EQIK_.3	TSC22D1_K78_M1	2	1	-0.482365	-0.0800438	NaN	-0.460968	NaN	-0.717535	-0.0827165	NaN	-0.552011	-0.21718	NaN	-0.183043	-0.367488	-0.19254	-0.340245	0.0382504	-0.511573	-0.214372	-0.0932269	NaN	-0.162641	-0.257785	-0.168381	-0.286744	0.18153	-0.405894	0.0457392	NaN	-0.236589	NaN	NaN	-0.718501	NaN	0.130746	0.0501604	-0.366259
YBX1	P67809	302	_ETK[GlyGly (K)]AADPPAENSSAPEAEQGGAE_.3	YBX1_K304_M1	1	1	-1.44027	-0.934959	-1.42095	-1.5009	-0.882455	-1.60472	-0.889978	-0.881605	-1.34141	-0.409826	-0.912173	-0.89537	-0.919103	-0.558263	-0.630703	-1.73224	-0.817863	-1.19773	-0.305506	-0.9582	-0.464541	-0.236563	-1.09044	-1.17584	-0.55063	-1.18867	-0.952173	-0.524415	-0.606894	-1.12533	-0.708795	-0.532166	-1.3738	-0.310888	-0.3771	-0.577628
FAM111B	Q6SJ93;Q6SJ93-2	322;292	_EQILPPQDLSHYIK[GlyGly (K)]DK_.3;_EQILPPQDLSHYIK[GlyGly (K)]DK_.4	FAM111B_K335_M1	2	1	1.46658	1.15708	-0.0841684	0.344479	NaN	-0.443341	NaN	NaN	NaN	1.61039	1.09269	0.783976	1.14443	-0.272961	-0.554255	NaN	NaN	0.502342	1.47678	0.0964451	0.873562	NaN	-0.381035	NaN	NaN	NaN	-0.0530481	1.29212	0.505002	1.0434	NaN	0.942805	NaN	NaN	NaN	-0.40465
TUSC3	Q13454-2	76	_FIK[GlyGly (K)]APPR_.3	TUSC3_K78_M1	1	1	-0.707548	-0.357918	-0.858234	-0.898488	-0.415895	-0.649568	-0.225566	NaN	-0.87199	-0.613137	-0.467466	-0.547262	0.0146713	NaN	-1.02674	-0.494116	-0.465992	-0.588362	-0.49186	-0.759867	-0.170398	-0.735817	-0.810535	-0.223472	-0.460657	-0.770638	-1.04398	NaN	NaN	NaN	NaN	NaN	NaN	4.46974	NaN	4.11053
APEX2	Q9UBZ4	328	_FLPEFAGTQLK[GlyGly (K)]ILR_.3	APEX2_K338_M1	1	1	2.40063	2.13155	1.5775	1.53623	1.1699	1.49759	1.49951	1.37492	1.39403	2.24628	2.15013	1.6117	1.96751	1.37295	1.47548	NaN	1.21609	1.28987	2.37381	1.80652	2.15769	1.87914	1.85946	1.38689	1.73283	1.19233	1.61334	2.35977	1.99603	1.95973	1.69258	1.66389	1.52032	1.51872	1.65694	1.40762
PSMC3	P17980	172	_VK[GlyGly (K)]AM[Oxidation (M)]EVDERPTEQYSDIGGLDK_.4	PSMC3_K173_M1	1	1	-0.881029	-0.538121	-0.829549	-1.31127	-0.796615	NaN	-1.00474	NaN	NaN	-0.363535	-0.731002	-0.907554	-1.09871	-0.4961	-0.493217	NaN	NaN	NaN	-0.391956	-0.165728	-0.463186	-0.267714	-0.731462	-1.45282	-0.705713	-0.718192	-0.666811	-0.558096	-1.57693	-1.64545	-0.828264	-1.25216	-1.72567	-0.25874	-1.15962	-0.83549
CAPZA1	P52907	16	_IAAK[GlyGly (K)]FITHAPPGEFNEVFNDVR_.4	CAPZA1_K19_M1	1	1	NaN	NaN	NaN	NaN	-0.911613	-0.172755	-0.486998	NaN	NaN	-0.113371	0.265485	NaN	-0.0545683	-0.582932	-0.156981	NaN	-0.870548	NaN	-0.0238643	-0.31922	-0.0500088	NaN	-0.73331	-0.694715	-0.157353	NaN	NaN	-0.414659	0.0865898	-0.50603	-0.695711	-0.345075	0.00777292	-0.0707436	-0.943175	NaN
ATP5A1	P25705	219	_TSIAIDTIINQK[GlyGly (K)]R_.3	ATP5A1_K230_M1	1	1	-0.254592	NaN	-0.310177	NaN	-1.2106	-0.28883	NaN	NaN	NaN	-0.23189	-0.0748272	NaN	-0.213096	-0.499096	0.0368214	NaN	NaN	NaN	-0.113432	NaN	0.00412273	0.0764685	0.098176	-0.0396938	0.0471292	-0.341384	-0.110827	-0.183675	-0.340981	-0.0631647	-0.347316	-0.159524	NaN	0.0575457	-0.146356	-0.372642
RANGAP1	P46060	297	_ELNLSFCEIK[GlyGly (K)]R_.3	RANGAP1_K306_M1	1	1	-1.16324	-1.55978	-2.17261	-2.72315	NaN	-2.66249	-2.24553	NaN	NaN	-1.45966	-1.40002	-1.63311	-1.82049	-2.27269	-2.04682	NaN	-2.00075	NaN	-0.808636	-1.71809	-1.52283	-1.78513	-1.86451	-2.20703	-1.435	-2.71675	-1.82597	-1.12868	-1.74613	-1.7088	-1.62408	-1.77983	NaN	-1.92266	-2.73525	-2.22639
ACTN4	O43707	218	_DDPVTNLNNAFEVAEK[GlyGly (K)]YLDIPK_.3	ACTN4_K233_M1	1	1	-1.49817	-1.58743	-1.69909	-1.69593	-2.45061	-1.47265	-1.37312	-1.80744	NaN	-1.88014	-1.71652	-1.74001	-1.67902	NaN	-1.66628	-1.04856	-1.72793	-1.58904	-1.73657	NaN	-1.90092	-1.6816	-2.05406	-2.01425	-1.76702	-2.27611	NaN	-0.704601	NaN	-1.77494	-1.46321	-2.7056	-1.60923	-1.92889	-1.86291	-1.69517
CTBP2	Q5SQP8	111	_DCTVEM[Oxidation (M)]PILK[GlyGly (K)]DLATVAFCDAQSTQEIHEK_.4	CTBP2_K120_M1	1	1	NaN	NaN	NaN	NaN	-0.0640306	NaN	-0.619663	NaN	NaN	-0.056191	0.408756	-0.288318	-0.261018	-0.70794	0.476411	NaN	NaN	NaN	0.881675	0.314621	0.58461	-0.072628	-0.61185	0.201366	0.111967	-0.356699	0.163391	NaN	NaN	-0.138241	-0.179307	0.436586	-0.21805	-0.0159302	-0.277489	-0.142953
CALD1	Q05682;Q05682-2;Q05682-3;Q05682-4;Q05682-5	636;407;401;381;375	_CFTPK[GlyGly (K)]GSSLK_.3	CALD1_K640_M1	1	1	-0.463064	-0.991618	-1.06378	-0.97067	-1.19833	-1.57538	-1.12142	-1.34566	NaN	-0.826201	-1.25566	NaN	-1.41141	-1.2888	-1.25581	-1.98938	-1.69372	NaN	-0.32595	-1.10887	NaN	-1.16096	NaN	-1.45758	-0.927431	-1.24458	-0.974415	0.00995064	NaN	-1.06965	-0.893945	-0.813859	NaN	-0.857244	-0.971365	NaN
ADNP2	Q6IQ32	1085	_IDVASFFGK[GlyGly (K)]R_.3	ADNP2_K1093_M1	1	1	-1.47633	-1.13078	-1.77852	-2.58008	-3.34734	-1.27668	-2.29267	NaN	NaN	-1.30064	-1.83629	-3.15894	-1.79785	-2.58344	-1.73134	NaN	-2.15291	NaN	-2.20192	NaN	-1.17074	-1.90329	-1.84467	-2.2388	-1.2917	-0.836437	-1.86994	NaN	NaN	-1.67352	-2.31086	-2.2762	NaN	-1.24047	-2.19213	NaN
VCP	P55072	289	_AFEEAEK[GlyGly (K)]NAPAIIFIDELDAIAPK_.3	VCP_K295_M1	1	1	2.63206	3.09153	2.73545	2.60161	1.80487	3.14619	2.67851	2.59482	2.94082	2.77287	2.69866	2.39485	3.03763	2.01827	2.42258	3.2421	2.28446	2.60741	2.68859	2.46867	3.05381	2.11951	2.33825	2.53719	2.176	1.91863	2.66492	3.97166	3.09333	2.37682	2.89918	1.67107	2.95717	2.81914	2.34091	2.52533
TSNAX	Q99598	253	_VENACYALK[GlyGly (K)]VR_.3	TSNAX_K261_M1	1	1	-2.01479	NaN	NaN	-2.07335	-2.66018	-2.43748	-2.24161	NaN	NaN	NaN	NaN	NaN	-2.35837	NaN	-1.6281	NaN	-2.44625	NaN	-1.51308	-2.01045	-1.9337	-1.86826	-1.99589	-1.98882	-2.00333	-1.81647	-1.66163	-1.80616	-1.91036	-2.24517	-2.05228	-1.78138	-1.85515	-1.68859	-1.56973	-1.9291
LBR	Q14739	97	_SASASHQADIK[GlyGly (K)]EAR_.3;_SASASHQADIK[GlyGly (K)]EAR_.4	LBR_K107_M1	2	1	1.55843	1.89967	1.97986	1.61883	2.18356	1.65259	2.29313	1.45685	1.35679	1.99511	2.05823	1.55846	1.46047	2.02183	1.81922	1.45226	2.03559	1.81644	2.29171	2.06718	2.27527	2.24637	1.38387	1.52237	2.54564	3.69923	2.17828	2.14955	2.35957	2.00622	2.10304	2.36491	2.12322	2.41244	1.90341	2.09379
RNF168	Q8IYW5	250	_DSVSK[GlyGly (K)]DIDSSDRK_.3;_DSVSK[GlyGly (K)]DIDSSDR_.3	RNF168_K254_M1	2	1	-1.25505	-0.864977	NaN	NaN	NaN	NaN	-1.33572	NaN	NaN	0.350809	-1.01049	-0.815874	-0.681808	-1.02874	-1.04472	NaN	-1.79427	NaN	-0.185195	-1.46901	-1.31689	-0.391446	NaN	NaN	-1.08173	-0.365402	-0.804982	0.0069685	-0.915756	-1.7711	-0.81636	-1.27465	-2.22784	-0.943389	-0.923242	NaN
MAGEA12	P43365	128	_EPFTK[GlyGly (K)]AEM[Oxidation (M)]LGSVIR_.3	MAGEA12_K132_M1	1	1	1.83692	1.57878	1.63255	1.40982	0.919005	1.44978	1.10598	0.953294	NaN	1.75323	1.73232	1.6143	1.52119	1.20327	1.58188	NaN	1.27273	1.23249	1.77784	1.64514	1.67824	1.19499	1.36728	1.67256	1.29208	1.26649	1.04784	NaN	NaN	1.66607	NaN	NaN	1.46804	1.3289	1.33139	NaN
RPS10	P46783	130	_SAVPPGADK[GlyGly (K)]K[GlyGly (K)]AEAGAGSATEFQFR_.3;_SAVPPGADK[GlyGly (K)]K[GlyGly (K)]AEAGAGSATEFQFR_.4	RPS10_K138_M2	2	1	6.26039	6.60853	6.25938	6.3071	6.7402	5.66339	6.80502	6.42068	5.75354	6.9026	6.76021	6.43688	6.58311	6.83733	6.41288	NaN	6.65367	6.36888	7.19069	7.07204	6.5689	7.04852	6.86648	5.95311	7.49128	6.66758	6.97226	7.01292	6.9252	6.5642	6.62875	6.8208	5.81072	7.235	6.78433	6.77603
RPS10	P46783	130	_SAVPPGADK[GlyGly (K)]K[GlyGly (K)]AEAGAGSATEFQFR_.3;_SAVPPGADK[GlyGly (K)]K[GlyGly (K)]AEAGAGSATEFQFR_.4	RPS10_K139_M2	2	1	6.26039	6.60853	6.25938	6.3071	6.7402	5.66339	6.80502	6.42068	5.75354	6.9026	6.76021	6.43688	6.58311	6.83733	6.41288	NaN	6.65367	6.36888	7.19069	7.07204	6.5689	7.04852	6.86648	5.95311	7.49128	6.66758	6.97226	7.01292	6.9252	6.5642	6.62875	6.8208	5.81072	7.235	6.78433	6.77603
CT45A1	Q5HYN5	40	_QGAGDSLIAGSAM[Oxidation (M)]SK[GlyGly (K)]AK_.3	CT45A1_K54_M1	1	1	NaN	-2.27664	NaN	NaN	NaN	NaN	NaN	NaN	NaN	NaN	-2.81919	NaN	NaN	NaN	-2.3301	NaN	-2.65393	NaN	-1.61909	-2.246	-2.33513	NaN	-2.96601	-2.55597	-2.72949	-1.7026	-2.11446	NaN	-2.63311	NaN	-2.60816	-1.99572	-2.62726	-2.06854	-2.40823	NaN
NSUN2	Q08J23	688	_TFVPK[GlyGly (K)]NER_.3	NSUN2_K692_M1	1	1	-0.99249	-0.777858	NaN	-0.907781	-0.397545	-0.643578	NaN	NaN	NaN	-0.525902	-0.687152	NaN	-0.907323	NaN	-0.335692	-1.03417	NaN	-0.989991	-0.80341	-0.543166	-0.10222	-0.589675	-0.726503	-0.535291	-0.371928	0.303191	-0.588881	NaN	-0.328978	-0.35929	-0.766418	-0.634716	-0.387642	-0.288185	-0.482613	NaN
RHOA	P61586	134	_M[Oxidation (M)]K[GlyGly (K)]QEPVK[GlyGly (K)]PEEGR_.3;_M[Oxidation (M)]K[GlyGly (K)]QEPVK[GlyGly (K)]PEEGR_.4	RHOA_K140_M2	2	1	NaN	0.260938	-0.4088	-1.22262	-0.345731	-0.226119	-0.552307	-0.721198	-0.936829	0.833169	NaN	0.545618	NaN	NaN	-0.553699	-0.284277	0.294	NaN	0.861778	NaN	0.40224	-0.219725	NaN	NaN	-0.0678926	NaN	NaN	1.06309	0.409947	NaN	-0.334652	-0.409509	NaN	0.16562	0.416135	NaN
RHOA	P61586	134	_M[Oxidation (M)]K[GlyGly (K)]QEPVK[GlyGly (K)]PEEGR_.3;_M[Oxidation (M)]K[GlyGly (K)]QEPVK[GlyGly (K)]PEEGR_.4	RHOA_K135_M2	2	1	NaN	0.260938	-0.4088	-1.22262	-0.345731	-0.226119	-0.552307	-0.721198	-0.936829	0.833169	NaN	0.545618	NaN	NaN	-0.553699	-0.284277	0.294	NaN	0.861778	NaN	0.40224	-0.219725	NaN	NaN	-0.0678926	NaN	NaN	1.06309	0.409947	NaN	-0.334652	-0.409509	NaN	0.16562	0.416135	NaN
RAC1	P63000-2	153	_LTPITYPQGLAMAK[GlyGly (K)]EIGAVK_.3;_LTPITYPQGLAM[Oxidation (M)]AK[GlyGly (K)]EIGAVK_.2;_LTPITYPQGLAM[Oxidation (M)]AK[GlyGly (K)]EIGAVK_.3	RAC1_K166_M1	3	1	7.48079	7.07695	6.53985	6.73792	6.1226	6.95455	6.48564	6.27087	6.02595	6.60573	7.20389	6.45446	6.97205	6.12084	5.75905	6.50243	6.45151	5.72002	7.63942	7.16556	6.64665	6.15748	6.28836	5.96442	6.6487	6.39564	6.4667	7.34459	7.13402	6.6205	6.55495	6.46214	6.21793	6.61371	6.9562	6.23109
EPS15L1	Q9UBC2-2	603	_NK[GlyGly (K)]ALLFSNNTQELHPDPFQTEDPFK_.4	EPS15L1_K604_M1	1	1	0.361719	0.648643	0.505799	-0.517431	-0.313623	0.112358	0.036243	-0.469854	NaN	0.367794	0.509951	NaN	0.302798	-0.597234	0.0209923	0.166499	NaN	NaN	-0.11383	-0.184675	0.113216	NaN	-0.237258	-0.238635	NaN	NaN	-0.873998	-0.240166	NaN	NaN	0.023757	-0.563769	-0.0225749	NaN	NaN	-0.529137
RPL6	Q02878	95	_PVGGDK[GlyGly (K)]NGGTR_.2;_PVGGDK[GlyGly (K)]NGGTR_.3	RPL6_K100_M1	2	1	NaN	NaN	0.287682	NaN	0.320903	NaN	-0.443833	-0.232339	-0.16923	0.516883	0.408504	0.416806	0.160499	0.133862	NaN	-0.409913	0.0717125	-0.012641	1.00677	0.688416	0.684731	0.0577393	0.0859461	1.10565	0.186778	2.7785	0.359115	0.639465	0.593165	-0.028635	0.50684	0.261587	0.717562	0.0225725	0.253525	0.899035
PKM	P14618	343	_AEGSDVANAVLDGADCIM[Oxidation (M)]LSGETAK[GlyGly (K)]GDYPLEAVR_.3;_AEGSDVANAVLDGADCIM[Oxidation (M)]LSGETAK[GlyGly (K)]GDYPLEAVR_.4	PKM_K367_M1	2	1	0.228857	0.556175	NaN	NaN	-0.636755	NaN	-0.347311	NaN	NaN	-0.267628	0.165304	-0.358	-0.199646	-0.357425	0.265616	0.382566	NaN	-0.693634	0.44109	0.822968	0.346075	-0.0402374	-0.0238771	-0.506334	0.177291	-1.00743	NaN	0.09935	-0.221802	-0.418447	0.146789	0.098824	-0.780055	-0.0854578	-0.161346	-0.329667
EIF5A	P63241;P63241-2	28;58	_NGFVVLK[GlyGly (K)]GR_.2;_NGFVVLK[GlyGly (K)]GR_.3	EIF5A_K34_M1	2	1	0.860847	0.511392	NaN	0.345845	NaN	0.0737667	NaN	0.0768642	NaN	0.46463	0.560484	0.275291	0.683491	0.108376	0.464044	NaN	0.646371	NaN	0.349078	0.0579052	0.966205	0.730889	0.293598	0.0649471	0.645905	-0.153083	-0.456275	0.471145	0.922504	0.0790577	0.313648	0.481198	NaN	0.217216	0.165561	0.360814
PDLIM7	Q9NR12	445	_DRPLCK[GlyGly (K)]SHAFSHV_.4	PDLIM7_K450_M1	1	1	NaN	NaN	NaN	NaN	NaN	NaN	NaN	NaN	NaN	-1.63619	-1.45619	-2.52191	-2.04476	-1.70451	-1.77909	NaN	NaN	NaN	-0.888864	-1.57117	-1.35373	-1.49116	NaN	-2.50187	-1.66835	-2.36875	-1.90597	-1.398	-1.51687	NaN	-2.31776	-1.70566	-2.00519	-2.13717	NaN	NaN
PPFIBP1	Q86W92-2	593	_SQSTTFNPDDM[Oxidation (M)]SEPEFK[GlyGly (K)]R_.3	PPFIBP1_K609_M1	1	1	NaN	-1.90222	NaN	-2.01377	-1.87146	NaN	NaN	NaN	NaN	-0.989253	-1.54735	-1.74917	NaN	-1.73141	-1.69956	-2.13459	-1.76906	-2.52405	-0.990239	-1.53812	-1.10361	-1.34877	-1.51428	NaN	-1.32718	-1.33602	-1.36746	-0.909278	-1.10813	-1.6286	-1.86205	-1.27769	-2.46285	-1.6959	-1.46611	-1.35206
SPRTN	Q9H040	425	_EQIK[GlyGly (K)]SSGNDPK_.2;_EQIK[GlyGly (K)]SSGNDPK_.3	SPRTN_K428_M1	2	1	-0.82064	-1.28481	-1.16892	NaN	-1.32725	-2.04598	-1.5954	-1.65574	-2.10177	-0.926567	-1.30944	-1.18665	-1.06779	-1.51436	-1.72643	-1.69268	-1.83067	-2.15115	-0.870263	-1.26259	-1.69211	-1.5401	-1.80071	-1.3789	-1.9835	NaN	-1.48839	-0.612992	-0.534044	-1.26776	-1.80755	-0.864138	-1.89705	-1.08193	-1.59736	-1.19388
SIN3A	Q96ST3	153	_EFK[GlyGly (K)]SQSIDTPGVISR_.3	SIN3A_K155_M1	1	1	-1.73228	NaN	-2.20224	NaN	-2.83544	-2.09254	NaN	NaN	-3.21572	NaN	-1.69553	-1.90979	NaN	NaN	-2.05921	NaN	NaN	NaN	-2.15431	NaN	-1.75549	-1.90473	-1.96613	-2.02859	NaN	NaN	-2.08307	-1.82234	-1.62122	NaN	-1.66249	-1.5869	-2.37162	NaN	NaN	NaN
EIF3B	P55884;P55884-2	727	_YSK[GlyGly (K)]IFEQK_.2;_YSK[GlyGly (K)]IFEQK_.3	EIF3B_K729_M1	2	1	0.00952053	-0.036521	-0.0758228	-0.204318	-0.122988	-0.116464	-0.0561471	NaN	NaN	0.360201	1.11618	0.0603113	0.367893	0.170731	0.0603876	-0.656918	0.0254478	0.145319	0.187329	0.181172	-0.208883	-0.293612	0.24089	0.242422	0.493158	-0.309634	-0.168305	-0.0424795	-0.211699	-0.156266	-0.145154	-0.286137	-0.415684	NaN	-0.0512657	NaN
MRPS7	J3QLS3;Q9Y2R9	100;71	_TQLIK[GlyGly (K)]AAPAGK_.3	MRPS7_K104_M1	1	1	-2.28844	-2.32974	NaN	-3.2114	NaN	-1.72482	-2.33355	NaN	-2.16675	NaN	-2.13818	NaN	-2.30199	-2.49472	-1.61614	NaN	-1.52954	NaN	NaN	NaN	-1.49721	NaN	NaN	-2.07742	NaN	-1.68043	-1.84735	-1.94187	-1.66912	-1.46066	-1.61724	-2.16803	-1.48428	NaN	-1.57949	NaN
HIST1H1E	P10412	160	_K[GlyGly (K)]PAAAAGAK_.2;_K[GlyGly (K)]PAAAAGAK_.3	HIST1H1E_K160_M1	2	1	NaN	NaN	NaN	2.00238	NaN	3.02377	NaN	NaN	2.71405	2.9933	3.12702	3.23674	NaN	NaN	NaN	NaN	2.93179	3.08065	3.22122	3.35362	2.94062	3.07545	NaN	3.07855	NaN	6.09476	3.35534	NaN	NaN	NaN	2.62115	3.22564	2.67891	NaN	NaN	NaN
UBA1	P22314;P22314-2	305;265	_SLVASLAEPDFVVTDFAK[GlyGly (K)]FSR_.3	UBA1_K322_M1	1	1	1.10252	1.22761	0.736728	0.248125	-0.144799	0.89787	0.305093	0.150843	NaN	0.522885	0.186898	0.384912	0.885394	0.302895	0.517118	0.740885	0.178322	0.547482	0.5587	0.602218	0.363448	0.378545	0.340219	0.307744	0.599785	0.0782933	1.21444	1.00048	0.729239	0.259011	0.660112	0.273879	0.429354	0.777209	0.218119	0.466127
ANXA5	P08758	51	_QEISAAFK[GlyGly (K)]TLFGR_.3	ANXA5_K58_M1	1	1	0.838092	0.965694	0.271453	0.678222	0.0393419	0.689546	0.553418	0.261928	NaN	0.923365	1.0408	0.786448	0.968321	0.312676	0.960459	NaN	0.0880575	-0.0715847	0.652524	0.836319	1.08746	0.589131	0.564083	0.659227	0.682679	0.657704	0.63499	0.472187	0.956662	1.22308	0.64686	0.695705	0.890042	0.442492	0.655313	0.268287
NUDC	Q9Y266	316	_FM[Oxidation (M)]DQHPEM[Oxidation (M)]DFSK[GlyGly (K)]AK_.4	NUDC_K327_M1	1	1	-2.08785	-2.65092	NaN	-2.61078	NaN	NaN	NaN	NaN	NaN	-2.27217	-2.49135	-2.26293	NaN	-2.5511	-2.31855	NaN	NaN	NaN	-2.12032	-2.54135	-2.17177	-2.81508	NaN	-2.83782	-2.53069	-2.50758	-2.43766	-1.70039	-1.56942	NaN	-1.62942	-2.34577	-2.55404	-2.27448	-2.30807	-2.8428
AHNAK	Q09666	1013	_GEGPEFDVNLSK[GlyGly (K)]ANVDISAPK_.3	AHNAK_K1024_M1	1	1	0.484112	0.870656	0.648529	0.204033	-0.0183201	0.504946	1.04421	0.429842	0.852082	0.175638	0.395895	0.238414	0.754732	0.0495901	0.633983	1.15318	0.517789	0.864586	0.172849	0.0534878	0.682305	0.572191	0.490972	0.682428	0.995834	0.480443	0.810564	0.0453262	0.0258789	0.404952	0.667413	0.419369	0.607383	0.936962	0.638673	0.654199
USP5	P45974-2	554	_SVAVK[GlyGly (K)]TTR_.2	USP5_K558_M1	1	1	NaN	1.78955	1.43014	1.44474	1.43936	1.57565	1.62867	NaN	NaN	1.48097	1.50539	1.26817	1.75076	1.40336	1.50964	1.48522	NaN	1.32005	1.72255	1.86258	2.15287	1.74409	NaN	1.30177	2.0888	NaN	1.68747	1.75353	2.3515	1.78537	1.61846	1.86501	2.46162	1.92188	1.56741	2.01209
HNRNPU	Q00839	463	_EK[GlyGly (K)]PYFPIPEEYTFIQNVPLEDR_.3	HNRNPU_K464_M1	1	1	2.37671	2.84334	2.38211	2.06226	1.68318	2.48878	2.60385	1.86557	3.34722	1.69034	2.19357	1.67149	2.13186	1.37782	2.3031	2.22333	2.49476	1.67495	1.31358	2.3021	2.03667	1.40921	1.42889	2.19261	1.575	1.77694	1.81397	1.56084	1.7323	1.69082	1.92877	1.22484	2.44575	1.90676	1.40675	1.29266
TSPAN14	H7BXY6;Q8NG11;Q8NG11-2;Q8NG11-3	199;256;239;133	_TLISDIEAVK[GlyGly (K)]AGHHF_.3;_TLISDIEAVK[GlyGly (K)]AGHHF_.4	TSPAN14_K208_M1	2	1	NaN	NaN	NaN	NaN	NaN	NaN	NaN	NaN	NaN	-0.527054	0.0216579	0.0029068	-0.562194	-1.0773	-0.737011	NaN	NaN	NaN	-0.0549626	NaN	-0.877741	-0.581511	-0.552827	-0.499692	-0.174193	-1.1959	-0.645435	-0.486588	-0.291338	0.208864	-0.449707	-0.722613	-0.218983	-0.635209	-0.742748	-1.28138
UBE2O	Q9C0C9	662	_IGNTEDGAPHK[GlyGly (K)]EDEPSVGQVAR_.4	UBE2O_K672_M1	1	1	NaN	-2.82039	-2.81554	NaN	NaN	NaN	-3.43651	NaN	NaN	-1.83204	-2.46606	-2.80983	-2.86057	NaN	-2.66207	-3.02543	-2.88238	-3.35399	-2.06496	-2.44904	-2.28332	-2.44794	NaN	-3.20523	-2.73841	-2.51885	-2.69445	-2.13474	-2.97167	-3.95796	-2.61194	-3.77158	-3.36772	-2.44442	-3.01882	NaN
TCF4	E9PH57;H3BPJ7;H3BTP3;P15884;P15884-10;P15884-11;P15884-12;P15884-13;P15884-14;P15884-15;P15884-16;P15884-2;P15884-3;P15884-4;P15884-5;P15884-6;P15884-7;P15884-8;P15884-9	685;554;589;579;537;512;576;559;555;495;363;423;583;523;519;419;508;449	_DINEAFK[GlyGly (K)]ELGR_.3	TCF4_K691_M1	1	1	-1.94229	-1.48809	-1.98808	NaN	-1.80963	-1.49615	-1.86797	-1.46062	-0.661925	NaN	-1.27607	-1.67347	-1.2351	-2.25805	-1.45195	0.00930929	-0.964704	-2.30779	-2.23834	NaN	-1.60837	-1.00252	-1.44844	-1.10994	-2.4884	NaN	-1.32056	-1.64074	-1.61339	-2.36947	-1.67841	-1.41381	NaN	-1.72679	-1.13054	NaN
PTRF	Q6NZI2	137	_K[GlyGly (K)]LEVNEAELLR_.3	PTRF_K137_M1	1	1	0.613615	0.687906	0.490688	-0.457345	0.224582	NaN	0.452294	0.208729	NaN	NaN	0.614505	0.580651	0.625238	0.308544	0.212939	NaN	0.63857	-0.0454063	-0.403473	NaN	NaN	0.219926	0.166352	0.187691	-0.479318	NaN	-0.391077	0.913613	NaN	NaN	0.320839	0.163138	NaN	0.373101	0.145352	-0.0261784
NMT1	P30419	89	_IQEIQK[GlyGly (K)]AIELFSVGQGPAK_.3	NMT1_K94_M1	1	1	NaN	-1.0508	-1.94026	-1.05431	-1.75405	-1.57242	-1.45902	NaN	NaN	-1.17598	-1.08404	NaN	-0.883106	-1.97914	NaN	NaN	NaN	-1.92402	-1.023	NaN	-1.02228	-1.02855	-1.81162	-1.16733	-1.13106	-1.6507	-1.83025	-1.28994	-0.662093	NaN	-0.79545	-0.997407	-1.48853	NaN	NaN	-1.82855
CCT4	P50991	35	_FSNISAAK[GlyGly (K)]AVADAIR_.3	CCT4_K42_M1	1	1	-0.113126	-0.387693	-0.581662	-0.71547	-0.836188	-0.618713	NaN	NaN	NaN	-0.0620875	-0.124225	-0.420316	-0.196183	NaN	-0.272135	NaN	-0.649989	-0.744176	-0.233441	-0.405105	-0.068881	-0.622332	-0.425965	-0.587185	-0.628347	-0.641546	-0.689189	-0.389561	0.125935	-0.0694027	-0.405297	-0.313577	-0.293814	-0.608839	-0.469251	-0.569796
2020-09-09	Q9UHD8	172	_VPEVPTAPATDAAPK[GlyGly (K)]R_.3	SEPT9_K186_M1	1	1	-0.0987244	-1.18206	NaN	-0.483759	-0.590314	NaN	0.118643	0.212832	-0.144519	0.082891	-0.565773	NaN	-0.0587778	-0.439432	-1.63367	-0.556003	0.0509281	-0.308125	0.0480618	-1.19839	NaN	-0.306547	-0.936775	NaN	-0.227256	0.207864	-0.342141	-0.341054	-0.558246	-1.74752	-0.533027	0.0819869	-1.97013	0.880899	-0.522849	-0.324661
HDAC2	Q92769	231	_DGIDDESYGQIFK[GlyGly (K)]PIISK_.3	HDAC2_K243_M1	1	1	0.195269	0.248779	-0.302186	-0.583526	-0.805688	-0.894024	-0.366143	-0.790257	-0.574096	0.0128541	-0.210087	NaN	-0.327374	-0.616337	-0.673217	0.145969	-0.488762	-0.110644	0.0913892	-0.559025	-0.395534	-0.533998	-0.421821	-0.720001	-0.354899	NaN	-0.492554	-0.000711441	-0.629998	-0.477052	-0.11791	-0.730293	-0.469	-0.213982	-0.490155	-0.659618
IMPDH2	P12268	183;182	_EDLVVAPAGITLK[GlyGly (K)]EANEILQR_.3;_REDLVVAPAGITLK[GlyGly (K)]EANEILQR_.4	IMPDH2_K195_M1	2	1	1.63358	1.83076	1.4896	1.02815	0.934174	1.17941	1.13158	0.605984	NaN	2.13122	1.91194	1.6955	1.45168	1.00232	1.58049	0.654541	0.0281353	0.55732	2.03964	1.67481	1.92881	1.44974	1.37189	1.16215	1.65128	1.0919	1.08074	2.06226	1.85961	1.77599	1.64234	1.59619	1.11772	1.52403	1.30367	0.97675
SLC25A5	P05141	164	_IYK[GlyGly (K)]SDGIK_.2;_IYK[GlyGly (K)]SDGIK_.3	SLC25A5_K166_M1	2	1	-0.153273	-0.454803	-0.50423	-0.0793204	-0.0573921	-0.361685	NaN	NaN	-0.251935	-0.396106	-0.102974	-0.301454	-0.342959	-0.0739679	-0.137606	-0.221285	0.147408	0.0898867	-0.197066	-0.380396	-0.210713	0.0642843	-0.237864	0.106444	-0.11063	0.694186	0.0383453	0.000201225	-0.197333	0.188789	-0.320415	-0.0407233	0.0095582	0.0544691	-0.0241718	0.191381
FLNC	Q14315	2691	_VYNVTYTVK[GlyGly (K)]EK_.3	FLNC_K2699_M1	1	1	-1.63402	-2.33101	NaN	-2.21813	-2.33518	-2.23643	NaN	NaN	-2.22241	-1.84196	-1.84617	-2.28052	-3.11958	NaN	-2.1455	NaN	-2.01371	-2.42819	-1.90685	-2.16567	-1.80055	-1.79041	-1.96777	-2.27053	NaN	-2.0526	-1.61066	-1.7576	-1.67252	-1.54339	-1.66825	-1.90367	-1.99129	-1.91236	-1.74388	-1.90142
HNRNPK	P61978	164	_GAK[GlyGly (K)]IK[GlyGly (K)]ELR_.2	HNRNPK_K168_M2	1	1	3.59306	3.49361	3.12599	2.63753	2.89499	2.76594	2.81121	2.21948	2.24171	3.82126	3.74033	NaN	3.55097	3.05408	2.89128	2.53409	2.78864	2.55669	4.4104	3.95106	3.68142	3.44935	NaN	2.5886	3.62672	2.9297	NaN	4.10901	4.30569	3.40738	2.8167	3.08209	3.31709	3.03955	2.55069	3.13793
HNRNPK	P61978	164	_GAK[GlyGly (K)]IK[GlyGly (K)]ELR_.2	HNRNPK_K166_M2	1	1	3.59306	3.49361	3.12599	2.63753	2.89499	2.76594	2.81121	2.21948	2.24171	3.82126	3.74033	NaN	3.55097	3.05408	2.89128	2.53409	2.78864	2.55669	4.4104	3.95106	3.68142	3.44935	NaN	2.5886	3.62672	2.9297	NaN	4.10901	4.30569	3.40738	2.8167	3.08209	3.31709	3.03955	2.55069	3.13793
ANKRD46	J3KP26;Q86W74;Q86W74-2	101	_IDICNHQGATPLVLAK[GlyGly (K)]R_.4	ANKRD46_K116_M1	1	1	-0.258407	NaN	NaN	-1.48381	-1.26781	-1.64588	-1.31447	-1.39723	NaN	-0.256053	-0.270551	-0.719524	-1.61263	-1.13818	-0.934471	NaN	-1.98823	NaN	0.219888	NaN	-0.698101	-0.777899	-1.09816	-1.01873	-0.924607	NaN	NaN	-0.262546	-0.65683	-0.843882	-0.775707	-0.613437	-1.09016	-1.35953	-1.48323	-1.04117
AHNAK	Q09666	856	_SAK[GlyGly (K)]M[Oxidation (M)]DIDVPDVEVQGPDWHLK_.4	AHNAK_K858_M1	1	1	NaN	-1.91885	NaN	NaN	-2.02286	-2.1735	-1.62578	NaN	NaN	-2.15926	-2.04537	-1.98227	-2.63438	-2.5223	-1.52952	NaN	-1.6522	-1.82659	-2.13663	NaN	-1.54401	-1.83048	NaN	-1.56123	-1.06028	-2.7154	-1.63687	NaN	NaN	NaN	-2.1211	-2.98185	NaN	NaN	NaN	-1.62569
KIFC1	Q9BW19	479	_K[GlyGly (K)]GQGGECEIR_.3	KIFC1_K479_M1	1	1	-0.637278	-0.373525	-1.41119	-1.61366	NaN	NaN	NaN	NaN	NaN	-0.676242	-1.02616	-0.870754	NaN	-1.62098	-2.69	NaN	NaN	-2.06604	-0.425986	-1.29805	-2.09623	-1.16707	NaN	-2.83766	-1.73645	NaN	-2.15155	-0.200929	-1.5866	-1.51533	-1.16696	-1.44288	NaN	NaN	NaN	-2.02039
MYL6	B7Z6Z4;F8W1R7;G3V1V0;G8JLA2;J3KND3;P60660;P60660-2	131;38;39	_ALGQNPTNAEVLK[GlyGly (K)]VLGNPK_.3	MYL6_K143_M1	1	1	2.68638	2.61533	2.69037	2.28514	2.01202	2.63587	2.3387	2.07663	NaN	2.60706	2.6323	2.58251	2.38658	2.17117	2.58239	NaN	2.30729	2.32278	2.64165	2.80908	2.77977	2.38294	2.37884	2.60427	2.56259	2.18993	2.36014	2.56632	2.84058	2.86096	2.42333	2.4804	2.79799	2.38487	2.58569	2.35817
SRSF1	J3KTL2;Q07955	31	_DIEDVFYK[GlyGly (K)]YGAIR_.2;_DIEDVFYK[GlyGly (K)]YGAIR_.3	SRSF1_K38_M1	2	1	4.03856	4.1252	3.92575	3.56982	3.18742	3.82715	3.6132	3.21867	3.71834	3.77141	3.93145	3.78617	3.93195	3.28918	4.01739	3.84328	3.70233	3.45263	3.72802	4.00501	4.06571	3.7206	3.59364	4.0056	3.44797	3.53959	3.42855	3.69604	4.14379	4.0651	3.91524	3.67997	4.05	3.74203	3.61335	3.39949
TDP2	O95551;O95551-2	74;104	_RPETISEPK[GlyGly (K)]TYVDLTNEETTDSTTSK_.4	TDP2_K82_M1	1	1	-0.997796	0.118354	-0.138255	-1.15592	-1.25156	-0.780364	-1.07874	-1.36855	NaN	0.311211	0.0869818	-0.474229	-0.246858	-0.835255	-0.459614	NaN	-0.872869	NaN	0.344154	-0.249603	-0.238784	-0.339899	-1.22258	-1.12709	-0.175064	-0.853988	-1.27902	0.0425673	-0.765893	-1.6986	-0.749651	-1.48567	-1.29351	-0.48429	-1.59248	-1.18538
MAGEA6	P43360	244	_K[GlyGly (K)]LLTQYFVQENYLEYR_.3	MAGEA6_K244_M1	1	1	-0.464778	-0.170992	-0.441042	-1.39844	-1.25229	-0.929788	-1.04794	-1.05192	NaN	-0.813147	-0.651263	-1.0507	-1.22172	-1.23174	-0.80201	NaN	NaN	-1.91324	-1.058	NaN	-0.876141	-0.990515	-1.06565	-1.36321	-0.964747	-1.46988	-0.801661	-0.909524	-0.961031	-0.876073	-0.917987	-0.608013	NaN	-1.50701	-1.26919	-1.3298
MYH9	P35579	564	_DK[GlyGly (K)]ADFCIIHYAGK_.3;_DK[GlyGly (K)]ADFCIIHYAGK_.4	MYH9_K565_M1	2	1	-0.446972	0.0195503	NaN	-0.975787	-0.700276	-1.00314	-0.346038	-0.598313	NaN	-0.240409	-0.158659	-0.163815	-0.641067	-0.495019	-0.164938	NaN	-0.578996	-0.637993	-0.114723	-0.01122	0.0252533	-0.21776	0.0342407	-0.317541	-0.0320163	-0.310821	-0.139519	0.203411	-0.127687	NaN	0.0240879	0.195879	-0.134542	0.0620527	-0.184631	-0.136959
HIVEP2	P31629	325	_VPILIIPK[GlyGly (K)]SGIPLPNESSQYIGPDM[Oxidation (M)]LPNPSLNTK_.3;_VPILIIPK[GlyGly (K)]SGIPLPNESSQYIGPDM[Oxidation (M)]LPNPSLNTK_.4	HIVEP2_K332_M1	2	1	0.533329	0.390469	-0.114982	0.575963	0.26094	1.00368	0.519017	0.692356	1.8551	0.726527	1.22739	0.70584	1.0112	NaN	0.660604	0.253592	0.821029	0.362209	0.93873	1.6024	1.217	0.0211649	-0.141422	0.824265	NaN	0.163221	NaN	1.62904	0.502708	0.853576	0.370935	0.582943	0.402919	0.355702	-0.257332	-0.459997
AARS	P49588	665	_AVYTQDCPLAAAK[GlyGly (K)]AIQGLR_.3	AARS_K677_M1	1	1	-1.48534	-1.68036	NaN	-1.85086	-2.47768	NaN	-1.79458	-2.2443	NaN	-1.91652	-1.53808	NaN	NaN	-1.98184	-1.66089	NaN	NaN	NaN	-0.799211	NaN	NaN	-1.42488	-1.2892	-1.63527	-1.44069	NaN	-1.13034	-1.17058	-1.72477	NaN	-1.34939	-1.20401	-1.85657	-1.48841	-1.73228	-1.86686
NUP93	Q8N1F7	717	_LK[GlyGly (K)]LVPLNQESVEER_.3	NUP93_K718_M1	1	1	-1.10803	-1.22872	NaN	NaN	NaN	-1.28433	NaN	NaN	NaN	-1.05358	-0.99173	NaN	-1.55422	-1.61641	NaN	NaN	NaN	-1.50561	-1.4457	NaN	-0.871521	-1.36002	-1.99001	-1.55685	NaN	NaN	NaN	-1.03191	-1.65075	NaN	-1.41641	NaN	-0.909145	NaN	-1.36261	NaN
SMC1A	Q14683	63	_DLIHGAPVGK[GlyGly (K)]PAANR_.3	SMC1A_K72_M1	1	1	-0.997826	-0.888398	-1.30786	NaN	-1.90944	-1.9751	NaN	NaN	NaN	-0.784849	-1.11735	-1.44589	NaN	-1.03281	NaN	NaN	NaN	-1.70323	-0.824963	-1.45152	-1.11765	-1.40948	-1.35951	-1.50769	-0.952436	NaN	-1.37866	-0.724833	-1.05017	-1.07157	-1.32147	-1.25796	NaN	-1.60379	NaN	NaN
DCAF5	Q96JK2;Q96JK2-2;Q96JK2-3	694;612;693	_AGTSHK[GlyGly (K)]DNPAPSSSK_.3	DCAF5_K699_M1	1	1	-2.53422	-2.15117	-2.236	NaN	NaN	NaN	-1.95859	NaN	NaN	-2.16156	NaN	-2.17786	NaN	-1.72579	-2.33573	-2.1044	-2.43921	NaN	-1.91366	NaN	-1.86101	-1.61022	NaN	NaN	-1.23687	0.667864	NaN	NaN	NaN	-2.52876	-3.02495	-2.40398	NaN	-1.47284	NaN	-1.81354
SPRTN	Q9H040	415	_TVFDNFFIK[GlyGly (K)]K_.3	SPRTN_K423_M1	1	1	0.444044	0.281784	NaN	-0.392702	-0.890966	-0.43587	-0.486451	NaN	NaN	0.129636	-0.0849667	-0.440781	-0.129191	-0.656551	-0.444376	NaN	NaN	-0.486501	0.209364	-0.185187	-0.524975	-0.155242	-0.131521	-0.794042	-0.300688	-0.906134	-0.466028	0.194251	0.0741968	-0.223074	-0.39895	-0.446335	NaN	-0.547759	-0.315871	-0.616241
CTTN	Q14247	153	_DYSSGFGGK[GlyGly (K)]YGVQADR_.3	CTTN_K161_M1	1	1	NaN	-0.92492	NaN	-1.38259	-0.930021	-1.57639	-0.970861	NaN	-1.62346	-0.859531	-0.749378	-1.13066	-1.2463	-0.773454	-0.734604	NaN	NaN	-0.92379	-0.896168	-0.973472	-0.451213	-0.712547	-1.29629	-0.948334	-0.911149	-1.11817	-0.523884	-0.797477	-0.534825	-0.829643	-0.694869	-0.715871	-0.947466	-0.423578	-0.646349	-1.12196
MYH9	P35579	15	_NFINNPLAQADWAAK[GlyGly (K)]K_.3	MYH9_K29_M1	1	1	-1.14641	-1.42996	NaN	NaN	-1.98524	-1.82828	-2.21692	NaN	NaN	-1.2719	-1.17677	-1.64503	-2.41603	-1.98715	-1.61852	NaN	-1.99206	-2.34387	NaN	-1.29274	-0.928655	-1.53928	-1.65917	-1.26687	-1.19973	NaN	-1.86107	-1.53136	-0.966648	-0.791152	-1.42922	-1.32177	NaN	-1.61506	NaN	-2.15777
MYH9	P35579	1023	_NK[GlyGly (K)]HEAM[Oxidation (M)]ITDLEER_.3;_NK[GlyGly (K)]HEAM[Oxidation (M)]ITDLEER_.4	MYH9_K1024_M1	2	1	-0.662731	-1.27888	NaN	-2.25735	-2.12735	-1.64418	NaN	NaN	-1.3386	-0.59255	-1.14917	-0.819137	NaN	NaN	-0.832713	-0.0774856	NaN	0.06563	-0.237224	-0.848104	-1.04521	-0.754267	-2.21428	-1.36032	-1.79755	-0.648327	-1.8858	-1.0253	NaN	-1.44655	-1.22716	NaN	NaN	-0.760153	NaN	-1.43759
RAB3B	P20337	187	_M[Oxidation (M)]SDSLDTDPSM[Oxidation (M)]LGSSK[GlyGly (K)]NTR_.3	RAB3B_K202_M1	1	1	0.116268	0.543245	0.442355	-0.176586	-0.0232534	0.0634012	-0.212572	-0.361054	-0.371715	0.630641	0.509847	0.413018	0.141483	-0.123535	0.372163	-0.172072	0.177652	-0.430459	0.71506	0.313722	0.76487	0.414155	-0.123067	0.226179	0.246208	0.322953	0.366565	0.667564	0.538151	0.122874	0.144877	0.267173	0.00109816	0.549809	0.00875473	0.0175543
SEMA4C	Q9C0C4	690	_LREELEK[GlyGly (K)]GAK_.3	SEMA4C_K696_M1	1	1	-0.549814	-0.695875	-1.11978	-0.291964	NaN	-1.14075	-0.0916209	-0.291412	-0.441096	0.0889411	-0.137156	NaN	-0.272844	-0.319721	NaN	-0.260771	-0.0532627	-0.509225	-0.22627	-0.146981	-1.20695	-0.223652	-0.204887	-1.72989	0.0303817	0.0216403	-0.57827	-0.452857	-0.404173	-1.56925	-0.0640802	-0.3789	-1.48387	0.0805635	-0.3918	-0.36742
PTPRG	A0A087WWP7;A0A087X1P0;P23470;P23470-2	1101;1130;1192;1163	_VGLAPLPGM[Oxidation (M)]K[GlyGly (K)]GTDYINASYIM[Oxidation (M)]GYYR_.3	PTPRG_K1110_M1	1	1	-0.122017	0.482209	-0.292048	-0.0719295	0.194944	0.289257	0.392924	0.0128746	NaN	NaN	0.452366	NaN	NaN	NaN	-0.023839	0.63677	0.208039	0.472804	0.121408	0.0372133	0.320773	0.353371	NaN	0.473411	0.617792	0.235611	0.285838	0.527073	NaN	0.62231	0.613169	0.0147882	0.454583	NaN	NaN	0.638145
CBX3	Q13185	144	_DSDEADLVLAK[GlyGly (K)]EANM[Oxidation (M)]K_.2;_DSDEADLVLAK[GlyGly (K)]EANM[Oxidation (M)]K_.3	CBX3_K154_M1	2	1	3.77287	3.636	3.30333	3.2451	3.17158	2.42435	3.34519	2.75125	NaN	3.67998	3.69696	3.34073	3.72976	3.63271	3.15862	NaN	3.08772	2.71383	4.03547	3.62184	3.25135	3.72865	3.66433	2.6334	3.76239	NaN	3.20928	3.97091	3.07667	2.89996	3.63695	3.1817	2.7039	3.5511	3.14288	3.18044
XRCC5	P13010	316	_YGSDIVPFSK[GlyGly (K)]VDEEQM[Oxidation (M)]K_.3	XRCC5_K325_M1	1	1	NaN	-1.24563	-1.53873	-1.36737	NaN	-1.10094	-1.40432	NaN	NaN	-2.29317	-1.57627	-2.42617	-2.15229	-2.32252	-1.67811	NaN	NaN	-1.42148	-1.65441	-0.725348	-2.35472	-1.56849	NaN	NaN	-1.58653	-1.00069	-0.786887	-1.49065	-0.781924	-0.544398	-1.1089	-0.877638	-0.826447	-1.07332	-1.32533	-1.32812
SH3BP5	O60239	245	_M[Oxidation (M)]ALK[GlyGly (K)]NLEM[Oxidation (M)]ISDEIHER_.3;_M[Oxidation (M)]ALK[GlyGly (K)]NLEM[Oxidation (M)]ISDEIHER_.4	SH3BP5_K248_M1	2	1	0.746686	0.758039	0.108406	0.0639253	0.528011	-0.054944	0.556801	0.437565	NaN	1.13123	0.919378	0.275506	0.581502	0.480991	0.653932	NaN	0.218212	NaN	1.26438	0.443667	0.939853	0.845827	0.643554	0.0503464	0.897695	0.683849	0.701035	0.912184	0.680136	0.613123	0.929455	0.720456	-0.0848603	1.05183	0.63507	0.335911
ENO1	P06733	222	_EGLELLK[GlyGly (K)]TAIGK_.2;_EGLELLK[GlyGly (K)]TAIGK_.3	ENO1_K228_M1	2	1	1.69267	1.47219	0.88565	1.17783	0.854652	1.16625	1.18395	1.09071	NaN	1.45608	1.37045	1.17004	1.27682	0.868822	1.18547	NaN	1.04488	1.26018	1.51074	1.30529	1.38309	1.26551	1.3839	0.863434	1.47	1.00127	1.09558	1.53975	1.3033	1.43681	1.2335	1.26354	0.831895	1.43139	1.18652	1.11925
FUBP1	E9PEB5;Q96AE4;Q96AE4-2	65	_RPLEDGDQPDAK[GlyGly (K)]K_.3;_RPLEDGDQPDAK[GlyGly (K)]K_.4	FUBP1_K76_M1	2	1	-0.0432463	0.155499	0.176609	-0.276663	0.203767	-0.295938	-0.251178	-0.458576	NaN	0.913515	0.153168	0.131582	-0.0351372	0.692184	0.208489	-0.77135	-0.0203896	NaN	0.742336	-0.0541592	0.334169	0.622185	-0.043539	-0.40586	0.39608	0.99904	0.198577	0.588797	0.627493	-0.186472	0.120842	0.0145555	NaN	0.312384	-0.241189	-0.436705
AHNAK	Q09666	5624	_VEGGVK[GlyGly (K)]GGQIGLQAPGLSVSGPQGHLESGSGK_.4	AHNAK_K5629_M1	1	1	0.317123	0.930215	0.960708	0.171382	0.486857	0.608562	1.17338	0.220531	0.45753	0.626943	0.473229	0.447652	0.697072	0.529057	1.01298	NaN	0.51309	0.837824	0.575822	0.42051	1.02032	0.864838	0.514321	0.502928	1.29844	0.989217	1.09836	0.387542	0.76826	0.806047	0.566549	1.01361	0.526303	1.11411	0.83767	0.75996
MAGOH;MAGOHB	P61326;Q96A72	55;57	_SVM[Oxidation (M)]EELK[GlyGly (K)]R_.2;_SVM[Oxidation (M)]EELK[GlyGly (K)]R_.3	MAGOH_K61_M1	2	1	-1.79044	NaN	-1.94881	-1.47936	-1.79385	-2.00124	-1.60672	NaN	-2.03455	-1.35092	-1.42418	NaN	NaN	-2.51819	-1.67304	-2.0178	NaN	-2.43578	NaN	NaN	-1.49125	-1.27194	NaN	-1.44095	-1.33498	-0.432654	-1.71009	-1.98588	-1.35174	-1.64684	-1.57425	-1.77562	-1.73784	NaN	-1.76552	-2.16516
FAM213B	A0A0A0MT35;Q8TBF2;Q8TBF2-3;Q8TBF2-8	128;98	_QLYK[GlyGly (K)]ELGFK_.2;_QLYK[GlyGly (K)]ELGFK_.3	FAM213B_K131_M1	2	1	3.00713	3.06812	2.64649	2.79216	2.9204	2.94425	2.89857	2.689	2.76915	3.19796	3.10923	3.0873	2.85003	2.93966	2.98268	2.99274	2.93059	3.22031	3.25892	3.08334	3.08327	3.12147	3.08803	2.97218	3.20481	3.25625	3.0832	3.29409	3.09732	3.38662	2.93614	3.10862	2.9667	2.98539	3.27916	3.13158
ANXA7	P20073;P20073-2	197;175	_AM[Oxidation (M)]K[GlyGly (K)]GFGTDEQAIVDVVANR_.3	ANXA7_K199_M1	1	1	2.38807	2.18923	1.63234	1.87954	1.63142	1.44674	1.89619	1.42256	1.80414	2.35158	2.27356	1.92741	2.27445	1.82117	1.81355	2.81814	1.8074	1.64033	2.13636	2.06711	1.98952	2.05677	1.69899	1.04406	1.89196	1.735	1.47161	2.16018	1.80322	1.54245	2.16064	1.96571	1.37023	1.78582	1.5899	1.71245
COPS2	P61201;P61201-2	402;409	_IDQVNQLLELDHQK[GlyGly (K)]R_.4	COPS2_K415_M1	1	1	-1.84952	NaN	NaN	NaN	-2.08707	-1.68776	NaN	NaN	NaN	-1.50779	-1.3332	-1.45232	-2.52742	-1.83628	-1.15907	NaN	-1.8925	NaN	-1.4488	NaN	-1.49348	-1.12204	-1.60836	-1.5585	-1.26854	-1.38663	-1.70149	-1.01767	-1.21663	-1.06639	-0.975363	-0.94513	-1.55915	-1.33179	-1.32281	-1.7164
SDC1	P18827	280	_K[GlyGly (K)]KDEGSYSLEEPK_.3;_K[GlyGly (K)]KDEGSYSLEEPK_.4	SDC1_K280_M1	2	1	1.35834	2.06588	0.693501	0.25996	0.280812	1.0943	1.20453	1.03097	0.619211	1.43354	1.94395	1.70763	1.38309	1.27507	1.26007	1.24125	1.26767	0.825589	1.77748	1.96109	1.81149	1.55264	0.867755	1.14438	1.39139	0.638616	1.06344	1.74963	1.5465	1.38362	1.57581	1.3391	0.884141	1.47162	0.963516	0.878788
PSME3	P61289	22	_ITSEAEDLVANFFPK[GlyGly (K)]K_.3	PSME3_K36_M1	1	1	1.15416	1.15701	0.510918	0.038753	-0.0548611	0.280602	0.46078	0.287154	NaN	1.09057	0.900631	0.470003	0.756467	0.0836468	0.44614	-0.0107646	0.178238	0.000125885	0.851882	0.168137	0.6769	0.351872	NaN	-0.344942	0.445529	-0.644478	-0.269094	0.722335	0.323384	0.311255	0.501239	-0.00731707	-0.240718	0.289196	-0.059474	-0.266176
MCM5	P33992	325	_LAALPNVYEVISK[GlyGly (K)]SIAPSIFGGTDM[Oxidation (M)]K_.3	MCM5_K337_M1	1	1	-2.00235	-1.99407	-2.925	-2.69441	-3.37088	-2.60927	-3.15626	-3.66143	NaN	-2.48009	-2.63374	-3.46856	-3.07738	NaN	-3.99169	NaN	NaN	-2.5846	-1.86245	NaN	-2.14775	-2.93254	-3.91722	-3.36954	NaN	-3.54615	-2.32081	-0.640707	-1.81287	-2.88694	NaN	-2.58671	-2.26138	-2.94422	-3.14494	-3.05542
MCM4	P33991	753	_VEAIDVEEAK[GlyGly (K)]R_.3	MCM4_K762_M1	1	1	-1.28708	-1.71442	-2.03399	NaN	-2.14655	-2.41765	-2.69328	NaN	-2.1747	-1.34499	-1.55395	-1.35442	-1.7061	-2.61291	-1.72614	NaN	-2.2648	-2.55038	NaN	-1.86935	-2.02356	-2.17227	-3.30573	-2.05157	NaN	-3.23754	-2.7402	-1.50617	-1.76486	-1.61469	-1.7541	-2.73493	-1.95325	NaN	-1.94938	-2.6519
HADHA	P40939	520	_DTSASAVAVGLK[GlyGly (K)]QGK_.3	HADHA_K531_M1	1	1	NaN	NaN	NaN	NaN	NaN	NaN	NaN	NaN	NaN	NaN	NaN	NaN	-1.94591	-1.2449	-1.96647	NaN	NaN	-2.13026	NaN	NaN	-1.50598	-0.910283	NaN	-1.34168	-1.17355	-0.908101	-1.21058	-1.13235	-1.62281	-0.97019	-0.932623	-1.25669	-1.20771	-0.85078	-1.3632	-0.77492
ATP5B	P06576	125	_VLDSGAPIK[GlyGly (K)]IPVGPETLGR_.3	ATP5B_K133_M1	1	1	-0.952106	-0.31855	-0.747195	-0.744756	-1.39398	-0.471395	-0.630562	-0.800201	-0.499618	-0.602031	-0.463877	-1.03703	-0.600222	NaN	-0.764071	-0.247848	-0.411858	-0.646192	-0.793421	NaN	-0.877986	-1.00896	-1.18358	-1.16041	-0.512611	-1.43656	-1.30573	-0.657774	-0.639941	-0.823712	-0.633825	-0.715263	-0.908697	-1.06944	-0.873728	-0.849992
HACD2	Q6Y1H2	243	_ILSHTEEHK[GlyGly (K)]K_.3;_ILSHTEEHK[GlyGly (K)]K_.4	HACD2_K251_M1	2	1	-2.02297	-1.4947	-1.51567	NaN	NaN	-0.549438	NaN	NaN	-1.17463	NaN	-1.49996	-0.745193	NaN	NaN	-0.664095	NaN	NaN	NaN	-1.72872	NaN	-0.869997	-1.26881	-3.28669	-0.258018	-1.37405	2.02122	-0.728404	NaN	-1.57842	-0.993903	-0.869913	-2.09856	-1.09784	NaN	-1.40732	-2.16513
RAN	J3KQE5;P62826	31;13	_LVLVGDGGTGK[GlyGly (K)]TTFVK_.2;_LVLVGDGGTGK[GlyGly (K)]TTFVK_.3	RAN_K41_M1	2	1	1.2287	0.994344	0.511294	0.868772	0.737045	0.874903	0.651476	0.437627	1.21943	1.11231	1.19267	0.771925	0.970119	0.711118	0.821818	NaN	0.733404	1.01597	1.21585	0.815818	0.860331	1.14998	1.16862	0.588271	1.17996	0.683547	0.830419	1.25205	1.05732	1.10104	0.967895	1.05889	0.742454	0.896848	0.961506	0.880145
HIVEP2	P31629	466	_LDVK[GlyGly (K)]M[Oxidation (M)]FEDPVSQLIPSK_.3	HIVEP2_K469_M1	1	1	0.946962	1.59235	1.29521	0.89317	0.538466	1.45056	1.09844	1.0699	1.17713	0.954509	1.61531	1.09086	1.37459	0.641777	1.48257	0.933249	0.972718	0.503663	1.25605	0.698263	1.64307	0.608388	0.664265	1.2382	0.732477	0.744612	0.701456	1.18964	1.14339	1.37917	1.14163	0.811368	1.27043	0.951385	1.0357	0.769661
NUP205	Q92621	60	_NVQQHEK[GlyGly (K)]VQK_.3	NUP205_K66_M1	1	1	-3.01353	-4.3493	NaN	NaN	-3.15132	-2.75771	NaN	NaN	NaN	NaN	NaN	NaN	-3.65958	NaN	-3.35779	-3.74029	NaN	NaN	-2.62555	-4.07197	NaN	-3.13932	NaN	-4.50011	NaN	-0.237924	NaN	NaN	NaN	-3.59527	-3.09228	-3.39295	-3.16764	-3.0795	NaN	-3.50502
ANXA1	P04083	125	_AAM[Oxidation (M)]K[GlyGly (K)]GLGTDEDTLIEILASR_.3	ANXA1_K128_M1	1	1	0.823305	1.57492	NaN	0.754973	0.387163	0.978206	1.32457	1.03137	NaN	1.44982	1.77526	NaN	1.65799	NaN	1.5808	NaN	1.11886	0.457983	1.26906	2.04018	1.682	0.910204	1.27091	1.06504	1.05591	0.914456	0.889361	NaN	1.19974	1.2645	1.49472	0.691932	1.605	1.4964	0.780997	NaN
CCT8	P50990	32	_NIQACK[GlyGly (K)]ELAQTTR_.3	CCT8_K37_M1	1	1	-0.851493	-1.07938	-1.18408	-1.88051	NaN	-1.56911	NaN	NaN	NaN	-0.81562	-0.933938	NaN	-1.25187	NaN	-1.08616	NaN	NaN	NaN	-0.525746	-0.91459	-0.789312	-1.02593	-1.44097	-1.60289	-1.03749	-1.21058	-1.17003	-0.684135	NaN	-1.38749	-1.12425	-0.892225	-1.09825	-1.05946	NaN	NaN
PSMD4	P55036	134	_EK[GlyGly (K)]VNVDIINFGEEEVNTEK_.3	PSMD4_K135_M1	1	1	2.0591	2.36971	1.90152	1.19106	1.35205	1.5229	1.51101	1.36325	1.36055	2.27964	2.40825	2.16295	1.97268	1.53997	2.0171	2.06936	1.66053	1.36202	2.0738	2.10471	2.1672	1.9008	1.75733	1.66615	2.07745	1.34815	1.43368	1.77096	1.53454	1.6999	1.91578	1.34625	1.22607	1.7711	1.44974	1.48052
CENPC	Q03188	508	_LVPEEVTSTVTK[GlyGly (K)]SR_.3	CENPC_K519_M1	1	1	-0.599753	-0.62359	-0.883243	-2.2427	-1.5014	-2.42483	-1.90714	-2.22727	NaN	-0.780372	-0.925247	-0.439926	-1.53314	-1.51367	-1.70129	NaN	NaN	-2.21826	-0.287856	-1.10749	-1.13905	-1.41395	-2.0746	-1.4203	NaN	NaN	-2.49091	-0.43882	-0.881424	-0.847659	-1.47912	-1.59643	NaN	NaN	-2.03983	-1.89582
XPO5	Q9HAV4	1124	_DSLDQFDCK[GlyGly (K)]LLNPSLQK_.3	XPO5_K1132_M1	1	1	-1.25885	NaN	-1.34537	-0.987965	-1.93459	NaN	NaN	-1.80329	NaN	NaN	NaN	-1.30814	-1.32521	-1.73723	-1.13167	NaN	NaN	NaN	NaN	NaN	-0.665681	-1.54183	-1.46567	-1.17351	NaN	NaN	-1.27306	NaN	-0.62491	-1.22808	NaN	-1.29379	-0.552233	NaN	-1.08772	NaN
FLNC	Q14315	900	_AK[GlyGly (K)]LDVQFAGTAK_.3	FLNC_K901_M1	1	1	-2.62467	-3.56016	-3.32072	-3.91598	NaN	NaN	NaN	NaN	-3.1488	NaN	NaN	NaN	-2.7529	NaN	-3.39995	NaN	-2.24929	-2.49556	NaN	NaN	NaN	NaN	-2.99562	-2.5981	-2.53786	NaN	-2.49764	-2.15166	-2.49711	-2.86523	NaN	-2.69265	-3.91567	-2.82806	-2.50325	NaN
EFHD2	Q96C19	177	_LSEIDVSSEGVK[GlyGly (K)]GAK_.3	EFHD2_K188_M1	1	1	-1.06583	-1.41108	-1.25048	-2.34508	-1.25857	-1.23785	NaN	NaN	-1.49438	NaN	-1.01729	-1.11168	-1.41365	NaN	-1.13174	NaN	-1.04559	-1.2642	NaN	NaN	-1.06317	-1.13071	-1.68349	-0.970015	-1.92175	-1.05388	-1.25187	NaN	NaN	-0.748735	NaN	-1.22731	NaN	-1.10914	-1.09693	NaN
H2AFY2	Q9P0M6	122	_GK[GlyGly (K)]SETILSPPPEK_.2;_GK[GlyGly (K)]SETILSPPPEK_.3	H2AFY2_K123_M1	2	1	5.15903	5.18915	5.00249	4.74296	4.98443	4.59886	4.87106	4.5804	4.67826	5.38702	4.93673	4.93426	4.97805	5.07032	4.64052	4.67809	4.73608	4.87132	5.45003	4.83263	4.91335	5.05607	5.20013	4.92262	4.95575	4.90199	5.11403	5.25931	4.93735	5.03623	5.06987	5.0949	4.73128	5.07262	4.95852	5.08443
THOC6	Q86W42;Q86W42-2	199;175	_TAK[GlyGly (K)]EVQTIEVYK_.3	THOC6_K201_M1	1	1	-1.75297	-2.18793	NaN	-2.11062	-2.50335	NaN	NaN	NaN	NaN	-1.61385	-1.63599	-2.21186	-1.93181	NaN	-2.69422	NaN	-2.30589	-2.35248	-1.55751	-2.2856	-2.75156	-1.92657	-2.06736	-2.63331	NaN	NaN	NaN	-1.60512	-1.95497	-2.265	-1.72609	-2.27833	-2.22658	-2.79062	NaN	-2.59634
SYNPO	Q8N3V7;Q8N3V7-2;Q8N3V7-3	631;387	_PK[GlyGly (K)]VTPNPDLLDLVQTADEK_.3	SYNPO_K632_M1	1	1	3.78268	4.2164	4.42991	3.42944	3.15116	3.59708	4.20505	3.75006	3.76623	3.50364	3.5539	3.69208	4.04036	3.27588	3.91678	3.89863	3.64247	3.8216	3.42907	3.22216	3.5976	3.51777	3.30118	3.43231	3.77765	3.22956	3.51834	3.47868	2.48346	2.72793	3.65627	2.87502	3.48944	3.89605	3.70727	3.6812
COPG1	Q9Y678	528	_ATFYLNVLEQK[GlyGly (K)]QK_.3	COPG1_K538_M1	1	1	-0.539447	-0.435422	-1.19743	-0.643981	-0.809052	-0.764853	-0.530385	-1.04387	NaN	-0.485009	-0.307585	-0.906989	-0.580961	-1.24295	-0.698223	NaN	-0.984567	-0.856172	-0.4111	-0.649352	-0.551044	-0.494016	-0.397436	-0.990801	-0.489887	-0.411217	-0.602296	-0.47459	-0.257738	-0.39513	-0.218417	-0.545921	-0.638958	-0.266494	-0.720847	-0.445454
UGP2	Q16851	423	_EFPTVPLVK[GlyGly (K)]LGSSFTK_.3	UGP2_K431_M1	1	1	-0.822015	NaN	NaN	-1.86289	NaN	-1.29639	-1.69344	-1.60718	-0.924959	-1.57314	-1.40873	-1.5376	-1.16336	NaN	NaN	NaN	-1.26922	NaN	-1.22956	NaN	NaN	-1.63331	NaN	-1.81645	-1.23781	NaN	NaN	NaN	NaN	NaN	NaN	-1.48188	NaN	NaN	-1.44559	-1.71405
RPLP0	P05388	113	_AGAIAPCEVTVPAQNTGLGPEK[GlyGly (K)]TSFFQALGITTK_.3;_AGAIAPCEVTVPAQNTGLGPEK[GlyGly (K)]TSFFQALGITTK_.4	RPLP0_K134_M1	2	1	-0.179991	-0.5752	NaN	NaN	-1.4396	NaN	NaN	NaN	NaN	-0.952948	-0.45755	NaN	-1.03392	NaN	-0.919157	NaN	NaN	-1.54669	-0.327223	-0.168308	-0.855659	NaN	-1.3316	-1.40627	-0.960237	-1.99188	NaN	-0.172321	-0.362468	-1.41861	-1.12141	-0.450213	-2.01946	-1.21171	-1.89643	NaN
PGAM1	P18669	91	_HYGGLTGLNK[GlyGly (K)]AETAAK_.3	PGAM1_K100_M1	1	1	-1.62498	-1.96608	NaN	NaN	-1.9111	-1.93752	-1.66411	NaN	NaN	NaN	-1.65556	NaN	-2.00919	-1.9938	-1.85525	-1.7436	NaN	-2.02899	-1.04144	-1.57746	-1.3745	-1.30165	-1.68259	-2.18241	-1.12741	-1.4136	-1.48272	-1.16105	-1.1822	-1.43472	-1.40886	-1.27203	NaN	-1.33187	NaN	-2.33815
GINM1	Q9NU53	302	_VDVIPVTAINLYPDGPEK[GlyGly (K)]R_.3	GINM1_K319_M1	1	1	3.50483	3.5427	3.29293	3.00926	2.82201	3.06088	3.36621	3.01652	3.43246	3.30669	3.20588	2.8662	3.44664	2.89536	3.07265	3.27238	3.42291	3.21453	3.01878	3.13207	3.05613	2.9427	2.98322	2.82837	3.01454	2.6491	2.86872	3.32088	2.74544	2.77262	3.21142	3.07536	2.79295	3.18822	3.02405	2.94466
RACGAP1	Q9H0H5	66	_SALDVK[GlyGly (K)]LK_.3	RACGAP1_K71_M1	1	1	-1.50466	-1.7765	-1.43047	-1.8053	NaN	NaN	NaN	NaN	NaN	-1.24109	NaN	-1.19722	-1.91918	NaN	-2.01021	NaN	NaN	NaN	-1.71824	-1.6559	-1.74301	-2.06083	NaN	-1.62099	-1.49967	NaN	-2.24706	-1.58059	-1.22486	-1.27763	-1.66209	-1.91723	NaN	NaN	-1.87159	-2.00774
C6orf106	Q5TH58;Q9H6K1;Q9H6K1-2	147;221;155	_QSDENNLK[GlyGly (K)]DPGGSEFDSISK_.3	C6orf106_K154_M1	1	1	0.994367	1.09966	0.540553	0.215873	0.315961	0.261045	0.0787511	0.0551472	-0.0197287	1.46834	0.953253	1.07294	0.777083	0.503529	0.623478	0.402853	0.328878	0.242268	1.54757	1.02174	0.830782	0.886347	0.529248	0.357251	0.407062	0.726756	0.442209	1.22424	0.744308	0.860958	0.720329	0.449217	0.308478	0.737659	0.432767	0.170849
FTO	Q9C0B1	113	_LFTVPWPVK[GlyGly (K)]GSNIK_.3	FTO_K121_M1	1	1	NaN	NaN	NaN	-3.89732	-1.45589	-1.99572	-1.63594	NaN	NaN	-1.70945	-1.29597	-1.52921	-2.30352	-1.88528	-1.32047	NaN	-1.44328	NaN	-0.985968	NaN	-0.986184	-1.22848	NaN	-1.14883	-0.838492	NaN	-1.23144	-1.17115	-1.49302	-0.997661	-1.49787	-1.34401	NaN	-1.99473	NaN	-1.30249
KCTD5	Q9NXV2	208	_ELHNTPYGTASEPSEK[GlyGly (K)]AK_.3;_ELHNTPYGTASEPSEK[GlyGly (K)]AK_.4	KCTD5_K223_M1	2	1	-0.711741	-0.543278	-1.45517	-1.22853	-0.840125	-1.78403	-1.45241	-1.24999	-1.75167	-0.0298486	-0.583417	-0.446542	-1.43463	-0.529243	-0.561347	-1.60069	-0.734863	-1.47795	0.144503	-0.72933	-0.621286	-0.416329	-0.533401	-0.891085	-0.734265	-0.562162	-0.362814	-0.201096	-0.543055	-0.691294	-0.16283	-0.559202	-1.56653	-0.467734	-0.84826	-0.717692
PGAM1	P18669	118	_SYDVPPPPM[Oxidation (M)]EPDHPFYSNISK[GlyGly (K)]DR_.4	PGAM1_K138_M1	1	1	0.128803	0.373497	-0.163237	-0.226557	-0.502816	-0.250587	-0.348038	-0.243377	NaN	0.606141	0.284302	0.31	-0.315779	NaN	0.556849	NaN	0.0614195	-0.272076	0.625982	NaN	0.681899	NaN	NaN	NaN	0.279267	-0.0220485	NaN	NaN	0.605438	0.16369	0.537769	NaN	-0.121299	0.563335	-0.120354	NaN
BZW1	Q7L1Q6;Q7L1Q6-2;Q7L1Q6-3;Q7L1Q6-4	389;323;421;393	_GK[GlyGly (K)]SVFLEQM[Oxidation (M)]K_.3	BZW1_K390_M1	1	1	-0.727099	-1.35404	-1.54886	-1.88354	-1.17393	-1.08722	-1.74031	NaN	-1.36006	-1.36205	-0.693512	-0.798282	-1.31064	-1.61008	-1.15941	-1.851	-1.38538	-1.62526	-1.30686	-0.571473	-0.80612	-1.35429	-1.38946	-0.980546	NaN	-1.30707	-1.43608	-1.40526	-0.608105	-0.151793	-1.29316	-0.77094	-0.336285	-1.35723	-1.32105	-1.63394
MAGEB2	O15479	65	_APTTAAAAAAGVSSTK[GlyGly (K)]SK_.3	MAGEB2_K80_M1	1	1	-1.07022	-0.54624	-0.64652	NaN	-0.870755	-0.749501	-0.5263	-1.4536	-0.929827	-0.702902	-0.528979	-0.849287	-0.33248	-0.735779	-0.46643	NaN	-0.426372	-1.29876	-0.760045	-0.62764	-0.214912	-0.463831	-1.0813	-0.848571	-0.390917	-0.395047	-0.63323	-0.881048	0.234548	-0.52329	-0.516675	-0.416079	-0.32092	-0.0118313	-0.559817	-0.562716
PEA15	Q15121;Q15121-2	89;110	_ISEEDELDTK[GlyGly (K)]LTR_.3	PEA15_K98_M1	1	1	-0.736555	-0.546089	-0.798372	-1.40196	-1.07233	-1.06192	-1.13928	NaN	-0.973239	-0.270868	-0.447065	-0.64308	-0.657533	-1.29344	-0.673523	-1.29784	-0.898609	NaN	-0.201362	-0.509633	-0.521647	-0.690297	-0.875371	-0.58527	-1.03322	-0.739373	-0.845836	-0.60331	-0.715289	-0.525125	-0.567839	-0.88536	-0.510359	-0.732416	-1.07492	-1.6038
TMPO	P42167	390	_YVPK[GlyGly (K)]YVPLADVK_.2;_YVPK[GlyGly (K)]YVPLADVK_.3	TMPO_K393_M1	2	1	1.50756	1.72458	1.93979	1.3636	1.0926	1.84926	1.1391	0.987145	NaN	1.81513	1.75146	1.73227	1.49162	1.16263	1.69245	NaN	1.19274	1.45229	1.89688	1.41857	1.71859	1.43817	1.35357	1.81619	1.43557	1.46215	1.2682	1.67462	1.8662	1.90716	1.22834	1.49863	1.55165	1.42493	1.62148	1.38754
UHRF1	A0A087WTW0;A0A087WVR3;Q96T88;Q96T88-2	139;88;75	_QSLVLPHSTK[GlyGly (K)]ER_.3;_QSLVLPHSTK[GlyGly (K)]ER_.4	UHRF1_K148_M1	2	1	0.366294	-0.075428	-0.35194	NaN	-0.735304	-0.977469	NaN	NaN	-1.05469	0.344606	-0.0934677	0.0724115	-0.641374	-0.529283	-0.379438	NaN	NaN	NaN	0.538956	-0.226285	-0.143508	-0.37398	-0.713575	-0.6472	-1.03946	-0.490427	-0.417147	0.734408	0.144538	-0.178568	-0.348753	-0.604246	NaN	-0.649826	-0.39412	-0.762029
RPN1	P04843	517	_K[GlyGly (K)]SLETEHK_.3	RPN1_K517_M1	1	1	0.819972	0.581724	0.499165	0.581754	0.961033	0.254822	0.805077	NaN	0.856253	NaN	0.471555	NaN	-0.243844	NaN	0.183117	0.790518	0.923251	1.07955	0.382522	0.575348	-0.0740252	0.528283	0.972766	0.226852	0.942386	3.57879	0.920496	0.310664	0.416488	0.402792	0.601983	1.09621	0.345799	1.13984	1.22338	0.23939
CDK1	P06493	276	_ISGK[GlyGly (K)]MALNHPYFNDLDNQIK_.4;_ISGK[GlyGly (K)]M[Oxidation (M)]ALNHPYFNDLDNQIK_.3;_ISGK[GlyGly (K)]M[Oxidation (M)]ALNHPYFNDLDNQIK_.4	CDK1_K279_M1	3	1	2.4845	2.5207	0.959341	0.902286	0.338097	0.523383	1.13947	-0.2376	NaN	2.16401	1.58516	2.24323	0.982918	0.840056	0.856628	NaN	0.669555	0.147235	2.71577	2.42676	2.35783	1.10072	1.71918	1.61345	0.649073	1.18173	0.264297	1.71583	2.6147	2.6445	2.01251	1.02879	1.74958	1.21447	1.15442	0.0533066
EIF3A	Q14152	769	_QSVYEEK[GlyGly (K)]LK_.2;_QSVYEEK[GlyGly (K)]LK_.3	EIF3A_K775_M1	2	1	2.34547	1.90343	1.21526	1.94788	2.21554	0.966803	2.12978	1.65728	1.55669	2.28528	1.67871	1.65559	1.65744	2.03429	1.16416	1.7077	2.0213	2.08828	2.10731	1.41265	1.08672	1.91815	1.95955	1.13952	2.20705	2.00657	1.82923	2.50433	1.88369	1.62784	2.00903	2.18762	0.666255	2.05379	2.02254	2.06701
PRDX1	Q06830	169	_HGEVCPAGWK[GlyGly (K)]PGSDTIKPDVQK_.4	PRDX1_K178_M1	1	1	0.68427	0.914117	-0.183401	-0.493162	0.610484	-0.128642	0.222869	-0.457221	NaN	1.1248	1.15981	0.604542	-0.384327	0.602655	0.805007	NaN	0.197798	NaN	2.00498	1.48264	1.17476	1.10452	0.437404	0.0886526	1.62831	NaN	0.732599	1.31959	0.898041	0.671808	0.799747	1.22775	-1.39401	0.919963	-0.768666	0.421053
HDGF	P51858	149	_NEK[GlyGly (K)]GALK_.2	HDGF_K151_M1	1	1	-1.0393	-1.46359	-1.05053	-1.15145	NaN	-0.953839	NaN	NaN	-1.2317	NaN	-1.1153	-0.912314	-0.31181	NaN	-0.731892	-1.05781	-0.939412	-0.915111	-0.468138	NaN	-0.926672	-0.633213	NaN	NaN	NaN	2.20316	-0.835948	NaN	NaN	-0.216832	-0.42275	-0.96155	-0.370355	NaN	-0.865163	-0.0227013
RAP1GDS1	P52306;P52306-4;P52306-5	443;444	_NVK[GlyGly (K)]LVER_.2;_NVK[GlyGly (K)]LVER_.3	RAP1GDS1_K445_M1	2	1	0.889547	NaN	NaN	-0.0494361	0.514746	0.387785	0.00237608	NaN	NaN	1.12447	0.869493	NaN	NaN	0.587082	0.355905	NaN	0.419314	0.478268	1.00718	0.808835	NaN	0.593676	NaN	0.729968	0.920932	0.0881095	0.685276	0.917645	0.903921	0.878817	0.577238	0.640481	0.490969	0.751901	0.847181	0.704554
FKBP8	Q14318;Q14318-2	257;258	_VDM[Oxidation (M)]TFEEEAQLLQLK[GlyGly (K)]VK_.3	FKBP8_K271_M1	1	1	1.32921	1.37578	0.813037	1.04427	0.593718	0.82798	1.16306	0.730365	1.27131	1.15204	1.28191	1.00805	1.28267	0.991658	1.01932	1.18096	1.05946	0.913256	0.986603	1.42559	1.17576	1.09688	1.13991	0.909954	1.12552	0.663981	0.601937	1.17697	1.2185	1.12194	1.15834	0.98295	1.11885	1.2501	1.00821	NaN
SLC2A1	P11166	256	_K[GlyGly (K)]VTILELFR_.3	SLC2A1_K256_M1	1	1	-1.56113	-1.63885	-2.2901	-1.8204	-2.5155	-1.80097	-1.74661	-2.09253	NaN	-1.44307	-1.44978	NaN	-1.36797	-2.03984	-1.71842	NaN	-2.35136	NaN	-1.47294	NaN	-1.73962	-1.67333	-1.69551	-1.99592	-1.28415	NaN	-1.67721	NaN	NaN	NaN	NaN	NaN	-2.38394	NaN	-1.57645	-2.01238
HNRNPF	P52597	295	_GLPYK[GlyGly (K)]ATENDIYNFFSPLNPVR_.3	HNRNPF_K299_M1	1	1	2.55927	2.67052	2.16278	1.99254	1.77423	1.87814	2.14341	1.55571	1.4059	1.88756	2.08997	1.48323	2.02271	1.41802	1.83506	1.65682	1.32534	1.65297	1.99381	2.12245	2.15571	1.76033	1.59368	1.6569	1.76438	1.63589	1.58944	1.78609	2.4527	2.21035	1.88229	1.73978	1.94378	1.71241	1.52615	1.34485
SF3B3	Q15393	87	_IVILEYQPSK[GlyGly (K)]NM[Oxidation (M)]FEK_.3	SF3B3_K96_M1	1	1	-0.0260286	-2.2572	NaN	-2.36158	-2.84896	-2.86777	-2.37097	-3.04691	NaN	-1.86033	-1.82123	NaN	-1.91401	-2.03186	NaN	NaN	NaN	-2.54821	-1.81552	NaN	-1.85367	-1.66425	NaN	-2.23451	-1.68088	-1.56091	-2.09046	-1.45815	-1.8196	-1.89025	-1.91002	-1.73252	-2.26699	NaN	-1.43252	NaN
ITGB1	P05556	762;766	_EFAK[GlyGly (K)]FEK[GlyGly (K)]EK_.2;_EFAK[GlyGly (K)]FEK[GlyGly (K)]EK_.3;_FEK[GlyGly (K)]EK[GlyGly (K)]M[Oxidation (M)]NAK_.3	ITGB1_K768_M2	3	1	-0.134963	-0.188811	-0.00678825	-0.0485501	1.02634	0.221001	0.764705	0.70091	0.578357	0.647853	-0.169996	-0.114525	0.581943	0.179688	-0.19066	0.352847	1.49685	1.05557	0.425157	-0.481041	0.204664	0.0967245	0.400255	0.64443	0.724391	2.23969	0.988762	0.856255	0.219967	0.297202	1.11911	1.28194	0.11969	0.847126	1.71467	0.925284
PSMB1	P20618	78	_TVIGCSGFHGDCLTLTK[GlyGly (K)]IIEAR_.4	PSMB1_K94_M1	1	1	NaN	NaN	NaN	0.0968814	0.32728	0.467371	0.132628	0.00810337	NaN	0.756885	1.15744	0.739817	NaN	0.154806	0.78851	NaN	-0.209195	NaN	1.18992	1.03629	0.692608	0.0163736	-0.0311308	NaN	0.35116	-0.0565858	0.413587	0.542455	0.242353	0.221542	-0.00762463	0.540685	-0.407847	-0.077136	-0.173376	0.0791063
UBBP4	J3QRK5	83159	_TLTGK[GlyGly (K)]TITLEVEPSDTIENVK[GlyGly (K)]AK_.4	UBBP4_K87_M2	1	1	1.6869	2.07561	1.64564	1.41212	1.413	1.7572	1.61416	1.19807	1.47605	2.19504	2.08228	1.80676	1.89247	1.65723	2.07545	NaN	1.62721	1.59955	2.12651	2.03692	2.22615	2.12403	1.85651	1.70508	1.94499	1.9134	1.92216	1.78104	2.15254	2.20312	1.87607	1.87296	1.78317	2.04818	2.01807	1.65484
TRANK1	O15050	1221	_NEDGSLK[GlyGly (K)]R_.2	TRANK1_K1227_M1	1	1	2.94426	2.97923	2.23039	3.03921	3.04041	1.896	2.81109	2.8107	2.65046	3.19878	2.91181	2.80658	2.544	2.9088	2.34142	2.80743	3.07156	2.98863	3.06162	2.82564	2.55158	2.91972	2.91082	3.04464	2.66295	NaN	2.60795	2.79507	2.90888	2.51845	2.62523	2.73131	2.22632	2.99127	2.92777	2.6326
EIF3A	Q14152	416	_EQPEK[GlyGly (K)]EPELQQYVPQLQNNTILR_.3;_EQPEK[GlyGly (K)]EPELQQYVPQLQNNTILR_.4	EIF3A_K420_M1	2	1	2.41761	2.74966	2.27458	1.80599	1.75984	0.990523	2.99196	2.04578	2.56897	2.62613	2.26999	1.65608	2.23281	2.44913	1.59346	3.18043	1.98151	2.04068	2.2377	2.33326	1.74936	2.10902	2.31965	0.214228	2.53485	1.49056	1.80085	2.48782	0.96826	0.220542	2.03771	1.17957	0.450102	2.63175	1.77735	1.95724
HNRNPL	P14866	553	_SDALETLGFLNHYQM[Oxidation (M)]K[GlyGly (K)]NPNGPYPYTLK_.4	HNRNPL_K568_M1	1	1	0.438597	0.670622	0.330812	0.275856	-0.0672722	0.0873432	0.372396	-0.0649776	-0.269225	0.00702524	0.248124	-0.133715	0.401718	-0.0855179	0.367896	0.280991	-0.198369	0.0628071	0.590707	0.12042	0.173801	0.177703	-0.027154	-0.254627	0.437155	0.252738	0.346251	NaN	0.361259	0.475892	0.426434	0.525726	-0.0919471	0.384437	0.212215	0.049448
GJC1;DKFZp686P0738	P36383;Q5H9P2	313;177	_QNK[GlyGly (K)]ANTAQEQQYGSHEENLPADLEALQR_.4	GJC1_K315_M1	1	1	NaN	NaN	NaN	NaN	-3.58775	NaN	-2.64291	NaN	NaN	-1.68353	-2.53915	-2.79004	-2.64658	-2.52849	-2.58514	NaN	NaN	NaN	-1.6578	-3.02138	-2.02901	-2.75845	-3.19805	-4.30731	-2.65007	-4.0014	-3.68363	-2.06057	-3.08737	-2.67273	-3.0662	-2.47127	-3.53492	-2.64864	NaN	NaN
SCAND1	P57086	143	_TK[GlyGly (K)]EQIVEM[Oxidation (M)]LVQEQLLAILPEAAR_.3	SCAND1_K144_M1	1	1	NaN	-0.374099	-0.979981	NaN	-1.5745	-1.43805	-1.48124	NaN	NaN	NaN	-1.10734	NaN	-1.28332	NaN	-1.76682	NaN	NaN	NaN	-0.443314	NaN	-0.95053	-1.32143	-1.43489	NaN	NaN	-1.33067	NaN	-0.0964346	NaN	NaN	-0.951036	-2.09672	-1.41605	-0.988533	-1.86037	-2.59579
KPNA2	P52292	454	_LGETEK[GlyGly (K)]LSIM[Oxidation (M)]IEECGGLDK_.3	KPNA2_K459_M1	1	1	0.787891	0.182096	NaN	NaN	NaN	-0.603812	NaN	NaN	NaN	0.843588	0.72271	0.780197	0.25824	-0.309755	-0.39934	1.5247	NaN	-0.398613	1.20518	0.439816	0.31047	0.129206	-0.238441	-0.287067	0.267953	-0.456478	NaN	0.893398	NaN	-0.0715704	NaN	NaN	NaN	NaN	NaN	NaN
HIVEP2	P31629	453	_K[GlyGly (K)]GIM[Oxidation (M)]EPLPHVNTR_.3;_K[GlyGly (K)]GIM[Oxidation (M)]EPLPHVNTR_.4	HIVEP2_K453_M1	2	1	2.45403	2.86895	2.91277	2.39454	2.61594	2.76185	2.31439	2.5447	2.40806	2.78461	3.02849	2.72391	2.79717	2.48866	2.8279	2.23999	2.52436	1.76081	3.10293	2.6426	3.40678	2.54705	2.60257	2.7862	2.53222	3.028	2.88908	2.76419	3.0951	2.82737	2.67096	2.58989	3.0688	2.97514	2.76611	2.60599
KIAA0586	A0A087WYM5;Q9BVV6;Q9BVV6-2;Q9BVV6-3;Q9BVV6-4	610;680;619;748;651	_TQTDFYATK[GlyGly (K)]PK_.3	KIAA0586_K618_M1	1	1	-2.52672	-2.10884	-2.17095	NaN	-1.85293	-2.63064	NaN	NaN	-3.66099	-1.69331	-1.7221	-2.05889	-2.24449	-1.94659	-2.46056	NaN	-2.27295	-1.64316	-1.0855	NaN	-2.21001	NaN	NaN	-2.10092	-2.19618	-1.44847	-1.11022	-1.55658	NaN	-2.3709	-2.02336	-2.43145	NaN	-1.82024	-1.3098	-1.48203
EIF2B2	P49770	2	_PGSAAK[GlyGly (K)]GSELSER_.3	EIF2B2_K7_M1	1	1	-1.52187	-1.73889	-2.05283	-1.67951	-1.69218	-2.48108	NaN	NaN	-2.42903	NaN	NaN	NaN	NaN	-1.88232	-1.64866	NaN	NaN	-2.36447	-1.51893	-1.78795	-1.5932	-2.24769	NaN	-2.7591	-1.8112	-1.61015	NaN	-1.56574	-1.74919	-1.31459	NaN	-1.67114	-1.89181	-1.50278	NaN	NaN
TOPORS	Q9NS56	249	_K[GlyGly (K)]IQEQDIINFR_.3	TOPORS_K249_M1	1	1	1.15924	1.08198	1.07929	0.871732	0.506862	1.24859	0.360712	NaN	NaN	NaN	1.1543	1.13093	0.521987	NaN	0.203017	NaN	0.882368	NaN	0.868912	3.23363	0.492471	-0.0311384	-0.609701	0.130567	0.485094	2.94644	-0.628757	-0.0630884	0.42764	-0.721194	-0.0472679	0.275176	0.193406	NaN	-0.236114	-0.388937
PSMA7	O14818	49	_SVAK[GlyGly (K)]LQDER_.2;_SVAK[GlyGly (K)]LQDER_.3	PSMA7_K52_M1	2	1	2.84427	2.74054	2.50076	2.13875	2.21385	1.9226	1.73326	1.905	1.62418	3.18603	2.58117	2.79391	2.06987	2.1574	2.34538	1.5214	1.94204	1.45647	2.93823	2.17431	2.30406	2.34075	1.86818	2.01031	1.82101	NaN	1.77544	3.11825	2.48948	2.52431	2.33284	2.1953	1.50012	2.29199	1.80946	1.80525
PSMA3	P25788;P25788-2	53	_LVLSK[GlyGly (K)]LYEEGSNK_.2;_LVLSK[GlyGly (K)]LYEEGSNK_.3	PSMA3_K57_M1	2	1	2.98117	2.63533	2.17686	2.26285	2.07602	1.52465	2.05177	1.6887	NaN	2.9181	2.68733	2.30309	2.53288	2.31426	2.34174	NaN	2.26848	NaN	2.90085	2.39205	2.39379	2.70546	2.59561	2.28053	2.18119	2.16389	2.21018	3.00555	2.58214	2.33525	2.4325	2.37753	2.13168	2.34554	2.25192	2.06747
FUNDC2	Q9BWH2	160	_SK[GlyGly (K)]AEEVVSFVK_.2;_SK[GlyGly (K)]AEEVVSFVK_.3	FUNDC2_K161_M1	2	1	NaN	-0.0983143	-1.01489	-0.203702	NaN	NaN	NaN	NaN	NaN	0.400641	0.110275	0.434351	-0.0970354	NaN	-0.145638	NaN	NaN	NaN	0.113221	NaN	-0.248889	-0.494302	-1.01661	0.253957	-1.7736	NaN	-0.710019	-0.0384903	0.0353127	-0.39885	-0.0894279	-0.172968	-0.333136	NaN	NaN	NaN
MAP1A	E9PGC8;P78559;P78559-2	1995;1757	_DFQESSPQK[GlyGly (K)]GLEVER_.3	MAP1A_K2003_M1	1	1	-2.03809	-1.92992	NaN	NaN	NaN	NaN	NaN	-2.1272	NaN	-2.116	-1.67864	-2.07463	-2.27477	-2.50187	-1.25471	-1.98702	NaN	NaN	-2.2293	-1.49691	-1.68986	-1.95798	-2.52701	-1.77102	NaN	-2.24588	NaN	NaN	NaN	-2.09963	-1.60905	-2.51815	-1.71612	-1.88518	NaN	NaN
PKM	P14618	295	_GDLGIEIPAEK[GlyGly (K)]VFLAQK_.3	PKM_K305_M1	1	1	4.50449	4.63149	3.99944	4.1531	3.73219	3.87066	4.28035	4.15113	4.26106	4.18992	4.22582	3.71003	4.34626	3.83492	4.01793	4.2043	4.08756	3.90329	4.11813	4.25983	4.19578	3.9762	4.03165	3.58752	4.24361	3.41237	3.73724	4.28185	4.15677	3.90132	4.19733	4.05504	3.77021	4.14805	3.89957	3.91881
HSPA8	P11142	498;494	_ENK[GlyGly (K)]ITITNDK[GlyGly (K)]GR_.3;_ENK[GlyGly (K)]ITITNDK[GlyGly (K)]GR_.4;_STGK[GlyGly (K)]ENK[GlyGly (K)]ITITNDK_.3;_STGK[GlyGly (K)]ENK[GlyGly (K)]ITITNDK_.4	HSPA8_K500_M2	4	1	-0.706675	-0.761585	-0.652374	-1.4599	-1.53462	-1.16926	-1.29495	NaN	-1.85506	-0.237815	-0.506505	-0.977739	-0.989503	-1.09074	-0.491792	-1.43033	-1.3044	-0.860714	-0.338071	-0.799351	-0.338119	-0.561559	-0.81779	-1.50756	-0.388683	-0.221532	-0.782993	-0.497361	-0.227608	-0.322773	-0.983463	-0.412492	-0.443042	-0.428113	-0.613134	NaN
EPN2	F6PQP6;I3L2B2;O95208-2	171	_GSSQPNLSTSHSEQEYGK[GlyGly (K)]AGGSPASYHGSTSPR_.4;_GSSQPNLSTSHSEQEYGK[GlyGly (K)]AGGSPASYHGSTSPR_.5	EPN2_K188_M1	2	1	-0.76926	0.544337	0.992737	-0.42068	-0.117808	0.204455	-0.198538	-0.627323	-0.666272	1.14717	1.44784	0.509518	0.583982	0.261065	0.936291	0.498469	-0.0171185	NaN	1.92939	1.49712	1.35059	1.37827	0.781229	0.835929	1.27319	1.30459	1.05393	1.52764	1.68445	1.00619	1.56932	0.422596	1.36821	1.0185	0.418995	0.237925
MPRIP	Q6WCQ1;Q6WCQ1-2;Q6WCQ1-3	392;354	_GWLTK[GlyGly (K)]QYEDGQWK_.3	MPRIP_K396_M1	1	1	0.0248051	-0.744431	-3.08149	NaN	-0.185015	-1.05236	-1.22855	NaN	NaN	0.0660052	-0.0266628	-0.20978	-1.19779	-0.642816	-0.185951	NaN	-0.604369	-0.928536	0.334315	0.0222282	0.207864	0.0636911	-0.165882	0.263793	0.209416	-1.72251	0.295863	0.118161	-0.584802	0.249168	-0.0731773	-0.141642	-2.64296	-0.583675	NaN	-0.0731897
TMEM199	Q8N511	129	_HGGTLSDLGK[GlyGly (K)]QVR_.3	TMEM199_K138_M1	1	1	-0.769096	-0.416798	-0.542728	NaN	-0.833299	-0.823498	NaN	-1.10595	NaN	-0.73527	-0.358712	-0.698775	NaN	-0.825518	-0.481093	-1.09149	NaN	-1.08843	-0.224509	NaN	NaN	NaN	-0.807042	-0.75754	-0.618923	-0.498627	NaN	NaN	-0.463875	-0.503164	-0.663873	-0.509221	-0.26639	NaN	-0.549774	NaN
KIAA0368;ECM29	J3KN16;Q5VYK3	1020;848	_IPSSK[GlyGly (K)]ETNK_.2	KIAA0368_K1024_M1	1	1	-4.0704	-4.97721	-4.91673	-6.79958	-4.99534	-4.51291	-5.30002	NaN	-4.5091	-4.1962	-3.95616	-4.09219	NaN	NaN	-3.80311	NaN	-4.28771	-5.03511	NaN	-3.78653	-3.97966	-3.72128	-4.96508	NaN	-4.82063	-0.86845	-3.61821	NaN	-3.2972	-3.18173	-3.83856	-4.01369	-3.45727	-3.82946	-4.53103	-4.31005
ARHGAP29	Q52LW3	112	_VK[GlyGly (K)]AVNFTEVNEENK_.3	ARHGAP29_K113_M1	1	1	-1.08612	-1.58463	-2.41711	NaN	-2.42133	-2.34672	NaN	-2.40875	-2.04838	-0.951059	-1.54378	-1.11128	-1.55023	-2.48983	-1.72579	NaN	-1.52208	-1.979	-1.40318	-2.0548	-1.71713	-1.69374	-2.23082	-2.124	-2.35849	-1.73756	-1.8179	-0.923204	-2.25737	-1.95589	-1.34719	-1.52801	-1.96603	-1.79851	-2.26727	NaN
COPG1	Q9Y678	573	_PFDLK[GlyGly (K)]SVPLATAPM[Oxidation (M)]AEQR_.3	COPG1_K577_M1	1	1	1.84078	1.67889	0.906333	1.28343	1.04302	1.01957	1.42548	1.00392	1.34974	1.68075	1.77667	1.2391	1.5449	1.23136	1.06867	1.70537	1.27312	1.10286	1.67632	1.4481	1.48703	1.51351	1.48559	0.830001	1.70474	0.896629	1.33181	1.79774	1.82173	1.51524	1.72258	1.41255	0.964639	1.6572	1.42652	1.23713
PCDH7	A0A087X2C4;H0YAH0;O60245;O60245-2	223;598;908	_NK[GlyGly (K)]NGYEAGK_.2;_NK[GlyGly (K)]NGYEAGK_.3	PCDH7_K224_M1	2	1	NaN	NaN	-1.60538	NaN	-0.796534	NaN	-0.849466	NaN	-1.2052	-0.2107	-0.202797	-0.930634	-0.921818	-1.71865	-1.46058	-0.706577	-0.959215	-1.19844	0.131913	-0.496133	-0.798975	-0.480945	NaN	NaN	-0.841607	1.39993	-0.6207	0.10681	-0.194768	-0.206098	-0.531986	-0.585453	NaN	-0.498706	-0.506033	0.241233
SLC38A2	F8VUY8;Q96QD8	9	_FSISPDEDSSSYSSNSDFNYSYPTK[GlyGly (K)]QAALK_.3	SLC38A2_K33_M1	1	1	NaN	NaN	NaN	NaN	0.315836	NaN	0.840703	NaN	0.0577555	NaN	0.916632	NaN	0.40561	0.36681	0.905747	NaN	NaN	NaN	0.887435	1.10722	1.06676	0.67842	0.399445	0.574174	1.10201	NaN	0.689926	0.335052	1.09	1.00461	0.651403	0.958128	0.455213	1.00578	0.539139	0.60592
TMEM214	Q6NUQ4	231	_PK[GlyGly (K)]IATANLGK_.3	TMEM214_K232_M1	1	1	-1.43528	-1.08453	-0.734249	NaN	NaN	NaN	NaN	NaN	NaN	-1.91539	-0.434206	-1.68221	NaN	-1.53528	NaN	NaN	NaN	NaN	-1.59509	-1.81645	-1.9155	NaN	NaN	-1.47138	NaN	-2.10363	-2.26668	-1.84363	-1.57325	-1.69696	-1.8067	-1.76789	NaN	NaN	NaN	-1.81148
CRYBB1	P53674	7	_ASASATVAVNPGPDTK[GlyGly (K)]GK_.3	CRYBB1_K22_M1	1	1	NaN	NaN	NaN	-3.03576	-1.26495	-2.31909	-0.956675	-1.27394	-1.1058	NaN	NaN	NaN	-2.43783	-1.91001	-1.46364	-1.93849	-0.790431	-0.665081	NaN	-3.24896	-2.288	-1.95004	-1.80777	-1.73524	-0.887072	-0.691856	0.0474958	NaN	NaN	NaN	-2.40634	-1.46114	-1.66655	-0.678059	-0.867286	-0.764435
NUP133	Q8WUM0	1108	_LLK[GlyGly (K)]DGIQLSEYLPEVK_.3	NUP133_K1110_M1	1	1	2.27593	2.58824	2.63386	1.69504	0.958168	1.70344	1.26147	0.956525	0.699458	2.2976	2.57172	2.1408	2.06236	1.50145	1.60983	1.59509	0.799914	0.89727	2.04201	2.18558	2.24635	1.67763	1.53248	1.48961	1.40537	0.684589	0.472615	2.26487	2.3563	2.16188	1.87355	1.59576	1.56489	1.32577	1.04235	0.659807
IGF2BP2	F8W930;Q9Y6M1;Q9Y6M1-1	462;456;413	_FAGASIK[GlyGly (K)]IAPAEGPDVSER_.3	IGF2BP2_K468_M1	1	1	NaN	-0.0510378	NaN	-0.238021	-0.388597	0.0539083	-0.147937	-0.43984	1.26903	0.000169277	0.0794611	-0.0969219	-0.0432634	-0.173898	0.551315	NaN	0.0953283	-0.0546741	-0.0163245	-0.209536	0.396643	-0.15196	-0.0331087	0.230146	0.338815	-0.100014	0.234901	-0.201437	-0.13416	0.300485	-0.154667	0.0701699	0.212378	0.330957	-0.0427103	-0.123804
NF2	P35240	532	_SK[GlyGly (K)]HLQEQLNELK_.3	NF2_K533_M1	1	1	-2.65182	-2.25302	-2.78541	-4.27885	NaN	NaN	-1.78443	NaN	NaN	-2.51233	-2.28678	NaN	-2.38404	-2.57053	NaN	NaN	NaN	-2.38225	NaN	-2.30037	-2.38345	-2.06443	-2.62753	NaN	-2.07693	NaN	-1.74893	-2.51994	-2.45083	-1.9414	-2.31321	-2.50862	-2.64121	-2.00409	-2.27481	NaN
PRPF8	Q6P2Q9	421	_ALDIPLVK[GlyGly (K)]NWYR_.3	PRPF8_K428_M1	1	1	-0.781721	-2.01021	-2.22914	-3.03261	-2.05476	-2.19849	-2.81055	NaN	NaN	-0.760046	-1.33684	-1.32374	NaN	NaN	-1.67875	NaN	-2.55717	NaN	-0.810626	NaN	-0.93074	-1.44999	-1.79881	-1.65811	-1.48239	NaN	-1.96139	-0.691731	-1.28006	-0.884037	-0.908777	-1.47453	NaN	NaN	NaN	-1.69824
PKM	P14618	323	_PVICATQM[Oxidation (M)]LESM[Oxidation (M)]IK[GlyGly (K)]K_.3	PKM_K336_M1	1	1	-1.52425	-1.33349	NaN	-2.05441	-1.78782	-2.22951	-2.4224	NaN	NaN	-1.16999	-1.49245	-1.9985	-1.65809	-1.98396	-2.22442	NaN	-1.78488	-2.36823	-1.21436	NaN	-2.18988	-2.56687	-3.08867	-3.13618	-1.76322	-1.60035	-3.27679	-1.53284	-2.79669	-1.99375	-2.48126	-2.57965	-3.95297	-1.7827	-2.4364	-2.8332
FANCI	Q9NVI1	713	_M[Oxidation (M)]IK[GlyGly (K)]SELEDFELDK_.3	FANCI_K715_M1	1	1	0.892231	0.573279	0.0572119	-0.273802	-0.347016	-0.652297	-0.549946	-0.629958	NaN	1.17612	0.348302	0.369786	0.179976	-0.216635	-0.390359	NaN	-0.255856	-0.255307	1.02489	0.23345	-0.0451441	0.0735188	-0.144917	-0.565949	-0.136577	-0.524963	-0.0799513	0.88377	-0.23689	-0.39145	0.068574	-0.351621	-0.482214	0.0223169	-0.46332	-0.432888
GIGYF2	I1E4Y6;Q6Y7W6;Q6Y7W6-3;Q6Y7W6-4;Q6Y7W6-5	1095;1073;1094;1067	_NSNM[Oxidation (M)]GFWDDAVK[GlyGly (K)]EVGPR_.3	GIGYF2_K1106_M1	1	1	NaN	-1.61734	NaN	NaN	-2.3623	NaN	-2.07161	NaN	NaN	NaN	-1.34113	-2.11978	-2.29441	NaN	-1.89336	NaN	NaN	NaN	-1.01501	NaN	-1.07154	-2.05851	NaN	NaN	-1.69132	NaN	-1.93827	-1.73107	-1.65963	-1.62784	-1.90269	-2.04231	NaN	NaN	NaN	-2.36181
TP53	A0A087WZU8;A0A087X1Q1;P04637;P04637-4;P04637-7	281;133;292;253;160	_K[GlyGly (K)]GEPHHELPPGSTK[GlyGly (K)]R_.4	TP53_K294_M2	1	1	-2.14692	-1.37499	NaN	-2.42024	-1.52365	NaN	NaN	NaN	NaN	-0.608093	NaN	-2.31465	-2.2876	-2.386	-2.632	NaN	NaN	NaN	-0.842761	-1.24547	-0.973258	-0.941844	NaN	NaN	-0.872302	NaN	-2.11288	-1.57106	NaN	NaN	NaN	NaN	-2.34607	NaN	NaN	-2.24082
TP53	A0A087WZU8;A0A087X1Q1;P04637;P04637-4;P04637-7	281;133;292;253;160	_K[GlyGly (K)]GEPHHELPPGSTK[GlyGly (K)]R_.4	TP53_K281_M2	1	1	-2.14692	-1.37499	NaN	-2.42024	-1.52365	NaN	NaN	NaN	NaN	-0.608093	NaN	-2.31465	-2.2876	-2.386	-2.632	NaN	NaN	NaN	-0.842761	-1.24547	-0.973258	-0.941844	NaN	NaN	-0.872302	NaN	-2.11288	-1.57106	NaN	NaN	NaN	NaN	-2.34607	NaN	NaN	-2.24082
HLA-B	P30481	264	_TFQK[GlyGly (K)]WAAVVVPSGEEQR_.3	HLA-B_K267_M1	1	1	0.221193	-0.634831	NaN	NaN	-0.558642	NaN	-0.391353	NaN	NaN	NaN	-0.398034	-1.07955	-0.780602	NaN	-0.392636	NaN	-0.596392	NaN	-0.235056	-0.144192	-0.00935173	-0.414661	-0.835473	-0.392192	NaN	NaN	-0.0570612	0.0511761	-0.126221	0.130037	-0.148265	-0.256506	NaN	-0.486428	NaN	NaN
ACTC1	P68032	71	_YPIEHGIITNWDDM[Oxidation (M)]EK[GlyGly (K)]IWHHTFYNELR_.4;_YPIEHGIITNWDDM[Oxidation (M)]EK[GlyGly (K)]IWHHTFYNELR_.5;_YPIEHGIITNWDDM[Oxidation (M)]EK[GlyGly (K)]IWHHTFYNELR_.6	ACTC1_K86_M1	3	1	1.18651	0.727464	NaN	NaN	0.845475	NaN	0.0739121	NaN	NaN	2.37902	1.49512	1.38515	0.658832	NaN	1.288	NaN	NaN	NaN	1.29451	1.6648	1.34765	1.55853	1.24453	1.44697	2.24385	NaN	1.71884	1.42124	NaN	NaN	1.51219	2.24015	NaN	1.1078	NaN	NaN
DENND4A	Q7Z401;Q7Z401-2	1321;1364	_NSM[Oxidation (M)]FTAGK[GlyGly (K)]GVAEK_.3	DENND4A_K1328_M1	1	1	-0.940969	-1.21085	NaN	-1.32595	-1.19377	-2.42643	-1.18695	NaN	-1.62913	-1.08589	-1.34564	NaN	NaN	-0.952985	-1.17939	-1.64434	-1.31942	-0.785325	-0.85795	-1.78613	-1.81287	-1.11302	-0.7909	-1.95154	-0.626224	-1.17175	-1.07313	-0.903666	-1.2054	-1.86094	-1.23812	-0.973053	-1.81774	-0.954908	-0.856738	-1.10827
ABCC4	O15439	667	_PSLK[GlyGly (K)]DGALESQDTENVPVTLSEENR_.3	ABCC4_K670_M1	1	1	0.233249	1.10581	0.554444	0.22434	0.116542	0.209615	1.05518	0.437184	2.06224	0.603645	0.902761	0.848038	0.796305	0.0805082	0.664658	4.76913	0.268893	0.517327	0.742885	0.827952	1.16633	1.02399	0.788658	0.235365	1.00555	0.552973	0.884624	0.453405	0.451197	0.814878	0.693519	0.625789	-0.00788832	1.14546	0.487557	0.252042
UPF1	Q92900;Q92900-2	578;567	_NM[Oxidation (M)]DSM[Oxidation (M)]PELQK[GlyGly (K)]LQQLK_.3	UPF1_K587_M1	1	1	-0.910518	-0.742284	-1.29245	-1.69844	-1.25575	-1.65864	-1.22162	-1.56236	-0.497533	-0.868841	-1.11896	-1.54615	-0.921336	-1.24466	-1.34441	NaN	-1.24839	-1.19509	-0.555118	-1.06843	-1.10688	-1.02501	-0.86027	-1.66638	-0.914064	-1.13292	-1.44453	-1.0906	-0.866442	-1.2471	-1.32001	-1.00433	-1.45767	-1.01661	-1.42332	-1.36798
PSMC2	P35998	59	_INELTGIK[GlyGly (K)]ESDTGLAPPALWDLAADK_.3	PSMC2_K66_M1	1	1	2.06592	1.6505	0.829904	0.616793	0.830399	0.830383	1.09491	0.421247	NaN	1.73552	1.64217	1.26459	1.12519	0.876304	1.07026	0.52704	0.670261	0.668581	1.74084	1.71168	1.62411	1.35496	0.941038	0.977538	1.29985	0.512198	0.837305	2.21217	1.45708	1.3159	1.64561	1.28819	0.536155	1.14613	0.473972	1.12951
RNF168	Q8IYW5	221	_NTGDIQK[GlyGly (K)]YLTPK_.3	RNF168_K227_M1	1	1	-0.596315	-0.7389	-1.25514	-1.39022	-0.983243	-1.42589	-1.46997	NaN	NaN	-0.500351	-0.966574	NaN	-0.897498	NaN	-1.673	NaN	NaN	-0.754463	-0.250648	NaN	-1.23584	-1.00049	-1.50988	-1.4341	-1.01266	-1.2577	-1.2298	-0.769849	-1.19958	-1.17435	-1.07901	-1.13379	NaN	-1.17124	NaN	-1.65786
COMMD8	Q9NX08	126	_LALSSDK[GlyGly (K)]IAALR_.3	COMMD8_K132_M1	1	1	0.346991	0.263682	0.0388193	-0.347177	-0.423858	-0.0649128	-0.292843	NaN	NaN	-0.0135255	0.348829	0.152377	0.220867	-0.338178	-0.101832	NaN	-0.471099	-0.299563	0.454214	-0.169845	-0.111443	-0.332862	0.0833006	-0.15256	-0.118858	-0.215853	NaN	0.0701466	0.349209	0.244374	-0.152951	-0.00704718	-0.120087	-0.182088	-0.093811	-0.526856
RPS15A	P62244	4	_M[Oxidation (M)]NVLADALK[GlyGly (K)]SINNAEK_.3	RPS15A_K12_M1	1	1	1.67606	1.88807	2.05356	1.48453	0.952694	1.92101	2.12604	1.36862	NaN	1.76575	1.6833	1.90816	1.90957	1.21721	2.18317	1.79981	1.44155	1.98324	1.66028	1.65764	2.26656	1.64771	1.55492	2.11837	2.26918	1.88225	1.97357	1.6763	1.9228	2.24963	1.85076	1.83	2.20868	1.99085	1.97396	1.67621
PICK1	F6V107;Q9NRD5;Q9NRD5-2	198	_EPQPAASEAFVK[GlyGly (K)]FADAHR_.4	PICK1_K209_M1	1	1	NaN	NaN	NaN	NaN	-1.00348	NaN	-1.03787	-1.4474	NaN	-0.244602	-0.537848	-0.827672	-0.911896	-0.946104	-0.490014	NaN	-0.688895	NaN	-0.38138	-0.715382	-0.581273	-0.686898	-1.0122	-1.04851	NaN	NaN	-0.831905	-0.732695	-0.758639	-0.517426	-0.728609	-0.665004	-1.33561	-0.42057	-0.770451	-1.22032
VIM	P08670	311	_QAK[GlyGly (K)]QESTEYR_.2;_QAK[GlyGly (K)]QESTEYR_.3	VIM_K313_M1	2	1	2.70788	2.7656	3.24932	2.65582	2.99826	2.55281	2.82037	2.57502	2.10061	3.14913	3.08096	3.06642	2.50669	2.60657	3.27752	2.62499	2.82195	2.57878	2.77363	2.94265	3.01468	2.53756	2.76408	2.95429	2.72625	NaN	3.00957	3.18554	3.3181	3.21076	2.64254	3.07197	2.5631	2.99894	2.67154	3.03251
PSMC2	P35998	67	_ESDTGLAPPALWDLAADK[GlyGly (K)]QTLQSEQPLQVAR_.3;_ESDTGLAPPALWDLAADK[GlyGly (K)]QTLQSEQPLQVAR_.4	PSMC2_K84_M1	2	1	0.440236	-0.0615139	-0.871336	NaN	-0.736037	NaN	-0.369748	NaN	NaN	-0.565528	-0.00536156	-0.590234	-0.841264	-0.964685	-0.769982	-1.1026	NaN	-1.41198	0.0043273	0.257505	-0.196112	-0.501127	-0.931767	-0.964563	-0.525065	NaN	NaN	0.0985107	-0.609229	-0.724342	-0.517231	-0.807873	NaN	NaN	NaN	NaN
MED9	Q9NWA0	129	_NELLQK[GlyGly (K)]YK_.2;_NELLQK[GlyGly (K)]YK_.3	MED9_K134_M1	2	1	-0.643278	-0.837076	-1.18651	-0.977624	-1.36524	NaN	-1.5905	NaN	NaN	-1.0308	-1.16523	-1.74015	-1.39699	-1.11523	-1.49295	NaN	NaN	-1.21385	-0.266617	-0.988903	-1.26855	-0.938395	NaN	-1.3051	-1.19234	-1.24715	NaN	-0.372604	-0.963457	-1.03464	-0.890195	-1.3304	-1.57759	NaN	NaN	NaN
PROSER2	Q86WR7	190	_SVPTPLVM[Oxidation (M)]AQK[GlyGly (K)]ISER_.3	PROSER2_K200_M1	1	1	0.204069	0.364731	0.222125	-0.766657	-0.389885	-0.385942	0.330936	-0.291069	-0.874045	0.446001	0.305179	0.0350065	0.214941	-0.121317	-0.178854	NaN	0.13478	0.205055	0.523963	-0.413134	0.124547	0.277909	-0.5518	-0.227654	0.652937	0.671067	0.364757	0.222941	0.427388	0.203536	0.0174007	-0.0922227	-0.0984435	0.591526	0.67866	0.474148
LASP1	Q14847;Q14847-2	95	_GK[GlyGly (K)]GFSVVADTPELQR_.3	LASP1_K96_M1	1	1	1.56972	1.72437	1.50976	1.08011	1.1361	1.44035	1.34798	1.08627	NaN	1.73012	1.55164	1.54832	1.46143	1.12266	1.59405	NaN	1.28039	1.391	1.83577	1.57483	1.5253	1.42236	1.08699	1.31198	1.49489	1.56474	1.52748	1.70753	1.71583	1.79843	1.54121	1.44039	1.49301	1.86013	1.52921	1.46473
VCP	P55072	288	_K[GlyGly (K)]AFEEAEK_.2;_K[GlyGly (K)]AFEEAEK_.3	VCP_K288_M1	2	1	0.999934	1.05655	0.822011	1.06164	0.877948	0.866336	0.87133	0.641989	0.733156	0.841731	1.62559	1.10568	1.04244	1.08025	0.948215	0.62318	1.0847	0.892527	0.571434	0.493443	0.12125	0.802854	0.156599	0.686354	0.660562	NaN	0.483956	NaN	0.109571	-0.0375652	0.484336	0.55635	0.0721545	0.183847	0.580747	0.393978
PRMT5	O14744;O14744-2	228;211	_AAILPTSIFLTNK[GlyGly (K)]K_.3	PRMT5_K240_M1	1	1	-0.262354	NaN	-0.906368	-0.828809	-1.2578	-0.526867	-0.559796	NaN	NaN	-0.857537	-0.272716	-0.868504	-0.468928	-1.06972	-0.511078	NaN	NaN	NaN	-0.555924	-0.335642	-0.496456	-0.524788	-0.672481	-0.702188	-0.745656	-0.906936	-0.820034	-0.821543	-0.0657158	-0.281824	-0.807089	-0.449313	-0.510582	-0.441152	-0.504121	-0.845859
SNX2	O60749	443	_IQQAK[GlyGly (K)]NEIR_.3	SNX2_K447_M1	1	1	-1.75812	-2.1878	-1.96684	-1.88708	-1.67067	-2.32624	-2.04752	NaN	NaN	-1.55976	-1.45297	-1.92008	NaN	NaN	-2.00862	-1.77945	-1.71285	-1.75694	-1.7414	-2.33372	-1.41119	NaN	NaN	NaN	NaN	-0.95807	-1.5245	-1.74326	-1.94597	-1.67498	-2.55511	-1.56944	-1.59785	-1.44817	NaN	NaN
KTN1	Q86UP2;Q86UP2-2;Q86UP2-4	83	_DFK[GlyGly (K)]LSDALAVEDDQVAPVPLNVVETSSSVR_.3	KTN1_K85_M1	1	1	NaN	-0.919221	-1.31926	NaN	-2.46883	-1.78734	NaN	-2.3854	-1.92916	-1.81381	-1.30377	-1.59524	-2.22237	NaN	-1.54259	NaN	NaN	NaN	-1.38496	NaN	-1.49104	-2.24645	NaN	NaN	-1.92803	-2.39171	NaN	NaN	NaN	-2.27932	-2.10423	NaN	NaN	NaN	NaN	NaN
AHNAK	Q09666	4946	_GPK[GlyGly (K)]VEAPSLDVHM[Oxidation (M)]DSPDINIEGPDVK_.4	AHNAK_K4948_M1	1	1	-0.485392	-0.0109396	-0.242683	-0.550235	-0.0570316	-0.750688	0.264368	-0.313986	0.0913191	-0.0771089	-0.662395	-0.386143	-0.0322866	-0.0388174	-0.356851	2.33399	-0.106024	0.145403	-0.712111	-0.779984	-0.799071	-0.118749	0.11313	-1.11628	0.10026	-0.255626	-0.300432	-0.601866	NaN	NaN	-0.0743761	-0.435555	-1.19712	-0.061327	-0.311481	-0.150308
LDHA	P00338;P00338-3	58;87	_LK[GlyGly (K)]GEM[Oxidation (M)]M[Oxidation (M)]DLQHGSLFLR_.3;_LK[GlyGly (K)]GEM[Oxidation (M)]M[Oxidation (M)]DLQHGSLFLR_.4	LDHA_K59_M1	2	1	2.20006	1.97395	1.40662	1.38696	1.4139	1.37242	1.25534	0.817086	NaN	2.05341	1.97295	1.68556	1.52906	1.23096	1.53406	NaN	1.30064	NaN	2.38255	2.09005	1.65374	1.81937	1.65443	1.39216	1.7627	1.60562	1.71898	2.24632	1.84346	1.94706	1.66334	1.67906	1.3156	1.82434	1.59399	1.41181
HSPD1	P10809	474	_IPAM[Oxidation (M)]TIAK[GlyGly (K)]NAGVEGSLIVEK_.3	HSPD1_K481_M1	1	1	NaN	-1.86889	-1.47846	NaN	NaN	-1.44174	NaN	NaN	NaN	-1.30104	-0.94391	-1.62696	-1.246	NaN	-1.24109	NaN	NaN	NaN	-1.50113	NaN	-0.908407	-1.01513	NaN	-1.31286	-1.20479	-0.921927	-1.44056	-1.47822	-1.34897	NaN	-1.70623	-1.3521	NaN	NaN	NaN	NaN
SLC35D1	Q9NTN3;Q9NTN3-2	209;130	_LDSK[GlyGly (K)]ELGK_.2	SLC35D1_K212_M1	1	1	2.93363	2.91135	2.65148	2.59457	2.38935	2.85985	2.15703	2.14733	1.98196	2.9337	3.22956	3.20189	2.97099	2.4187	2.63212	1.86049	2.6647	2.35679	3.02946	2.86219	2.34892	2.62721	2.03041	2.79399	1.78782	2.77902	2.14655	3.37656	2.74635	2.95979	2.51142	2.53053	2.65099	2.51103	NaN	2.07854
CISD1	Q9NZ45	90	_HNEETGDNVGPLIIK[GlyGly (K)]K_.3	CISD1_K104_M1	1	1	-0.700976	-0.788729	-1.11062	-1.33603	-0.738289	-0.848042	-0.922449	NaN	-0.847237	-0.52791	-1.06821	-0.883073	-0.845187	-0.894609	-0.642514	-1.44242	-0.514304	-0.517447	-0.292167	-0.929647	-0.551864	-0.392406	-0.969638	-0.753555	-0.552495	-0.0978856	-0.379927	-0.672023	-0.851481	-0.823427	-0.707055	-0.672618	-0.835302	-0.326395	-0.316259	-0.529044
HSP90AA1	P07900;P07900-2	401;523	_EM[Oxidation (M)]LQQSK[GlyGly (K)]ILK_.2;_EM[Oxidation (M)]LQQSK[GlyGly (K)]ILK_.3	HSP90AA1_K407_M1	2	1	3.70671	4.19727	3.82341	3.87778	3.99399	3.92806	3.62443	3.5419	3.46172	4.32491	4.14893	4.205	4.00209	3.83576	4.03205	3.50296	3.73008	3.66118	4.54992	4.09897	3.96558	4.05737	3.99322	3.98806	3.66041	3.76487	3.70314	4.4088	4.14731	4.22967	4.01125	2.98899	4.02275	3.82218	3.91346	3.82729
LSG1	Q9H089	78	_LNIK[GlyGly (K)]FVPAEAR_.3	LSG1_K81_M1	1	1	-0.809473	-0.9795	NaN	NaN	-1.701	-1.19563	-1.31806	NaN	NaN	-0.804998	-0.942723	-0.938124	-1.06997	-1.38053	-1.09167	NaN	NaN	NaN	-0.59327	-1.07943	-0.841949	-1.07028	NaN	-1.00431	-1.08066	-0.938763	-1.3346	NaN	-0.72792	-0.650433	-1.27348	-1.2086	-1.1222	-0.805954	-1.0492	-1.62521
PSMD4	P55036	238	_AAAASAAEAGIATTGTEDSDDALLK[GlyGly (K)]MTISQQEFGR_.3;_AAAASAAEAGIATTGTEDSDDALLK[GlyGly (K)]MTISQQEFGR_.4;_AAAASAAEAGIATTGTEDSDDALLK[GlyGly (K)]M[Oxidation (M)]TISQQEFGR_.3;_AAAASAAEAGIATTGTEDSDDALLK[GlyGly (K)]M[Oxidation (M)]TISQQEFGR_.4	PSMD4_K262_M1	4	1	4.73843	4.93395	4.58489	3.8335	3.90776	4.05434	4.19387	3.93168	4.10755	4.54152	4.63415	4.36393	4.39217	4.07197	4.4684	4.66781	4.37128	3.83345	4.84432	4.94817	4.83049	4.46314	4.23451	4.22718	4.57726	3.96064	4.01379	4.32636	4.46789	4.62103	4.46619	4.41804	3.88027	4.38571	4.15993	4.00378
REEP4	E5RGS2;Q9H6H4;Q9H6H4-2	102	_EIDAYIVQAK[GlyGly (K)]ER_.3	REEP4_K111_M1	1	1	NaN	0.459718	NaN	0.136619	NaN	NaN	NaN	NaN	NaN	0.470664	0.450162	NaN	0.35058	NaN	0.345387	-0.0765595	NaN	NaN	0.371889	0.274529	NaN	0.378411	NaN	NaN	NaN	NaN	-0.415909	0.282681	0.194308	0.408245	0.0822105	-0.274052	-0.357555	0.0167036	NaN	-0.639528
AFF4	Q9UHB7	270	_LSSEHYSSQSHGNSM[Oxidation (M)]TELK[GlyGly (K)]PSSK_.4;_LSSEHYSSQSHGNSM[Oxidation (M)]TELK[GlyGly (K)]PSSK_.5	AFF4_K288_M1	2	1	1.52956	2.22148	1.55904	1.15923	1.50328	0.645474	1.9492	0.642116	0.489362	2.0236	2.41056	1.38108	1.12339	1.68133	0.648538	1.54388	1.24291	0.66017	2.72857	2.54278	1.97917	1.98143	1.48175	0.614599	2.80727	2.34754	1.98751	2.48763	2.64589	1.7816	1.863	1.85906	0.689666	2.696	1.11094	1.6055
EIF3B	P55884;P55884-2	533	_TPK[GlyGly (K)]GTQGVVTNFEIFR_.3	EIF3B_K535_M1	1	1	1.0989	1.04633	0.289591	0.676722	0.494618	0.545271	0.67481	0.291197	NaN	0.962037	1.06964	0.640497	0.960787	0.34228	0.813038	NaN	0.570903	0.351987	0.932599	1.07979	0.908869	0.78202	0.626581	0.199823	0.911304	0.439871	0.466586	0.759739	1.09046	1.01877	0.698315	0.70814	0.559101	0.680129	0.670538	0.363941
FANCD2	Q9BXW9;Q9BXW9-1	254	_LDPNFLLK[GlyGly (K)]VR_.3	FANCD2_K261_M1	1	1	0.363926	0.372332	-0.146639	-0.529165	-1.31546	-0.686584	-0.874671	-1.49038	-0.990159	0.390597	0.158348	-0.333422	-0.41367	-0.906439	-0.64745	NaN	-1.12985	-0.929173	0.447639	-0.200949	-0.139461	-0.326299	-0.553852	-0.554562	-0.242588	-0.752195	-0.697382	0.230121	0.131731	0.218782	-0.196657	-0.300793	-0.445161	-0.741105	-0.695466	-0.532694
HSPA8	P11142	129	_EIAEAYLGK[GlyGly (K)]TVTNAVVTVPAYFNDSQR_.3;_EIAEAYLGK[GlyGly (K)]TVTNAVVTVPAYFNDSQR_.4	HSPA8_K137_M1	2	1	2.01218	2.03288	1.24643	0.918274	NaN	NaN	NaN	NaN	NaN	NaN	1.25555	NaN	1.30679	0.539103	NaN	NaN	NaN	NaN	1.3026	NaN	1.36242	1.15271	0.783237	0.838357	1.01432	NaN	0.502463	1.69119	1.2557	1.18417	1.52557	1.12551	1.02088	1.16753	0.776804	0.780854
SYNPO	Q8N3V7;Q8N3V7-2;Q8N3V7-3	633;389	_VTPNPDLLDLVQTADEK[GlyGly (K)]RR_.4;_VTPNPDLLDLVQTADEK[GlyGly (K)]R_.3	SYNPO_K649_M1	2	1	5.17571	5.36054	5.61565	4.91171	4.58648	5.05456	5.65921	5.08485	5.30092	4.9176	5.0174	5.2125	5.36181	4.80406	5.29854	5.00878	5.2403	5.20974	4.83714	4.65496	5.22891	5.04125	4.96539	5.18004	5.35105	4.60176	5.04728	4.89466	4.56814	4.64609	5.09497	4.6542	5.12697	5.41262	5.27734	5.08613
AP3M1	Q9Y2T2	132	_ELIK[GlyGly (K)]PPTILR_.3	AP3M1_K135_M1	1	1	0.332447	-0.108226	NaN	-0.756382	-0.695759	-0.578004	-0.320615	-0.6363	NaN	0.294694	-0.0547533	-0.151894	0.00126171	-0.295184	-0.487088	NaN	NaN	NaN	0.246047	NaN	-0.502611	-0.3941	-0.163355	-0.750088	-0.0670009	-0.434292	-0.452372	0.0530539	0.0626717	NaN	-0.167521	0.0450082	-0.893836	-0.501565	-0.235703	-0.636991
MAP4	E7EVA0;P27816;P27816-6	1862;717	_AK[GlyGly (K)]TQPTSLPK_.2;_AK[GlyGly (K)]TQPTSLPK_.3	MAP4_K1863_M1	2	1	-1.08937	-0.854808	-0.825564	-1.12077	-0.294261	-0.922273	-0.568595	-0.711991	-1.20482	-0.713107	-0.673374	-0.664086	-0.738356	-0.472577	-0.746736	NaN	-0.446774	-0.743407	-0.415311	-0.985414	-0.866681	-0.377762	-0.800249	-0.728852	-0.518448	0.131236	-0.2755	-0.623315	-0.424812	-0.755876	-0.597402	-0.802113	-0.861245	-0.45312	-0.274812	-0.198423
RPL10	P27635	176	_FNADEFEDM[Oxidation (M)]VAEK[GlyGly (K)]R_.3	RPL10_K188_M1	1	1	0.377808	0.703836	1.60002	0.130571	-0.0417728	1.12772	0.27936	-0.129951	1.15367	0.490674	0.616415	1.12384	0.608085	-0.0989809	1.29693	NaN	0.382331	0.151823	0.505003	0.520693	1.15875	0.307842	0.0441666	1.45772	0.412591	0.447706	0.442422	0.34819	0.0670538	0.645	0.107941	-0.16762	0.852295	0.662975	0.348492	0.345102
SFN	P31947	61	_VLSSIEQK[GlyGly (K)]SNEEGSEEK_.3	SFN_K68_M1	1	1	-1.8107	-1.60892	-1.94383	-2.4767	-2.33781	-2.40282	NaN	NaN	NaN	-1.26295	-1.8251	-1.20118	-1.95821	-1.79844	-1.31473	-2.41768	-1.93609	NaN	-1.15867	-1.552	-1.61906	-1.76187	-1.85505	-1.91456	-1.46412	-1.91058	-1.50324	-1.26669	-1.85145	-1.61731	-1.39907	-1.48311	NaN	-1.24533	NaN	-1.81148
CENPL	Q8N0S6;Q8N0S6-2;Q8N0S6-3	83	_FSYSNLK[GlyGly (K)]EYSR_.3	CENPL_K89_M1	1	1	-1.23425	-1.15304	NaN	NaN	NaN	NaN	NaN	NaN	NaN	-1.52217	-1.11994	-1.09765	-2.27375	NaN	-1.90102	NaN	NaN	NaN	-1.10373	-0.928104	-0.811797	-1.98598	-1.69834	-1.53793	-1.83555	NaN	-2.06466	-0.827495	-1.01596	-1.65311	-2.26682	-1.45905	NaN	NaN	NaN	NaN
SUPT5H	O00267;O00267-2	396;392	_FEDQPEGIDLEVVTESTGK[GlyGly (K)]ER_.3	SUPT5H_K414_M1	1	1	-0.69797	-0.1606	-0.746854	-1.41802	-1.11946	-1.56534	-1.18556	-0.985532	-1.42862	-0.214049	-0.227442	-0.409393	-0.66247	-1.1215	-0.669378	0.0272679	-0.925028	-1.51539	-0.0223222	-0.33412	-0.459897	-0.360327	NaN	-1.04541	-0.333296	-1.49147	NaN	-0.340261	-0.662329	-0.552496	-0.44116	-0.759788	-1.48566	-0.596292	NaN	-1.15816
NUTF2	P61970	50	_AAIVEK[GlyGly (K)]LSSLPFQK_.2;_AAIVEK[GlyGly (K)]LSSLPFQK_.3	NUTF2_K55_M1	2	1	2.46824	2.2103	1.82146	1.95566	1.62808	1.57279	1.77548	1.49356	NaN	2.27955	2.29916	1.83708	2.16055	1.7938	1.60303	NaN	1.68886	1.39254	2.32059	1.78057	1.84683	2.06489	2.26244	1.46759	2.20624	1.51883	1.75594	2.38841	2.23115	2.1026	2.05579	2.00983	1.60808	1.85644	1.97604	1.85091
ORC1	Q13415	142	_DVVPTNLK[GlyGly (K)]NEK_.3	ORC1_K149_M1	1	1	-0.443224	-1.17382	-2.49712	-2.65123	-2.2355	-3.33226	NaN	-2.54256	-2.70777	-0.266289	NaN	-2.0296	-1.6829	-1.76991	-2.72361	NaN	-2.06877	-2.0591	-0.423262	-1.74483	-1.6905	-1.70693	-1.57069	-2.69814	-2.65043	-1.97898	-1.26428	-0.410419	-1.61492	-1.95067	-1.70477	-1.50572	-2.87629	NaN	-2.17729	-1.42458
LDHA	P00338;P00338-3	6;35	_DQLIYNLLK[GlyGly (K)]EEQTPQNK_.3	LDHA_K14_M1	1	1	1.37558	1.81736	1.3247	1.12286	0.739758	1.20565	1.14606	0.915561	1.21254	1.76151	1.45886	1.43028	1.25655	1.15789	1.52896	1.56465	0.865005	1.25014	1.50053	1.47958	1.48984	1.50578	1.4306	1.18356	1.33576	1.0869	1.32401	1.52906	1.62937	1.594	1.31908	1.29864	1.21406	1.36633	1.46775	1.01419
ALDOA	P04075	332	_ALANSLACQGK[GlyGly (K)]YTPSGQAGAAASESLFVSNHAY_.3	ALDOA_K342_M1	1	1	-1.59774	-1.76196	NaN	NaN	-2.09979	-2.86212	NaN	NaN	NaN	NaN	-2.7034	NaN	-2.29543	-3.05244	-2.14115	NaN	NaN	NaN	-1.39458	NaN	-1.91854	-2.40475	-2.66398	-2.30735	-1.75333	NaN	-2.00814	-1.73623	-1.84289	-2.19589	-1.7664	-1.39501	NaN	-1.91416	NaN	-2.13965
SRP72	O76094	276	_DQNVFDSK[GlyGly (K)]K_.3	SRP72_K283_M1	1	1	NaN	NaN	NaN	NaN	NaN	NaN	NaN	NaN	NaN	-2.29639	-1.95535	-2.53897	-2.55158	-2.61163	NaN	NaN	NaN	NaN	-2.0906	-2.00024	-2.14588	-2.2785	-2.2186	-1.87611	-2.35994	-1.56123	-1.81189	-1.47356	-2.01669	-1.63074	-1.54923	-1.6219	-1.98707	-1.54427	-2.15069	-1.49637
USP5	P45974-2	463	_FLVEEK[GlyGly (K)]IK_.2;_FLVEEK[GlyGly (K)]IK_.3	USP5_K468_M1	2	1	0.895552	0.893808	0.735765	0.680027	0.460443	0.355794	-0.0102124	0.29858	0.269449	0.669571	0.259612	0.259248	0.457354	0.261451	-0.0629854	0.691968	0.161173	0.3734	0.508191	0.0136223	-0.128576	0.576667	0.54257	-0.0170679	0.26083	0.386364	-0.118048	0.347183	-0.152904	-0.100964	0.236696	-0.122008	-0.282509	0.186121	0.20858	0.0977688
RPS17;RPS17L	P08708;P0CW22	108	_LLDFGSLSNLQVTQPTVGM[Oxidation (M)]NFK[GlyGly (K)]TPR_.3	RPS17_K129_M1	1	1	0.429757	0.599725	0.435354	-0.196574	-0.220923	-0.139263	-0.329019	-0.370132	NaN	0.0827289	0.228367	-0.195292	-0.435053	NaN	0.043705	-0.123165	-0.699086	-0.360902	0.279805	0.0399408	0.223102	NaN	-0.629934	-0.0648413	NaN	-0.708895	-0.0689783	0.0996752	0.205209	0.0160246	-0.107034	-0.355601	0.0370975	-0.235009	-1.05073	NaN
SPRED1	Q7Z699	290	_SDYLYSCGDETK[GlyGly (K)]LSSPK_.3	SPRED1_K301_M1	1	1	-2.20346	-1.32873	NaN	-2.98552	NaN	NaN	NaN	NaN	NaN	-2.39018	-1.81037	-1.48659	-3.01032	NaN	-1.73387	NaN	NaN	NaN	-1.67319	-2.02259	-1.26274	-2.03281	-2.30005	-1.64995	-3.25881	NaN	-2.62633	-1.64085	-2.38406	-1.55812	-2.18579	-1.87819	-2.11391	NaN	NaN	-2.60156
RAN	J3KQE5;P62826	142;124	_VDIK[GlyGly (K)]DRK_.3	RAN_K145_M1	1	1	-0.648206	-0.276095	-0.883022	-0.687953	-0.583178	-0.984368	-1.25215	-2.02427	-1.62101	-0.232895	-0.637222	-1.31299	-0.87643	NaN	NaN	NaN	NaN	NaN	-0.0239768	-0.288696	NaN	-0.635526	-1.08957	-1.17357	-1.11789	5.22632	-0.680708	0.178717	-0.0347319	-0.941063	-0.420321	-1.03668	-0.45981	-0.71785	-1.13293	NaN
NF2	P35240	377	_SEETADLLAEK[GlyGly (K)]AQITEEEAK_.3	NF2_K387_M1	1	1	-1.78404	-1.49811	NaN	NaN	NaN	NaN	NaN	-2.16744	NaN	-1.77333	NaN	-2.14928	-2.20235	-2.16394	NaN	NaN	-2.63531	NaN	-1.40367	NaN	-2.03144	-1.8763	NaN	-2.6551	-1.51414	-2.30051	NaN	-2.3876	NaN	-2.61981	-2.29251	-2.36315	NaN	-2.94316	NaN	NaN
BAG5	G3V274;Q9UL15;Q9UL15-2	45;86	_ILTK[GlyGly (K)]QLFEIDSVDTEGK_.3	BAG5_K48_M1	1	1	-1.32729	-1.50168	NaN	NaN	NaN	-1.5424	NaN	NaN	NaN	-1.34304	-1.15325	-1.62827	-1.67145	-1.78961	-1.59345	NaN	-1.91153	NaN	-1.26953	NaN	-1.64527	-1.4145	-1.76937	NaN	NaN	NaN	NaN	-1.22522	-1.7733	NaN	-1.71093	-1.64212	-2.11034	-1.62197	-1.47927	NaN
FLNC	Q14315	1658	_IQIGQETVITVDAK[GlyGly (K)]AAGEGK_.3	FLNC_K1671_M1	1	1	-0.735293	-1.34999	-2.165	-2.02116	-2.6563	-2.1438	-1.59843	NaN	-1.81409	-0.959697	-1.21744	-1.09126	-1.34659	-2.66314	-0.952727	NaN	-1.50732	-1.79591	-1.00123	-0.92362	-0.993451	-1.40179	-1.91903	-1.65307	-1.23016	-1.40364	-2.05463	-1.81854	-1.45076	-1.27232	-1.3803	-1.32996	-1.56865	-1.68862	NaN	NaN
EIF4A1	P60842	142	_AEVQK[GlyGly (K)]LQM[Oxidation (M)]EAPHIIVGTPGR_.3;_AEVQK[GlyGly (K)]LQM[Oxidation (M)]EAPHIIVGTPGR_.4	EIF4A1_K146_M1	2	1	2.7548	2.91583	2.59441	2.39866	2.35175	2.18143	2.36965	2.00938	NaN	3.12387	2.99722	2.69213	2.61014	2.5272	2.63355	NaN	2.11312	1.02611	3.0754	2.86717	2.9584	2.83218	2.61423	1.92457	2.93999	2.28755	2.26212	2.55975	3.13817	2.98211	2.65745	2.88294	1.93263	2.72326	2.50025	2.22881
NAPG	Q99747	50	_QFEQAK[GlyGly (K)]DACLR_.3	NAPG_K55_M1	1	1	-2.02057	-2.50849	NaN	-2.54848	-2.38247	-2.71992	-3.54839	NaN	NaN	NaN	-2.01215	NaN	-2.6993	NaN	-2.35231	NaN	NaN	-2.76916	-1.82792	-1.87864	-2.24733	-2.31369	-2.61043	-2.26544	-2.50564	-2.49311	-2.14953	-1.42554	-2.24326	NaN	NaN	-1.99623	NaN	-2.07252	-1.95362	NaN
EIF3B	P55884;P55884-2	522	_NGDYLCVK[GlyGly (K)]VDR_.3	EIF3B_K529_M1	1	1	-1.97838	-1.94047	-2.53964	-2.37089	-2.4649	-2.91624	-2.57972	-2.46866	NaN	-2.00438	-2.01844	-2.69461	-2.54171	-3.22962	-1.77954	-2.51196	-2.32367	-2.27493	-1.53998	-1.57118	-2.12995	-2.1927	-1.72091	-2.51702	-1.79927	-2.41321	-1.74655	-1.96263	-2.34651	NaN	-1.58187	-1.60425	-2.69465	-1.90444	NaN	-2.5587
S100A16	Q96FQ6	58	_AADK[GlyGly (K)]LIQNLDANHDGR_.3;_AADK[GlyGly (K)]LIQNLDANHDGR_.4	S100A16_K61_M1	2	1	1.37219	1.40157	1.36725	1.06779	0.858663	0.962157	1.20779	0.813142	0.796925	1.31001	1.37846	1.35619	1.38637	0.891112	1.39538	0.525278	1.28517	1.05135	1.00604	0.728634	0.896809	1.24508	0.491632	1.14391	0.878047	1.11355	0.869872	1.50713	1.17595	1.04434	1.16463	1.47408	0.831487	1.19545	0.610657	0.751782
ATL2	Q8NHH9;Q8NHH9-5	418;400	_HLDLK[GlyGly (K)]EVAIK_.3	ATL2_K422_M1	1	1	-1.59176	NaN	NaN	NaN	NaN	NaN	NaN	NaN	NaN	-1.65439	-1.61098	-1.43246	-1.94288	NaN	-1.95441	NaN	NaN	-2.07498	-1.61533	NaN	-2.13084	-1.70116	-3.12853	-1.96227	-2.33659	-1.902	-2.3715	-1.87096	-1.57483	-1.78454	-1.4982	-1.62672	-1.30465	NaN	NaN	NaN
RNF168	Q8IYW5	467	_QK[GlyGly (K)]GSPDEYHLR_.3;_QK[GlyGly (K)]GSPDEYHLR_.4	RNF168_K468_M1	2	1	1.88002	1.69211	1.51614	1.30444	1.5761	1.07985	1.11016	0.609174	0.622673	1.98674	1.61279	1.54708	1.25743	1.35482	1.26909	0.704886	1.28174	1.23137	2.22983	1.2159	1.46349	1.66385	1.05274	1.26718	1.44619	2.2938	1.56531	2.03116	1.81407	1.52434	1.78696	1.76763	1.09366	1.52652	1.13406	1.34163
USP11	G5E9A6;P51784	479;522	_ISDLCVALSK[GlyGly (K)]HTGISPER_.4	USP11_K488_M1	1	1	NaN	NaN	NaN	NaN	NaN	NaN	NaN	NaN	NaN	-1.84564	NaN	-1.78728	-3.17067	NaN	-1.94514	NaN	NaN	NaN	-1.78753	-2.19736	-1.92427	-2.11242	-3.96381	-2.2294	-2.0564	NaN	-2.59786	-2.38163	-2.89136	-2.01255	-2.25559	-2.2098	-2.34654	-2.29408	NaN	NaN
CTNNA1	P35221;P35221-2	166	_NAGNEQDLGIQYK[GlyGly (K)]ALKPEVDK_.3;_NAGNEQDLGIQYK[GlyGly (K)]ALKPEVDK_.4	CTNNA1_K178_M1	2	1	1.18239	1.51718	1.12443	0.869263	1.03939	0.973178	1.43069	0.999835	NaN	1.72953	1.43568	1.2189	1.19333	1.25774	1.42186	NaN	1.24132	1.13308	1.93209	1.48707	1.65367	1.66333	1.66983	0.798337	1.79062	1.49139	1.49549	1.50021	1.65107	1.65179	1.32887	1.68774	0.873742	1.79093	1.36903	1.33682
NMI	Q13287	233	_VTVSPYTEIHLK[GlyGly (K)]K_.3;_VTVSPYTEIHLK[GlyGly (K)]K_.4	NMI_K244_M1	2	1	-0.949374	-1.48684	NaN	NaN	-0.80506	-1.81473	-1.37219	NaN	NaN	-0.969306	-1.23424	-1.34166	-1.00146	-0.919068	-1.33548	NaN	-1.1577	NaN	-1.06216	-0.768345	-1.73717	-0.598418	-0.760541	-0.628982	-1.09405	NaN	-1.14943	NaN	NaN	-0.68832	-2.2113	-1.92756	-1.69108	-1.24673	-0.800647	-1.33348
RAC1	P63000-2	152	_K[GlyGly (K)]LTPITYPQGLAM[Oxidation (M)]AK[GlyGly (K)]EIGAVK_.4	RAC1_K166_M2	1	1	1.00424	0.559205	0.123965	0.199915	-0.333241	0.599738	0.136209	-0.29617	NaN	0.265772	0.811494	-0.0660696	0.412994	-0.414757	-0.225779	NaN	-0.163086	NaN	1.39915	0.617404	0.292922	-0.138134	-0.16889	-0.24844	-0.244292	0.18748	0.22171	0.945534	0.838874	0.465163	0.394093	0.0769877	0.449724	0.020463	0.797715	-0.0993233
RAC1	P63000-2	152	_K[GlyGly (K)]LTPITYPQGLAM[Oxidation (M)]AK[GlyGly (K)]EIGAVK_.4	RAC1_K152_M2	1	1	1.00424	0.559205	0.123965	0.199915	-0.333241	0.599738	0.136209	-0.29617	NaN	0.265772	0.811494	-0.0660696	0.412994	-0.414757	-0.225779	NaN	-0.163086	NaN	1.39915	0.617404	0.292922	-0.138134	-0.16889	-0.24844	-0.244292	0.18748	0.22171	0.945534	0.838874	0.465163	0.394093	0.0769877	0.449724	0.020463	0.797715	-0.0993233
DDB1	Q16531	929	_SVLLLAYK[GlyGly (K)]PM[Oxidation (M)]EGNFEEIAR_.3	DDB1_K936_M1	1	1	-0.793156	-0.952085	NaN	NaN	NaN	NaN	NaN	NaN	NaN	-1.02199	NaN	NaN	-1.34497	-1.83107	-1.31763	NaN	NaN	NaN	NaN	NaN	-0.988271	-1.21997	-1.42696	-1.61489	-0.978931	NaN	-1.89937	-0.655623	-1.07039	-1.26831	-1.24302	-1.3287	-1.41846	-1.35293	NaN	NaN
DHX32	Q7L7V1;Q7L7V1-2	589;508	_AELLEIIK[GlyGly (K)]R_.3	DHX32_K596_M1	1	1	-1.10291	-1.32984	NaN	NaN	-1.81117	NaN	NaN	NaN	NaN	-0.95545	-0.953444	NaN	-1.49505	NaN	-1.18372	NaN	-1.6239	NaN	-0.938596	-1.29436	-1.18426	-1.08368	-1.22316	-1.1505	-0.860801	-1.54187	NaN	-0.764929	-0.827464	-0.915179	-1.17877	-1.16907	-1.93238	-0.810977	NaN	NaN
EBNA1BP2	H7C2Q8;Q99848	147;92	_DQK[GlyGly (K)]AVDPEDDFQR_.3	EBNA1BP2_K149_M1	1	1	-1.78662	-2.06181	-1.76691	-2.89349	-2.50727	-2.67631	-3.02718	NaN	-3.12705	-1.48671	-1.98399	-1.58336	-2.17792	-2.72571	-1.76239	NaN	NaN	NaN	-1.8074	-2.03495	-2.10521	-2.44771	NaN	-2.05239	-2.07877	-2.29663	-1.91999	-1.49878	-2.20486	-2.24389	-2.20286	-2.64635	-2.33678	-2.39901	NaN	NaN
NUP155	O75694;O75694-2	1299;1240	_LLEVYDQLFK[GlyGly (K)]SR_.3	NUP155_K1308_M1	1	1	-0.908391	-0.622347	-0.774378	-0.695759	-1.12702	-0.468024	-0.528113	-1.21564	NaN	-0.75954	-0.742828	-0.904888	-0.64893	-0.739331	NaN	-1.22472	-0.986766	-0.587844	-0.619821	-2.09333	-0.50173	NaN	-3.40262	-0.489774	-0.241071	-0.798466	NaN	-1.00529	NaN	NaN	-0.462323	-0.549723	NaN	-0.362889	-0.5035	NaN
NCL	P19338	298	_VEGTEPTTAFNLFVGNLNFNK[GlyGly (K)]SAPELK_.3	NCL_K318_M1	1	1	NaN	-0.50104	-1.44184	-1.14427	-1.88817	-0.720671	-1.26254	NaN	NaN	-1.03833	-0.71145	-1.29064	-0.964478	NaN	NaN	-1.32828	NaN	NaN	-0.690152	NaN	-0.893637	-1.30308	-1.57626	NaN	-1.46594	NaN	-1.90413	-0.386418	-0.808908	-0.930967	-0.548078	-1.06683	-1.01318	-1.22132	-1.75871	-0.882286
EPS15L1	Q9UBC2-2	796	_STPVSQLGSADFPEAPDPFQPLGADSGDPFQSK[GlyGly (K)]K_.3;_STPVSQLGSADFPEAPDPFQPLGADSGDPFQSK[GlyGly (K)]K_.4	EPS15L1_K828_M1	2	1	2.13377	2.43905	1.83666	1.4565	1.02096	1.61852	1.83298	1.08716	2.43721	1.65643	NaN	1.31828	1.67686	0.758897	NaN	1.6518	1.66501	1.19779	1.59454	NaN	1.40557	1.36938	1.30994	1.21899	1.49738	1.04754	0.923045	1.8063	1.28035	1.29101	1.68961	1.21336	1.35062	1.5099	0.98055	NaN
FAM219A	A0A0A0MRV9;A0A0A0MRW0;A0A0A0MRW1;A0A0A0MRW2;A0A0A0MRW3;Q5T586;Q5T593;Q8IW50;Q8IW50-2;Q8IW50-3;Q8IW50-4;Q8IW50-5;Q8IW50-6;Q8IW50-7	88;77;60;71;89;61;78;72	_LVVPNK[GlyGly (K)]GYSSLDQSPDEK_.3	FAM219A_K93_M1	1	1	-0.718725	-0.688604	-0.421633	-1.64543	-1.04773	-1.26513	-1.38574	-2.06058	NaN	-0.668968	-0.898263	-1.18096	-0.752351	-1.24594	-0.922697	NaN	-1.46596	NaN	-0.383284	-1.90699	-1.29802	-0.770341	-2.12751	-1.20837	-1.368	-0.995238	-1.23115	-0.615116	-0.945586	-1.44453	-0.983667	-0.907218	-1.57915	-1.38881	-1.20021	-1.26674
AHNAK	Q09666	4096	_VDIDTPDIDIHGPEGK[GlyGly (K)]LK_.4	AHNAK_K4111_M1	1	1	-1.77815	-1.87192	NaN	NaN	-2.55166	-2.02542	-1.55891	NaN	NaN	-1.36352	-1.53409	-1.82457	-1.68522	-2.02881	-1.61335	NaN	-1.77539	NaN	-1.8034	NaN	-1.5591	NaN	NaN	NaN	-1.54421	-1.61898	NaN	-1.67834	NaN	-2.12898	-1.33737	-1.90027	-1.64414	-1.53307	-1.82798	-1.66476
GSDMD	G3V1A6;P57764	189;141	_QPEHK[GlyGly (K)]VLQQLR_.3	GSDMD_K193_M1	1	1	-0.692254	-0.553161	-0.650561	-1.22419	-0.760322	-0.611744	-0.65022	-0.683451	-1.037	-0.55115	-0.508728	-0.382602	-0.812525	-1.00585	-0.00687313	-1.05864	-0.716267	-1.205	-0.663496	-0.57497	0.0301094	-0.607973	-0.724483	-0.224204	-0.62456	-0.416576	-0.173037	-0.544546	-0.247726	-0.219081	-0.182061	-0.660388	-0.0975394	-0.0804186	-0.277618	0.222961
KPNA2	P52292	286	_IGM[Oxidation (M)]VVK[GlyGly (K)]TGVVPQLVK_.3	KPNA2_K291_M1	1	1	0.505653	0.226869	-0.537685	-0.934746	-0.367464	-0.116864	-1.01449	NaN	NaN	0.601616	0.267298	1.02419	-0.612196	-1.17173	-0.406466	NaN	-1.3914	-0.760238	1.27058	0.726698	0.359722	0.178639	-0.597841	-0.887089	-0.45387	-1.08298	-1.23096	0.435036	1.03779	0.0194092	-0.991844	0.101906	-1.31121	-0.695062	-0.433745	-1.49937
ARVCF	C9JJX6;E9PDC3;O00192;O00192-2	549;612	_DDASCFGGK[GlyGly (K)]K_.2;_DDASCFGGK[GlyGly (K)]K_.3	ARVCF_K557_M1	2	1	-0.0818882	NaN	NaN	NaN	-0.269304	-0.664227	-0.700837	NaN	-0.790235	NaN	-0.0518961	NaN	-0.315906	-0.659365	-0.517148	NaN	-0.166267	-0.353121	-0.557639	-0.849474	NaN	-0.605498	-0.155466	-0.185221	-0.13823	0.430018	-0.436728	-0.290628	NaN	NaN	-0.55409	-0.0535607	NaN	NaN	-0.0498095	0.0703526
SPRY2	A0A0A0MTG9;O43597	160;156	_PGELK[GlyGly (K)]PLSK_.3;_SELKPGELK[GlyGly (K)]PLSK_.3	SPRY2_K164_M1	2	1	-1.11543	-0.434869	-0.91707	NaN	NaN	-0.501698	NaN	NaN	NaN	-0.58778	-0.137223	-0.142941	-1.49481	-1.6304	-0.916097	NaN	-0.940143	-1.14569	-0.832825	-0.320061	-0.0961571	-1.52061	-1.16226	-0.212306	-1.0787	NaN	-1.35862	-1.14056	0.0578566	0.134968	-0.602542	-0.766327	-0.328458	-0.552148	-0.658438	-1.39083
RAB14	P61106	157	_TGENVEDAFLEAAK[GlyGly (K)]K_.3	RAB14_K170_M1	1	1	NaN	NaN	NaN	NaN	-2.32876	NaN	-1.58758	NaN	NaN	-2.31159	-2.22021	-2.76717	-1.74087	-2.43354	-2.6345	NaN	NaN	NaN	-1.43586	-2.36164	-2.12408	-1.52683	NaN	-2.30152	-1.86654	-2.25847	-1.71011	NaN	NaN	NaN	-2.05943	-1.92912	-2.36201	-1.56362	-1.82065	-2.20566
PTRF	Q6NZI2	79	_QAEM[Oxidation (M)]EGAVQSIQGELSK[GlyGly (K)]LGK_.3	PTRF_K95_M1	1	1	2.97203	3.22859	2.9582	2.5023	2.58715	2.66175	2.83155	3.0102	NaN	3.0348	3.24767	2.83668	2.70066	2.61	2.80415	2.94009	2.69504	2.50159	3.40662	2.95343	2.84787	2.60802	2.92676	2.60996	2.89836	2.58977	3.00695	3.09329	2.94658	2.81631	2.98113	2.84513	2.3842	3.26154	3.12987	3.04542
UBA1	P22314;P22314-2	650;610	_DEFEGLFK[GlyGly (K)]QPAENVNQYLTDPK_.3	UBA1_K657_M1	1	1	0.0314741	0.354504	-0.196617	-0.387151	-0.526854	-0.311342	-0.0955625	-0.433306	-0.464791	-0.272845	0.00354671	-0.240504	-0.14927	-0.579155	-0.287403	0.064157	-0.182508	-0.591199	-0.0135627	0.0203238	-0.0374393	-0.439227	-0.389952	-0.37588	-0.248925	-0.444651	-0.56086	-0.685648	-0.524974	-0.313316	-0.227154	-0.73063	-0.654407	-0.197079	-0.362054	-0.38235
SLC25A19	J3KRY6;J3KS44;J3KSI7;J3QL84;J3QLV3;Q9HC21;Q9HC21-2	53	_SDPSAK[GlyGly (K)]YHGILQASR_.3;_SDPSAK[GlyGly (K)]YHGILQASR_.4	SLC25A19_K58_M1	2	1	-0.783886	0.327245	0.408962	-0.475691	NaN	0.357236	0.198526	-0.217409	0.310568	-0.370552	0.139651	0.579914	0.0843449	-1.49163	0.964408	0.222565	0.770319	-0.486559	-0.551898	0.557674	1.06041	-0.145744	-0.898173	0.862894	0.0961518	1.35827	-0.136261	-0.00769424	0.916038	0.947338	0.0937767	0.194625	1.28554	0.78275	0.402692	-0.343744
AHNAK	Q09666	1795	_LK[GlyGly (K)]GEIDASVPELEGDLR_.3	AHNAK_K1796_M1	1	1	0.818137	1.04584	0.558769	0.414804	0.580538	0.660454	1.06558	0.268321	1.3174	0.746549	0.657653	0.639673	0.938724	0.720836	0.785769	NaN	0.866275	1.12199	0.302275	NaN	NaN	0.842561	NaN	0.685754	1.28075	0.640111	0.151807	0.497008	0.0314369	0.545307	0.75771	0.430686	0.357193	0.836709	0.990209	0.777862
UPF1	Q92900;Q92900-2	377;366	_YK[GlyGly (K)]GDLAPLWK_.3	UPF1_K378_M1	1	1	-1.65777	NaN	NaN	NaN	-1.96315	NaN	NaN	NaN	NaN	-0.799196	-1.07674	-1.26716	-2.81574	-1.96295	-1.51567	NaN	NaN	NaN	-0.596522	-1.52682	-1.01762	-1.01343	-1.01697	-1.20039	NaN	NaN	-1.03428	-0.641595	-1.14189	-0.838631	-0.997347	-0.989754	NaN	NaN	NaN	-0.885762
EIF3E	P60228	30	_EIYNEK[GlyGly (K)]ELLQGK_.3	EIF3E_K35_M1	1	1	-0.979671	-1.08902	-1.37252	-1.30614	-1.74118	-1.07091	-1.63103	-2.07851	-1.8481	-1.00137	-0.924343	-0.717418	-1.03192	-1.47406	-1.09589	NaN	-1.27451	-1.21437	-1.09396	-1.35425	-1.17985	-1.02615	-1.64723	-1.38052	-1.71059	-1.15499	-2.25225	-1.14094	-1.22632	-1.12113	-1.2326	-1.56006	-1.2825	-1.83388	-1.25839	-1.8193
EEF1A1	P68104	445	_AAGAGK[GlyGly (K)]VTK_.2;_AAGAGK[GlyGly (K)]VTK_.3	EEF1A1_K450_M1	2	1	5.00633	4.7327	4.48195	4.67406	4.82819	4.63208	4.62233	4.41175	4.28699	4.98933	5.00352	4.91516	4.90382	4.91377	4.9522	4.2674	4.63453	4.57219	5.03717	4.96628	4.9269	5.04695	4.95898	4.75663	4.77613	7.71871	5.01165	5.37378	5.17538	4.90031	5.05856	4.91658	4.5088	4.85581	4.93841	4.44641
VRK2	Q86Y07	403	_YQESQEPLNEVNSFPQK[GlyGly (K)]ISYTQFPNSFYEPHQDFTSPDIFK_.4	VRK2_K419_M1	1	1	-1.32344	-1.76772	NaN	NaN	-2.94268	-2.39893	NaN	NaN	NaN	-2.38179	-1.74143	-2.1921	-2.15686	NaN	-2.42504	NaN	NaN	NaN	-1.87955	NaN	-1.92415	NaN	NaN	-2.70257	-2.35588	-2.56626	-4.39189	-2.00885	NaN	-1.94434	-2.28228	-2.32383	-3.3771	-2.32478	-3.31433	NaN
LMNB2	J9JID7;Q03252	78;58	_ISEK[GlyGly (K)]EEVTTR_.3	LMNB2_K81_M1	1	1	-0.103309	0.0765734	0.064332	-0.394781	-0.534019	NaN	-0.393475	-0.825744	-0.821303	0.252444	0.0274811	-0.108474	-0.258393	NaN	NaN	-0.44442	-0.44935	NaN	-0.125309	-0.594944	NaN	-0.100724	-0.493181	NaN	-0.535447	NaN	NaN	0.292008	-0.365138	NaN	-0.0682526	-0.481288	NaN	NaN	NaN	NaN
DDX47	Q9H0S4	153	_LIDHLENTK[GlyGly (K)]GFNLR_.3;_LIDHLENTK[GlyGly (K)]GFNLR_.4	DDX47_K161_M1	2	1	1.1144	1.18691	1.32961	0.865485	0.656696	1.42864	0.496642	NaN	NaN	1.2902	1.30546	1.24476	1.20471	0.549306	1.27503	NaN	0.744784	NaN	1.25586	1.26869	1.1875	1.18056	0.729051	1.404	0.893855	1.08636	0.952789	1.021	1.33593	1.67612	1.03566	1.11875	1.48545	1.42159	1.05082	0.657516
CNN3	Q15417	157	_LK[GlyGly (K)]AGQSVIGLQM[Oxidation (M)]GTNK_.3	CNN3_K158_M1	1	1	-0.810256	-0.719477	-0.994213	-1.1537	-0.369814	-0.529044	-0.352216	-0.980211	NaN	-0.790693	-0.281698	-0.68525	-0.226535	-0.885051	-0.4674	-0.98454	-0.342464	-0.754691	-0.376091	-0.345589	0.0683804	-0.183025	-0.60554	-0.610512	0.0751748	-0.0845904	-0.0464039	-0.473928	0.0965137	-0.38293	-0.59903	-0.112264	-0.209821	0.245867	0.0234261	-0.21522
ZFAND6	Q6FIF0;Q6FIF0-2	175;163	_YSDVHNCSYNYK[GlyGly (K)]ADAAEK_.3;_YSDVHNCSYNYK[GlyGly (K)]ADAAEK_.4	ZFAND6_K186_M1	2	1	-1.00909	-0.34549	-0.311418	-1.8331	-0.0409298	-0.719694	-0.987481	-2.0392	-1.89225	-0.264929	-0.089653	-0.540814	-1.28174	-0.324647	0.125565	-1.94309	-0.785372	-0.531435	0.781103	-0.523049	-0.0536432	0.100459	-1.19143	-0.709716	0.152657	0.00782537	0.514521	0.274264	0.0376949	-0.698888	-0.0523148	0.0321422	-1.27156	-0.23618	-0.319784	-0.0685263
PREB	Q9HCU5	194	_AHEGEIEDLALGPDGK[GlyGly (K)]LVTVGR_.4	PREB_K209_M1	1	1	NaN	1.03467	1.0787	NaN	0.348245	NaN	NaN	0.359065	NaN	1.03185	1.04679	0.811591	0.875459	NaN	0.783473	NaN	NaN	NaN	1.02454	NaN	NaN	NaN	0.768549	0.665562	NaN	0.519214	NaN	0.923586	0.701421	0.579887	0.875509	NaN	0.73347	0.965674	0.565066	NaN
HSPA8	P11142	452	_DNNLLGK[GlyGly (K)]FELTGIPPAPR_.3	HSPA8_K458_M1	1	1	1.46753	0.599972	NaN	0.476653	0.113809	-0.734122	0.49148	-0.487108	0.254881	1.33511	-0.0390673	-0.3424	0.125912	-0.329681	-1.01655	0.626181	NaN	-0.145664	1.82592	NaN	NaN	NaN	0.370978	0.634174	0.381979	-0.604363	0.612799	1.88307	0.727873	1.18938	0.203828	-1.79485	-1.01369	0.16733	-1.35662	NaN
NUDT5	A6NFX8;Q9UKK9	175;162;173;160	_PGDGEFVEVISLPK[GlyGly (K)]NDLLQR_.3;_PKPGDGEFVEVISLPK[GlyGly (K)]NDLLQR_.4	NUDT5_K188_M1	2	1	1.28624	1.34263	0.784154	0.594358	0.310558	0.101196	0.863089	0.181893	0.216254	1.22051	1.21102	0.856733	0.799678	0.35764	0.445784	0.989793	0.643931	0.380364	1.17521	0.811641	0.737075	0.669512	0.559984	0.0346155	0.680292	-0.210392	0.576483	1.13122	0.85152	0.27556	0.905022	0.71837	0.151059	0.383439	0.450541	0.290146
ATXN10	Q9UBB4	285	_TVLK[GlyGly (K)]LASEEPPDDEEALATIR_.3	ATXN10_K288_M1	1	1	3.18138	3.33309	3.09108	2.65372	2.54215	2.83056	2.86794	2.76403	3.24926	3.38816	3.25722	3.10877	3.1644	2.93868	3.26858	3.53301	3.04886	2.90979	3.19638	3.13944	3.40014	3.10732	3.1613	2.99446	3.00646	2.852	2.98847	3.13624	3.10767	3.12212	3.11413	2.8367	2.98482	3.17277	3.2041	2.92161
LSM2	Q9Y333	88	_K[GlyGly (K)]EALQQK[GlyGly (K)]Q_.3	LSM2_K94_M2	1	1	-1.45795	-1.32845	-2.01813	-1.74998	-1.8452	-1.97181	-2.61193	NaN	-3.03637	-0.930112	-1.87867	-1.29441	-1.71966	-1.79114	-1.70686	-2.58206	-2.43895	-2.21412	-1.04615	-1.69018	-1.43041	-1.63636	-2.62024	-1.56709	NaN	0.239186	-2.63649	-0.582873	-1.60041	-1.02337	-1.08788	NaN	-1.91059	-2.08878	-1.95707	-1.42667
LSM2	Q9Y333	88	_K[GlyGly (K)]EALQQK[GlyGly (K)]Q_.3	LSM2_K88_M2	1	1	-1.45795	-1.32845	-2.01813	-1.74998	-1.8452	-1.97181	-2.61193	NaN	-3.03637	-0.930112	-1.87867	-1.29441	-1.71966	-1.79114	-1.70686	-2.58206	-2.43895	-2.21412	-1.04615	-1.69018	-1.43041	-1.63636	-2.62024	-1.56709	NaN	0.239186	-2.63649	-0.582873	-1.60041	-1.02337	-1.08788	NaN	-1.91059	-2.08878	-1.95707	-1.42667
AHNAK	Q09666	3373	_GK[GlyGly (K)]KPDIDITGPK_.3	AHNAK_K3374_M1	1	0.809	2.1611	2.19774	2.08975	1.9311	2.40869	1.75412	2.56401	1.87211	1.83823	2.08702	2.20502	1.62942	2.24687	2.45646	2.01029	2.13776	1.98424	2.14941	2.41582	2.35524	2.41824	2.49898	2.47057	1.71251	2.84158	2.45905	2.56377	2.02228	2.1946	2.10978	2.18207	2.37575	1.84927	2.62394	2.44121	2.55019
WWP1	Q9H0M0	532	_SSVTK[GlyGly (K)]GGPQIAYER_.3	WWP1_K536_M1	1	1	-0.856106	-0.182202	-0.235761	-0.60594	-0.442455	-0.703206	NaN	NaN	NaN	0.129756	-0.364967	NaN	-0.0324354	0.234442	-0.398822	NaN	NaN	-0.790727	0.027739	NaN	-0.0838127	0.163939	-0.631982	NaN	0.0921407	-0.102874	0.0377693	-0.250638	0.0816822	-0.959748	-0.577054	-0.399745	-0.781444	0.0744505	NaN	-0.335056
ENY2	E5RHX8;Q9NPA8;Q9NPA8-2	9;14	_AAINQK[GlyGly (K)]LIETGER_.3	ENY2_K14_M1	1	1	-0.135488	-0.0573654	-0.380402	-0.724987	NaN	NaN	-0.626971	-0.67984	NaN	0.0498796	-0.280871	-0.0638857	-0.598424	-0.452433	-0.531235	-1.02076	-0.50345	-0.952363	0.0199752	-0.502413	-0.177898	NaN	-0.586279	-0.270907	-0.691159	-0.469917	-0.622203	-0.178273	-0.0470104	-0.283454	-0.399696	-0.38994	-0.552874	-0.444962	-0.526123	-0.518219
CDC20	Q12834	133	_LSGK[GlyGly (K)]PQNAPEGYQNR_.3	CDC20_K136_M1	1	1	-2.35861	-1.83105	-2.32966	-2.8712	NaN	NaN	NaN	NaN	-4.60361	-1.25014	-2.02679	-2.45994	NaN	NaN	-3.75499	NaN	NaN	NaN	-1.4185	-1.88002	-2.67652	-2.57982	NaN	-4.30369	NaN	NaN	-3.3604	-1.70862	-1.41493	-2.51333	-3.23164	NaN	-3.68396	NaN	NaN	NaN
DAP	P51397	26	_IVQK[GlyGly (K)]HPHTGDTK_.3;_IVQK[GlyGly (K)]HPHTGDTK_.4	DAP_K29_M1	2	1	-0.427052	-0.433608	-0.607818	-0.589324	0.00438786	-0.543572	-0.263793	-0.628816	-0.558469	-0.0542121	-0.659517	-0.404643	-0.794887	-1.14939	-0.299882	-0.851633	-0.632662	-0.255228	0.391534	-0.611993	-0.487797	-0.257523	-0.455955	-0.144738	-0.0159316	2.92807	0.26972	-0.476826	-1.07914	-0.863681	-0.11084	-0.434642	-1.31332	-0.0348606	-0.0696526	0.136374
HIST1H3A	P68431	29	_SAPATGGVK[GlyGly (K)]K_.2;_SAPATGGVK[GlyGly (K)]K_.3	HIST1H3A_K37_M1	2	1	4.29882	3.82935	3.81096	3.29599	3.58233	3.1136	3.33265	2.87301	2.95745	4.34536	3.89223	3.73852	3.46137	3.58499	3.26236	3.13261	3.21937	3.60204	4.53347	3.72957	3.81237	3.80685	3.698	3.45585	3.5452	NaN	3.65502	4.49514	4.34059	3.91306	3.53448	3.745	3.1398	3.71535	3.41112	3.41512
PKM	P14618	137	_GATLK[GlyGly (K)]ITLDNAYM[Oxidation (M)]EK_.2;_GATLK[GlyGly (K)]ITLDNAYM[Oxidation (M)]EK_.3	PKM_K141_M1	2	1	1.26294	1.4963	1.01385	1.05145	1.105	1.09711	1.22016	0.912414	NaN	1.32865	1.41073	1.23123	1.27375	1.09964	1.48367	NaN	1.33044	1.36326	1.61008	1.37714	1.41379	1.53581	1.64678	1.04172	1.66632	1.37409	1.32762	1.19053	1.32447	1.52823	1.26892	1.49029	0.895847	1.54734	1.19546	1.09017
PSMA1	F5GX11;P25786;P25786-2	172;197;203	_ETLPAEQDLTTK[GlyGly (K)]NVSIGIVGK_.3	PSMA1_K183_M1	1	1	0.178181	0.178391	-0.557432	-0.676111	-0.674509	-0.545337	NaN	-0.530305	-0.48672	-0.0709844	-0.0103207	0.0715399	-0.426693	-0.660818	-0.485204	-0.0736775	-0.301644	-0.846746	0.216901	NaN	-0.0795288	-0.031435	-0.396512	-0.687395	-0.354563	NaN	-0.437137	0.162841	NaN	0.0337477	0.124938	-0.207373	NaN	NaN	-0.400381	NaN
DCBLD1	Q8N8Z6	511	_HQSAEFTISYDNEK[GlyGly (K)]EM[Oxidation (M)]TQK_.4	DCBLD1_K524_M1	1	1	-1.4644	-0.91787	-1.68211	-1.47969	-1.36828	-2.12013	-1.53611	-2.25818	NaN	-0.714766	-1.01342	-1.48723	-1.37937	-1.35745	-1.43465	NaN	-1.40812	-1.80355	-0.68111	-0.949736	-1.054	-0.861127	-1.49873	-1.73741	-1.07739	-1.29721	-1.28017	-0.754919	-1.59406	-2.15402	-0.697658	-0.780715	-2.14928	-0.981328	NaN	-1.29031
YBX2	Q9Y2T7	117	_EDVFVHQTAIK[GlyGly (K)]R_.3	YBX2_K127_M1	1	1	-1.17197	-0.886043	NaN	-2.11655	NaN	-0.633842	NaN	NaN	-1.46977	-1.01886	-0.813977	-0.806618	-1.04028	NaN	-0.812766	-2.42625	NaN	-1.36137	-0.959325	-0.974862	-0.659866	-0.852606	-1.81569	-0.543917	-1.02017	-0.423486	-1.00243	-1.14692	-0.87117	-0.685856	-0.888168	-1.2135	-0.750803	-0.746592	-0.897321	-0.955643
PSME2	A0A087X1Z3;Q9UL46	187;172	_GDAVAK[GlyGly (K)]ASK_.2	PSME2_K192_M1	1	1	-1.88474	-1.9675	-2.63114	-2.24233	-1.97012	-1.74839	-1.92792	NaN	-1.78335	-1.9938	-1.69686	-1.67618	-1.59905	NaN	-1.87913	-1.764	-1.41958	-1.97389	-1.45	-1.59193	-1.46862	-1.47036	NaN	-1.36059	NaN	1.54057	-1.47852	NaN	NaN	NaN	-2.01997	-1.33782	-1.71111	-2.31683	-2.17784	NaN
PCDH7	A0A087X2C4;H0YAH0;O60245;O60245-2	232;607;917	_K[GlyGly (K)]DHEDFFTPQQHDK_.4	PCDH7_K232_M1	1	1	-0.805844	-0.519532	-1.47652	-0.862208	-1.19346	-1.05211	NaN	NaN	NaN	-0.394571	-0.778944	-0.694075	-1.31784	-1.30209	-0.909059	-1.07681	-0.857765	-0.885882	-0.788878	-1.17779	-1.43325	-0.785566	-1.22003	NaN	-1.22044	-1.07611	-1.24678	-0.40285	-1.19364	-1.11175	-0.743164	-0.690182	-2.4661	-0.879596	-1.32913	-1.19657
RBM22	Q9NW64	186	_PTDPDDPLADQNIK[GlyGly (K)]DR_.3	RBM22_K199_M1	1	1	NaN	NaN	-1.6432	-2.66614	NaN	NaN	NaN	NaN	NaN	-0.389204	-1.34557	NaN	-1.45643	-1.99001	-1.51327	NaN	-1.67084	-1.8173	-1.29919	-2.00102	-1.06511	-1.31225	NaN	NaN	NaN	-1.35554	NaN	-1.58244	-1.66066	-1.77674	-1.73592	-1.94818	-2.56014	-1.81782	NaN	-1.68841
EIF2B3	Q9NR50;Q9NR50-2;Q9NR50-3	135	_GQDSIEPVPGQK[GlyGly (K)]GK_.3	EIF2B3_K146_M1	1	1	-2.26585	NaN	-2.66453	-3.56149	NaN	NaN	-2.70236	NaN	NaN	NaN	-2.13461	NaN	NaN	NaN	-2.17238	NaN	-2.06046	NaN	-1.74743	-1.99865	-1.96275	-2.47982	NaN	-2.35589	NaN	NaN	NaN	-1.83986	-1.93072	-1.65666	-2.307	-2.3381	-2.36224	-2.35238	NaN	NaN
ALYREF	E9PB61;Q86V81	12;5	_M[Oxidation (M)]DM[Oxidation (M)]SLDDIIK[GlyGly (K)]LNR_.3	ALYREF_K21_M1	1	1	0.564878	0.505882	0.833819	0.123513	0.054822	0.459412	-0.120933	-0.251554	0.373766	0.677059	0.660782	0.481683	0.572813	-0.535158	0.469198	NaN	-0.183625	0.0151348	0.52754	0.458472	0.575775	0.338253	0.0318747	0.558931	0.131947	0.0569854	-0.21256	0.322004	NaN	0.21253	0.262943	0.0203872	0.336032	0.237149	0.22206	0.111495
CDK5RAP3	Q96JB5;Q96JB5-4	368;393	_AVELSEEADVLSVSQFQLAPAILQGQTK[GlyGly (K)]EK_.3;_AVELSEEADVLSVSQFQLAPAILQGQTK[GlyGly (K)]EK_.4	CDK5RAP3_K395_M1	2	1	1.03079	0.877056	-0.274429	-0.0347238	-0.193423	-1.50301	0.079268	-0.574127	0.361746	0.862366	0.950192	-0.048255	0.643905	0.211777	0.290353	0.156947	-0.201771	0.384812	0.970552	0.562459	0.560789	0.387752	0.471391	0.0857563	0.795955	0.00559568	0.368221	1.21016	0.486999	0.148931	0.612588	0.534677	-0.148142	0.684806	-0.0234499	0.0832205
GAPDH	P04406	85	_IK[GlyGly (K)]WGDAGAEYVVESTGVFTTM[Oxidation (M)]EK_.3	GAPDH_K86_M1	1	1	-0.0277052	-0.0174026	-1.2632	-1.43491	-0.79058	-0.799562	-0.576164	-1.05065	NaN	-0.289867	-0.0720453	-0.357052	-0.647042	-0.645963	-0.371973	-1.01982	-0.536007	-0.713559	-0.446427	-0.0332594	-0.471129	-0.417361	-0.808474	-0.694596	-0.123193	-1.4375	-0.71412	-0.249865	-1.47995	-1.07075	-0.359416	-1.25325	-2.15516	-0.772269	NaN	-0.620845
MICU1	F6XEV2;Q9BPX6;Q9BPX6-3	89	_TADLAPHPEEK[GlyGly (K)]K_.3;_TADLAPHPEEK[GlyGly (K)]K_.4	MICU1_K99_M1	2	1	NaN	-0.384595	NaN	-1.32214	NaN	-0.415176	-0.699238	NaN	-0.67401	NaN	-0.265332	-0.367988	-0.908188	-1.61907	-0.766203	NaN	-0.528191	-0.502413	NaN	NaN	-0.589255	-0.285667	NaN	-0.112115	-0.721657	1.38021	-0.707562	NaN	-0.0811653	-0.289791	-0.000183105	-0.0146413	-0.629988	-0.401423	NaN	NaN
MORF4L1	B3KTM8;Q9UBU8;Q9UBU8-2	104;118;79	_ANQEQYAEGK[GlyGly (K)]M[Oxidation (M)]R_.3	MORF4L1_K113_M1	1	1	0.0456066	0.257271	-0.0990849	0.419672	0.626041	-0.258275	0.531985	-0.378573	-0.551765	0.530056	0.236014	-0.0844584	0.0933084	0.55847	-0.213945	0.0115199	0.336173	-0.298438	0.458259	0.134755	0.506721	0.491929	0.561267	-0.303535	0.747344	1.39323	0.626574	0.524827	0.526668	0.290732	0.279756	0.579083	-0.648721	0.721743	0.21032	0.340284
NUP188	Q5SRE5	565	_VK[GlyGly (K)]PIIDLVHK_.3	NUP188_K566_M1	1	1	-1.10155	-0.774471	NaN	-1.31326	-1.08758	-1.4622	NaN	-1.70717	NaN	-0.631404	-0.763421	-1.10601	NaN	-1.20887	NaN	NaN	-1.46151	-1.32329	-0.472378	-1.21791	-1.2244	-0.932904	NaN	NaN	-1.40886	-1.30168	-1.49716	-0.669015	-0.570589	-0.89582	-1.07367	NaN	-2.01096	-1.34006	-1.36062	-1.762
EEF2	P13639	369	_CELLYEGPPDDEAAM[Oxidation (M)]GIK[GlyGly (K)]SCDPK_.3	EEF2_K386_M1	1	1	-1.54543	-1.48883	-2.06161	NaN	-2.21115	-3.34795	-2.06025	-2.0697	NaN	-1.13356	-1.99893	-2.13836	NaN	NaN	-1.51004	NaN	NaN	NaN	-0.829345	-1.73085	-1.50474	-2.34224	NaN	-2.32123	-1.31437	NaN	-1.44777	-1.14223	NaN	-2.59515	-1.83528	-1.7123	-2.8078	-1.80424	NaN	NaN
USP38	Q8NB14;Q8NB14-2	768	_FSYDQK[GlyGly (K)]YHVR_.3;_FSYDQK[GlyGly (K)]YHVR_.4	USP38_K773_M1	2	1	-1.24716	-0.627294	-0.327372	-1.03626	NaN	-0.16941	NaN	NaN	-2.837	-0.773499	-0.907224	NaN	-1.84731	-2.1741	-0.912604	-1.86584	-1.45377	NaN	-0.807904	-0.870601	-0.413365	-0.752051	-1.43977	-0.493521	-1.44086	-0.595471	-0.473299	-0.846975	-0.590087	-0.174562	-0.701054	-0.729587	-0.134472	-0.925965	-1.15571	-0.755725
AHNAK	Q09666	129020842279	_VDVEVPDVSLEGPEGK[GlyGly (K)]LK_.3	AHNAK_K1305_M1	1	1	2.67436	2.74294	2.52045	2.42652	2.13834	2.53519	2.9578	2.4537	2.94843	2.25286	2.46905	2.4207	2.80973	2.3094	2.6634	3.03842	2.61773	2.92103	2.25144	2.32015	2.74623	2.73293	2.768	2.80443	2.91688	2.38081	2.72885	2.3852	2.1959	2.49537	2.81567	2.39001	2.71803	2.89756	2.93249	2.76132
UCK2	Q9BZX2	76	_ALK[GlyGly (K)]GQFNFDHPDAFDNELILK_.3;_ALK[GlyGly (K)]GQFNFDHPDAFDNELILK_.4	UCK2_K78_M1	2	1	1.4492	0.842466	0.0155144	-0.248654	-0.733937	-0.584566	NaN	NaN	NaN	1.21619	0.495662	0.330296	0.440921	-0.125304	-0.68005	NaN	-0.524449	-0.566928	1.05317	0.670394	-0.071907	0.225971	-0.630839	-1.00122	-0.328488	-0.857444	-0.757444	0.853204	0.0479593	-0.144794	-0.140083	-0.167149	-0.943394	-0.507833	-0.882959	-0.913176
DHRS2	Q13268	235	_NFK[GlyGly (K)]EHHQLQR_.3;_NFK[GlyGly (K)]EHHQLQR_.4	DHRS2_K237_M1	2	1	1.46869	0.650291	0.0556498	0.989431	1.65797	0.64183	1.34634	0.708871	1.55394	1.73111	1.92458	0.197261	1.71105	1.45809	0.780629	1.34436	1.59724	1.26645	1.58596	2.35951	0.949909	1.98183	1.36688	0.480746	1.45009	3.79819	1.76373	1.84099	2.46082	0.482582	1.8899	NaN	0.820308	NaN	1.12772	1.2453
TMX3	Q96JJ7	72	_SIGSPVK[GlyGly (K)]VGK_.3	TMX3_K78_M1	1	1	NaN	-1.33663	NaN	NaN	NaN	NaN	NaN	NaN	NaN	-1.5022	0.173607	-1.19208	-1.31687	-1.33565	NaN	NaN	NaN	NaN	-1.33177	-1.05266	-1.1896	-1.27561	NaN	-0.0555868	NaN	-1.23969	-0.570234	-1.62199	NaN	-1.07506	-1.61444	-1.16438	-1.05106	-1.30279	NaN	NaN
RAB11B	Q15907	141	_AFAEK[GlyGly (K)]NNLSFIETSALDSTNVEEAFK_.3	RAB11B_K145_M1	1	1	3.50967	3.60683	3.04671	2.92178	2.50488	2.62703	2.88895	2.76272	2.99772	3.16636	3.44492	3.15968	3.14481	2.50571	2.65234	2.95966	2.63577	2.37058	3.18344	3.26016	2.93587	2.66084	2.49486	2.57982	2.80071	2.37345	2.50564	3.43402	2.62244	2.56409	3.00581	2.28215	2.55024	2.91013	2.49829	2.49084
CDKN3	A0A087WWK3;F5H232;F8WD24;G3V1K6;G3V2J7;H7C0S3;Q16667;Q16667-2	82;36;42	_GELSK[GlyGly (K)]YR_.2	CDKN3_K86_M1	1	1	-0.312005	NaN	-0.81032	-1.05988	-1.47197	-1.62512	NaN	NaN	NaN	-0.641842	-0.382454	-0.305923	-1.29204	NaN	NaN	NaN	NaN	NaN	-0.161727	-0.593595	-0.915711	-1.10758	NaN	-1.62154	NaN	NaN	-1.80389	-0.131192	-0.743518	-0.873338	NaN	-1.27021	NaN	NaN	NaN	NaN
EEF1D	E9PRY8;P29692;P29692-2	471;55;421	_ENIQK[GlyGly (K)]SLAGSSGPGASSGTSGDHGELVVR_.4	EEF1D_K475_M1	1	1	1.38704	1.83281	1.63081	1.07672	1.35343	1.11929	1.26666	1.2576	NaN	2.01211	1.88822	1.79495	1.4118	1.49117	1.75157	NaN	1.28615	0.82435	2.08668	2.12351	2.06784	1.74255	1.29578	1.03031	1.84555	1.38625	1.35577	1.79272	1.98774	1.71701	1.30819	1.69142	1.12123	1.87646	1.34239	1.13372
CTPS1	P17812	332	_LEIK[GlyGly (K)]YIDSADLEPITSQEEPVR_.3	CTPS1_K335_M1	1	1	0.129855	0.275928	0.0885134	-0.569546	-0.800949	-0.619496	-0.160607	NaN	-0.425661	0.162531	0.001544	-0.188947	-0.0841532	-0.571212	-0.148841	0.306796	-0.46197	-0.243591	-0.172056	NaN	0.0524855	0.0875216	-0.170187	-0.541181	-0.0425601	-0.409247	-0.595972	-0.0400372	-0.220195	-0.0745935	-0.0503149	-0.369329	-0.53887	0.0416737	-0.32753	-0.628176
PFDN1	O60925	104	_SVK[GlyGly (K)]EAEDNIR_.2;_SVK[GlyGly (K)]EAEDNIR_.3	PFDN1_K106_M1	2	1	-0.114887	-0.178556	-0.433325	-0.458791	-0.126529	-1.00016	-0.429146	NaN	-0.382131	0.0798745	-0.190718	-0.316017	-0.522151	NaN	-0.988927	-0.583617	-0.170139	-1.15835	-0.169294	-0.707181	-1.04786	-0.372385	-0.789254	-1.26299	-0.83366	0.217227	-1.19514	0.00458527	NaN	-0.912303	-0.193998	NaN	-1.20875	-0.36205	-0.721802	-0.866695
ITGB1	P05556	762	_EFAK[GlyGly (K)]FEK[GlyGly (K)]EK_.2;_EFAK[GlyGly (K)]FEK[GlyGly (K)]EK_.3	ITGB1_K765_M2	2	1	-0.177433	-0.354595	-0.147366	-0.234065	0.899207	0.14947	0.646933	0.560332	0.505578	0.507275	-0.297046	-0.255102	0.441365	0.0391102	-0.320472	0.212268	1.35628	0.87813	0.27893	-0.621618	0.154498	-0.0438528	0.154643	0.432934	0.581465	1.51421	0.994867	0.740955	0.0793896	0.304509	0.894549	1.13572	-0.0208879	0.706548	1.56847	0.818095
CCT7	Q99832	167	_LISQQK[GlyGly (K)]AFFAK_.3	CCT7_K172_M1	1	1	NaN	NaN	NaN	NaN	NaN	-1.65017	NaN	NaN	NaN	-1.49248	-1.50166	NaN	-1.90495	NaN	-2.06606	NaN	-2.00353	NaN	-1.42168	-1.51944	-2.03497	-2.01359	NaN	-2.45793	-1.53457	NaN	-1.46655	-1.72638	NaN	-2.00968	-2.34405	-2.14832	NaN	NaN	NaN	-1.55313
HN1L	A6NGP5;Q9H910;Q9H910-2;Q9H910-3	120;132;116;160	_SIPAGAEPGEK[GlyGly (K)]GSAR_.3	HN1L_K130_M1	1	1	NaN	-0.190243	NaN	-0.351263	NaN	NaN	-0.322428	NaN	NaN	-0.0314851	-0.338074	-0.37918	-0.374168	NaN	NaN	-0.795353	-0.294225	-0.644819	-0.151964	-0.296296	-0.202229	NaN	-0.509855	-0.610762	-0.291801	-0.247966	-0.381526	-0.127255	0.032114	-0.336731	-0.310905	-0.15581	-0.626838	0.0974016	-0.370094	-0.368139
VPS13A	Q96RL7;Q96RL7-2;Q96RL7-3;Q96RL7-4	686	_SELPDVK[GlyGly (K)]QGEANLK_.3	VPS13A_K692_M1	1	1	-2.44852	NaN	-2.11117	NaN	NaN	-2.63212	NaN	NaN	NaN	NaN	-2.45126	-2.48662	NaN	NaN	-1.95746	NaN	NaN	NaN	-1.90015	-2.21803	-1.88565	-3.23786	-2.88922	-2.70916	-2.34657	NaN	-2.61609	-2.13957	-2.24291	-2.20345	-2.51676	-2.87786	-3.05791	NaN	NaN	-2.75639
RPL29	P47914	131	_DQTK[GlyGly (K)]AQAAAPASVPAQAPK_.3	RPL29_K134_M1	1	1	1.54227	1.87584	1.99725	1.38633	1.62007	1.55071	1.95767	1.39273	1.54268	2.08246	1.87066	1.87151	1.75657	1.90189	2.01974	1.33393	1.76871	1.34918	2.26953	1.74558	2.13553	2.13999	1.63037	1.67768	2.03825	1.88553	1.96263	2.09162	2.27158	2.04065	1.72892	1.93425	1.6959	2.1761	1.92016	1.99586
PMS2	P54278;P54278-2;P54278-3;P54278-4	143	_IIQK[GlyGly (K)]TPYPR_.2;_IIQK[GlyGly (K)]TPYPR_.3	PMS2_K146_M1	2	1	1.13684	0.884954	0.696792	0.269391	0.231525	0.579054	-0.491584	0.220575	-0.573655	1.12858	1.01007	1.22933	0.480475	0.351343	0.772548	-0.59427	NaN	0.114083	1.19993	0.394768	0.927154	0.555993	0.478117	0.453768	0.184328	-0.250483	-0.115316	1.30168	0.966575	0.639576	0.226665	0.103306	0.212361	0.207219	0.157363	0.389085
CUTA	O60888;O60888-2;O60888-3	111;130;88	_GK[GlyGly (K)]IEEDSEVLM[Oxidation (M)]M[Oxidation (M)]IK_.3	CUTA_K112_M1	1	1	-0.19448	-0.125888	-0.29371	-0.528486	-0.64737	-0.260596	-0.641152	-0.854417	0.00611115	-0.186074	-0.20358	-0.542173	-0.122663	-0.357398	-0.180925	NaN	-0.23924	-0.247159	-0.158659	-0.0941105	-0.304232	-0.21225	-0.106548	-0.372801	-0.0101476	-0.391112	-0.251	-0.31936	-0.444002	-0.246695	0.0879612	-0.26294	-0.434461	0.0240059	-0.176705	-0.452217
PSMA4	P25789	200	_TM[Oxidation (M)]DVSK[GlyGly (K)]LSAEK_.2;_TM[Oxidation (M)]DVSK[GlyGly (K)]LSAEK_.3	PSMA4_K205_M1	2	1	0.535575	0.29384	-0.0374432	-0.0157971	0.0200129	-0.151988	-0.287076	-0.33907	NaN	0.677111	0.187019	0.276024	0.36482	-0.239121	-0.00965977	-0.289698	0.3613	0.0610809	0.509715	0.166254	0.0567493	0.324962	0.21987	0.248417	0.124362	0.128047	-0.206196	0.619303	0.26717	0.0913754	0.398731	0.288175	0.0350204	0.0922117	0.162538	0.179287
NPC2	E7EMS2;G3V3D1;G3V3E8;H0YIZ1;J3KMY5;P61916	113;135	_LPVK[GlyGly (K)]SEYPSIK_.3	NPC2_K116_M1	1	1	NaN	-0.285154	NaN	-0.0222182	-0.613682	-0.315631	-0.120165	NaN	-0.337094	-0.165282	-0.35463	-0.742125	NaN	NaN	-0.259187	-0.318971	0.071785	0.0695934	-0.118097	NaN	-0.06567	0.00817204	-0.0400419	-0.144899	-0.0482078	0.310003	0.0365915	-0.38813	NaN	NaN	-0.398553	NaN	0.107669	NaN	NaN	-0.13082
ITCH	Q96J02;Q96J02-2	418;377	_FIYGNQDLFATSQSK[GlyGly (K)]EFDPLGPLPPGWEK_.3;_FIYGNQDLFATSQSK[GlyGly (K)]EFDPLGPLPPGWEK_.4	ITCH_K432_M1	2	1	7.6748	7.39039	6.60973	6.401	6.85708	6.64522	7.13777	6.1028	5.94547	6.7936	7.32982	6.83426	6.82199	6.49538	6.93695	5.76198	6.8986	6.51441	7.14257	7.63299	7.19899	6.91101	6.49299	6.73998	6.80213	5.86607	6.72706	7.22904	6.69382	6.7467	7.01025	6.59671	5.89124	6.39919	5.6646	6.35095
YWHAE	P62258	20	_YDEM[Oxidation (M)]VESM[Oxidation (M)]K[GlyGly (K)]K_.3	YWHAE_K28_M1	1	1	-0.669838	-1.41705	NaN	-1.48618	NaN	-1.76443	-1.0864	-1.5731	-1.80672	-1.20544	-1.42361	NaN	-1.9936	-0.972181	-2.01012	-1.61454	-1.2993	NaN	-1.19939	-1.77455	NaN	NaN	NaN	NaN	NaN	-0.344255	-1.2139	-0.970935	NaN	-1.76071	-0.98714	-1.39737	-1.50583	-1.6059	NaN	-0.79982
TXNIP	Q9H3M7	20	_VYGSGEK[GlyGly (K)]VAGR_.2;_VYGSGEK[GlyGly (K)]VAGR_.3	TXNIP_K26_M1	2	1	3.97964	3.82763	3.72618	4.09858	3.94323	3.95598	4.35981	3.54093	3.51437	4.48932	4.05789	4.14325	4.26826	4.12872	4.23045	4.12358	4.04307	4.22797	4.22661	4.11196	4.51336	4.28087	4.12629	4.24567	4.36964	5.13666	4.29896	4.51251	4.3169	4.68634	4.25727	3.90984	3.93146	4.20434	4.25466	4.36587
CHORDC1	Q9UHD1	122	_ISASLK[GlyGly (K)]QALDK_.3	CHORDC1_K127_M1	1	1	-1.96637	NaN	NaN	NaN	NaN	NaN	NaN	NaN	NaN	-1.79525	-1.7725	-2.09048	-2.75951	-3.50086	-2.42936	NaN	-3.68574	NaN	-1.99458	-2.62595	-2.87154	-3.32578	NaN	-2.88517	NaN	-2.06813	NaN	-2.03102	-1.98357	-2.06217	-1.83729	-2.22559	-2.49697	-3.14425	-3.44509	NaN
AHNAK	Q09666	2774	_ISM[Oxidation (M)]PGFK[GlyGly (K)]GEGPDVDVNLPK_.3	AHNAK_K2780_M1	1	1	-0.268579	-0.630092	-0.687556	NaN	-1.84409	-0.448295	-0.375291	NaN	0.697153	-0.597115	NaN	-0.913696	-0.187517	-1.71871	-0.313873	2.42836	-0.970704	-0.109637	-1.51181	NaN	-0.280606	-0.16457	-1.29309	-0.111336	-0.877841	NaN	NaN	-1.5609	NaN	-2.0322	-1.30607	-1.46613	-1.44032	-1.91721	-1.51356	-1.28704
PPIF	P30405	68	_ADVVPK[GlyGly (K)]TAENFR_.3	PPIF_K73_M1	1	1	0.487144	0.416048	0.346154	0.126804	0.394901	0.185048	0.134987	0.326638	-0.0455389	0.698854	0.547511	0.521627	0.513977	0.417819	0.537278	-0.0413575	0.391021	0.513206	0.538502	0.481535	0.179893	0.480869	0.0412035	0.606774	0.391702	0.560368	0.315506	0.568925	0.661546	0.461823	0.686208	0.708306	0.293434	0.369418	0.313785	0.44303
EIF3E	P60228	388	_LGHVVM[Oxidation (M)]GNNAVSPYQQVIEK[GlyGly (K)]TK_.4	EIF3E_K407_M1	1	1	-0.582984	-0.729788	NaN	-1.35936	-1.09921	-1.24016	-1.05962	-2.14444	NaN	-0.354057	-0.788086	-1.03067	-0.718326	-1.06966	-1.16774	NaN	-1.11086	NaN	-0.220983	-0.879226	-0.409167	-0.647796	-1.0953	-1.52819	-0.608892	-0.609649	-0.776894	-0.524221	-0.629833	-0.59994	-1.25123	-0.320122	-0.941017	-0.750557	-1.32579	-1.21085
KPNB1	Q14974	526	_SSAYESLMEIVK[GlyGly (K)]NSAK_.3;_SSAYESLM[Oxidation (M)]EIVK[GlyGly (K)]NSAK_.3	KPNB1_K537_M1	2	1	1.94577	2.15173	1.54117	2.21896	1.30907	1.05659	1.35226	2.30102	1.63872	1.25174	1.74198	1.31559	1.82543	0.862367	1.38755	2.82577	1.39205	1.83741	1.57684	1.25331	1.89349	1.22565	1.65668	1.64118	1.92125	NaN	1.223	1.16857	1.40271	1.52255	1.47663	1.44772	1.42628	1.6022	1.52393	0.966254
CBX4	O00257	213	_PLAGAAGAPGK[GlyGly (K)]GSEK_.3	CBX4_K223_M1	1	1	NaN	NaN	NaN	-1.25607	-1.08018	-1.49624	-1.46928	NaN	-2.07807	-1.42179	-1.55605	NaN	-1.21704	NaN	-1.13419	NaN	NaN	NaN	-1.13592	-1.48316	-1.48043	NaN	NaN	-1.41644	-1.46429	0.14223	-1.67649	-1.34828	-1.61429	NaN	-1.5532	-1.5783	-2.01837	-1.80106	NaN	-1.26596
CDC123	O75794	322	_LIDFLK[GlyGly (K)]LK_.3	CDC123_K327_M1	1	1	-0.305464	-0.573157	-1.21849	-1.26721	-1.78048	NaN	-1.82663	NaN	NaN	-0.432809	-0.801145	-0.896351	-0.916028	-1.46455	-1.19947	NaN	-1.36724	-1.59217	-0.451789	-1.7662	-1.18469	-1.52599	-1.43644	-1.53571	-1.52105	-1.74053	-1.77559	NaN	-0.77455	-0.973468	-1.38928	-1.46141	-1.46494	-1.77063	-1.50301	-1.5322
BYSL	Q13895	9	_GVGGQEK[GlyGly (K)]HAPLADQILAGNAVR_.3;_GVGGQEK[GlyGly (K)]HAPLADQILAGNAVR_.4	BYSL_K15_M1	2	1	0.948017	1.15695	1.21115	-0.0259223	0.670004	0.808164	0.996422	0.456171	NaN	1.62052	1.19625	0.998158	1.10981	0.906257	1.12026	NaN	0.880812	NaN	2.19421	0.559566	1.20702	1.22279	-0.0200443	0.750594	1.53574	1.2452	1.5636	1.33059	1.62649	1.08345	0.954182	1.15828	0.413406	1.60909	1.58819	1.42533
TANK	E7EQA9;H7C3L4;Q92844	190;81	_QEALFK[GlyGly (K)]PQAK[GlyGly (K)]DDINR_.4	TANK_K195_M2	1	1	-2.57403	-1.17369	-1.07234	-3.18951	-1.86966	-0.960553	NaN	NaN	NaN	-1.74552	-0.834893	-1.23659	-1.45658	NaN	-1.02321	NaN	-1.99029	-1.81974	-1.08657	NaN	-0.491028	-1.37191	NaN	-1.28137	-1.45112	-1.43612	NaN	NaN	-1.01731	-1.55955	-1.45564	-1.35499	NaN	NaN	-1.15769	NaN
TANK	E7EQA9;H7C3L4;Q92844	190;81	_QEALFK[GlyGly (K)]PQAK[GlyGly (K)]DDINR_.4	TANK_K199_M2	1	1	-2.57403	-1.17369	-1.07234	-3.18951	-1.86966	-0.960553	NaN	NaN	NaN	-1.74552	-0.834893	-1.23659	-1.45658	NaN	-1.02321	NaN	-1.99029	-1.81974	-1.08657	NaN	-0.491028	-1.37191	NaN	-1.28137	-1.45112	-1.43612	NaN	NaN	-1.01731	-1.55955	-1.45564	-1.35499	NaN	NaN	-1.15769	NaN
PSMA3	P25788;P25788-2	21	_VFQVEYAM[Oxidation (M)]K[GlyGly (K)]AVENSSTAIGIR_.3	PSMA3_K29_M1	1	1	0.388024	0.39212	-0.457728	-0.165411	-0.372388	-0.877466	-0.708476	-0.324287	NaN	0.562326	0.526721	0.267834	-0.474687	-0.237699	-0.559562	-0.733595	-0.208223	-0.60333	0.734797	0.109646	-0.328981	0.105374	0.129011	-0.597116	0.472681	0.0156016	-1.06374	0.195909	0.0579557	-0.194375	0.0582333	-0.687827	-0.674208	0.125128	-0.401697	-0.213073
STAU1	O95793;O95793-2;O95793-3;Q5JW30	150;69	_HDAAAK[GlyGly (K)]ALR_.3	STAU1_K155_M1	1	1	1.87951	1.59683	1.48877	1.83281	2.07254	1.52021	1.31323	1.97916	0.951107	2.07951	4.08449	1.84333	1.73081	1.53456	2.96421	0.949449	1.65171	2.45521	1.95457	1.71942	1.66595	1.6068	1.36929	3.35518	1.79106	NaN	2.29256	2.04574	1.80614	2.28675	2.11267	-0.493742	1.75379	1.93211	1.71515	2.04402
MDH2	P40926	158	_HGVYNPNK[GlyGly (K)]IFGVTTLDIVR_.4	MDH2_K165_M1	1	1	-0.711607	-0.674312	NaN	-0.874363	-1.1623	-0.745549	-0.768494	-1.10837	NaN	-0.758612	-0.94304	-1.04515	-0.952165	-1.05886	-0.49641	NaN	NaN	NaN	NaN	-0.689095	-0.759272	-0.427189	-0.713288	NaN	-0.610366	-0.935848	-0.475057	-0.836217	-0.488585	NaN	-0.535422	-0.594737	-1.08383	-0.568036	-0.688648	-0.877789
PTPRF	H0Y6Z7;P10586;P10586-2	1457;1811;1802	_TGEGFIDFIGQVHK[GlyGly (K)]TK_.3;_TGEGFIDFIGQVHK[GlyGly (K)]TK_.4	PTPRF_K1470_M1	2	1	NaN	NaN	NaN	NaN	-2.03773	NaN	-2.0768	NaN	NaN	0.110274	0.787889	-1.25955	-1.44831	NaN	-2.00804	NaN	NaN	NaN	-0.151629	NaN	-1.41524	-1.67	-1.70594	-1.73018	-1.7932	NaN	-2.07586	-0.196436	0.684053	-1.40107	-1.56801	-1.56463	NaN	-1.52572	-1.94655	-2.08489
WBP2	B4DFG2;K7EMC9;Q969T9	63	_GK[GlyGly (K)]DAM[Oxidation (M)]QSFM[Oxidation (M)]M[Oxidation (M)]PFYLM[Oxidation (M)]K_.3	WBP2_K64_M1	1	1	-0.64519	-0.855564	-1.38139	-0.765815	-0.999077	-1.36782	-0.904454	NaN	NaN	NaN	-1.34386	NaN	NaN	-1.74545	NaN	NaN	NaN	-1.42241	0.124263	-0.110704	-1.99065	-1.26493	-1.19729	-2.32911	NaN	0.289787	0.238264	-0.445195	-0.261425	-0.874505	-0.597483	-0.840641	-0.748107	-0.371664	-1.07392	-0.391607
HIST1H1E	P10412	140	_K[GlyGly (K)]ATGAATPK_.2;_K[GlyGly (K)]ATGAATPK_.3	HIST1H1E_K140_M1	2	1	NaN	NaN	3.07878	2.68722	3.2063	3.49791	2.82426	2.70112	2.66441	2.9586	2.96968	3.15101	3.15759	2.84093	NaN	2.53309	3.01538	3.01246	3.02078	3.14055	3.0209	3.19241	3.19703	3.80639	3.07271	6.06611	3.36472	3.2738	3.38084	3.43706	3.08276	3.25249	2.74835	3.16895	3.08924	NaN
ENY2	E5RHX8;Q9NPA8;Q9NPA8-2	53;58	_GLEHVTVDDLVAEITPK[GlyGly (K)]GR_.4	ENY2_K69_M1	1	1	-0.55482	-0.601644	-0.983177	NaN	-2.45353	NaN	NaN	NaN	NaN	-0.340537	-0.571412	-0.574086	-0.994877	-1.53412	-0.804317	NaN	NaN	NaN	-0.428489	NaN	-0.891124	-1.66559	-1.84657	-1.5267	-1.48988	-2.08402	NaN	-0.506051	-1.24573	-1.33633	-0.98994	-1.11542	-1.64518	-1.23457	NaN	-1.83958
MAP4	E7EVA0;P27816;P27816-6	2161;1016	_HVPGGGNVQIQNK[GlyGly (K)]K_.3	MAP4_K2173_M1	1	1	-2.25018	-1.93811	-1.69438	-2.6767	-1.69499	NaN	-1.98504	NaN	NaN	-1.29941	-1.20509	NaN	-1.61171	NaN	-1.75935	NaN	-2.15648	NaN	-0.8036	-1.38299	-1.37421	-1.34027	-1.85224	NaN	-1.30775	NaN	-1.43822	-1.31741	-1.09571	-1.53235	-1.56523	-2.01568	-1.61857	-1.41041	-1.88748	NaN
SPTBN1	A0A087WUZ3;Q01082	119	_ALQFLK[GlyGly (K)]EQR_.3	SPTBN1_K124_M1	1	1	-1.57057	-1.64645	NaN	NaN	-2.24162	NaN	-1.72182	NaN	NaN	-1.09491	-1.36606	-1.27003	-1.83933	-2.12217	-1.28769	NaN	NaN	NaN	-1.30981	-1.48244	-1.28458	-1.58199	-1.32069	-1.33423	-1.07918	-1.2807	-1.46018	-1.53244	-1.03609	-0.909899	-1.37981	-1.61054	-1.09758	-1.23529	-1.283	-1.48556
CDC123	O75794	20	_GVTIK[GlyGly (K)]SVILPLPQNVK_.3	CDC123_K24_M1	1	1	1.75102	1.68429	0.955229	0.688447	0.27427	1.19824	NaN	0.462126	1.30495	1.33469	1.42203	1.23705	0.913074	0.550538	1.14756	0.00310469	0.496593	NaN	1.4522	0.846036	1.10351	0.615485	0.802238	0.917449	0.51286	0.604818	0.409788	NaN	1.37413	1.32457	0.738939	0.541717	0.763349	NaN	0.585273	0.436831
NUP188	Q5SRE5	798	_SDGAEGQGQGQLLIK[GlyGly (K)]TVK_.3	NUP188_K812_M1	1	1	-2.33041	-2.34291	NaN	NaN	NaN	NaN	NaN	NaN	NaN	-2.14983	-2.72844	-3.00408	NaN	NaN	-3.33164	NaN	-3.33092	NaN	-1.94729	NaN	-2.01501	-2.79415	-2.87536	-2.71457	-2.15997	-2.66359	-3.00071	-2.24499	-2.59238	-2.27911	-2.28989	-2.22548	-3.13845	NaN	NaN	NaN
CNN1	P51911	9	_GPAYGLSAEVK[GlyGly (K)]NK_.2;_GPAYGLSAEVK[GlyGly (K)]NK_.3	CNN1_K19_M1	2	1	0.146139	0.0717287	-0.118873	NaN	NaN	-0.563312	-0.358116	NaN	NaN	0.321799	0.00379658	0.13533	NaN	NaN	NaN	NaN	NaN	NaN	0.36941	NaN	-0.390127	NaN	NaN	NaN	-0.104549	NaN	-0.0540504	0.180401	0.0831871	-0.107333	-0.24274	-0.595809	NaN	-0.00601673	NaN	-0.0456247
MIA3	Q5JRA6	1208	_VYQVTEQQISEK[GlyGly (K)]LK_.3	MIA3_K1219_M1	1	1	-2.20958	-1.69514	NaN	-2.48953	-2.50857	-1.54261	NaN	-2.87666	NaN	-2.05284	-1.29912	-1.86477	-1.60627	-2.30009	-1.68543	NaN	-1.63612	-1.6464	-2.00099	-1.30692	-1.73435	-1.94623	-1.78786	-2.17284	-1.95192	-1.32721	-1.96208	-1.48464	-1.48005	-1.18639	-1.59794	-1.35859	-1.31429	-1.49627	-1.94882	-2.42965
CCT8	P50990	391	_AVDDGVNTFK[GlyGly (K)]VLTR_.3	CCT8_K400_M1	1	1	0.767741	0.584319	0.387949	0.300264	-0.0386467	0.28594	0.180006	-0.127759	NaN	0.623312	0.628008	0.456156	0.425027	0.0825338	0.113732	NaN	0.0888548	0.267835	0.662441	0.397399	0.366104	0.308918	0.365005	0.165414	0.407587	0.16659	0.141309	0.594093	0.531878	0.551133	0.438247	0.427824	0.157694	0.263898	-0.0026083	-0.0678453
RPL38	P63173	41	_YLYTLVITDK[GlyGly (K)]EK_.3	RPL38_K50_M1	1	1	-0.605052	-0.390431	-0.37431	NaN	-1.04387	-0.267448	NaN	NaN	NaN	-0.370986	-0.578892	-0.549748	NaN	-1.35053	-0.374266	NaN	NaN	NaN	-0.760108	NaN	NaN	NaN	-0.370275	-0.778426	-0.213313	-0.386257	NaN	-1.03631	-0.729692	-0.523901	-0.928583	-0.55346	-1.103	NaN	NaN	-0.788243
EEF2	P13639	21	_NM[Oxidation (M)]SVIAHVDHGK[GlyGly (K)]STLTDSLVCK_.4	EEF2_K32_M1	1	1	0.745945	0.487638	0.0699711	0.228067	0.025919	0.117479	-0.307532	-0.226457	NaN	0.161325	0.588634	0.413008	-0.181144	-0.324644	0.108397	NaN	-0.205419	NaN	1.12448	-0.0817585	0.614431	-0.553282	-0.642939	-0.89476	0.464983	-0.452743	-0.272459	-0.783606	-0.981398	0.0544701	-0.580386	-0.00948095	-0.809896	0.138059	-0.964545	-0.607779
ACTR2	P61160	376	_QEYQEK[GlyGly (K)]GVR_.3	ACTR2_K381_M1	1	1	NaN	-1.17742	-1.80356	-1.59774	NaN	-1.78378	NaN	NaN	NaN	-0.96638	NaN	-1.08989	NaN	NaN	NaN	-1.96441	-1.06338	NaN	-1.34233	-1.28574	-1.34821	-1.48026	NaN	NaN	NaN	-0.19683	-1.78197	-0.613518	-1.36606	-0.674874	NaN	-1.36811	NaN	-1.23982	-1.43281	NaN
RPS2	P15880	201	_GTGIVSAPVPK[GlyGly (K)]K_.2;_GTGIVSAPVPK[GlyGly (K)]K_.3	RPS2_K211_M1	2	1	1.02025	0.756866	0.660157	0.970234	0.894622	0.658411	0.788898	0.778658	0.910926	1.10652	0.841783	0.731781	0.905243	0.979019	0.844731	0.766547	1.0228	0.901493	1.24852	0.731393	0.640061	0.917896	1.2043	0.392426	1.07249	0.81383	0.800057	1.03986	0.909345	0.776469	0.823991	0.794304	0.435462	0.497038	0.751258	0.767524
KIF2C	Q99661	78	_DNLPLQENVTIQK[GlyGly (K)]QK_.3	KIF2C_K90_M1	1	1	-0.73966	-0.228953	-0.495361	-1.6533	-1.93237	NaN	NaN	NaN	NaN	-0.574169	-0.209039	0.0314445	-0.850057	NaN	-1.52962	NaN	NaN	NaN	-0.213853	-0.978198	-0.548749	NaN	NaN	-1.23746	NaN	NaN	NaN	-0.44419	-0.450476	-0.947944	-1.46925	-1.75229	NaN	NaN	-2.90289	-2.79925
USP5	P45974-2	18	_VPK[GlyGly (K)]AGDR_.2	USP5_K20_M1	1	1	4.71916	4.88163	4.73566	4.91649	4.97853	5.05262	4.64559	4.87255	4.43667	4.82464	5.00108	5.11509	4.55813	5.16213	4.92877	4.86145	5.02947	4.57484	4.97543	5.22691	5.26548	4.81545	4.66522	6.05553	5.04473	8.03171	5.23312	5.05001	4.58852	5.65667	4.37054	4.69868	4.43481	4.85069	4.55937	5.35957
RPL30	P62888	9	_K[GlyGly (K)]SLESINSR_.2;_K[GlyGly (K)]SLESINSR_.3	RPL30_K9_M1	2	1	4.22143	4.08059	3.85942	4.01152	4.22755	3.63908	4.27657	3.74848	3.81515	4.17571	3.89411	3.97747	4.03101	4.18257	3.85222	3.54566	4.17064	4.03887	4.12717	3.8713	3.96345	4.07446	3.95927	3.80015	4.30109	5.33256	4.35014	4.37715	4.15268	3.95241	3.96108	4.24173	3.93778	4.26218	4.17339	4.30372
POLR2B	C9J2Y9;C9J4M6;P30876	632;564;639	_HIDQLK[GlyGly (K)]ER_.3	POLR2B_K637_M1	1	1	NaN	NaN	0.0312881	-0.299945	-0.381444	-0.1658	NaN	NaN	-0.694675	-0.239229	NaN	-0.0583897	-0.770731	NaN	-0.361893	NaN	NaN	NaN	NaN	-0.3103	0.086132	-0.0983696	-0.639342	0.248302	-0.280899	0.378233	NaN	-0.79252	-0.280063	0.136418	-0.38658	-0.456266	0.215743	-0.414939	-0.74405	-0.408944
MKI67	A0A087WV66;P46013	1975;1976	_ITEVSCK[GlyGly (K)]SPQPDPVK_.3	MKI67_K1981_M1	1	1	-2.41557	-3.9377	-2.72021	NaN	-4.23521	NaN	NaN	NaN	NaN	-2.49565	-2.6948	-2.9937	NaN	NaN	-3.38188	NaN	NaN	NaN	-1.72836	-2.2231	-2.76984	-2.68117	NaN	-3.10209	NaN	NaN	NaN	-1.65794	-2.72212	-3.12682	-3.15581	-2.80629	NaN	-4.50441	-4.19221	NaN
DHX16	O60231;Q5SQH5	815;334	_M[Oxidation (M)]AELPVDPM[Oxidation (M)]LSK[GlyGly (K)]M[Oxidation (M)]ILASEK_.3	DHX16_K826_M1	1	1	NaN	NaN	NaN	NaN	NaN	1.47	NaN	NaN	1.62596	NaN	1.50036	1.69674	NaN	NaN	NaN	NaN	1.45695	1.61192	NaN	1.77075	1.2362	1.30261	1.28069	1.37717	1.60963	1.86576	1.69129	1.37543	NaN	1.56116	1.27076	2.18561	1.3163	1.5758	1.37539	1.29998
HUWE1	Q7Z6Z7;Q7Z6Z7-2;Q7Z6Z7-3	1716;1707	_ENK[GlyGly (K)]GNDTPLALESTNTEK_.3	HUWE1_K1718_M1	1	1	NaN	-2.53369	-2.58908	NaN	-2.91695	-2.33122	NaN	NaN	NaN	-2.29807	-2.17296	-2.13436	-2.48526	-2.88175	-1.48285	NaN	-2.51825	NaN	-2.47676	-2.67571	-2.06296	-2.39161	NaN	-3.05378	-2.63967	-2.34607	-2.82361	-2.44969	NaN	-3.88804	-2.00367	-2.85803	-4.37482	-2.16719	-2.25336	-3.24993
NUP205	Q92621	1139	_LLHLLLDDMPVK[GlyGly (K)]PYSDGEGGIEDENR_.4;_LLHLLLDDM[Oxidation (M)]PVK[GlyGly (K)]PYSDGEGGIEDENR_.3;_LLHLLLDDM[Oxidation (M)]PVK[GlyGly (K)]PYSDGEGGIEDENR_.4	NUP205_K1150_M1	3	1	4.27068	4.55004	4.31326	3.8522	3.53159	4.17307	3.69196	3.42015	2.99073	4.42408	4.57447	4.23888	4.32134	3.68163	4.26351	2.80763	3.49788	3.81385	4.33358	4.62313	4.64887	4.10403	3.89628	4.23884	4.21218	3.53272	3.58659	4.13587	3.97982	4.34701	4.05655	3.68179	3.91398	4.04852	3.57322	3.34671
FABP5	Q01469	18	_GFDEYM[Oxidation (M)]K[GlyGly (K)]ELGVGIALR_.3	FABP5_K24_M1	1	1	2.89605	3.04425	2.44122	2.52348	2.30465	2.37474	2.25636	2.12745	2.34185	2.89171	2.9054	2.71183	2.77692	2.42422	2.69433	2.9386	2.49568	2.33195	2.76262	2.76965	2.71395	2.69842	2.59443	2.17508	2.43691	2.16651	2.02426	2.76029	2.5798	2.6686	2.68856	2.49603	2.16584	2.43468	2.38265	2.24561
FLNA	Q60FE5	2189	_YK[GlyGly (K)]GQHVPGSPFQFTVGPLGEGGAHK_.4;_YK[GlyGly (K)]GQHVPGSPFQFTVGPLGEGGAHK_.5	FLNA_K2190_M1	2	1	NaN	NaN	NaN	NaN	NaN	NaN	NaN	NaN	NaN	-0.262101	-0.607979	-0.86598	-1.01422	-0.993746	-0.575926	NaN	NaN	NaN	-0.298387	NaN	-0.563368	-0.80402	-1.30129	-1.52872	-0.819322	-0.782606	-0.797112	-0.549952	-0.603101	-0.487003	-0.766596	-0.409755	-0.884366	-1.00004	-1.00788	-1.25758
RPL14	P50914	12	_VAYVSFGPHAGK[GlyGly (K)]LVAIVDVIDQNR_.4	RPL14_K23_M1	1	1	NaN	NaN	NaN	NaN	-1.36036	-0.64785	NaN	NaN	NaN	0.0267053	0.0582237	-0.82578	-0.385308	-0.779916	-0.396179	NaN	NaN	NaN	-0.29187	NaN	-0.233013	NaN	-0.980624	-1.15471	-0.345487	-0.214345	NaN	NaN	-0.830076	-0.611963	-0.728968	-0.454859	NaN	NaN	NaN	NaN
PDIA6	Q15084;Q15084-2;Q15084-3;Q15084-4;Q15084-5	67;119;64;72;115	_K[GlyGly (K)]AATALK_.2	PDIA6_K67_M1	1	1	0.086359	NaN	-0.46041	-0.291543	-0.103326	-0.162256	-0.231611	NaN	NaN	NaN	NaN	NaN	0.0548534	NaN	-0.13119	NaN	0.118796	0.510982	0.0825543	-0.322743	NaN	NaN	NaN	0.32531	0.399129	2.77911	0.574072	0.24046	-0.367474	NaN	0.239229	0.422793	NaN	NaN	NaN	-0.259556
SH3BP5	O60239	176	_SELVHK[GlyGly (K)]ETAAR_.3	SH3BP5_K181_M1	1	1	NaN	0.110157	NaN	NaN	0.148812	NaN	NaN	-0.250007	NaN	0.621019	-0.0443201	NaN	NaN	NaN	-0.409689	NaN	NaN	-0.395808	0.653517	-0.15111	0.16361	NaN	NaN	-0.234044	-0.140352	0.85149	0.244576	NaN	0.329013	0.128269	NaN	NaN	NaN	-0.101901	-0.192043	0.0528994
CCDC14	A0A0A0MR27;J3QT39;Q49A88;Q49A88-2;Q49A88-3;Q49A88-6	507;548;596;396;436;555	_IELEEALVNVK[GlyGly (K)]SSQFK_.3	CCDC14_K517_M1	1	1	-0.552129	-0.640791	NaN	-1.01061	-1.14895	NaN	-1.02654	-1.13267	NaN	-0.151721	-0.928514	-1.16546	-0.760479	-1.17716	-1.89845	-0.740698	-1.20567	-0.927254	-0.34181	NaN	-1.33573	-0.717064	-0.633621	-1.26242	-0.567445	-0.750465	-0.719728	-0.390478	-0.595307	-0.998572	-0.442305	-0.63824	-1.14141	-0.811314	-0.58446	-0.728467
XRCC6	P12956	446	_M[Oxidation (M)]PFTEK[GlyGly (K)]IM[Oxidation (M)]ATPEQVGK_.3	XRCC6_K451_M1	1	1	1.03676	0.953709	0.958686	0.453126	0.118521	0.411627	0.153011	0.0681505	0.373785	0.994668	1.03949	0.971042	0.674204	0.393668	0.910975	NaN	0.482096	0.397474	0.873553	0.745873	0.940766	0.769854	0.417317	0.863193	0.197411	0.540429	0.152212	0.926582	0.987558	0.848505	0.642354	0.699452	0.772802	0.285365	0.22874	0.0983601
IMPDH2	P12268	292	_DK[GlyGly (K)]YPNLQVIGGNVVTAAQAK_.3	IMPDH2_K293_M1	1	1	5.56036	5.42183	4.91264	4.84255	4.8323	4.55347	4.97777	4.4611	4.87743	5.38772	5.30048	5.09121	5.05901	4.95909	5.178	5.35169	4.86236	4.72976	5.44163	5.25425	4.90179	5.0341	5.12661	4.34684	5.20092	4.78753	4.70408	5.18031	5.5243	5.20718	5.01571	5.22933	4.2703	4.87405	5.04692	5.04811
DNAJB12	J3KPS0;Q9NXW2;Q9NXW2-2	108;74	_AGGTDAPSANGEAGGESTK[GlyGly (K)]GYTAEQVAAVK_.3	DNAJB12_K126_M1	1	1	NaN	NaN	NaN	NaN	NaN	NaN	NaN	NaN	NaN	-2.61258	-2.49629	-3.07015	-3.09116	-3.51689	-2.50147	-3.4724	NaN	NaN	-2.34898	-2.91735	-2.38404	-2.44455	NaN	NaN	NaN	-3.50653	-3.27664	-2.70261	-2.50311	-2.94995	-2.53609	-2.95685	NaN	NaN	NaN	NaN
MELK	Q14680;Q14680-2;Q14680-6;Q14680-7;Q14680-8	568;497;536;527;520	_LVNPDQLLNEIM[Oxidation (M)]SILPK[GlyGly (K)]K_.3	MELK_K584_M1	1	1	4.13221	4.08613	NaN	NaN	NaN	1.50795	NaN	2.60671	3.47626	3.8988	3.82227	2.52718	2.38862	NaN	2.21154	3.82162	NaN	3.36816	3.75202	3.42162	1.75703	NaN	NaN	1.45882	3.64286	2.49942	NaN	NaN	NaN	NaN	0.855577	NaN	1.13068	2.41121	0.702002	NaN
UIMC1	Q96RL1	481	_EVGNK[GlyGly (K)]EDAEK_.2;_EVGNK[GlyGly (K)]EDAEK_.3	UIMC1_K485_M1	2	1	-0.211498	0.0734262	-0.47213	-0.13	-1.26491	0.164257	NaN	0.216338	-0.888331	-0.0880904	-0.0389109	-0.32638	-0.892801	-0.151555	NaN	-0.196654	-0.0522547	-0.882686	-0.659779	NaN	-0.508321	0.630784	NaN	-0.456878	NaN	2.27725	-0.0310831	-0.189812	NaN	NaN	1.33198	NaN	-0.119531	NaN	NaN	NaN
FLOT1	O75955	73	_IQGQNK[GlyGly (K)]EM[Oxidation (M)]LAAACQM[Oxidation (M)]FLGK_.3	FLOT1_K78_M1	1	1	-1.98894	-1.50085	NaN	NaN	NaN	-1.49028	NaN	NaN	NaN	NaN	-2.02178	NaN	NaN	NaN	NaN	NaN	NaN	NaN	-2.06581	NaN	-1.22428	-2.95844	-2.87917	-1.74388	-2.14164	-4.24808	-1.50547	NaN	-1.79003	-1.72628	-1.65548	-2.95604	-1.28075	-1.93817	NaN	NaN
ITSN2	A0A087WVF7;Q9NZM3;Q9NZM3-2;Q9NZM3-3;Q9NZM3-4	575;565	_IK[GlyGly (K)]NM[Oxidation (M)]QFSNTPDSGVSLLHK_.4	ITSN2_K576_M1	1	1	-1.09855	-1.09146	-2.10776	NaN	-1.79988	-1.50284	-2.05257	NaN	NaN	-1.39375	-1.60495	NaN	-2.22738	-2.14386	-2.1171	NaN	NaN	NaN	-1.03188	NaN	-1.43583	-1.45567	NaN	-1.36547	NaN	-2.27141	NaN	-1.2564	-1.50648	-1.37525	-1.39639	-1.34223	-2.24966	-1.56792	-1.63445	NaN
DKC1	O60832;O60832-2	21	_SLPEEDVAEIQHAEEFLIK[GlyGly (K)]PESKVAK_.5;_SLPEEDVAEIQHAEEFLIK[GlyGly (K)]PESK_.4	DKC1_K39_M1	2	1	1.30437	1.25403	0.692348	0.367998	NaN	0.012248	0.465536	0.274285	0.69473	1.03792	0.645045	0.873445	1.00226	0.489802	0.429359	0.705168	0.323941	1.30889	1.20564	1.68263	1.59724	0.810447	1.06434	1.52682	1.41352	1.69231	0.707227	NaN	NaN	1.15946	0.702819	1.18014	NaN	1.2692	0.675917	0.579514
CHD1L	A0A0A0MSH9;Q86WJ1;Q86WJ1-4	517;617;504	_GSVLIPGLVEGSTK[GlyGly (K)]R_.3	CHD1L_K530_M1	1	1	0.800218	0.496955	0.191274	0.0578141	-0.212971	0.242874	0.156895	-0.891292	NaN	0.654487	0.840881	0.385226	0.545382	-0.431297	0.308334	NaN	-0.257379	-0.335255	0.422243	0.654098	0.782187	0.0898523	-0.168023	0.519547	0.0363936	0.0463805	0.0394764	0.437321	1.11355	0.80552	0.296187	0.258081	0.510157	0.0454216	0.148901	0.131476
2020-09-07	E7EPK1;E7ES33;Q16181;Q16181-2	89;69;88	_K[GlyGly (K)]TVQVEQSK_.2;_K[GlyGly (K)]TVQVEQSK_.3	SEPT7_K89_M1	2	1	-0.713879	-0.341625	-1.00468	-0.948359	-0.149235	-0.908138	-0.453448	-1.12033	-1.06762	-0.194522	-0.563403	-0.412208	-0.600417	-0.785645	-0.886516	-0.97998	-0.850144	-0.615097	-0.36427	-0.640704	-0.557711	-0.853603	-0.702309	-0.707621	-0.434179	NaN	-0.930351	-0.490107	-0.694372	-0.26113	-0.504451	-0.546978	-1.10774	-0.705148	-0.597726	-0.530841
CCT8	P50990	239	_IAVYSCPFDGM[Oxidation (M)]ITETK[GlyGly (K)]GTVLIK_.3	CCT8_K254_M1	1	1	0.328979	0.289598	NaN	-0.0512195	-0.410787	-0.16667	-0.305262	-0.619915	NaN	-0.0948472	0.0914392	-0.0653868	-0.782081	-0.641819	-0.102465	0.0342116	-0.248445	-0.118598	0.293466	0.509459	0.127287	-0.248239	-0.224484	-0.503629	-0.276399	-0.442379	-0.0969696	0.407801	0.263788	-0.158342	-0.0113115	0.339967	-0.275919	-0.470379	-0.481052	-0.516127
RCC2	Q9P258	375	_LVK[GlyGly (K)]LFDFPGR_.3	RCC2_K377_M1	1	1	NaN	0.698362	0.269591	0.145546	-0.11207	0.382388	0.285176	NaN	NaN	0.7186	0.574901	0.304127	0.440561	NaN	NaN	NaN	NaN	0.31394	0.542777	NaN	0.605843	0.486148	NaN	0.352195	0.689789	0.251869	NaN	0.462361	NaN	0.754982	NaN	0.438384	NaN	NaN	0.416419	NaN
VAT1	Q99536	367	_VADAM[Oxidation (M)]K[GlyGly (K)]QM[Oxidation (M)]QEK_.2;_VADAM[Oxidation (M)]K[GlyGly (K)]QM[Oxidation (M)]QEK_.3	VAT1_K372_M1	2	1	3.36813	3.36418	2.13101	3.92794	3.5764	1.78341	2.81841	3.41931	2.55257	3.11526	3.49559	3.36824	3.04923	3.91602	3.27538	2.69829	3.15147	2.65707	3.71952	3.23093	2.17501	3.22867	2.38058	2.54669	2.00881	5.68764	3.50032	3.59762	3.70279	2.91372	3.1865	2.04599	3.245	3.94491	3.48932	2.6116
KCNK1	O00180	313	_EDQK[GlyGly (K)]QNEPFVATQSSACVDGPANH_.3	KCNK1_K316_M1	1	1	NaN	-1.23428	-1.51299	NaN	-2.20239	-1.98711	NaN	NaN	NaN	-1.36472	-1.82487	-1.66796	-1.76927	-2.05489	-1.25939	-2.23555	NaN	NaN	-1.19086	-1.88076	-1.44365	-1.34309	-2.11411	-1.77554	-1.84104	NaN	-1.81983	-1.16298	NaN	-2.45319	-1.37717	-1.74718	-1.82141	NaN	NaN	NaN
TXNIP	Q9H3M7	142	_NFEVVDLVDVNTPDLM[Oxidation (M)]APVSAK[GlyGly (K)]K_.3	TXNIP_K163_M1	1	1	1.47428	1.78764	1.5734	1.07561	0.867139	1.54855	1.62077	1.47433	1.66435	1.58309	1.63864	1.53949	1.67045	0.876013	1.34169	2.27013	1.21979	1.45943	1.85645	1.70985	2.17283	1.3052	1.23458	1.4466	1.8099	0.94268	1.47735	1.58927	NaN	1.62842	1.57403	NaN	1.04764	1.72966	0.940671	1.24192
EFHD2	Q96C19	192	_SFFEAK[GlyGly (K)]VQAINVSSR_.3	EFHD2_K197_M1	1	1	NaN	NaN	-1.65047	NaN	-1.93448	-1.11668	-1.42117	NaN	NaN	NaN	-0.786723	NaN	NaN	NaN	-1.06651	NaN	NaN	NaN	NaN	NaN	NaN	-1.1904	NaN	-1.55103	-0.838788	-1.26305	-1.63193	-1.47203	-0.880702	-0.922319	-1.16044	-1.338	-1.58319	NaN	-1.30612	-1.4008
SSR1	P43307	241	_VEM[Oxidation (M)]GTSSQNDVDM[Oxidation (M)]SWIPQETLNQINK[GlyGly (K)]ASPR_.3;_VEM[Oxidation (M)]GTSSQNDVDM[Oxidation (M)]SWIPQETLNQINK[GlyGly (K)]ASPR_.4	SSR1_K266_M1	2	1	-1.04356	0.241891	-0.0890093	NaN	-0.306523	-0.170704	0.132659	NaN	-3.40421	-0.118605	0.337852	0.192533	0.0674791	0.0527096	0.767146	NaN	0.11907	-0.552593	-0.0657296	0.402543	1.15696	0.0967054	-0.92039	-0.0831823	0.501385	-0.703196	0.261955	-0.417373	0.138759	-0.372379	-0.283895	-0.17603	-1.77645	0.169801	NaN	0.229444
CCT6A	P40227	198	_HK[GlyGly (K)]SETDTSLIR_.3	CCT6A_K199_M1	1	1	1.62846	1.39539	1.09871	1.09533	NaN	0.801578	0.781573	NaN	0.908193	1.7124	NaN	1.34327	NaN	NaN	1.07117	0.659622	1.06638	0.955927	1.73205	1.1258	1.01956	1.31154	NaN	0.901809	0.951558	NaN	1.08235	1.62359	NaN	1.1802	1.17893	1.49719	1.03831	1.04032	NaN	1.15605
EIF4A1	P60842	369	_K[GlyGly (K)]GVAINM[Oxidation (M)]VTEEDKR_.3;_K[GlyGly (K)]GVAINM[Oxidation (M)]VTEEDK_.3	EIF4A1_K369_M1	2	1	-0.837682	-0.411421	-0.468954	-0.971682	NaN	-1.21891	-0.94511	-0.913733	-0.754311	0.145166	-0.361439	-0.967005	-1.00158	-0.689752	-0.273924	-1.00913	-0.256656	-0.568038	-0.690513	-0.954955	-0.912766	-0.478062	-1.0762	-1.04905	-0.735654	-0.863641	NaN	-0.341764	-0.463295	-1.19404	-0.778276	-0.613416	-1.43889	-0.69794	NaN	-0.968821
RNF220	Q5TDE8;Q5VTB9-3	187;232	_ITPEFSK[GlyGly (K)]WASDEM[Oxidation (M)]PSTSNGESSK_.3	RNF220_K193_M1	1	1	2.60226	2.51898	2.1505	1.5185	2.2936	1.71577	2.45802	1.36088	1.88158	2.74935	2.55771	2.34721	2.10749	2.41023	2.33988	NaN	2.05132	2.30998	3.13345	2.46517	2.91714	2.72554	1.8712	1.84299	2.64041	2.10026	2.58909	2.70472	2.09727	2.00656	2.27325	2.06667	1.00407	2.67028	1.78017	2.39899
AHNAK	Q09666	4993	_SPSLDVTVPEAELNLETPEISVGGK[GlyGly (K)]GK_.3	AHNAK_K5017_M1	1	1	-0.351286	-1.3573	-0.561848	NaN	-1.32151	-0.554719	NaN	NaN	NaN	0.206945	-0.226188	-0.437597	0.181962	-0.331602	-0.0851994	NaN	-1.16825	-0.140296	0.235868	NaN	0.266569	-0.0400944	-0.300449	-0.431198	0.353616	-0.70061	0.349046	-0.332526	NaN	-0.65857	-0.218789	-0.714717	-0.872034	0.323764	-0.101068	-0.365128
UGDH	O60701	66	_GK[GlyGly (K)]NLFFSTNIDDAIK_.3	UGDH_K67_M1	1	1	NaN	-1.6556	-2.1911	NaN	-1.97662	NaN	-1.71182	NaN	NaN	-1.5819	NaN	NaN	NaN	NaN	-1.94059	NaN	-1.86156	NaN	-1.32575	NaN	-1.70294	-1.55478	-1.66947	-2.31108	NaN	-2.24992	NaN	-1.65677	NaN	NaN	-2.04898	-1.93388	-2.34685	-1.55465	NaN	NaN
SMARCC1	Q92922	591	_EK[GlyGly (K)]PVDLQNFGLR_.3	SMARCC1_K592_M1	1	1	0.515544	0.587309	0.341266	0.0817723	0.0635796	0.29274	0.19874	0.0162249	NaN	0.6322	0.576147	0.546284	0.608696	0.15919	0.353669	NaN	0.276498	0.688893	0.512344	0.362504	0.297899	0.306911	0.411205	0.103806	0.369567	0.139526	-0.219409	0.451346	0.523678	0.576738	0.318478	0.509842	0.214457	0.529784	0.282154	0.188704
AHNAK	Q09666	5599	_GPQVSSALNLDTSK[GlyGly (K)]FAGGLHFSGPK_.4	AHNAK_K5612_M1	1	1	NaN	-0.951533	NaN	NaN	-1.94061	NaN	-0.841234	NaN	NaN	NaN	-1.16395	NaN	-0.478862	NaN	-0.600232	NaN	NaN	-0.784022	NaN	NaN	-0.573023	-0.785932	-0.828828	-1.20778	-0.081121	-1.01927	-0.97019	-0.761129	NaN	-0.646102	-0.737042	-0.495359	-0.9085	-0.641241	-0.814742	-0.93648
MIOS	Q9NXC5	472	_HNWSGLDK[GlyGly (K)]QSDIQNLNEER_.3;_HNWSGLDK[GlyGly (K)]QSDIQNLNEER_.4	MIOS_K479_M1	2	1	-0.548038	-0.0185671	-1.01803	-0.870901	0.296575	-0.907334	-0.107326	NaN	NaN	0.505235	0.312881	0.191634	-0.326578	-0.140008	0.463924	NaN	-0.0183115	-1.3366	0.670342	0.42491	0.861668	0.80018	-0.0667019	-0.2722	0.774381	-0.173016	0.477727	0.494155	-0.18663	0.0259342	0.453478	0.567361	-1.64309	0.579435	-0.739436	0.292233
ATOX1	O00244	26	_LGGVK[GlyGly (K)]YDIDLPNK_.3	ATOX1_K30_M1	1	1	0.908933	0.852424	0.584025	0.706667	0.428487	0.882213	0.470378	0.158133	1.51738	1.13903	0.95785	0.814053	0.866849	0.605679	0.822156	NaN	0.637124	0.682706	1.00223	0.754676	0.939433	0.893866	0.767248	0.811831	0.767317	0.698452	0.563051	0.975687	0.861692	1.04092	0.917866	0.843957	0.84774	0.940048	0.809758	0.590924
RAVER1	A0A087WZ13;E9PAU2;Q8IY67-2	433;450	_GK[GlyGly (K)]PPPLLPSVLGPAGGDR_.3	RAVER1_K434_M1	1	1	-0.584782	-0.464045	NaN	-1.12553	-1.19091	-0.817305	-0.8767	-1.45266	NaN	-0.868659	-0.672509	-1.04193	-0.463757	-1.28993	-0.72757	NaN	-0.886704	-0.959446	-0.843147	NaN	-0.409566	-1.00503	-1.06813	-0.962031	-1.01678	-1.2524	NaN	NaN	-0.310161	-0.638485	-0.92485	-0.904052	-0.724931	-1.00213	-1.06513	-1.54302
RPS17;RPS17L	P08708;P0CW22	104	_EM[Oxidation (M)]LK[GlyGly (K)]LLDFGSLSNLQVTQPTVGM[Oxidation (M)]NFK_.3;_EM[Oxidation (M)]LK[GlyGly (K)]LLDFGSLSNLQVTQPTVGM[Oxidation (M)]NFK_.4	RPS17_K107_M1	2	1	4.75539	4.77256	4.50312	4.22146	3.68143	3.87303	4.11235	3.94201	3.57127	4.06461	4.44534	3.96143	4.19308	3.69902	4.15267	4.09651	3.39217	3.79345	4.35989	4.61022	4.3479	3.91391	3.94306	3.87325	4.18063	3.30422	4.2647	4.57118	4.40322	4.33273	4.17795	4.27471	4.14627	4.01213	3.49153	3.9861
HSPA8	P11142	590	_EEFEHQQK[GlyGly (K)]ELEK_.3;_EEFEHQQK[GlyGly (K)]ELEK_.4	HSPA8_K597_M1	2	1	3.39861	3.37262	3.14929	3.15791	3.35802	2.69718	3.51631	2.89205	2.90098	3.60345	3.34848	3.32813	3.25175	3.27282	3.07085	3.2092	3.32145	3.30967	3.62811	3.2288	3.1539	3.55238	3.36672	2.88139	3.49512	3.26855	3.45801	3.54093	2.68829	2.8209	3.68784	3.00987	2.5913	3.52121	3.05392	3.22468
UBE3A	Q05086;Q05086-2;Q05086-3	540;517;537	_LEM[Oxidation (M)]IAMENPADLK[GlyGly (K)]K_.3;_LEM[Oxidation (M)]IAM[Oxidation (M)]ENPADLK[GlyGly (K)]K_.3	UBE3A_K552_M1	2	1	2.82858	3.58857	2.75113	2.41754	2.45353	2.51994	2.21112	2.00158	2.07895	2.55503	2.54089	2.36293	2.34174	2.37687	2.30365	2.14659	2.31856	3.20858	2.79235	2.38911	2.25516	2.56129	2.29383	2.38742	2.23315	2.17196	2.16383	2.75851	2.39777	2.42061	2.4381	2.25376	2.48409	2.55778	2.33558	2.20341
FAM111B	Q6SJ93;Q6SJ93-2	374;344	_YAINLDVQK[GlyGly (K)]EAINLLK_.3	FAM111B_K382_M1	1	1	-0.330361	-0.949624	-1.47576	NaN	NaN	NaN	NaN	NaN	-1.56664	-0.000423908	-0.491619	-0.97403	-0.83432	NaN	NaN	-1.85323	NaN	NaN	-0.0177875	-1.54417	-0.676729	-1.16828	NaN	-1.34695	-1.39012	-1.04033	NaN	-0.165417	-0.639979	-0.868028	-1.15263	-1.16858	-2.19284	-1.78471	NaN	-1.66576
MCM7	P33993	621	_M[Oxidation (M)]VDVVEK[GlyGly (K)]EDVNEAIR_.3	MCM7_K627_M1	1	1	-1.26639	-1.45138	-1.44687	NaN	NaN	-2.44285	NaN	NaN	NaN	-1.37552	-1.11841	-1.32976	-1.85777	-1.97573	-1.32179	NaN	NaN	NaN	-1.04969	NaN	NaN	-1.87224	-1.73248	-2.16479	NaN	NaN	NaN	-1.00249	NaN	NaN	-1.26074	-1.71011	NaN	NaN	NaN	-2.29771
TFAM	Q00059	52	_K[GlyGly (K)]PVSSYLR_.2;_K[GlyGly (K)]PVSSYLR_.3	TFAM_K52_M1	2	1	2.28155	2.45683	2.56656	1.75697	2.04083	2.20913	2.92455	2.02074	1.82308	1.89978	2.17142	2.10945	2.49529	2.45768	2.33288	2.24673	2.77684	2.54219	2.256	2.73961	2.9157	2.54202	2.39387	2.30395	3.1343	3.39131	2.87172	2.40475	3.1007	2.51667	2.27882	2.27347	2.701	2.96652	2.55912	2.84443
PA2G4	Q9UQ80	282	_AFEDEK[GlyGly (K)]K_.2	PA2G4_K287_M1	1	1	-2.9998	NaN	NaN	-2.53034	NaN	-3.3386	NaN	-3.18889	-3.13604	-2.43936	-2.51088	-2.46829	-2.85313	NaN	-2.3986	NaN	-2.83215	-2.17888	-2.6238	NaN	NaN	-2.24651	-3.28619	-2.77697	-2.33078	-0.393865	-3.18039	NaN	-2.92028	-2.22831	NaN	-2.61477	NaN	-1.74213	NaN	-2.59177
MLLT11	Q13015	42	_DSSVGK[GlyGly (K)]M[Oxidation (M)]IGQATAADQEK_.3	MLLT11_K47_M1	1	1	2.44343	2.55551	2.08574	1.58088	1.95433	1.13793	2.13852	1.41753	1.52265	2.81846	2.26476	2.31015	2.01206	2.18305	1.75051	1.93194	1.8436	1.70081	2.76551	2.18724	2.06979	2.34641	1.8534	1.28765	2.32676	1.73231	1.98304	2.82115	2.12488	1.92232	2.19111	2.13038	1.05295	2.19438	1.99965	1.8635
EIF3A	Q14152	704;703	_LEEIPLIK[GlyGly (K)]SAYEEQR_.3;_RLEEIPLIK[GlyGly (K)]SAYEEQR_.3;_RLEEIPLIK[GlyGly (K)]SAYEEQR_.4	EIF3A_K711_M1	3	1	NaN	NaN	NaN	-1.67221	0.478644	NaN	0.429668	NaN	NaN	0.333148	1.18394	NaN	0.433599	-0.716802	0.495863	NaN	NaN	NaN	0.940634	NaN	0.659304	1.49047	0.798951	0.871039	0.767424	NaN	0.146438	0.402517	1.13304	1.31388	0.659196	0.992618	0.162407	1.08855	0.483258	NaN
NME2;NME1-NME2	P22392-2;Q32Q12	50;75	_EHYVDLK[GlyGly (K)]DRPFFAGLVK_.3;_EHYVDLK[GlyGly (K)]DRPFFAGLVK_.4;_EHYVDLK[GlyGly (K)]DRPFFAGLVK_.5;_EHYVDLK[GlyGly (K)]DR_.3	NME2_K56_M1	4	1	2.58404	2.81322	2.42708	2.23121	2.18258	2.17936	2.26387	1.36832	NaN	2.797	2.89125	2.64239	2.31459	2.28068	2.7318	NaN	2.14859	2.11171	3.06241	2.92253	2.7195	2.80485	2.33701	2.07499	2.76704	2.31883	2.51373	2.48889	3.17332	2.77625	1.48993	1.39838	1.89477	2.53684	2.21457	1.9821
NRD1	B1AKJ5;G3V1R5;O43847-2	230;98;229	_STYSK[GlyGly (K)]M[Oxidation (M)]SSTLLVETR_.3	NRD1_K234_M1	1	1	-0.56112	-0.423919	-0.645781	-0.904406	-0.536399	-0.878727	-0.646258	-1.33738	-1.15166	-0.244334	-0.275214	-0.391911	-0.770678	-0.423079	-0.423286	-0.732095	-0.735344	-0.738185	0.0286555	-0.302404	-0.143541	-0.320552	-0.365105	-1.19874	-0.406251	-0.185053	-0.293262	-0.180269	-0.3127	-0.512836	-0.812748	-0.429447	-0.980931	-0.167913	-0.510812	-0.324193
PCMTD2	A0A0G2JM70;Q9NV79;Q9NV79-2;Q9NV79-3;V9GYG6;V9GZ41	188;287;260;63;127;137	_M[Oxidation (M)]ETIVFLDK[GlyGly (K)]EVFASR_.3	PCMTD2_K196_M1	1	1	0.999357	1.51873	1.06548	0.660262	0.688562	1.14568	1.09967	1.16109	1.11038	0.95192	1.40732	0.919627	1.26072	0.353977	1.2655	1.24131	1.15266	1.04174	0.345482	NaN	0.744524	0.207806	0.531476	0.359971	0.763299	0.472166	0.263027	0.812652	0.32258	0.482756	1.26683	0.462941	0.593533	0.844544	0.937401	0.898129
ALDOA	P04075	150	_CVLK[GlyGly (K)]IGEHTPSALAIM[Oxidation (M)]ENANVLAR_.4	ALDOA_K153_M1	1	1	0.145287	0.265879	-0.612563	-1.09178	-0.897603	0.0185022	0.187521	-0.500016	NaN	-0.175226	0.437286	-0.754131	0.0613384	-1.21402	-0.0776119	NaN	NaN	-1.38451	0.35206	-0.85638	0.26378	-0.0489559	NaN	-1.06426	0.41829	-0.510807	-0.0593586	-1.03151	-0.0878744	0.161161	0.126861	-0.896525	-1.22726	0.0790977	-0.493867	-0.0338602
WDR74	E9PS41;Q6RFH5;Q6RFH5-2	302;359;340	_K[GlyGly (K)]LSGLEQPQGALQTR_.3	WDR74_K302_M1	1	1	-0.908389	-1.0129	-0.716393	NaN	NaN	-1.6866	NaN	-1.73298	NaN	-0.858157	-0.857217	-0.82734	-1.12744	NaN	NaN	NaN	NaN	NaN	-0.798936	-1.15942	-1.03684	-1.6613	-1.65655	-1.05733	NaN	-1.46221	-1.85615	NaN	NaN	NaN	-1.44821	-1.45028	NaN	-1.34887	NaN	NaN
SERBP1	Q8NC51	282	_EEGPK[GlyGly (K)]EM[Oxidation (M)]TLDEWK_.3	SERBP1_K286_M1	1	1	-1.12215	NaN	NaN	NaN	NaN	-2.28107	NaN	NaN	NaN	-1.66598	-0.589997	-0.717723	NaN	-1.75223	-1.11282	NaN	-1.10583	NaN	-1.15171	-1.81003	-1.47903	-2.43198	-2.17157	-1.3503	-1.39233	NaN	-2.29844	-0.911967	NaN	NaN	-0.652377	-2.21921	NaN	NaN	NaN	NaN
RCC2	Q9P258	319	_TK[GlyGly (K)]DGQILPVPNVVVR_.3	RCC2_K320_M1	1	1	1.34546	1.37274	1.21125	NaN	0.95685	1.16782	1.29522	0.784333	1.39466	1.21963	1.15061	0.906593	1.28322	1.15204	1.14052	1.42845	0.963181	1.01646	1.31636	1.19948	0.999624	1.23669	1.13563	0.792657	1.3725	0.978172	1.18025	1.19734	1.49504	1.39835	1.42527	1.28624	1.0184	1.39204	1.40449	1.25415
PFN1	P07737	39	_TFVNITPAEVGVLVGK[GlyGly (K)]DR_.3	PFN1_K54_M1	1	1	6.19202	6.18583	5.88805	5.7855	5.23707	5.87971	5.66396	5.65879	5.79025	6.09224	6.14284	5.85605	5.99421	5.35625	5.95785	5.54687	5.71878	5.48832	5.9767	6.00228	6.12054	5.60304	5.5613	5.61227	5.69379	5.32234	5.12669	5.91002	6.34053	6.09599	5.86059	5.6798	5.71639	5.74208	5.55819	5.48046
PRMT1	E9PKG1;H7C2I1;Q99873;Q99873-2;Q99873-3;Q99873-4	183;229;219;205;201;211	_DVAIK[GlyGly (K)]EPLVDVVDPK_.3	PRMT1_K187_M1	1	1	-0.869943	-0.665207	-2.01249	-1.17841	-1.65627	-2.17067	-1.68272	NaN	NaN	-0.624508	-0.854591	-0.862455	-1.04274	-2.35767	-1.50166	-0.85807	-1.27246	-1.47419	-0.934946	-1.46821	-1.06697	-1.37513	-2.02468	-1.96607	-1.54259	-1.85597	-2.34931	-0.948969	-2.20536	NaN	-1.40226	-2.491	-1.68567	-1.15761	-1.45675	-1.71518
MYH9	P35579	48	_EEVGEEAIVELVENGK[GlyGly (K)]K_.3	MYH9_K63_M1	1	1	-0.635004	-0.231078	-0.86762	-1.35973	-1.68321	-1.35942	-0.931691	NaN	-1.05666	-0.691392	-0.498564	-1.36939	-0.948115	-1.58016	-0.29879	-1.35877	-1.17494	NaN	-1.06158	-1.13746	-0.664629	-0.940259	-1.18109	-1.3322	-1.84259	-2.34798	-1.83159	-1.06812	-1.37507	-0.939625	-0.660332	-1.56522	-1.37441	-0.832677	-1.22059	-1.785
AMFR	Q9UKV5	597	_FLNK[GlyGly (K)]SSEDDAASESFLPSEGASSDPVTLR_.3	AMFR_K600_M1	1	1	0.017065	0.188595	0.0237474	NaN	NaN	-0.920877	-0.362535	NaN	NaN	NaN	-0.141482	-0.28217	-0.400436	-0.598742	-0.219822	NaN	-0.651415	NaN	-0.0296597	0.0453081	-0.0409689	NaN	-0.441957	NaN	-0.356876	NaN	-0.929972	-0.283257	-0.487628	-0.728962	-0.252319	-0.636182	-0.805744	-0.336902	-1.09684	-0.878302
RAB7A	P51149	172	_NALK[GlyGly (K)]QETEVELYNEFPEPIK_.3	RAB7A_K175_M1	1	1	0.175376	0.509879	0.387035	-0.332093	-0.432604	-0.117358	-0.0494161	-0.431981	-0.111547	0.184956	0.267426	0.122485	0.222181	-0.182488	0.202085	NaN	-0.0136852	-0.18146	0.150608	0.0621595	0.517579	0.324973	0.0993195	0.215339	0.24097	-0.127436	-0.154172	-0.133191	0.101254	0.417533	0.305213	0.0535893	0.18076	0.384862	0.0708323	-0.374881
RNF168	Q8IYW5	228	_YLTPK[GlyGly (K)]SQFGSASHSEAVQEVR_.4	RNF168_K232_M1	1	1	NaN	-1.01588	NaN	NaN	-1.20336	NaN	-1.69813	NaN	NaN	-0.640366	-0.999463	-1.52551	NaN	-1.54016	-1.458	NaN	NaN	NaN	-0.433621	NaN	-0.931411	-1.0823	-1.9345	-2.19751	NaN	NaN	-1.25524	-0.691299	-0.90281	NaN	-1.09104	-0.92434	NaN	NaN	NaN	-1.86986
PTRH2	J3KQ48;Q9Y3E5	74;73	_NDLK[GlyGly (K)]M[Oxidation (M)]GK_.2	PTRH2_K77_M1	1	1	-0.0286598	-0.0894108	-0.399715	-0.302503	-0.185488	0.176217	-0.254912	-0.328198	-0.381664	-0.408934	-0.266074	-0.0972786	-0.307549	-0.1207	-0.0809507	-0.102259	-0.106913	0.239629	-0.237114	0.00641823	NaN	0.22012	0.193875	0.270905	-0.163071	3.04113	0.472513	0.0464125	-0.149151	0.024807	0.293529	-0.0736022	0.607971	0.0803337	0.524422	0.307542
TPD52L2	O43399;O43399-5;O43399-7	65	_QVLAAK[GlyGly (K)]ER_.2;_QVLAAK[GlyGly (K)]ER_.3	TPD52L2_K70_M1	2	1	1.09589	0.719729	0.378579	0.657839	0.998689	0.2507	0.668823	0.440576	0.359895	0.906343	0.924155	0.781844	0.600448	0.887035	0.635778	0.388731	0.75824	0.589277	1.32118	0.897222	0.786328	0.892338	0.924732	0.488887	0.896019	NaN	0.7401	1.23578	1.08844	1.07101	0.758979	0.878533	0.297476	1.23756	1.06074	1.3806
YBX1	P67809	257	_EDGNEEDK[GlyGly (K)]ENQGDETQGQQPPQR_.3;_EDGNEEDK[GlyGly (K)]ENQGDETQGQQPPQR_.4	YBX1_K264_M1	2	1	-0.490703	0.342163	NaN	-0.122694	NaN	NaN	NaN	-0.721652	NaN	1.34042	0.120082	0.212956	NaN	0.118603	-0.203768	NaN	NaN	NaN	0.662459	-0.180428	0.383956	0.85525	0.0728531	NaN	0.949922	0.778143	0.118462	1.07562	0.924709	-0.0929918	0.339046	0.147174	-0.769479	-0.049551	-0.195815	0.266412
HNRNPAB	A0A087WZV1;D6R9P3;D6RBZ0;D6RD18;Q99729-2;Q99729-3	226;228	_VAQPK[GlyGly (K)]EVYQQQQYGSGGR_.3	HNRNPAB_K230_M1	1	1	NaN	-1.92572	NaN	NaN	-2.38014	NaN	NaN	NaN	NaN	-1.57951	-2.74815	NaN	-2.32905	-2.33721	-2.11904	-2.28331	NaN	NaN	-2.09055	-1.6691	-1.59141	-1.67629	NaN	NaN	-1.55016	-1.98942	-1.81996	-1.85029	-1.27223	NaN	-1.97225	-1.90051	-1.96564	-1.78257	NaN	-2.4021
UXT	A0A0C4DFR8;Q9UBK9	125;113	_K[GlyGly (K)]SSLLTELSNSLTK_.3	UXT_K125_M1	1	1	-0.672252	-0.266635	NaN	-1.3139	-1.19446	NaN	-0.755775	NaN	NaN	NaN	-0.767329	NaN	-0.537163	NaN	-1.09357	NaN	-1.44807	NaN	-0.594665	NaN	-0.903416	-1.1654	-1.02359	-0.976443	-0.324303	-1.30954	NaN	-1.01805	-0.653933	-0.472015	-0.870261	-0.672827	NaN	NaN	NaN	NaN
TUBB2A	Q13885	122	_K[GlyGly (K)]ESESCDCLQGFQLTHSLGGGTGSGM[Oxidation (M)]GTLLISK_.4	TUBB2A_K122_M1	1	1	-0.807384	-0.594648	0.0232534	NaN	NaN	-1.86106	-0.838165	NaN	NaN	NaN	-2.10134	-1.09985	NaN	NaN	-1.28083	NaN	NaN	NaN	-0.900213	-1.72138	-1.10158	-2.70774	NaN	NaN	-0.920848	-1.17985	NaN	NaN	-1.20616	NaN	-1.65889	-1.96578	-1.55645	-1.48264	NaN	NaN
SMC3	Q9UQE7	986	_ALDQFVNFSEQK[GlyGly (K)]EK_.3	SMC3_K997_M1	1	1	-2.26232	-1.81086	NaN	NaN	NaN	NaN	NaN	NaN	NaN	-1.15805	-1.72115	-1.73302	-2.01402	-2.41935	NaN	NaN	NaN	-2.33349	-1.51633	NaN	-2.12949	NaN	-2.15279	-2.76759	NaN	NaN	NaN	-1.97213	-2.153	-2.07783	-2.46749	-2.61898	NaN	-2.10957	NaN	NaN
VRK2	Q86Y07	420	_ISYTQFPNSFYEPHQDFTSPDIFK[GlyGly (K)]K_.4	VRK2_K443_M1	1	1	0.0469875	0.0828772	-0.333993	-0.572401	-0.263041	-0.650683	-0.559564	NaN	-1.19967	-0.465188	-0.0601053	-0.582501	NaN	NaN	NaN	-0.372313	-0.390344	1.07658	0.119888	-0.0652199	-0.0426168	-0.770967	-0.563084	-0.332502	-0.503076	-0.188434	-0.459765	0.00481796	0.125524	0.0471668	-0.0238762	-0.204297	-0.196801	-0.340801	-0.45609	-1.00063
CCT4	P50991	392	_GSNK[GlyGly (K)]LVIEEAER_.3	CCT4_K395_M1	1	1	NaN	-0.692796	NaN	-1.09117	NaN	NaN	NaN	NaN	-0.805133	-0.28571	-0.719586	-0.684857	NaN	NaN	-0.649572	-1.20354	NaN	NaN	-0.731027	-0.637745	-0.743332	-0.49865	-0.9943	-1.42235	NaN	-0.601087	-0.918365	-0.384821	-0.922714	-0.996208	-0.587222	-0.704434	-1.20229	-0.294438	-0.982417	-0.868732
NUP205	Q92621	67	_VQK[GlyGly (K)]ASTEGVAIQGQQGTR_.3	NUP205_K69_M1	1	1	-0.736211	-0.0886641	0.178652	-0.987596	-0.826406	-0.467664	-0.719142	NaN	-1.44466	0.322153	0.14719	-0.30925	-0.402948	-0.485859	-0.294568	-1.01537	-0.613933	NaN	0.130229	0.235326	0.234818	0.0150566	-0.533522	-0.573116	0.169727	-0.534664	-0.506489	0.258625	0.70817	0.112826	-0.17393	-0.475284	0.0467124	-0.143129	-0.801335	-0.66589
FANCI	Q9NVI1	523	_K[GlyGly (K)]AM[Oxidation (M)]FANQLDAR_.2;_K[GlyGly (K)]AM[Oxidation (M)]FANQLDAR_.3	FANCI_K523_M1	2	1	6.80074	5.46051	5.71179	4.6544	5.60215	4.86393	4.11703	4.82127	5.164	5.73949	5.07916	5.07022	4.6472	4.70724	3.89612	4.75474	5.07602	4.37315	5.88394	4.8151	4.28286	4.48142	4.49997	3.94716	4.42273	4.44957	4.65603	5.7387	5.22667	4.69423	4.50288	4.64543	4.02252	4.14743	4.10161	4.60625
CENPL	Q8N0S6;Q8N0S6-2;Q8N0S6-3	49	_IPQCSQLQEDVDPQK[GlyGly (K)]VAFLLHK_.4	CENPL_K63_M1	1	1	-0.467019	-0.00902367	-0.294398	NaN	NaN	-1.14059	-1.40429	-1.34068	NaN	-0.932097	-0.41948	-0.719409	-1.2953	NaN	-0.884115	NaN	NaN	-1.67289	NaN	-0.859528	-1.173	-1.6412	-1.61974	-1.39255	NaN	NaN	NaN	NaN	NaN	-0.892331	NaN	-0.871706	NaN	NaN	NaN	NaN
CENPQ	Q7L2Z9	48	_DLSSEGQTK[GlyGly (K)]HTNLK_.3	CENPQ_K56_M1	1	1	-2.06683	-1.80363	-2.18044	-3.97299	-2.46845	-3.10123	-2.99298	NaN	-2.97388	-2.04281	NaN	-1.9622	-2.59659	-2.63772	-2.17959	-2.9371	-2.76204	NaN	-1.47343	-1.90418	-2.47371	-2.61782	NaN	-2.01775	-3.17514	NaN	NaN	-1.72253	NaN	-1.87044	-1.91896	-2.08854	NaN	-2.53279	-3.43052	-2.39274
TP53	A0A087WZU8;A0A087X1Q1;P04637;P04637-4;P04637-7	296;148;307;268;175	_ALPNNTSSSPQPK[GlyGly (K)]K_.3	TP53_K308_M1	1	1	-2.04793	-1.56207	-1.76012	-1.78485	NaN	-1.73794	-0.920492	NaN	-1.89749	-1.09626	-1.37162	NaN	-1.29172	-1.11277	-2.06456	-1.39728	-1.44411	NaN	-1.5624	-1.27284	-1.18568	-1.13361	-1.46051	-1.87497	-0.505695	NaN	-1.4183	-1.45589	-0.846565	NaN	-1.18409	-1.37867	-1.45568	-0.931746	-1.14204	-1.46766
NAP1L1	B7Z9C2;F5H4R6;F8VV59;F8W0J6;H0YIV4;P55209;P55209-2	110;152;111;163;146	_IEDEK[GlyGly (K)]KDEEK_.3	NAP1L1_K114_M1	1	0.999	-1.7604	-1.73437	NaN	-2.35486	-1.97305	-1.9978	-2.00417	NaN	NaN	NaN	-1.66134	-2.4706	NaN	-2.59565	-1.99875	-1.54088	-2.42129	NaN	NaN	-1.57418	-2.09888	NaN	NaN	NaN	-1.73031	0.543414	-1.64337	-1.87848	NaN	NaN	-1.82458	-3.48465	-1.97877	-2.72031	NaN	-2.18063
NDC1	Q9BTX1;Q9BTX1-2;Q9BTX1-5;Q9BTX1-6	404;403;364;289	_LNSPEETAFQTPK[GlyGly (K)]SSQM[Oxidation (M)]PR_.3	NDC1_K416_M1	1	1	-0.372133	-0.121651	0.0885115	-0.547341	NaN	-0.34878	-0.70263	NaN	-0.714059	-0.18045	0.0264406	-0.246682	-0.296062	-0.346918	-0.185019	NaN	-0.660711	-1.14899	-0.0727963	-0.0782566	0.322323	-0.483175	-0.583001	-0.306939	-0.337319	-0.638612	NaN	-0.134596	0.283792	-0.11255	-0.361859	-0.21216	-0.319832	-0.20738	-0.658503	NaN
PFDN2	Q9UHV9	11	_SSGSGAGK[GlyGly (K)]GAVSAEQVIAGFNR_.3	PFDN2_K18_M1	1	1	NaN	NaN	NaN	NaN	NaN	NaN	NaN	NaN	NaN	0.2064	NaN	NaN	-0.28073	NaN	-0.155897	NaN	NaN	NaN	0.0377707	0.262595	0.267429	-0.115345	-0.462154	-1.10417	0.343511	-0.387167	-0.502865	0.0561047	0.439442	-0.143796	-0.334263	-0.262703	-0.607783	0.0394764	-0.501961	-0.731661
PTPRF	H0Y6Z7;P10586;P10586-2	935;1289;1280	_THSPSSK[GlyGly (K)]DEQSIGLK_.3;_THSPSSK[GlyGly (K)]DEQSIGLK_.4	PTPRF_K941_M1	2	1	4.54649	3.95285	2.76257	3.89765	3.88212	2.30721	3.67888	3.33937	3.18168	4.7757	4.58036	2.98052	4.06679	3.72288	2.57437	3.48272	3.66417	3.48354	5.04127	4.48882	2.8733	4.17546	3.98317	2.7177	3.88063	3.89695	4.00482	4.88161	4.63259	3.133	4.28225	3.99355	2.48944	3.78357	3.99626	4.06356
RCOR3	B4DV59;E9PQE5;Q9P2K3;Q9P2K3-2;Q9P2K3-3;Q9P2K3-4	133;43;101	_LDEYIAIAK[GlyGly (K)]EK_.3	RCOR3_K141_M1	1	1	-1.03555	-1.0527	NaN	-1.59408	-1.46763	-1.22896	-1.53773	NaN	NaN	-0.768505	-0.857558	-0.935132	-0.805384	-1.15941	-1.01192	-1.10238	-1.42396	-1.09532	-1.01169	NaN	-0.979874	-0.924607	-1.02384	-1.43358	-1.09626	-1.32758	-1.48817	-0.686288	-1.28526	-1.22113	-0.974564	-1.16724	-1.15006	-0.934759	-1.13244	-1.05194
NF2	P35240	150	_YGDYDPSVHK[GlyGly (K)]R_.3;_YGDYDPSVHK[GlyGly (K)]R_.4	NF2_K159_M1	2	1	1.38216	1.28084	0.919935	1.01885	0.880683	0.769179	0.955039	0.345883	0.192487	1.31539	0.968941	1.27038	0.813164	0.801166	0.892174	0.76711	0.714766	1.18439	1.5114	1.23647	1.17668	1.37611	1.07243	1.11598	1.18302	1.72251	1.09609	1.35195	0.900005	1.36264	1.34441	1.13924	0.968318	0.932673	0.886374	1.03053
KIF2C	Q99661	541	_ESK[GlyGly (K)]LTQVLR_.3	KIF2C_K543_M1	1	1	-0.215594	-0.292908	-1.0654	-1.62003	-1.96759	NaN	NaN	NaN	NaN	-0.374161	-0.476796	-0.408509	-1.17018	-1.80747	-2.23933	NaN	NaN	NaN	-0.154954	-0.692714	-0.922144	-1.39759	-1.44522	NaN	NaN	NaN	-1.9235	-0.257364	-0.46648	-0.797639	-1.05357	-1.32941	NaN	-2.2207	NaN	-1.78277
PRAME	P78395	141	_ASLYSFPEPEAAQPM[Oxidation (M)]TK[GlyGly (K)]K_.3	PRAME_K157_M1	1	1	3.36332	3.26397	2.94782	2.81154	2.43898	2.69197	2.87004	2.25049	3.60836	3.10482	3.13585	2.85225	2.90334	2.86648	2.81844	NaN	2.40974	2.70656	3.53456	3.27023	2.96508	2.88839	3.10046	2.41518	3.02045	2.73967	2.81491	3.17935	3.20497	3.13502	2.8606	2.81145	2.80277	3.15032	2.79362	2.70635
MOV10	Q9HCE1	148	_K[GlyGly (K)]EVLTLR_.3	MOV10_K148_M1	1	1	-1.8781	1.03157	0.983057	NaN	1.75512	0.802355	NaN	NaN	NaN	1.27583	1.17466	0.79107	1.12323	1.32993	1.04621	NaN	NaN	1.44736	NaN	0.656595	0.417755	0.669964	-1.62593	0.730639	1.48023	NaN	NaN	NaN	NaN	-1.38456	NaN	-2.41791	NaN	NaN	NaN	NaN
LGALS8	F6V2D4;O00214-2	129;188	_GGDISK[GlyGly (K)]IAPR_.3	LGALS8_K134_M1	1	1	-0.329691	-0.569699	NaN	NaN	-1.11127	NaN	NaN	NaN	-1.2083	-0.717498	NaN	-0.647866	NaN	NaN	-0.786242	NaN	-0.91745	-0.752309	-0.450535	NaN	-0.411568	NaN	NaN	-0.739468	-1.04709	-0.384139	-0.862196	-0.793816	NaN	-0.710053	NaN	-0.917034	-0.842122	-0.951772	-0.825311	NaN
PSMA2	P25787	52	_QK[GlyGly (K)]SILYDER_.3	PSMA2_K53_M1	1	1	0.435832	0.239635	-0.124227	-0.135903	-0.184109	-0.43524	-0.663087	-0.240891	-0.439457	0.401278	-0.00531292	0.289253	-0.499667	0.039711	-0.0510283	-0.448167	0.0470085	-0.0971155	0.494423	-0.240317	-0.066474	0.0737696	-0.203707	-0.359545	-0.465122	-0.0100884	-0.130139	0.459298	0.041708	0.136086	-0.0595274	-0.0668235	NaN	0.0248795	-0.40946	-0.243689
ALDOA	P04075	174	_YASICQQNGIVPIVEPEILPDGDHDLK[GlyGly (K)]R_.4	ALDOA_K200_M1	1	1	NaN	0.342826	-0.239795	NaN	NaN	-0.821053	NaN	NaN	NaN	NaN	-0.45467	-0.437101	-0.442332	-0.66419	-0.0526161	NaN	NaN	-0.40286	0.205166	-0.378473	0.0501108	-0.000434875	-0.400765	-0.526837	0.193175	NaN	-0.209988	NaN	NaN	-0.336891	-0.00517845	0.108674	-0.70392	-0.0922956	-0.494089	-0.609643
AFF4	Q9UHB7	345	_FPFPTK[GlyGly (K)]ESQQSNFGTGEQK_.3	AFF4_K350_M1	1	1	0.250279	0.475101	-0.316168	-0.568449	-0.550705	NaN	0.296006	-0.940081	NaN	0.697669	0.66607	0.0324078	0.0881376	-0.32141	-1.10473	NaN	NaN	-0.0681362	0.907409	0.645807	0.203963	0.204147	-0.0122814	-0.869709	0.943209	-0.0982785	0.351476	0.719833	0.686652	0.281634	0.070981	0.112908	-1.16178	1.13585	0.0621443	0.0148029
SERBP1	Q8NC51	388	_TDK[GlyGly (K)]SSASAPDVDDPEAFPALA_.2	SERBP1_K390_M1	1	1	-0.581679	-0.961417	-0.926716	-1.47263	-2.23155	-0.967728	-1.34914	NaN	NaN	NaN	NaN	NaN	NaN	-1.48828	-0.885113	-1.35892	NaN	-0.873474	-1.35594	NaN	-1.01049	-1.34745	NaN	-1.20681	NaN	NaN	NaN	-0.64668	-1.69665	-1.62111	-1.23191	-2.08089	-1.91453	-1.33384	-1.48786	NaN
INTS7	Q9NVH2;Q9NVH2-2;Q9NVH2-3	97	_ILNVDEFVK[GlyGly (K)]R_.3	INTS7_K105_M1	1	1	-1.01068	-1.1587	NaN	-1.58412	NaN	-1.43181	NaN	NaN	NaN	NaN	NaN	NaN	-0.76468	NaN	-0.84588	NaN	NaN	-1.3554	-0.979428	NaN	-1.0399	-0.846874	-1.08132	-1.25981	-1.07269	NaN	-1.22295	-0.901138	-0.931625	-0.770513	NaN	-1.01263	-1.28814	-1.08216	-1.02393	-1.3306
RPS6	P62753	3	_LNISFPATGCQK[GlyGly (K)]LIEVDDERK_.4;_LNISFPATGCQK[GlyGly (K)]LIEVDDER_.3	RPS6_K14_M1	2	1	0.773301	0.996678	1.29187	0.537042	-0.0422211	0.710531	1.06692	0.543255	0.632045	0.907066	0.944793	0.682953	0.872229	0.630577	1.16462	-0.457654	0.729873	0.790129	1.08113	0.503361	1.24044	0.969233	0.61231	0.568585	1.26806	0.642109	0.658446	1.07671	0.57044	0.408217	0.615442	0.717685	0.494965	1.42603	0.797795	1.00649
CSRP1	P21291	174	_NFGPK[GlyGly (K)]GFGFGQGAGALVHSE_.3	CSRP1_K178_M1	1	1	NaN	-0.66194	NaN	-1.73131	-1.41847	NaN	-1.47286	-1.88783	NaN	-0.321334	-0.603931	-0.752635	-0.815333	NaN	-1.025	NaN	-1.24235	-1.11472	-0.295408	NaN	-1.0662	-0.97117	NaN	-1.63229	-1.00671	-1.30331	-1.49273	-0.938886	-0.368961	NaN	-0.869051	-1.40843	NaN	NaN	-0.777196	NaN
KIF23	H7BYN4;Q02241;Q02241-2	588	_NLQQELETQNQK[GlyGly (K)]LQR_.3	KIF23_K599_M1	1	1	-0.188871	-0.0804758	-0.325794	-0.89964	-0.988667	NaN	NaN	NaN	NaN	-0.018436	-0.228161	-0.554954	-0.538427	-0.713181	-0.998012	NaN	NaN	NaN	0.211424	-0.35888	-0.578588	-0.725718	NaN	-2.00359	-0.886878	-0.846543	-1.54053	-0.28608	-0.400011	-0.93582	-1.3588	-1.11089	NaN	-0.865715	NaN	NaN
[truncated: 9,858 more rows]

## Sheet: B - Protein 
Genes	UniProtIds	Phase	q-value	Amplitude	black_0_Intensity_protein	blue_0_Intensity_protein	green_0_Intensity_protein	red_0_Intensity_protein	black_4_Intensity_protein	blue_4_Intensity_protein	green_4_Intensity_protein	red_4_Intensity_protein	black_8_Intensity_protein	blue_8_Intensity_protein	green_8_Intensity_protein	red_8_Intensity_protein	black_12_Intensity_protein	blue_12_Intensity_protein	green_12_Intensity_protein	red_12_Intensity_protein	black_16_Intensity_protein	blue_16_Intensity_protein	green_16_Intensity_protein	red_16_Intensity_protein	black_20_Intensity_protein	blue_20_Intensity_protein	green_20_Intensity_protein	red_20_Intensity_protein	black_24_Intensity_protein	blue_24_Intensity_protein	green_24_Intensity_protein	red_24_Intensity_protein	black_28_Intensity_protein	blue_28_Intensity_protein	green_28_Intensity_protein	red_28_Intensity_protein	black_32_Intensity_protein	blue_32_Intensity_protein	green_32_Intensity_protein	red_32_Intensity_protein	0_Intensity_protein_median	4_Intensity_protein_median	8_Intensity_protein_median	12_Intensity_protein_median	16_Intensity_protein_median	20_Intensity_protein_median	24_Intensity_protein_median	28_Intensity_protein_median
[truncated: 7,590 more rows]

[truncated: 5 more sheets: C - DiGly sites normalized, D - cycling diGly sites, E - cycling Protein, F - Enriched GOBP terms, G - Proximity Score]
