# Supplementary material for: Data-independent acquisition method for ubiquitinome analysis reveals regulation of circadian biology
Source: Nat Commun. 2021 Jan 11;12:254. doi: 10.1038/s41467-020-20509-1 (PMC7801436; doi:10.1038/s41467-020-20509-1)
Supplement: Supplementary file 9 — Supplementary Data 6 [file 41467_2020_20509_MOESM9_ESM.xlsx]

## Sheet: Sheet1
Supplementary table 6
DIA window scheme based on MaxQuant Live with the following settings: PdfMu 6.161865; PdfSigma 0.348444; m/z range 300-1350
Compound	Formula	Adduct	m/z	z	RT Time (min)	Window (min)	Isolation Window (m/z)
windows 1		(no adduct)	310.25	3	60	120	20.5
windows 2		(no adduct)	328	3	60	120	17
windows 3		(no adduct)	343.5	3	60	120	16
windows 4		(no adduct)	357.5	3	60	120	14
windows 5		(no adduct)	370	3	60	120	13
windows 6		(no adduct)	382	3	60	120	13
windows 7		(no adduct)	393.5	3	60	120	12
windows 8		(no adduct)	404	3	60	120	11
windows 9		(no adduct)	414	3	60	120	11
windows 10		(no adduct)	424	3	60	120	11
windows 11		(no adduct)	434	3	60	120	11
windows 12		(no adduct)	444	3	60	120	11
windows 13		(no adduct)	453.5	3	60	120	10
windows 14		(no adduct)	463	3	60	120	11
windows 15		(no adduct)	473	3	60	120	11
windows 16		(no adduct)	482.5	3	60	120	10
windows 17		(no adduct)	492	3	60	120	11
windows 18		(no adduct)	501.5	3	60	120	10
windows 19		(no adduct)	511	3	60	120	11
windows 20		(no adduct)	521	3	60	120	11
windows 21		(no adduct)	531	3	60	120	11
windows 22		(no adduct)	541	3	60	120	11
windows 23		(no adduct)	551.5	3	60	120	12
windows 24		(no adduct)	562	3	60	120	11
windows 25		(no adduct)	572.5	3	60	120	12
windows 26		(no adduct)	584	3	60	120	13
windows 27		(no adduct)	595.5	3	60	120	12
windows 28		(no adduct)	607.5	3	60	120	14
windows 29		(no adduct)	620.5	3	60	120	14
windows 30		(no adduct)	633.5	3	60	120	14
windows 31		(no adduct)	647	3	60	120	15
windows 32		(no adduct)	661.5	3	60	120	16
windows 33		(no adduct)	677	3	60	120	17
windows 34		(no adduct)	694	3	60	120	19
windows 35		(no adduct)	712	3	60	120	19
windows 36		(no adduct)	731.5	3	60	120	22
windows 37		(no adduct)	753.5	3	60	120	24
windows 38		(no adduct)	778	3	60	120	27
windows 39		(no adduct)	806.5	3	60	120	32
windows 40		(no adduct)	840	3	60	120	37
windows 41		(no adduct)	881.5	3	60	120	48
windows 42		(no adduct)	937	3	60	120	65
windows 43		(no adduct)	1016.5	3	60	120	96
windows 44		(no adduct)	1111.5	3	60	120	96
windows 45		(no adduct)	1206.5	3	60	120	96
windows 46		(no adduct)	1301.75	3	60	120	96.5
