# Supplementary material for: Data-independent acquisition method for ubiquitinome analysis reveals regulation of circadian biology
Source: Nat Commun. 2021 Jan 11;12:254. doi: 10.1038/s41467-020-20509-1 (PMC7801436; doi:10.1038/s41467-020-20509-1)
Supplement: Supplementary file 10 — Supplementary Data 7 [file 41467_2020_20509_MOESM10_ESM.xlsx]

## Sheet: Sheet1
Raw file name	Experiment	Library	Spectronaut search file	Spectronaut result file	MaxQuant files	DIA	DDA	full proteome	DiGly proteome
20191209_QX4_FyHa_SA_120min_diGly_DIA_8_rep1.raw	AB_titration	DiGly_DIAvsDDA_MG132.kit	20200409_152852_DiGly_DIA_method_opt_AB_titration_library.sne	20200409_153417_DiGly_DIA_method_opt_AB_titration_library_Report.csv		x			x
20191209_QX4_FyHa_SA_120min_diGly_DIA_8_rep2.raw
20191209_QX4_FyHa_SA_120min_diGly_DIA_16_rep1.raw
20191209_QX4_FyHa_SA_120min_diGly_DIA_16_rep2.raw
20191209_QX4_FyHa_SA_120min_diGly_DIA_32_rep1.raw
20191209_QX4_FyHa_SA_120min_diGly_DIA_32_rep2.raw
20191209_QX4_FyHa_SA_120min_diGly_DIA_64_rep1.raw
20191209_QX4_FyHa_SA_120min_diGly_DIA_64_rep2.raw
20191209_QX4_FyHa_SA_120min_diGly_DDA_8_rep1.raw					AB_titration_DDA_search.zip		x		x
20191209_QX4_FyHa_SA_120min_diGly_DDA_8_rep2.raw
20191209_QX4_FyHa_SA_120min_diGly_DDA_16_rep1.raw
20191209_QX4_FyHa_SA_120min_diGly_DDA_16_rep2.raw
20191209_QX4_FyHa_SA_120min_diGly_DDA_32_rep1.raw
20191209_QX4_FyHa_SA_120min_diGly_DDA_32_rep2.raw
20191209_QX4_FyHa_SA_120min_diGly_DDA_64_rep1.raw
20191209_QX4_FyHa_SA_120min_diGly_DDA_64_rep2.raw
20191031_QX3_FyHa_SA_120min_diGly_DDA_2000ug_rep2.raw	Peptide_titration				Peptide_titration_DDA_search.zip		x		x
20191031_QX3_FyHa_SA_120min_diGly_DDA_2000ug_rep1.raw
20191031_QX3_FyHa_SA_120min_diGly_DDA_1000ug_rep2.raw
20191031_QX3_FyHa_SA_120min_diGly_DDA_1000ug_rep1.raw
20191031_QX3_FyHa_SA_120min_diGly_DDA_500ug_rep2.raw
20191031_QX3_FyHa_SA_120min_diGly_DDA_500ug_rep1.raw
20191031_QX3_FyHa_SA_120min_diGly_DDA_250ug_rep2.raw
20191031_QX3_FyHa_SA_120min_diGly_DDA_250ug_rep1.raw
20191109_QX4_FyHa_SA_120min_diGly_DDA_125ug_rep2.raw
20191109_QX4_FyHa_SA_120min_diGly_DDA_125ug_rep1.raw
20191031_QX3_FyHa_SA_120min_diGly_DIA_2000ug_rep2.raw		DiGly_DIAvsDDA_MG132.kit	20200409_152731_DiGly_DIA_method_opt_pep_titration_library.sne	20200409_155345_DiGly_DIA_method_opt_pep_titration_library_Report.csv		x			x
20191031_QX3_FyHa_SA_120min_diGly_DIA_2000ug_rep1.raw
20191031_QX3_FyHa_SA_120min_diGly_DIA_1000ug_rep2.raw
20191031_QX3_FyHa_SA_120min_diGly_DIA_1000ug_rep1.raw
20191031_QX3_FyHa_SA_120min_diGly_DIA_500ug_rep2.raw
20191031_QX3_FyHa_SA_120min_diGly_DIA_500ug_rep1.raw
20191031_QX3_FyHa_SA_120min_diGly_DIA_250ug_rep2.raw
20191031_QX3_FyHa_SA_120min_diGly_DIA_250ug_rep1.raw
20191109_QX4_FyHa_SA_120min_diGly_DIA_125ug_rep2.raw
20191109_QX4_FyHa_SA_120min_diGly_DIA_125ug_rep1.raw
20191017_QX4_FyHa_SA_120min_Ubi_54W_15k_rep2.raw	Resolution	DiGly_DIAvsDDA_MG132.kit	20200409_124559_DiGly_DIA_method_opt_Window_Resolution_library.sne	20200409_124715_DiGly_DIA_method_opt_Window_Resolution_library_Report.csv		x			x
20191017_QX4_FyHa_SA_120min_Ubi_33W_15k_rep2.raw
20191017_QX4_FyHa_SA_120min_Ubi_46W_30k_rep2.raw
20191017_QX4_FyHa_SA_120min_Ubi_21W_30k_rep2.raw
20191017_QX4_FyHa_SA_120min_Ubi_33W_30k_rep2.raw
20191017_QX4_FyHa_SA_120min_Ubi_54W_15k_rep1.raw
20191017_QX4_FyHa_SA_120min_Ubi_33W_15k_rep1.raw
20191017_QX4_FyHa_SA_120min_Ubi_46W_30k_rep1.raw
20191017_QX4_FyHa_SA_120min_Ubi_21W_30k_rep1.raw
20191017_QX4_FyHa_SA_120min_Ubi_33W_30k_rep1.raw
20190924_QX3_FyHa_SA_120min_DiGly_DistDiGly_1.raw	Distribution	DiGly_DIAvsDDA_MG132.kit	20200409_124411_DiGly_DIA_method_opt_Distribution_library.sne	20200409_124646_DiGly_DIA_method_opt_Distribution_library_Report.csv		x			x
20190924_QX3_FyHa_SA_120min_DiGly_DistDiGly_2.raw
20190924_QX3_FyHa_SA_120min_DiGly_DistMix_1.raw
20190924_QX3_FyHa_SA_120min_DiGly_DistMix_2.raw
20190924_QX3_FyHa_SA_120min_DiGly_DistTryp_1.raw
20190924_QX3_FyHa_SA_120min_DiGly_DistTryp_2.raw
20191224_QX4_FyHa_SA_DiGly_DIAvsDDA_120min_treat_DDA_1_rep1	DIAvsDDA				DIAvsDDA_DDA_search.zip		x		x
20191224_QX4_FyHa_SA_DiGly_DIAvsDDA_120min_treat_DDA_1_rep2
20191224_QX4_FyHa_SA_DiGly_DIAvsDDA_120min_treat_DDA_2_rep1
20191224_QX4_FyHa_SA_DiGly_DIAvsDDA_120min_treat_DDA_2_rep2
20191224_QX4_FyHa_SA_DiGly_DIAvsDDA_120min_treat_DDA_3_rep1
20191224_QX4_FyHa_SA_DiGly_DIAvsDDA_120min_treat_DDA_3_rep2
20191224_QX4_FyHa_SA_DiGly_DIAvsDDA_120min_treat_DIA_1_rep1		DiGly_DIA_Hek_treated_hybrid.kit	20200514_175531_DiGly_DIA_Hek_treated_hybrid.sne	20200521_085751_DiGly_DIA_Hek_treated_hybrid_Report_peptides.csv		x			x
20191224_QX4_FyHa_SA_DiGly_DIAvsDDA_120min_treat_DIA_1_rep2
20191224_QX4_FyHa_SA_DiGly_DIAvsDDA_120min_treat_DIA_2_rep1
20191224_QX4_FyHa_SA_DiGly_DIAvsDDA_120min_treat_DIA_2_rep2
20191224_QX4_FyHa_SA_DiGly_DIAvsDDA_120min_treat_DIA_3_rep1
20191224_QX4_FyHa_SA_DiGly_DIAvsDDA_120min_treat_DIA_3_rep2
20200312_QX0_FyHa_SA_DiGly_120min_TNF_U2SO_treated_01_DDA_01	DIAvsDDA_TNF				DIAvsDDA_TNF_DDA_search.zip		x		x
20200312_QX0_FyHa_SA_DiGly_120min_TNF_U2SO_treated_01_DDA_02
20200312_QX0_FyHa_SA_DiGly_120min_TNF_U2SO_treated_02_DDA_01
20200312_QX0_FyHa_SA_DiGly_120min_TNF_U2SO_treated_02_DDA_02
20200312_QX0_FyHa_SA_DiGly_120min_TNF_U2SO_treated_03_DDA_01
20200312_QX0_FyHa_SA_DiGly_120min_TNF_U2SO_treated_03_DDA_02
20200312_QX0_FyHa_SA_DiGly_120min_TNF_U2SO_untreated_01_DDA_01
20200312_QX0_FyHa_SA_DiGly_120min_TNF_U2SO_untreated_01_DDA_02
20200312_QX0_FyHa_SA_DiGly_120min_TNF_U2SO_untreated_02_DDA_01
20200312_QX0_FyHa_SA_DiGly_120min_TNF_U2SO_untreated_02_DDA_02
20200312_QX0_FyHa_SA_DiGly_120min_TNF_U2SO_untreated_03_DDA_01
20200312_QX0_FyHa_SA_DiGly_120min_TNF_U2SO_untreated_03_DDA_02
20200312_QX0_FyHa_SA_DiGly_120min_TNF_U2SO_treated_01_DIA_01		DiGly_lib_U2SO_MG132_treated_untreated_.kit	20200409_210507_DiGly_DIAvsDDA_TNF_library_.sne	20200409_210443_DiGly_DIAvsDDA_TNF_library__Report.csv		x			x
20200312_QX0_FyHa_SA_DiGly_120min_TNF_U2SO_treated_01_DIA_02
20200312_QX0_FyHa_SA_DiGly_120min_TNF_U2SO_treated_02_DIA_01
20200312_QX0_FyHa_SA_DiGly_120min_TNF_U2SO_treated_02_DIA_02
20200312_QX0_FyHa_SA_DiGly_120min_TNF_U2SO_treated_03_DIA_01
20200312_QX0_FyHa_SA_DiGly_120min_TNF_U2SO_treated_03_DIA_02
20200312_QX0_FyHa_SA_DiGly_120min_TNF_U2SO_untreated_01_DIA_01
20200312_QX0_FyHa_SA_DiGly_120min_TNF_U2SO_untreated_01_DIA_02
20200312_QX0_FyHa_SA_DiGly_120min_TNF_U2SO_untreated_02_DIA_01
20200312_QX0_FyHa_SA_DiGly_120min_TNF_U2SO_untreated_02_DIA_02
20200312_QX0_FyHa_SA_DiGly_120min_TNF_U2SO_untreated_03_DIA_01
20200312_QX0_FyHa_SA_DiGly_120min_TNF_U2SO_untreated_03_DIA_02
20200411_QX7_FyHa_SA_DIAvsDDA_quantification_DDA_00625_1	DIAvsDDA_Quantification				DiGly_quant_DDA_search.zip		x		x
20200411_QX7_FyHa_SA_DIAvsDDA_quantification_DDA_00625_2
20200411_QX7_FyHa_SA_DIAvsDDA_quantification_DDA_00625_3
20200411_QX7_FyHa_SA_DIAvsDDA_quantification_DDA_01250_1
20200411_QX7_FyHa_SA_DIAvsDDA_quantification_DDA_01250_2
20200411_QX7_FyHa_SA_DIAvsDDA_quantification_DDA_01250_3
20200411_QX7_FyHa_SA_DIAvsDDA_quantification_DDA_02500_1
20200411_QX7_FyHa_SA_DIAvsDDA_quantification_DDA_02500_2
20200411_QX7_FyHa_SA_DIAvsDDA_quantification_DDA_02500_3
20200411_QX7_FyHa_SA_DIAvsDDA_quantification_DDA_05000_1
20200411_QX7_FyHa_SA_DIAvsDDA_quantification_DDA_05000_2
20200411_QX7_FyHa_SA_DIAvsDDA_quantification_DDA_05000_3
20200411_QX7_FyHa_SA_DIAvsDDA_quantification_DDA_10000_1
20200411_QX7_FyHa_SA_DIAvsDDA_quantification_DDA_10000_2
20200411_QX7_FyHa_SA_DIAvsDDA_quantification_DDA_10000_3
20200411_QX7_FyHa_SA_DIAvsDDA_quantification_DIA_00625_1		DiGly_DIA_quant_hybrid_new.kit	20200420_083405_DiGly_DIA_quant_hybrid_static_10min.sne	20200419_170657_DiGly_DIA_quant_hybrid_static_10min_Report.csv		x			x
20200411_QX7_FyHa_SA_DIAvsDDA_quantification_DIA_00625_2
20200411_QX7_FyHa_SA_DIAvsDDA_quantification_DIA_00625_3
20200411_QX7_FyHa_SA_DIAvsDDA_quantification_DIA_01250_1
20200411_QX7_FyHa_SA_DIAvsDDA_quantification_DIA_01250_2
20200411_QX7_FyHa_SA_DIAvsDDA_quantification_DIA_01250_3
20200411_QX7_FyHa_SA_DIAvsDDA_quantification_DIA_02500_1
20200411_QX7_FyHa_SA_DIAvsDDA_quantification_DIA_02500_2
20200411_QX7_FyHa_SA_DIAvsDDA_quantification_DIA_02500_3
20200411_QX7_FyHa_SA_DIAvsDDA_quantification_DIA_05000_1
20200411_QX7_FyHa_SA_DIAvsDDA_quantification_DIA_05000_2
20200411_QX7_FyHa_SA_DIAvsDDA_quantification_DIA_05000_3
20200411_QX7_FyHa_SA_DIAvsDDA_quantification_DIA_10000_1
20200411_QX7_FyHa_SA_DIAvsDDA_quantification_DIA_10000_2
20200411_QX7_FyHa_SA_DIAvsDDA_quantification_DIA_10000_3
20190726_QX3_FyHa_SA_Ubi_inj_DDA_100	Injection amount_titration				Injection_amount_DDA_search.zip		x		x
20190726_QX3_FyHa_SA_Ubi_inj_DDA_QC
20190726_QX3_FyHa_SA_Ubi_inj_DDA_QC_190924144533
20190726_QX3_FyHa_SA_Ubi_inj_DDA_QC_190925192618
20190924_QX3_FyHa_SA_120min_Ubi_inj_12.raw		DiGly_DIAvsDDA_MG132.kit	20200430_100910_DiGly_DIA_method_opt_inj_titration.sne	20200430_100941_DiGly_DIA_method_opt_inj_titration_Report.csv		x			x
20190924_QX3_FyHa_SA_120min_Ubi_inj_25.raw
20190924_QX3_FyHa_SA_120min_Ubi_inj_50.raw
20190924_QX3_FyHa_SA_120min_Ubi_inj_100.raw
20191224_QX4_FyHa_SA_Cycle_DiGly_120min_black_0	Cycle_diGly	DiGly_lib_U2SO_MG132_treat_untreat_cycling_hybrid.kit	20200414_101243_DiGly_DIA_cycling___.sne	20200414_095826_DiGly_DIA_cycling____Report.csv		x			x
20191224_QX4_FyHa_SA_Cycle_DiGly_120min_black_4
20191224_QX4_FyHa_SA_Cycle_DiGly_120min_black_8
20191224_QX4_FyHa_SA_Cycle_DiGly_120min_black_12
20191224_QX4_FyHa_SA_Cycle_DiGly_120min_black_16
20191224_QX4_FyHa_SA_Cycle_DiGly_120min_black_20
20191224_QX4_FyHa_SA_Cycle_DiGly_120min_black_24
20191224_QX4_FyHa_SA_Cycle_DiGly_120min_black_28
20191224_QX4_FyHa_SA_Cycle_DiGly_120min_black_32
20191224_QX4_FyHa_SA_Cycle_DiGly_120min_blue_0
20191224_QX4_FyHa_SA_Cycle_DiGly_120min_blue_4
20191224_QX4_FyHa_SA_Cycle_DiGly_120min_blue_8
20191224_QX4_FyHa_SA_Cycle_DiGly_120min_blue_12
20191224_QX4_FyHa_SA_Cycle_DiGly_120min_blue_16
20191224_QX4_FyHa_SA_Cycle_DiGly_120min_blue_20
20191224_QX4_FyHa_SA_Cycle_DiGly_120min_blue_24
20191224_QX4_FyHa_SA_Cycle_DiGly_120min_blue_28
20191224_QX4_FyHa_SA_Cycle_DiGly_120min_blue_32
20191224_QX4_FyHa_SA_Cycle_DiGly_120min_green_0
20191224_QX4_FyHa_SA_Cycle_DiGly_120min_green_4
20191224_QX4_FyHa_SA_Cycle_DiGly_120min_green_8
20191224_QX4_FyHa_SA_Cycle_DiGly_120min_green_12
20191224_QX4_FyHa_SA_Cycle_DiGly_120min_green_16
20191224_QX4_FyHa_SA_Cycle_DiGly_120min_green_20
20191224_QX4_FyHa_SA_Cycle_DiGly_120min_green_24
20191224_QX4_FyHa_SA_Cycle_DiGly_120min_green_28
20191224_QX4_FyHa_SA_Cycle_DiGly_120min_green_32
20191224_QX4_FyHa_SA_Cycle_DiGly_120min_red_0
20191224_QX4_FyHa_SA_Cycle_DiGly_120min_red_4
20191224_QX4_FyHa_SA_Cycle_DiGly_120min_red_8
20191224_QX4_FyHa_SA_Cycle_DiGly_120min_red_12
20191224_QX4_FyHa_SA_Cycle_DiGly_120min_red_16
20191224_QX4_FyHa_SA_Cycle_DiGly_120min_red_20
20191224_QX4_FyHa_SA_Cycle_DiGly_120min_red_24
20191224_QX4_FyHa_SA_Cycle_DiGly_120min_red_28
20191224_QX4_FyHa_SA_Cycle_DiGly_120min_red_32
20191224_QX4_FyHa_SA_DiGly_120min_untreated_lib_U2O_P1	Library_U2OS_untreated						x		x
20191224_QX4_FyHa_SA_DiGly_120min_untreated_lib_U2O_P2
20191224_QX4_FyHa_SA_DiGly_120min_untreated_lib_U2O_P3
20191224_QX4_FyHa_SA_DiGly_120min_untreated_lib_U2O_P4
20191224_QX4_FyHa_SA_DiGly_120min_untreated_lib_U2O_P5
20191224_QX4_FyHa_SA_DiGly_120min_untreated_lib_U2O_P6
20191224_QX4_FyHa_SA_DiGly_120min_untreated_lib_U2O_P7
20191224_QX4_FyHa_SA_DiGly_120min_untreated_lib_U2O_P8
20191224_QX4_FyHa_SA_DiGly_120min_untreated_lib_U2O_PK48
20191224_QX4_FyHa_SA_Cycle_FullProt_100min_black_0	Cycle_proteome	Full_Prot_lib_U2SO_cycling_hybrid_.kit	20200414_104826_Full_Prot_DIA_cycling_hybrid___.sne	20200414_105027_Full_Prot_DIA_cycling_hybrid____Report.csv		x		x
20191224_QX4_FyHa_SA_Cycle_FullProt_100min_black_4
20191224_QX4_FyHa_SA_Cycle_FullProt_100min_black_8
20191224_QX4_FyHa_SA_Cycle_FullProt_100min_black_12
20191224_QX4_FyHa_SA_Cycle_FullProt_100min_black_16
20191224_QX4_FyHa_SA_Cycle_FullProt_100min_black_20
20191224_QX4_FyHa_SA_Cycle_FullProt_100min_black_24
20191224_QX4_FyHa_SA_Cycle_FullProt_100min_black_28
20191224_QX4_FyHa_SA_Cycle_FullProt_100min_black_32
20191224_QX4_FyHa_SA_Cycle_FullProt_100min_blue_0
20191224_QX4_FyHa_SA_Cycle_FullProt_100min_blue_4
20191224_QX4_FyHa_SA_Cycle_FullProt_100min_blue_8
20191224_QX4_FyHa_SA_Cycle_FullProt_100min_blue_12
20191224_QX4_FyHa_SA_Cycle_FullProt_100min_blue_16
20191224_QX4_FyHa_SA_Cycle_FullProt_100min_blue_20
20191224_QX4_FyHa_SA_Cycle_FullProt_100min_blue_24
20191224_QX4_FyHa_SA_Cycle_FullProt_100min_blue_28
20191224_QX4_FyHa_SA_Cycle_FullProt_100min_blue_32
20191224_QX4_FyHa_SA_Cycle_FullProt_100min_green_0
20191224_QX4_FyHa_SA_Cycle_FullProt_100min_green_4
20191224_QX4_FyHa_SA_Cycle_FullProt_100min_green_8
20191224_QX4_FyHa_SA_Cycle_FullProt_100min_green_12
20191224_QX4_FyHa_SA_Cycle_FullProt_100min_green_16
20191224_QX4_FyHa_SA_Cycle_FullProt_100min_green_20
20191224_QX4_FyHa_SA_Cycle_FullProt_100min_green_24
20191224_QX4_FyHa_SA_Cycle_FullProt_100min_green_28
20191224_QX4_FyHa_SA_Cycle_FullProt_100min_green_32
20191224_QX4_FyHa_SA_Cycle_FullProt_100min_red_0
20191224_QX4_FyHa_SA_Cycle_FullProt_100min_red_4
20191224_QX4_FyHa_SA_Cycle_FullProt_100min_red_8
20191224_QX4_FyHa_SA_Cycle_FullProt_100min_red_12
20191224_QX4_FyHa_SA_Cycle_FullProt_100min_red_16
20191224_QX4_FyHa_SA_Cycle_FullProt_100min_red_20
20191224_QX4_FyHa_SA_Cycle_FullProt_100min_red_24
20191224_QX4_FyHa_SA_Cycle_FullProt_100min_red_28
20191224_QX4_FyHa_SA_Cycle_FullProt_100min_red_32
20191224_QX4_FyHa_SA_Cycle_FullProt_lib_100min_A1	Library_cycle_proteome						x	x
20191224_QX4_FyHa_SA_Cycle_FullProt_lib_100min_A2
20191224_QX4_FyHa_SA_Cycle_FullProt_lib_100min_A3
20191224_QX4_FyHa_SA_Cycle_FullProt_lib_100min_A4
20191224_QX4_FyHa_SA_Cycle_FullProt_lib_100min_A5
20191224_QX4_FyHa_SA_Cycle_FullProt_lib_100min_A6
20191224_QX4_FyHa_SA_Cycle_FullProt_lib_100min_A7
20191224_QX4_FyHa_SA_Cycle_FullProt_lib_100min_A8
20191224_QX4_FyHa_SA_Cycle_FullProt_lib_100min_B1
20191224_QX4_FyHa_SA_Cycle_FullProt_lib_100min_B2
20191224_QX4_FyHa_SA_Cycle_FullProt_lib_100min_B3
20191224_QX4_FyHa_SA_Cycle_FullProt_lib_100min_B4
20191224_QX4_FyHa_SA_Cycle_FullProt_lib_100min_B5
20191224_QX4_FyHa_SA_Cycle_FullProt_lib_100min_B6
20191224_QX4_FyHa_SA_Cycle_FullProt_lib_100min_B7
20191224_QX4_FyHa_SA_Cycle_FullProt_lib_100min_B8
20191224_QX4_FyHa_SA_Cycle_FullProt_lib_100min_C1
20191224_QX4_FyHa_SA_Cycle_FullProt_lib_100min_C2
20191224_QX4_FyHa_SA_Cycle_FullProt_lib_100min_C3
20191224_QX4_FyHa_SA_Cycle_FullProt_lib_100min_C4
20191224_QX4_FyHa_SA_Cycle_FullProt_lib_100min_C5
20191224_QX4_FyHa_SA_Cycle_FullProt_lib_100min_C6
20191224_QX4_FyHa_SA_Cycle_FullProt_lib_100min_C7
20191224_QX4_FyHa_SA_Cycle_FullProt_lib_100min_C8
20190706_QX7_FyHa_SA_Ubilib_P1	Library_HEK						x		x
20190706_QX7_FyHa_SA_Ubilib_P2
20190706_QX7_FyHa_SA_Ubilib_P3
20190706_QX7_FyHa_SA_Ubilib_P4
20190706_QX7_FyHa_SA_Ubilib_P5
20190706_QX7_FyHa_SA_Ubilib_P6
20190706_QX7_FyHa_SA_Ubilib_P7
20190706_QX7_FyHa_SA_Ubilib_P8
20190706_QX7_FyHa_SA_Ubilib_P15
20190706_QX7_FyHa_SA_Ubilib_P26
20190706_QX7_FyHa_SA_Ubilib_P37
20190706_QX7_FyHa_SA_Ubilib_P49
20190706_QX7_FyHa_SA_Ubilib_1IP_PK48
20190706_QX7_FyHa_SA_Ubilib_2IP_PK48
20191107_QX4_FyHa_SA_DiGly_120min_treated_lib_U2O_P1	Library_U2OS_treated						x		x
20191107_QX4_FyHa_SA_DiGly_120min_treated_lib_U2O_P2
20191107_QX4_FyHa_SA_DiGly_120min_treated_lib_U2O_P3
20191107_QX4_FyHa_SA_DiGly_120min_treated_lib_U2O_P4
20191107_QX4_FyHa_SA_DiGly_120min_treated_lib_U2O_P5
20191107_QX4_FyHa_SA_DiGly_120min_treated_lib_U2O_P6
20191107_QX4_FyHa_SA_DiGly_120min_treated_lib_U2O_P7
20191107_QX4_FyHa_SA_DiGly_120min_treated_lib_U2O_P8
20191107_QX4_FyHa_SA_DiGly_120min_treated_lib_U2O_PK48
20191009_Orbi6_FyHa_SA_run1_F47.raw	Lib_U2SO_treated_K48profile				U2SO_treated_K48_search.zip		x	x
20191009_Orbi6_FyHa_SA_run1_F48.raw
20191009_Orbi6_FyHa_SA_run1_F49.raw
20191009_Orbi6_FyHa_SA_run1_F50.raw
20191009_Orbi6_FyHa_SA_run1_F51.raw
20191009_Orbi6_FyHa_SA_run1_F52.raw
20191009_Orbi6_FyHa_SA_run2_F47.raw
20191009_Orbi6_FyHa_SA_run2_F48.raw
20191009_Orbi6_FyHa_SA_run2_F49.raw
20191009_Orbi6_FyHa_SA_run2_F50_191010182413.raw
20191009_Orbi6_FyHa_SA_run2_F51.raw
20191009_Orbi6_FyHa_SA_run2_F52.raw
20191213_Orbi6_FyHa_SA_run1_F47.raw	Lib_U2SO_untreated_K48profile				U2OS_untreated_K48_search.zip		x	x
20191213_Orbi6_FyHa_SA_run1_F48.raw
20191213_Orbi6_FyHa_SA_run1_F49.raw
20191213_Orbi6_FyHa_SA_run1_F50.raw
20191213_Orbi6_FyHa_SA_run1_F51.raw
20191213_Orbi6_FyHa_SA_run1_F52.raw
20191213_Orbi6_FyHa_SA_run2_F47.raw
20191213_Orbi6_FyHa_SA_run2_F48.raw
20191213_Orbi6_FyHa_SA_run2_F49.raw
20191213_Orbi6_FyHa_SA_run2_F50.raw
20191213_Orbi6_FyHa_SA_run2_F51.raw
20191213_Orbi6_FyHa_SA_run2_F52.raw
20190617_Orbi6_FyHa_SA_run1_F49.raw	Lib_HEK293_treated_K48profile				HEK293_K48_search.zip		x	x
20190617_Orbi6_FyHa_SA_run1_F50.raw
20190617_Orbi6_FyHa_SA_run1_F51.raw
20190617_Orbi6_FyHa_SA_run1_F52.raw
20190617_Orbi6_FyHa_SA_run1_F53.raw
20190617_Orbi6_FyHa_SA_run1_F54.raw
20190617_Orbi6_FyHa_SA_run2_F51.raw
20190617_Orbi6_FyHa_SA_run2_F53.raw
20190617_Orbi6_FyHa_SA_run2_F54.raw
20190618_Orbi6_FyHa_SA_run1_F46.raw
20190618_Orbi6_FyHa_SA_run1_F47.raw
20190618_Orbi6_FyHa_SA_run1_F48.raw
20190618_Orbi6_FyHa_SA_run2_F46.raw
20190618_Orbi6_FyHa_SA_run2_F47.raw
20190618_Orbi6_FyHa_SA_run2_F48.raw
20190618_Orbi6_FyHa_SA_run2_F49.raw
20190618_Orbi6_FyHa_SA_run2_F50.raw
20190618_Orbi6_FyHa_SA_run2_F50_190619094131.raw
