# Supplementary material for: Data-independent acquisition method for ubiquitinome analysis reveals regulation of circadian biology
Source: Nat Commun. 2021 Jan 11;12:254. doi: 10.1038/s41467-020-20509-1 (PMC7801436; doi:10.1038/s41467-020-20509-1)
Supplement: Supplementary file 12 — Source Data [file 41467_2020_20509_MOESM12_ESM.xlsx]

## Sheet: Fig. 1b-d
Figure 1b						Figure 1c				Figure 1d
	All identified diGly peptides	Hek Lib. treated	U2SO Lib. treated	U2SO Lib. untreated		Identified in:	Total number of peptides	Percentage of total			# Identified diGly sites
Peptides	93684	67974	53791	29875		Hek293 Lib.	28890	0.308377			Hybrid Lib.	Project specific Lib.	dDIA
						U2OS Lib. (treated)	15402	0.164404		Workflow rep.1_Analytical rep.1	34425	35263	26857
						U2OS Lib. (untreated)	6064	0.0647282		Workflow rep.1_Analytical rep.2	37609	34809	26835
						Hek293 Lib. + U2OS Lib. (treated)	19516	0.208317		Workflow rep.2_Analytical rep.1	32936	33371	26853
						U2OS Lib. (treated) + U2OS Lib. (untreated)	4243	0.0452906		Workflow rep.2_Analytical rep.2	35041	33328	26505
						Hek293 Lib. + U2OS Lib. (untreated)	4938	0.0527091		Workflow rep.3_Analytical rep.1	36426	32415	26897
						Hek293 Lib. + U2OS Lib. (treated) + U2OS Lib. (untreated)	14631	0.156174		Workflow rep.3_Analytical rep.2	34229	31270	26735
						All Lib diGly peptides	93684	1		Mean	35111	33409.3	26780.3
										Standard error of mean (SEM)	681.989	604.667	59.3356
										Median	34733	33349.5	26844
										Standard deviation (SD)	1670.53	1481.13	145.342

## Sheet: Fig. 2a
Figure 2a (bar plot)									Figure 2a (Venn)
	DIA			DDA						total	%
	Analytical replicate			Analytical replicate					DIA	19649	#DIV/0!
	Rep_1	Rep_2	Mean	Rep_1	Rep_2	Mean			DIA + DDA	20285	#DIV/0!
Workflow replicate_1	35343	39504	37423.5	19981	20028	20004.5			DDA	3596	#DIV/0!
Workflow replicate_2	33522	36145	34833.5	20621	18944	19782.5			total	43530	#DIV/0!
Workflow replicate_3	37604	35014	36309	19759	18530	19144.5
All diGly peptides	47970			24081		24081
									Figure 2a (Venn)
									diGly sites for Venn comparison
									DIA		DDA
									PTM_collapse_key	Sequence window	Gene Name	Position	Multiplicity	Sequence window
									44M2.3_K166_M1	GDLPKTMEGPLPSNAKAAINLQDDPIIQKYG	TADA2L;TADA2A	2	___1	GITNFCSARTYDHLKKTREEERLKRTMLSEV
									44M2.3_K179_M1	NAKAAINLQDDPIIQKYGSKKVGLTRCLLTK	HDLBP	2	___1	PRPDDPSNQIKITGTKEGIEKARHEVLLISA
									44M2.3_K289_M1	SFSGITKKILNPVTTKLKDVQRQLKALLPPD	HDLBP	2	___1	PPPSVNRTEIVFTGEKEQLAQAVARIKKIYE
									44M2.3_K353_M1	GRRFKLKFLAKVILGKDIQCPDRLGHDATED	EHD1	2	___1	SKKKELVNNLGEIYQKIEREHQISPGDFPSL
									44M2.3_K381_M1	TEDARTILELARYFLKHGPKKIAELNLEALA	EHD1	2	___1	QELLQTQDFSKFQALKPKLLDTVDDMLANDI
									44M2.3_K432_M1	HPNTSVLECLDSVGQKLLFLTRETDAGELPS	EHD1	2	___1	PDNRKLFEAEEQDLFKDIQSLPRNAALRKLN
									44M2.3_K460_M1	LPSSRNCQTIKCLSNKEVLEQARVEIPLFPF	EHD1;EHD3;EHD4	2	___1	SLPQKAAVRKLNDLIKRARLAKVHAYIISYL;SLPRNAALRKLNDLIKRARLAKVHAYIISSL
									44M2.3_K495_M1	FSFKAFSPVLTEEMNKRMRIKWTEISTVYAG	EHD1	2	___1	GKITGANAKKEMVKSKLPNTVLGKIWKLADV
									44M2.3_K711_M1	RVVPPPFEQEALQTLKLDHPKIAAWRWSRKI	EHD1;EHD3	2	___1	KALKNHEDKIRVVLNKADQIETQQLMRVYGA
									44M2.3_K77_M1	THDQLCELLKYAVLGKSNVPKPSWCQLFHQN	CLN5	2	___1	DDIEVFRLQAPVWEFKYGDLLGHLKIMHDAI
									AAAS_K156_M1	AEFAQVTNCTIVPSLKHRLQRNVASLAWKPL	YTHDF3;YTHDF2;YTHDF1	2	___1	KPVTNSRDTQEVPLEKAKQVLKIIASYKHTT;KPVTNSRDTQEVPLEKAKQVLKIIATFKHTT;KPVTNSRDTQEVPLEKAKQVLKIISSYKHTT
									AAAS_K165_M1	SSCCLRVFAWHPHTNKFAVALLDDSVRVYNA	YTHDF3;YTHDF2;YTHDF1	3	___1	VTNSRDTQEVPLEKAKQVLKIIASYKHTTSI;VTNSRDTQEVPLEKAKQVLKIIATFKHTTSI;VTNSRDTQEVPLEKAKQVLKIISSYKHTTSI
									AAAS_K301_M1	RGGGVTNLLWSPDGSKILATTPSAVFRVWEA	YTHDF3;YTHDF1	3	___1	FKHTTSIFDDFAHYEKRQEEEEAMRRERNRN;YKHTTSIFDDFAHYEKRQEEEEVVRKERQSR
									AAAS_K366_M1	PLIYSLSFPERCGEGKGCVGGAKSATIVADL	DIABLO	3	___1	EVWQVIIGARAEMTSKHQEYLKLETTWMTAV
									AAAS_K373_M1	FPERCGEGKGCVGGAKSATIVADLSETTIQT	DIABLO	3	___1	ADQASITARNHIQLVKLQVEEVHQLSRKAET
									AAAS_K416_M1	SMVWDPSGERLAVLMKGKPRVQDGKPVILLF	DIABLO	3	___1	AETKLAEAQIEELRQKTQEEGEERAES____
									AAAS_K425_M1	RLAVLMKGKPRVQDGKPVILLFRTRNSPVFE	hCG_1999928;PPT2	3	___1	EMEEQLVYLRDSFGLKTLLARGAIVRCPMAG
									AAAS_K52_M1	DFRGQWINLPVLQLTKDPLKTPGRLDHGTRT	BAT3;BAG6	3	___1	EFKEHIAASVSIPSEKQRLIYQGRVLQDDKK
									AAAS_K52_M2	DFRGQWINLPVLQLTKDPLKTPGRLDHGTRT	BAT3;BAG6	3	___1	VLQDDKKLQEYNVGGKVIHLVERAPPQTHLP
									AAAS_K56_M1	QWINLPVLQLTKDPLKTPGRLDHGTRTAFIH	BAT3;BAG6	3	___1	DSQTRTFIVGAQMNVKEFKEHIAASVSIPSE
									AAAS_K56_M2	QWINLPVLQLTKDPLKTPGRLDHGTRTAFIH	BAT3;BAG6	3	___1	WVPIIQQDIQSQRKVKPQPPLSDAYLSGMPA
									AACS_K228_M1	NGKEHNHMEKLQQVVKGLPDLKKVVVIPYVS	ATP11C	3	___1	LEAVARSLGPENLLLKGATLKNTEKIYGVAV
									AACS_K95_M1	VVDTSKGIADVPEWFKGSRLNYAENLLRHKE	ATP11C	3	___1	SVIVKTQEGDILLFCKGADSAVFPRVQNHEI
									AADAT_K263_M1	SMDVDGRVIRADSFSKIISSGLRIGFLTGPK	ATP11C	3	___1	SAVFPRVQNHEIELTKVHVERNAMDGYRTLC
									AAMP_K246_M1	AVVGYEDGTIRIWDLKQGSPIHVLKGTEGHQ	DMD	3	___1	DSLQQSSGRIDIIHSKKTAALQSATPVERVK
									AAMP_K424_M1	LSKDASLVVTTSGDHKAKVFCVQRPDR____	DMD;UTRN	3	___1	VWLPVLHRVAAAETAKHQAKCNICKECPIIG;VWLPVLHRVAAAETAKHQAKCNICKECPIVG
									AAR2_K131_M1	QELDQFLGPYPYATLKKWISLTNFISEATVE	NBPF19;NBPF10;NBPF14;NBPF8;NBPF9;NBPF1;NBPF11;NBPF3;NBPF15	3	___1	QDPSCPRLSRELLDEKEPEVLQDSLDRCYSI
									AAR2_K186_M1	KDRVGQNLPRCGIECKSYQEGLARLPEMKPR	NBPF19;NBPF10;NBPF14;NBPF8;NBPF9;NBPF1;NBPF26	3	___1	QNPPCPRLSRELLDEKGPEVLQDSLDRCYST
									AAR2_K199_M1	ECKSYQEGLARLPEMKPRAGTEIRFSELPTQ	BCORL1	3	___1	RKCKTKHMATVSEEAKGKGRWSQQKTRSPKS
									AAR2_K227_M1	PTQMFPEGATPAEITKHSMDLSYALETVLNK	BCORL1	3	___1	EGPQGACGLKLAGDTKPKNQVLATYMSHELV
									AAR2_K357_M1	ATLRKKAEKFQAHLTKKFRWDFAAEPEDCAP	BCORL1;BCOR	3	___1	QSRPMPPEARRLIVNKNAGETLLQRAARLGY;TARQIPPEARRLIVNKNAGETLLQRAARLGY
									AAR2_K44_M1	GTEFGIDYNSWEVGPKFRGVKMIPPGIHFLH	BCORL1	3	___1	PGGSFVPEQDPVTKNKTCRIAAKPYEEQVNP
									AAR2_K69_M1	GIHFLHYSSVDKANPKEVGPRMGFFLSLHQR	BCORL1	3	___1	YPYAFSVARPLTSDSKLVSLEVNRLPCTSPS
									AARS_K254_M1	DTGMGLERLVSVLQNKMSNYDTDLFVPYFEA	DISC1	3	___1	LLVLSSRNVKKLGSVKEDYNRLRREVEHQET
									AARS_K272_M1	NYDTDLFVPYFEAIQKGTGARPYTGKVGAED	AMBRA1	3	___1	IHFWDWSRREPFAVVKTASEMERVRLVRFDP
									AARS_K282_M1	FEAIQKGTGARPYTGKVGAEDADGIDMAYRV	AMBRA1	3	___1	_________MKVVPEKNAVRILWGRERGARA
									AARS_K338_M1	VLRRILRRAVRYAHEKLNASRGFFATLVDVV	KBTBD4	3	___1	LVSVPGKDAIYSLGGKTLQDTLSNAVIYYRV
									AARS_K384_M1	DMVKDIINEEEVQFLKTLSRGRRILDRKIQS	KBTBD4	3	___1	SLKEIGENVHIYLIGKESSRTHSLAVSLHCA
									AARS_K451_M1	VDMDGFEEERKLAQLKSQGKGAGGEDLIMLD	KBTBD4	3	___1	YVFRDRYKKGDANTYKLDPATSAVTVTRGIK
									AARS_K564_M1	VKVDDSSEDKTEFTVKNAQVRGGYVLHIGTI	KBTBD4	4	___1	WLADRHSDPELYTAAKHCAKTHLAQLQNTEE
									AARS_K625_M1	ILNFALRSVLGEADQKGSLVAPDRLRFDFTA	KBTBD4	4	___1	LPRDRLQHTLVSVPGKDAIYSLGGKTLQDTL
									AARS_K641_M1	GSLVAPDRLRFDFTAKGAMSTQQIKKAEEIA	KBTBD4	4	___1	KEEREAFAESLRTSLKEIGENVHIYLIGKES
									AARS_K65_M1	KPIFLNTIDPSHPMAKLSRAANTQKCIRAGG	MRPS21	4	___1	TLNRILTMDGLIEDIKHRRYYEKPCCRRQRE
									AARS_K677_M1	AAKAVYTQDCPLAAAKAIQGLRAVFDETYPD	USP36	4	___1	VLTLSLKRFANFSGGKITKDVGYPEFLNIRP
									AARS_K747_M1	SHAGAFVIVTEEAIAKGIRRIVAVTGAEAQK	KIAA1468	4	___1	FWRLCRTFGKIFTNTKVKPQFQEILRLSEEN
									AARS_K762_M1	KGIRRIVAVTGAEAQKALRKAESLKKCLSVM	SRGAP2;SRGAP2B;SRGAP2C	4	___1	DTQVKEIRAQLTEQMKCLDQQCELRVQLLQD
									AARS_K789_M1	LSVMEAKVKAQTAPNKDVQREIADLGEALAT	SRGAP2;SRGAP2B;SRGAP2C	4	___1	FKKDKEIIAEYDTQVKEIRAQLTEQMKCLDQ
									AARS_K81_M1	LSRAANTQKCIRAGGKHNDLDDVGKDVYHHT	SRGAP2;SRGAP2B;SRGAP2C	4	___1	DAIENAVENLDATSDKQRLMEMYNNVFCPPM
									AARS_K834_M1	LKSLKKVMDDLDRASKADVQKRVLEKTKQFI	SRGAP2;SRGAP2B;SRGAP2C	4	___1	TPCSPDSTANVRIEEKHVRRSSVKKIEKMKE;TPRSPDSTANVRIEEKHVRRSSVKKIEKMKE
									AARS_K876_M1	EMESGASAKALNEALKLFKMHSPQTSAMLFT	SRGAP2;SRGAP2B;SRGAP1;SRGAP2C	4	___1	LQSRLSTLKIENEEVKKTMEATLQTIQDIVT
									AARS_K930_M1	KASEWVQQVSGLMDGKGGGKDVSAQATGKNV	SRGAP2	4	___1	KEYLEGRNLITKLQAKHDLLQKTLGESQRTD
									AARS_K934_M1	WVQQVSGLMDGKGGGKDVSAQATGKNVGCLQ	SRGAP2;SRGAP2B;SRGAP2C	4	___1	LVQRCQQLQSRLSTLKIENEEVKKTMEATLQ
									AARS_K943_M1	DGKGGGKDVSAQATGKNVGCLQEALQLATSF	SRGAP2;SRGAP2B;SRGAP2C	4	___1	FVQVSEDSGRLFKKSKEVGQQLQDDLMKVLN
									AASDHPPT_K149_M1	SFPGRGSIPEFFHIMKRKFTNKEWETIRSFK	SRGAP2;SRGAP2B;SRGAP2C	4	___1	LEKLAEHFLAKTRSTKDQQFKKDQNVLSPVN;LEKLAERFLAKTRSTKDQQFKKDQNVLSPVN
									AASDHPPT_K155_M1	SIPEFFHIMKRKFTNKEWETIRSFKDEWTQL	SRGAP2;SRGAP2B;SRGAP2C	4	___1	SMESVKSTVSETFMSKPSIAKRRANQQETEQ
									AASDHPPT_K164_M1	KRKFTNKEWETIRSFKDEWTQLDMFYRNWAL	SRGAP2;SRGAP2B;SRGAP2C	4	___1	ALRTFLSAELNLEQSKHEGLDAIENAVENLD
									AASDHPPT_K180_M1	DEWTQLDMFYRNWALKESFIKAIGVGLGFEL	SRGAP2;SRGAP2B;SRGAP2C	4	___1	KTYHMYNADSISAQSKLKEAEKQEEKQIGKS
									AASDHPPT_K185_M1	LDMFYRNWALKESFIKAIGVGLGFELQRLEF	TAF15;FUS	4	___1	LKGEATVSFDDPPSAKAAIDWFDGKEFSGNP;PKGEATVSFDDPPSAKAAIDWFDGKEFHGNI
									AASDHPPT_K214_M1	EFDLSPLNLDIGQVYKETRLFLDGEEEKEWA	POM121C;POMZP3;POM121	4	___1	NAPDPCAKETVLSALKEKEKKRTVEEEDQIF;NAPDPCAKETVLSALKEKKKKRTVEEEDQIF
									AASDHPPT_K234_M1	FLDGEEEKEWAFEESKIDEHHFVAVALRKPD	ZNF100;ZNF682;ZNF430	4	___1	CEECGKAFYRFSYLTKHKIIHTGEKFYKCEE;CEECGKAFYRFSYLTKHKTSHTGEKFYKCEE
									AASDHPPT_K263_M1	PDGSRHQDVPSQDDSKPTQRQFTILNFNDLM	ZNF100;ZNF726;ZNF141;ZNF479;ZNF708;ZNF626;ZNF254;ZNF732;ZNF429;ZNF43;ZNF107;ZNF99;ZNF679;ZNF506;ZNF735;ZNF486;ZNF320;ZNF257;ZNF675;ZNF98;ZNF66;ZNF681;ZNF676;ZNF578;ZSCAN12;ZNF728;ZNF251;ZNF600;ZNF808;ZNF91;ZNF729;ZNF273;ZNF430	4	___1	IFSTLTKHKIIHTGEKPYKCNECGKAFNWSS;RSSHLTTHKIIHTGEKPYKCEECGKAFNQSS;RSSHLTTHRIIHTGEKPYKCEECGKAFNQSS
									AASDHPPT_K45_M1	RAEWLLAVRSIQPEEKERIGQFVFARDAKAA	ZNF100;ZNF726;ZNF141;ZNF34;ZNF480;ZNF429;ZNF782;ZNF236;ZSCAN16;ZNF506;ZNF253;ZNF713;ZNF70;ZNF436;ZNF83;ZNF695;ZNF184;ZNF197;ZNF195;ZNF836;ZNF678;ZFP62	4	___1	DLTKHKRIHTGEKPYKCDECGKAYTQSSHLS;NLATHQTVHSGNKPYKCDECGKTFKRSSSLT;NLTKHKRIHTGEKPYKCDECGKVFNWWSQLT;NLTTHKMIHTGEKPYKCDECGKAFNRSSQLT;TLLNHKSIHFGDKPYKCDECGKAFRNNSGLK
									AASDHPPT_K58_M1	EEKERIGQFVFARDAKAAMAGRLMIRKLVAE	ZNF100	4	___1	____MVDPRYGMCPLKGASGCPGAERSLLVQ
									AASDHPPT_K74_M1	AAMAGRLMIRKLVAEKLNIPWNHIRLQRTAK	BCL2L12	4	___1	ALVAQRLEQLVQEQLKSPPSPELQGPPSTEK
									AASDH_K168_M1	LMLNDGKEKYEKEKIKSISSEHVNEEKAEEH	BCL2L12	4	___1	KSPPSPELQGPPSTEKEAILRRLVALLEEEA
									AASDH_K361_M1	ITEVSSWATIYRIPEKTLNSTLKCELPVQLG	BCL2L12	4	___1	RLVALLEEEAEVINQKLASDPALRSKLVRLS
									AASDH_K368_M1	ATIYRIPEKTLNSTLKCELPVQLGFPLLGTV	BLOC1S1	4	___1	VPSPQPDVTMLSRLLKEHQAKQNERKELQVW
									AASDH_K433_M1	VPLGTMRATGDFVTVKDGEIFFLGRKDSQIK	TXNRD1	4	___1	VRSILLRGFDQDMANKIGEHMEEHGIKFIRQ
									AASDH_K730_M1	NIQNLKGLNSPVLIGKSKDPSCVAKVSEEGK	TXNRD1	4	___1	DMANKIGEHMEEHGIKFIRQFVPIKVEQIEA
									AASDH_K739_M1	SPVLIGKSKDPSCVAKVSEEGKPAIGTQKME	TXNRD1	4	___1	RDACTRKIGLETVGVKINEKTGKIPVTDEEQ
									AASDH_K745_M1	KSKDPSCVAKVSEEGKPAIGTQKMELHVRWR	TXNRD1	4	___1	SRDNNKCYAKIICNTKDNERVVGFHVLGPNA
									AASDH_K752_M1	VAKVSEEGKPAIGTQKMELHVRWRSDTGKCV	TXNRD1	4	___1	YNTVMLAIGRDACTRKIGLETVGVKINEKTG
									AASDH_K803_M1	GSHSHRMKAVDFYSGKVKWEQILGDRIESSA	TXNRD1	4	___1	MEEHGIKFIRQFVPIKVEQIEAGTPGRLRVV
									AASS_K833_M1	LSKHLVMKLSYGPEEKDMIVMRDSFGIRHPS	TXNRD1	5	___1	DLIIIGGGSGGLAAAKEAAQYGKKVMVLDFV
									AATF_K159_M1	AKTPGFSVQSISDFEKFTKGMDDLGSSEEEE	TXNRD1	5	___1	LQDSRNYGWKVEETVKHDWDRMIEAVQNHIG
									AATF_K223_M1	VVMTFSSVKVSEEVEKGRAVKNQIALWDQLL	TXNRD1	5	___1	GPNAGEVTQGFAAALKCGLTKKQLDSTIGIH
									AATF_K228_M1	SSVKVSEEVEKGRAVKNQIALWDQLLEGRIK	DCAF13	5	___1	PFEVPREYIRALNATKLERVFAKPFLASLDG
									AATF_K246_M1	IALWDQLLEGRIKLQKALLTTNQLPQPDVFP	DCAF13	5	___1	SDEMNIRLWKANASEKLGVLTSREKAAKDYN
									AATF_K264_M1	LTTNQLPQPDVFPLFKDKGGPEFSSALKNSH	DCAF13	5	___1	LASLDGHRDGVNCLAKHPEKLATVLSGACDG
									AATF_K266_M1	TNQLPQPDVFPLFKDKGGPEFSSALKNSHKA	DCAF13	5	___1	GVLTSREKAAKDYNQKLKEKFQHYPHIKRIA
									AATF_K276_M1	PLFKDKGGPEFSSALKNSHKALKALLRSLVG	DCAF13	5	___1	DYSPTGKEFVSASFDKSIRIFPVDKSRSREV
									AATF_K380_M1	RTLQKWHDKTKLASGKLGKGFGAFERSILTQ	DCAF13	5	___1	VKMLSRNPDNYVRETKLDLQRVPRNYDPALH
									AATF_K383_M1	QKWHDKTKLASGKLGKGFGAFERSILTQIDH	DCAF13	5	___1	VSASFDKSIRIFPVDKSRSREVYHTKRMQHV
									AATF_K403_M1	FERSILTQIDHILMDKERLLRRTQTKRSVYR	DCAF13	5	___1	RIKHSKPGSVPLVSEKKKHVVAVVK______
									AATF_K475_M1	DDDFYHQLLRELIERKTSSLDPNDQVAMGRQ	UBXN8	5	___1	FYQMTGEAWKLSSGHKLGGDEGTSQTSFETS
									AATF_K522_M1	RKASKGRKLRFHVLSKLLSFMAPIDHTTMND	HMOX2	5	___1	KQLYRARMNALDLNMKTKERIVEEANKAFEY
									ABCA2_K2056_M1	QYNFLRRPQRMPVSTKPVEDDVDVASERQRV	ZNF195	5	___1	FLTEHQKIHTGKKFQKCGECGKTFIQCSHFT
									ABCA2_K288_M1	GSGELGRILTVPESQKGALQGYRDAVCSGQA	ZNF195	5	___1	NQCSSTTHSKIFQYNKYVKIFDNFSNLHRRN
									ABCA3_K1030_M1	VVSNFPQPRSALQAAKDQFNEGRKGFDIALN	ZNF195	5	___1	HSPNPSKHQRNEIGGKPFKCEECDSIFKWFS
									ABCA3_K114_M1	RALVINMRVRGFPSEKDFEDYIRYDNCSSSV	ZNF195	5	___1	NPSKHQRNEIGGKPFKCEECDSIFKWFSDLT
									ABCA3_K1326_M1	LAPSPDSLLHTPLIIKELSKVYEQRVPLLAV	ZNF195	5	___1	RIHTGEKPYQCEECGKVFRTCSSLSNHKRTH
									ABCA3_K1395_M1	GDAFVGGHRISSDVGKVRQRIGYCPQFDALL	ZNF195	5	___1	CEECDSIFKWFSDLTKHKRIHTGEKPYKCDE
									ABCA3_K151_M1	EHPFNHSKEPLPLAVKYHLRFSYTRRNYMWT	ZNF195	5	___1	ECDSIFKWFSDLTKHKRIHTGEKPYKCDECG
									ABCA3_K445_M1	IMPSYWCGKPRAVAGKEEEDSDPEKALRNEY	JMJD4	5	___1	NPKEHMTLRDYITYWKEYIQAGYSSPRGCLY
									ABCA3_K445_M2	IMPSYWCGKPRAVAGKEEEDSDPEKALRNEY	JMJD4	5	___1	YIQAGYSSPRGCLYLKDWHLCRDFPVEDVFT
									ABCA3_K454_M1	PRAVAGKEEEDSDPEKALRNEYFEAEPEDLV	JMJD4	5	___1	RSCSGINFEEFYHFLKVIAEKRLLVLREAAA
									ABCA3_K454_M2	PRAVAGKEEEDSDPEKALRNEYFEAEPEDLV	JMJD4	5	___1	VPVANCGVQEYNSNPKEHMTLRDYITYWKEY
									ABCA7_K127_M1	VLGGASAHRTLAGLGKLIATLRAARSTAQPQ	JMJD4	5	___1	PDFQRVDTSAFSPQPKELLQQLREAVDAAAA
									ABCA7_K465_M1	TEHPTPDLGPGHVRIKIRMDIDVVTRTNKIR	SLC1A3	5	___1	RDVEMGNSVIEENEMKKPYQLIAQDNETEKP
									ABCA7_K932_M1	GPEQDRLLQDVGLVSKQSVQTRHLSGGMQRK	SLC1A3	5	___1	DVEMGNSVIEENEMKKPYQLIAQDNETEKPI
									ABCB10_K144_M1	GDEAWRRGPAAPPGDKGRLRPAAAGLPEARK	SLC1A3	5	___1	IAQDNETEKPIDSETKM______________
									ABCB10_K265_M1	SLFSSILRQEVAFFDKTRTGELINRLSSDTA	SLC1A3	5	___1	RKRTLLAKKKVQNITKEDVKSYLFRNAFVLL
									ABCB10_K341_M1	SIIAVIYGRYLRKLTKVTQDSLAQATQLAEE	ACOT1;ACOT2	5	___1	DIVDVLNSPLEGPDQKSFIPVERAESTFLFL
									ABCB10_K369_M1	AEERIGNVRTVRAFGKEMTEIEKYASKVDHV	ACOT1;ACOT2	5	___1	DDHNWKSEFYANEACKRLQAHGRRKPQIICY
									ABCB10_K380_M1	RAFGKEMTEIEKYASKVDHVMQLARKEAFAR	ACOT1;ACOT2	5	___1	TLPPVGVNRNRIKVTKDGYADIVDVLNSPLE
									ABCB10_K486_M1	REPKLPFNEGVILNEKSFQGALEFKNVHFAY	C11orf54	5	___1	EVGGVPYLLPLVNQKKV______________
									ABCB1_K181_M1	HDVGELNTRLTDDVSKINEGIGDKIGMFFQS	EIF2B4	5	___1	AKSELRAAIDRYVQEKIVLAAQAISRFAYQK
									ABCB1_K249_M1	KILSSFTDKELLAYAKAGAVAEEVLAAIRTV	EIF2B4	5	___1	AFVSNELDDPDDLQCKRGEHVALANWQNHAS
									ABCB1_K271_M1	EVLAAIRTVIAFGGQKKELERYNKNLEEAKR	UCHL3	5	___1	CGTIGLIHAIANNKDKMHFESGSTLKKFLEE
									ABCB1_K279_M1	VIAFGGQKKELERYNKNLEEAKRIGIKKAIT	UCHL3	5	___1	ANNKDKMHFESGSTLKKFLEESVSMSPEERA
									ABCB1_K285_M1	QKKELERYNKNLEEAKRIGIKKAITANISIG	UCHL3	5	___1	PRPVCAVLLLFPITEKYEVFRTEEEEKIKSQ
									ABCB1_K748_M1	SKIIGVFTRIDDPETKRQNSNLFSLLFLALG	UQCRH	5	___1	PNNSERAMRAVGEMCKGPGAARAL_______
									ABCB1_K786_M1	FLQGFTFGKAGEILTKRLRYMVFRSMLRQDV	ENOPH1	5	___1	ILELVDGHFDTKIGHKVESESYRKIADSIGC
									ABCB1_K826_M1	TGALTTRLANDAAQVKGAIGSRLAVITQNIA	ROBO1	5	___1	SNKINEMKTFNSPNLKDGRFVNPSGQPTPYA
									ABCB6_K330_M1	NAESYEVERYREAIIKYQGLEWKSSASLVLL	RNF34	5	___1	VEKVNRLYKENEENQKSYGERLQLQDEEDDS
									ABCB7_K225_M1	LDLGFHLSRQTGALSKAIDRGTRGISFVLSA	RNF34	6	___1	FVNYSGCCEKWELVEKVNRLYKENEENQKSY
									ABCB7_K473_M1	GQKVLSGISFEVPAGKKVAIVGGSGSGKSTI	KHSRP;FUBP1	6	___1	QEIMIPAGKAGLVIGKGGETIKQLQERAGVK;QEIMIPASKAGLVIGKGGETIKQLQERAGVK
									ABCB7_K657_M1	STVVDADEIIVLDQGKVAERGTHHGLLANPH	KHSRP;FUBP1	6	___1	AGKAGLVIGKGGETIKQLQERAGVKMILIQD;ASKAGLVIGKGGETIKQLQERAGVKMVMIQD
									ABCB8_K247_M1	FSSLLRQDITFFDANKTGQLVSRLTTDVQEF	KHSRP;FUBP1	6	___1	PAGQVDYTKAWEEYYKKMGQAVPAPTGAPPG;PTGQSDYTKAWEEYYKKIGQQPQQPGAPPQQ
									ABCB8_K263_M1	TGQLVSRLTTDVQEFKSSFKLVISQGLRSCT	KHSRP;FUBP1	6	___1	AGQVDYTKAWEEYYKKMGQAVPAPTGAPPGG;TGQSDYTKAWEEYYKKIGQQPQQPGAPPQQD
									ABCB8_K573_M1	PVLFGTTIMENIRFGKLEASDEEVYTAAREA	KHSRP	6	___1	TTVNNSTPDFGFGGQKRQLEDGDQPESKKLA
									ABCB8_K628_M1	SGGQKQRLAIARALIKQPTVLILDEATSALD	KHSRP	6	___1	PERSVSLTGAPESVQKAKMMLDDIVSRGRGG
									ABCB9_K376_M1	LARASNTAEETISAMKTVRSFANEEEEAEVY	KHSRP	6	___1	RSVSLTGAPESVQKAKMMLDDIVSRGRGGPP
									ABCB9_K568_M1	ENFYPLEGGRVLLDGKPISAYDHKYLHRVIS	FAM92A1	6	___1	KLQDYRQAEVERLEAKVVEPLKTYGTIVKMK
									ABCC10_K1348_M1	FSGTVRENLDPQGLHKDRALWQALKQCHLSE	FAM92A1	6	___1	QAEVERLEAKVVEPLKTYGTIVKMKRDDLKA
									ABCC10_K1426_M1	SVDQKTDQLLQQTICKRFANKTVLTIAHRLN	TMEM230	6	___1	SRLSSTDDGYIDLQFKKTPPKIPYKAIALAT
									ABCC10_K455_M1	IATRIMASNQEMLQHKDARVKLVTELLSGIR	TMEM230	6	___1	MMPSRTNLATGIPSSKVKYSRLSSTDDGYID
									ABCC10_K460_M1	MASNQEMLQHKDARVKLVTELLSGIRVIKFC	ALMS1	6	___1	DPEMKNLPDTKAITQKEEIHRKKTVPEEAWP
									ABCC10_K473_M1	RVKLVTELLSGIRVIKFCGWEQALGARVEAC	ALMS1	6	___1	FMRHSWKDFFQHHPDKHREHMCLPLPYQNMD
									ABCC10_K688_M1	PWIQFATIRDNILFGKTFDAQLYKEVLEACA	ALMS1	6	___1	SSRCIQKDIGTQTNLKCRRGIENWEFISSTT
									ABCC10_K744_M1	GQRARIALARAVYQEKELYLLDDPLAAVDAD	ALMS1	6	___1	ARFRDISDISFIQSKKVVCFKEPSSTGVSNG
									ABCC10_K863_M1	EEEQSTSGRLLQEESKKEGAVALHVYQAYWK	ALMS1	6	___1	RDVGSEEIQDAENSAKTLKEIRTLLMEAENM
									ABCC1_K1078_M1	FFERTPSGNLVNRFSKELDTVDSMIPEVIKM	ALMS1	6	___1	GSEEIQDAENSAKTLKEIRTLLMEAENMALK
									ABCC1_K1181_M1	RAFEEQERFIHQSDLKVDENQKAYYPSIVAN	ALMS1	6	___1	SINVNLGNKEVMDTTKSQVRDYPKHNGQISD
									ABCC1_K1181_M2	RAFEEQERFIHQSDLKVDENQKAYYPSIVAN	ALMS1	6	___1	SGTLDERFHSLDAASKARMNSEFNFDLHTVS
									ABCC1_K1187_M2	ERFIHQSDLKVDENQKAYYPSIVANRWLAVR	ALMS1	6	___1	NAEDRGHEIIEPGNQKLRKAPVKFASSSSVQ
									ABCC1_K1265_M1	MSSEMETNIVAVERLKEYSETEKEAPWQIQE	ALMS1	6	___1	IQRSKRIYEQLPEVQKKREEEKRKSEYKSYR
									ABCC1_K1360_M1	ESAEGEIIIDGINIAKIGLHDLRFKITIIPQ	ALMS1	6	___1	QRSKRIYEQLPEVQKKREEEKRKSEYKSYRL
									ABCC1_K1369_M1	DGINIAKIGLHDLRFKITIIPQDPVLFSGSL	ALMS1	6	___1	ISELNEDDRRKVEEIKAELFGHGRTTDLSKG
									ABCC1_K1502_M1	RLNTIMDYTRVIVLDKGEIQEYGAPSDLLQQ	ALMS1	6	___1	HVKNLLQCESSLNHAKEILRNAEEEESRVRA
									ABCC1_K280_M1	CAKTRKQPVKVVYSSKDPAQPKESSKVDANE	ALMS1	6	___1	SAQVGDPEMKNLPDTKAITQKEEIHRKKTVP
									ABCC1_K290_M1	VVYSSKDPAQPKESSKVDANEEVEALIVKSP	ALMS1	6	___1	FDLHTVSSRSLEPTSKLLTSKPVAQDQESLG
									ABCC1_K290_M2	VVYSSKDPAQPKESSKVDANEEVEALIVKSP	ALMS1	6	___1	ISSTTVRSPLQEAESKVSMALEETLRQYQAA
									ABCC1_K303_M1	SSKVDANEEVEALIVKSPQKEWNPSLFKVLY	ALMS1	6	___1	KEIRTLLMEAENMALKRCNFPAPLARFRDIS
									ABCC1_K303_M2	SSKVDANEEVEALIVKSPQKEWNPSLFKVLY	ALMS1	7	___1	ALSCVHITLCPKTSSKLDSGTLDERFHSLDA
									ABCC1_K315_M1	LIVKSPQKEWNPSLFKVLYKTFGPYFLMSFF	ALMS1	7	___1	IKAELFGHGRTTDLSKGLQSPRGMGCKPEAV
									ABCC1_K351_M1	DLMMFSGPQILKLLIKFVNDTKAPDWQGYFY	ALMS1	7	___1	NVLLNSQADDRVVINKPESAGFRDVGSEEIQ
									ABCC1_K396_M1	LHQYFHICFVSGMRIKTAVIGAVYRKALVIT	PYCR2	7	___1	QSMADQEKISPAALKKTLLDRVKLESPTVST
									ABCC1_K416_M1	GAVYRKALVITNSARKSSTVGEIVNLMSVDA	PYCR2	7	___1	AAKMLLDSEQHPCQLKDNVCSPGGATIHALH
									ABCC1_K496_M1	AVMAMKTKTYQVAHMKSKDNRIKLMNEILNG	PYCR2	7	___1	KISPAALKKTLLDRVKLESPTVSTLTPSSPG
									ABCC1_K513_M1	KDNRIKLMNEILNGIKVLKLYAWELAFKDKV	POLR3G	7	___1	AVGFSKGEKLPDVVLKPPPLFPDTDYKPVPL
									ABCC1_K516_M1	RIKLMNEILNGIKVLKLYAWELAFKDKVLAI	POLR3G	7	___1	VPLKTGEGEEYMLALKQELRETMKRMPYFIE
									ABCC1_K525_M1	NGIKVLKLYAWELAFKDKVLAIRQEELKVLK	UHRF1	7	___1	LFHVEPGLQRLFYRGKQMEDGHTLFDYEVRL
									ABCC1_K527_M1	IKVLKLYAWELAFKDKVLAIRQEELKVLKKS	UHRF1	7	___1	DSLNDCRIIFVDEVFKIERPGEGSPMVDNPM
									ABCC1_K72_M1	LSRHDRGYIQMTPLNKTKTALGFLLWIVCWA	UHRF1	7	___1	DGRQTHTVDSLSRLTKVEELRRKIQELFHVE
									ABCC1_K764_M1	DLEILPSGDRTEIGEKGVNLSGGQKQRVSLA	UHRF1	7	___1	IQLLVRQSLVLPHSTKERDSELSDTDSGCCL
									ABCC1_K814_M1	DAHVGKHIFENVIGPKGMLKNKTRILVTHSM	UHRF1	7	___1	DLSGNKRTAEQSCDQKLTNTNRALALNCFAP
									ABCC1_K891_M1	QDAEENGVTGVSGPGKEAKQMENGMLVTDSA	UHRF1;UHRF2	7	___1	SKYAPAEGNRYDGIYKVVKYWPEKGKSGFLV
									ABCC1_K894_M1	EENGVTGVSGPGKEAKQMENGMLVTDSAGKQ	CASP8AP2	7	___1	TQVPDIYEFLKDASDKMGHSDEVADECFKLH
									ABCC1_K936_M1	SGDISRHHNSTAELQKAEAKKEETWKLMEAD	CASP8AP2	7	___1	SDKMGHSDEVADECFKLHQVWETKVPESIEE
									ABCC1_K952_M1	AEAKKEETWKLMEADKAQTGQVKLSVYWDYM	CASP8AP2	7	___1	SSMIQTQVPDIYEFLKDASDKMGHSDEVADE
									ABCC4_K1066_M1	SPGGPLVLKHLTALIKSQEKVGIVGRTGAGK	CASP8AP2	7	___1	QNTVFKSVEELENSNKNVDGSKSTHEEQSSM
									ABCC4_K1070_M1	PLVLKHLTALIKSQEKVGIVGRTGAGKSSLI	MTMR14	7	___1	SEKEKDTFESTVQVSKLQDLIHRSKMARCRG
									ABCC4_K1289_M1	QQLGKAEAAALTETAKQVYFKRNYPHIGHTD	MTMR14	7	___1	FNFLKHITSEEFSALKTQRRKSLPARDGGFT
									ABCC4_K264_M1	PLQSCFGKLFSSLRSKTATFTDARIRTMNEV	MTMR14	7	___1	EEDCALRSGDTHLFDKVRGYDIKLLRYLSVK
									ABCC4_K293_M1	EVITGIRIIKMYAWEKSFSNLITNLRKKEIS	NSMCE2	7	___1	DLKLLVEKKFLALQSKNSDADFQNNEKFVQF
									ABCC4_K407_M1	LDEISQRNRQLPSDGKKMVHVQDFTAFWDKA	NSMCE2	7	___1	ALQSKNSDADFQNNEKFVQFKQQLKELKKQ_
									ABCC4_K408_M1	DEISQRNRQLPSDGKKMVHVQDFTAFWDKAS	NSMCE2	7	___1	NSDADFQNNEKFVQFKQQLKELKKQ______
									ABCC4_K497_M1	PWVFSGTLRSNILFGKKYEKERYEKVIKACA	NSMCE2	7	___1	INHVKEERPEKIPDLKLLVEKKFLALQSKNS
									ABCC4_K515_M1	EKERYEKVIKACALKKDLQLLEDGDLTVIGD	ERGIC2	7	___1	FQYFITVVPTKLHTYKISADTHQFSVTERER
									ABCC4_K614_M1	AASQILILKDGKMVQKGTYTEFLKSGIDFGS	ERGIC2	7	___1	QSRLQEEHSLQDVIFKSAFKSTSTALPPRED
									ABCC4_K622_M1	KDGKMVQKGTYTEFLKSGIDFGSLLKKDNEE	ELF4;ELF2;DKFZp686H0575;ELF1	7	___1	MGRALRYYYQRGILAKVEGQRLVYQFKDMPK;MGRALRYYYQRGILAKVEGQRLVYQFKEMPK
									ABCC4_K632_M1	YTEFLKSGIDFGSLLKKDNEESEQPPVPGTP	ELF4;ELF2	7	___1	KWTQREKGIFKLVDSKAVSKLWGKHKNKPDM;KWTQREKGIFKLVDSKAVSKLWGKQKNKPDM
									ABCC4_K66_M1	DRSQHLGEELQGFWDKEVLRAENDAQKPSLT	ELF4	7	___1	AAFIRTSGTTAAPRVKEGPLRSSSYVQGMVT
									ABCC4_K670_M1	SESSVWSQQSSRPSLKDGALESQDTENVPVT	MAGT1	7	___1	PSASAQRKKEMVLSEKVSQLMEWTNKRPVIR
									ABCC4_K695_M1	ENVPVTLSEENRSEGKVGFQAYKNYFRAGAH	MAGT1	7	___1	MVLSEKVSQLMEWTNKRPVIRMNGDKFRRLV
									ABCC4_K77_M1	GFWDKEVLRAENDAQKPSLTRAIIKCYWKSY	MAGT1	7	___1	LVVLFFSWMLSIFRSKYHGYPYSFLMS____
									ABCC4_K807_M1	NSSQTLHNKMFESILKAPVLFFDRNPIGRIL	EHD4	7	___1	AEAQDLFRDIQSLPQKAAVRKLNDLIKRARL
									ABCC5_K1168_M1	TEARFTSVERINHYIKTLSLEAPARIKNKAP	EHD4	7	___1	DAHKLDISDEFSEAIKAFRGQDDKIRVVLNK
									ABCC5_K1218_M1	RENLPLVLKKVSFTIKPKEKIGIVGRTGSGK	EHD4	7	___1	KAFRGQDDKIRVVLNKADQVDTQQLMRVYGA
									ABCC5_K1222_M1	PLVLKKVSFTIKPKEKIGIVGRTGSGKSSLG	CTNNBL1	7	___1	LLRNLRGQQRTRLLNKFTENDSEKVDRLMEL
									ABCC5_K1269_M1	DGVRISDIGLADLRSKLSIIPQEPVLFSGTV	SPCS2	7	___1	TGMDPDDIWQLSSSLKRFDDKYTLKLTFISG
									ABCC5_K357_M1	YFRRKCVAATDERVQKMNEVLTYIKFIKMYA	SPCS2	7	___1	FISGRTKQQREAEFTKSIAKFFDHSGTLVMD
									ABCC5_K78_M1	ASMHSQLRILDEEHPKGKYHHGLSALKPIRT	SPCS2	7	___1	FVMMGILTIYTSYKEKSIFLVAHRKDPTGMD
									ABCC5_K961_M1	RLHDELFRRILRSPMKFFDTTPTGRILNRFS	SPCS2	7	___1	DDIWQLSSSLKRFDDKYTLKLTFISGRTKQQ
									ABCC5_K977_M1	FFDTTPTGRILNRFSKDMDEVDVRLPFQAEM	SPCS2	7	___1	QLSSSLKRFDDKYTLKLTFISGRTKQQREAE
									ABCC8_K1312_M1	MVRNLADMELQLGAVKRIHGLLKTEAESYEG	SPCS2	7	___1	WDGSAVKNSLDDSAKKVLLEKYKYVENFGLI
									ABCD1_K407_M1	LTAAADAIERIMSSYKEVTELAGYTARVHEM	SPCS2	7	___1	VKNSLDDSAKKVLLEKYKYVENFGLIDGRLT
									ABCD1_K462_M1	SGTIGRSGVRVEGPLKIRGQVVDVEQGIICE	SPCS2	7	___1	KWDGSAVKNSLDDSAKKVLLEKYKYVENFGL
									ABCD1_K610_M1	WEAMCDWKDVLSGGEKQRIGMARMFYHRPKY	SPCS2	7	___1	DDKPVKIDKWDGSAVKNSLDDSAKKVLLEKY
									ABCD1_K696_M1	FEKLDSAARLSLTEEKQRLEQQLAGIPKMQR	GON4L;YY1AP1	7	___1	RIKNLNMNRAPDNIIKFYKKTKQLPVLGKCC
									ABCD3_K151_M1	ISLVNNFLKYGLNELKLCFRVRLTKYLYEEY	GON4L;YY1AP1;DKFZp686J14104	7	___1	LNEQHQIAKELFEQLKMKKPSAKQQKEVEKV;LNEQHRTVKELFEQLKMKKSSAKQLQEVEKV
									ABCD3_K160_M1	YGLNELKLCFRVRLTKYLYEEYLQAFTYYKM	GON4L	7	___1	CSLKAKNPQDKIVFTKAEDNLLALGLKHFEG
									ABCD3_K174_M1	TKYLYEEYLQAFTYYKMGNLDNRIANPDQLL	GON4L;YY1AP1	7	___1	KPPIEREEHRLPFWLKASLPSIQEELRHMAD
									ABCD3_K260_M1	TRLRRPIGKMTITEQKYEGEYRYVNSRLITN	GON4L;YY1AP1	7	___1	MNRAPDNIIKFYKKTKQLPVLGKCCEEIQPH
									ABCD3_K286_M1	RLITNSEEIAFYNGNKREKQTVHSVFRKLVE	GON4L;YY1AP1	7	___1	SKVFMYPELLPVCSLKAKNPQDKILFTKAED;SKVFMYPELLPVCSLKAKNPQDKIVFTKAED
									ABCD3_K289_M1	TNSEEIAFYNGNKREKQTVHSVFRKLVEHLH	GON4L;YY1AP1	8	___1	VFMYPELLPVCSLKAKNPQDKILFTKAEDNK;VFMYPELLPVCSLKAKNPQDKILFTKAEDNL;VFMYPELLPVCSLKAKNPQDKIVFTKAEDNL
									ABCD3_K347_M1	VVSRPFLDLSHPRHLKSTHSELLEDYYQSGR	GON4L;YY1AP1	8	___1	NLELGSESRYPLLLPKGVVLKLKPVATRFPR;NSELGSETRYPLLLPKGVVLKLKPVADRFPK
									ABCD3_K38_M1	LCLLHKRRRALGLHGKKSGKPPLQNNEKEGK	SNX10	8	___1	CVSGQTKYSVEEAIHKFALMNRRFPEEDEEG
									ABCD3_K399_M1	LAGFTARITELMQVLKDLNHGKYERTMVSQQ	HNRNPDL	8	___1	LESRYHQIGSGKCEIKVAQPKEVYRQQQQQQ
									ABCD3_K405_M1	RITELMQVLKDLNHGKYERTMVSQQEKGIEG	HNRNPDL	8	___1	GAFGEIENIELPMDTKTNERRGFCFITYTDE
									ABCD3_K416_M1	LNHGKYERTMVSQQEKGIEGVQVIPLIPGAG	HNRNPDL	8	___1	TEYLSRFGEVVDCTIKTDPVTGRSRGFGFVL
									ABCD3_K42_M1	HKRRRALGLHGKKSGKPPLQNNEKEGKKERA	HNRNPDL	8	___1	RGFCFITYTDEEPVKKLLESRYHQIGSGKCE
									ABCD3_K535_M1	RDQVIYPDGREDQKRKGISDLVLKEYLDNVQ	HNRNPDL	8	___1	DPVTGRSRGFGFVLFKDAASVDKVLELKEHK
									ABCD3_K543_M1	GREDQKRKGISDLVLKEYLDNVQLGHILERE	HNRNPDL	8	___1	SNIEEFAEGSKINASKNQQDDGKMFIGGLSW
									ABCD3_K61_M1	QNNEKEGKKERAVVDKVFFSRLIQILKIMVP	HNRNPDL	8	___1	VLFKDAASVDKVLELKEHKLDGKLIDPKRAK
									ABCD3_K72_M1	AVVDKVFFSRLIQILKIMVPRTFCKETGYLV	HNRNPDL	8	___1	VKKLLESRYHQIGSGKCEIKVAQPKEVYRQQ
									ABCD4_K217_M1	KTLMGPIVMKLVHQEKLEGDFRFKHMQIRVN	TKFC;DAK	8	___1	ELGLGIHGEAGVRRIKMATADEIVKLMLDHM
									ABCD4_K405_M1	ERVSISAPSSDKPLIKDLSLKISEGQSLLIT	TKFC;DAK	8	___1	LQGHRVALRSDLDSLKGRVALLSGGGSGHEP
									ABCD4_K427_M1	SEGQSLLITGNTGTGKTSLLRVLGGLWTSTR	TKFC;DAK	8	___1	QAWKSPGADLLQVLTKAVKEGGGLVICP___
									ABCD4_K462_M1	MLTDFGPHGVLFLPQKPFFTDGTLREQVIYP	TKFC;DAK	8	___1	KSPGADLLQVLTKAVKEGGGLVICP______
									ABCD4_K479_M1	FFTDGTLREQVIYPLKEVYPDSGSADDERIL	TKFC;DAK	8	___1	PQEAPDSTAAGGSASKRMALVLERVCSTLLG
									ABCE1_K116_M1	RPGEVLGLVGTNGIGKSTALKILAGKQKPNL	SYNJ2BP-COX16;SYNJ2BP	8	___1	LQEGDKILSVNGQDLKNLLHQDAVDLFRNAG
									ABCE1_K121_M1	LGLVGTNGIGKSTALKILAGKQKPNLGKYDD	GTPBP8	8	___1	FRAPEDFVDMVETYLKERRNLKRTFLLVDSV
									ABCE1_K126_M1	TNGIGKSTALKILAGKQKPNLGKYDDPPDWQ	MATK	8	___1	PYPKMSLKEVSEAVEKGYRMEPPEGCPGPVH
									ABCE1_K128_M1	GIGKSTALKILAGKQKPNLGKYDDPPDWQEI	MATK	8	___1	AICTKLVRPKRKHGTKSAEEELARAGWLLNL
									ABCE1_K158_M1	ILTYFRGSELQNYFTKILEDDLKAIIKPQYV	MATK	8	___1	DLAARNILVSEDLVAKVSDFGLAKAERKGLD
									ABCE1_K15_M1	_MADKLTRIAIVNHDKCKPKKCRQECKKSCP	MATK	8	___1	VSEDLVAKVSDFGLAKAERKGLDSSRLPVKW
									ABCE1_K165_M1	SELQNYFTKILEDDLKAIIKPQYVDQIPKAA	RPS24	8	___1	KNEPKHRLARHGLYEKKKTSRKQRKERKNRM
									ABCE1_K169_M1	NYFTKILEDDLKAIIKPQYVDQIPKAAKGTV	RPS24	8	___1	NEPKHRLARHGLYEKKKTSRKQRKERKNRMK
									ABCE1_K178_M1	DLKAIIKPQYVDQIPKAAKGTVGSILDRKDE	RPS24	8	___1	TIRTRKFMTNRLLQRKQMVIDVLHPGKATVP
									ABCE1_K181_M1	AIIKPQYVDQIPKAAKGTVGSILDRKDETKT	RPS24	8	___1	LLQRKQMVIDVLHPGKATVPKTEIREKLAKM
									ABCE1_K191_M1	IPKAAKGTVGSILDRKDETKTQAIVCQQLDL	RPS24	8	___1	TVPKTEIREKLAKMYKTTPDVIFVFGFRTHF
									ABCE1_K195_M1	AKGTVGSILDRKDETKTQAIVCQQLDLTHLK	RPS24	8	___1	DVIFVFGFRTHFGGGKTTGFGMIYDSLDYAK
									ABCE1_K210_M1	KTQAIVCQQLDLTHLKERNVEDLSGGELQRF	RPS24	8	___1	KTTGFGMIYDSLDYAKKNEPKHRLARHGLYE
									ABCE1_K250_M1	ADIFMFDEPSSYLDVKQRLKAAITIRSLINP	MYC	8	___1	KKATAYILSVQAEEQKLISEEDLLRKRREQL
									ABCE1_K254_M1	MFDEPSSYLDVKQRLKAAITIRSLINPDRYI	MYC	8	___1	FFALRDQIPELENNEKAPKVVILKKATAYIL
									ABCE1_K332_M1	VPTENLRFRDASLVFKVAETANEEEVKKMCM	MYC	8	___1	NYAAPPSTRKDYPAAKRVKLDSVRVLRQISN
									ABCE1_K343_M1	SLVFKVAETANEEEVKKMCMYKYPGMKKKMG	MYC	8	___1	SEEDLLRKRREQLKHKLEQLRNSCA______
									ABCE1_K349_M1	AETANEEEVKKMCMYKYPGMKKKMGEFELAI	MYC	8	___1	AKLVSEKLASYQAARKDSGSPNPARGHSVCS
									ABCE1_K36_M1	CRQECKKSCPVVRMGKLCIEVTPQSKIAWIS	MYC;MYCN	8	___1	QSELQPPAPSEDIWKKFELLPTPPLSPSRRS
									ABCE1_K397_M1	GTGKTTFIRMLAGRLKPDEGGEVPVLNVSYK	MYC	8	___1	CMWSGFSAAAKLVSEKLASYQAARKDSGSPN
									ABCE1_K412_M1	KPDEGGEVPVLNVSYKPQKISPKSTGSVRQL	MYC	8	___1	RKCTSPRSSDTEENVKRRTHNVLERQRRNEL
									ABCE1_K419_M1	VPVLNVSYKPQKISPKSTGSVRQLLHEKIRD	MYC	8	___1	APPSTRKDYPAAKRVKLDSVRVLRQISNNRK
									ABCE1_K431_M1	ISPKSTGSVRQLLHEKIRDAYTHPQFVTDVM	EIF5B	8	___1	PIVTQIRGLLLPPPMKELRVKNQYEKHKEVE
									ABCE1_K447_M1	IRDAYTHPQFVTDVMKPLQIENIIDQEVQTL	EIF5B	8	___1	KMFGRHFEATDILVSKISRQSIDALKDWFRD
									ABCE1_K478_M1	SGGELQRVALALCLGKPADVYLIDEPSAYLD	ZFP36L2	8	___1	TLKEPSGGGGTALLNKENKFRDRSFSENGDR
									ABCE1_K541_M1	TYLADRVIVFDGVPSKNTVANSPQTLLAGMN	ZFP36L2	8	___1	LCRPFEESGTCKYGEKCQFAHGFHELRSLTR
									ABCE1_K579_M1	ITFRRDPNNYRPRINKLNSIKDVEQKKSGNY	TYW1B;TYW1	8	___1	DHVKKEKREKEQQEEKSGLFRNMGRNEDGER
									ABCE1_K584_M1	DPNNYRPRINKLNSIKDVEQKKSGNYFFLDD	TYW1B;TYW1	8	___1	FCKWLEEASIDFRFGKTYLKGMRDAVFGLGN
									ABCE1_K64_M1	WISETLCIGCGICIKKCPFGALSIVNLPSNL	TYW1B;TYW1	8	___1	IQEYEDSGGSKTFSAKDYMARTPHWALFGAN
									ABCE1_K81_M1	PFGALSIVNLPSNLEKETTHRYCANAFKLHR	IKBKG	8	___1	AEEALVAKQEVIDKLKEEAEQHKIVMETVPV
									ABCF1_K174_M1	NRINKAVSEEQQPALKGKKGKEEKSKGKAKP	ARL15	8	___1	NHQDKPAARSVQELKKYFELEPLARGKRWIL
									ABCF1_K342_M1	VAGRRYGLVGPNGKGKTTLLKHIANRALSIP	PIAS2;PIAS1	8	___1	KGIRNPDHSRALIKEKLTADPDSEIATTSLR
									ABCF1_K389_M1	TPAVQAVLRADTKRLKLLEEERRLQGQLEQG	PIAS2	8	___1	VLSKPCSVTVASEASKKKVDVIDLTIESSSD
									ABCF1_K430_M1	VYEELRATGAAAAEAKARRILAGLGFDPEMQ	PIAS2	8	___1	LSKPCSVTVASEASKKKVDVIDLTIESSSDE
									ABCF1_K562_M1	LLKQYEKQEKKLKELKAGGKSTKQAEKQTKE	PIAS2	9	___1	RPKKEAMKVSSQPCTKIESSSVLSKPCSVTV
									ABCF1_K603_M1	RKNQDEESQEAPELLKRPKEYTVRFTFPDPP	RPL10	9	___1	FTKFNADEFEDMVAEKRLIPDGCGVKYIPNR;FTKFNADEFEDMVAEKRLIPDGCGVKYIPSR
									ABCF1_K638_M1	PVLGLHGVTFGYQGQKPLFKNLDFGIDMDSR	RPL10;RPL10L	9	___1	DGCGVKYIPNRGPLDKWRALHS_________;DGCGVKYIPSRGPLDKWRALHS_________
									ABCF1_K642_M1	LHGVTFGYQGQKPLFKNLDFGIDMDSRICIV	RPL10;RPL10L	9	___1	QLSSEALEAARICANKYMVKSCGKDGFHIRV
									ABCF1_K689_M1	KLTPTHGEMRKNHRLKIGFFNQQYAEQLRME	RPL10;RPL10L	9	___1	EALEAARICANKYMVKSCGKDGFHIRVRLHP
									ABCF1_K742_M1	GRFGLESHAHTIQICKLSGGQKARVVFAELA	RPL10;RPL10L	9	___1	HIRVRLHPFHVIRINKMLSCAGADRLQTGMR
									ABCF2_K156_M1	HIDIYHLTREMPPSDKTPLHCVMEVDTERAM	RPL10	9	___1	DMVAEKRLIPDGCGVKYIPSRGPLDKWRALH
									ABCF2_K174_M1	LHCVMEVDTERAMLEKEAERLAHEDAECEKL	RPL10	9	___1	HIGQVIMSIRTKLQNKEHVIEALRRAKFKFP
									ABCF2_K203_M1	KLMELYERLEELDADKAEMRASRILHGLGFT	RPL10	9	___1	AARICANKYMVKSCGKDGFHIRVRLHPFHVI
									ABCF2_K315_M1	NKKLKYYTGNYDQYVKTRLELEENQMKRFHW	RPL10	9	___1	PGRQKIHISKKWGFTKFNADEFEDMVAEKRL
									ABCF2_K326_M1	DQYVKTRLELEENQMKRFHWEQDQIAHMKNY	FGFR1OP	9	___1	KTPLVNESLKKFLNTKDGRLVASLVAEFLQF
									ABCF2_K365_M1	AKLARQAQSKEKTLQKMMASGLTERVVSDKT	EI24	9	___1	__________MADSVKTFLQDLAR_______
									ABCF2_K436_M1	DLDTRVALVGPNGAGKSTLLKLLTGELLPTD	MRPS30	9	___1	RYQIDDKPNNQIRISKQLAEFVPLDYSVPIE
									ABCF2_K441_M1	VALVGPNGAGKSTLLKLLTGELLPTDGMIRK	NOP2	9	___1	RVLLDAPCSGTGVISKDPAVKTNKDEKDILR
									ABCF2_K491_M1	DLSPLEYMMKCYPEIKEKEEMRKIIGRYGLT	MPDU1;HBEBP2BPA	9	___1	______MAAEADGPLKRLLVPILLPEKCYDQ
									ABCF2_K508_M1	KEEMRKIIGRYGLTGKQQVSPIRNLSDGQKC	MPDU1;HBEBP2BPA	9	___1	DGPLKRLLVPILLPEKCYDQLFVQWDLLHVP
									ABCF2_K522_M1	GKQQVSPIRNLSDGQKCRVCLAWLAWQNPHM	MPDU1;HBEBP2BPA	9	___1	GIVAGSLLVKLPQVFKILGAKSAEGLSLQSV
									ABCF2_K593_M1	QVAQEIWVCEKQTITKWPGDILAYKEHLKSK	C13orf34;BORA	9	___1	DVEDKRQKAIEEFFTKDVIVPSPWTDHEGKQ
									ABCF2_K602_M1	EKQTITKWPGDILAYKEHLKSKLVDEEPQLT	C13orf34;BORA	9	___1	YSNLHEQTLASPSVFKSTKLPTPGKFRWSID
									ABCF2_K608_M1	KWPGDILAYKEHLKSKLVDEEPQLTKRTHNV	AUTS2	9	___1	IMPTPAPPMFDKYPTKVDPFYRHSLFHSYPP
									ABCF2_K618_M1	EHLKSKLVDEEPQLTKRTHNV__________	KRBA1	9	___1	VQLVKEIPEFLFGEVKGAMDSPESESRGASL
									ABCF3_K174_M1	AGSRKESRLESSGKNKSYDVRIENFDVSFGD	GUCD1	9	___1	EETRVNQLFAQAKACKVLVEKWNVQHQHQ__
									ABCF3_K468_M1	QVQSKLKMLEKLPELKPVDKESEVVMKFPDG	GUCD1	9	___1	FGVRHRFCTQTLGVDKGYKNQSFYRKHFDTE
									ABCG1_K102_M1	PEGPWWRKKGYKTLLKGISGKFNSGELVAIM	GUCD1	9	___1	FDTEETRVNQLFAQAKACKVLVEKWNVQHQH
									ABHD12_K115_M1	LIFLNFVRVPYFIDLKKPQDQGLNHTCNYYL	ARNT;DKFZp686M216;ARNT2	9	___1	LSTSENALTGRILDLKTGTVKKEGQQSSMRM
									ABHD12_K232_M1	ERGMTYDALHVFDWIKARSGDNPVYIWGHSL	ITSN2	9	___1	LIYLVPEKQLLNERIKNMQFSNTPDSGVSLL
									ABHD12_K283_M1	ALILESPFTNIREEAKSHPFSVIYRYFPGFD	ITSN2	9	___1	MQFSNTPDSGVSLLHKK______________
									ABHD12_K358_M1	KLYSIAAPARSFRDFKVQFVPFHSDLGYRHK	ITSN2	9	___1	QFSNTPDSGVSLLHKK_______________
									ABHD12_K377_M1	VPFHSDLGYRHKYIYKSPELPRILREFLGKS	COG1	9	___1	SDDSSLPKDVSPTQAKSSAFDRYADAGTVQE
									ABHD12_K391_M1	YKSPELPRILREFLGKSEPEHQH________	CLK1	9	___1	PKIKRDERTLINPDIKVVDFGSATYDDEHHS
									ABHD14A-ACY1_K201_M1	PVFKEHWSHDPFEAFKDSEGYIYARGAQDMK	MTHFD1L	9	___1	VYGAKDIELSPEAQAKIDRYTQQGFGNLPIC
									ABHD14A-ACY1_K216_M1	KDSEGYIYARGAQDMKCVSIQYLEAVRRLKV	STK4;STK3	9	___1	LADFGVAGQLTDTMAKRNTVIGTPFWMAPEV
									ABHD14A-ACY1_K230_M1	MKCVSIQYLEAVRRLKVEGHRFPRTIHMTFV	CPVL	9	___1	YKNNDFYVTGESYAGKYVPAIAHLIHSLNPV
									ABHD14A-ACY1_K319_M1	RPGHASRFMEDTAAEKLHKVVNSILAFREKE	CPVL	9	___1	YQIGLLDEKQKKYFQKQCHECIEHIRKQNWF
									ABHD14A-ACY1_K345_M1	FREKEWQRLQSNPHLKEGSVTSVNLTKLEGG	NRSN2	9	___1	NRSCSCSRGPSVEDGKWYGVRSYLHLFYEDC
									ABHD14A-ACY1_K433_M1	TDDSNPWWAAFSRVCKDMNLTLEPEIMPAAT	MOB2	9	___1	LEPEHTKARITDFQFKELVVLPREIDLNEWL
									ABHD14A_K206_M1	AVALDLPGFGNSAPSKEASTEAGRAALLERA	JKAMP	9	___1	LLRPLLVKKIACGLGKSDRFKSIYAALYFFP
									ABHD16A_K495_M1	VPEDIMSNRGNDLLLKLLQHRYPRVMAEEGL	SCRN3	9	___1	MDLVRLGLERADTAEKALNVIVDLLEKYGQG
									ABHD17A_K92_M1	QYSQRELDTIEVFPTKSARGNRVSCMYVRCV	SH3GLB1	10	___1	DAGTFLSRAVQFTEEKLGQAEKTELDAHLEN
									ABHD17B_K136_M1	NIFSYDYSGYGASSGKPTEKNLYADIEAAWL	SH3GLB1	10	___1	MDSDWLMGERGNQKGKVPITYLELLN_____
									ABHD17B_K206_M1	HSPLTSGMRVAFPDTKKTYCFDAFPNIDKIS	SH3GLB1	10	___1	LQPNPNARIEEFVYEKLDRKAPSRINNPELL
									ABHD17B_K207_M1	SPLTSGMRVAFPDTKKTYCFDAFPNIDKISK	SH3GLB1	10	___1	ERKLLQNKRLDLDAAKTRLKKAKAAETRNSQ
									ABHD17B_K222_M1	KTYCFDAFPNIDKISKITSPVLIIHGTEDEV	SH3GLB1	10	___1	_______MNIMDFNVKKLAADAGTFLSRAVQ
									ABHD17B_K278_M1	GHNDVELYGQYLERLKQFVSQELVNL_____	SH3GLB1	10	___1	______MNIMDFNVKKLAADAGTFLSRAVQF
									ABHD17C_K177_M1	NIFSYDYSGYGVSSGKPSEKNLYADIDAAWQ	SH3GLB1	10	___1	LNFLTPLRNFIEGDYKTIAKERKLLQNKRLD
									ABHD17C_K181_M1	YDYSGYGVSSGKPSEKNLYADIDAAWQALRT	FANCC	10	___1	LQPEFFEAVNEAILLKKISLPMSAVVCLWLR
									ABHD17C_K319_M1	GHNDIELYAQYLERLKQFISHELPNS_____	FANCC	10	___1	QPEFFEAVNEAILLKKISLPMSAVVCLWLRH
									ABHD17C_K32_M1	CWLFCCPPCPSRIAAKLAFLPPEPTYTVLAP	FANCC	10	___1	VEALEKASKQLRFALKTYFPYTSPSLAMVLL
									ABHD2_K152_M1	HSEKQYIRTFVDYAQKNGYRCAVLNHLGALP	FANCC	10	___1	SAVVCLWLRHLPSLEKAMLHLFEKLISSERN
									ABHD2_K265_M1	DQCRRFYNFLMADNMKKIILSHRQALFGDHV	FANCC	10	___1	ISSERNCLRRIECFIKDSSLPQAACHPAIFR
									ABHD2_K281_M1	KIILSHRQALFGDHVKKPQSLEDTDLSRLYT	FANCC	10	___1	VAQFQEFLRKMYEALKEMDSNTVIERFPTIG
									ABHD2_K282_M1	IILSHRQALFGDHVKKPQSLEDTDLSRLYTA	DEPDC7	10	___1	NNTEKTTKDELLNLLKTLDEDSKLSAKEKKK
									ABHD2_K310_M1	YTATSLMQIDDNVMRKFHGYNSLKEYYEEES	DEPDC7	10	___1	KDELLNLLKTLDEDSKLSAKEKKKLLGQFYK
									ABHD2_K357_M1	AADDPLVHESLLTIPKSLSEKRENVMFVLPL	DEPDC7	10	___1	LYRFTTIPNQDSQLGKENKLYSPARYADALF
									ABHD2_K57_M1	PDLYFQDSGLSRFLLKSCPLLTKEYIPPLIW	DEPDC7	10	___1	FTTIPNQDSQLGKENKLYSPARYADALFKSS
									ABHD2_K64_M1	SGLSRFLLKSCPLLTKEYIPPLIWGKSGHIQ	DEPDC7	10	___1	QKESDNRMVVKRIFSKAIVDNKNLSKGKTDL
									ABHD2_K74_M1	CPLLTKEYIPPLIWGKSGHIQTALYGKMGRV	DEPDC7	10	___1	KLSAKEKKKLLGQFYKCHPDIFIEHFGD___
									ABHD3_K235_M1	TCLQSSVNKHRHMFVKQVDMDHVMKAKSIRE	DEPDC7	10	___1	CQALMDYKVFEAVPTKVFGKDKKPTFEDSSC
									ABHD3_K244_M1	HRHMFVKQVDMDHVMKAKSIREFDKRFTSVM	EPT1	10	___1	CVTLPMSLLNFFRSYKNNTLKLNSVYEAMVP
									ABHD3_K279_M1	TIDDYYTDASPSPRLKSVGIPVLCLNSVDDV	LLGL1	10	___1	VAIIDLLQDREGFTWKGHERLSPRTGPLPWP
									ABHD3_K55_M1	FSVAYAFYYLSSIAKKPQLVTGGESFSRFLQ	LLGL1	10	___1	GCFDPYSDDPRLGVQKVALCKYTAQMVVAGT
									ABHD6_K126_M1	TTRSSLDDLSIDGQVKRIHQFVECLKLNKKP	LLGL1	10	___1	FRFRRQGADPQREKLKQELFAFNKTVEHGFP
									ABHD6_K189_M1	AGLQYSTDNQFVQRLKELQGSAAVEKIPLIP	LLGL1	10	___1	PELRIMAIGTRSGAVKIYGAPGVEFTGLHRD
									ABHD6_K223_M1	EEMSEMLQLCSYVRFKVPQQILQGLVDVRIP	TBX3;TBX2	10	___1	KYQPRFHIVRANDILKLPYSTFRTYLFPETE;KYQPRFHIVRANDILKLPYSTFRTYVFPETD
									ABHD6_K254_M1	HNNFYRKLFLEIVSEKSRYSLHQNMDKIKVP	TBX3	10	___1	AEERRSPVREGTAPAKVEEARALPGKEAFAP
									ABHD6_K265_M1	IVSEKSRYSLHQNMDKIKVPTQIIWGKQDQV	TBX3;TBX21;TBX2	10	___1	NDKITQLKIDNNPFAKGFRDTGNGRREKRKQ
									ABR_K134_M1	CSQSNNQFQKISEELKVKGPKDSKDSHTSVT	TBX3;TBX21;TBX2	10	___1	FIAVTAYQNDKITQLKIDNNPFAKGFRDTGN
									ABR_K214_M1	INEDIDPRRTAVTTPKGETRQLVKDGFLVEV	TBX3	10	___1	SELQSIQRLVSGLEAKPDRSRSASP______
									ABR_K577_M1	VFGVKISVVTKRERSKVPYIVRQCVEEVEKR	KIF1B;KIF1Bbeta	10	___1	ITPPEEISRINDLDLKSSTLLDGKMVMEGFS
									ABTB2_K485_M1	CFSSFRRLDARAATEKFNQDLGFRMLNCGRT	KIF1B;KIF1Bbeta;KIF1A;KIF1C	10	___1	GSERADSTGAKGTRLKEGANINKSLTTLGKV
									ACAA1_K251_M1	QVSDGAAAILLARRSKAEELGLPILGVLRSY	KIF1B;KIF1Bbeta	10	___1	LYPVPLIHRVAIVSEKGEVRGFLRVAVQAIA
									ACAA2_K137_M1	MSQAPYCVRNVRFGTKLGSDIKLEDSLWVSL	POLR2A	10	___1	TVFLLGQSARDAERAKDILCRLEHTTLRKVT
									ACAA2_K269_M1	ADGAGAVIIASEDAVKKHNFTPLARIVGYFV	POLR2A	10	___1	DSKTYQDIQNTIKKAKQDVIEVIEKAHNNEL
									ACAA2_K306_M1	IMGIGPVPAISGALKKAGLSLKDMDLVEVNE	POLR2A	10	___1	NTIKKAKQDVIEVIEKAHNNELEPTPGNTLR
									ACAA2_K38_M1	LLKDFTATDLSEFAAKAALSAGKVSPETVDS	POLR2A	10	___1	RILNDARDKTGSSAQKSLSEYNNFKSMVVSG
									ACACA_K1316_M1	DDRLAAMFREFTQQNKATLVDHGIRRLTFLV	POLR2A	10	___1	TGSSAQKSLSEYNNFKSMVVSGAKGSKINIS
									ACACA_K1334_M1	LVDHGIRRLTFLVAQKDFRKQVNYEVDRRFH	POLR2A	10	___1	FHAMGGREGLIDTAVKTAETGYIQRRLIKSM
									ACACA_K1354_M1	QVNYEVDRRFHREFPKFFTFRARDKFEEDRI	POLR2A	10	___1	VTLGVPRLKELINISKKPKTPSLTVFLLGQS
									ACACA_K1435_M1	RFFVRAIIRHSDLVTKEASFEYLQNEGERLL	POLR2A	10	___1	TLGVPRLKELINISKKPKTPSLTVFLLGQSA
									ACACA_K1524_M1	LQAELKINIRLTPTGKAIPIRLFLTNESGYY	POLR2A	10	___1	NKFGVEQPEGDEDLTKEKGHGGCGRYQPRIR
									ACACA_K1759_M1	PYKGYRYLYLTPQDYKRVSALNSVHCEHVED	POLR2A	10	___1	FGVEQPEGDEDLTKEKGHGGCGRYQPRIRRS
									ACACA_K1788_M1	EDEGESRYKITDIIGKEEGIGPENLRGSGMI	POLR2A	10	___1	IIRDNGDRIDLRFHPKPSDLHLQTGYKVERH
									ACACA_K1856_M1	VENSHLILTGAGALNKVLGREVYTSNNQLGG	POLR2A	11	___1	RFHPKPSDLHLQTGYKVERHMCDGDIVIFNR
									ACACA_K1929_M1	NSKDPIDRIIEFVPTKTPYDPRWMLAGRPHP	POLR2A	11	___1	QPKKRLTHVYDLCKGKNICEGGEEMDNKFGV
									ACACA_K2031_M1	QVWFPDSAFKTYQAIKDFNREGLPLMVFANW	POLR2A	11	___1	CKGKNICEGGEEMDNKFGVEQPEGDEDLTKE
									ACACA_K2127_M1	ESRGSVLEPEGTVEIKFRRKDLVKTMRRVDP	POLR2A	11	___1	LQELVRRGNSQYPGAKYIIRDNGDRIDLRFH
									ACACA_K2302_M1	VIEENIKCISRDYVLKQIRSLVQANPEVAMD	POLR2A	11	___1	APAGTGCFDLLLDAEKCKYGMEIPTNIPGLG
									ACACA_K288_M1	DFSKRILNVPQELYEKGYVKDVDDGLQAAEE	POLR2A	11	___1	DEDSGPYKHISPGDTKVVVENGELIMGILCK
									ACACA_K319_M1	VGYPVMIKASEGGGGKGIRKVNNADDFPNLF	POLR2A	11	___1	KVVVENGELIMGILCKKSLGTSAGSLVHISY
									ACACA_K520_M1	VIAARITSENPDEGFKPSSGTVQELNFRSNK	POLR2A	11	___1	TDNKKKIIITEDGEFKALQEWILETDGVSLM
									ACACA_K741_M1	YMKEEVDRYRITIGNKTCVFEKENDPSVMRS	POLR2A	11	___1	FFCSKLLVDSNNPKIKDILAKSKGQPKKRLT
									ACACA_K747_M1	DRYRITIGNKTCVFEKENDPSVMRSPSAGKL	POLR2A	11	___1	EKLVLRIRIMNSDENKMQEEEEVVDKMDDDV
									ACACA_K825_M1	DPGCVLAKMQLDNPSKVQQAELHTGSLPRIQ	POLR2A	11	___1	NSDENKMQEEEEVVDKMDDDVFLRCIESNML
									ACACA_K916_M1	DIMTSVSGRIPPNVEKSIKKEMAQYASNITS	POLR2A	11	___1	FGDDLNCIFNDDNAEKLVLRIRIMNSDENKM
									ACAD10_K133_M1	PVDSFFSLLTSERVAKQFPVMTEAITQIRAK	POLR2A	11	___1	ISQVIAVVGQQNVEGKRIPFGFKHRTLPHFI
									ACAD10_K606_M1	NLAWDFAVKEGFRVFKEMPFTNPLTRSYHTW	POLR2A	11	___1	VGQQNVEGKRIPFGFKHRTLPHFIKDDYGPE
									ACAD10_K705_M1	ASAARWSPSPLIEDLKEKAKAEGLWNLFLPL	POLR2A	11	___1	ISKVYMHLPQTDNKKKIIITEDGEFKALQEW
									ACAD10_K776_M1	TGNMELLVRYGTEAQKARWLIPLLEGKARSC	POLR2A	11	___1	LYAEWKHVNEDSQEKKILLSPERVHEIFKRI
									ACAD10_K787_M1	TEAQKARWLIPLLEGKARSCFAMTEPQVASS	POLR2A	11	___1	LHPIKVVEGVKELSKKLVIVNGDDPLSRQAQ
									ACAD10_K948_M1	LALMKARVKSRLAFGKPLVEQGTVLADIAQS	POLR2A	11	___1	ARNQDDLTHKLADIVKINNQLRRNEQNGAAA
									ACAD11_K233_M1	LIHGDFRLDNIVFHPKECRVIAVLDWELSTI	POLR2A	11	___1	AVKTAETGYIQRRLIKSMESVMVKYDATVRN
									ACAD11_K391_M1	TRKGQEVLIKVKHFMKQHILPAEKEVTEFYV	POLR2A	11	___1	YIQRRLIKSMESVMVKYDATVRNSINQVVQL
									ACAD11_K417_M1	TEFYVQNENSVDKWGKPLVIDKLKEMAKVEG	POLR2A	11	___1	AGVSAKNVTLGVPRLKELINISKKPKTPSLT
									ACAD11_K423_M1	NENSVDKWGKPLVIDKLKEMAKVEGLWNLFL	POLR2A	11	___1	IFHINPRLPSDLHPIKVVEGVKELSKKLVIV
									ACAD11_K535_M1	ECSIQRDEDSYVINGKKWWSSGAGNPKCKIA	POLR2A	11	___1	RLPSDLHPIKVVEGVKELSKKLVIVNGDDPL
									ACAD11_K683_M1	EVVAHWIAESRIAIEKIRLLTLKAAHSMDTL	POLR2A	11	___1	KGQPKKRLTHVYDLCKGKNICEGGEEMDNKF
									ACAD11_K711_M1	DTLGSAGAKKEIAMIKVAAPRAVSKIVDWAI	POLR2A	11	___1	KHMTDRKLTMEQIAEKINAGFGDDLNCIFND
									ACAD11_K92_M1	LLPKAHQIDREFKVQKALFSIGFPVPKPILY	POLR2A	11	___1	VVMQGSARNQDDLTHKLADIVKINNQLRRNE
									ACAD8_K144_M1	CAWMIDSFGNEEQRHKFCPPLCTMEKFASYC	POLR2A	11	___1	ESVEFQNLATLKPSNKAFEKKFRFDYTNERA
									ACAD8_K177_M1	EPGSGSDAASLLTSAKKQGDHYILNGSKAFI	POLR2A	11	___1	HIELAKPVFHVGFLVKTMKVLRCVCFFCSKL
									ACAD8_K231_M1	SCIVVEKGTPGLSFGKKEKKVGWNSQPTRAV	POLR2A	11	___1	ITRHGVNRQDTGPLMKCSFEETVDVLMEAAA
									ACAD8_K50_M1	IDPSMGLNEEQKEFQKVAFDFAAREMAPNMA	POLR2A	11	___1	QPRIRRSGLELYAEWKHVNEDSQEKKILLSP
									ACAD8_K80_M1	AEWDQKELFPVDVMRKAAQLGFGGVYIQTDV	POLR2A	11	___1	LSEYNNFKSMVVSGAKGSKINISQVIAVVGQ
									ACAD9_K100_M1	RKIDQEGKIPDETLEKLKSLGLFGLQVPEEY	POLR2A	11	___1	YNNFKSMVVSGAKGSKINISQVIAVVGQQNV
									ACAD9_K162_M1	AIGLKGIILAGTEEQKAKYLPKLASGEHIAA	POLR2A	11	___1	RTHSTHPDDEDSGPYKHISPGDTKVVVENGE
									ACAD9_K279_M1	GIRGSNTCEVHFENTKIPVENILGEVGDGFK	POLR2A	11	___1	RIPFGFKHRTLPHFIKDDYGPESRGFVENSY
									ACAD9_K456_M1	LQHAGRILTTRIHELKQAKVSTVMDTVGRRL	POLR2A	11	___1	TNERALRRTLQEDLVKDVLSNAHIQNELERE
									ACAD9_K521_M1	YCFGRTVETLLLRFGKTIMEEQLVLKRVANI	POLR2A	11	___1	SIADSKTYQDIQNTIKKAKQDVIEVIEKAHN
									ACAD9_K531_M1	LLRFGKTIMEEQLVLKRVANILINLYGMTAV	POLR2A	11	___1	EKKILLSPERVHEIFKRISDEECFVLGMEPR
									ACAD9_K608_M1	NLDEQIKKVSQQILEKRAYICAHPLDRTC__	POLR2A	11	___1	EDREVLRVIFPTGDSKVVLPCNLLRMIWNAQ
									ACADM_K181_M1	FLLARSDPDPKAPANKAFTGFIVEADTPGIQ	POLR2A	11	___1	ILETDGVSLMRVLSEKDVDPVRTTSNDIVEI
									ACADM_K220_M1	GQRCSDTRGIVFEDVKVPKENVLIGDGAGFK	POLR2A	11	___1	FLSTWDGKVPQPAILKPRPLWTGKQIFSLII
									ACADM_K265_M1	AGAVGLAQRALDEATKYALERKTFGKLLVEH	POLR2A	11	___1	TIKRVQFGVLSPDELKRMSVTEGGIKYPETT
									ACADM_K359_M1	GFNTEYPVEKLMRDAKIYQIYEGTSQIQRLI	POLR2A	11	___1	VVVENGELIMGILCKKSLGTSAGSLVHISYL
									ACADS_K72_M1	AAQVDKEHLFPAAQVKKMGGLGLLAMDVPEE	POLR2A	11	___1	EQISKVYMHLPQTDNKKKIIITEDGEFKALQ
									ACAP2_K114_M1	DQTQRSIKAQLQNFVKEDLRKFKDAKKQFEK	POLR2A	11	___1	GLAGESVEFQNLATLKPSNKAFEKKFRFDYT
									ACAP2_K12_M1	____MKMTVDFEECLKDSPRFRAALEEVEGD	C8orf59	11	___1	LRGPKSRNVFHIASQKNFKAKNKAKPVTTNL
									ACAP2_K140_M1	KQFEKVSEEKENALVKNAQVQRNKQHEVEEA	C8orf59	11	___1	PKSRNVFHIASQKNFKAKNKAKPVTTNLKKI
									ACAP2_K148_M1	EKENALVKNAQVQRNKQHEVEEATNILTATR	CSNK1G2;CSNK1G1;CSNK1G3	11	___1	MFMYFLRGSLPWQGLKADTLKERYQKIGDTK
									ACAP2_K248_M1	KEKREMEQKHSTIQQKDFSSDDSKLEYNVDA	POLD2	11	___1	TGTVLAVFGSVRDDGKFLVEDYCFADLAPQK
									ACAP2_K347_M1	VVSPTKSCMLQADSEKLRQAWIKAVQTSIAT	POLD2	11	___1	KFLVEDYCFADLAPQKPAPPLDTDRFVLLVS
									ACAP3_K10_M1	______MTVEFEECVKDSPRFRATIDEVETD	POLD2	11	___1	TQSRDSINKAKYLTKKTQAASVEAVKMLDEI
									ACAP3_K233_M1	LAAELDQLVIDSAVEKREMERKHAAIQQRTL	POLD2	11	___1	SGVGVKKLCELQPEEKCCVVGTLFKAMPLQP
									ACAP3_K321_M1	DALTVVVDDLRLCSVKPCEDIERRFCFEVLS	POLD2	12	___1	DDELVLEDELQRIKLKGTIDVSKLVTGTVLA
									ACAP3_K401_M1	TSSIDSATDTRERGVKGESVLQRVQSVAGNS	POLD2	12	___1	EVSEEHNLLPQPPRSKYIHPDDELVLEDELQ
									ACAT1_K174_M1	VPYVMNRGSTPYGGVKLEDLIVKDGLTDVYN	POLD2	12	___1	CPHVYFCGNTPSFGSKIIRGPEDQTVLLVTV
									ACAT1_K181_M1	GSTPYGGVKLEDLIVKDGLTDVYNKIHMGSC	C19orf68	12	___1	RVQICRAQGLETLFSKAQELGGAGREDPGLW
									ACAT1_K223_M1	RNEQDAYAINSYTRSKAAWEAGKFGNEVIPV	C19orf68	12	___1	LRFALASLLQSAPDVKGRVRCLTAGPEVAAQ
									ACAT1_K243_M1	AGKFGNEVIPVTVTVKGQPDVVVKEDEEYKR	C19orf68	12	___1	LANACLPVRTTNKISKQFVAPADVRRLLSYC
									ACAT2_K169_M1	AFHNCHMGITAENVAKKWQVSREDQDKVAVL	HLA-C	12	___1	YLENGKETLQRAEPPKTHVTHHPLSDHEATL
									ACAT2_K180_M1	ENVAKKWQVSREDQDKVAVLSQNRTENAQKA	HLA-C;HLA-A	12	___1	TELVETRPAGDGTFQKWAAVVVPSGQEQRYT
									ACAT2_K194_M1	DKVAVLSQNRTENAQKAGHFDKEIVPVLVST	HLA-C	12	___1	DGRLLRGYDQSAYDGKDYIALNEDLRSWTAA
									ACAT2_K200_M1	SQNRTENAQKAGHFDKEIVPVLVSTRKGLIE	HLA-C;HLA-B	12	___1	EQEGPEYWDRNTQIYKAQAQTDRESLRNLRG
									ACAT2_K217_M1	IVPVLVSTRKGLIEVKTDEFPRHGSNIEAMS	HLA-C;HLA-H;HLA-F;HLA-A	12	___1	EGECLELLRRYLENGKETLQRADPPKAHVAH;EGTCVEWLRRYLENGKETLQRAEPPKTHVTH;EGTCVEWLRRYLENGKETLQRTDAPKTHMTH
									ACAT2_K233_M1	TDEFPRHGSNIEAMSKLKPYFLTDGTGTVTP	TRAPPC3	12	___1	VGRCHDFRETADVIAKVAFKMYLGITPSITN
									ACAT2_K235_M1	EFPRHGSNIEAMSKLKPYFLTDGTGTVTPAN	TRAPPC3	12	___1	MVQMAVEAKFVQDTLKGDGVTEIRMRFIRRI
									ACBD3_K386_M1	APSMWTRPQIKDFKEKIQQDADSVITVGRGE	GMPR2	12	___1	KKYAGGVAEYRASEGKTVEVPFKGDVEHTIR
									ACBD6_K176_M1	NIFDYCRENNIDHITKAIKSKNVDVNVKDEE	GMPR2	12	___1	AEYRASEGKTVEVPFKGDVEHTIRDILGGIR
									ACBD6_K181_M1	CRENNIDHITKAIKSKNVDVNVKDEEGRALL	GMPR2;GMPR	12	___1	___MPHIDNDVKLDFKDVLLRPKRSTLKSRS
									ACBD6_K188_M1	HITKAIKSKNVDVNVKDEEGRALLHWACDRG	GMPR2	12	___1	_______MPHIDNDVKLDFKDVLLRPKRSTL
									ACBD6_K93_M1	GNCNTPKPSFFDFEGKQKWEAWKALGDSSPS	SDHB	12	___1	IKDLVPDLSNFYAQYKSIEPYLKKKDESQEG
									ACCS_K386_M1	DWINQVYLPENHARLKAAHTYVSEELRALGI	SDHB	12	___1	GNTLACTRRIDTNLNKVSKIYPLPHMYVIKD
									ACD_K146_M1	PRLRVPGCNQDLDVQKKLYDCLEEHLSESTS	TMEM237	12	___1	EKSRRFQAADRSELIKTTENIDVSMDVKPSW
									ACD_K373_M1	HQALVTRPQKPSLEFKEFVGLPCKNRPPFPR	TMEM237	12	___1	ELIKTTENIDVSMDVKPSWTTRDVALTVHRA
									ACLY_K1012_M1	HFPATPLLDYALEVEKITTSKKPNLILNVDG	TMEM237	12	___1	APTGISQPVGKVFVEKSRRFQAADRSELIKT
									ACLY_K1077_M1	VLGRSMGFIGHYLDQKRLKQGLYRHPWDDIS	TPM3;DKFZp686J1372	12	___1	_____MAGITTIEAVKRKIQVLQQQADDAEE
									ACLY_K1080_M1	RSMGFIGHYLDQKRLKQGLYRHPWDDISYVL	TPM3;DKFZp686J1372	12	___1	LEKTIDDLEDKLKCTKEEHLCTQRMLDQTLL
									ACLY_K12_M1	____MSAKAISEQTGKELLYKFICTTSAIQN	CARS2	12	___1	LGLAHHGNGQLRASLKEPEGPRSPAVFGAII
									ACLY_K148_M1	LFHHEGGVDVGDVDAKAQKLLVGVDEKLNPE	CABIN1	12	___1	EAEAFALYHKALDLQKHDRFEESAKAYHELL
									ACLY_K151_M1	HEGGVDVGDVDAKAQKLLVGVDEKLNPEDIK	CABIN1	12	___1	QTKEAQEAEAFALYHKALDLQKHDRFEESAK
									ACLY_K159_M1	DVDAKAQKLLVGVDEKLNPEDIKKHLLVHAP	CABIN1	12	___1	LEASLLREAVSSGDEKEGLKHPGLILKYSTY
									ACLY_K159_M2	DVDAKAQKLLVGVDEKLNPEDIKKHLLVHAP	CABIN1	12	___1	LNASSTIEDDHEGSFKSHKTQTKEAQEAEAF
									ACLY_K166_M1	KLLVGVDEKLNPEDIKKHLLVHAPEDKKEIL	CABIN1	12	___1	SSTIEDDHEGSFKSHKTQTKEAQEAEAFALY
									ACLY_K166_M2	KLLVGVDEKLNPEDIKKHLLVHAPEDKKEIL	CABIN1	12	___1	LIWEDALFMFEYFKPKTLPEFDSYKTSTVSA
									ACLY_K17_M1	SAKAISEQTGKELLYKFICTTSAIQNRFKYA	CABIN1	12	___1	FEYFKPKTLPEFDSYKTSTVSADLANLLKRI
									ACLY_K220_M1	LVVTKDGVYVLDLAAKVDATADYICKVKWGD	CABIN1	12	___1	SYKTSTVSADLANLLKRIATIVPRTERPALS
									ACLY_K230_M1	LDLAAKVDATADYICKVKWGDIEFPPPFGRE	CABIN1	12	___1	KCKKEEKVDFQELLMKFLPSRLRKLDPEEED
									ACLY_K259_M1	REAYPEEAYIADLDAKSGASLKLTLLNPKGR	CABIN1	12	___1	LYFICKALEKDCRYSKGLVLKEKIFEEQPCL
									ACLY_K265_M1	EAYIADLDAKSGASLKLTLLNPKGRIWTMVA	MTHFSD	12	___1	TLLVPTPRLRTGLFNKITPPPGATKDI____
									ACLY_K272_M1	DAKSGASLKLTLLNPKGRIWTMVAGGGASVV	RUSC1;DKFZp761A1822	12	___1	FGVPGGPAENENGALKSRRPSSWLPPTVSVL
									ACLY_K369_M1	FKGIVRAIRDYQGPLKEHEVTIFVRRGGPNY	RUSC1	12	___1	DKIISHFGAARNLVQKAQLGDSRLSPDVGHL
									ACLY_K468_M1	TASFSESRADEVAPAKKAKPAMPQDSVPSPR	SCAMP1	12	___1	TQIAKEHALAQAELLKRQEELERKAAELDRR
									ACLY_K468_M2	TASFSESRADEVAPAKKAKPAMPQDSVPSPR	SCAMP1	12	___1	IMKPTEEHPAYTQIAKEHALAQAELLKRQEE
									ACLY_K469_M2	ASFSESRADEVAPAKKAKPAMPQDSVPSPRS	SCAMP1	12	___1	KKVHGLYRTTGASFEKAQQEFATGVMSNKTV
									ACLY_K471_M1	FSESRADEVAPAKKAKPAMPQDSVPSPRSLQ	SCAMP1	12	___1	NAASTAASSAAQNAFKGNQI___________
									ACLY_K538_M1	EPSVAAMVYPFTGDHKQKFYWGHKEILIPVF	SAMD11	12	___1	RLGRSPRISSDCFSEKRARSESPQEALLLP_
									ACLY_K546_M1	YPFTGDHKQKFYWGHKEILIPVFKNMADAMR	SAMD11	12	___1	GSLEIGLRPAGDLLGKRLGRSPRISSDCFSE
									ACLY_K554_M1	QKFYWGHKEILIPVFKNMADAMRKHPEVDVL	NDUFA10	12	___1	SRVITVDGNICTGKGKLAKEIAEKLGFKHFP
									ACLY_K562_M1	EILIPVFKNMADAMRKHPEVDVLINFASLRS	NDUFA10	12	___1	EAQDSKKVVEDIEYLKFDKGPWLKQDNRTLY
									ACLY_K58_M1	LLQDHPWLLSQNLVVKPDQLIKRRGKLGLVG	FAM166B	12	___1	DFTHLHEKQGSEELPKEAKGRKDTEKDQVPE
									ACLY_K616_M1	IPEALTRKLIKKADQKGVTIIGPATVGGIKP	ADCK2	12	___1	TRRDLFSEAFCAQFSKLHVRVTPHPWTHTER
									ACLY_K630_M1	QKGVTIIGPATVGGIKPGCFKIGNTGGMLDN	ADCK2	12	___1	VGGLRELFGYLGNGRKPPENLADQSFLERLL
									ACLY_K635_M1	IIGPATVGGIKPGCFKIGNTGGMLDNILASK	ADCK2	12	___1	ENLADQSFLERLLLPKADLVGSNAGVSRAQV
									ACLY_K64_M1	WLLSQNLVVKPDQLIKRRGKLGLVGVNLTLD	FAM83D	12	___1	HFQPRGAGEGGPYGCKDALRQQLRSAREVIA
									ACLY_K650_M1	KIGNTGGMLDNILASKLYRPGSVAYVSRSGG	FAM83D	12	___1	TGNIYYARSGTKIIGKVHEKFTLIDGIRVAT
									ACLY_K68_M1	QNLVVKPDQLIKRRGKLGLVGVNLTLDGVKS	FAM83D	12	___1	VEHFDLEFRILYAQSKPISPKLLSHFQSSNK
									ACLY_K711_M1	TFMDHVLRYQDTPGVKMIVVLGEIGGTEEYK	FAM83D	12	___1	KPISPKLLSHFQSSNKFDHLTNRKPQSKELT
									ACLY_K726_M1	KMIVVLGEIGGTEEYKICRGIKEGRLTKPIV	FAM83D	13	___1	VRTITGNIYYARSGTKIIGKVHEKFTLIDGI
									ACLY_K780_M1	ANQASETAVAKNQALKEAGVFVPRSFDELGE	FAM83D	13	___1	PASIRTTDFHNPGYPKYLGTPHLELYLSDSL
									ACLY_K82_M1	GKLGLVGVNLTLDGVKSWLKPRLGQEATVGK	FAM83D	13	___1	FLDMCMDLKVHPEQEKLMTVRTITGNIYYAR
									ACLY_K836_M1	VPMDYSWARELGLIRKPASFMTSICDERGQE	2020-09-15	13	___1	PDCRGCCQEEAQFETKKLYAGAILEVCGKLG
									ACLY_K918_M1	AVSGAHNTIICARAGKDLVSSLTSGLLTIGD	2020-09-15	13	___1	DCRGCCQEEAQFETKKLYAGAILEVCGKLGR
									ACLY_K944_M1	LTIGDRFGGALDAAAKMFSKAFDSGIIPMEF	POLQ	13	___1	RTPIFGGRPLDILTYKQMVGRAGRKGVDTVG
									ACLY_K948_M1	DRFGGALDAAAKMFSKAFDSGIIPMEFVNKM	POLQ	13	___1	LESVKVGNSIYDSSMKLVREFEPMLQVKGDE
									ACLY_K962_M1	SKAFDSGIIPMEFVNKMKKEGKLIMGIGHRV	VPS11	13	___1	ARKEEDCKEYVAAVLKHIENKNLMPPLLVVQ
									ACLY_K968_M1	GIIPMEFVNKMKKEGKLIMGIGHRVKSINNP	VPS11	13	___1	DEEGINPLVKIWNLEKRDGGNPLCTRIFPAI
									ACLY_K978_M1	MKKEGKLIMGIGHRVKSINNPDMRVQILKDY	VPS11	13	___1	GNHDGAVQQYIRTIGKLEPSYVIRKFLDAQR
									ACLY_K97_M1	KSWLKPRLGQEATVGKATGFLKNFLIEPFVP	VPS11	13	___1	LYVLTRDGRVHALQEKDTQTKLEMLFKKNLF
									ACLY_K991_M1	RVKSINNPDMRVQILKDYVRQHFPATPLLDY	VPS11	13	___1	RGYLIIVSRDRKVSPKSEFTSRDSQSSDKQI
									ACO1_K105_M2	GVPAVVDFAAMRDAVKKLGGDPEKINPVCPA	FOXK2	13	___1	PSTNIKITFTALSSEKREKQEASESPVKAVQ
									ACO1_K106_M2	VPAVVDFAAMRDAVKKLGGDPEKINPVCPAD	FOXK2;FOXK1	13	___1	QNSIRHNLSLNRYFIKVPRSQEEPGKGSFWR
									ACO1_K141_M1	HSIQVDFNRRADSLQKNQDLEFERNRERFEF	RPL17;RPL17-C18orf32	13	___1	HIRKATKYLKDVTLQKQCVPFRRYNGGVGRC
									ACO1_K26_M1	PLDPVQPGKKFFNLNKLEDSRYGRLPFSIRV	RPL17;RPL17-C18orf32	13	___1	EKEQIVPKPEEEVAQKKK_____________
									ACO1_K386_M1	SGPKRPQDKVAVSDMKKDFESCLGAKQGFKG	RPL17;RPL17-C18orf32	13	___1	KEQIVPKPEEEVAQKKK______________
									ACO1_K56_M1	VLLEAAIRNCDEFLVKKQDIENILHWNVTQH	RPL17;RPL17-C18orf32	13	___1	LRVHFKNTRETAQAIKGMHIRKATKYLKDVT
									ACO1_K580_M1	TIRIDFEKEPLGVNAKGQQVFLKDIWPTRDE	RPL17;RPL17-C18orf32	13	___1	GLDVDSLVIEHIQVNKAPKMRRRTYRAHGRI
									ACO1_K615_M1	ERQYVIPGMFKEVYQKIETVNESWNALATPS	RPL17;RPL17-C18orf32	13	___1	AQAKQWGWTQGRWPKKSAEFLLHMLKNAESN
									ACO1_K644_M1	PSDKLFFWNSKSTYIKSPPFFENLTLDLQPP	RPL17;RPL17-C18orf32	13	___1	GRWPKKSAEFLLHMLKNAESNAELKGLDVDS
									ACO1_K736_M1	RGTFANIRLLNRFLNKQAPQTIHLPSGEILD	RPL17;RPL17-C18orf32	13	___1	FLLHMLKNAESNAELKGLDVDSLVIEHIQVN
									ACO1_K772_M1	ERYQQAGLPLIVLAGKEYGAGSSRDWAAKGP	RPL17;RPL17-C18orf32	13	___1	QAIKGMHIRKATKYLKDVTLQKQCVPFRRYN
									ACO1_K785_M1	AGKEYGAGSSRDWAAKGPFLLGIKAVLAESY	RPL17;RPL17-C18orf32	13	___1	___MVRYSLDPENPTKSCKSRGSNLRVHFKN
									ACO1_K793_M1	SSRDWAAKGPFLLGIKAVLAESYERIHRSNL	INTS12	13	___1	PAVVSVTPAVKDPLVKKPETKLKQETTFLAF
									ACO1_K79_M1	LHWNVTQHKNIEVPFKPARVILQDFTGVPAV	MTSS1L	13	___1	TAEPHKLPPASEQVIKDLKGSDYSWSYQTPP
									ACO1_K857_M1	NLKPQMKVQVKLDTGKTFQAVMRFDTDVELT	SHISA8	13	___1	QPDYAKYATFKAAALKAAEAAPRDFCQRFPA
									ACO2_K144_M1	LIEAQVGGEKDLRRAKDINQEVYNFLATAGA	ASNA1	13	___1	ISTDPAHNISDAFDQKFSKVPTKVKGYDNLF
									ACO2_K426_M1	TNSSYEDMGRSAAVAKQALAHGLKCKSQFTI	ASNA1	13	___1	DPAHNISDAFDQKFSKVPTKVKGYDNLFAME
									ACO2_K436_M1	SAAVAKQALAHGLKCKSQFTITPGSEQIRAT	ASNA1	13	___1	YLDQMEDLYEDFHIVKLPLLPHEVRGADKVN
									ACO2_K545_M1	LKFNPETDYLTGTDGKKFRLEAPDADELPKG	RMND1	13	___1	WENEELNYIKIEGQSKLHRGEIKLNSELDLD
									ACO2_K755_M1	YNKIHPVDKLTIQGLKDFTPGKPLKCIIKHP	ESYT2	13	___1	DLQGKDTYLKGLVKGKSDPYGIIRVGNQIFQ
									ACOT1_K233_M1	HPEVKGPGVGLLGISKGGELCLSMASFLKGI	ESYT2	13	___1	GIIRVGNQIFQSRVIKENLSPKWNEVYEALV
									ACOT1_K268_M1	VINGSVANVGGTLRYKGETLPPVGVNRNRIK	ESYT2	13	___1	LMPNASNLDKVLTDIKADKDQANDGLSSALL
									ACOT1_K286_M1	TLPPVGVNRNRIKVTKDGYADIVDVLNSPLE	ESYT2	13	___1	PLRINGVKVYTENVDKRQIILDLQISFVGNC
									ACOT1_K306_M1	DIVDVLNSPLEGPDQKSFIPVERAESTFLFL	OTUD5	13	___1	PNKATIGVGLGLPSFKPGFAEQSLMKNAIKT
									ACOT1_K340_M1	DDHNWKSEFYANEACKRLQAHGRRKPQIICY	OTUD5	13	___1	GLPSFKPGFAEQSLMKNAIKTSEESWIEQQM
									ACOT1_K349_M1	YANEACKRLQAHGRRKPQIICYPETGHYIEP	OTUD5	13	___1	AMDPATVEQQEHWFEKALRDKKGFIIKQMKE
									ACOT1_K42_M1	APEQPVTLRASLRDEKGALFQAHARYRADTL	OTUD5	13	___1	EKALRDKKGFIIKQMKEDGACLFRAVADQVY
									ACOT7_K168_M1	KLTNKATLWYVPLSLKNVDKVLEVPPVVYSR	OTUD5	13	___1	KTSEESWIEQQMLEDKKRATDWEATNEAIEE
									ACOT7_K198_M1	RQEQEEEGRKRYEAQKLERMETKWRNGDIVQ	OTUD5	13	___1	TSEESWIEQQMLEDKKRATDWEATNEAIEEQ
									ACOT7_K283_M1	TNIVTASVDAINFHDKIRKGCVITISGRMTF	PRKAA2;PRKAA1	13	___1	LKHMLQVDPMKRATIKDIREHEWFKQDLPKY;LMHMLQVDPLKRATIKDIREHEWFKQDLPSY
									ACOT7_K321_M1	IEVLVDADPVVDSSQKRYRAASAFFTYVSLS	PRKAA2;PRKAA1	13	___1	SLDVVGKIKREIQNLKLFRHPHIIKLYQVIS;SLDVVGKIRREIQNLKLFRHPHIIKLYQVIS
									ACOT8_K169_M1	CETLIDQYLRDPNLQKRYPLALNRIAAQEVP	YTHDF2	13	___1	YKHTTSIFDDFSHYEKRQGRRKC________
									ACOT8_K188_M1	LALNRIAAQEVPIEIKPVNPSPLSQLQRMEP	HEATR6	13	___1	LTQTDELGALLAVLKKFMFHGLPGLNIEMPT
									ACOT9_K103_M1	IEVLLPLGSEPELREKYLTVQNTVRFGRILE	HEATR6	13	___1	NALKGIQSLLNGGRMKLTQTDELGALLAVLK
									ACOT9_K157_M1	LSIVTALVDKIDMCKKSLSPEQDIKFSGHVS	TTF1	13	___1	TNGRRIYYGMNALRAKVSLIERLYEINVEDT
									ACOT9_K294_M1	RVLPSNAVWMENSKLKSLEICHPQERNIFNR	TTF1	14	___1	AVEEVILKKMSPQELKEVDSKLQENPESCLS
									ACOX1_K216_M1	GLHAFIVPIREIGTHKPLPGITVGDIGPKFG	ZIC2;ZIC1	14	___1	KKHMHVHTSDKPYLCKMCDKSYTHPSSLRKH
									ACOX1_K260_M1	HRIPRENMLMKYAQVKPDGTYVKPLSNKLTY	ZIC2	14	___1	HHPGAFFRYMRQQCIKQELICKWIDPEQLSN
									ACOX1_K545_M1	HCHYVVVKLFSEKLLKIQDKAIQAVLRSLCL	NEK3	14	___1	DIKSKNIFLTQNGKVKLGDFGSARLLSNPMA
									ACOX3_K249_M1	KTLLPMPGVMVGDIGKKLGQNGLDNGFAMFH	NUMA1	14	___1	ELHANLARALQQVQEKEVRAQKLADDLSTLQ
									ACOX3_K291_M1	RMGDVTPEGTYVSPFKDVRQRFGASLGSLSS	NUMA1	14	___1	QLRDLGKFQVATDALKSREPQAKPQLDLSID
									ACOX3_K484_M1	LAHQVHDGACFRSPLKSVDFLDAYPGILDQK	NUMA1	14	___1	QDKKCLEEKNEILQGKLSQLEEHLSQLQDNP
									ACOX3_K73_M1	DPLFARSPGADLSLEKYRELNFLRCKRIFEY	PCSK6	14	___1	ANSQLTWRDVQHLLVKTSRPAHLKASDWKVN
									ACP1_K113_M1	RDLNRKSNQVKTCKAKIELLGSYDPQKQLII	PCSK6	14	___1	DGPGRLAKQAFEYGIKKGRQGLGSIFVWASG
									ACP1_K156_M1	TVYQQCVRCCRAFLEKAH_____________	PCSK6	14	___1	LRMDPQVKWLQQQEVKRRVKRQVRSDPQALY
									ACP2_K153_M1	PIPVHTVPITEDRLLKFPLGPCPRYEQLQNE	PCSK6;PCSK5	14	___1	NDYDPSPRYDASNENKHGTRCAGEVAASANN
									ACP2_K236_M1	PPWASPQTMQRLSRLKDFSFRFLFGIYQQAE	AP2M1	14	___1	SQISAEIELLPTNDKKKWARPPISMNFEVPF
									ACP6_K116_M1	KPYSPYDSQYHETTLKGGMFAGQLTKVGMQQ	AP2M1	14	___1	MPECKFGMNDKIVIEKQGKGTADETSKSGKQ
									ACP6_K233_M1	RRQTASLQPGISEDLKKVKDRMGIDSSDKVD	AP2M1	14	___1	IAIDDCTFHQCVRLSKFDSERSISFIPPDGE
									ACSL1_K185_M1	IGFFQGDIRLLMDDLKVLQPTVFPVVPRLLN	AP2M1	14	___1	IPPDGEFELMRYRTTKDIILPFRVIPLVREV
									ACSL1_K224_M1	QANTTLKRWLLDFASKRKEAELRSGIIRNNS	AP2M1	14	___1	VREVGRTKLEVKVVIKSNFKPSLLAQKIEVR
									ACSL1_K350_M1	GEVCVKGPNVFQGYLKDPAKTAEALDKDGWL	SLC6A6	14	___1	KEKLQCLKDFHKDILKPSPGKSPGTRPEDEA
									ACSL1_K45_M1	DKPEKAKLLLEGVENKLIPGLKIIVVMDAYG	SLC6A6	14	___1	ALLRSSQTKEMATKEKLQCLKDFHKDILKPS
									ACSL3_K122_M1	TREVLNEEDEVQPNGKIFKKVILGQYNWLSY	SLC6A6	14	___1	SQTKEMATKEKLQCLKDFHKDILKPSPGKSP
									ACSL3_K13_M1	___MNNHVSSKPSTMKLKHTINPILLYFIHF	SLC6A6	14	___1	LLVRGLTLPGAGAGIKFYLYPDITRLEDPQV
									ACSL3_K220_M1	TEVTNIITSKELLQTKLKDIVSLVPRLRHII	SLC6A6	14	___1	VIRLCQTEGPFLVRVKYLLTPREPNRWAVER
									ACSL3_K222_M1	VTNIITSKELLQTKLKDIVSLVPRLRHIITV	HSPA4	14	___1	TRIPAVKEKISKFFGKELSTTLNADEAVTRG
									ACSL3_K240_M1	VSLVPRLRHIITVDGKPPTWSEFPKGIIVHT	HSPA4;HSPA4L;HSPH1	14	___1	ARGCALQCAILSPAFKVREFSITDLVPYSIT;ARGCALQCAILSPAFKVREFSVTDAVPFPIS;TRGCALQCAILSPAFKVREFSITDVVPYPIS
									ACSL3_K363_M1	RIGYSSPQTLADQSSKIKKGSKGDTSMLKPT	HSPA4	14	___1	CFMNDVDVSGTMNRGKFLEMCNDLLARVEPP
									ACSL3_K422_M1	NLFILAYNYKMEQISKGRNTPLCDSFVFRKV	HSPA4	14	___1	VGGATRIPAVKEKISKFFGKELSTTLNADEA
									ACSL3_K507_M1	YNTGRVGAPLVCCEIKLKNWEEGGYFNTDKP	HSPA4	14	___1	FDEVLVNHFCEEFGKKYKLDIKSKIRALLRL
									ACSL3_K547_M1	GQSVTMGYYKNEAKTKADFFEDENGQRWLCT	HSPA4	14	___1	NFTTEQVTAMLLSKLKETAESVLKKPVVDCV
									ACSL3_K63_M1	RQEKSNRIKAKPVNSKPDSAYRSVNSLDGLA	HSPA4	14	___1	EYVYEMRDKLSGEYEKFVSEDDRNSFTLKLE
									ACSL3_K679_M1	EAAISASLEKFEIPVKIRLSPEPWTPETGLV	HSPA4	14	___1	KSKIRALLRLSQECEKLKKLMSANASDLPLS
									ACSL3_K706_M1	TGLVTDAFKLKRKELKTHYQADIERMYGRK_	HSPA4	14	___1	LAYGIYKQDLPALEEKPRNVVFVDMGHSAYQ
									ACSL3_K96_M1	LYPGCDTLDKVFTYAKNKFKNKRLLGTREVL	HSPA4	14	___1	LARVEPPLRSVLEQTKLKKEDIYAVEIVGGA
									ACSL4_K113_M1	TREILSEENEMQPNGKVFKKLILGNYKWMNY	HSPA4	14	___1	FSVQKVTPQSDGSSSKVKVKVRVNVHGIFSV
									ACSL4_K231_M1	LLDISCVKHIIYVDNKAINKAEYPEGFEIHS	HSPA4	14	___1	VQKVTPQSDGSSSKVKVKVRVNVHGIFSVSS
									ACSL4_K354_M1	RIGYSSPLTLSDQSSKIKKGSKGDCTVLKPT	HSPA4	14	___1	NSPAEEGSSDCEVFSKNHAAPFSKVLTFYRK
									ACSL4_K360_M1	PLTLSDQSSKIKKGSKGDCTVLKPTLMAAVP	TMEM106C	14	___1	FPHSVLVDDDGIKVVKVTFNKQDSLVILTIM
									ACSL4_K401_M1	MSKVQEMNYIQKTLFKIGYDYKLEQIKKGYD	TAP2	14	___1	FSSLLRQDLGFFQETKTGELNSRLSSDTTLM
									ACSL4_K498_M1	YTTGRVGAPLICCEIKLKDWQEGGYTINDKP	TAP2	14	___1	TVRSFGAEEHEVCRYKEALEQCRQLYWRRDL
									ACSL4_K536_M1	IGGQNISMGYFKNEEKTAEDYSVDENGQRWF	CERCAM	14	___1	PKHWTKERHQFLMELKQEALTFARNWGADYI
									ACSL4_K587_M1	KDLVKLQAGEYVSLGKVEAALKNCPLIDNIC	CERCAM	15	___1	TPQGYYRRTAEYFPTKNRQRRGCFRVPMVHS
									ACSL4_K621_M1	KSDQSYVISFVVPNQKRLTLLAQQKGVEGTW	FAM21A;FAM21C	15	___1	IENRVYDEEVEEPVLKAEAEKTEQEKTREQK
									ACSL4_K661_M1	EAEILKEIREAANAMKLERFEIPIKVRLSPE	INA	15	___1	AAARTNEYKIIRTNEKEQLQGLNDRFAVFIE
									ACSL4_K670_M1	EAANAMKLERFEIPIKVRLSPEPWTPETGLV	INA	15	___1	DGLDLSQAAARTNEYKIIRTNEKEQLQGLND
									ACSL4_K702_M1	DAFKLKRKELRNHYLKDIERMYGGK______	SEZ6L2	15	___1	VLGSGVYIYYTKLQGKSLFGFSGSHSYSPIT
									ACSL4_K89_M1	PGADTLDKLFDHAVSKFGKKDSLGTREILSE	MED6	15	___1	EPIPETVKPEEKETTKNVQQTVSAKGPPEKR
									ACSL5_K404_M1	GIIRHDSFWDKLIFAKIQDSLGGRVRVIVTG	MED6	15	___1	EEKETTKNVQQTVSAKGPPEKRMRLQKAV__
									ACSS2_K227_M1	ITTDAFYRGEKLVNLKELADEALQKCQEKGF	MED6	15	___1	LLDLRQKFPPKFVQLKPGEKPVPVDQTKKEA
									ACSS2_K271_M1	AELGMGDSTSQSPPIKRSCPDVQISWNQGID	MED6	15	___1	VQLKPGEKPVPVDQTKKEAEPIPETVKPEEK
									ACSS2_K426_M1	TAIRLLMKFGDEPVTKHSRASLQVLGTVGEP	MED6	15	___1	QLKPGEKPVPVDQTKKEAEPIPETVKPEEKE
									ACTB_K113_M1	PEEHPVLLTEAPLNPKANREKMTQIMFETFN	MED6	15	___1	RSNPFYDRTCNNEVVKMQRLTLEHLNQMVGI
									ACTB_K118_M1	VLLTEAPLNPKANREKMTQIMFETFNTPAMY	SIRT2	15	___1	LISKAPLSTPRLLINKEKAGQSDPFLGMIMG
									ACTB_K191_M1	LRLDLAGRDLTDYLMKILTERGYSFTTTAER	SIRT2	15	___1	FLRNLFSQTLSLGSQKERLLDELTLEGVARY
									ACTB_K213_M1	YSFTTTAEREIVRDIKEKLCYVALDFEQEMA	DHX29	15	___1	LVAGLYDNVGKIIYTKSVDVTEKLACIVETA
									ACTB_K213_M2	YSFTTTAEREIVRDIKEKLCYVALDFEQEMA	PTGES3	15	___1	EFCVEDSKDVNVNFEKSKLTFSCLGGSDNFK
									ACTB_K215_M1	FTTTAEREIVRDIKEKLCYVALDFEQEMATA	PTGES3	15	___1	CVEDSKDVNVNFEKSKLTFSCLGGSDNFKHL
									ACTB_K215_M2	FTTTAEREIVRDIKEKLCYVALDFEQEMATA	PTGES3	15	___1	LNEIDLFHCIDPNDSKHKRTDRSILCCLRKG
									ACTB_K238_M1	FEQEMATAASSSSLEKSYELPDGQVITIGNE	PTGES3	15	___1	EIDLFHCIDPNDSKHKRTDRSILCCLRKGES
									ACTB_K238_M2	FEQEMATAASSSSLEKSYELPDGQVITIGNE	PTGES3	15	___1	SKHKRTDRSILCCLRKGESGQSWPRLTKERA
									ACTB_K284_M1	MESCGIHETTFNSIMKCDVDIRKDLYANTVL	PTGES3	15	___1	KSKLTFSCLGGSDNFKHLNEIDLFHCIDPND
									ACTB_K291_M1	ETTFNSIMKCDVDIRKDLYANTVLSGGTTMY	SNX9	15	___1	DLDLVEIEQKCEAVGKFTKAMDDGVKELLTV
									ACTB_K315_M1	SGGTTMYPGIADRMQKEITALAPSTMKIKII	SNX9	15	___1	LVEIEQKCEAVGKFTKAMDDGVKELLTVGQE
									ACTB_K315_M2	SGGTTMYPGIADRMQKEITALAPSTMKIKII	SNX9	15	___1	DDGVKELLTVGQEHWKRCTGPLPKEYQKIGK
									ACTB_K326_M1	DRMQKEITALAPSTMKIKIIAPPERKYSVWI	SNX9	15	___1	LPDKQVTGRFEEEFIKMRMERLQAWMTRMCR
									ACTB_K326_M2	DRMQKEITALAPSTMKIKIIAPPERKYSVWI	SNX9	15	___1	LVKFGSAIPIPSLPDKQVTGRFEEEFIKMRM
									ACTB_K328_M1	MQKEITALAPSTMKIKIIAPPERKYSVWIGG	SNX9	15	___1	SSSMKIPLNKFPGFAKPGTEQYLLAKQLAKP
									ACTB_K328_M2	MQKEITALAPSTMKIKIIAPPERKYSVWIGG	SNX9	15	___1	FPGFAKPGTEQYLLAKQLAKPKEKIPIIVGD
									ACTB_K50_M1	VGRPRHQGVMVGMGQKDSYVGDEAQSKRGIL	SNX9	15	___1	YKGFLGCFPDIIGTHKGAIEKVKESDKLVAT
									ACTB_K50_M2	VGRPRHQGVMVGMGQKDSYVGDEAQSKRGIL	SNX9	15	___1	GCFPDIIGTHKGAIEKVKESDKLVATSKITL
									ACTB_K61_M1	GMGQKDSYVGDEAQSKRGILTLKYPIEHGIV	SNX9	15	___1	ESDKLVATSKITLQDKQNMVKRVSIMSYALQ
									ACTB_K61_M2	GMGQKDSYVGDEAQSKRGILTLKYPIEHGIV	C16orf13	15	___1	PEWGLRDTALLEDLGKASGLLLERMVDMPAN
									ACTC1_K70_M1	YVGDEAQSKRGILTLKYPIEHGIITNWDDME	CCDC47	15	___1	QFSGPKIMQEEGQPLKLPDTKRTLLFTFNVP
									ACTC1_K86_M1	YPIEHGIITNWDDMEKIWHHTFYNELRVAPE	CCDC47	15	___1	QKADKNRARVEENFLKLTHVQRQEAAQSRRE
									ACTL6A_K194_M1	AIPVHDGYVLQQGIVKSPLAGDFITMQCREL	GOSR1	15	___1	RENLMGSVRKDIESYKSGSGVNNRRTELFLK
									ACTL6A_K226_M1	QEMNIELVPPYMIASKEAVREGSPANWKRKE	GOSR1	15	___1	SDRLIEETISIAMATKENMTSQRGMLKSIHS
									ACTL6A_K238_M1	IASKEAVREGSPANWKRKEKLPQVTRSWHNY	GOSR1	15	___1	KSGSGVNNRRTELFLKEHDHLRNSDRLIEET
									ACTL6A_K242_M1	EAVREGSPANWKRKEKLPQVTRSWHNYMCNC	TARDBP	15	___1	DDQIAQSLCGEDLIIKGISVHISNAEPKHNS
									ACTL6A_K303_M1	EFPNGYNCDFGAERLKIPEGLFDPSNVKGLS	TARDBP	15	___1	ETDASSAVKVKRAVQKTSDLIVLGLPWKTTE
									ACTL6A_K371_M1	LIQSFTDRLNRELSQKTPPSMRLKLIANNTT	TARDBP	15	___1	AVQKTSDLIVLGLPWKTTEQDLKEYFSTFGE
									ACTL6A_K379_M1	LNRELSQKTPPSMRLKLIANNTTVERRFSSW	TARDBP	15	___1	EYFSTFGEVLMVQVKKDLKTGHSKGFGFVRF
									ACTL6A_K421_M1	FQQMWISKQEYEEGGKQCVERKCP_______	TARDBP	15	___1	KGFGFVRFTEYETQVKVMSQRHMIDGRWCDC
									ACTL6A_K62_M1	RDDGSTLMEIDGDKGKQGGPTYYIDTNALRV	TARDBP	15	___1	DNKRKMDETDASSAVKVKRAVQKTSDLIVLG
									ACTN1_K312_M1	LENRVPENTMHAMQQKLEDFRDYRRLHKPPK	TARDBP	15	___1	HMIDGRWCDCKLPNSKQSQDEPLRSRKVFVG
									ACTN4_K331_M1	LEDRVPQKTIQEMQQKLEDFRDYRRVHKPPK	TARDBP	15	___1	LIVLGLPWKTTEQDLKEYFSTFGEVLMVQVK
									ACTN4_K350_M1	FRDYRRVHKPPKVQEKCQLEINFNTLQTKLR	TARDBP	15	___1	VMSQRHMIDGRWCDCKLPNSKQSQDEPLRSR
									ACTN4_K417_M1	LNEIRRLERLDHLAEKFRQKASIHEAWTDGK	RAVER1	15	___1	YGFAEYMKKDSAARAKSDLLGKPLGPRTLYV
									ACTN4_K421_M1	RRLERLDHLAEKFRQKASIHEAWTDGKEAML	RAVER1	15	___1	MKKDSAARAKSDLLGKPLGPRTLYVHWTDAG
									ACTN4_K56_M1	MLDAEDIVGTLRPDEKAIMTYVSCFYHAFSG	RAVER1	15	___1	PAGGGLPPELPPRRGKPPPLLPSVLGPAGGD
									ACTR10_K169_M1	GIPVLNCWGALPLGGKALHKELETQLLEQCT	RAVER1	15	___1	YLNLHSLLPASNLAGKEARGWGGAGRSRRPA
									ACTR10_K173_M1	LNCWGALPLGGKALHKELETQLLEQCTVDTS	IFFO1;IFFO2	16	___1	DTITPEIRALYNVLAKVKRERDEYKRRWEEE
									ACTR10_K211_M1	PSVMGSVPEGVLEDIKARTCFVSDLKRGLKI	IFFO1	16	___1	EDSLEKVIKDTESLFKTREKEYQETIDQIEL
									ACTR10_K221_M1	VLEDIKARTCFVSDLKRGLKIQAAKFNIDGN	IFFO1	16	___1	EKVIKDTESLFKTREKEYQETIDQIELELAT
									ACTR10_K225_M1	IKARTCFVSDLKRGLKIQAAKFNIDGNNERP	IFFO1	16	___1	VFKGLMSNNLSELDTKIQEKAMKVDMDICRR
									ACTR10_K26_M1	GEKTAVVIDLGEAFTKCGFAGETGPRCIIPS	IFFO1;IFFO2	16	___1	MKVDMDICRRIDITAKLCDVAQQRNCEDMIQ;MKVDMDICRRIDITAKLCDVAQQRNSEDVSK
									ACTR10_K375_M1	IFGALQDILGSRSVSKEYYNQTGRIPDWCSL	IFFO1	16	___1	LAKVHELERRNRLLEKQLQQALEEGKQGRRG
									ACTR1A_K230_M1	KAIKERACYLSINPQKDETLETEKAQYYLPD	IFFO1	16	___1	NRLLEKQLQQALEEGKQGRRGLGRRDQAVQT
									ACTR1A_K238_M1	YLSINPQKDETLETEKAQYYLPDGSTIEIGP	RECQL4	16	___1	PRYHGLSPSSQARAGKAEGTAPLHIFPRLAR
									ACTR1A_K319_M1	STLFKGFGDRLLSEVKKLAPKDVKIRISAPQ	RECQL4	16	___1	MDRDTDQALLTLLQGKRFQNLDSIIIYCNRR
									ACTR1A_K324_M1	GFGDRLLSEVKKLAPKDVKIRISAPQERLYS	RECQL4	16	___1	LRRHVHADSTDFLAVKRLVQRVFPACTCTCT
									ACTR1A_K32_M1	GSGVIKAGFAGDQIPKYCFPNYVGRPKHVRV	RECQL4	16	___1	LAFHLRSPGDLTAEEKDQICDFLYGRVQARE
									ACTR1A_K354_M1	STWIGGSILASLDTFKKMWVSKKEYEEDGAR	NPL	16	___1	ALPFYYYHIPALTGVKIRAEELLDGILDKIP
									ACTR1A_K96_M1	KDWNDMERIWQYVYSKDQLQTFSEEHPVLLT	WWOX	16	___1	SSESHRFTDINDSLGKLDFSRLSPTKNDYWA
									ACTR1B_K329_M1	LLSEVKKLAPKDIKIKISAPQERLYSTWIGG	MARCKS	16	___1	PAAAGSGAASPSAAEKGEPAAAAAPEAGASP
									ACTR2_K106_M1	YTFGPEKLNIDTRNCKILLTEPPMNPTKNRE	EXPH5	16	___1	SIYDILRPGTPREGFKTFSPRTSTIYDMYRT
									ACTR2_K118_M1	RNCKILLTEPPMNPTKNREKIVEVMFETYQF	ALG1L	16	___1	DPCCPSRSFFSESQGKPF_____________
									ACTR2_K19_M1	QGRKVVVCDNGTGFVKCGYAGSNFPEHIFPA	ALG1L;ALG1	16	___1	VDMFGCCLPVCAVNFKCLHELVKHEENGLVF
									ACTR2_K232_M1	KEKLCYVGYNIEQEQKLALETTVLVESYTLP	DHPS	16	___1	TNFGRAVQQVNAMIEKKLEPLSQDEDQHADL
									ACTR2_K253_M1	TVLVESYTLPDGRIIKVGGERFEAPEALFQP	DHPS	16	___1	NFGRAVQQVNAMIEKKLEPLSQDEDQHADLT
									ACTR2_K299_M1	NTIQAADIDTRSEFYKHIVLSGGSTMYPGLP	DHPS	16	___1	EGVKWTPSKMIARLGKEINNPESVYYWAQKN
									ACTR2_K322_M1	STMYPGLPSRLERELKQLYLERVLKGDVEKL	DHPS	16	___1	ASLVFPLLVAETFAQKMDAFMHEKNED____
									ACTR2_K331_M1	RLERELKQLYLERVLKGDVEKLSKFKIRIED	EIF3H	16	___1	LMEVCKEKDFSPEALKKANITFEYMFEEVPI
									ACTR2_K331_M2	RLERELKQLYLERVLKGDVEKLSKFKIRIED	EIF3H	16	___1	MEVCKEKDFSPEALKKANITFEYMFEEVPIV
									ACTR2_K336_M1	LKQLYLERVLKGDVEKLSKFKIRIEDPPRRK	EIF3H	16	___1	DKHELLSLASSNHLGKNLQLLMDRVDEMSQD
									ACTR2_K336_M2	LKQLYLERVLKGDVEKLSKFKIRIEDPPRRK	EIF3H	16	___1	SLKAYRLTPKLMEVCKEKDFSPEALKKANIT
									ACTR2_K339_M2	LYLERVLKGDVEKLSKFKIRIEDPPRRKHMV	EIF3H	16	___1	NVLMWELEKKSAVADKHELLSLASSNHLGKN
									ACTR2_K366_M1	KHMVFLGGAVLADIMKDKDNFWMTRQEYQEK	EIF3H	16	___1	QLLMDRVDEMSQDIVKYNTYMRNTSKQQQQK
									ACTR2_K368_M1	MVFLGGAVLADIMKDKDNFWMTRQEYQEKGV	IDH3B	16	___1	SEEKLEQVLSSMKENKVAIIGKIHTPMEYKG
									ACTR2_K381_M1	KDKDNFWMTRQEYQEKGVRVLEKLGVTVR__	IDH3B;IDH3G	16	___1	DYATKKGRGKVTAVHKANIMKLGDGLFLQCC;KLAQESGRKKVTAVHKANIMKLGDGLFLQCC
									ACTR2_K388_M1	MTRQEYQEKGVRVLEKLGVTVR_________	DACH1	16	___1	QGLLKVAIDNARAQEKQVQLEKTELKMDFLR
									ACTR2_K46_M1	IFPALVGRPIIRSTTKVGNIEIKDLMVGDEA	DACH1	16	___1	LEFETKRREQAEQTLKQAASTDSLRVLNDSL
									ACTR2_K46_M2	IFPALVGRPIIRSTTKVGNIEIKDLMVGDEA	DACH1	16	___1	KKAKRKLQEALEFETKRREQAEQTLKQAAST
									ACTR2_K53_M1	RPIIRSTTKVGNIEIKDLMVGDEASELRSML	DACH1	16	___1	ARAQEKQVQLEKTELKMDFLRERELRETLEK
									ACTR2_K53_M2	RPIIRSTTKVGNIEIKDLMVGDEASELRSML	DACH1	16	___1	AQVQSPPSRVETSVIKERVPDSPSPAPSLEE
									ACTR2_K7_M1	_________MDSQGRKVVVCDNGTGFVKCGY	MERTK	16	___1	PLDRPTFSVLRLQLEKLLESLPDVRNQADVI
									ACTR2_K97_M1	WDDMKHLWDYTFGPEKLNIDTRNCKILLTEP	CADM1	16	___1	AIINAEGGQNNSEEKKEYFI___________
									ACTR3B_K191_M1	HVIPVAEGYVIGSCIKHIPIAGRDITYFIQQ	GAS8	16	___1	ALTLVSRKLEDVLESKNSTIKDLQYELAQVC
									ACTR3B_K230_M1	IPPEQSLETAKAIKEKYCYICPDIVKEFAKY	PPIP5K2;PPIP5K1	16	___1	GCGLLRLHSTYRHDLKIYASDEGRVQMTAAA
									ACTR3B_K240_M1	KAIKEKYCYICPDIVKEFAKYDVDPRKWIKQ	HNRNPAB	16	___1	LEKKFHTVSGSKCEIKVAQPKEVYQQQQYGS
									ACTR3B_K42_M1	PQFIIPSCIAIRESAKVVDQAQRRVLRGVDD	HNRNPAB	16	___1	LSWDTSKKDLKDYFTKFGEVVDCTIKMDPNT
									ACTR3B_K75_M1	FFIGDEAIDKPTYATKWPIRHGIIEDWDLME	HNRNPAB	16	___1	KDYFTKFGEVVDCTIKMDPNTGRSRGFGFIL
									ACTR3B_K99_M1	EDWDLMERFMEQVVFKYLRAEPEDHYFLMTE	HNRNPAB	16	___1	VKKVLEKKFHTVSGSKCEIKVAQPKEVYQQQ
									ACTR3_K191_M1	HVIPVAEGYVIGSCIKHIPIAGRDITYFIQQ	HNRNPAB	16	___1	DPNTGRSRGFGFILFKDAASVEKVLDQKEHR
									ACTR3_K240_M1	KAVKERYSYVCPDLVKEFNKYDTDGSKWIKQ	HNRNPAB	16	___1	KKIFVGGLNPEATEEKIREYFGEFGEIEAIE
									ACTR3_K244_M1	ERYSYVCPDLVKEFNKYDTDGSKWIKQYTGI	HNRNPAB	16	___1	ITFKEEEPVKKVLEKKFHTVSGSKCEIKVAQ
									ACTR3_K251_M1	PDLVKEFNKYDTDGSKWIKQYTGINAISKKE	HNRNPAB	16	___1	ILFKDAASVEKVLDQKEHRLDGRVIDPKKAM
									ACTR3_K254_M1	VKEFNKYDTDGSKWIKQYTGINAISKKEFSI	TOMM7	16	___1	VKLSKEAKQRLQQLFKGSQFAIRWGFIPLVI
									ACTR3_K264_M1	GSKWIKQYTGINAISKKEFSIDVGYERFLGP	RABEP1	16	___1	ATVSENTKQEAIDEVKRQWREEVASLQAVMK
									ACTR3_K348_M1	RRLQRDLKRTVDARLKLSEELSGGRLKPKPI	SF3B2	17	___1	IKRTGIQEMREALQEKEEQKTMKSKMREKVR
									ACTR3_K38_M1	GNTEPQFIIPSCIAIKESAKVGDQAQRRVMK	SF3B2	17	___1	KRGIEKPPFELPDFIKRTGIQEMREALQEKE
									ACTR3_K42_M1	PQFIIPSCIAIKESAKVGDQAQRRVMKGVDD	SF3B2	17	___1	EKVRPKMGKIDIDYQKLHDAFFKWQTKPKLT
									ACTR3_K53_M1	KESAKVGDQAQRRVMKGVDDLDFFIGDEAIE	SF3B2	17	___1	VGPKIPQALEKILQLKESRQEEMNSQQEEEE
									ACTR3_K53_M2	KESAKVGDQAQRRVMKGVDDLDFFIGDEAIE	SF3B2	17	___1	TKPKLTIHGDLYYEGKEFETRLKEKKPGDLS
									ACTR3_K69_M2	GVDDLDFFIGDEAIEKPTYATKWPIRHGIVE	OGFR	17	___1	EHFRPRCKFVWGPQDKLRRFKPSSLPHPLEG
									ACTR3_K99_M1	EDWDLMERFMEQVIFKYLRAEPEDHYFLLTE	OGFR	17	___1	LNWRSHNNLRITRILKSLGELGLEHFQAPLV
									ACTR5_K206_M1	QCTHVLPILEGRLDAKNCKRINLGGSQAAGY	HYOU1	17	___1	TRVPRVQEVLLKAVGKEELGKNINADEAAAM
									ACTR5_K294_M1	PFSSKLLGSTLTSEEKQERRQQQLRRLQELN	HYOU1	17	___1	NYSRSLAEDFAEQPIKDAVITVPVFFNQAER
									ACTR5_K566_M1	WITRKEYEEKGGEYLKEHCASNIYVPIRLPK	CAPRIN1	17	___1	EHASIHLWDLLEGKEKPVCGTTYKVLKEIVE
									ACTR6_K224_M1	VCYVSQDFYRDMDIAKLKGEENTVMIDYVLP	CAPRIN1	17	___1	______MKQILGVIDKKLRNLEKKKGKLDDY
									ACTR6_K226_M1	YVSQDFYRDMDIAKLKGEENTVMIDYVLPDF	CAPRIN1	17	___1	KELQRSFMALSQDIQKTIKKTARREQLMREE
									ACTR6_K260_M1	KKGFCKPREEMVLSGKYKSGEQILRLANERF	CAPRIN1	17	___1	QKRLKTVLELQYVLDKLGDDEVRTDLKQGLN
									ACTR6_K38_M1	SVIPNCQFRSKTARLKTFTANQIDEIKDPSG	CAPRIN1	17	___1	EGKEKPVCGTTYKVLKEIVERVFQSNYFDST
									ACTR6_K49_M1	TARLKTFTANQIDEIKDPSGLFYILPFQKGY	WDR13	17	___1	LLLYRVVDNEGTLQLKRSFPIEQSSHPVRSI
									ACTR8_K225_M1	VIWSHAIQKYLEIPLKDLKYYRCILLIPDIY	SNAP47	17	___1	DGVAAAVDRATLTIDKHNRRMKRLT______
									ACTR8_K337_M1	MQRAGFPYRECQLTNKMDCLLLQHLKETFCH	SNAP47	17	___1	KPREDVSMTSCEPFGKEGILIKIPAVISHRT
									ACTR8_K447_M1	QEQSAKATADRKSASKPIGFEGDLRGQSSDL	SNAP47	17	___1	SMTSCEPFGKEGILIKIPAVISHRTESHVKP
									ACTR8_K507_M1	TALMSRKTAISLFEGKALGLDKAILHSIDCC	SNAP47	17	___1	SLLMHRFEREDVDDIKVHSPYEISIRQRFIG
									ACTRT3_K94_M1	EDMEIMWKHIYDYNLKLKPCDGPVLITEPAL	SNAP47	17	___1	VHSPYEISIRQRFIGKPDMAYRLISAKMPEV
									ACVR1B_K175_M1	QRLDMEDPSCEMCLSKDKTLQDLVYDLSTSG	SNAP47	17	___1	RTRGEELTGLMAGSQKRLEDTARVLHHQGQQ
									ACVR1B_K215_M1	QRTVARTIVLQEIIGKGRFGEVWRGRWRGGD	SNAP47	17	___1	HHQGQQLDSVMRGLDKMESDLEVADRLLTEL
									ACVR1B_K339_M1	GTQGKPGIAHRDLKSKNILVKKNGMCAIADL	SNAP47	17	___1	ELESPAWWPFSSKLWKTPPETKPREDVSMTS
									ACVR1B_K393_M1	KRYMAPEVLDETINMKHFDSFKCADIYALGL	SNAP47	17	___1	WWPFSSKLWKTPPETKPREDVSMTSCEPFGK
									ACVR2A_K198_M1	PSPLLGLKPLQLLEVKARGRFGCVWKAQLLN	SNAP47	17	___1	SEADTQELTQILRRMKGLALEAESELERQDE
									ACVR2A_K254_M1	PGMKHENILQFIGAEKRGTSVDVDLWLITAF	SNAP47	17	___1	AKMPEVIPILEVQFSKKMELLEDALVLRSAR
									ACVR2A_K311_M1	MARGLAYLHEDIPGLKDGHKPAISHRDIKSK	SNAP47	17	___1	KMPEVIPILEVQFSKKMELLEDALVLRSART
									ACVR2A_K351_M1	ACIADFGLALKFEAGKSAGDTHGQVGTRRYM	ZFAND2B	17	___1	CRSDPAQQKRKIFTNKCERAGCRQREMMKLT
									ACVR2B_K196_M1	PSPLVGLKPLQLLEIKARGRFGCVWKAQLMN	DDHD1	17	___1	MSYEERHLLDELYITKRRLKEIEERLHGLKA
									ACVR2B_K224_M1	LMNDFVAVKIFPLQDKQSWQSEREIFSTPGM	TSC22D1	17	___1	___________MDLVKSHLMYAVREEVEVLK
									ACVR2B_K240_M1	QSWQSEREIFSTPGMKHENLLQFIAAEKRGS	COPE	17	___1	PETLVNLIVLSQHLGKPPEVTNRYLSQLKDA
									ACVR2B_K252_M1	PGMKHENLLQFIAAEKRGSNLEVELWLITAF	COPE	17	___1	KDAHRSHPFIKEYQAKENDFDRLVLQYAPSA
									ACVR2B_K325_M1	GEGHKPSIAHRDFKSKNVLLKSDLTAVLADF	COPE	17	___1	LGKPPEVTNRYLSQLKDAHRSHPFIKEYQAK
									ACVR2B_K330_M1	PSIAHRDFKSKNVLLKSDLTAVLADFGLAVR	MED28	17	___1	SELRNELQRKDALVQKHLTKLRHWQQVLEDI
									ACVR2B_K350_M1	AVLADFGLAVRFEPGKPPGDTHGQVGTRRYM	MED28	17	___1	TDQEEIRTGVDQCIQKFLDIARQTECFFLQK
									ADAL_K133_M1	KKTYVESILEGIKQSKQENLDIDVRYLIAVD	CENPE	17	___1	QLLEEKDLLQKVQNEKIENLTRMLVTSSSLT
									ADAL_K157_M1	RYLIAVDRRGGPLVAKETVKLAEEFFLSTEG	SELO	17	___1	HVCNASDNTGRYAYSKQPEVCRWNLRKLAEA
									ADAL_K199_M1	TVGQAKDFLEPLLEAKKAGLKLALHLSEIPN	KDM6A	17	___1	HIAHLYETQRKYHSAKEAYEQLLQTENLSAQ
									ADAL_K216_M1	AGLKLALHLSEIPNQKKETQILLDLLPDRIG	SNX12;SNX3	17	___1	TYEVRMRTNLPIFKLKESCVRRRYSDFEWLK
									ADAM10_K45_M1	RHYEGLSYNVDSLHQKHQRAKRAVSHEDQFL	SNX12;SNX3	17	___1	FTTYEIRVKTNLPIFKLKESTVRRRYSDFEW;FTTYEVRMRTNLPIFKLKESCVRRRYSDFEW
									ADAM15_K228_M1	KTVELVIVADHSEAQKYRDFQHLLNRTLEVA	OAS2	17	___1	KQFQDQKRSQRDILDKTGDKLKFCLFTKWLK
									ADAM15_K58_M1	PLEPQVLQDDLPISLKKVLQTSLPEPLRIKL	OTUD6B	17	___1	ISKAQKRREKKAALEKEREERIAEAEIENLT
									ADAM15_K59_M1	LEPQVLQDDLPISLKKVLQTSLPEPLRIKLE	GRTP1	17	___1	DAIRTDLNRTFPDNVKFRKTTDPCLQRTLYN
									ADAM15_K72_M1	LKKVLQTSLPEPLRIKLELDGDSHILELLQN	NOMO1	17	___1	ALGQAASDNSGPEDAKRQAKKQKTRRTLRLQ
									ADAM9_K174_M1	EHIIYRMDDVYKEPLKCGVSNKDIEKETAKD	NOMO1;NOMO3;NOMO2	17	___1	GIYNLSKGVNRFCLSKPGVYKVTPRSCHRFE
									ADAM9_K546_M1	KAKAAPKDCFIEVNSKGDRFGNCGFSGNEYK	NOMO1;NOMO3;NOMO2	18	___1	SKGVNRFCLSKPGVYKVTPRSCHRFEQAFYT
									ADAM9_K741_M1	SYFRKKRSQTYESDGKNQANPSRQPGSVPRH	NOMO1;NOMO3;NOMO2	18	___1	VGPLHSDLEYTVTSQKEGYVLTAVEGTIGDF
									ADAMTS1_K176_M1	LPAASERLATAAPGEKPPAPLQFHLLRRNRQ	NOMO1;NOMO3;NOMO2	18	___1	GGDINFVFTGFSVNGKVLSKGQPLGPAGVQV
									ADAR_K1039_M1	GIRLGERLRTMSCSDKILRWNVLGLQGALLT	NOMO1;NOMO3;NOMO2	18	___1	RLRGLLPGCVYHVQLKAEGNDHIERALPHHR
									ADAR_K1115_M1	IVNHPKVGRVSIYDSKRQSGKTKETSVNWCL	NOMO1;NOMO3;NOMO2	18	___1	YWARSGEKITVTPSSKELLFYPPSMEAVVSG
									ADAR_K164_M1	ELGEGKATTAHDLSGKLGTPKKEINRVLYSL	NOMO1;NOMO3;NOMO2	18	___1	VAPSRLDFTVEHDSLKIEPVFHVMGFSVTGR
									ADAR_K384_M1	TNSVPETAPAAIPETKRNAEFLTCNIPTSNA	NOMO1;NOMO3;NOMO2	18	___1	ITSSEYLPTLWVKLYKSENLDNPIQTVSLGQ
									ADAR_K433_M1	KLENRQEARPEPARLKPPVHYNGPSKAGYVD	NOMO1;NOMO3;NOMO2	18	___1	DVEINYSLIEIKLYTKHGTLKYQTDCAPNNG
									ADAR_K558_M1	GREFPPAEAGSKKVAKQDAAMKAMTILLEEA	NOMO1;NOMO3;NOMO2	18	___1	GTITTDKMMDVTVTIKSSIDSEPALVLGPLK
									ADAR_K591_M1	KDSGKSEESSHYSTEKESEKTAESQTPTPSA	NOMO1;NOMO3;NOMO2	18	___1	KSSIDSEPALVLGPLKSVQELRREQQLAEIE
									ADAR_K595_M1	KSEESSHYSTEKESEKTAESQTPTPSATSFF	NOMO1;NOMO3;NOMO2	18	___1	PAGVQVSLRNTGTEAKIQSTVTQPGGKFAFF
									ADAR_K637_M1	CMHKLGNSCEFRLLSKEGPAHEPKFQYCVAV	NOMO1;NOMO3;NOMO2	18	___1	GYNVSGSVRSDGEPMKGVKFLLFSSLVTKED
									ADAR_K715_M1	ESLDNLESMMPNKVRKIGELVRYLNTNPVGG	NOMO1;NOMO3;NOMO2	18	___1	GPFSYDFSYWARSGEKITVTPSSKELLFYPP
									ADAR_K757_M1	AEFKLVDQSGPPHEPKFVYQAKVGGRWFPAV	NOMO1;NOMO2;NOMO3	18	___1	SLSRQGEKRSLQLSGKVNAMTFTFDNVLPGK
									ADAR_K781_M1	GRWFPAVCAHSKKQGKQEAADAALRVLIGEN	NOMO1;NOMO2;NOMO3	18	___1	KVNAMTFTFDNVLPGKYKISIMHEDWCWKNK
									ADAR_K798_M1	EAADAALRVLIGENEKAERMGFTEVTPVTGA	NOMO1;NOMO3;NOMO2	18	___1	PEAVVTLNNQIKVKTKADGSFRLENITTGTY
									ADAR_K895_M1	DMGVVVSLGTGNRCVKGDSLSLKGETVNDCH	NOMO1;NOMO3;NOMO2	18	___1	GDGVPEAVVTLNNQIKVKTKADGSFRLENIT
									ADAR_K936_M1	RFLYSELMKYNSQTAKDSIFEPAKGGEKLQI	NOMO1;NOMO3;NOMO2	18	___1	PGDYEILATHPTWALKEASTTVRVTNSNANA
									ADAR_K944_M1	KYNSQTAKDSIFEPAKGGEKLQIKKTVSFHL	NOMO1;NOMO3;NOMO2	18	___1	SIIRFPDTVKQMNKYKVVLSSQDKDKSLVTV
									ADAR_K996_M1	MESTESRHYPVFENPKQGKLRTKVENGEGTI	2020-09-08	18	___1	KVNIIPIIAKADTISKSELHKFKIKIMGELV
									ADAT1_K365_M1	QNVSALPKGFGVQELKILQSDLLFEQSRSAV	2020-09-08	18	___1	PIIAKADTISKSELHKFKIKIMGELVSNGVQ
									ADAT2_K172_M1	GYRAEEAVEMLKTFYKQENPNAPKSKVRKKE	2020-09-08	18	___1	ETELELKEKERELHEKFEHLKRVHQEEKRKV
									ADAT3_K92_M1	KEVSALHPLPAQPHLKRVRPSRDAGSPHALE	2020-09-08	18	___1	RQMFVNKVKETELELKEKERELHEKFEHLKR
									ADA_K147_M1	LVGQGLQEGERDFGVKARSILCCMRHQPNWS	SEPT8;SEPT10;SEPT11	18	___1	WGVVQVENENHCDFVKLREMLICTNMEDLRE;WGVVQVENENHCDFVKLREMLIRVNMEDLRE
									ADA_K260_M1	TGAWKPDTEHAVIRLKNDQANYSLNTDDPLI	2020-09-08	18	___1	QRKEEEMRQMFVNKVKETELELKEKERELHE
									ADA_K288_M1	PLIFKSTLDTDYQMTKRDMGFTEEEFKRLNI	UNC5C	18	___1	IDSSALNGGFQPVNIKAARQDLLAVPPDLTS
									ADA_K299_M1	YQMTKRDMGFTEEEFKRLNINAAKSSFLPED	RAB18	18	___1	QTPGLWESENQNKGVKLSHREEGQGGGACGG
									ADA_K307_M1	GFTEEEFKRLNINAAKSSFLPEDEKRELLDL	RAB18	18	___1	LTTLKILIIGESGVGKSSLLLRFTDDTFDPE
									ADA_K316_M1	LNINAAKSSFLPEDEKRELLDLLYKAYGMPP	RAB18	18	___1	TRNDIVNMLVGNKIDKENREVDRNEGLKFAR
									ADA_K92_M1	EAIKRIAYEFVEMKAKEGVVYVEVRYSPHLL	QSOX2	18	___1	DIHFYPTFRYFKAFTKEFTTGENFKGPDREL
									ADCK1_K242_M1	LPLELDFLNEGRNAEKVSQMLRHFDFLKVPR	QSOX2	18	___1	YFKAFTKEFTTGENFKGPDRELRTVRQTMID
									ADCK1_K254_M1	NAEKVSQMLRHFDFLKVPRIHWDLSTERVLL	STAU1	18	___1	GKGKTRQAAKHDAAAKALRILQNEPLPERLE
									ADCK1_K369_M1	CHLWQSLIWTDMKRVKEYSQRLGAGDLYPLF	FTL	18	___1	KMQNQRGGRALFQDIKKPAEDEWGKTPDAMK
									ADCK2_K169_M1	TRRDLFSEAFCAQFSKLHVRVTPHPWTHTER	FTL	18	___1	MQNQRGGRALFQDIKKPAEDEWGKTPDAMKA
									ADCK2_K262_M1	VGGLRELFGYLGNGRKPPENLADQSFLERLL	FTL	18	___1	ALEGVSHFFRELAEEKREGYERLLKMQNQRG
									ADCK2_K280_M1	ENLADQSFLERLLLPKADLVGSNAGVSRAQV	ARFIP2	18	___1	LRGDVAIKLKFLEENKIKVMHKQLLLFHNAV
									ADCK2_K580_M1	VSSLLSSVFKLLMTHKVKSQFIPAPS_____	ARMC9	18	___1	DKDIITRENVLGALQKFSLRRPLQTAMIQDG
									ADCK3_K276_M1	ERIVRTLCKVRGAALKLGQMLSIQDDAFINP	ARMC9	18	___1	LVKEYLDFAEFEDTLKTFSKECKIKGKPLCK
									ADCK3_K295_M1	MLSIQDDAFINPHLAKIFERVRQSADFMPLK	ARMC9	18	___1	LISKASNTPKLLTIYKENGQSNKEILQQLHQ
									ADCK3_K642_M1	FPCKAMFEEAYSNYCKRQAQQ__________	ARMC9	18	___1	FASLAEGRLYLAQNTKVLQMLEGRLKEEDKD
									ADCY3_K1121_M1	PIFVKGKGELLTFFLKGRDKLATFPNGPSVT	ARMC9	18	___1	ELDEKISYFKTYLETKGAALSQTTEFLPFYA
									ADCY3_K253_M1	AVGIMSYYMADRKHRKAFLEARQSLEVKMNL	CREB3	18	___1	IARLVLTDEEKSLLEKEGLILPETLPLTKTE
									ADCY3_K604_M1	LLNEALLERESAQVVKKRNTFLLSMRFMDPE	CREB3	18	___1	LPETLPLTKTEEQILKRVRRKIRNKRSAQES
									ADCY3_K628_M1	MRFMDPEMETRYSVEKEKQSGAAFSCSCVVL	CREB3	18	___1	RKKKVYVGGLESRVLKYTAQNMELQNKVQLL
									ADCY3_K71_M1	TFVPESLENLYQTYFKRQRHETLLVLVVFAA	CADPS2	18	___1	KELGRVILYPTSNSSKSAELHRMVVPKNSQD
									ADCY3_K879_M1	LARTLFLWKIEVHDQKERVYEMRRWNEALVT	COPS7B	18	___1	QQQVEAEVTNIKKTLKATASSSAQEMEQQLA
									ADCY6_K413_M1	QELVMTLNELFARFDKLAAENHCLRIKILGD	COPS7B	18	___1	HNRTQQQVEAEVTNIKKTLKATASSSAQEME
									ADCY6_K80_M1	WQDDAFIRRGGPGKGKELGLRAVALGFEDTE	WTAP	19	___1	INLFFLKMKGELEQTKDKLEQAQNELSAWKF
									ADCY6_K954_M1	ELQAYNRRLLHNILPKDVAAHFLARERRNDE	WTAP	19	___1	ESARRENILVMRLATKEQEMQECTTQIQYLK
									ADCY7_K471_M1	RSQQPPPPSQHLPRPKGDAALKMRASVRMTR	WTAP	19	___1	TKDKLEQAQNELSAWKFTPDRGLMASDYSEE
									ADCY7_K929_M1	DFDELLLKPKFSGVEKIKTIGSTYMAAAGLS	WTAP	19	___1	NSNDVTGLRESEEKLKQQQQESARRENILVM
									ADCY9_K1218_M1	ECRIQVSEESYRVLSKMGYDFDYRGTVNVKG	WTAP	19	___1	EEPLPKKVRLSETDFKVMARDELILRWKQYE
									ADCY9_K564_M1	KVIERLGQSVVADQLKGLKTYLISGQRAKES	WTAP	19	___1	STMVDPAINLFFLKMKGELEQTKDKLEQAQN
									ADD1_K140_M1	TPVNDLRGSDSIAYDKGEKLLRCKLAAFYRL	TRIM24;TRIM33	19	___1	TCDKLTCRDCQLLEHKEHRYQFIEEAFQNQK;TCDRLTCRDCQLLEHKEHRYQFLEEAFQNQK
									ADD1_K21_M1	RAAVVTSPPPTTAPHKERYFDRVDENNPEYL	TRIM24	19	___1	GNQIQNRIIEVNQNQKQVEQDIKVAIFTLMV
									ADD1_K288_M1	YHGILVDEEEKVLIQKNLGPKSKVLILRNHG	TRIM24	19	___1	ANAGIKLENYFEELLKNLYPEKRFPKPEFRN
									ADGRL2_K341_M1	YVVRSVYQDNESETGKNSIDYIYNTRLNRGE	TUBGCP5	19	___1	FQHQVEEAKDLDQLIKIHYRYLSTIHDRCLL
									ADGRL2_K413_M1	PPDPAQERFCEALDSKGIKWPQTQRGMMVER	TUBGCP5	19	___1	DSSRLSISFENVDTAKKKLPVHILDGLTLSY
									ADGRL2_K949_M1	LVITLCKMVKHSNTLKPDSSRLENIKSWVLG	TUBGCP5	19	___1	SSRLSISFENVDTAKKKLPVHILDGLTLSYK
									ADH5_K101_M1	GDTVIPLYIPQCGECKFCLNPKTNLCQKIRV	TUBGCP5	19	___1	LAIVVDKLAPRLSQLKVLHKVFSTGVAEVPP
									ADH5_K107_M1	LYIPQCGECKFCLNPKTNLCQKIRVTQGKGL	KIAA1524	19	___1	CLKSLLLTVSQYKAVKSEANATQLLRHLEVI
									ADH5_K113_M1	GECKFCLNPKTNLCQKIRVTQGKGLMPDGTS	KIAA1524	19	___1	LKDGVPGLNIEELIEKLQSGMVVKDQICDVR
									ADH5_K120_M1	NPKTNLCQKIRVTQGKGLMPDGTSRFTCKGK	KIAA1524	19	___1	NIEELIEKLQSGMVVKDQICDVRISDIMDVY
									ADH5_K226_M1	CKVAGASRIIGVDINKDKFARAKEFGATECI	KIAA1524	19	___1	NATQLLRHLEVISGQKLTRLFTSNQILTSEC
									ADH5_K233_M1	RIIGVDINKDKFARAKEFGATECINPQDFSK	KIAA1524	19	___1	EQQFTYGKIDLGFGTKVADSELCKLAADVIL
									ADH5_K31_M1	AGKPLSIEEIEVAPPKAHEVRIKIIATAVCH	KIAA1524	19	___1	DDTLKMHIAKILTTVKCTTLIEQQFTYGKID
									ADH5_K323_M1	LVTGRTWKGTAFGGWKSVESVPKLVSEYMSK	KIAA1524	19	___1	ICDVRISDIMDVYEMKLSTLASKESRLQDLL
									ADH5_K338_M1	KSVESVPKLVSEYMSKKIKVDEFVTHNLSFD	KIAA1524	19	___1	DIMDVYEMKLSTLASKESRLQDLLETKALAL
									ADH5_K341_M1	ESVPKLVSEYMSKKIKVDEFVTHNLSFDEIN	KIAA1524	19	___1	VADSELCKLAADVILKTLDLINKLKPLVPGM
									ADH5_K366_M1	SFDEINKAFELMHSGKSIRTVVKI_______	KIAA1524	19	___1	KLAADVILKTLDLINKLKPLVPGMEVSFYKI
									ADH5_K84_M1	GAGIVESVGEGVTKLKAGDTVIPLYIPQCGE	KIAA1524	19	___1	TLASKESRLQDLLETKALALAQADRLIAQHR
									ADI1_K121_M1	DVRDKEDQWIRIFMEKGDMVTLPAGIYHRFT	KIAA1524	19	___1	LTPLCGDDTLKMHIAKILTTVKCTTLIEQQF
									ADI1_K140_M1	VTLPAGIYHRFTVDEKNYTKAMRLFVGEPVW	KIAA1524	19	___1	RKYSVDLLMDLLKNPKIADYLTRYEHFSSCL
									ADI1_K140_M2	VTLPAGIYHRFTVDEKNYTKAMRLFVGEPVW	KIAA1524	19	___1	NKLKPLVPGMEVSFYKILQDPRLITPLAFAL
									ADI1_K144_M1	AGIYHRFTVDEKNYTKAMRLFVGEPVWTAYN	KIAA1524	19	___1	AADVILKTLDLINKLKPLVPGMEVSFYKILQ
									ADI1_K144_M2	AGIYHRFTVDEKNYTKAMRLFVGEPVWTAYN	KIAA1524	19	___1	HFSSCLHQVLGLLNGKDPDSSSKVLELLLAF
									ADI1_K40_M1	PVGLEQLRRLGVLYWKLDADKYENDPELEKI	KIAA1524	19	___1	TLTRKYSVDLLMDLLKNPKIADYLTRYEHFS
									ADI1_K54_M1	WKLDADKYENDPELEKIRRERNYSWMDIITI	KIAA1033	19	___1	SLQAIKIHRDTFLQQKAQSLTKDVQSYYVFV
									ADI1_K73_M1	ERNYSWMDIITICKDKLPNYEEKIKMFYEEH	KIAA1033	19	___1	FEELVKEEGLAEETLKAARHLDSVLSDHTRN
									ADI1_K80_M1	DIITICKDKLPNYEEKIKMFYEEHLHLDDEI	KIAA1033	19	___1	KSVHHNPSKFGIQEEKLKPFEKFLLKLEGQL
									ADIPOR1_K86_M1	LQAHHAMEKMEEFVYKVWEGRWRVIPYDVLP	KIAA1033	19	___1	RVDDGSQKIHAEVQLKNYGKFLEEYTSQLRR
									ADIPOR2_K97_M1	LQAHHAMEKMEEFVCKVWEGRWRVIPHDVLP	KIAA1033	19	___1	SALVLAENTLNGPSTKQRRLIVSLALSVGTQ
									ADK_K111_M1	QPHKAATFFGCIGIDKFGEILKRKAAEAHVD	KIAA1033	19	___1	KEIEKDLRLSVHTHLKLDDRNPFKVGMKDLA
									ADK_K117_M1	TFFGCIGIDKFGEILKRKAAEAHVDAHYYEQ	KIAA1033	19	___1	TMYKRLLKSVHHNPSKFGIQEEKLKPFEKFL
									ADK_K178_M1	KEKHLDLEKNWMLVEKARVCYIAGFFLTVSP	KIAA1033	19	___1	THLKLDDRNPFKVGMKDLALFFSLNPIRFFN
									ADK_K256_M1	ETEAATFAREQGFETKDIKEIAKKTQALPKM	PAK1;PAK3	19	___1	ALEFLHSNQVIHRDIKSDNILLGMDGSVKLT
									ADK_K259_M1	AATFAREQGFETKDIKEIAKKTQALPKMNSK	PAK1;PAK3;PAK2	19	___1	LTDFGFCAQITPEQSKRSTMVGTPYWMAPEV
									ADK_K358_M1	AASIIIRRTGCTFPEKPDFH___________	WDR6	19	___1	FPSRPGLLKDPGVGGKARAGAGAPVVGSGSS
									ADK_K61_M1	DKYSLKPNDQILAEDKHKELFDELVKKFKVE	WDR6	19	___1	VILREGLHGREITCVKRVGTITLGPEYGVPS
									ADNP2_K1010_M1	EQPPILNADAAPGPEKVTSVVPFKRQRNESR	WDR6	19	___1	DSGRILQLLAETFHHKRCVLKVHSFTHEAPN
									ADNP2_K1032_M1	FKRQRNESRTEGPIVKDEALQILALDPKKYE	WDR6	20	___1	GLLATASEDRSVRIWKVGDLRVPGGRVQNIG
									ADNP2_K1059_M1	KKYEGRSYEEKKQFLKDYFHKKPYPSKKEIE	WDR6	20	___1	LDEYWDRQRNRHRMVKVDPETRYMSLAVCEL
									ADNP2_K1093_M1	SLFWVWKIDVASFFGKRRYICMKAIKNHKPS	WDR6	20	___1	RRGSVLLFPSRPGLLKDPGVGGKARAGAGAP
									ADNP2_K214_M1	KTNDTVSIEKIPPPDKYYCKKCNANASSQDA	WDR6	20	___1	EGFGLCAMANGEGRVKVVPINTPTAAVDQTL
									ADNP2_K246_M1	MYHILTSDIHRDLENKLRSVISEHIKRTGLL	WDR6	20	___1	INTPTAAVDQTLFPGKVHSLSWALRGYEELL
									ADNP2_K256_M1	RDLENKLRSVISEHIKRTGLLKQTHIAPKPA	WDR6	20	___1	NGDLDLEAMVAVFGSKGLRVVKISWGQGHFW
									ADNP2_K262_M1	LRSVISEHIKRTGLLKQTHIAPKPAAHLAAP	WDR6	20	___1	AIFVKERCRYLLPPSKQRWHTCSAFLPPGDF
									ADNP_K153_M1	SSLSTFKDKNKNDGLKPKQADSVEQAVYYCK	BIRC2	20	___1	VVKSALEMGFNRDLVKQTVQSKILTTGENYK
									ADNP_K606_M1	PKPQPKVQEKADIPVKSSPQAAVPYKKDVGK	BIRC2	20	___1	KQTVQSKILTTGENYKTVNDIVSALLNAEDE
									ADNP_K807_M1	SLWLWKSDIASHFSNKRKKCVRDCEKYKPGV	BIRC2	20	___1	TVNDIVSALLNAEDEKREEEKEKQAEEMASD
									ADPGK_K125_M1	HSRNDLEEAFIHFMGKGAAAERFFSDKETFH	BIRC2	20	___1	GLMLDNWKLGDSPIQKHKQLYPSCSFIQNLV
									ADPGK_K174_M1	NAALIGQKFAANSDLKVLLCGPVGPKLHELL	BIRC2	20	___1	LASAGFYYVGRNDDVKCFCCDGGLRCWESGD
									ADPGK_K450_M1	TSHSEAGSRIVLNPNKPVVEWHREGISFHFT	BIRC2	20	___1	VSALLNAEDEKREEEKEKQAEEMASDDLSLI
									ADPGK_K471_M1	HREGISFHFTPVLVCKDPIRTVGLGDAISAE	ABHD6	20	___1	HNNFYRKLFLEIVSEKSRYSLHQNMDKIKVP
									ADPRHL2_K172_M1	VAGISLAYSSVQDVQKFARLSAQLTHASSLG	ABHD6	20	___1	AGLQYSTDNQFVQRLKELQGSAAVEKIPLIP
									ADPRHL2_K92_M1	DDTAMARALVQSLLAKEAFDEVDMAHRFAQE	ABHD6	20	___1	TTRSSLDDLSIDGQVKRIHQFVECLKLNKKP
									ADRBK1_K138_M1	PFSKSATEHVQGHLGKKQVPPDLFQPYIEEI	C9orf78	20	___1	GIDAKIKNIISTEDAKARLLAEQQNKKKDSE
									ADRBK1_K164_M1	YIEEICQNLRGDVFQKFIESDKFTRFCQWKN	HECTD1	20	___1	SQLIAAYKDFCEHGTKSGLNQGAISTLQSSD
									ADRBK1_K170_M1	QNLRGDVFQKFIESDKFTRFCQWKNVELNIH	HECTD1	20	___1	ELNNRTSRDLAEQCVKVLELICTRESGAVFE
									ADRBK1_K230_M1	KMYAMKCLDKKRIKMKQGETLALNERIMLSL	HECTD1	20	___1	AKCIQDNRLVDLPISKPFFKLMCMGDIKSNM
									ADRBK1_K319_M1	GLEHMHNRFVVYRDLKPANILLDEHGHVRIS	HECTD1	20	___1	GSRPIGEQEEEEYETKGGRRRTWDDDYVLKR
									ADRBK1_K344_M1	GHVRISDLGLACDFSKKKPHASVGTHGYMAP	HECTD1	20	___1	ANPDLRDEDGKTPLDKARERGHSEVVAILQS
									ADRBK1_K448_M1	VNRRLGCLGRGAQEVKESPFFRSLDWQMVFL	PSMC6	20	___1	AIRADHDFVVQEDFMKAVRKVADSKKLESKL
									ADRBK1_K465_M1	SPFFRSLDWQMVFLQKYPPPLIPPRGEVNAA	PSMC6	20	___1	LLARAVASQLDCNFLKVVSSSIVDKYIGESA
									ADRBK1_K494_M1	AADAFDIGSFDEEDTKGIKLLDSDQELYRNF	PSMC6	20	___1	IPYERRLLIMADPRDKALQDYRKKLLEHKEI
									ADRBK1_K545_M1	NAETDRLEARKKAKNKQLGHEEDYALGKDCI	PSMC6	20	___1	GPITKHGEIDYEAIVKLSDGFNGADLRNVCT
									ADRM1_K21_M1	ALFPSLVPGSRGASNKYLVEFRAGKMSLKGT	PSMC6	20	___1	QARLDILKIHAGPITKHGEIDYEAIVKLSDG
									ADRM1_K34_M1	SNKYLVEFRAGKMSLKGTTVTPDKRKGLVYI	PSMC6	20	___1	DTLDPALLRPGRLDRKIHIDLPNEQARLDIL
									ADRM1_K386_M1	KGDVEAFAKAMQNNAKPEQKEGDTKDKKDEE	PSMC6	20	___1	IHIDLPNEQARLDILKIHAGPITKHGEIDYE
									ADRM1_K62_M1	VYIQQTDDSLIHFCWKDRTSGNVEDDLIIFP	PSMC6	20	___1	RDKALQDYRKKLLEHKEIDGRLKELREQLKE
									ADRM1_K83_M1	NVEDDLIIFPDDCEFKRVPQCPSGRVYVLKF	PSMC6	20	___1	LKELTKQYEKSENDLKALQSVGQIVGEVLKQ
									ADSL_K134_M1	TDLIILRNALDLLLPKLARVISRLADFAKER	NCOR1	20	___1	APPQEKLQTYQPEVVKANQAENDPTRQYEGP
									ADSL_K147_M1	LPKLARVISRLADFAKERASLPTLGFTHFQP	NCOR1	20	___1	VSEQQQLEQKTLEVEKRSVQCLYTSSAFPSG
									ADSL_K199_M1	QNLKRVRDDLRFRGVKGTTGTQASFLQLFEG	NCOR1	20	___1	GPKVELPLYNQPSDTKVYHENIKTNQVMRKK
									ADSL_K218_M1	GTQASFLQLFEGDDHKVEQLDKMVTEKAGFK	NARF	20	___1	LSVRDAAVDTLFGDLKEDKVTRHDGASSDGH
									ADSL_K224_M1	LQLFEGDDHKVEQLDKMVTEKAGFKRAFIIT	NARF	20	___1	RDAAVDTLFGDLKEDKVTRHDGASSDGHLAH
									ADSL_K229_M1	GDDHKVEQLDKMVTEKAGFKRAFIITGQTYT	NARF	20	___1	APSPAQENGEKGEFHKLADAKIFLSDCLACD
									ADSL_K264_M1	IEVLSVLASLGASVHKICTDIRLLANLKEME	NARF	20	___1	LNGRGQAQTPDGHADKALLRQMEGIYADIPV
									ADSL_K276_M1	SVHKICTDIRLLANLKEMEEPFEKQQIGSSA	NARF	20	___1	ASSDGHLAHIFRHAAKELFNEDVEEVTYRAL
									ADSL_K284_M1	IRLLANLKEMEEPFEKQQIGSSAMPYKRNPM	NARF	20	___1	PEKIFHVIVAPCYDKKLEALQESLPPALHGS
									ADSL_K402_M1	MAMVKAGGSRQDCHEKIRVLSQQAASVVKQE	NARF;NARFL	20	___1	FGIHVAEVTYKPLRNKDFQEVTLEKEGQVLL;FNEDVEEVTYRALRNKDFQEVTLEKNGEVVL
									ADSL_K415_M1	HEKIRVLSQQAASVVKQEGGDNDLIERIQVD	DOCK1	20	___1	AKNVEVTVSVYDEDGKRLEHVIFPGAGDEAI
									ADSL_K477_M1	EEEVYPLLKPYESVMKVKAELCL________	DOCK1;DOCK5	20	___1	ENDFLQTVINKVIAAKEVNHKGQGLWVTLKL
									ADSL_K75_M1	EQIQEMKSNLENIDFKMAAEEEKRLRHDVMA	DOCK1	20	___1	LPQDELKELKKKVTAKIDYGNRILDLDLVVR
									ADSL_K82_M1	SNLENIDFKMAAEEEKRLRHDVMAHVHTFGH	FBXW5	20	___1	SDNEEVVAGPAPAHAKEGLRHFLDRVLEGRA
									ADSS_K118_M1	LPGLFEEAEKNVQKGKGLEGWEKRLIISDRA	FBXW5	20	___1	EGRAQPQLSERMLETKVAELLAQGHTKPPER
									ADSS_K125_M1	AEKNVQKGKGLEGWEKRLIISDRAHIVFDFH	FBXW5	20	___1	MLETKVAELLAQGHTKPPERSATGAKSKYLI
									ADSS_K157_M1	AADGIQEQQRQEQAGKNLGTTKKGIGPVYSS	WRB	20	___1	DAEQESQMRAEIQDMKQELSTVNMMDEFARY
									ADSS_K164_M1	QQRQEQAGKNLGTTKKGIGPVYSSKAARSGL	WRB	20	___1	_________MSRVLQKDAEQESQMRAEIQDM
									ADSS_K196_M1	MCDLVSDFDGFSERFKVLANQYKSIYPTLEI	WASH6P;WASH3P;WASH2P;WASH1;WASH4P	20	___1	AETEEKLFDAPLSISKREQLEQQVPENYFYV
									ADSS_K203_M1	FDGFSERFKVLANQYKSIYPTLEIDIEGELQ	WASH6P;WASH3P;WASH2P;WASH1;WASH4P	20	___1	GKKYVFLDPLAGAVTKTHVMLGAETEEKLFD
									ADSS_K219_M1	SIYPTLEIDIEGELQKLKGYMEKIKPMVRDG	RNF114	20	___1	SKYQNYIMEGVKATIKDASLQPRNVPNRYTF
									ADSS_K247_M1	RDGVYFLYEALHGPPKKILVEGANAALLDID	RNF114	20	___1	CPEKNFDQEGLVEHCKLFHSTDTKSVDYDVD
									ADSS_K379_M1	DILDMFTEIKVGVAYKLDGEIIPHIPANQEV	RNF114	20	___1	VATCSKYQNYIMEGVKATIKDASLQPRNVPN
									ADSS_K397_M1	GEIIPHIPANQEVLNKVEVQYKTLPGWNTDI	ERCC6	20	___1	VLVEAEANRVAQDALKALRLSRQRCLGAVSG
									ADSS_K403_M1	IPANQEVLNKVEVQYKTLPGWNTDISNARAF	TRIM39-RPP21;RPP21	20	___1	WGDRPEAQLGSQADSKPLQPLPNTAHSISDR
									ADSS_K419_M1	TLPGWNTDISNARAFKELPVNAQNYVRFIED	TRIM39-RPP21;RPP21	21	___1	LPNTAHSISDRLPEEKMQTQGSSNQ______
									ADSS_K43_M1	NRVTVVLGAQWGDEGKGKVVDLLAQDADIVC	POLR2E	21	___1	TRALIVVQQGMTPSAKQSLVDMAPKYILEQF
									ADSS_K441_M1	QNYVRFIEDELQIPVKWIGVGKSRESMIQLF	POLR2E	21	___1	_MDDEEETYRLWKIRKTIMQLCHDRGYLVTQ
									ADSS_K45_M1	VTVVLGAQWGDEGKGKVVDLLAQDADIVCRC	MARK3	21	___1	DCENLLKRFLVLNPIKRGTLEQIMKDRWINA
									AEBP2_K162_M1	SSSGDGDGKEGLEEPKGPRGSQGGGGGGSSS	MARK3;MARK4;MARK2;MARK1	21	___1	EQPHIGNYRLLKTIGKGNFAKVKLARHILTG;EQPHVGNYRLLRTIGKGNFAKVKLARHILTG
									AEBP2_K479_M1	ESERHQLKTKVVHLSKLPKDTALLLDPNIYR	PYCRL	21	___1	GRMAGAIAQGLIRAGKVEAQHILASAPTDRN
									AEN_K109_M1	SRRPAPGKASGPLPSKCVAIDCEMVGTGPRG	SCLY	21	___1	VRDYLEERLEAEFGQKRIHLNSQFPGTQRLP
									AEN_K179_M1	TRQHMRKAVPFQVAQKEILKLLKGKVVVGHA	SCLY	21	___1	LPPILVHTDAAQALGKQRVDVEDLGVDFLTI
									AEN_K235_M1	FLSEPGLHTRARVSLKDLALQLLHKKIQVGQ	SCLY	21	___1	DVEDLGVDFLTIVGHKFYGPRIGALYIRGLG
									AEN_K244_M1	RARVSLKDLALQLLHKKIQVGQHGHSSVEDA	SPAG16	21	___1	ATDTEILERKTVLPSKHAVPEVIEDFLCNFL
									AES_K112_M1	SQEHQQQVLGAIERAKQVTAPELNSIIRQQL	MBNL1;MBLL;MBNL2	21	___1	CQVENGRVIACFDSLKGRCSRENCKYLHPPP
									AES_K19_M1	PQSRHSGSSHLPQQLKFTTSDSCDRIKDEFQ	PPM1K	21	___1	DLDLKTSGVIAEPETKRIKLHHADDSFLVLT
									AES_K30_M1	PQQLKFTTSDSCDRIKDEFQLLQAQYHSLKL	CTDP1	21	___1	SHRILSRDECIDPFSKTGNLRNLFPCGDSMV
									AES_K49_M1	QLLQAQYHSLKLECDKLASEKSEMQRHYVMY	CTDP1	21	___1	AIIFSGLHPTNFPIEKTREHYHATALGAKIL
									AES_K54_M1	QYHSLKLECDKLASEKSEMQRHYVMYYEMSY	PTPN9	21	___1	SLLLKDKVRERIQILKTSEVTQHLPRECLPE
									AFAP1_K528_M1	GKKPPVASNGVTGKGKTLSSQPKKADPAAVV	ATP9A	21	___1	GGEARPRTVWLGHPEKRDQRYPRNVINNQKY
									AFF1_K324_M1	ELKPLPEDYRQQTFEKTDLKVPAKAKLTKLK	CCDC14	21	___1	EAEDAPEKLSRASDMKDTQLLKKIKEAIGKI
									AFF1_K328_M1	LPEDYRQQTFEKTDLKVPAKAKLTKLKMPSQ	CCDC14	21	___1	MKDTQLLKKIKEAIGKIPAATKEPEEQTACH
									AFF4_K288_M1	EHYSSQSHGNSMTELKPSSKAHLTKLKIPSQ	CCDC14	21	___1	LKKIKEAIGKIPAATKEPEEQTACHGPSGCL
									AFF4_K299_M1	MTELKPSSKAHLTKLKIPSQPLDASASGDVS	CCDC14	21	___1	GILPQQGIHKETDLLKCIQTYLSLFRSHGKE
									AFF4_K350_M1	HTPCKTEPSKFPFPTKESQQSNFGTGEQKRY	CCDC14	21	___1	IENQKDENKKFSSIFKDKDQTILENKQQYDI
									AFF4_K363_M1	PTKESQQSNFGTGEQKRYNPSKTSNGHQSKS	CCDC14	21	___1	ITRIKIELEEALVNVKSSQFKLETAEKENQI
									AFG3L2_K173_M1	MFYLLLKRSGREITWKDFVNNYLSKGVVDRL	CCDC14	21	___1	IELEEALVNVKSSQFKLETAEKENQILGITL
									AFG3L2_K306_M1	VGETTAKVLKDEIDVKFKDVAGCEEAKLEIM	CCDC14	21	___1	LVNVKSSQFKLETAEKENQILGITLRQRDAE
									AFG3L2_K481_M1	PGRFDRQIFIGPPDIKGRASIFKVHLRPLKL	CCDC14	21	___1	LKSQELLQSKNEELLKVIENQKDENKKFSSI
									AFG3L2_K502_M2	FKVHLRPLKLDSTLEKDKLARKLASLTPGFS	CCDC14	21	___1	KPGNNLTKSLLNIHDKQLQHDPAPAHTSIMS
									AFG3L2_K504_M2	VHLRPLKLDSTLEKDKLARKLASLTPGFSGA	CCDC14	21	___1	SPTQSQPAFLATNEEKCAREQIREATSERKD
									AFG3L2_K543_M1	AALIAARHLSDSINQKHFEQAIERVIGGLEK	CCDC14	21	___1	NQLEESLKSQELLQSKNEELLKVIENQKDEN
									AFG3L2_K558_M1	KHFEQAIERVIGGLEKKTQVLQPEEKKTVAY	CCDC14	21	___1	ERKDLNIHVRDTKTVKDVQKAKNVNKTAEKV
									AFG3L2_K710_M1	RLIDDEVRILINDAYKRTVALLTEKKADVEK	CCDC14	21	___1	SEVQTDGNSQFASQGKTVSATCTDVLRNSFN
									AGAP3_K248_M1	TYGLNVERVFQDVAQKVVALRKKQQLAIGPC	GRIK2;GRIK1	21	___1	IAILQLQEEGKLHMMKEKWWRGNGCPEEESK
									AGAP3_K93_M1	VNSQEWTLSRSVPELKVGIVGNLSSGKSALV	RALGPS2	21	___1	QYIEELQKFVEDDNYKLSLKIEPGTSTPRSA
									AGBL5_K287_M1	PDDPRAQTLRRLFVFKLIPMLNPDGVVRGHY	CUL4A;CUL4B	21	___1	IFRFIYGKDVFEAFYKKDLAKRLLVGKSASV;LFRFIHGKDVFEAFYKKDLAKRLLVGKSASV
									AGBL5_K317_M1	YRTDSRGVNLNRQYLKPDAVLHPAIYGAKAV	CUL4A;CUL4B	21	___1	FRFIHGKDVFEAFYKKDLAKRLLVGKSASVD;FRFIYGKDVFEAFYKKDLAKRLLVGKSASVD
									AGBL5_K439_M1	ESGVAYYVDLHGHASKRGCFMYGNSFSDEST	CUL4A	21	___1	RPNKPAELIAKHVDSKLRAGNKEATDEELER
									AGK_K107_M1	GMDVTIVKTDYEGQAKKLLELMENTDVIIVA	CUL4A;CUL4B	21	___1	KSASVDAEKSMLSKLKHECGAAFTSKLEGMF
									AGK_K146_M1	VVTGVLRRTDEATFSKIPIGFIPLGETSSLS	CUL4A;CUL4B	21	___1	EAFYKKDLAKRLLVGKSASVDAEKSMLSKLK
									AGK_K184_M1	GNKVQHITDATLAIVKGETVPLDVLQIKGEK	FADS1	21	___1	LVQSLCAKHGIEYQSKPLLSAFADIIHSLKE
									AGK_K196_M1	AIVKGETVPLDVLQIKGEKEQPVFAMTGLRW	FADS1	21	___1	IEHHLFPTMPRHNYHKVAPLVQSLCAKHGIE
									AGK_K220_M1	AMTGLRWGSFRDAGVKVSKYWYLGPLKIKAA	FADS1	21	___1	HNYHKVAPLVQSLCAKHGIEYQSKPLLSAFA
									AGK_K223_M1	GLRWGSFRDAGVKVSKYWYLGPLKIKAAHFF	FADS1	21	___1	PFFFALGKILSVELGKQKKKYMPYNHQHKYF
									AGK_K327_M1	ELSITTRNNQLDPTSKEDFLNICIEPDTISK	FADS1	21	___1	AQRSGCEERWLVIDRKVYNISEFTRRHPGGS
									AGK_K73_M1	AQVKKATVFLNPAACKGKARTLFEKNAAPIL	FADS1	21	___1	GELSPEQPSFEPTKNKELTDEFRELRATVER
									AGK_K82_M1	LNPAACKGKARTLFEKNAAPILHLSGMDVTI	FADS1	21	___1	AGQDATDPFVAFHINKGLVKKYMNSLLIGEL
									AGL_K1075_M1	SPALMDVPYRLNEITKEKEQCCVSLAAGLPH	FADS1	21	___1	ATDPFVAFHINKGLVKKYMNSLLIGELSPEQ
									AGL_K1291_M1	ATPRDGSAVEIVGLSKSAVRWLLELSKKNIF	PTPRS	21	___1	KKKPHSKRKDSEPRTKCLLNNADLAPHHPKD
									AGL_K1314_M1	ELSKKNIFPYHEVTVKRHGKAIKVSYDEWNR	GSTM4	21	___1	HRIFEPNCLDAFPNLKDFISRFEGLEKISAY
									AGL_K1351_M1	EKLFHVSEDPSDLNEKHPNLVHKRGIYKDSY	GSTM4;GSTM1;GSTM2	21	___1	IRLLLEYTDSSYEEKKYTMGDAPDYDRSQWL
									AGL_K1406_M1	LFTTEKAWKALEIAEKKLLGPLGMKTLDPDD	STIL	21	___1	HSRLVDKDCVLNATLKQLRSLGVKIDSPTKV
									AGL_K151_M1	CLGPFDEWESRLRVAKESGYNMIHFTPLQTL	STIL	21	___1	CDGKIPDFRFQLLTSKETLHLFKNVEPPDKN
									AGL_K265_M1	LDRALWRFSCDVAEGKYKEKGIPALIENDHH	STIL	21	___1	IQRLLEAQSLMPCSPKTTAVEDTVQAGRQME
									AGL_K269_M1	LWRFSCDVAEGKYKEKGIPALIENDHHMNSI	STIL	21	___1	LHLSYYRNPKLVVTEKTIRLAYRHAKQNKKN
									AGL_K326_M1	EQFRRLLTQENRRVTKSDPNQHLTIIQDPEY	STIL	21	___1	CVLNATLKQLRSLGVKIDSPTKVKKNAHNVD
									AGL_K385_M1	CCNWFHKRMEELNSEKHRLINYHQEQAVNCL	MPPE1	21	___1	SGEDAAPAEERDIPFKENYDVLSREASQKER
									AGL_K492_M1	EVYLRRELICWGDSVKLRYGNKPEDCPYLWA	NADK	21	___1	EDPAIASDESFGAVKKKFCTFREDYDDISNQ
									AGL_K679_M1	VPHQISVVSEERFYTKWNPEALPSNTGEVNF	TTN	21	___1	SSTIKIIEFGQARQLKPGDNFRLLFTAPEYY
									AGL_K707_M1	VNFQSGIIAARCAISKLHQELGAKGFIQVYV	TTN	21	___1	KDDGGSRVTGYYIERKETSTDKWVRHNKTQI
									AGL_K755_M1	HQSVVAVSRTAFRNPKTSFYSKEVPQMCIPG	HNRNPUL1	21	___1	FQRKAIVICPTDEDLKDRTIKRTDEEGKDVP
									AGL_K761_M1	VSRTAFRNPKTSFYSKEVPQMCIPGKIEEVV	MADD	21	___1	EVLPILPEPESLELKKHLKQALASMSLNTQP
									AGL_K816_M1	DITVEIREHIQLNESKIVKQAGVATKGPNEY	EXOC7	21	___1	DSPELNKVKLLFERGKEALESEFRSLMTRHS
									AGL_K819_M1	VEIREHIQLNESKIVKQAGVATKGPNEYIQE	EXOC7	21	___1	ESRLMKLENSIIPVHKQTENLQRLQENVEKT
									AGL_K826_M1	QLNESKIVKQAGVATKGPNEYIQEIEFENLS	WDR47	21	___1	PTKAAYADLLTPLISKLSPYPSSPMRRPQSA
									AGL_K875_M1	VGILRNHLTQFSPHFKSGSLAVDNADPILKI	TEAD4	21	___1	IRQIYDKFPEKKGGLKDLFERGPSNAFFLVK
									AGL_K889_M1	FKSGSLAVDNADPILKIPFASLASRLTLAEL	TEAD4;TEAD3;TEAD2;TEAD1	21	___1	YPPCGRRKIILSDEGKMYGRNELIARYIKLR
									AGO1_K14_M1	__MVQHFKPQIFGDRKPVYDGKKNIYTVTAL	TEAD4;TEAD3;TEAD1	21	___1	RSPLCEYMINFIHKLKHLPEKYMMNSVLENF;RSPMCEYMINFIHKLKHLPEKYMMNSVLENF
									AGO1_K643_M1	IVVQKRHHTRLFCADKNERIGKSGNIPAGTT	TEAD4;TEAD3;TEAD2;TEAD1	22	___1	ENMIITCSTKVCSFGKQVVEKVETEYARYEN;ENMTVTCSTKVCSFGKQVVEKVETEYARFEN
									AGO1_K767_M1	HISGQSNGRDPQALAKAVQVHQDTLRTMYFA	APP	22	___1	VEVDAAVTPEERHLSKMQQNGYENPTYKFFE
									AGO2_K248_M1	FVCEVLDFKSIEEQQKPLTDSQRVKFTKEIK	APP	22	___1	HLSKMQQNGYENPTYKFFEQMQN________
									AGO2_K402_M1	SFNTDPYVREFGIMVKDEMTDVTGRVLQPPS	APP	22	___1	MNVQNGKWDSDPSGTKTCIDTKEGILQYCQE
									AGO2_K62_M1	MDIPKIDIYHYELDIKPEKCPRRVNREIVEH	NLE1	22	___1	ASVNPQDLQGSLQELKERALSRYNLVRGQGP
									AGO2_K720_M1	IVVQKRHHTRLFCTDKNERVGKSGNIPAGTT	NLE1	22	___1	LVSGSSDSTLKVWDVKAQKLAMDLPGHADEV
									AGO2_K726_M1	HHTRLFCTDKNERVGKSGNIPAGTTVDTKIT	NLE1	22	___1	PLHANPECRYVASSSKDGSVRIWDTTAGRCE
									AGO2_K83_M1	RRVNREIVEHMVQHFKTQIFGDRKPVFDGRK	RYR1	22	___1	CSIYSLGTTKNTYVEKLRPALGECLARLAAA
									AGO2_K844_M1	HTSGQSNGRDHQALAKAVQVHQDTLRTMYFA	MIA3	22	___1	DRVYQVTEQQISEKLKTIMKENTELVQKLSN
									AGO2_K91_M1	EHMVQHFKTQIFGDRKPVFDGRKNLYTAMPL	SNX6	22	___1	KDVLQAETSQQLCCQKFEKISESAKQELIDF
									AGO3_K336_M1	LKYPHLPCLQVGQEQKHTYLPLEVCNIVAGQ	SNX6	22	___1	LSDLLKYYLRESQAAKDLLYRRSRSLVDYEN
									AGO3_K367_M1	RCIKKLTDNQTSTMIKATARSAPDRQEEISR	SNX6	22	___1	ALGTQDSTDICKFFLKVSELFDKTRKIEARV
									AGO3_K480_M1	EEILKGFTDQLRKISKDAGMPIQGQPCFCKY	SNX6	22	___1	TDICKFFLKVSELFDKTRKIEARVSADEDLK
									AGO3_K534_M1	IIVILPGKTPVYAEVKRVGDTLLGMATQCVQ	SNX6	22	___1	REKLQKLGEGEGSMTKEEFTKMKQELEAEYL
									AGO3_K54_M1	VEIPKIDVYLYEVDIKPDKCPRRVNREVVDS	SNX6	22	___1	APPRPDFDASREKLQKLGEGEGSMTKEEFTK
									AGO3_K656_M1	QDLASMVRELLIQFYKSTRFKPTRIIFYRDG	SNX6	22	___1	ARVSADEDLKLSDLLKYYLRESQAAKDLLYR
									AGO3_K845_M1	HVSGQSNGRDPQALAKAVQIHQDTLRTMYFA	SNX6	22	___1	KNKKEKLEDFFKNMVKSADGVIVSGVKDVDD
									AGPAT1_K277_M1	FREISTDGRGGGDYLKKPGGGG_________	SNX6	22	___1	KNMVKSADGVIVSGVKDVDDFFEHERTFLLE
									AGPAT1_K277_M2	FREISTDGRGGGDYLKKPGGGG_________	SNX6	22	___1	FEKISESAKQELIDFKTRRVAAFRKNLVELA
									AGPAT1_K278_M2	REISTDGRGGGDYLKKPGGGG__________	SNX6	22	___1	LYRRSRSLVDYENANKALDKARAKNKDVLQA
									AGPAT1_K67_M1	AIPVCAVRGRNVENMKILRLMLLHIKYLYGI	SNX6	22	___1	KVKFTVHTKSSLPNFKQNEFSVVRQHEEFIW
									AGPAT2_K166_M1	TVMADLGERMVRENLKVWIYPEGTRNDNGDL	SNX6	22	___1	KTRKIEARVSADEDLKLSDLLKYYLRESQAA
									AGPAT2_K261_M1	DTCHRAMRTTFLHISKTPQENGATAGSGVQP	CDC42BPA	22	___1	RFQFPAQVTDVSENAKDLIRRLICSREHRLG
									AGPAT3_K119_M1	CGWTMCERFGVLGSSKVLAKKELLYVPLIGW	CDC42BPA;CDC42BPB	22	___1	SREHRLGQNGIEDFKKHPFFSGIDWDNIRNC;SRERRLGQNGIEDFKKHAFFEGLNWENIRNL
									AGPAT3_K184_M1	MWFLLYCEGTRFTETKHRVSMEVAAAKGLPV	GPATCH4	22	___1	EVKSRGMKFAEEQLLKHGWTQGKGLGRKENG
									AGPAT3_K195_M1	FTETKHRVSMEVAAAKGLPVLKYHLLPRTKG	GPATCH4	22	___1	________MNVTPEVKSRGMKFAEEQLLKHG
									AGPAT3_K291_M1	KLYQEKDALQEIYNQKGMFPGEQFKPARRPW	GPATCH4	22	___1	GRKENGITQALRVTLKQDTHGVGHDPAKEFT
									AGPAT3_K300_M1	QEIYNQKGMFPGEQFKPARRPWTLLNFLSWA	MTX1	22	___1	VISVPHKIITHLRKEKYNADYDLSARQGADT
									AGPAT4_K119_M1	CGWSLSERFGLLGGSKVLAKKELAYVPIIGW	MTX1	22	___1	SLAVLTYARFTGAPLKVHKISNPWQSPSGTL
									AGPAT4_K247_M1	FRNNENPTLLGVLNGKKYHADLYVRRIPLED	MTX1	22	___1	LLTGEHRPEDEEELEKELYREARECLTLLSQ
									AGPAT4_K248_M1	RNNENPTLLGVLNGKKYHADLYVRRIPLEDI	MTX1	22	___1	PALRTSHGEVISVPHKIITHLRKEKYNADYD
									AGPAT4_K281_M1	DDDECSAWLHKLYQEKDAFQEEYYRTGTFPE	MYO6	22	___1	SKNKKRNTETEQRAPKSVTDYAQQNPAAQIP
									AGPAT4_K84_M1	SGTECTIFTDPRAYLKYGKENAIVVLNHKFE	MYO6	22	___1	PLKVEQANNARDALAKTVYSHLFDHVVNRVN
									AGPAT5_K155_M1	YVKRSAKFNEKEMRNKLQSYVDAGTPMYLVI	MYO6	22	___1	QADLALRRGPAVLATKAAAGTKKYDLSKWKY
									AGPAT5_K183_M1	LVIFPEGTRYNPEQTKVLSASQAFAAQRGLA	MYO6	22	___1	RIVEANPLLEAFGNAKTVRNNNSSRFGKFVE
									AGPAT5_K209_M1	QRGLAVLKHVLTPRIKATHVAFDCMKNYLDA	MYO6	22	___1	IELLAACREEFHRRLKVYHAWKSKNKKRNTE
									AGPAT5_K253_M1	GGQRRESPTMTEFLCKECPKIHIHIDRIDKK	MYO6	22	___1	QRFFRIPFIRPADQYKDPQSKKKGWWYAHFD
									AGPAT5_K257_M1	RESPTMTEFLCKECPKIHIHIDRIDKKDVPE	MYO6	22	___1	QARPTYATAMLQSLLK_______________
									AGPAT5_K315_M1	DPERRKRFPGKSVNSKLSIKKTLPSMLILSG	NOLC1	22	___1	EPPKNQKPKITPVTVKAQTKAPPKPARAAPK
									AGPAT6_K133_M1	FCRKGMETIMDDEVTKRFSAEELESWNLLSR	NOLC1	23	___1	ASSLLDIYSFWLKSAKVPERKLQANGPVAKK;SSLLDIYSFWLNRSAKVPERKLQANGPVAKK
									AGPAT6_K312_M1	DRHLVAKRLTEHVQDKSKLPILIFPEGTCIN	NOLC1	23	___1	EIEVDSRVADNSFDAKRGAAGDWGERANQVL
									AGPAT6_K451_M1	EEQQKLYSKMIVGNHKDRSRS__________	MAP7D3	23	___1	YRTLERRRLADDYQQKRWSWGGSAMANSESK
									AGPAT6_K93_M1	NGIIAKDPTSLEEEIKEIRRSGSSKALDNTP	SLC44A5	23	___1	ELGIAANGINKLLDAKSLGLKVFEDYARTWY
									AGPAT9_K64_M1	ATIRIEKGTPKESILKNSASVGIIQRDESPM	FPGT	23	___1	PGATVEYTRNTSNVIKEESELVEMRQRIFHL
									AGPAT9_K81_M1	SASVGIIQRDESPMEKGLSGLRGRDFELSDV	FPGT	23	___1	GTTHGVFVLDPFDDLKHRDLEYRSCHRFLHK
									AGPS_K116_M1	SKFIFNKKGQIELTGKRYPLSGMGLPTFKEW	SMARCA1	23	___1	ARIQRRISIKKALDAKIARYKAPFHQLRIQY
									AGPS_K347_M1	LVVHIKMVTPRGIIEKSCQGPRMSTGPDIHH	SMARCA1	23	___1	TKILMKDIDVLNSSGKMDKMRLLNILMQLRK
									AGPS_K476_M1	NQLSVATLLFEGDREKVLQHEKQVYDIAAKF	SMARCA1	23	___1	LMKDIDVLNSSGKMDKMRLLNILMQLRKCCN
									AGPS_K482_M1	TLLFEGDREKVLQHEKQVYDIAAKFGGLAAG	SMARCA1	23	___1	TSNVCIRFEVSPSYVKGGPLRDYQIRGLNWL
									AGTPBP1_K266_M1	NGVVELMFKIIGPFSKKNSSLIKVALDTLAA	SMARCA1;SMARCA5	23	___1	KIAFTEWIEPPKRERKANYAVDAYFREALRV;KLGMVEWIEPPKRERKANYAVDAYFREALRV
									AGTPBP1_K284_M1	SSLIKVALDTLAALLKSKTNARRAVDRGYVQ	SMARCA1	23	___1	SIVIQQGRLIDQQSNKLAKEEMLQMIRHGAT
									AGTPBP1_K459_M1	QNFKNDDIETDINKLKPQQEPGRTIEDLKMY	SMARCA1	23	___1	DFDSWFDTKNCLGDQKLVERLHAVLKPFLLR
									AGTPBP1_K503_M1	YDLISKEPKPFVFEGKVRGPIVVPTAGEETS	SMARCA1;SMARCA5	23	___1	YLVIDEAHRIKNEKSKLSEIVREFKSTNRLL;YLVIDEAHRIKNEKSKLSEIVREFKTTNRLL
									AGTPBP1_K607_M1	QNIPSQTAPGFTAEMKKDCSLPLTVLTCAKA	SDCCAG3	23	___1	NLGLSKEDPASRIYAKEASRHSLGLDHNSPP
									AGTPBP1_K726_M1	FKEPILERPYGVQRTKIAQDIERLIHQSDII	SDCCAG3	23	___1	LEEANPFSFREFLKTKNLGLSKEDPASRIYA
									AGTPBP1_K767_M1	NYTIPEEGDILKFNSKFESGNLRKVIQIRKN	SLC13A3	23	___1	MLPIANAILKSLFGQKEVRKDPSQESEENTG
									AGTPBP1_K79_M1	LTNNSRIVGLLAQLEKINAEPSESDTARYVT	MPP2	23	___1	LRAMNRAALESGISTKQLTEADLRRTVEESS
									AHCTF1_K1002_M1	RERSLARNSILDQYGKILPRVHRKLAIERAK	MPP2	23	___1	IVRSLAKAHERLEETKLEAVRDNNLELVQEI
									AHCTF1_K1069_M1	FINNVLSKIGEVWASKEPINSTTPFNSSKIE	MPP2	23	___1	AAGKVCVLDVNPQAVKVLRTAEFVPYVVFIE
									AHCTF1_K350_M1	LTGGMFPLRGQTSNTKLLGCQSIEKFRSHGD	WRAP73	23	___1	PPPRAGAGPLPSSESKYEIASVPVSLQTLKP
									AHCTF1_K504_M1	HLTCTGFQKETLTFLKKSGPSLNELIPDGYN	WRAP73	23	___1	SKYEIASVPVSLQTLKPVTDRANPKIGIGML
									AHCTF1_K595_M1	LRFVLEWTWNKVVLTKEEFDRLCVPLFDGSC	WRAP73	23	___1	VSLQTLKPVTDRANPKIGIGMLAFSPDSYFL
									AHCTF1_K717_M1	YYTSRRQKFERLSRGKWNPDCLMIDGLVSQL	WRAP73	23	___1	VFKLSSLLCKFSPDGKYLASCVQYRLVVRDV
									AHCTF1_K969_M1	LLVHHLQRANYVPALKLNQTLKINVMNDRDP	WRAP73	23	___1	FGHPAAINDPKIVVYKEAEKSPQLGLGCLSF
									AHCYL1_K111_M1	QTNSKGSSNFCVKNIKQAEFGRREIEIAEQD	WRAP73	23	___1	RNDNIPNAVWVWDIQKLRLFAVLEQLSPVRA
									AHCYL1_K141_M1	DMSALISLRKRAQGEKPLAGAKIVGCTHITA	WRAP73	23	___1	RITVWSLCTKSVSYIKYPKACLQGITFTRDG
									AHCYL1_K267_M1	VEESVTGVHRLYQLSKAGKLCVPAMNVNDSV	APTX	23	___1	HTVGEKVIVDFAGSSKLRFRLGYHAIPSMSH
									AHCYL1_K270_M1	SVTGVHRLYQLSKAGKLCVPAMNVNDSVTKQ	RAD51B	23	___1	SVVRKEFDAQLQGNLKERNKFLAREASSLKY
									AHCYL1_K284_M1	GKLCVPAMNVNDSVTKQKFDNLYCCRESILD	RAD51B	23	___1	EVLQRIESLEEEIISKGIKLVILDSVASVVR
									AHCYL1_K359_M1	PICALQACMDGFRVVKLNEVIRQVDVVITCT	MFF	23	___1	FSRPADLDLIQSTPFKPLALKTPPRVLTLSE
									AHCYL1_K389_M1	TGNKNVVTREHLDRMKNSCIVCNMGHSNTEI	MFF	23	___1	DLDLIQSTPFKPLALKTPPRVLTLSERPLDF
									AHCYL1_K432_M1	ERVRSQVDHVIWPDGKRVVLLAEGRLLNLSC	PRKACB;PRKACA;KIN27	23	___1	MASNSSDVKEFLAKAKEDFLKKWESPAQNTA;SSEISDFVKEFLAKAKEDFLKKWENPTQNNA
									AHCYL1_K478_M1	ALALIELYNAPEGRYKQDVYLLPKKMDEYVA	PRKACB;PRKACA;KIN27	23	___1	__MASNSSDVKEFLAKAKEDFLKKWESPAQN;CSSSEISDFVKEFLAKAKEDFLKKWENPTQN
									AHCYL1_K478_M2	ALALIELYNAPEGRYKQDVYLLPKKMDEYVA	PRKACB	23	___1	RNLLQVDLTKRFGNLKNGVSDIKTHKWFATT
									AHCYL1_K486_M1	NAPEGRYKQDVYLLPKKMDEYVASLHLPSFD	PRKACB;PRKACA;KIN27	23	___1	HYAMKILDKQKVVKLKQIEHTLNEKRILQAV;YYAMKILDKQKVVKLKQIEHTLNEKRILQAV
									AHCYL1_K486_M2	NAPEGRYKQDVYLLPKKMDEYVASLHLPSFD	PRKACB;PRKACA;KIN27	23	___1	QKVVKLKQIEHTLNEKRILQAVNFPFLVKLE;QKVVKLKQIEHTLNEKRILQAVNFPFLVRLE
									AHCYL1_K53_M1	PKKQIQFADDMQEFTKFPTKTGRRSLSRSIS	PRKACB;PRKACA	23	___1	DLKDLLRNLLQVDLTKRFGNLKNGVNDIKNH;DLKDLLRNLLQVDLTKRFGNLKNGVSDIKTH
									AHCY_K142_M1	MILDDGGDLTNLIHTKYPQLLPGIRGISEET	SRCAP	23	___1	RWCPSFKILTYYGAQKERKLKRQGWTKPNAF
									AHCY_K166_M1	RGISEETTTGVHNLYKMMANGILKVPAINVN	SRCAP	23	___1	LLRRVKVDVEKQMPKKYEHVIRCRLSKRQRC
									AHCY_K174_M1	TGVHNLYKMMANGILKVPAINVNDSVTKSKF	SRCAP	23	___1	RKNWRYLILDEAQNIKNFKSQRWQSLLNFNS
									AHCY_K186_M1	GILKVPAINVNDSVTKSKFDNLYGCRESLID	SRCAP	23	___1	WRYLILDEAQNIKNFKSQRWQSLLNFNSQRR
									AHCY_K186_M2	GILKVPAINVNDSVTKSKFDNLYGCRESLID	EIF4G3;EIF4G1	23	___1	LCRLLTTIGKDLDFEKAKPRMDQYFNQMEKI
									AHCY_K188_M1	LKVPAINVNDSVTKSKFDNLYGCRESLIDGI	EIF4G3	23	___1	MGQLLYQLVQSEKLSKQDFFKGFSETLELAD
									AHCY_K188_M2	LKVPAINVNDSVTKSKFDNLYGCRESLIDGI	ADCY3	23	___1	LARTLFLWKIEVHDQKERVYEMRRWNEALVT
									AHCY_K20_M1	LPYKVADIGLAAWGRKALDIAENEMPGLMRM	HADH	23	___1	LVDFSKALGKHPVSCKDTPGFIVNRLLVPYL
									AHCY_K226_M1	IAGKVAVVAGYGDVGKGCAQALRGFGARVII	HADH	23	___1	DSNSGLGFSLKGDASKEDIDTAMKLGAGYPM
									AHCY_K318_M1	DVEIDVKWLNENAVEKVNIKPQVDRYRLKNG	HADH	23	___1	LHQPSPSLNKLVAENKFGKKTGEGFYKYK__
									AHCY_K322_M1	DVKWLNENAVEKVNIKPQVDRYRLKNGRRII	HADH	23	___1	VHSTDLVVEAIVENLKVKNELFKRLDKFAAE
									AHCY_K388_M1	WTHPDKYPVGVHFLPKKLDEAVAEAHLGKLN	HADH	23	___1	STDLVVEAIVENLKVKNELFKRLDKFAAEHT
									AHCY_K389_M1	THPDKYPVGVHFLPKKLDEAVAEAHLGKLNV	HADH	23	___1	VMKLVEVIKTPMTSQKTFESLVDFSKALGKH
									AHCY_K401_M1	LPKKLDEAVAEAHLGKLNVKLTKLTEKQAQY	PLEKHB2	23	___1	TGQECRDTQPPDGKSKDCMLQIVCRDGKTIS
									AHCY_K405_M1	LDEAVAEAHLGKLNVKLTKLTEKQAQYLGMS	PLEKHB2	23	___1	HLIYYDDQTRQNIEDKVHMPMDCINIRTGQE
									AHCY_K408_M1	AVAEAHLGKLNVKLTKLTEKQAQYLGMSCDG	BTBD9	23	___1	PEENIATMKYGAQVVKGELKSALLDGDTQNY
									AHCY_K412_M1	AHLGKLNVKLTKLTEKQAQYLGMSCDGPFKP	CHD1L	24	___1	YAGDKEERACLQQDLKQESRFHVLLTTYEIC
									AHCY_K426_M1	EKQAQYLGMSCDGPFKPDHYRY_________	CHD1L	24	___1	AILMKDLDAFENETAKKVKLQNILSQLRKCV
									AHCY_K43_M1	EMPGLMRMRERYSASKPLKGARIAGCLHMTV	CHD1L	24	___1	ILMKDLDAFENETAKKVKLQNILSQLRKCVD
									AHCY_K8_M1	________MSDKLPYKVADIGLAAWGRKALD	CHD1L	24	___1	YQDIEKESESASELHKLLQPFLLRRVKAEVA
									AHNAK_K134_M1	EEYQRIYTTKIKPRLKSEDGVEGDLGETQSR	CHD1L	24	___1	ARFAPGLSCVTYAGDKEERACLQQDLKQESR
									AHNAK_K181_M1	GREGAKDIDISSPEFKIKIPRHELTEISNVD	CHD1L	24	___1	DSGHWGRGGLFTALEKRSAEPRKIYELAGKM
									AHRR_K286_M1	FCIAAPVLLPSAAEMKMRSALLRAKPRADTA	CHD1L	24	___1	NKGSVLIPGLVEGSTKRKRVLSPEELEDRQK
									AHRR_K307_M1	LRAKPRADTAATADAKVKATTSLCESELHGK	CHD1L	24	___1	RSAEPRKIYELAGKMKDLSLGGVLLFPVDDK
									AHRR_K322_M1	KVKATTSLCESELHGKPNYSAGRSSRESGVL	CHD1L	24	___1	SFPWSVLVVDEAHRLKNQSSLLHKTLSEFSV
									AHRR_K660_M1	EQSCTCRAAEAAPVVKREPLDSPQWATHSQG	CHD1L	24	___1	QKPAADADLQLSEILKFGLDKLLASEGSTMD
									AHR_K244_M1	DNSSGFLAMNFQGKLKYLHGQKKKGKDGSIL	CHD1L	24	___1	KSFEQLVNLQKTLLEKASQEGRSLRNKGSVL
									AHR_K24_M1	TYASRKRRKPVQKTVKPIPAEGIKSNPSKRH	CHD1L	24	___1	SELHKLLQPFLLRRVKAEVATELPKKTEVVI
									AHR_K254_M1	FQGKLKYLHGQKKKGKDGSILPPQLALFAIA	CHD1L	24	___1	VVIYHGMSALQKKYYKAILMKDLDAFENETA
									AHR_K292_M1	ILEIRTKNFIFRTKHKLDFTPIGCDAKGRIV	EXOC5	24	___1	NHQKRSIGTGGIQDLKERIRQRTNLPLGPSI
									AHR_K303_M1	RTKHKLDFTPIGCDAKGRIVLGYTEAELCTR	TOR1AIP1	24	___1	RISHLVLPVQPENALKRGICL__________
									AHR_K32_M1	KPVQKTVKPIPAEGIKSNPSKRHRDRLNTEL	RBM14-RBM4	24	___1	SLFERRGRVIECDVVKGSCQDGEAVHRKPAP
									AHR_K438_M1	IMDPLPLRTKNGTSGKDSATTSTLSKDSLNP	MON1A	24	___1	SVAQVGIPDLRHFLYKSKSSGLFTSPEIEAP
									AHR_K535_M1	VNSFAGGHPGLFQDSKNSDLYSIMKNLGIDF	SLC4A7;SLC4A10;SLC4A5	24	___1	SSFLKQFKTKRYFPTKVRSTISDFAVFLTIV
									AHR_K544_M1	GLFQDSKNSDLYSIMKNLGIDFEDIRHMQNE	IARS	24	___1	YGIRLRAEPDHMVLGKRLKGAFKAVMTSIKQ
									AHR_K560_M1	NLGIDFEDIRHMQNEKFFRNDFSGEVDFRDI	IARS	24	___1	ESHTEFIFTTIKAPLKPYPVSPSDKVLIQEK
									AHR_K63_M1	DRLASLLPFPQDVINKLDKLSVLRLSVSYLR	IARS	24	___1	TIKAPLKPYPVSPSDKVLIQEKTQLKGSELE
									AHR_K641_M1	HQKQVVVEPQQQLCQKMKHMQVNGMFENWNS	IARS	24	___1	GCFTTEVTDFAGQYVKDADKSIIRTLKEQGR
									AHR_K80_M1	DKLSVLRLSVSYLRAKSFFDVALKSSPTERN	IARS	24	___1	AENLRFKEEGVRDVLKDVLLPWYNAYRFLIQ
									AHR_K88_M1	SVSYLRAKSFFDVALKSSPTERNGGQDNCRA	IARS	24	___1	PLKEIVVIHQDPEALKDIKSLEKYIIEELNV
									AHSA1_K203_M1	AKPAPSKTQARPVGVKIPTCKITLKETFLTS	IARS	24	___1	WVPELVREKRFGNWLKDARDWTISRNRYWGT
									AHSA1_K208_M1	SKTQARPVGVKIPTCKITLKETFLTSPEELY	IARS	24	___1	FGWDCHGLPVEYEIDKTLGIRGPEDVAKMGI
									AHSA1_K212_M1	ARPVGVKIPTCKITLKETFLTSPEELYRVFT	IARS	24	___1	YLINSPVVRAENLRFKEEGVRDVLKDVLLPW
									AHSA1_K328_M1	ERTRQGWQRYYFEGIKQTFGYGARLF_____	IARS	24	___1	ESDYEILERFPGAYLKGKKYRPLFDYFLKCK
									AIFM1_K109_M1	RYNERISGLGLTPEQKQKKAALSASEGEEVP	IARS	24	___1	EIDKTLGIRGPEDVAKMGITEYNNQCRAIVM
									AIFM1_K255_M1	DNMVKLNDGSQITYEKCLIATGGTPRSLSAI	IARS	24	___1	FWTEFNCFQECLKQSKHKPKFTFYDGPPFAT
									AIFM1_K518_M1	PTVGVFAKATAQDNPKSATEQSGTGIRSESE	IARS	24	___1	SGSMPYAQVHYPFENKREFEDAFPADFIAEG
									AIFM2_K63_M1	HNVAALRASVETGFAKKTFISYSVTFKDNFR	IARS	24	___1	YNAYRFLIQNVLRLQKEEEIEFLYNENTVRE
									AIMP1_K238_M1	LEQMQNRMVILLCNLKPAKMRGVLSQAMVMC	IARS	24	___1	EMAAYRLYTVVPRLVKFVDILTNWYVRMNRR
									AIMP1_K24_M1	EPVVLRFMIFCRLLAKMANNDAVLKRLEQKG	IARS	24	___1	KPYPVSPSDKVLIQEKTQLKGSELEITLTRG
									AIMP1_K33_M1	FCRLLAKMANNDAVLKRLEQKGAEADQIIEY	IARS	24	___1	HSYPFCWRSDTPLIYKAVPSWFVRVENMVDQ
									AIMP1_K57_M1	ADQIIEYLKQQVSLLKEKAILQATLREEKKL	IARS	24	___1	IELGRVIRDRKTIPIKYPLKEIVVIHQDPEA
									AIMP1_K59_M1	QIIEYLKQQVSLLKEKAILQATLREEKKLRV	IARS	24	___1	RVIRDRKTIPIKYPLKEIVVIHQDPEALKDI
									AIMP2_K159_M1	EHFRVLSTVHTHSSVKSVPENLLKCFGEQNK	IARS	24	___1	GQYVKDADKSIIRTLKEQGRLLVATTFTHSY
									AIMP2_K317_M1	WMRSCENLAPFNTALKLLK____________	IARS	24	___1	VSPSDKVLIQEKTQLKGSELEITLTRGSSLP
									AIMP2_K70_M1	LESRQDDILKRLYELKAAVDGLSKMIQTPDA	IARS	24	___1	YQNLKVLIDPVSVQDKDTLSIHYLMLPRVRE
									AIP_K103_M1	FLCDIKHVVLYPLVAKSLRNIAVGKDPLEGQ	IARS	24	___1	IHYLMLPRVREELIDKKTESAVSQMQSVIEL
									AIP_K112_M1	LYPLVAKSLRNIAVGKDPLEGQRHCCGVAQM	IARS	24	___1	NNQCRAIVMRYSAEWKSTVSRLGRWIDFDND
									AIP_K177_M1	TYQQDPWAMTDEEKAKAVPLIHQEGNRLYRE	CSTF1	24	___1	ADASIKILDTERMLAKSAMPIEVMMNETAQQ
									AIP_K196_M1	LIHQEGNRLYREGHVKEAAAKYYDAIACLKN	CSTF1	24	___1	ASGSRDYTLKLFDYSKPSAKRAFKYIQEAEM
									AIP_K210_M1	VKEAAAKYYDAIACLKNLQMKEQPGSPEWIQ	CSTF1	24	___1	SAIFSKNSKYILSSGKDSVAKLWEISTGRTL
									AIP_K266_M1	LDHCSSILNKYDDNVKAYFKRGKAHAAVWNA	ATP1A3;ATP1A2;ATP1A1	24	___1	SMIDPPRAAVPDAVGKCRSAGIKVIMVTGDH
									AIP_K273_M1	LNKYDDNVKAYFKRGKAHAAVWNAQEAQADF	ATP1A3;ATP1A1	24	___1	ADIGVAMGIAGSDVSKQAADMILLDDNFASI
									AIP_K33_M1	IQEGRGELPDFQDGTKATFHYRTLHSDDEGT	ATP1A3;ATP1A2;ATP1A4;ATP12A;ATP1A1	24	___1	IMVTGDHPITAKAIAKGVGIISEGNETVEDI
									AIP_K58_M1	SDDEGTVLDDSRARGKPMELIIGKKFKLPVW	ATP1A3	24	___1	ARLNIPVSQVNPRDAKACVIHGTDLKDFTSE
									AIP_K69_M1	RARGKPMELIIGKKFKLPVWETIVCTMREGE	ATP1A3;ATP1A4;ATP1A1	24	___1	SYYQEAKSSKIMESFKNMVPQQALVIREGEK;SYYQEAKSSKIMESFKNMVPQQALVIRNGEK
									AK1_K21_M1	KKTKIIFVVGGPGSGKGTQCEKIVQKYGYTH	ATP1A3;ATP1A2;ATP1A1	24	___1	VAVTGDGVNDSPALKKADIGVAMGIAGSDVS
									AK2_K117_M1	PRTVRQAEMLDDLMEKRKEKLDSVIEFSIPD	ATP1A3;ATP1A2;ATP1A4;ATP1A1	24	___1	LTLTAKRMARKNCLVKNLEAVETLGSTSTIC
									AK2_K121_M1	RQAEMLDDLMEKRKEKLDSVIEFSIPDSLLI	ATP1A3;ATP1A2;ATP1A4;ATP1A1	24	___1	EAVETLGSTSTICSDKTGTLTQNRMTVAHMW
									AK2_K14_M1	__MAPSVPAAEPEYPKGIRAVLLGPPGAGKG	ATP1A3;ATP1A2;ATP1A4;ATP12A;ATP4A;ATP1A1	24	___1	IVTGVEEGRLIFDNLKKSIAYTLTSNIPEIT
									AK2_K181_M1	DITGEPLIRRSDDNEKALKIRLQAYHTQTTP	ATP1A3;ATP1A2;ATP1A1	24	___1	IICKTRRNSVFQQGMKNKILIFGLFEETALA;VICKTRRNSVFQQGMKNKILIFGLFEETALA
									AK2_K181_M2	DITGEPLIRRSDDNEKALKIRLQAYHTQTTP	ATP1A3;ATP1A2;ATP1A1	24	___1	CKTRRNSVFQQGMKNKILIFGLFEETALAAF
									AK2_K184_M2	GEPLIRRSDDNEKALKIRLQAYHTQTTPLIE	ATP1A3;ATP1A2;ATP1A1	24	___1	IVAVTGDGVNDSPALKKADIGVAMGIAGSDV
									AK2_K229_M1	QTPDVVFASILAAFSKATCKDLVMFI_____	ATP1A3;ATP1A4;ATP1A1	24	___1	IITGCFSYYQEAKSSKIMESFKNMVPQQALV
									AK2_K28_M1	PKGIRAVLLGPPGAGKGTQAPRLAENFCVCH	ATP1A3;ATP1A2	24	___1	ESDIMKRQPRNPRTDKLVNERLISMAYGQIG
									AK2_K62_M1	GDMLRAMVASGSELGKKLKATMDAGKLVSDE	ATP1A3;ATP1A2;ATP1A4;ATP12A;ATP1A1	24	___1	KYHTEIVFARTSPQQKLIIVEGCQRQGAIVA;QNHTEIVFARTSPQQKLIIVEGCQRQGAIVA
									AK2_K65_M1	LRAMVASGSELGKKLKATMDAGKLVSDEMVV	ATP1A3;ATP1A2;ATP1A4;ATP12A;ATP1A1	24	___1	GIKVIMVTGDHPITAKAIAKGVGIISEGNET
									AK2_K72_M1	GSELGKKLKATMDAGKLVSDEMVVELIEKNL	ATP1A3	24	___1	HETEDPNDNRYLLVMKGAPERILDRCSTILL
									AK2_K85_M1	AGKLVSDEMVVELIEKNLETPLCKNGFLLDG	SMARCA4;SMARCA2	24	___1	SNGVINGAELYRASGKFELLDRILPKLRATN;TGGIVQGLDLYRASGKFELLDRILPKLRATN
									AK2_K93_M1	MVVELIEKNLETPLCKNGFLLDGFPRTVRQA	SMARCA4	24	___1	GSLAGDLRTKATIELKALRLLNFQRQLRQEV
									AK4_K186_M1	LRQYKDVAKPVIELYKSRGVLHQFSGTETNK	SMARCA4	24	___1	VCMRRDTALETALNAKAYKRSKRQSLREARI
									AK4_K220_M1	YVYTLFSNKITPIQSKEAY____________	SMARCA4	25	___1	MVPLHQKQSRITPIQKPRGLDPVEILQEREY
									AK4_K60_M1	KASTEVGEMAKQYIEKSLLVPDHVITRLMMS	SMARCA4	25	___1	KEVEAQLPEKVEYVIKCDMSALQRVLYRHMQ
									AK9_K63_M1	MTTLQQIELIKNLNLKPDVIINIKCPDYDLC	WT1	25	___1	HSRKHTGEKPYQCDFKDCERRFSRSDQLKRH
									AKAP10_K119_M1	GDLGRSCLDYQTQETKSSLSKTLEQVLHDTI	WDR36	25	___1	DVYNMQSGIHRGSFGKDQAHKGSVRGVAVDG
									AKAP11_K1377_M1	LIMDQYANRLAYRSVKSGLQEAAKTTKVQCN	WDR36	25	___1	ILLGSEQGSLQLWNVKSNKLLYTFPGWKVGV
									AKAP11_K1568_M1	ELTLGSTVFRVSETTKSADRVTYAEKLSPLT	WDR36	25	___1	KGLQNTMSVRLPPITKFAAEEARESDWDGII
									AKAP11_K1661_M1	KKAVLAEKIVAEAIEKAERELSSTSLAADSG	WDR36	25	___1	VFAAYGNVFSAFARNKEIVHTFKGHKAEIHF
									AKAP11_K259_M1	SLAKPSTSSVNVLGHKELPSVKTSVTTSISE	WDR36	25	___1	PESRWKNLLNLDVIKKKNKPKEPPKVPKSAP
									AKAP11_K28_M1	ASVRKSFSEDVFQSVKSLLQSQKELCSVTAE	WDR36	25	___1	VHEKFNKSLGHGLINKKRVKRKGLQNTMSVR
									AKAP11_K382_M1	QTLETCLFNKDPVIGKSSQRKGHKHGKSCMN	WDR36	25	___1	DPQQSKVVNLGVLAQKSDFCLKLEEGLVNNK
									AKAP11_K608_M1	QMAFDELRRQRAFSLKERAISGLANFLVSEA	WDR36	25	___1	NEQLVTLSLLPESRWKNLLNLDVIKKKNKPK
									AKAP12_K177_M1	PTESQANDIGFKKVFKFVGFKFTVKKDKTEK	WDR36	25	___1	EGLVNNKYDTALNLLKESGPSGIETELRSLS
									AKAP12_K182_M1	ANDIGFKKVFKFVGFKFTVKKDKTEKPDTVQ	RNF213	25	___1	EKEVIESLLSLLFVQKGRLRDAAQRHCEHTK
									AKAP12_K297_M1	ESPTSPVTSETGSTFKKFFTQGWAGWRKKTS	RNF213	25	___1	NVQQVEYSSIRGFLSKHSSDGLRQLLHNRIT
									AKAP17A_K111_M1	LDGKTIKLSGFSDILKVRAAEFKIDFPTRHD	RNF213	25	___1	CGTDEKILANVTEDAKRLIAVADSVLTKVVG
									AKAP1_K130_M1	TDMRLRPGTRRDDSTKLELALTGGEAKSIPL	TUSC3	25	___1	TFDLQRIGFAAEQLAKWIADRTDVHIRVFRP
									AKAP1_K55_M1	QVEAGAVQLRADPAIKEPLPVEDVCPKVVST	TUSC3	25	___1	LVVFFFSFLLSIFRSKYHGYPYSDLDFE___
									AKAP1_K588_M1	SDRNSMDSVDSCCSLKKTESFQNAQAGSNPK	STAU2	25	___1	SEGSSIKKAQQAVANKALTESTLPKPVQKPP
									AKAP1_K603_M1	KKTESFQNAQAGSNPKKVDLIIWEIEVPKHL	SCAP	25	___1	DLNKRLPPEACLPSAKPVGQPTRYERQLAVR
									AKAP1_K616_M1	NPKKVDLIIWEIEVPKHLVGRLIGKQGRYVS	SCAP	25	___1	VLSIDIRRMELADLNKRLPPEACLPSAKPVG
									AKAP1_K634_M1	VGRLIGKQGRYVSFLKQTSGAKIYISTLPYT	ILK	25	___1	LYHSLGCFSSLERAEKMGQNLNRIPYKDTFW
									AKAP1_K673_M1	EGSQHHVDKALNLIGKKFKELNLTNIYAPPL	ILK	25	___1	PLHLAASHGHRDIVQKLLQYKADINAVNEHG
									AKAP1_K800_M1	ETNEVEIRYVDYGGYKRVKVDVLRQIRSDFV	ILK	25	___1	MGQNLNRIPYKDTFWKGTTRTRPRNGTLNKH
									AKAP2_K497_M1	EDGEFTSARAVLTVVKDDDHGILDQFSRSVN	ILK	25	___1	PAKRPKFDMIVPILEKMQDK___________
									AKAP8L_K362_M1	PEKGALTTQDENGQTKRKLQAGKKSQDKQKK	ILK	25	___1	PKFDMIVPILEKMQDK_______________
									AKAP8L_K533_M1	SKKSSLMVARSILNNKLISKKLERYLKGENP	ILK	25	___1	RPRNGTLNKHSGIDFKQLNFLTKLNENHSGE
									AKAP8L_K544_M1	ILNNKLISKKLERYLKGENPFTDSPEEEKEQ	ILK	25	___1	ERAEKMGQNLNRIPYKDTFWKGTTRTRPRNG
									AKAP9_K3431_M1	EDLQRQLEEKRQQVYKLDLEGQRLQGIMQEF	ILK	25	___1	MIDEDMTARISMADVKFSFQCPGRMYAPAWV
									AKIP1_K61_M1	KGCMGVLAREAPHLEKQPAAGPQRVLPGEKY	ILK	25	___1	NFLTKLNENHSGELWKGRWQGNDIVVKVLKV
									AKIP1_K75_M1	EKQPAAGPQRVLPGEKYYSSVPEEGGATHVY	ILK	25	___1	GRMYAPAWVAPEALQKKPEDTNRRSADMWSF
									AKIRIN1_K116_M1	YEDKIREEYEQILNTKLAEQYESFVKFTHDQ	ILK	25	___1	GELWKGRWQGNDIVVKVLKVRDWSTRKSRDF
									AKR1A1_K127_M1	MHWPYAFERGDNPFPKNADGTICYDSTHYKE	ILK	25	___1	ALVSICNKYGEMPVDKAKAPLRELLRGPSPH
									AKR1A1_K153_M1	THYKETWKALEALVAKGLVQALGLSNFNSRQ	DYRK4	25	___1	GKKRYPDSKDLTMVLKTYDTSFLDFLRRCLV
									AKR1A1_K240_M1	EPVLLEEPVVLALAEKYGRSPAQILLRWQVQ	BTAF1	25	___1	VALVICEWAALQKECKAVTLAVQPRLLDILS
									AKR1A1_K287_M1	QNIKVFDFTFSPEEMKQLNALNKNWRYIVPM	BTAF1	25	___1	YDEIAVPFTRMQNECKQLISSLADVHIEVGN
									AKR1A1_K308_M1	NKNWRYIVPMLTVDGKRVPRDAGHPLYPFND	BTAF1	25	___1	LVLTPQHPEFKTTAEKLAVQNSSLHDIQHAP
									AKR1A1_K30_M1	PLIGLGTWKSEPGQVKAAVKYALSVGYRHID	ELOVL5	25	___1	___MEHFDASLSTYFKALLGPRDTRVKGWFL
									AKR1A1_K61_M1	CAAIYGNEPEIGEALKEDVGPGKAVPREELF	ELOVL5	25	___1	NFFCQGTRTAGESDMKIIRVLWWYYFSKLIE
									AKR1A1_K68_M1	EPEIGEALKEDVGPGKAVPREELFVTSKLWN	SKP2	25	___1	PESPPRKRLKSKGSDKDFVIVRRPKLNRENF
									AKR1A1_K80_M1	GPGKAVPREELFVTSKLWNTKHHPEDVEPAL	SKP2	25	___1	LASDESLWQTLDLTGKNLHPDVTGRLLSQGV
									AKR1A1_K85_M1	VPREELFVTSKLWNTKHHPEDVEPALRKTLA	SKP2	25	___1	LEGLRLSDPIVNTLAKNSNLVRLNLSGCSGF
									AKR1B1_K117_M1	LDYLDLYLIHWPTGFKPGKEFFPLDESGNVV	SKP2	25	___1	KNQEIWGIKCRLTLQKPSCL___________
									AKR1B1_K173_M1	GISNFNHLQVEMILNKPGLKYKPAVNQIECH	SKP2	25	___1	TITQLNLSGYRKNLQKSDLSTLVRRCPNLVH
									AKR1B1_K179_M1	HLQVEMILNKPGLKYKPAVNQIECHPYLTQE	SKP2	26	___1	VIEVSTLHGILSQCSKLQNLSLEGLRLSDPI
									AKR1B1_K195_M1	PAVNQIECHPYLTQEKLIQYCQSKGIVVTAY	MPHOSPH9	26	___1	________MEEFDLVKTLHKTSSSVGSDENS
									AKR1B1_K222_M1	VTAYSPLGSPDRPWAKPEDPSLLEDPRIKAI	MPHOSPH9	26	___1	PVSVTPQGNDFEYTAKIRTLAETERFFDELT
									AKR1B1_K22_M1	LNNGAKMPILGLGTWKSPPGQVTEAVKVAID	INPPL1	26	___1	HSEVDKVLSGLEILSKVFDQQSSPMVTRLLQ
									AKR1B1_K235_M1	WAKPEDPSLLEDPRIKAIAAKHNKTTAQVLI	INPPL1	26	___1	HDRIRQLIKSQRVQNKLGVVFEKEKDRTQRK
									AKR1B1_K263_M1	VLIRFPMQRNLVVIPKSVTPERIAENFKVFD	SCAF11	26	___1	CIRRKAIVREDLLSAKVCDLKWIHRNSLYSE
									AKR1B1_K275_M1	VIPKSVTPERIAENFKVFDFELSSQDMTTLL	SCAF11	26	___1	AIVREDLLSAKVCDLKWIHRNSLYSETGGKK
									AKR1B1_K308_M1	NRNWRVCALLSCTSHKDYPFHEEF_______	SCAF11	26	___1	QLRETKDKKNENSFEKQVSCHENSKSCIRRK
									AKR1B1_K62_M1	HVYQNENEVGVAIQEKLREQVVKREELFIVS	SCAF11	26	___1	NSLYSETGGKKNAAIKINKPQRSNWSTNQCF
									AKR1B1_K90_M1	IVSKLWCTYHEKGLVKGACQKTLSDLKLDYL	SCAF11	26	___1	KWIHRNSLYSETGGKKNAAIKINKPQRSNWS
									AKR1B1_K95_M1	WCTYHEKGLVKGACQKTLSDLKLDYLDLYLI	SCAF11	26	___1	FPTSTISFEHFGTSCKGYALAHTQEGEEKKQ
									AKR7A2_K102_M1	DCRVKIATKANPWDGKSLKPDSVRSQLETSL	GPI	26	___1	KSPAMAALTRDPQFQKLQQWYREHRSELNLR
									AKR7A2_K105_M1	VKIATKANPWDGKSLKPDSVRSQLETSLKRL	GPI	26	___1	KEWFLQAAKDPSAVAKHFVALSTNTTKVKEF
									AKR7A2_K118_M1	SLKPDSVRSQLETSLKRLQCPQVDLFYLHAP	GPI	26	___1	SAVAKHFVALSTNTTKVKEFGIDPQNMFEFW
									AKR7A2_K191_M1	RFYAYNPLAGGLLTGKYKYEDKDGKQPVGRF	GPI	26	___1	GKSTEEARKELQAAGKSPEDLERLLPHKVFE
									AKR7A2_K200_M1	GGLLTGKYKYEDKDGKQPVGRFFGNSWAETY	GPI	26	___1	RFAAYFQQGDMESNGKYITKSGTRVDHQTGP
									AKR7A2_K95_M1	GLGLGGGDCRVKIATKANPWDGKSLKPDSVR	GPI	26	___1	QTEALMRGKSTEEARKELQAAGKSPEDLERL
									AKT1_K268_M1	YGAEIVSALDYLHSEKNVVYRDLKLENLMLD	GPI	26	___1	EHRSELNLRRLFDANKDRFNHFSLTLNTNHG
									AKT1_K297_M1	LDKDGHIKITDFGLCKEGIKDGATMKTFCGT	GPI	26	___1	NLVTEDVMRMLVDLAKSRGVEAARERMFNGE
									AKT1_K377_M1	LMEEIRFPRTLGPEAKSLLSGLLKKDPKQRL	GPI	26	___1	VALRNRSNTPILVDGKDVMPEVNKVLDKMKS
									AKT1_K385_M1	RTLGPEAKSLLSGLLKKDPKQRLGGGSEDAK	GPI	26	___1	PRVWYVSNIDGTHIAKTLAQLNPESSLFIIA
									AKT1_K39_M1	PRYFLLKNDGTFIGYKERPQDVDQREAPLNN	IREB2	26	___1	AFEYLIETLNDSSHKKFFDVSKLGTKYDVLP
									AKT2_K14_M1	__MNEVSVIKEGWLHKRGEYIKTWRPRYFLL	IREB2	26	___1	NVTLKHLEHTGFSKAKLESMETYLKAVKLFR
									AKT2_K160_M1	AKVTMNDFDYLKLLGKGTFGKVILVREKATG	IREB2	26	___1	TGFSKAKLESMETYLKAVKLFRNDQNSSGEP
									AKT2_K191_M1	RYYAMKILRKEVIIAKDEVAHTVTESRVLQN	IREB2	26	___1	PYLLGVKAVLAESYEKIHKDHLIGIGIAPLQ
									AKT2_K298_M1	LDKDGHIKITDFGLCKEGISDGATMKTFCGT	IREB2	26	___1	LGVKAVLAESYEKIHKDHLIGIGIAPLQFLP
									AKT2_K378_M1	LMEEIRFPRTLSPEAKSLLAGLLKKDPKQRL	IREB2	26	___1	CAIQNAPNPGGGDLQKAGKLSPLKVQPKKLP
									AKT2_K427_M1	INWQDVVQKKLLPPFKPQVTSEVDTRYFDDE	IREB2	26	___1	QNAPNPGGGDLQKAGKLSPLKVQPKKLPCRG
									ALAD_K213_M1	AKFASCFYGPFRDAAKSSPAFGDRRCYQLPP	IREB2	26	___1	AGKKYGSGNSRDWAAKGPYLLGVKAVLAESY
									ALAS1_K157_M1	KEVAETSAGPSVVSVKTDGGDPSGLLKNFQD	IREB2	26	___1	NSRDWAAKGPYLLGVKAVLAESYEKIHKDHL
									ALAS1_K168_M1	VVSVKTDGGDPSGLLKNFQDIMQKQRPERVS	IREB2	26	___1	GIPAMVDFAAMREAVKTLGGDPEKVHPACPT
									ALAS1_K192_M1	QRPERVSHLLQDNLPKSVSTFQYDRFFEKKI	IREB2	26	___1	ELYQKEGIPLIILAGKKYGSGNSRDWAAKGP
									ALAS1_K21_M1	RRCPFLSRVPQAFLQKAGKSLLFYAQNCPKM	IREB2	26	___1	LYQKEGIPLIILAGKKYGSGNSRDWAAKGPY
									ALAS1_K242_M1	HIFPMADDYSDSLITKKQVSVWCSNDYLGMS	IREB2	26	___1	ETLNDSSHKKFFDVSKLGTKYDVLPYSIRVL
									ALAS1_K271_M1	MSRHPRVCGAVMDTLKQHGAGAGGTRNISGT	IREB2	26	___1	DSSHKKFFDVSKLGTKYDVLPYSIRVLLEAA
									ALAS1_K288_M1	HGAGAGGTRNISGTSKFHVDLERELADLHGK	IREB2	26	___1	LNEKVGFKGFQIAAEKQKDIVSIHYEGSEYK
									ALAS1_K42_M1	LFYAQNCPKMMEVGAKPAPRALSTAAVHYQQ	IREB2	26	___1	EKVGFKGFQIAAEKQKDIVSIHYEGSEYKLS
									ALAS1_K493_M1	PPMLLAGALESVRILKSAEGRVLRRQHQRNV	IREB2	26	___1	RGNDAVMTRGTFANIKLFNKFIGKPAPKTIH
									ALAS1_K539_M1	HCPSHIIPVRVADAAKNTEVCDELMSRHNIY	IREB2	26	___1	AVMTRGTFANIKLFNKFIGKPAPKTIHFPSG
									ALAS1_K59_M1	APRALSTAAVHYQQIKETPPASEKDKTAKAK	IREB2	26	___1	VDNVTLKHLEHTGFSKAKLESMETYLKAVKL
									ALAS1_K602_M1	LENLLVTWKQVGLELKPHSSAECNFCRRPLH	IREB2	26	___1	SKAKLESMETYLKAVKLFRNDQNSSGEPEYS
									ALAS1_K626_M1	FCRRPLHFEVMSEREKSYFSGLSKLVSAQA_	IREB2	26	___1	PGGGDLQKAGKLSPLKVQPKKLPCRGQTTCR
									ALAS1_K634_M1	EVMSEREKSYFSGLSKLVSAQA_________	IREB2	26	___1	___________MDAPKAGYAFEYLIETLNDS
									ALCAM_K521_M1	ASKHVNKDLGNMEENKKLEENNHKTEA____	IREB2	26	___1	CPFHLQPVPEPETVLKNQEVEFGRNRERLQF
									ALDH16A1_K114_M1	VVRAQHLTRLAEVIQKHQRLLWTLESLVTGR	IREB2	26	___1	ANIKLFNKFIGKPAPKTIHFPSGQTLDVFEA
									ALDH16A1_K245_M1	PASLVPILASQPGIRKVAFCGAPEEGRALRR	IREB2	26	___1	SGQTLDVFEAAELYQKEGIPLIILAGKKYGS
									ALDH16A1_K413_M1	EVPWPVVVASPFRTAKEALLVANGTPRGGSA	IREB2	26	___1	VKQGDLVTCGILSGNKNFEGRLCDCVRANYL
									ALDH16A1_K468_M1	NAHGLRDPSVPTGGCKESGCSWHGGPDGLYE	IREB2	27	___1	AVTDMKSDFQACLNEKVGFKGFQIAAEKQKD
									ALDH16A1_K499_M1	YLRPSGTPARLSCLSKNLNYDTFGLAVPSTL	IREB2	27	___1	MKSDFQACLNEKVGFKGFQIAAEKQKDIVSI
									ALDH16A1_K50_M1	TQDRCLGHYVNGKWLKPEHRNSVPCQDPITG	IREB2	27	___1	LMKKEDVMNILDWKTKQSNVEVPFFPARVLL
									ALDH16A1_K564_M1	DSSGNLHGYVAEGGAKDIRGAVEAAHQAFPG	IREB2	27	___1	YGAILSFFPVDNVTLKHLEHTGFSKAKLESM
									ALDH16A1_K618_M1	KSTLASRLERQGAELKAAEAEVELSARRLRA	IREB2	27	___1	SGPKRPQDRVAVTDMKSDFQACLNEKVGFKG
									ALDH16A1_K794_M1	AEGAGPELGLRVARTKALWLPMGD_______	IREB2	27	___1	PTDLTVDHSLQIDFSKCAIQNAPNPGGGDLQ
									ALDH18A1_K149_M1	SQSVRQALHSGQNQLKEMAIPVLEARACAAA	GPR75-ASB3;ASB3	27	___1	LLIPLTNRACDTGLNKVSPVYSAVFGGHEDC
									ALDH18A1_K300_M1	DIFYPGDQQSVTFGTKSRVGMGGMEAKVKAA	MAP4K2	27	___1	ELLQRVGAGTYGDVYKARDTVTSELAAVKIV
									ALDH18A1_K311_M1	TFGTKSRVGMGGMEAKVKAALWALQGGTSVV	SLIT2	27	___1	ENKISTIERGAFQDLKELERLRLNRNHLQLF
									ALDH18A1_K347_M1	HPKVSGHVITDIVEGKKVGTFFSEVKPAGPT	SLIT2	27	___1	PAACTCSNNIVDCRGKGLTEIPTNLPETITE
									ALDH18A1_K348_M1	PKVSGHVITDIVEGKKVGTFFSEVKPAGPTV	SLIT2	27	___1	TERLDLNGNNITRITKTDFAGLRHLRVLQLM
									ALDH18A1_K357_M1	DIVEGKKVGTFFSEVKPAGPTVEQQGEMARS	SLIT2	27	___1	KSKKFRCSGTEDYRSKLSGDCFADLACPEKC
									ALDH18A1_K408_M1	ADLLTDQRDEILLANKKDLEEAEGRLAAPLL	SLIT2	27	___1	YNRLRCIPPRTFDGLKSLRLLSLHGNDISVV
									ALDH18A1_K569_M1	LIIPRGSSQLVRDIQKAAKGIPVMGHSEGIC	SLIT2	27	___1	FQDLHNLNLLSLYDNKLQTIAKGTFSPLRAI
									ALDH18A1_K605_M1	SEASVDKVTRLVRDSKCEYPAACNALETLLI	SLIT2	27	___1	FAGLRHLRVLQLMENKISTIERGAFQDLKEL
									ALDH18A1_K643_M1	PLFDQIIDMLRVEQVKIHAGPKFASYLTFSP	RPS6KA4	27	___1	ELVRGLLTVDPAKRLKLEGLRGSSWLQDGSA
									ALDH18A1_K662_M1	GPKFASYLTFSPSEVKSLRTEYGDLELCIEV	UHMK1	27	___1	WKANSSAIIDHIFASKAVVNAAIPAYHLRDL
									ALDH18A1_K761_M1	IHARGPVGLEGLLTTKWLLRGKDHVVSDFSE	UHMK1	27	___1	ALAFLHHEGYVHADLKPRNILWSAENECFKL
									ALDH18A1_K767_M1	VGLEGLLTTKWLLRGKDHVVSDFSEHGSLKY	UHMK1	27	___1	LIDFGLSFKEGNQDVKYIQTDGYRAPEAELQ
									ALDH1A2_K108_M1	VWRRMDASERGRLLDKLADLVERDRAVLATM	UHMK1	27	___1	GRGQVFVEYANAGDSKAAQKLLTGRMFDGKF
									ALDH1A2_K269_M1	IGIDKIAFTGSTEVGKLIQEAAGRSNLKRVT	UHMK1	27	___1	VFVEYANAGDSKAAQKLLTGRMFDGKFVVAT
									ALDH1A2_K365_M1	GSPFDPTTEQGPQIDKKQYNKILELIQSGVA	NCAPH2	27	___1	LVYQALDFISGKRRAKQLSSVQEDRANGVAS
									ALDH1A2_K370_M1	PTTEQGPQIDKKQYNKILELIQSGVAEGAKL	C15orf38-AP3S2;ARPIN;AP3S2	27	___1	EGGLSAAPARAVSAVKNINLPEIPRNINIGD
									ALDH1A2_K384_M1	NKILELIQSGVAEGAKLECGGKGLGRKGFFI	C15orf38-AP3S2;ARPIN;AP3S2	27	___1	EIQQQIVRETFHLVLKRDDNICNFLEGGSLI
									ALDH1A2_K390_M1	IQSGVAEGAKLECGGKGLGRKGFFIEPTVFS	C15orf38-AP3S2;ARPIN;AP3S2	27	___1	MNEIVAQIEAQNRLEKSEGGLSAAPARAVSA
									ALDH1A2_K395_M1	AEGAKLECGGKGLGRKGFFIEPTVFSNVTDD	C15orf38-AP3S2;ARPIN;AP3S2	27	___1	LPEIPRNINIGDLNIKVPNLSQFV_______
									ALDH1A2_K39_M1	HLLPSPTPNLEIKYTKIFINNEWQNSESGRV	NSG1	27	___1	_____MVKLGNNFAEKGTKQPLLEDGFDTIP
									ALDH1A2_K415_M1	EPTVFSNVTDDMRIAKEEIFGPVQEILRFKT	LUC7L2;C7orf55;C7orf55-LUC7L2	27	___1	HQEFHGKGDTTRQRIKFSDDRVCKSHLLNCC
									ALDH1A2_K429_M1	AKEEIFGPVQEILRFKTMDEVIERANNSDFG	CORO7-PAM16;CORO7	27	___1	SAVWSRDGALVGTACKDKQLRIFDPRTKPRA
									ALDH1A2_K79_M1	EQVCEVQEADKADIDKAVQAARLAFSLGSVW	CORO7-PAM16;CORO7	27	___1	AQGTVLHRDSHITNLKGLNLTTPGESDGFCA
									ALDH1A3_K154_M1	RTLRYFAGWADKIQGKTIPTDDNVVCFTRHE	CORO7-PAM16;CORO7	27	___1	LNLTTPGESDGFCANKLRVAVPLLSSGGQVA
									ALDH1A3_K266_M1	NKIAFTGSTEVGKLVKEAASRSNLKRVTLEL	CORO7-PAM16;CORO7	27	___1	EVLTTPETVLTGHTEKICSLRFHPLAANVLA
									ALDH1A3_K360_M1	DPFDVKTEQGPQIDQKQFDKILELIESGKKE	BIRC5	27	___1	PAWQPFLKDHRISTFKNWPFLEGCACTPERM
									ALDH1A3_K394_M1	LECGGSAMEDKGLFIKPTVFSEVTDNMRIAK	PI4KB	27	___1	IDPEVAQKACQEVLEKVKLLHGGVAVSSRGT
									ALDH1A3_K421_M1	RIAKEEIFGPVQPILKFKSIEEVIKRANSTD	PI4KB	27	___1	PEDPSAVALKEPWQEKVRRIREGSPYGHLPN
									ALDH1A3_K430_M1	PVQPILKFKSIEEVIKRANSTDYGLTAAVFT	PI4KB	27	___1	KSLMAIGKRLATLPTKEQKTQRLISELSLLN
									ALDH1B1_K272_M1	KVAFTGSTEVGHLIQKAAGDSNLKRVTLELG	PI4KB	27	___1	SRGTKLRKLILSDELKPAHRKRELPSLSPAP
									ALDH1B1_K379_M1	KEQFERVLGYIQLGQKEGAKLLCGGERFGER	PI4KB	27	___1	RRRLSEQLAHTPTAFKRDPEDPSAVALKEPW
									ALDH1B1_K383_M1	ERVLGYIQLGQKEGAKLLCGGERFGERGFFI	PI4KB	27	___1	SKSDATASISLSSNLKRTASNPKVENEDEEL
									ALDH1B1_K399_M1	LLCGGERFGERGFFIKPTVFGGVQDDMRIAK	PI4KB	27	___1	HVVRVPHTQAVVLNSKDKAPYLIYVEVLECE
									ALDH2_K355_M1	VARAKSRVVGNPFDSKTEQGPQVDETQFKKI	EPHA6;EPHA3	27	___1	ADESFTQMDLGDRILKLNTEIREVGPIERKG
									ALDH2_K368_M1	DSKTEQGPQVDETQFKKILGYINTGKQEGAK	EPHA6;EPHB4;EPHB3;EPHA7;EPHB2;EPHB1;EPHA2	27	___1	DLAARNILVNSNLVCKVSDFGLSRFLEENSS;DLAARNILVNSNLVCKVSDFGLSRVIEDDPE;DLAARNILVNSNLVCKVSDFGLSRVLEDDPE
									ALDH2_K511_M1	EYGLQAYTEVKTVTVKVPQKNS_________	SRSF7	27	___1	EDPRDAEDAVRGLDGKVICGSRVRVELSTGM
									ALDH3A2_K199_M1	TGNTAVGKIVMEAAAKHLTPVTLELGGKSPC	SRSF7	27	___1	GETKVYVGNLGTGAGKGELERAFSYYGPLRT
									ALDH3A2_K211_M1	AAAKHLTPVTLELGGKSPCYIDKDCDLDIVC	GTF2A2	27	___1	VEFREVTELIKVDKVKIVACDGKNTGSNTTE
									ALDH3A2_K266_M1	ASLQNQIVWKIKETVKEFYGENIKESPDYER	POLR2J3;POLR2J2;POLR2J	27	___1	FLLFEGEKITINKDTKVPNACLFTINKEDHT;LLFEGEKKITINKDTKVPNACLFTINKEDHT
									ALDH3A2_K274_M1	WKIKETVKEFYGENIKESPDYERIINLRHFK	POLR2J3;POLR2J	27	___1	NKDTKVPNACLFTINKEDHTLGNIIKSQLLK;NKDTKVPNACLFTINKEDHTLGNIIKSRACF
									ALDH3A2_K299_M1	NLRHFKRILSLLEGQKIAFGGETDEATRYIA	POLR2J3;POLR2J2	27	___1	LFTINKEDHTLGNIIKSRACFPFAFCRDCQF
									ALDH3A2_K326_M1	RYIAPTVLTDVDPKTKVMQEEIFGPILPIVP	POLR2J3;POLR2J2;POLR2J	27	___1	ESFLLFEGEKKITINKDTKVPNACLFTINKE;FESFLLFEGEKITINKDTKVPNACLFTINKE
									ALDH3A2_K343_M1	MQEEIFGPILPIVPVKNVDEAINFINEREKP	TUBB3;TUBB4A;TUBB4B	27	___1	RALTVPELTQQMFDAKNMMAACDPRHGRYLT
									ALDH3A2_K452_M1	KLRYPPNSQSKVDWGKFFLLKRFNKEKLGLL	TUBB3;TUBB4A;TUBB;TUBB1;TUBB4B;TUBB8;TUBB6;TUBB2B;TUBB2A	28	___1	TTCLRFPGQLNADLRKLAVNMVPFPRLHFFM;TTSLRFPGQLNADLRKLAVNMVPFPRLHFFM
									ALDH5A1_K387_M1	NGFEEGTTQGPLINEKAVEKVEKQVNDAVSK	TRAPPC2L	28	___1	KFHYMVHTSLDVVDEKISAMGKALVDQRELY
									ALDH7A1_K109_M1	KAREAWKIWADIPAPKRGEIVRQIGDALREK	TRAPPC2L	28	___1	HTSLDVVDEKISAMGKALVDQRELYLGLLYP
									ALDH7A1_K462_M1	WNNEVKQGLSSSIFTKDLGRIFRWLGPKGSD	TRAPPC2L	28	___1	NYPLYIRSTPTENELKFHYMVHTSLDVVDEK
									ALDH9A1_K101_M1	EREDEIATMECINNGKSIFEARLDIDISWQC		28	___1	___________MASAKSLDRWKARLLEGGST
									ALDH9A1_K239_M1	DVAKVSFTGSVPTGMKIMEMSAKGIKPVTLE	BOLA2B;BOLA2	28	___1	SCSFRVLVVSAKFEGKPLLQRHRFCTE____;SCSFRVLVVSAKFEGKPLLQRHRLVNACLAE;SCSFRVLVVSAKFEGKPLLQRHSLDPSMTIH
									ALDH9A1_K246_M1	TGSVPTGMKIMEMSAKGIKPVTLELGGKSPL	NAA38	28	___1	DRDCNVILGSAQEFLKPSDSFSAGEPRVLGL
									ALDH9A1_K298_M1	TQGQVCCNGTRVFVQKEILDKFTEEVVKQTQ	TRPV1;SHPK	28	___1	RVMGSGSALSRNDVLKQEVQRAFPLPMSFGQ
									ALDH9A1_K303_M1	CCNGTRVFVQKEILDKFTEEVVKQTQRIKIG	KRIT1	28	___1	EASLFIVPSVVKDNTKYTYTPGCPIFYCLQD
									ALDH9A1_K30_M1	RGGARVEPADASGTEKAFEPATGRVIATFTC	KRIT1	28	___1	EENKQNNWEEAAKLLKEAINKPYEKVRIYRM
									ALDH9A1_K310_M1	FVQKEILDKFTEEVVKQTQRIKIGDPLLEDT	KRIT1	28	___1	VVINPYFGLGAPDYSKIQIPKQEKWQRSMSS
									ALDH9A1_K316_M1	LDKFTEEVVKQTQRIKIGDPLLEDTRMGPLI	PWP2	28	___1	PLPGVRKGDMSSRHFKPEIRVTSLRFSPTGR
									ALDH9A1_K344_M1	PLINRPHLERVLGFVKVAKEQGAKVLCGGDI	PWP2	28	___1	DFTRAILMALRLNESKLVQEALEAVPRGEIE
									ALDH9A1_K352_M1	ERVLGFVKVAKEQGAKVLCGGDIYVPEDPKL	PWP2	28	___1	SVISPVGNRVTVFDLKNNKSDTLPLATRYNV
									ALDH9A1_K368_M1	VLCGGDIYVPEDPKLKDGYYMRPCVLTNCRD	PWP2	28	___1	SPVGNRVTVFDLKNNKSDTLPLATRYNVKCV
									ALDH9A1_K49_M1	PATGRVIATFTCSGEKEVNLAVQNAKAAFKI	PWP2	28	___1	NNKSDTLPLATRYNVKCVGLSPDGRLAIIVD
									ALDH9A1_K59_M1	TCSGEKEVNLAVQNAKAAFKIWSQKSGMERC	ORAI1	28	___1	FIVFAVHFYRSLVSHKTDRQFQELNELAEFA
									ALDH9A1_K68_M1	LAVQNAKAAFKIWSQKSGMERCRILLEAARI	LRRC41	28	___1	KTRPSSLESVTCWRAKFMEAFFSHVLRGTID
									ALDOA_K101_M1	QKADDGRPFPQVIKSKGGVVGIKVDKGVVPL	LRRC41	28	___1	FGLVLQTLKEYNLALKRLSFHDMNLADCQSE
									ALDOA_K108_M1	PFPQVIKSKGGVVGIKVDKGVVPLAGTNGET	LRRC41	28	___1	LLNIYYLERIEETALKKGLSTQAIWRRLWDE
									ALDOA_K111_M1	QVIKSKGGVVGIKVDKGVVPLAGTNGETTTQ	LRRC41	28	___1	RRSTQESLTAGGTDLKRELHPPATSHEAPGT
									ALDOA_K13_M1	___MPYQYPALTPEQKKELSDIAHRIVAPGK	LRRC41	28	___1	NRRVLETLASSLHTLKFRHLLFSDVAAQQSL
									ALDOA_K140_M1	TQGLDGLSERCAQYKKDGADFAKWRCVLKIG	CYP51A1	28	___1	TYDQLKDLNLLDRCIKETLRLRPPIMIMMRM
									ALDOA_K140_M2	TQGLDGLSERCAQYKKDGADFAKWRCVLKIG	CYP51A1	28	___1	IAHFKQHVSIIEKETKEYFESWGESGEKNVF
									ALDOA_K147_M1	SERCAQYKKDGADFAKWRCVLKIGEHTPSAL	CYP51A1	28	___1	KGVAYDVPNPVFLEQKKMLKSGLNIAHFKQH
									ALDOA_K147_M2	SERCAQYKKDGADFAKWRCVLKIGEHTPSAL	CYP51A1	28	___1	GVAYDVPNPVFLEQKKMLKSGLNIAHFKQHV
									ALDOA_K14_M1	__MPYQYPALTPEQKKELSDIAHRIVAPGKG	CYP51A1	28	___1	AWMGFFLARDKTLQKKCYLEQKTVCGENLPP
									ALDOA_K153_M1	YKKDGADFAKWRCVLKIGEHTPSALAIMENA	CYP51A1	28	___1	PGHQVCVSPTVNQRLKDSWVERLDFNPDRYL
									ALDOA_K200_M1	PIVEPEILPDGDHDLKRCQYVTEKVLAAVYK	CYP51A1	28	___1	NAEDVYSRLTTPVFGKGVAYDVPNPVFLEQK
									ALDOA_K208_M1	PDGDHDLKRCQYVTEKVLAAVYKALSDHHIY	CYP51A1	28	___1	LSELIILTASHCLHGKEIRSQLNEKVAQLYA
									ALDOA_K215_M1	KRCQYVTEKVLAAVYKALSDHHIYLEGTLLK	CYP51A1	28	___1	GLNIAHFKQHVSIIEKETKEYFESWGESGEK
									ALDOA_K230_M1	KALSDHHIYLEGTLLKPNMVTPGHACTQKFS	CYP51A1	28	___1	DIFYKAIQKRRQSQEKIDDILQTLLDATYKD
									ALDOA_K243_M1	LLKPNMVTPGHACTQKFSHEEIAMATVTALR	CYP51A1	28	___1	EQKKMLKSGLNIAHFKQHVSIIEKETKEYFE
									ALDOA_K289_M1	GQSEEEASINLNAINKCPLLKPWALTFSYGR	CYP51A1	28	___1	AFGKSPIEFLENAYEKYGPVFSFTMVGKTFT
									ALDOA_K28_M1	KKELSDIAHRIVAPGKGILAADESTGSIAKR	CYP51A1	28	___1	IFSPIPFLGHAIAFGKSPIEFLENAYEKYGP
									ALDOA_K28_M2	KKELSDIAHRIVAPGKGILAADESTGSIAKR	CYP51A1	28	___1	TYLLGSDAAALLFNSKNEDLNAEDVYSRLTT
									ALDOA_K294_M1	EASINLNAINKCPLLKPWALTFSYGRALQAS	CYP51A1	28	___1	TVCGENLPPLTYDQLKDLNLLDRCIKETLRL
									ALDOA_K312_M1	ALTFSYGRALQASALKAWGGKKENLKAAQEE	CYP51A1	28	___1	FNPDRYLQDNPASGEKFAYVPFGAGRHRCIG
									ALDOA_K318_M2	GRALQASALKAWGGKKENLKAAQEEYVKRAL	KDM4B	28	___1	TKARAGEGQAPSTFSKLKMEIKKSRRHPLGR
									ALDOA_K322_M1	QASALKAWGGKKENLKAAQEEYVKRALANSL	KDM4B	28	___1	ARAGEGQAPSTFSKLKMEIKKSRRHPLGRPP
									ALDOA_K322_M2	QASALKAWGGKKENLKAAQEEYVKRALANSL	KDM4B	28	___1	KAMTVGEYRRLANSEKYCTPRHQDFDDLERK
									ALDOA_K330_M1	GGKKENLKAAQEEYVKRALANSLACQGKYTP	KDM4B	28	___1	STGAPQEPAFSGEEAKAAKRPRVGTPLATED
									ALDOA_K330_M2	GGKKENLKAAQEEYVKRALANSLACQGKYTP	KDM4B	28	___1	APQEPAFSGEEAKAAKRPRVGTPLATEDSGR
									ALDOA_K342_M1	EYVKRALANSLACQGKYTPSGQAGAAASESL	KDM4B	28	___1	DVFVRILQPERYELWKQGKDLTVLDHTRPTA
									ALDOA_K42_M1	GKGILAADESTGSIAKRLQSIGTENTEENRR	TM9SF4	28	___1	EYYSLPFCQPSKITYKAENLGEVLRGDRIVN
									ALDOA_K42_M2	GKGILAADESTGSIAKRLQSIGTENTEENRR	TM9SF4	28	___1	VRFEVIPQSIRLEDLKADEKSSCTLPEGTNS
									ALDOA_K87_M1	PCIGGVILFHETLYQKADDGRPFPQVIKSKG	ZCCHC11	28	___1	NWPKRRIAIEDPFSVKRNVARSLNSQLVYEY
									ALDOA_K99_M1	LYQKADDGRPFPQVIKSKGGVVGIKVDKGVV	ZCCHC11;ZCCHC6	28	___1	KRHPGLRNILPITTAKVPIVKFEHRRSGLEG
									ALDOC_K111_M1	RTIQDKGIVVGIKVDKGVVPLAGTDGETTTQ	ZCCHC11;ZCCHC6	28	___1	LRNILPITTAKVPIVKFEHRRSGLEGDISLY
									ALG10_K210_M1	FCAGNVIAQKLTEAWKTELQKKEDRLPPIKG	ZSCAN25	28	___1	REFYAWIREHGPESGKALAAMVEDLTERALE
									ALG10_K215_M2	VIAQKLTEAWKTELQKKEDRLPPIKGPFAEF	MFN1	28	___1	_______MAEPVSPLKHFVLAKKAITAIFDQ
									ALG10_K216_M2	IAQKLTEAWKTELQKKEDRLPPIKGPFAEFR	MFN1	28	___1	QSAVKTKFEQHTIRAKQILATVKNIMDSVNL
									ALG10_K224_M1	WKTELQKKEDRLPPIKGPFAEFRKILQFLLA	MFN1	28	___1	RNKAVQLENELENFTKQFLPSSNEES_____
									ALG11_K295_M1	PPCDVQTFLDIPLHEKKMTPGHLLVSVGQFR	MFN1	28	___1	TDGDKAYLMTEGSDEKKSVKTVNQLAHALHM
									ALG11_K329_M1	NHPLQIRAFAKLLNKKMVESPPSLKLVLIGG	MFN1	28	___1	DGDKAYLMTEGSDEKKSVKTVNQLAHALHMD
									ALG11_K338_M1	AKLLNKKMVESPPSLKLVLIGGCRNKDDELR	MFN1	28	___1	TVNQLAHALHMDKDLKAGCLVRVFWPKAKCA
									ALG11_K57_M1	IRLLLQRKKKLVSTSKNGKNQMVIAFFHPYC	MFN1	28	___1	VNALEAQNRIFFVSAKEVLSARKQKAQGMPE
									ALG12_K72_M1	NITAARGCSYLLNNYKKSWLYKAGSLLVIGH	MFN1	28	___1	FCSEFHPNPDVLKIYKSELNKHIEDGMGRNL
									ALG13_K114_M1	VINEKLMNNHQLELAKQLHKEGHLFYCTCRV	MFN1	28	___1	ATTFARLCQQVDITQKQLEEEIARLPKEIDQ
									ALG13_K137_M1	LFYCTCRVLTCPGQAKSIASAPGKCQDSAAL	MFN1	29	___1	EQIFEECISQSAVKTKFEQHTIRAKQILATV
									ALG13_K145_M1	LTCPGQAKSIASAPGKCQDSAALTSTAFSGL	MFN1	29	___1	VDEFCSEFHPNPDVLKIYKSELNKHIEDGMG
									ALG13_K215_M1	TLYKMHKGWKNYCSQKSLNEASMDEYLGSLG	MFN1	29	___1	TVKNIMDSVNLAAEDKRHYSVEEREDQIDRL
									ALG13_K286_M1	ENQQTFESYVEGSFEKYLERLGDPKESAGQL	MFN1	29	___1	DQLEKIQNNSKLLRNKAVQLENELENFTKQF
									ALG13_K322_M1	SLIYNRDFILYRFPGKPPTYVTDNGYEDKIL	NGLY1	29	___1	ALQEKALACIPVQELKRKSQEKLSRARKLDK
									ALG13_K382_M1	EILYKDVFVVDEEELKTAIKLFRSGSKKNRN	NGLY1	29	___1	TRSRDRSLLPSDDELKWGAKEVEDHYCDACQ
									ALG13_K386_M1	KDVFVVDEEELKTAIKLFRSGSKKNRNNAVT	NGLY1	29	___1	YSCKHEEVIARRTKVKEALLRDTINGLNKQR
									ALG13_K411_M1	RNNAVTGSEDAHTDYKSSNQNRMEEWGACYN	NGLY1	29	___1	QKLIQVVDVTWRYSCKHEEVIARRTKVKEAL
									ALG13_K436_M1	WGACYNAENIPEGYNKGTEETKSPENPSKMP	TMEM67	29	___1	DVFFIDWERPKGKVLKAVEGEGGVRSATVPV
									ALG13_K442_M1	AENIPEGYNKGTEETKSPENPSKMPFPYKVL	PDE4DIP	29	___1	SMQIPSRDDSTSLTAKEDVSIPRSTLGDLDT
									ALG13_K449_M1	YNKGTEETKSPENPSKMPFPYKVLKALDPEI	PDE4DIP	29	___1	IEALSIERLQKLLLEKDRLKFCIASMYRKNN
									ALG13_K458_M1	SPENPSKMPFPYKVLKALDPEIYRNVEFDVW	SETD8	29	___1	YGDRSKASIEAHPWLKH______________
									ALG13_K482_M1	NVEFDVWLDSRKELQKSDYMEYAGRQYYLGD	SETD8	29	___1	KRIDELIESGKEEGMKIDLIDGKGRGVIATK
									ALG13_K567_M1	PAWNAMPSRKGRGYQKMPGGYVPEIVISEMD	SETD8	29	___1	ESGKEEGMKIDLIDGKGRGVIATKQFSRGDF
									ALG13_K596_M1	MDIKQQKKMFKKIRGKEVYMTMAYGKGDPLL	SETD8	29	___1	VVEYHGDLIEITDAKKREALYAQDPSTGCYM
									ALG13_K606_M1	KKIRGKEVYMTMAYGKGDPLLPPRLQHSMHY	SETD8	29	___1	QSEERKRIDELIESGKEEGMKIDLIDGKGRG
									ALG13_K674_M1	RNSSRFINRHNMPGPKVDFYPGPGKRCCQSY	SETD8	29	___1	RSSRKSKAELQSEERKRIDELIESGKEEGMK
									ALG13_K683_M1	HNMPGPKVDFYPGPGKRCCQSYDNFSYRSRS	SETD8	29	___1	KLTDFYPVRRSSRKSKAELQSEERKRIDELI
									ALG13_K68_M1	TESFTLDVYRYKDSLKEDIQKADLVISHAGA	SETD8	29	___1	IAAGEELLYDYGDRSKASIEAHPWLKH____
									ALG13_K73_M1	LDVYRYKDSLKEDIQKADLVISHAGAGSCLE	MDM2	29	___1	PEDKGKDKGEISEKAKLENSTQAEEGFDVPD
									ALG13_K92_M1	VISHAGAGSCLETLEKGKPLVVVINEKLMNN	MDM2	29	___1	ENSTQAEEGFDVPDCKKTIVNDSRESCVEEN
									ALG13_K94_M1	SHAGAGSCLETLEKGKPLVVVINEKLMNNHQ	MDM2	29	___1	WLPEDKGKDKGEISEKAKLENSTQAEEGFDV
									ALG14_K80_M1	PRHYVIADTDEMSANKINSFELDRADRDPSN	MDM2	29	___1	NSTQAEEGFDVPDCKKTIVNDSRESCVEEND
									ALG1_K183_M1	HGPNHPLVLLAKWYEKFFGRLSHLNLCVTNA	SEC13	29	___1	KLWKEEEDGQWKEEQKLEAHSDWVRDVAWAP
									ALG1_K217_M1	DLADNWHIRAVTVYDKPASFFKETPLDLQHR	SEC13	29	___1	YYGTRLATCSSDRSVKIFDVRNGGQILIADL
									ALG1_K217_M2	DLADNWHIRAVTVYDKPASFFKETPLDLQHR	SEC13	29	___1	FIWTCDDASSNTWSPKLLHKFNDVVWHVSWS
									ALG1_K223_M1	HIRAVTVYDKPASFFKETPLDLQHRLFMKLG	UXT	29	___1	MATPPKRRAVEATGEKVLRYETFISDVLQRD
									ALG1_K223_M2	HIRAVTVYDKPASFFKETPLDLQHRLFMKLG	UXT	29	___1	DVLQRDLRKVLDHRDKVYEQLAKYLQLRNVI
									ALG1_K322_M1	LDGHNLPSLVCVITGKGPLREYYSRLIHQKH	UXT	29	___1	RKVLDHRDKVYEQLAKYLQLRNVIERLQEAK
									ALG1_K395_M1	VDMFGCCLPVCAVNFKCLHELVKHEENGLVF	UXT	29	___1	LTELSNSLTKDSMNIKAHIHMLLEGLRELQG
									ALG2_K285_M1	YDERVLENVEHYQELKKMVQQSDLGQYVTFL	UXT	29	___1	LEGLRELQGLQNFPEKPHH____________
									ALG2_K383_M1	HFSEAIEKFIREPSLKATMGLAGRARVKEKF	UXT	29	___1	FLELTLAEALKFIDRKSSLLTELSNSLTKDS
									ALG5_K118_M1	YEVIVVDDGSKDQTSKVAFKYCQKYGSDKVR	UXT	29	___1	DRKSSLLTELSNSLTKDSMNIKAHIHMLLEG
									ALG5_K202_M1	PNQMAIACGSRAHLEKESIAQRSYFRTLLMY	DLG1	29	___1	YVKRRKPVSEKIMEIKLIKGPKGLGFSIAGG
									ALG5_K50_M1	PALHRHEEEKFFLNAKGQKETLPSIWDSPTK	SOD2	29	___1	PNGGGEPKGELLEAIKRDFGSFDKFKEKLTA
									ALG6_K109_M1	WIALHTSRGYESQAHKLFMRTTVLIADLLIY	RSPH3	29	___1	KQQWEIMHKHNETSQKIAARAFAQRYLADLL
									ALG6_K325_M1	SLLPACIKLILQPSSKGFKFTLVSCALSFFL	TP73	29	___1	NESSAKNGAASKRAFKQSPPAVPALGAGVKK
									ALG6_K421_M1	SFSIFEKTSEEELQLKSFSISVRKYLPCFTF	WDR76	29	___1	SKPSSKNTEKGLSSIKSYKANLNGMVISEDT
									ALG8_K126_M1	IFMDVLFVYAVRECCKCIDGKKVGKELTEKP	WDR76	29	___1	ADCNLRIFDSSCISSKIPLLTTIRHNTFTGR
									ALG8_K135_M1	AVRECCKCIDGKKVGKELTEKPKFILSVLLL	WDR76	29	___1	NMSLVDRRTPGTSYEKLTSSSMGKIRTVHVH
									ALG8_K302_M1	ALYNALDKVLSVIGLKLKFLDPNNIPKASMT	PAN3	29	___1	MSRHFNDPNADAYFTKRKWGQHEGPLPRQHA
									ALG8_K302_M2	ALYNALDKVLSVIGLKLKFLDPNNIPKASMT	DNMT3A	29	___1	DISRFLESNPVMIDAKEVSAAHRARYFWGNL
									ALG8_K304_M1	YNALDKVLSVIGLKLKFLDPNNIPKASMTSG	DNMT3A;DNMT3B	29	___1	GGSPCNDLSIVNPARKGLYEGTGRLFFEFYR;GGSPCNDLSNVNPARKGLYEGTGRLFFEFYH
									ALG8_K304_M2	YNALDKVLSVIGLKLKFLDPNNIPKASMTSG	RPSA	29	___1	SGALDVLQMKEEDVLKFLAAGTHLGGTNLDF
									ALG9_K259_M1	KGSGASSGDTAPAADKLRELLGSREAGGAEH	RPSA	29	___1	LGGTNLDFQMEQYIYKRKSDGIYIINLKRTW
									ALKBH1_K125_M1	YQWHWVKQCLKLYSQKPNVCNLDKHMSKEET	RPSA;RPSAP58	29	___1	RDPEEIEKEEQAAAEKAVTKEEFQGEWTAPA
									ALKBH1_K133_M1	CLKLYSQKPNVCNLDKHMSKEETQDLWEQSK	RPSA;RPSAP58	29	___1	GTNLDFQMEQYIYKRKSDGIYIINLKRTWEK
									ALKBH1_K137_M1	YSQKPNVCNLDKHMSKEETQDLWEQSKEFLR	RPSA;RPSAP58	29	___1	YIYKRKSDGIYIINLKRTWEKLLLAARAIVA
									ALKBH1_K148_M1	KHMSKEETQDLWEQSKEFLRYKEATKRRPRS	RPSA;RPSAP58	29	___1	KSDGIYIINLKRTWEKLLLAARAIVAIENPA
									ALKBH1_K167_M1	RYKEATKRRPRSLLEKLRWVTVGYHYNWDSK	RPSA;RPSAP58	29	___1	DSPLRYVDIAIPCNNKGAHSVGLMWWMLARE
									ALKBH1_K362_M1	LATDQNFPLEPIEDEKRDISTEGFCHLDDQN	PEX1	29	___1	TQEQRDQLRADISIIKGRYRSQSGEDESMNQ
									ALKBH1_K61_M1	FSAAHAARGKGPGAQKVIKSQLNVSSVSEQN	PEX1	29	___1	GGKGSGKSTLAKAICKEAFDKLDAHVERVDC
									ALKBH1_K87_M1	VSEQNAYRAGLQPVSKWQAYGLKGYPGFIFI	PEX1	29	___1	GKSTLAKAICKEAFDKLDAHVERVDCKALRA
									ALKBH2_K111_M1	LARVQVFGKWHSVPRKQATYGDAGLTYTFSG	PEX1	29	___1	SEQAVRDIFIRAQAAKPCILFFDEFESIAPR
									ALKBH2_K34_M1	EQEPTGEEPAVLGGDKESTRKRPRREAPGNG	PEX1	29	___1	EFSLSIVHSWEKEKDKNIFLLSPNLLQKTTI
									ALKBH4_K121_M1	KQDYGPKVNFRKQKLKTEGFCGLPSFSREVV	PEX1	29	___1	LIQPKTRRAKENTFSKADAEYKKLHSYGRDQ
									ALKBH5_K102_M1	SGIRQMRLFSQDECAKIEARIDEVVSRAEKG	PEX1	29	___1	CDINKFTDLDLQHVAKETGGFVARDFTVLVD
									ALKBH5_K116_M1	AKIEARIDEVVSRAEKGLYNEHTVDRAPLRN	PEX1	29	___1	YKKLHSYGRDQKGMMKELQTKQLQSNTVGIT
									ALKBH5_K132_M1	GLYNEHTVDRAPLRNKYFFGEGYTYGAQLQK	PEX1	29	___1	SRMNFISVKGPELLSKYIGASEQAVRDIFIR
									ALKBH5_K147_M1	KYFFGEGYTYGAQLQKRGPGQERLYPPGDVD	PEX1	29	___1	LRNGALLLTGGKGSGKSTLAKAICKEAFDKL
									ALKBH5_K295_M1	IILRKTRLDAPRLETKSLSSSVLPPSYASDR	PEX1	29	___1	LLLTGGKGSGKSTLAKAICKEAFDKLDAHVE
									ALKBH5_K321_M1	YASDRLSGNNRDPALKPKRSHRKADPDAAHR	PEX1	29	___1	ILCNVIKNKLDCDINKFTDLDLQHVAKETGG
									ALKBH5_K57_M1	AAAAAAAEPYPVSGAKRKYQEDSDPERSDYE	PEX1	29	___1	PDLIDPALLRPGRLDKCVYCPPPDQVSRLEI
									ALKBH8_K606_M1	DVLVPWHLKGNPDKGKPVEPFGPIGSQDPSP	PEX1	29	___1	ALIPAASYGRLETDTKLLIQPKTRRAKENTF
									ALMS1_K2193_M1	NVLLNSQADDRVVINKPESAGFRDVGSEEIQ	PEX1	29	___1	SFTVTYGKLVKLLSPKQQQSKTKQNVLSPEK
									ALMS1_K2215_M1	RDVGSEEIQDAENSAKTLKEIRTLLMEAENM	PEX1	29	___1	FDVEPSFTVTYGKLVKLLSPKQQQSKTKQNV
									ALMS1_K2233_M1	KEIRTLLMEAENMALKRCNFPAPLARFRDIS	PEX1	29	___1	ISTREKLVLTTLDFQKALRGFLPASLRSVNL
									ALMS1_K2256_M1	LARFRDISDISFIQSKKVVCFKEPSSTGVSN	PEX1	29	___1	AGVIARESRMNFISVKGPELLSKYIGASEQA
									ALMS1_K2301_M1	SSRCIQKDIGTQTNLKCRRGIENWEFISSTT	PEX1	29	___1	LVAGLRNGALLLTGGKGSGKSTLAKAICKEA
									ALMS1_K2327_M1	ISSTTVRSPLQEAESKVSMALEETLRQYQAA	PEX1	29	___1	NQEQRCEILCNVIKNKLDCDINKFTDLDLQH
									ALMS1_K2455_M1	HVKNLLQCESSLNHAKEILRNAEEEESRVRA	PEX1	29	___1	SWGLTEINAFKNMQSKVVPLDNIFRVCKSQP
									ALMS1_K2497_M1	DCGYSISELNEDDRRKVEEIKAELFGHGRTT	PEX1	30	___1	LSPEKEKQMSEPLDQKKIRSDHNEEDEKACV
									ALMS1_K2502_M1	ISELNEDDRRKVEEIKAELFGHGRTTDLSKG	PEX1	30	___1	RITPVEVTPKIPRSLKLQPRENLPKDISEED
									ALMS1_K2516_M1	IKAELFGHGRTTDLSKGLQSPRGMGCKPEAV	PEX1	30	___1	KLVKLLSPKQQQSKTKQNVLSPEKEKQMSEP
									ALMS1_K2583_M1	SEMTRGRQNPSSCRAKHVNLSASLDQNNSHF	PEX1	30	___1	EAFDKLDAHVERVDCKALRALNDMIKEFISM
									ALMS1_K2607_M1	DQNNSHFKVWNSLQLKSHSPFQNFIPDEFKI	PEX1	30	___1	VWNGLEELNNAIKYTKNVEVLHLGKVWIPDD
									ALMS1_K2621_M1	LKSHSPFQNFIPDEFKISKGLRMPFDEKMDP	ING3	30	___1	KKNKPEWREEQMASIKKDYYKALEDADEKVQ
									ALMS1_K2850_M1	PSCIFLEQRELFEQSKAPRADDHVRKHHSPS	ING3	30	___1	MDQLEQRVSEFFMNAKKNKPEWREEQMASIK
									ALMS1_K2892_M1	PSCIFLEQRELFEQCKAPYVDHQMRENHSPL	HTRA2	30	___1	AVDPVADIATLRIQTKEPLPTLPLGRSADVR
									ALMS1_K3016_M1	ALSCVHITLCPKTSSKLDSGTLDERFHSLDA	POU2F2;POU2F1;POU2F3	30	___1	EELEQFARTFKQRRIKLGFTQGDVGLAMGKL
									ALMS1_K3034_M1	SGTLDERFHSLDAASKARMNSEFNFDLHTVS	POU2F2;POU2F1;POU2F3	30	___1	IKLGFTQGDVGLAMGKLYGNDFSQTTISRFE
									ALMS1_K3058_M1	FDLHTVSSRSLEPTSKLLTSKPVAQDQESLG	PXK	30	___1	YCNPKKIQGLELQQIKTYGRQILEVLKFLHD
									ALMS1_K3063_M1	VSSRSLEPTSKLLTSKPVAQDQESLGFLGPK	KLHL13;KLHL9	30	___1	ASASDYFKAMFTGGMKEQDLMCIKLHGVNKV;ASASDYFKAMFTGGMKEQDLMCIKLHGVSKV
									ALMS1_K3194_M1	NAEDRGHEIIEPGNQKLRKAPVKFASSSSVQ	KLHL13;KLHL9	30	___1	VEIVQKYDPDKDEWHKVFDLPESLGGIRACT;VEIVQKYDPEKDEWHKVFDLPESLGGIRACT
									ALMS1_K3352_M1	QEIHSTRAVTEAAQAKEKESLQKDTADSSAA	KLHL13;KLHL9	30	___1	FLYVVGGQSNYDTKGKTAVDTVFRFDPRYNK
									ALMS1_K3388_M1	SAQVGDPEMKNLPDTKAITQKEEIHRKKTVP	KLHL13	30	___1	LSSNSLKHCTELELFKATCRWLRLEEPRMDF
									ALMS1_K3393_M1	DPEMKNLPDTKAITQKEEIHRKKTVPEEAWP	KLHL13	30	___1	EVGRIANTYNLTEVDKYVNSFVLKNFPALLS
									ALMS1_K3479_M1	FMRHSWKDFFQHHPDKHREHMCLPLPYQNMD	KLHL13	30	___1	YNLTEVDKYVNSFVLKNFPALLSTGEFLKLP
									ALMS1_K3522_M1	SINVNLGNKEVMDTTKSQVRDYPKHNGQISD	KLHL13;KLHL9	30	___1	LPFERLAFVLSSNSLKHCTELELFKAACRWL;LPFERLAFVLSSNSLKHCTELELFKATCRWL
									ALMS1_K3857_M1	NKGIQAGNLEIVNGAKKHTRDVGITFPTPSS	KLHL13	30	___1	CRWLRLEEPRMDFAAKLMKNIRFPLMTPQEL
									ALMS1_K4089_M1	IQRSKRIYEQLPEVQKKREEEKRKSEYKSYR	KLHL13	30	___1	VLKNFPALLSTGEFLKLPFERLAFVLSSNSL
									ALS2_K1045_M1	ISRSAKYTFYKDPRLKDATYDGRWLSGKPHG	KLHL13;KLHL9	30	___1	LVTLGGVLRQQLVVSKELRMYDEKAHEWKSL;LVTLGGVLRQQLVVSKELRMYDERAQEWRSL
									ALS2_K1374_M1	AFSVEKYDDIRKYLIKACDTPLHPLGRLVET	HLTF	30	___1	KLGGNNTSEKADGLSKDASRCSEQPSISDIK
									ALS2_K535_M1	LLPSLRTEVWTWGKGKEGQLGHGDVLPRLQP	HLTF	30	___1	WGKEENRKAVSDQLKKHGFKLGPAPKTLGFN
									ALS2_K677_M1	LSCSKLGYISRVTAGKDSYLALVDKNIMGYI	HLTF	30	___1	NEMVALQRDPNNPYDKNAIKVNNVNGNQVGH
									ALX1_K113_M1	NCNSLRMSPVKGMQEKGELDELGDKCDSNVS	HLTF	30	___1	ITKFIVKDSVEENMLKIQNKKRELAAGAFGT
									ALX1_K11_M1	_____MEFLSEKFALKSPPSKNSDFYMGAGG	HLTF	30	___1	QNKKRELAAGAFGTKKPNADEMKQAKINEIR
									ALX1_K149_M1	RHRTTFTSLQLEELEKVFQKTHYPDVYVREQ	HLTF	30	___1	VYYGPDRIREPALLSKQDIVLTTYNILTHDY
									ALX1_K153_M1	TFTSLQLEELEKVFQKTHYPDVYVREQLALR	HLTF	30	___1	IVLTTYNILTHDYGTKGDSPLHSIRWLRVIL
									ALYREF_K141_M1	DADIQELFAEFGTLKKAAVHYDRSGRSLGTA	HLTF	30	___1	KKKMLKKGACAVEGSKKTDVEERPRTTLIIC
									ALYREF_K168_M1	LGTADVHFERKADALKAMKQYNGVPLDGRPM	HLTF	30	___1	KKMLKKGACAVEGSKKTDVEERPRTTLIICP
									ALYREF_K171_M1	ADVHFERKADALKAMKQYNGVPLDGRPMNIQ	HLTF	30	___1	KNITLRRTKTSKIKGKPVLELPERKVFIQHI
									ALYREF_K21_M1	PAMADKMDMSLDDIIKLNRSQRGGRGGGRGR	HLTF	30	___1	HITLSDEERKIYQSVKNEGRATIGRYFNEGT
									ALYREF_K242_M1	RGGARGRGRGAGRNSKQQLSAEELDAQLDAY	HLTF	30	___1	RKVFIQHITLSDEERKIYQSVKNEGRATIGR
									ALYREF_K88_M1	AGGGGRNRPAPYSRPKQLPDKWQHDLFDSGF	HLTF	30	___1	TEQLKTEFDKLFEDLKEDDKTHEMEPAEAIE
									AMACR_K135_M1	AGHDINYLALSGVLSKIGRSGENPYAPLNLL	HLTF	30	___1	VNDDSMKLGGNNTSEKADGLSKDASRCSEQP
									AMACR_K58_M1	VSRLGRGKRSLVLDLKQPRGAAVLRRLCKRS	HLTF	30	___1	AAEDQCFDRCHRLGQKQEVIITKFIVKDSVE
									AMACR_K87_M1	RSDVLLEPFRRGVMEKLQLGPEILQRENPRL	HLTF	30	___1	DRCHRLGQKQEVIITKFIVKDSVEENMLKIQ
									AMBRA1_K175_M1	IHFWDWSRREPFAVVKTASEMERVRLVRFDP	HLTF	30	___1	EIETSELPQKMKGKLKNVQSETKGRAKGSSK
									AMBRA1_K36_M1	RAMGAQRLLQELVEDKTRWMKWEGKRVELPD	HLTF	30	___1	NSLKDLWSLLSFLKLKPFIDREWWHRTIQRP
									AMBRA1_K7_M1	_________MKVVPEKNAVRILWGRERGARA	HLTF	30	___1	QRNDLYYNTITNFSEKDRPENVHGGILADDM
									AMBRA1_K819_M1	VYSLAPHNLGEMLYTKRFGPNAISVSLSPMG	HLTF	30	___1	LDEGHAIRNPNAQQTKAVLDLESERRWVLTG
									AMD1_K201_M1	PAVMDQFYMKDGVTAKDVTRESGIRDLIPGS	HLTF	30	___1	AFGTKKPNADEMKQAKINEIRTLIDL_____
									AMD1_K270_M2	FETNLSQTSYDDLIRKVVEVFKPGKFVTTLF	HLTF	30	___1	VAFACALTSSVPTTKKKMLKKGACAVEGSKK
									AMD1_K276_M1	QTSYDDLIRKVVEVFKPGKFVTTLFVNQSSK	SCOC	30	___1	EDLSARVDAVKEENLKLKSENQVLGQYIENL
									AMD1_K276_M2	QTSYDDLIRKVVEVFKPGKFVTTLFVNQSSK	STK35	30	___1	RSGTPILKVADFGLSKVCAGLAPRGKEGNQD
									AMD1_K301_M1	VNQSSKCRTVLASPQKIEGFKRLDCQSAMFN	ERMP1	30	___1	GIDLAFIENGYIYHTKYDTADRILTDSIQRA
									AMD1_K45_M1	GDLRTIPRSEWDILLKDVQCSIISVTKTDKQ	PACSIN3	30	___1	EDGFRKAQKPWLKRLKEVEASKKSYHAARKD
									AMD1_K80_M1	LSESSMFVSKRRFILKTCGTTLLLKALVPLL	CHD4	30	___1	PNGMYDGSALIRASGKLLLLQKMLKNLKEGG
									AMD1_K89_M1	KRRFILKTCGTTLLLKALVPLLKLARDYSGF	CHD4	30	___1	PNGEWLCPRCTCPALKGKVQKILIWKWGQPP
									AMD1_K96_M1	TCGTTLLLKALVPLLKLARDYSGFDSIQSFF	CHD4	30	___1	DNKEGEDSSVIHYDDKAIERLLDRNQDETED
									AMDHD2_K120_M1	SFCPTLVTSPPEVYHKVVPQIPVKSGGPHGA	CHD4	30	___1	FAEVECLAESHQHLSKESMAGNKPANAVLHK
									AMDHD2_K128_M1	SPPEVYHKVVPQIPVKSGGPHGAGVLGLHLE	CHD4;CHD5;CHD3	30	___1	KKLHDMLGPHMLRRLKADVFKNMPSKTELIV
									AMDHD2_K43_M1	REDLWVRGGRILDPEKLFFEERRVADERRDC	CHD4	30	___1	KMLDLLEDFLEHEGYKYERIDGGITGNMRQE
									AMER1_K58_M1	EPSSSGPGRLKKTAMKLFGGKKGICTLPSFF	CHD4	30	___1	MLRRLKADVFKNMPSKTELIVRVELSPMQKK
									AMER1_K703_M1	TASSEPDWRDFRPLEKRYEGTCSKKDQSTCL	CHD4	31	___1	LVVRPGLGSKTGSMSKQELDDILKFGTEELF
									AMMECR1L_K143_M1	LPRFTNDPYPLFVTWKTGRDKRLRGCIGTFS	CD276	31	___1	EGSKTALQPLKHSDSKEDDGQEIA_______
									AMMECR1L_K225_M1	WEVGVHGIRIEFINEKGVKRTATYLPEVAKE	CD276	31	___1	QDGEGEGSKTALQPLKHSDSKEDDGQEIA__
									AMMECR1L_K22_M1	VPPLEPKLAAGCCGVKKPKLSGSGTHSHGNQ	NUDT4;NUDT11;NUDT10	31	___1	KVLQCHKPVHAEYLEKLKLGC__________
									AMMECR1L_K239_M1	EKGVKRTATYLPEVAKEQDWDQIQTIDSLLR	NUDT4;NUDT11;NUDT10	31	___1	NIGRKREWFKVEDAIKVLQCHKPVHAEYLEK
									AMMECR1L_K259_M1	DQIQTIDSLLRKGGFKAPITSEFRKTIKLTR	NUDT4;NUDT11;NUDT10	31	___1	EWFKVEDAIKVLQCHKPVHAEYLEKLKLGC_
									AMMECR1_K161_M1	QQPRTPRFTNEPYALKDSRFPPMTRDELPRL	DUT	31	___1	LDDTERGSGGFGSTGKN______________
									AMMECR1_K165_M1	TPRFTNEPYPLFVTWKIGRDKRLRGCIGTFS	DUT	31	___1	SGCYGRVAPRSGLAAKHFIDVGAGVIDEDYR
									AMMECR1_K198_M1	NLHSGLREYTLTSALKDSRFPPMTRDELPRL	HYKK	31	___1	FLKAAGFPTASVCHTKGDNTASLVSVDSGSE
									AMMECR1_K247_M1	WEVGVHGIRIEFINEKGSKRTATYLPEVAKE	KIF18B	31	___1	GLKWGGTHDGPKKKGKDLTFVFDRVFGEAAT
									AMMECR1_K281_M1	DHIQTIDSLLRKGGYKAPITNEFRKTIKLTR	KIF18B	31	___1	LVFNPEEPDGGFPGLKWGGTHDGPKKKGKDL
									AMOTL1_K174_M1	EPQGQEHQVDNTVMEKQVRSTQPQQNNEELP	CAPNS1	31	___1	FISCLVRLDAMFRAFKSLDKDGTGQIQVNIQ
									AMOTL1_K195_M1	QPQQNNEELPTYEEAKAQSQFFRGQQQQQQQ	CAPNS1	31	___1	LMNILNKVVTRHPDLKTDGFGIDTCRSMVAV
									AMOTL1_K251_M1	VNRANSGQAHKDEALKELKQGHVRSLSERIM	CAPNS1	31	___1	TCRSMVAVMDSDTTGKLGFEEFKYLWNNIKR
									AMOTL1_K302_M1	GFKVGGGPSPAQPAGKVLDPRGPPPEYPFKT	CAPNS1	31	___1	FKYLWNNIKRWQAIYKQFDTDRSGTICSSEL
									AMOTL2_K100_M1	HLAENTLYRLCPQPSKGEELPTYEEAKAHSQ	DDOST	31	___1	VADTENLLKAPTIVGKSSLNPILFRGVGMVA
									AMOTL2_K341_M1	RDNERLQRELESSAEKAGRIEKLESEIQRLS	DDOST	31	___1	LFFRSLKDRGFELTFKTADDPSLSLIKYGEF
									AMOT_K113_M1	PRMQNNEELPTYEEAKVQSQYFRGQQHASVG	DDOST	31	___1	RIDPFVRTFLKKKGGKYSVQFKLPDVYGVFQ
									AMOT_K156_M1	MRTEGRPSVQRLNPGKMHQDEGLRDLKQGHV	DDOST	31	___1	SVQFKLPDVYGVFQFKVDYNRLGYTHLYSST
									AMOT_K167_M1	LNPGKMHQDEGLRDLKQGHVRSLSERLMQMS	DDOST	31	___1	LGQHTLIVADTENLLKAPTIVGKSSLNPILF
									AMOT_K189_M1	LSERLMQMSLATSGVKAHPPVTSAPLSPPQP	DDOST	31	___1	SLDFFSDSFFNSAVQKAAPGSQRYSQTGNYE
									AMOT_K209_M1	VTSAPLSPPQPNDLYKNPTSSSEFYKAQGPL	DDOST	31	___1	TGNYELAVALSRWVFKEEGVLRVGPVSHHRV
									AMOT_K219_M1	PNDLYKNPTSSSEFYKAQGPLPNQHSLKGME	ACD	31	___1	PRLRVPGCNQDLDVQKKLYDCLEEHLSESTS
									AMOT_K231_M1	EFYKAQGPLPNQHSLKGMEHRGPPPEYPFKG	ACD	31	___1	RLRVPGCNQDLDVQKKLYDCLEEHLSESTSS
									AMOT_K245_M1	LKGMEHRGPPPEYPFKGMPPQSVVCKPQEPG	CCDC71L	31	___1	QLSLADSTKALGDAFKLFMPRSTEFMSSDAE
									AMOT_K255_M1	PEYPFKGMPPQSVVCKPQEPGHFYSEHRLNQ	NADK2	31	___1	NRVATQAVEDVLNIAKRQGNLSLPLNRELVE
									AMOT_K458_M1	DENRNLRQELEGCYEKVARLQKVETEIQRVS	NDFIP2	31	___1	SVATSLPTYDEAEKAKAAAMAAAAAETSQRI
									AMOT_K464_M1	RQELEGCYEKVARLQKVETEIQRVSEAYENL	C5orf51	31	___1	GEDDHFLIRASAALEKLKLLCGEEKECSNPS
									AMOT_K481_M1	ETEIQRVSEAYENLVKSSSKREALEKAMRNK	C5orf51	31	___1	VKELISFLSEPEILVKENNMHPKHCNLLGDE
									AMOT_K491_M1	YENLVKSSSKREALEKAMRNKLEGEIRRMHD	CHAC1	31	___1	GVAYQVQGEQVSKALKYLNVREAVLGGYDTK
									AMOT_K496_M1	KSSSKREALEKAMRNKLEGEIRRMHDFNRDL	TTC8	31	___1	PHMYEPHFNFATISDKIGDLQRSYVAAQKSE
									AMOT_K520_M1	HDFNRDLRERLETANKQLAEKEYEGSEDTRK	TTC8	31	___1	IYEEMNNMSSAAEYYKEVLKQDNTHVEAIAC
									AMOT_K525_M1	DLRERLETANKQLAEKEYEGSEDTRKTISQL	TTC8	31	___1	SPDGPFINLSRLNLTKYSQKPKLAKALFEYI
									AMOT_K535_M1	KQLAEKEYEGSEDTRKTISQLFAKNKESQRE	TTC8	31	___1	LGMYREAEKQFKSALKQQEMVDTFLYLAKVY
									AMOT_K585_M1	RHIEIRDQALSNAQAKVVKLEEELKKKQVYV	TTC8	31	___1	SEAAFPDHVDTQHLIKQLRQHFAML______
									AMOT_K619_M1	EKMQQALVQLQAACEKREQLEHRLRTRLERE	TTC8	31	___1	SDKIGDLQRSYVAAQKSEAAFPDHVDTQHLI
									AMOT_K684_M1	ERILALEADMTKWEQKYLEENVMRHFALDAA	TTC8	31	___1	EHSQYKDWWWKVQIGKCYYRLGMYREAEKQF
									AMOT_K749_M1	ILMANKRCLDMEGRIKTLHAQIIEKDAMIKV	TTC8	31	___1	VYVSLDQPVTALNLFKQGLDKFPGEVTLLCG
									AMOT_K758_M1	DMEGRIKTLHAQIIEKDAMIKVLQQRSRKEP	RRM2B	31	___1	REFLFNAIETMPYVKKKADWALRWIADRKST
									AMOT_K763_M1	IKTLHAQIIEKDAMIKVLQQRSRKEPSKTEQ	RRM2B;RRM2	31	___1	EFLFNAIETMPCVKKKADWALRWIGDKEATY;EFLFNAIETMPYVKKKADWALRWIADRKSTF
									AMOT_K821_M1	TGSPIMEEKRDDKSWKGSLGILLGGDYRAEY	RRM2B	31	___1	FMENISLEGKTNFFEKRVSEYQRFAVMAETT
									AMOT_K94_M1	EPQGQEIQSENLIMEKQLSPRMQNNEELPTY	POLR3E	31	___1	EQARQRRVQSYEFLQKKHAEEPWVHLHYYGL
									AMPD2_K169_M1	QDFLKTDSDSDLQLYKEQGEGQGDRSLRERD	STK33	31	___1	EINLNIKVTDFGLAVKKQSRSEAMLQATCGT
									AMPD2_K247_M1	SFCPTTRRYLQQLAEKPLETRTYEQGPDTPV	PIGP	31	___1	DISISEVNQMFFLAAKELYTKN_________
									AMPD2_K464_M1	HADRNTFHRFDKFNAKYNPIGESVLREIFIK	PIGP	31	___1	IHTITDNYAKNQQQKKYQEEAIPALRDISIS
									ANAPC10_K169_M1	RQIKIYTPVEESSIGKFPRCTTIDFMMYRSI	CRY2	31	___1	GVTRLTFEYDSEPFGKERDAAIMKMAKEAGV
									ANAPC10_K37_M1	VREIGSQAVWSLSSCKPGFGVDQLRDDNLET	CDK11B;CDC2L1	31	___1	DQINKVFKDLGTPSEKIWPGYSELPAVKKMT
									ANAPC10_K93_M1	CIYADYKSDESYTPSKISVRVGNNFHNLQEI	CDK11B;CDC2L1;CDK11A	31	___1	GVKHLHDNWILHRDLKTSNLLLSHAGILKVG
									ANAPC16_K33_M1	VTGSGFSVSDLAPPRKALFTYPKGAGEMLED	CDK11B;CDC2L1;CDK11A	31	___1	DLKTSNLLLSHAGILKVGDFGLAREYGSPLK
									ANAPC16_K40_M1	VSDLAPPRKALFTYPKGAGEMLEDGSERFLC	CDK11B;CDC2L1;CDK11A	31	___1	EGFPITSLREINTILKAQHPNIVTVREIVVG
									ANAPC16_K97_M1	LAGLVEELEADEWRFKPIEQLLGFTPSSG__	CDK11B;CDC2L1;CDK11A	31	___1	RFGALLSDQGFDLMNKFLTYFPGRRISAEDG
									ANAPC1_K1066_M1	VVQYPELSDHEFIEEKENRLLQLCQRTMALP	CDK11B;CDC2L1;CDK11A	32	___1	LTYFPGRRISAEDGLKHEYFRETPLPIDPSM
									ANAPC1_K107_M1	ELYVAGNMVIWSKGSKSQALAVYKAFTVDSP	CDK11B;CDC2L1;CDK11A	32	___1	SEKIWPGYSELPAVKKMTFSEHPYNNLRKRF
									ANAPC1_K1104_M1	LFSYHPVPTEPLPIPKLNLTGRAPPRNTTVD	CDK11B;CDC2L1;CDK11A	32	___1	VYRAKDKKTDEIVALKRLKMEKEKEGFPITS
									ANAPC1_K1162_M1	IAPASQIDSAWIVYNKPKHAELANEYAGFLM	CDK11B;CDC2L1	32	___1	CIFGELLTQKPLFPGKSEIDQINKVFKDLGT
									ANAPC1_K1346_M1	GGHRRFQTGMHREKHKSPSYQIKEGDTINVD	CDK11B;CDC2L1	32	___1	QKPLFPGKSEIDQINKVFKDLGTPSEKIWPG
									ANAPC1_K137_M1	PVQQALWCDFIISQDKSEKAYSSNEVEKCIC	CDK11B;CDC2L1;CDK11A	32	___1	MNYVEHDLKSLMETMKQPFLPGEVKTLMIQL
									ANAPC1_K1400_M1	DWLRAPDTMYLLDFVKPEFLLLRTLARCLIL	FAM120B	32	___1	DFMPWNVFDGKLFHQKYLQSEKGYAVEVLLE
									ANAPC1_K140_M1	QALWCDFIISQDKSEKAYSSNEVEKCICILQ	FAM120B	32	___1	VFDGKLFHQKYLQSEKGYAVEVLLEQNRSRL
									ANAPC1_K1648_M1	LLEVTYKGTQWYEQTKEELMAPTLLPELHLL	FAM120B	32	___1	YAVEVLLEQNRSRLTKFHNLKAVVCKACMKE
									ANAPC1_K1664_M1	EELMAPTLLPELHLLKQIKVKGPRYWELLID	FAM120B	32	___1	YLLPGQKSPWFFQKPKGVITLDKQVISTSSD
									ANAPC1_K1688_M1	YWELLIDLSKGTQHLKSILSKDGVLYVKLRA	FAM120B	32	___1	EVKQQVTMVSDTEILKVARTHHVQAESYLVY
									ANAPC1_K1693_M1	IDLSKGTQHLKSILSKDGVLYVKLRAGQLSY	FAM120B	32	___1	VSDHISKVLYLYQGEKKLEEILPLGPNKALF
									ANAPC1_K1700_M1	QHLKSILSKDGVLYVKLRAGQLSYKEDPMGW	SRSF4	32	___1	RLSYQARERDVERFFKGYGKILEVDLKNGLL
									ANAPC1_K1709_M1	DGVLYVKLRAGQLSYKEDPMGWQSLLAQTVA	SRSF4	32	___1	QARERDVERFFKGYGKILEVDLKNGLLCSEP
									ANAPC1_K1756_M1	FTSDPALLSFAEYFCKPTVNMGQKQEILDLF	TLE3;TLE4;TLE1;TLE2	32	___1	AVTISNPTRHVYTGGKGCVKIWDISQPGSKS;AVTISNPTRHVYTGGKGCVKVWDISHPGNKS
									ANAPC1_K226_M1	FSMLHPLDEITPLVCKSGSLFGSSRVQYVVD	RANBP10	32	___1	ARMTETPIQEEQASIKNRQKIQKLVLEGRVG
									ANAPC1_K275_M1	DAVQNVHSVWTLRRVKSEEENVVLKFSEQGG	ZDHHC6	32	___1	GTFCSVIKFENLQELKRLCHWGPIIALGVIA
									ANAPC1_K284_M1	WTLRRVKSEEENVVLKFSEQGGTPQNVATSS	UBE2A	32	___1	TEEYPNKPPTVRFVSKMFHPNVYADGSICLD
									ANAPC1_K429_M1	TETITNIREKNSQASKVFITSDLCGQKFLCF	DDX3X;DDX3Y	32	___1	NINITKDLLDLLVEAKQEVPSWLENMAYEHH
									ANAPC1_K456_M1	FLCFLVESQLQLRCVKFQESNDKTQLIFGSV	DDX3X;DDX3Y	32	___1	LVATPGRLVDMMERGKIGLDFCKYLVLDEAD
									ANAPC1_K463_M1	SQLQLRCVKFQESNDKTQLIFGSVTNIPAKD	DDX3X;DDX3Y	32	___1	LVDMMERGKIGLDFCKYLVLDEADRMLDMGF
									ANAPC1_K477_M1	DKTQLIFGSVTNIPAKDAAPVEKIDTMLVLE	DDX3X	32	___1	VATAVAARGLDISNVKHVINFDLPSDIEEYV
									ANAPC1_K543_M1	PSTPLDGVSTPKPLSKLLGSLDEVVLLSPVP	DDX3X	32	___1	YTRPTPVQKHAIPIIKEKRDLMACAQTGSGK
									ANAPC1_K565_M1	EVVLLSPVPELRDSSKLHDSLYNEDCTFQQL	DDX3X;DDX3Y	32	___1	EPQIRRIVEQDTMPPKGVRHTMMFSATFPKE
									ANAPC1_K694_M1	RNFDFEGSLSPVIAPKKARPSETGSDDDWEY	DDX3X	32	___1	GLATSFFNERNINITKDLLDLLVEAKQEVPS
									ANAPC1_K694_M2	RNFDFEGSLSPVIAPKKARPSETGSDDDWEY	DDX3X	32	___1	DYDGIGSRGDRSGFGKFERGGNSRWCDKSDE
									ANAPC1_K695_M2	NFDFEGSLSPVIAPKKARPSETGSDDDWEYL	SPTAN1	32	___1	TALKDQLLAAKHVQSKAIEARHASLMKRWSQ
									ANAPC1_K798_M1	ICSLVELLVQLARDLKLGPYVDHYYRDYPTL	CHTF18	32	___1	QGMRADPGVLAALCEKTDNDIRACINTLQFL
									ANAPC1_K905_M1	DESSQYLTRITIAPQKLQVEQEENRFSFRHS	CHTF18	32	___1	GGQLDLLGVSLASLKKQVDGERRERLLQEAQ
									ANAPC1_K985_M1	WPEAVCLLIGRQDLSKQACEGNLPKGKSVLS	CHTF18	32	___1	RELSVRDVQATRVGLKDQRRGLFSVWQEVFQ
									ANAPC1_K985_M2	WPEAVCLLIGRQDLSKQACEGNLPKGKSVLS	CHTF18	32	___1	FYRVLHAAASAGEHEKVVQGLFDNFLRLRLR
									ANAPC1_K994_M1	GRQDLSKQACEGNLPKGKSVLSSDVPSGTET	PKP4	32	___1	HSGWNNSSFDDDHKIKFQTSLVLRNTTGCLR
									ANAPC1_K994_M2	GRQDLSKQACEGNLPKGKSVLSSDVPSGTET	PKP4;CTNND2	32	___1	ADDGTTRSPSIDSIQKDPREFAWRDPELPEV
									ANAPC2_K134_M1	ESRLDPYLRSLELLEKWTRLGLLMGTGAQGL	TBL1XR1	32	___1	VMPDVVQTRQQAYRDKLAQQQAAAAAAAAAA
									ANAPC2_K190_M1	RLYGCFLRVYMQSKRKGEGGTDPELEGELDS	PNKP	32	___1	GKLVIFTNQMSIGRGKLPAEEFKAKVEAVVE
									ANAPC2_K362_M1	IVRDFPDSRPAIEDLKYCLERTDQRQQLLVS	EWSR1	32	___1	PKGDATVSYEDPPTAKAAVEWFDGKDFQGSK
									ANAPC2_K379_M1	CLERTDQRQQLLVSLKAALETRLLHPGVNTC	NR3C2	32	___1	MKVLLLLSTIPKDGLKSQAAFEEMRTNYIKE
									ANAPC2_K405_M1	GVNTCDIITLYISAIKALRVLDPSMVILEVA	NR3C2	32	___1	LKSQAAFEEMRTNYIKELRKMVTKCPNNSGQ
									ANAPC2_K546_M1	FSFSPEREIRNVELLKLRFGEAPMHFCEVML	NR3C2	32	___1	EIISDQLPKVESGNAKPLYFHRK________
									ANAPC2_K686_M1	QDQASWTLEELSKAVKMPVALLRRRMSVWLQ	SHPRH	32	___1	VFTSEKANQEEDIPVKGSHSTKVEAVVRTLM
									ANAPC2_K801_M1	ALAEIDLQELQGYLQKKVRDQQLVYSAGVYR	SHPRH	32	___1	KLLNDKAVATSQLQKKLGQLLYLTNLEKSQD
									ANAPC4_K289_M1	EAWEEILMQMDSRLTKFVQEKNTTTSVQDEF	SHPRH	32	___1	QTTSHKEISYVFTSEKANQEEDIPVKGSHST
									ANAPC5_K128_M1	DDLSDSFSGTEPEVHKTSVVGLFLRHMILAY	SHPRH	32	___1	EASVLTVADLADLFTKETEELE_________
									ANAPC5_K167_M1	FKLYTALQQYFQNGEKKTVEDADMELTSRDE	SHPRH	32	___1	LQKKLGQLLYLTNLEKSQDKTSGGVNPEPCP
									ANAPC5_K168_M1	KLYTALQQYFQNGEKKTVEDADMELTSRDEG	SHPRH	32	___1	YREVLRSSEEHKGKLKTDSLQRLHATHNLME
									ANAPC5_K210_M1	SVREEEVSCSGPLSQKQAEFFLSQQASLLKN	SHPRH	32	___1	EPHEVEQNRIKLLNDKAVATSQLQKKLGQLL
									ANAPC5_K224_M1	QKQAEFFLSQQASLLKNDETKALTPASLQKE	SHPRH	32	___1	KGHGFSGTFTLGKNYKEEDICDKTKKQAVGS
									ANAPC5_K229_M1	FFLSQQASLLKNDETKALTPASLQKELNNLL	SHPRH	32	___1	TRQDVKQDALTLPEGKVVNYFIPSHYFGGKL
									ANAPC5_K229_M2	FFLSQQASLLKNDETKALTPASLQKELNNLL	SHPRH	32	___1	VEVLALILTHTRQDVKQDALTLPEGKVVNYF
									ANAPC5_K238_M1	LKNDETKALTPASLQKELNNLLKFNPDFAEA	SHPRH	32	___1	QISRVKTFQENLSAFKRDPQINILLLPLHTG
									ANAPC5_K238_M2	LKNDETKALTPASLQKELNNLLKFNPDFAEA	SHPRH	32	___1	HIIKVGIYLLEAGLAKLDFLSDANSRMKKFN
									ANAPC5_K245_M1	ALTPASLQKELNNLLKFNPDFAEAHYLSYLN	SHPRH	32	___1	VRSSSLRVLVYQGVKKDGFLQPHFLAEQDIV
									ANAPC5_K289_M1	LLHYFDRLILTGAESKSNGEEGYGRSLRYAA	SHPRH	32	___1	VVNYFIPSHYFGGKLKKTEIQNIEFEPKEKV
									ANAPC5_K353_M1	VCLQHCLSWLYVLGQKRSDSYVLLEHSVKKA	AP1S2	32	___1	ILDEFLLGGEVQETSKKNVLKAIEQADLLQE
									ANAPC5_K366_M1	GQKRSDSYVLLEHSVKKAVHFGLPRAFAGKT	AP1S2	32	___1	LDEFLLGGEVQETSKKNVLKAIEQADLLQEP
									ANAPC5_K380_M1	VKKAVHFGLPRAFAGKTANKLMDALKDSDLL	DGKH	32	___1	ESLTRDTATEIAINVKALYNETESLLVGRVP
									ANAPC5_K384_M1	VHFGLPRAFAGKTANKLMDALKDSDLLHWKH	OGDH	32	___1	TRIEQLSPFPFDLLLKEVQKYPNAELAWCQE
									ANAPC5_K390_M1	RAFAGKTANKLMDALKDSDLLHWKHSLSELI	OGDH	32	___1	VIPEDGPAAQNPENVKRLLFCTGKVYYDLTR
									ANAPC5_K398_M1	NKLMDALKDSDLLHWKHSLSELIDISIAQKT	TATDN1	32	___1	IGECGLDFDRLQFCPKDTQLKYFEKQFELSE
									ANAPC5_K412_M1	WKHSLSELIDISIAQKTAIWRLYGRSTMALQ	TATDN1	33	___1	TRCGEFEKNNPDLYLKELLNLAENNKGKVVA
									ANAPC5_K500_M1	PPNSQHAQLWMLCDQKIQFDRAMNDGKYHLA	PHF6	33	___1	AEFGDFDIKTVLQEIKRGKRMKCTLCSQPGA
									ANAPC5_K511_M1	LCDQKIQFDRAMNDGKYHLADSLVTGITALN	PTP4A1;PTP4A2	33	___1	CVAGLGRKRRGAFNSKQLLYLEKYRPKMRLR
									ANAPC5_K534_M1	VTGITALNSIEGVYRKAVVLQAQNQMSEAHK	CDKN1C	33	___1	PAAGTAAASANGAAIKKLSGPLISDFFAKRK
									ANAPC5_K549_M1	KAVVLQAQNQMSEAHKLLQKLLVHCQKLKNT	CDKN1C	33	___1	AAGTAAASANGAAIKKLSGPLISDFFAKRKR
									ANAPC5_K553_M1	LQAQNQMSEAHKLLQKLLVHCQKLKNTEMVI	HLA-F	33	___1	YLENGKETLQRADPPKAHVAHHPISDHEATL
									ANAPC5_K560_M1	SEAHKLLQKLLVHCQKLKNTEMVISVLLSVA	HLA-F	33	___1	DGRLLRGYHQHAYDGKDYISLNEDLRSWTAA
									ANAPC5_K599_M1	PTIALPMLLQALALSKEYRLQYLASETVLNL	DIAPH1	33	___1	LDSELTARHELQVEMKKMESDFEQKLQDLQG
									ANAPC5_K656_M1	DGAILDKGRAMFLVAKCQVASAASYDQPKKA	DIAPH1	33	___1	DSELTARHELQVEMKKMESDFEQKLQDLQGE
									ANAPC5_K669_M1	VAKCQVASAASYDQPKKAEALEAAIENLNEA	EHMT2	33	___1	SAVGLPLGPGREALEKALVIQESERRKKLRF
									ANAPC5_K670_M1	AKCQVASAASYDQPKKAEALEAAIENLNEAK	EHMT2	33	___1	GEELGFDYGDRFWDIKSKYFTCQCGSEKCKH
									ANAPC5_K670_M2	AKCQVASAASYDQPKKAEALEAAIENLNEAK	TRIM26	33	___1	GFQAKGEADILAALKKLQDQRQYIVAEFEQG
									ANAPC5_K685_M1	KAEALEAAIENLNEAKNYFAKVDCKERIRDV	ABHD16A	33	___1	VPEDIMSNRGNDLLLKLLQHRYPRVMAEEGL
									ANAPC5_K685_M2	KAEALEAAIENLNEAKNYFAKVDCKERIRDV	MICA	33	___1	NKTWDRETRDLTGNGKDLRMTLAHIKDQKEV
									ANAPC5_K690_M1	EAAIENLNEAKNYFAKVDCKERIRDVVYFQA	MICA	33	___1	SSRAQTLAMNVRNFLKEDAMKTKTHYHAMHA
									ANAPC5_K690_M2	EAAIENLNEAKNYFAKVDCKERIRDVVYFQA	BRD2	33	___1	RQPVDAVKLGLPDYHKIIKQPMDMGTIKRRL
									ANAPC5_K694_M2	ENLNEAKNYFAKVDCKERIRDVVYFQARLYH	RXRB	33	___1	ELGCLRAIILFNPDAKGLSNPSEVEVLREKV
									ANAPC5_K713_M1	RDVVYFQARLYHTLGKTQERNRCAMLFRQLH	VARS2	33	___1	PRDIISGVEMQLLQEKLRSGNLDPAELAIVA
									ANAPC5_K77_M1	QLLLPLLQGPDITLSKLYKLIEESCPQLANS	GBA	33	___1	WVRNFVDSPIIVDITKDTFYKQPMFYHLGHF
									ANAPC5_K80_M1	LPLLQGPDITLSKLYKLIEESCPQLANSVQI	SLC43A2	33	___1	TVGRRLSVGSSMRSAKEQVALQEGHKLCLST
									ANAPC5_K98_M1	EESCPQLANSVQIRIKLMAEGELKDMEQFFD	PCMTD2	33	___1	KVGGILVMPLEEKLTKITRTGPSAWETKKIL
									ANAPC7_K107_M1	EYRNAVSKYTMALQQKKALSKTSKVRPSTGN	ARL17A	33	___1	LSSGFPSFLTSSILWKSAVVK__________
									ANAPC7_K141_M1	TPQSQCLPSEIEVKYKMAECYTMLKQDKDAI	LRRC37A3;LRRC37A;LRRC37A2	33	___1	RTGHLMKLLSGQQEVKASKIEWDTDQWKTEN
									ANAPC7_K150_M1	EIEVKYKMAECYTMLKQDKDAIAILDGIPSR	OCLN	33	___1	EHIYDEQPPNVEEWVKNVSAGTQDVPSPPSD
									ANAPC7_K180_M1	RQRTPKINMMLANLYKKAGQERPSVTSYKEV	OCLN	33	___1	NGKVNDKRFYPESSYKSTPVPEVVQELPLTS
									ANAPC7_K193_M1	LYKKAGQERPSVTSYKEVLRQCPLALDAILG	OCLN	33	___1	IFFAVKTRRKMDRYDKSNILWDKEHIYDEQP
									ANAPC7_K263_M1	TGDNSRAISTICSLEKKSLLRDNVDLLGSLA	PPP2R3B	33	___1	RGRPQDSVNVDAVISKIESTFARFPHERATM
									ANAPC7_K263_M2	TGDNSRAISTICSLEKKSLLRDNVDLLGSLA	PPP2R3B	33	___1	DADDLARHNDHALSTKMIDRIFSGAVTRGRK
									ANAPC7_K264_M2	GDNSRAISTICSLEKKSLLRDNVDLLGSLAD	PPP2R3B	33	___1	LVKPRTEGKITLQDLKRCKLANVFFDTFFNI
									ANAPC7_K288_M1	LLGSLADLYFRAGDNKNSVLKFEQAQMLDPY	PPP2R3B	33	___1	CKLANVFFDTFFNIEKYLDHEQKEQISLLRD
									ANAPC7_K288_M2	LLGSLADLYFRAGDNKNSVLKFEQAQMLDPY	PPP2R3B	33	___1	FDTFFNIEKYLDHEQKEQISLLRDGDSGGPE
									ANAPC7_K293_M1	ADLYFRAGDNKNSVLKFEQAQMLDPYLIKGM	CNOT3	33	___1	_________AQYLAAKALKKQSWRFHTKYMM
									ANAPC7_K293_M2	ADLYFRAGDNKNSVLKFEQAQMLDPYLIKGM	SLC12A7	33	___1	DKVQMTWTREKLIAEKYRSRDTSLSGFKDLF
									ANAPC7_K306_M1	VLKFEQAQMLDPYLIKGMDVYGYLLAREGRL	SLC12A7;SLC12A6	33	___1	SVTGIMAGSNRSGDLKDAQKSIPIGTILAIL;SVTGIMAGSNRSGDLKDAQKSIPTGTILAIV
									ANAPC7_K306_M2	VLKFEQAQMLDPYLIKGMDVYGYLLAREGRL	SCRIB	33	___1	SRNDIPEIPESIKFCKALEIADFSGNPLSRL
									ANAPC7_K353_M1	HAEPWVVSGCHSFYSKRYSRALYLGAKAIQL	SCRIB	33	___1	CIPLWRCNRHVESVDKRHCSLQAVPEEIYRY
									ANAPC7_K460_M1	TLLATVCLEDPVTQEKAKTLLDKALTQRPDY	SCRIB	33	___1	ENLLMALPRSLGKLTKLTNLNVDRNHLEALP
									ANAPC7_K462_M1	LATVCLEDPVTQEKAKTLLDKALTQRPDYIK	SCRIB	33	___1	EAPIGDEDAEEAAAEKRGLQRRATPHPSELK
									ANAPC7_K467_M1	LEDPVTQEKAKTLLDKALTQRPDYIKAVVKK	ABR;BCR	33	___1	VFGVKIAVVTKRERSKVPYIVRQCVEEIERR;VFGVKISVVTKRERSKVPYIVRQCVEEVEKR
									ANAPC7_K481_M2	DKALTQRPDYIKAVVKKAELLSREQKYEDGI	LPCAT1	33	___1	TVTDLFRAIDQEEKGKITFADFHRFAEMYPA
									ANAPC7_K482_M1	KALTQRPDYIKAVVKKAELLSREQKYEDGIA	LPCAT1	33	___1	TCLLEFARLVRGLGLKPEKLEKDLDRYSERA
									ANAPC7_K482_M2	KALTQRPDYIKAVVKKAELLSREQKYEDGIA	TTC26	33	___1	NHFRLYNGRAAEAELKSLMDNASSSFEFAKE
									ANAPC7_K491_M1	IKAVVKKAELLSREQKYEDGIALLRNALANQ	TTC26	33	___1	LKSLMDNASSSFEFAKELIRHNLVVFRGGEG
									ANAPC7_K551_M1	LSLDPNDQKSLEGMQKMEKEESPTDATQEED	TTC26	33	___1	NTSEGEEAFLLIQSEKMKNDYIYLSWLARCY
									ANAPC7_K91_M1	KYQLLVYHADSLFHDKEYRNAVSKYTMALQQ	TTC26	33	___1	LSKRDFTGAITLLEFKRHVGEEEEDTNLWIG
									ANAPC7_K99_M1	ADSLFHDKEYRNAVSKYTMALQQKKALSKTS	TTC26	33	___1	VNAALGQEMGSRDHMKIAQQFFQLVGGSASE
									ANGEL1_K328_M1	RMMGFTCFYKRRTGCKTDGCAVCYKPTRFRL	TTC26	33	___1	LIKDLEPTTPQEYILKGVVNAALGQEMGSRD
									ANGEL1_K337_M1	KRRTGCKTDGCAVCYKPTRFRLLCASPVEYF	TTC26	33	___1	DVLERLDPNPEYWEGKRGACVGIFQMIIAGR
									ANGEL1_K460_M1	FIRDGELQYHGMPAWKVSGQEDFSHQLYQRK	TTC26	33	___1	IANDCYKMGQFYYSAKAFDVLERLDPNPEYW
									ANGEL1_K628_M1	NGNRTDHRLYRDGTLKLLGRLSLLSEEILWA	TTC26	33	___1	YFFLGMYKQAEAAGFKASKSRLQNRLLFHLA
									ANGEL2_K147_M1	KRNWEYICSHDKEKTKILGDKNVDPKCEDSE	TTC26	33	___1	IHYMRSHYQEAIDIYKRILLDNREYLALNVY
									ANGEL2_K206_M1	RRPVLHWSFRFPNILKEIKHFDADVLCLQEV	E2F8	33	___1	LYDIANVLSSLDLIKKVHVTEERGRKPAFKW
									ANGEL2_K368_M1	NSVPGSPLYSFIKEGKLNYEGLPIGKVSGQE	E2F8	33	___1	TWHGRHNLNKTLGTLKSIGEENKYAEQIMMI
									ANGEL2_K378_M1	FIKEGKLNYEGLPIGKVSGQEQSSRGQRILS	UBA6	33	___1	SFPAAIEHTIQWARDKFESSFSHKPSLFNKF
									ANGEL2_K419_M1	SQNCVYEVQQVPKVEKTDSDLTQTQLKQTEV	UBA6	33	___1	TIQWARDKFESSFSHKPSLFNKFWQTYSSAE
									ANGEL2_K430_M1	PKVEKTDSDLTQTQLKQTEVLVTAEKLSSNL	UBA6	33	___1	KEDFTLLDFINAVKEKYGIEPTMVVQGVKML
									ANGEL2_K505_M1	VAGHPGAEVALVGGLKLLARLSLLTEQDLWT	UBA6	33	___1	QANPGIVTCLENHPHKLETGQFLTFREINGM
									ANKEF1_K104_M1	AELGHELSMEILAKAKADMTIVDNEGKGVLF	UBA6	33	___1	RNWSQCVELARLKFEKYFNHKALQLLHCFPL
									ANKEF1_K501_M1	IDDSEKVFSNINIITKAGDLASLKKAFESGI	UBA6	33	___1	KEKGMITVTDPDLIEKSNLNRQFLFRPHHIQ
									ANKEF1_K509_M1	SNINIITKAGDLASLKKAFESGIPVDMKDNY	UBA6	33	___1	SIEPADRFKTKRIAGKIIPAIATTTATVSGL
									ANKFY1_K1146_M1	RLLCHKCSTKEIPIIKFDLNKPVRVCNICFD	UBA6	33	___1	TLKINSQIKIDAHLNKVCPTTETIYNDEFYT
									ANKFY1_K1151_M1	KCSTKEIPIIKFDLNKPVRVCNICFDVLTLG	UBA6	33	___1	KIQSGHSLEGCFQVIKLLSRRPRNWSQCVEL
									ANKFY1_K224_M1	LLYKMIKSKTEYPLHKAIKVEREDVVFLYLI	UBA6	33	___1	PISSEDERNAIFQLEKAILSNEATKSDLQMA
									ANKFY1_K585_M1	LHATNNLQIIPDFSLKDSRDQTVLGLALWTG	UBA6	33	___1	GLGLEIAKNLVLAGIKAVTIHDTEKCQAWDL
									ANKFY1_K851_M1	QGLTPFACAMTFKNNKSAEAILKRESGAAEQ	UBA6	34	___1	LNRQFLFRPHHIQKPKSYTAADATLKINSQI
									ANKFY1_K858_M1	CAMTFKNNKSAEAILKRESGAAEQVDNKGRN	UBA6	34	___1	HIQKPKSYTAADATLKINSQIKIDAHLNKVC
									ANKFY1_K870_M1	AILKRESGAAEQVDNKGRNFLHVAVQNSDIE	UBA6	34	___1	QKKINDFCRSQCPPIKFISADVHGIWSRLFC
									ANKFY1_K906_M1	ISVHANVNSRVQDASKLTPLHLAVQAGSEII	UBA6	34	___1	EPYLHGGIAVQVKTPKTVFFESLERQLKHPK
									ANKFY1_K931_M1	AGSEIIVRNLLLAGAKVNELTKHRQTALHLA	UBA6	34	___1	LYSRQRYVLGDTAMQKMAKSHVFLSGMGGLG
									ANKFY1_K937_M1	VRNLLLAGAKVNELTKHRQTALHLAAQQDLP	MEX3C;MEX3D;MEX3A;MEX3B	34	___1	EIVGRQGCKIKALRAKTNTYIKTPVRGEEPI
									ANKHD1_K1446_M1	LLKELDLEKSREESRKQALAAKREKRKEKRK	ILVBL	34	___1	WAPDWVEELREADRQKEQTFREKAAMPVAQH
									ANKHD1_K157_M1	TQARLEALLEAAGIGKLSTADGKAFADPEVL	FSD2	34	___1	TLAQKYEEKIQALGEKKKEKLEALYGQLVSC
									ANKHD1_K164_M1	LLEAAGIGKLSTADGKAFADPEVLRRLTSSV	ACO2	34	___1	LIEAQVGGEKDLRRAKDINQEVYNFLATAGA
									ANKHD1_K2363_M1	PTLGQPKGVSASQDRKIPPPIGTERLARIRQ	ACO2	34	___1	TNSSYEDMGRSAAVAKQALAHGLKCKSQFTI
									ANKH_K127_M1	YIINKLHHVDESVGSKTRRAFLYLAAFPFMD	SYNGR1	34	___1	______MEGGAYGAGKAGGAFDPYTLVRQPH
									ANKH_K305_M1	YGWLTEIRAVYPAFDKNNPSNKLVSTSNTVT	PQLC2	34	___1	EAFRGRALLSVESGSKPFTRQEVIGFVIGSI
									ANKIB1_K127_M1	RRADCLQMILKWKGAKLDQGEYERAAIDAVD	ALG6	34	___1	WIALHTSRGYESQAHKLFMRTTVLIADLLIY
									ANKIB1_K144_M1	DQGEYERAAIDAVDNKKNTPLHYAAASGMKA	ALG6	34	___1	KVANIWCSFNVFLKIKDILPRHIQLIMSFCS
									ANKIB1_K587_M1	QHVEEQSKEMTVEAEKKHKRFQELDRFMHYY	ALG6	34	___1	PACIKLILQPSSKGFKFTLVSCALSFFLFSF
									ANKIB1_K634_M1	LKTAKEKMEQLSRALKETEGGCPDTTFIEDA	AAR2	34	___1	____MAAVQMDPELAKRLFFEGATVVILNMP
									ANKIB1_K655_M1	CPDTTFIEDAVHVLLKTRRILKCSYPYGFFL	DOCK8	34	___1	LRWKKEQTHWRQANEKLDKTKAELDQEALIS
									ANKLE2_K194_M1	PPSDTDTYRAGATASKEPPLYYGVCPVYEDV	PIPSL;PIP5K1A	34	___1	KGSTYKRRASQKEREKPLPTFKDLDFLQDIP;KGSTYRRRASQKEREKPLPTFKDLDFLQDIP
									ANKLE2_K271_M1	YFPSPSKTSLPLSPVKTAPLFSNDRLKDGLC	PIPSL;PSMD4	34	___1	NEKDLVKLAKRLKKEKVNVDIINFGEEEVNT;NEKNLVKLAKCLKKEKVNVDIINFGEEEVNT
									ANKLE2_K282_M1	LSPVKTAPLFSNDRLKDGLCLSESETVNKER	PIPSL;PSMD4	34	___1	NVDIINFGEEEVNTEKLTAFVNTLNGKDGTG
									ANKLE2_K312_M1	RANSYKNPRTQDLTAKLRKAVEKGEEDTFSD	PIPSL;PSMD4	34	___1	EVLTTLTPDTGRILSKLHTVQPKGKITFCMG;EVLTTLTPDTGRILSKLHTVQPKGKITFCTG
									ANKLE2_K394_M1	FMRLMYPDDDEAMLQKRIRYVVDLYLNTPDK	PIPSL;PSMD4	34	___1	PDTGRILSKLHTVQPKGKITFCMGIHVAHLA;PDTGRILSKLHTVQPKGKITFCTGIRVAHLA
									ANKLE2_K531_M1	PVLTLRAFAGPLSPAKAEDFRKLWKTPPREK	HLA-DQB1	34	___1	VTPQGRPDAEYWNSQKEVLEGTRAELDTVCR
									ANKLE2_K546_M1	KAEDFRKLWKTPPREKAGFLHHVKKSDPERG	HLA-DQB1	34	___1	NLLVCSVTDFYPGQIKVRWFRNDQEETAGVV
									ANKLE2_K652_M1	VRAFLDEDDMSLEEIKNRQNAARNNSPPTVG	PFDN6	34	___1	________MAELIQKKLQGEVEKYQQLQKDL
									ANKLE2_K73_M1	PASGEMTMDALLARLKLLNPDDLREEIVKAG	PFDN6	34	___1	VKEELALLDGSNVVFKLLGPVLVKQELGEAR
									ANKMY2_K416_M1	GISQKDSNPEDSGEGKKESLESEAELEGLQD	PFDN6	34	___1	DGSNVVFKLLGPVLVKQELGEARATVGKRLD
									ANKRD12_K1119_M1	QKEKERLRNRNCLELKIKDKEKTKHTPTESK	PFDN6	34	___1	QKKLQGEVEKYQQLQKDLSKSMSGRQKLEAQ
									ANKRD13A_K217_M1	FDLSQEMERLTLDLMKPKSREVERRLTSPVI	ARHGDIG	34	___1	ELLRLALCARVLLADKEGGPPAVDEVLDEAV
									ANKRD13A_K239_M1	ERRLTSPVINTSLDTKNIAFERTKSGFWGWR	MPG	34	___1	LCSGPSKLCQALAINKSFDQRDLAQDEAVWL
									ANKRD13A_K257_M1	AFERTKSGFWGWRTDKAEVVNGYEAKVYTVN	TCEAL4	34	___1	KRKTNKGLAHYLKEYKEAIHDMNFSNEDMIR
									ANKRD13A_K279_M1	YEAKVYTVNNVNVITKIRTEHLTEEEKKRYK	TCEAL4	34	___1	RKAKRKTNKGLAHYLKEYKEAIHDMNFSNED
									ANKRD13A_K27_M1	PLHLLVWKNDYRQLEKELQGQNVEAVDPRGR	NBAS	34	___1	RKGVDVQRFTADDQYKRETILGLAETLEESV
									ANKRD13A_K290_M1	NVITKIRTEHLTEEEKKRYKADRNPLESLLG	NBAS	34	___1	ELLKLVNFSKLTLEQKELCRCRRKLLTYLDR
									ANKRD13A_K400_M1	MARTSAHFARLRDFIKLEFPPGFPVKIEIPL	NBAS	34	___1	ELKKRQELLKLVNFSKLTLEQKELCRCRRKL
									ANKRD13A_K410_M1	LRDFIKLEFPPGFPVKIEIPLFHVLNARITF	NBAS	34	___1	ELLEKHGLEKPISFVKNTQSSSEEARKLMVR
									ANKRD13A_K563_M1	SRFDNDLQLAMELSAKELEEWELRLQEEEAE	NBAS	34	___1	HVPVESFAEVLLRTGKLAEAKNKGEVFPTTE
									ANKRD13A_K69_M1	LESARVLLRHKADVTKENRQGWTVLHEAVST	NBAS	34	___1	RLLKKFKVVASGLNYKKLTDENMSPLEALEP
									ANKRD13B_K122_M1	QRVVKRLAGIPVLLEKLRKAQDFYVEMKWEF	TARSL2	34	___1	RAVSSTELSALENICKAIIKEKQPFERLEVS
									ANKRD13B_K246_M1	LSRLTAPVVTTQLDTKNISFERNKTGILGWR	TARSL2	34	___1	MKKKKMKESEADSEVKHQPIFIKERLKLFEI
									ANKRD13B_K418_M1	LRDFITLRLPPGFPVKIEIPIFHILNARITF	TARSL2	34	___1	ESEADSEVKHQPIFIKERLKLFEILKKDHQL
									ANKRD13C_K211_M1	LLRKLKQQSRESVEEKRPRLLKALKELGDFY	TARSL2;TARS	34	___1	DNKMMRDWEKFQEEAKNRDHRKIGKEQELFF;DPKMLKEWEKFQEEAKNRDHRKIGRDQELYF
									ANKRD13C_K250_M1	SWVPLLSRILPSDACKIYKQGINIRLDTTLI	TARSL2	34	___1	EMFKYNKFKCRILNEKVNTATTTVYRCGPLI
									ANKRD13C_K387_M1	RKRREHLSEEDILRNKAIMESLSKGGNIMEQ	TARSL2	34	___1	METLQRIYGISFPDNKMMRDWEKFQEEAKNR
									ANKRD13C_K395_M1	EEDILRNKAIMESLSKGGNIMEQNFEPIRRQ	TARSL2	34	___1	DSEVKHQPIFIKERLKLFEILKKDHQLLLAI
									ANKRD13D_K27_M1	QRATQRLAGIPELLNKLRQAPDFYVEMKWEF	TARSL2;TARS	34	___1	NAQLAQYNFILVVGEKEKIDNAVNVRTRDNK;NAQLAQYNFILVVGEKEKISGTVNIRTRDNK
									ANKRD13D_K322_M1	LRDFITLRLPPGFPVKIEIPLFHVLNARITF	TARSL2	34	___1	QLAQYNFILVVGEKEKIDNAVNVRTRDNKIH
									ANKRD17_K137_M1	SLAEACSEGDVNAVRKLLIEGRSVNEHTEEG	KIAA1467	34	___1	TTEGYPSEPLGGLEQKAASSLVSYVRTSVFL
									ANKRD18A_K299_M1	ERAKAEHNLKVASEEKQERLQRSENKQPQDS	DENND3	34	___1	NLYKTDIRIFPTDLVKRTVESMSAPEWEGAE
									ANKRD18A_K395_M1	ITKTVARYSQQLNDLKAENARLNSELEKEKH	DENND3	34	___1	QLGDFMKRVQESGIVKDASIIHRLFEALTVG
									ANKRD18A_K44_M1	DIRDWELRKIHRAAIKGDAAEVERCLTRRFR	FUOM	34	___1	___________MVALKGVPALLSPELLYALA
									ANKRD18A_K478_M1	SQLTDKNELLTEQVHKARVKFNTLKGKLRET	KIAA0922	34	___1	PESTLMDCRRQLKDSKQILSITKNFKVENIG
									ANKRD18A_K538_M1	QMHPNGEAKESQSIGKQNSLEERIRQQELEN	KIAA0922	34	___1	VSGIGTRRISTEGSAKQLPNAYFLLPKVQSI
									ANKRD26_K1454_M1	LDTKNQILQEELLSMKTVQKKCEKLQKNKKK	KIAA0922	34	___1	DRSVVLNDVFLSKETKHMLKILNFTGPLFLP
									ANKRD26_K1492_M1	LRSHIERNMVELGQVKQYKQEIEERARQEIA	AURKA	34	___1	KFILALKVLFKAQLEKAGVEHQLRREVEIQS
									ANKRD26_K1495_M1	HIERNMVELGQVKQYKQEIEERARQEIAEKL	AURKA	34	___1	WALEDFEIGRPLGKGKFGNVYLAREKQSKFI
									ANKRD26_K1539_M1	QENLEQFRENNFASMKSQMELRIKDLESELS	AURKA	35	___1	TYITELANALSYCHSKRVIHRDIKPENLLLG
									ANKRD26_K1557_M1	MELRIKDLESELSKIKTSQEDFNKTELEKYK	VWA8	35	___1	RAATEGRTLILEGLEKAERNVLPVLNNLLEN
									ANKRD26_K1607_M1	TNERLAEVNTKLLVEKQQSRSLFTTLTTRPV	SBNO1	35	___1	RSELDVPVEILNITEKQRFMDGDKNIAIISE
									ANKRD26_K1721_M1	QDLVWKASREYVQVLKKNYMI__________	WDR91	35	___1	QRTNQVQEENEVLRQKLFALQAEIHRLKKEE
									ANKRD27_K136_M1	ESSEEPLAPSDPFSLKTIEDVREFLGRHSER	WDR91	35	___1	SSISKSPLLSLEWATKRDRLLLLGSGVGTVR
									ANKRD27_K257_M1	ITRSLQDLQQKDIGVKPEFSFNIPRAKRELA	KLRG2	35	___1	EDAALLPRAGLDGDEKLPRAVTLTDSLRTAR
									ANKRD27_K370_M1	FEAAIEYIRQGSLSAKPPESEGFGDRLFLKQ	KIAA1147;LCHN	35	___1	EKRELYDVYVDNQNVKTHHDHLQPLLKINSA
									ANKRD27_K411_M1	SPTDCLFKHIASGNQKEVERLLSQEDHDKDT	KIAA1147;LCHN	35	___1	NQNVKTHHDHLQPLLKINSADREKYRRLNEQ
									ANKRD27_K564_M1	VYYDVESCRLDIGNEKGDTPLHIAARWGYQG	KIAA1147;LCHN	35	___1	DLEGVEFKSMASGSHKIQSDFIYFRKGPFFG
									ANKRD27_K765_M1	VAALHGRADLIPLLLKHGANAGARNADQAVP	GADD45A	35	___1	ERMDKVGDALEEVLSKALSQRTITVGVYEAA
									ANKRD28_K1008_M1	SSLTFNAINRYTNTSKTVSFEALPIMRNEPS	GADD45A	35	___1	____MTLEEFSAGEQKTERMDKVGDALEEVL
									ANKRD28_K367_M1	ELLINTLITSGADTAKRGIHGMFPLHLAALS	TMEM189;TMEM189-UBE2V1	35	___1	QHAGARELAALYSPGKRLQEWCSVILCFSLI
									ANKRD32_K1020_M1	DWLLDLYAGNIKTLQKLPHILKELPENLKVC	TMEM189;TMEM189-UBE2V1	35	___1	DNCLVTLLPLLNMAYKFRTHSPEALEQLYPW
									ANKRD32_K150_M1	TDKRSDSLIRVLEAGKANVILPKSSPSGITH	TMEM189	35	___1	FWRRLEDLIQGLTGEKPRADDMKWAQKIK__
									ANKRD32_K348_M1	STLRRHIYNRDQKEMKNSIFAEYAKESKAMA	TRAPPC13	35	___1	SVHNDSNQVVKDILVKADLQTSSQRLNLSAS
									ANKRD32_K374_M1	SKAMAIKTDVDVVEIKNTLRKHIYRAQAVRY	TRAPPC13	35	___1	GLQSISGLRLTDTFLKRTYEYDDIAQVCVVS
									ANKRD32_K396_M1	IYRAQAVRYNCIRIDKQPVYNVEVKNAEFPR	TRAPPC13	35	___1	RQYLYCLKPKNEFAEKAGIIKGVTVIGKLDI
									ANKRD32_K405_M1	NCIRIDKQPVYNVEVKNAEFPRGVLNLIESL	TRAPPC13	35	___1	FRKFFKFQVLKPLDVKTKFYNAETDEVFLEA
									ANKRD32_K725_M1	SYLPALGKTGVLGSGKIQVSKKIGQRPCFDS	TRAPPC13	35	___1	AYLQPMDTRQYLYCLKPKNEFAEKAGIIKGV
									ANKRD32_K788_M1	LKKLKKKSEGELSCSKENCPSVVKKMNFHKT	CNOT1	35	___1	EQQHNPAANPTMIRAKCYHNLDAFVRLIALL
									ANKRD32_K78_M1	AGKWILTKDYIIHSAKSGRWLDETTYEWGYK	CNOT1	35	___1	GVMPPQFKKDLDSYLKTRSPVTFLSDLRSNL
									ANKRD32_K806_M1	CPSVVKKMNFHKTNLKGETALHRACINNQVE	CNOT1	35	___1	VTYELDHPGFQIRDSKGLHNVVYGIQRGLGM
									ANKRD32_K909_M1	LLQHGGPVLLQQRNAKGELPLDYVVSPQIKE	CNOT1	35	___1	LKAPPEDDNREIATWKSLDLIESLLRLAEVG
									ANKRD39_K136_M1	SNPRVVDDDGMTSLHKAAERGHGDICSLLLQ	CNOT1	35	___1	ISQASEYDDPPGLREKAEYLLREWVNLYHSA
									ANKRD39_K53_M1	AALNGDLGRVKHLIQKAEDPSQPDSAGYTAL	CNOT1	35	___1	VLIDVLKELNPSLNFKEVTYELDHPGFQIRD
									ANKRD42_K157_M1	LQIMLRSGVDPSVTDKREWRPVHYAAFHGRL	CNOT1	35	___1	AMAEWYMRGEQYDQAKLSRILDVAQDLKALS
									ANKRD42_K40_M1	VHFGSIHDAVRAGDVKQLSEIVVRGASINEL	CNOT1	35	___1	ALLVKHSGEATNTVTKINLLNKVLGIVVGVL
									ANKRD46_K116_M1	IDICNHQGATPLVLAKRRGVNKDVIRLLESL	CNOT1	35	___1	ESLLRLAEVGQYEQVKQLFSFPIKHCPDMLV
									ANKRD46_K122_M1	QGATPLVLAKRRGVNKDVIRLLESLEEQEVK	CNOT1	35	___1	FPRNMRLPDPFTPNLKVDMLSEINIAPRILT
									ANKRD46_K137_M1	KDVIRLLESLEEQEVKGFNRGTHSKLETMQT	CNOT1	35	___1	ASRREYLKLDKWLTDKIREHGEPFIQACMTF
									ANKRD46_K146_M1	LEEQEVKGFNRGTHSKLETMQTAESESAMES	PBDC1	35	___1	EVYYKLISSVDPQFLKLTKVDDQIYSEFRKN
									ANKRD50_K170_M1	LLQPGECERNPAEAFKRCVLLPLLGMKPPQQ	PBDC1	35	___1	YKLISSVDPQFLKLTKVDDQIYSEFRKNFET
									ANKRD52_K1036_M1	FPPKDAVSPFSFSLLKNCSIAAAKTVGGCGA	PBDC1	35	___1	PPGYNSLPLKLLGTGKAITKLFISVFRTKKE
									ANKRD52_K202_M1	EVLKLLVARGADLGCKDRKGYGLLHTAAASG	PGP	35	___1	FITNNSSKTRAAYAEKLRRLGFGGPAGPGAS
									ANKRD52_K307_M1	LVNNGADVNYQSKEGKSPLHMAAIHGRFTRS	PGP	35	___1	TLGDVKNNQESDCVSKKKMVPDFYVDSIADL
									ANKRD52_K31_M1	IFSRDVEEVRSLLSQKENINVLDQERRTPLH	NPEPPSL1	35	___1	VCVCVYTPVGKAEQGKFALEVAAKTLPFYKD
									ANKRD52_K337_M1	SQILIQNGSEIDCADKFGNTPLHVAARYGHE	NPEPPSL1;NPEPPS	35	___1	VGKAEQGKFALEVAAKTLPFYKDYFNVPYPL
									ANKRD52_K522_M1	PHTPSSHDAEEDEPLKESRRKEAFFCLEFLL	NPEPPSL1;NPEPPS	35	___1	HPSEVDEIFDAISYSKGASVIRMLHDYIGDK
									ANKRD52_K647_M1	ECVEVLTAHGASALIKERKRKWTPLHAAAAS	NPEPPSL1	35	___1	RSKDGVCVCVYTPVGKAEQGKFALEVAAKTL
									ANKRD52_K915_M1	ENGQTAAVEFLLYRGKADLTVLDENKNTALH	NPEPPSL1;NPEPPS	35	___1	WDLVTYRETALLIDPKNSCSSSRQWVALVVG;WGLVTYRETALLIDPKNSCSSSRQWVALVVG
									ANKRD52_K925_M1	LLYRGKADLTVLDENKNTALHLACSKGHEKC	NPEPPSL1;NPEPPS	35	___1	GKFALEVAAKTLPFYKDYFNVPYPLPKIDLI
									ANKRD52_K935_M1	VLDENKNTALHLACSKGHEKCALMILAETQD	NPEPPSL1	35	___1	DFKKGMNMYLTKFQQKNAAAGNL________
									ANKRD54_K106_M1	LRRAARPHRRLGPTGKEVHALKRLRDSANAN	NPEPPSL1;NPEPPS	35	___1	GTGTLKIDFVGELNDKMKGFYRSKYTTPSGE
									ANKRD54_K217_M1	VDALDRAGRTPLHLAKSKLNILQEGHAQCLE	NPEPPSL1;NPEPPS	35	___1	GTLKIDFVGELNDKMKGFYRSKYTTPSGEVR
									ANKRD54_K239_M1	QEGHAQCLEAVRLEVKQIIHMLREYLERLGQ	NPEPPSL1;NPEPPS	35	___1	VIRMLHDYIGDKDFKKGMNMYLTKFQQKNAA
									ANKS4B_K221_M1	KIKFKKNKDTAEQVGKEGRSGQRNVMEVFRE	NPEPPSL1;NPEPPS	35	___1	PKDRVALSNMNVIDRKPYPDDENLVEVKFAR
									ANKS6_K247_M1	AALTGRLGVAQQLVEKGANPDHLSVLEKTAF	NPEPPSL1;NPEPPS	35	___1	IDRKPYPDDENLVEVKFARTPVMSTYLVAFV;IDRKPYPDDENLVEVKFARTPVTSTYLVAFV
									ANKS6_K269_M1	LSVLEKTAFEVALDCKHRDLVDYLDPLTTVR	NPEPPSL1	35	___1	RLPADVSPINCSLCLKPDLLDFTFEGKLEAA
									ANKZF1_K63_M1	SAGANLRRYNEATLYKDVRDLLAGPSWAKAL	NPEPPSL1;NPEPPS	35	___1	FVGELNDKMKGFYRSKYTTPSGEVRYAAVTQ
									ANLN_K801_M1	QRKNKASPQSEFMPSKGSVTLSEIRLPLKAD	RCCD1	35	___1	VAREATELNEDGSQVKRTGGAEDGAPAPFIA
									ANO10_K150_M1	LRAKDEKMIPGYPQAKLYPGKSLLRRLLTSG	RCCD1	35	___1	PFPALLDLPMGSDAVKASCGSRHTAVVTRTG
									ANO10_K155_M1	EKMIPGYPQAKLYPGKSLLRRLLTSGIVIQV	HCFC1	35	___1	VTTVVGGVTKTITLVKSPISVPGGSALISNL
									ANO10_K193_M1	ALKKLEDTWYTRFALKYQPIDSIRGYFGETI	HCFC1	35	___1	GYGPATQVRWLQETSKDSSGTKPANKRPMSS
									ANO10_K309_M1	INSITGKEEPLYPSYKRQLRIYLVSLPFVCL	NUDT5	35	___1	ARVYSYALALKHANAKPFEVPFLKF______
									ANO10_K58_M1	KKDGGAQLLFRPLLNKYEQETLENQNLYLVG	NUDT5	36	___1	ALKHANAKPFEVPFLKF______________
									ANO10_K636_M1	QMKLARLEFESLEALKQQQMKLVTENLKEEP	NUDT5	36	___1	PKPGDGEFVEVISLPKNDLLQRLDALVAEEH
									ANO10_K641_M1	RLEFESLEALKQQQMKLVTENLKEEPMESGK	NUDT5	36	___1	KWVKLEKTTYMDPTGKTRRNKEKTTTLLILR
									ANO10_K648_M1	EALKQQQMKLVTENLKEEPMESGKEKAT___	NUDT5	36	___1	EKTTTLLILRTWESVKRTTRKEQTADGVAVI
									ANO5_K154_M1	VLVTYAEVLGIKMPIKESDIPRPKHTPISYV	WBP2	36	___1	VELTFNDMKNVPEAFKGTKKGTVYLTPYRVI
									ANO5_K180_M1	PISYVLGPVRLPLSVKYPHPEYFTAQFSRHR	WBP2	36	___1	__MSYDHVELTFNDMKNVPEAFKGTKKGTVY
									ANO5_K232_M1	VYYILSRCPFGIEDGKKRFGIERLLNSNTYS	RBM24;RBM38	36	___1	GFVTMADRAAAERACKDPNPIIDGRKANVNL
									ANO5_K259_M1	NTYSSAYPLHDGQYWKPSEPPNPTNERYTLH	HDAC8	36	___1	GFFPGTGDVSDVGLGKGRYYSVNVPIQDGIQ
									ANO5_K285_M1	RYTLHQNWARFSYFYKEQPLDLIKNYYGEKI	HDAC8	36	___1	YYSVNVPIQDGIQDEKYYQICESVLKEVYQA
									ANO5_K438_M1	QLQLRPEFEAMCKHRKLNAVTKEMEPYMPLY	YIF1A	36	___1	AYGSSIASHGKDMVHKELHRFVSVSKLKYFF
									ANO5_K438_M2	QLQLRPEFEAMCKHRKLNAVTKEMEPYMPLY	YIF1A	36	___1	KDMVHKELHRFVSVSKLKYFFAVDTAYVAKK
									ANO5_K444_M1	EFEAMCKHRKLNAVTKEMEPYMPLYTRIPWY	YIF1A	36	___1	KLKYFFAVDTAYVAKKLGLLVFPYTHQNWEV
									ANO5_K444_M2	EFEAMCKHRKLNAVTKEMEPYMPLYTRIPWY	ZMYM3	36	___1	LEQRENRMNPLRCPVKFYEFYLSKCPESLRT
									ANO5_K581_M1	VNFYSSCFYVAFFKGKFVGYPGKYTYLFNEW	ZMYM3	36	___1	NPLRCPVKFYEFYLSKCPESLRTRNDVFYLQ
									ANO5_K588_M1	FYVAFFKGKFVGYPGKYTYLFNEWRSEECDP	ZMYM3	36	___1	DLFGPARDDVLAMAVKMANVLDEPGQDLEAD
									ANO5_K650_M1	ALNWWRRRKARTNSEKLYSRWEQDHDLESFG	ZMYM3	36	___1	VVRQSRKCTTPRGTTKVVSIRYYAPVRQRKG
									ANO5_K68_M1	LFLRRRLMFQKNQQSKDSIFFRDGIRQIDFV	ZMYM3	36	___1	SKGDELRFGPKPMRIKEDILACSAAELNYGL
									ANO5_K711_M1	LALINNIVEIRVDAWKLTTQYRRTVASKAHS	ZMYM3	36	___1	TLESTDKIVETIEELKVKIPSNPLEADILAM
									ANO5_K874_M1	KDVVERIKREKLMTIKILHDFELNKLKENLG	ZMYM3	36	___1	ESTDKIVETIEELKVKIPSNPLEADILAMAE
									ANO5_K905_M1	INSNEFAKHVMIEENKAQLAKSTL_______	ZMYM3	36	___1	VSQCEHCRQEKLLHEKLRFSGVEKSFCSEGC
									ANO5_K910_M1	FAKHVMIEENKAQLAKSTL____________	ZMYM3	36	___1	CSFCRRSLSDPCYYNKVDRTVYQFCSPSCWT
									ANO5_K97_M1	FVLSYVDDVKKDAELKAERRKEFETNLRKTG	ZMYM3	36	___1	NTVFSRVEEEHLWECKQLGVYSPFVLLNTLM
									ANO6_K251_M1	VNSGIYKAAFPLHDCKFRRQSEDPSCPNERY	ZMYM3	36	___1	WKCWVQSKYANGETSKGDELRFGPKPMRIKE
									ANO6_K644_M1	IMNLIGRFHRVSGSEKITPRWEQDYHLQPMG	TRAF3	36	___1	LMDQGSSRRHLGDAFKPDPNSSSFKKPTGEM
									ANO6_K888_M1	LTQKLLHENHLKDMTKNMGVIAERMIEAVDN	TRAF3	36	___1	VESLQNRVTELESVDKSAGQVARNTGLLESQ
									ANP32A_K137_M1	NCEVTNLNDYRENVFKLLPQLTYLDGYDRDD	CRYZL1	36	___1	DAGVRLYSKDDEPAVKLQLLPHKHDIITLLG
									ANP32A_K20_M1	RRIHLELRNRTPSDVKELVLDNSRSNEGKLE	CRYZL1	36	___1	FQEKEDLPVTEDNFVKLQVKACALSQINTKL
									ANP32A_K99_M1	AEKCPNLTHLNLSGNKIKDLSTIEPLKKLEN	CRYZL1	36	___1	ACALSQINTKLLAEMKMKKDLFPVGREIAGI
									ANP32B_K99_M1	AEKLPNLTHLNLSGNKLKDISTLEPLKKLEC	CRYZL1	36	___1	LGVDIVLDAGVRLYSKDDEPAVKLQLLPHKH
									ANP32E_K101_M1	KCPNLTYLNLSGNKIKDLSTVEALQNLKNLK	CRYZL1	36	___1	HRGAKVISTACSLEDKQCLERFRPPIARVID
									ANP32E_K101_M2	KCPNLTYLNLSGNKIKDLSTVEALQNLKNLK	ARHGAP22	36	___1	FARYEDFLSCAQLLTKDEGEGTLELAKQVSN
									ANP32E_K113_M1	NKIKDLSTVEALQNLKNLKSLDLFNCEITNL	FBLL1	36	___1	GGVKQEYRTWNPFRSKLAAAILGGVDQIHIK
									ANP32E_K113_M2	NKIKDLSTVEALQNLKNLKSLDLFNCEITNL	SMCHD1	36	___1	KKDQTLKARIEIPSCKDVAPVEKTIKLLPSS
									ANP32E_K116_M1	KDLSTVEALQNLKNLKSLDLFNCEITNLEDY	SMCHD1	36	___1	QLLNEMKCQVEEARLKEAQLRNELKIHNIDI
									ANP32E_K65_M1	ANVELSSLARLPSLNKLRKLELSDNIISGGL	SMCHD1	36	___1	LMILPDPEKPVRLNVKYDKDASFLAGGLFTD
									ANP32E_K68_M1	ELSSLARLPSLNKLRKLELSDNIISGGLEVL	SMCHD1	36	___1	NESNADTYAGRPLPSKAIKFSVKEGKPEKFS
									ANP32E_K6_M1	__________MEMKKKINLELRNRSPEEVTE	SMCHD1	36	___1	EPQALYDEVRTVPIAKLDRTVAEKAVKKYVE
									ANTXR1_K451_M1	NMRRPSSPRKWYSPIKGKLDALWVLLRKGYD	PKMYT1	36	___1	PVPAYFRHAEPGFSLKRPRGLSRSLPPPPPA
									ANTXR1_K453_M1	RRPSSPRKWYSPIKGKLDALWVLLRKGYDRV	PKMYT1	36	___1	KRSMSPFRGPKDRARKLAEVGSHEKVGQHPC
									ANTXR1_K94_M1	RMSFIVFSTRGTTLMKLTEDREQIRQGLEEL	PKMYT1	36	___1	PKDRARKLAEVGSHEKVGQHPCCVRLEQAWE
									ANTXR2_K294_M1	PAPAPKEEEEEPLPTKKWPTVDASYYGGRGV	PRDX2	36	___1	PAPDFKATAVVDGAFKEVKLSDYKGKYVVLF
									ANTXR2_K366_M1	PRPPRPKPTHQPPQTKWYTPIKGRLDALWAL	PRDX2	36	___1	DFKATAVVDGAFKEVKLSDYKGKYVVLFFYP
									ANXA11_K255_M1	LSFKTAYGKDLIKDLKSELSGNFEKTILALM	PRDX2	36	___1	AVVDGAFKEVKLSDYKGKYVVLFFYPLDFTF
									ANXA11_K271_M1	SELSGNFEKTILALMKTPVLFDIYEIKEAIK	PRDX2	36	___1	______MASGNARIGKPAPDFKATAVVDGAF
									ANXA11_K282_M1	LALMKTPVLFDIYEIKEAIKGVGTDEACLIE	PRDX2	36	___1	LADVTRRLSEDYGVLKTDEGIAYSLSRWLEA
									ANXA11_K315_M1	ASRSNEHIRELNRAYKAEFKKTLEEAIRSDT	METTL15;METTL15P1	36	___1	PNLGVWPNRIHTTAEKYREYEAREQTDQTQA
									ANXA11_K378_M1	ELYAAGENRLGTDESKFNAVLCSRSRAHLVA	USP14	36	___1	QMVRFFYKEKESVNAKVLKDVKFPLMLDMYE
									ANXA11_K408_M1	AVFNEYQRMTGRDIEKSICREMSGDLEEGML	USP14	36	___1	KETDSSSASAATPSKKKSLIDQFFGVEFETT
									ANXA2_K104_M1	SALSGHLETVILGLLKTPAQYDASELKASMK	USP14	36	___1	LMLDMYELCTPELQEKMVSFRSKFKDLEDKK
									ANXA2_K119_M1	KTPAQYDASELKASMKGLGTDEDSLIEIICS	USP14	36	___1	TMKCTESEEEEVTKGKENQLQLSCFINQEVK
									ANXA2_K204_M1	ELIDQDARDLYDAGVKRKGTDVPKWISIMTE	USP14	36	___1	RVLQQKLEAIEDDSVKETDSSSASAATPSKK
									ANXA2_K227_M1	KWISIMTERSVPHLQKVFDRYKSYSPYDMLE	USP14	36	___1	YLFTGLKLRLQEEITKQSPTLQRNALYIKSS
									ANXA2_K266_M1	DLENAFLNLVQCIQNKPLYFADRLYDSMKGK	USP14	37	___1	ITKQSPTLQRNALYIKSSKISRLPAYLTIQM
									ANXA2_K324_M1	RKYGKSLYYYIQQDTKGDYQKALLYLCGGDD	USP14	37	___1	SLIDQFFGVEFETTMKCTESEEEEVTKGKEN
									ANXA2_K49_M1	DAERDALNIETAIKTKGVDEVTIVNILTNRS	USP14	37	___1	YMNATVQCIRSVPELKDALKRYAGALRASGE
									ANXA5_K101_M1	KPSRLYDAYELKHALKGAGTNEKVLTEIIAS	USP14	37	___1	DANECWIQMMRVLQQKLEAIEDDSVKETDSS
									ANXA5_K108_M1	AYELKHALKGAGTNEKVLTEIIASRTPEELR	USP14	37	___1	SCFINQEVKYLFTGLKLRLQEEITKQSPTLQ
									ANXA5_K126_M1	TEIIASRTPEELRAIKQVYEEEYGSSLEDDV	SAC3D1	37	___1	RREALARFARAFSTPKGQTLPLGFMVNLLAL
									ANXA5_K242_M1	RETSGNLEQLLLAVVKSIRSIPAYLAETLYY	SAC3D1	37	___1	GCRQDPPRADPQRAVKEYSRPAAGKPRPPPS
									ANXA5_K29_M1	GFDERADAETLRKAMKGLGTDEESILTLLTS	SAC3D1	37	___1	VLQLPAALRACPPLRKALAVDAAFREGNAAR
									ANXA5_K301_M1	KEFRKNFATSLYSMIKGDTSGDYKKALLLLC	SAC3D1	37	___1	EGLPPASTCKVLVESKLRGRTLEEVVMAEEE
									ANXA5_K309_M1	TSLYSMIKGDTSGDYKKALLLLCGEDD____	GPR89C;GPR89A;GPR89B	37	___1	ETADLYATKERIEYSKTFKGKYFNFLGYFFS
									ANXA5_K58_M1	TSRSNAQRQEISAAFKTLFGRDLLDDLKSEL	GPR89C;GPR89A;GPR89B	37	___1	LSRQLFLETADLYATKERIEYSKTFKGKYFN
									ANXA5_K70_M1	AAFKTLFGRDLLDDLKSELTGKFEKLIVALM	GPR89C;GPR89A;GPR89B	37	___1	KIFMATINIVFDRVGKTDPVTRGIEITVNYL
									ANXA5_K76_M1	FGRDLLDDLKSELTGKFEKLIVALMKPSRLY	SSR4	37	___1	LTCKNRVQVSWSLDHKSAHAGTYEVRFFDEE
									ANXA5_K97_M1	VALMKPSRLYDAYELKHALKGAGTNEKVLTE	PTBP1	37	___1	NVQLPREGQEDQGLTKDYGNSPLHRFKKPGS
									ANXA6_K135_M1	ASRTNEQMHQLVAAYKDAYERDLEADIIGDT	PTBP1	37	___1	RGQPIYIQFSNHKELKTDSSPNQARAQAALQ
									ANXA6_K224_M1	QHLRLVFDEYLKTTGKPIEASIRGELSGDFE	PTBP1;PTBP3	37	___1	QNIYNACCTLRIDFSKLTSLNVKYNNDKSRD
									ANXA6_K299_M1	LDMLDIREIFRTKYEKSLYSMIKNDTSGEYK	PTBP1;PTBP3	37	___1	CTLRIDFSKLTSLNVKYNNDKSRDFTRLDLP;CTLRIDFSKLTSLNVKYNNDKSRDYTRPDLP
									ANXA6_K377_M1	DFNPDADAKALRKAMKGLGTDEDTIIDIITH	PTBP1	37	___1	EEDLKVLFSSNGGVVKGFKFFQKDRKMALIQ
									ANXA6_K418_M1	QTFKSHFGRDLMTDLKSEISGDLARLILGLM	WDR45	37	___1	QKGTLIRLFDTQSKEKLVELRRGTDPATLYC
									ANXA6_K442_M1	RLILGLMMPPAHYDAKQLKKAMEGAGTDEKA	PRAF2	37	___1	HASLRLRNLKNKIENKIESIGLKRTPMGLLL
									ANXA6_K456_M1	AKQLKKAMEGAGTDEKALIEILATRTNAEIR	PRAF2	37	___1	NLKNKIENKIESIGLKRTPMGLLLEALGQEQ
									ANXA6_K478_M1	ATRTNAEIRAINEAYKEDYHKSLEDALSSDT	WDR45	37	___1	ASQKGTLIRLFDTQSKEKLVELRRGTDPATL
									ANXA6_K483_M1	AEIRAINEAYKEDYHKSLEDALSSDTSGHFR	CD81	37	___1	QAVVDDDANNAKAVVKTFHETLDCCGSSTLT
									ANXA6_K600_M1	DVRDAFVAIVQSVKNKPLFFADKLYKSMKGA	CD81	37	___1	CCGSSTLTALTTSVLKNNLCPSGSNIISNLF
									ANXA7_K199_M1	NFDAIRDAEILRKAMKGFGTDEQAIVDVVAN	CD81	37	___1	VAAGIWGFVNKDQIAKDVKQFYDQALQQAVV
									ANXA7_K228_M1	ANRSNDQRQKIKAAFKTSYGKDLIKDLKSEL	CD81	37	___1	GIWGFVNKDQIAKDVKQFYDQALQQAVVDDD
									ANXA7_K430_M1	LNRPAFFAERLYYAMKGAGTDDSTLVRIVVT	CD81	37	___1	QALQQAVVDDDANNAKAVVKTFHETLDCCGS
									AP1B1_K147_M1	DEDPYVRKTAAVCVAKLHDINAQLVEDQGFL	CD81	37	___1	GSNIISNLFKEDCHQKIDDLFSGKLYLIGIA
									AP1B1_K538_M1	GYIYWRLLSTDPVAAKEVVLAEKPLISEETD	CD81	37	___1	NNLCPSGSNIISNLFKEDCHQKIDDLFSGKL
									AP1B1_K730_M1	SYVAPKAVWLPAMKAKGLEISGTFTRQVGSI	PHKA1	37	___1	VEIHLPRDQSGEVDFKALVLQLKETSSLQEQ
									AP1B1_K876_M1	FQIRDCPLNAEAASSKLQSSNIFTVAKRNVE	PHKA1	37	___1	ESFKYSQSTKDSLHAKYNTKTCATVVGDDQW
									AP1G1_K29_M1	IRTARTQAEEREMIQKECAAIRSSFREEDNT	PHKA1	37	___1	EQVQEYKEALEAVLIKGKNGVPLLPELYSVP
									AP1G1_K362_M1	RSTIVDCLKDLDVSIKRRAMELSFALVNGNN	PHKA1	37	___1	ERSATVRELLTELYGKVGEIRHWGLIRYISG
									AP1G1_K571_M1	DVELQQRAVEYNALFKKYDHMRSALLERMPV	PHKA1	37	___1	LAHTAPHPKLAPTSQKGGLDRFQAAVQTTCD
									AP1G1_K78_M1	AHFGQLECLKLIASQKFTDKRIGYLGAMLLL	PHKA1	37	___1	RYGCCRFLRDGYKTPKEDPNRLYYEPAELKL
									AP1G2_K145_M1	MGSAEMCRDLAPEVEKLLLQPSPYVRKKAIL	PHKA1	37	___1	LLHCMIRQVDKVESFKYSQSTKDSLHAKYNT
									AP1G2_K168_M1	YVRKKAILTAVHMIRKVPELSSVFLPPCAQL	PHKA1	37	___1	RQVDKVESFKYSQSTKDSLHAKYNTKTCATV
									AP1G2_K30_M1	IRGAKTQAQEREVIQKECAHIRASFRDGDPV	ENSA	37	___1	YPSLGQKPGGSDFLMKRLQKGVWGIVSYPLS
									AP1G2_K584_M1	TLFRKYDHMRAAILEKMPLVERDGPQADEEA	ENSA;ARPP19	37	___1	SVEQKYFDSGDYNMAKAKMKNKQLPSAGPDK
									AP1G2_K7_M1	_________MVVPSLKLQDLIEEIRGAKTQA	ENSA	37	___1	AEEAKLKAKYPSLGQKPGGSDFLMKRLQKGV
									AP1M1_K217_M1	VFLSGMPELRLGLNDKVLFDNTGRGKSKSVE	COL6A6	37	___1	VPGPLKATLKEDVLQKAKFFQDKKYLSRVAR
									AP1M1_K229_M1	LNDKVLFDNTGRGKSKSVELEDVKFHQCVRL	OBSL1	37	___1	KDGEEVVESPALLLQKEDTVRRLVLPAVQLE
									AP1M1_K237_M1	NTGRGKSKSVELEDVKFHQCVRLSRFENDRT	OBSL1	37	___1	EGQVEPGALRYRIEQKGLQHRLILHAVKHQD
									AP1M1_K326_M1	EIHIPVPNDADSPKFKTTVGSVKWVPENSEI	OBSL1	37	___1	VKMDGRKHRLILPEAKVQDSGEFECRTEGVS
									AP1M1_K72_M1	FMWIKHNNLYLVATSKKNACVSLVFSFLYKV	OBSL1	37	___1	DRDGGFVLKVLYCQAKDRGLYVCAARNSAGQ
									AP1S1_K170_M1	ILDEFLMGGDVQDTSKKSVLKAIEQADLLQE	CD9	37	___1	EVIKEVQEFYKDTYNKLKTKDEPQRETLKAI
									AP1S1_K175_M1	LMGGDVQDTSKKSVLKAIEQADLLQEEDESP	CD9	37	___1	SDICPKKDVLETFTVKSCPDAIKEVFDNKFH
									AP1S1_K98_M1	ARKPKMCSFLEWRDLKVVYKRYASLYFCCAI	MLC1	37	___1	ASYAPDAKPSDLQLSKRLPPCFSHKTWVFSV
									AP1S2_K127_M1	ILDEFLLGGEVQETSKKNVLKAIEQADLLQE	CPNE1	37	___1	MEVEARNLDKKDFLGKSDPFLEFFRQGDGKW
									AP1S2_K132_M1	LLGGEVQETSKKNVLKAIEQADLLQEEAETP	CPNE1	38	___1	LSISCDHLIDKDIGSKSDPLCVLLQDVGGGS
									AP1S2_K17_M1	QFMLLFSRQGKLRLQKWYVPLSDKEKKKITR	CPNE1	38	___1	FSKTLQLEYRFETVQKLRFGIYDIDNKTPEL
									AP1S2_K25_M1	QGKLRLQKWYVPLSDKEKKKITRELVQTVLA	CPNE1	38	___1	ETVQKLRFGIYDIDNKTPELRDDDFLGGAEC
									AP2A1_K277_M1	LRLLQCYPPPEDAAVKGRLVECLETVLNKAQ	CPNE1	38	___1	KPAGRGTITVSAQELKDNRVVTMEVEARNLD
									AP2A1_K556_M1	LLSTYIKFINLFPETKATIQGVLRAGSQLRN	CPNE1	38	___1	GRTERVRNCSSPEFSKTLQLEYRFETVQKLR
									AP2A1_K880_M1	FQPTEMAAQDFFQRWKQLSLPQQEAQKIFKA	PIP5K1A	38	___1	AIQLGITHTVGSLSTKPERDVLMQDFYVVES
									AP2A1_K905_M1	QKIFKANHPMDAEVTKAKLLGFGSALLDNVD	PIP5K1A	38	___1	KIGHRSVDSSGETTYKKTTSSALKGAIQLGI
									AP2A2_K117_M1	VNSNSELIRLINNAIKNDLASRNPTFMGLAL	PIP5K1A	38	___1	IGHRSVDSSGETTYKKTTSSALKGAIQLGIT
									AP2A2_K35_M1	IRNCKSKEAEIKRINKELANIRSKFKGDKAL	PIP5K1A;PIP5K1B	38	___1	YVSSDDEFIIKTVQHKEAEFLQKLLPGYYMN
									AP2A2_K614_M1	EEMPPFPERESSILAKLKKKKGPSTVTDLED	PIP5K1A;PIP5K1B	38	___1	NLLPRSVKMHIKYDLKGSTYKRRASQKEREK
									AP2A2_K6_M1	__________MPAVSKGDGMRGLAVFISDIR	FAM3A	38	___1	SPESSVTAAPRARKYKCGLPQPCPEEHLAFR
									AP2A2_K867_M1	QNIFKAKHPMDTEVTKAKIIGFGSALLEEVD	FAM127A;FAM127B;FAM127C	38	___1	ESPLLNDYRGFLAEMKRVFGWEEDEDF____;ESPLLSDYRGFLAEMKRVFGWEEDEDF____
									AP2B1_K131_M1	DKITEYLCEPLRKCLKDEDPYVRKTAAVCVA	FAM127A;FAM127B	38	___1	RLTGPALQWVIPYIKKESPLLNDYRGFLAEM
									AP2B1_K139_M1	EPLRKCLKDEDPYVRKTAAVCVAKLHDINAQ	GOLGA8B;GOLGA8A	38	___1	ELEWSLCAVAATQKKKPDGFSSRSKALLKRQ
									AP2B1_K335_M1	EIKVFFVKYNDPIYVKLEKLDIMIRLASQAN	ZSWIM8	38	___1	HALNPNEIQRALVQCKEQDNLMLEKACMAVE
									AP2B1_K383_M1	DFVRKAVRAIGRCAIKVEQSAERCVSTLLDL	ZSWIM8	38	___1	RMRDGLVIPLVELSAKQVAFHIPFEVVEKVY
									AP2B1_K538_M1	GYIYWRLLSTDPVTAKEVVLSEKPLISEETD	ZSWIM8	38	___1	TVELAQDLLANPPDLKVEPPPAKGKKNKVST
									AP2B1_K719_M1	PGGYVAPKAVWLPAVKAKGLEISGTFTHRQG	ZSWIM8	38	___1	ANPPDLKVEPPPAKGKKNKVSTSRQTWVATN
									AP2B1_K721_M1	GYVAPKAVWLPAVKAKGLEISGTFTHRQGHI	TBKBP1	38	___1	DDALIKHIDSHLENSKI______________
									AP2B1_K867_M1	FQIKECHLNADTVSSKLQNNNVYTIAKRNVE	TBKBP1	38	___1	LGGLERENATLRRRLKVYEIKYPLISDFGEE
									AP2M1_K223_M1	MPECKFGMNDKIVIEKQGKGTADETSKSGKQ	TBKBP1	38	___1	VSLQQRLNQFQHELQKNKEQEEQLGEMIQAY
									AP2M1_K237_M1	EKQGKGTADETSKSGKQSIAIDDCTFHQCVR	TBKBP1	38	___1	LQQRLNQFQHELQKNKEQEEQLGEMIQAYEK
									AP2M1_K255_M1	IAIDDCTFHQCVRLSKFDSERSISFIPPDGE	TBKBP1	38	___1	EEQLQAECERLQGELKQLQETRAQDLASNQS
									AP2M1_K280_M1	IPPDGEFELMRYRTTKDIILPFRVIPLVREV	ZYG11B	38	___1	DKQFTSDIALRLLEQKDILPNLVSLDVSGRK
									AP2M1_K303_M1	VIPLVREVGRTKLEVKVVIKSNFKPSLLAQK	EFCAB7	38	___1	IILRKEKPTSKAELLKSFKQLDVNDDGCILH
									AP2M1_K307_M1	VREVGRTKLEVKVVIKSNFKPSLLAQKIEVR	EFCAB7	38	___1	QLYLALQHAGRNPSQKTINKYWTPQTAKLNF
									AP2M1_K311_M1	GRTKLEVKVVIKSNFKPSLLAQKIEVRIPTP	EFCAB7	38	___1	VSFTVTMGANGNRNSKLMEPNLIKDWQHMQS
									AP2M1_K318_M1	KVVIKSNFKPSLLAQKIEVRIPTPLNTSGVQ	EFCAB7	38	___1	_MAISPRSDATFSSQKSTPSESPRTKKFPLT
									AP2M1_K377_M1	ESQISAEIELLPTNDKKKWARPPISMNFEVP	EFCAB7	38	___1	AYLTVFKSSLENIISKDQLYLALQHAGRNPS
									AP2M1_K419_M1	KVFEPKLNYSDHDVIKWVRYIGRSGIYETRC	MANF	38	___1	CEVCISYLGRFYQDLKDRDVTFSPATIENEL
									AP2S1_K146_M1	DEMFLAGEIRETSQTKVLKQLLMLQSLE___	MANF	38	___1	NRLCYYIGATDDAATKIINEVSKPLAHHIPV
									AP2S1_K146_M2	DEMFLAGEIRETSQTKVLKQLLMLQSLE___	DDX11L8;DDX11	38	___1	GQAPPGKALVENLCMKAVNQSIGRAIRHQKD
									AP2S1_K149_M1	FLAGEIRETSQTKVLKQLLMLQSLE______	DDX11L8;DDX11	38	___1	LDQTLPRAPGQAPPGKALVENLCMKAVNQSI
									AP2S1_K149_M2	FLAGEIRETSQTKVLKQLLMLQSLE______	DDX11L8;DDX11	38	___1	HEQMGLLRDEALAEVKDMEQLLALGKEARAC
									AP2S1_K34_M1	RFILIQNRAGKTRLAKWYMQFDDDEKQKLIE	DDX11L8;DDX11	38	___1	ALAEVKDMEQLLALGKEARACPYYGSRLAIP;ALAEVKDMEQLLALGKEARACPYYRSRLAIP
									AP2S1_K34_M2	RFILIQNRAGKTRLAKWYMQFDDDEKQKLIE	DDX11L8;DDX11	38	___1	KFLLLNPAVHFAQVVKECRAVVIAGGTMQPV
									AP2S1_K44_M1	KTRLAKWYMQFDDDEKQKLIEEVHAVVTVRD	DDX11L8;DDX11	38	___1	LYLLEKFVAVLGGNIKQNPNTQSLSQTGTEL
									AP2S1_K44_M2	KTRLAKWYMQFDDDEKQKLIEEVHAVVTVRD	DDX11L8;DDX11	38	___1	QNPNTQSLSQTGTELKTINDFLFQSQIDNIN
									AP2S1_K46_M1	RLAKWYMQFDDDEKQKLIEEVHAVVTVRDAK	DDX11L8	38	___1	MKAVNQSIGRAIRHQKDFASIVLLDQRYARP
									AP2S1_K61_M1	KLIEEVHAVVTVRDAKHTNFVEFRNFKIIYR	DDX11L8;DDX11	38	___1	HWEKGGLLGRLAARKKIFQEPKSAHQVEQVL
									AP3B1_K125_M1	QDLALLSISTFQRALKDPNQLIRASALRVLS	DDX11L8;DDX11	38	___1	LFKVQRYCEKSMISRKLFGFTERYGAVFSSR
									AP3B1_K224_M1	MAFEEVCPDRIDLIHKNYRKLCNLLVDVEEW	DDX11L8;DDX11	39	___1	EARLLETGTGPLHDEKDESLCLSSSCEGAAG
									AP3B1_K337_M1	LYWHISPKSEAGIISKSLVRLLRSNREVQYI	DDX11L8;DDX11	39	___1	PRPAGEPAWVTQFVQKKEERDLVDRLKAEQA;PRPAGEPAWVTQFVQKKEERDLVDRLKVEQA
									AP3B1_K602_M1	SGALSKYAKKIFLAQKPAPLLESPFKDRDHF	DDX11L8;DDX11	39	___1	RPAGEPAWVTQFVQKKEERDLVDRLKAEQAR;RPAGEPAWVTQFVQKKEERDLVDRLKVEQAR
									AP3D1_K16_M1	MALKMVKGSIDRMFDKNLQDLVRGIRNHKED	DDX11L8;DDX11	39	___1	NDFLFQSQIDNINLFKVQRYCEKSMISRKLF
									AP3D1_K216_M1	SAAVNVICELARRNPKNYLSLAPLFFKLMTS	DDX11L8;DDX11	39	___1	VGMPFPNIRSAELQEKMAYLDQTLPRAPGQA
									AP3D1_K243_M1	LMTSSTNNWVLIKIIKLFGALTPLEPRLGKK	DDX11L8;DDX11	39	___1	QLAQFVHEVKKSPFGKDVRLVSLGSRQNLCV
									AP3D1_K342_M1	MSKILKTHPKSVQSHKDLILQCLDDKDESIR	DDX11L8;DDX11	39	___1	____MAELYRVLEAGKIGIFESPTGTGKSLS;QEDFMAELYRVLEAGKIGIFESPTGTGKSLS
									AP3D1_K34_M1	QDLVRGIRNHKEDEAKYISQCIDEIKQELKQ	DDX11L8;DDX11	39	___1	QREERLQQLQHRVQLKYAAKRLRQEEEEREN;QREERLQQLQHRVQLKYAAKRLRQEEEETEN
									AP3D1_K370_M1	SIRLRALDLLYGMVSKKNLMEIVKKLMTHVD	DDX11L8;DDX11	39	___1	QIDNINLFKVQRYCEKSMISRKLFGFTERYG
									AP3D1_K44_M1	KEDEAKYISQCIDEIKQELKQDNIAVKANAV	YDJC	39	___1	AQDGVQLCALDDLDSKRPGEEVPCEPTLEPF
									AP3D1_K48_M1	AKYISQCIDEIKQELKQDNIAVKANAVCKLT	YDJC	39	___1	RGASSLLGPEGFFLGKMGFREAVAAGDVDLP
									AP3D1_K55_M1	IDEIKQELKQDNIAVKANAVCKLTYLQMLGY	C17orf51	39	___1	QLSGAPILLPDLEGTKLSNFQESSPLPHKHE
									AP3D1_K588_M1	SCILQLVKHIQKLQAKDVPVAEEVSALFAGE	ATPAF1	39	___1	VGHSRQGDFIKCVEQKTDALGKQSVNRGFTK
									AP3D1_K7_M1	_________MALKMVKGSIDRMFDKNLQDLV	ATPAF1	39	___1	GDFIKCVEQKTDALGKQSVNRGFTKDKTLSS
									AP3D1_K962_M1	VTVAIVLENRSSSILKGMELSVLDSLNARMA	CEP78	39	___1	__________MIDSVKLRRDSAADFFSHYEY
									AP3M1_K173_M1	PTGQLSNIPWRRAGVKYTNNEAYFDVVEEID	CEP78	39	___1	KQKRRTIILGSGHKGKATIRIGLATKKPVSS
									AP3M1_K283_M1	NLVAIPVYVKHSISFKENSSCGRFDITIGPK	CEP78	39	___1	EVPEKTSIEQEALQEKLEECLKQLKEERVIR
									AP3M1_K298_M1	KENSSCGRFDITIGPKQNMGKTIEGITVTVH	SNRPN;SNRPB	39	___1	MRCILQDGRIFIGTFKAFDKHMNLILCDCDE
									AP3M1_K303_M1	CGRFDITIGPKQNMGKTIEGITVTVHMPKVV	SNRPN;SNRPB	39	___1	________MTVGKSSKMLQHIDYRMRCILQD
									AP3M1_K345_M1	YTFDPVTKVLTWDVGKITPQKLPSLKGLVNL	GSK3A;GSK3B	39	___1	TREQIREMNPNYTEFKFPQIKAHPWTKVFKS;TREQIREMNPNYTEFKFPQIKAHPWTKVFRP
									AP3M1_K350_M1	VTKVLTWDVGKITPQKLPSLKGLVNLQSGAP	GSK3A;GSK3B	39	___1	REMNPNYTEFKFPQIKAHPWTKVFKSRTPPE;REMNPNYTEFKFPQIKAHPWTKVFRPRTPPE
									AP3M1_K38_M1	VVSQSVCDYFFEAQEKAADVENVPPVISTPH	STRA13	39	___1	AGNQELVSRLLHLHFKDDKTKEAAVRGVRQA
									AP3M1_K410_M1	YGEKYKPFKGVKYVTKAGKFQVRT_______	POT1	39	___1	IRVLPESNSDVDQLKKDLESANLTANQHSDV
									AP3M2_K183_M1	RDSSSLGRFEITVGPKQTMGKTIEGVTVTSQ	DSCR3	39	___1	NSTIEMVKPGKFPSGKTEIPFEFPLHLKGNK
									AP3M2_K20_M1	GFPLATESNILKELIKPPTILRTVVNTITGS	DSCR3	39	___1	PSGKTEIPFEFPLHLKGNKVLYETYHGVFVN
									AP3M2_K235_M1	VTKMLSWDVGKINPQKLPSLKGTMSLQAGAS	DSCR3	39	___1	SPVDFTITPETLQNVKERALLPKFLLRGHLN
									AP3M2_K283_M1	AISGLKVNRLDMYGEKYKPF___________	DSCR3	39	___1	TKTCEFIVHSAPQKGKFTPSPVDFTITPETL
									AP3S1_K149_M1	MNEIVTQIDAQNKLEKSEAGLAGAPARAVSA	DSCR3	39	___1	IQYTLRCDMKRSLLAKDLTKTCEFIVHSAPQ
									AP3S1_K166_M1	EAGLAGAPARAVSAVKNMNLPEIPRNINIGD	DSCR3	39	___1	KTEIPFEFPLHLKGNKVLYETYHGVFVNIQY
									AP3S1_K185_M1	LPEIPRNINIGDISIKVPNLPSFK_______	SUMO3	39	___1	_____MSEEKPKEGVKTENDHINLKVAGQDG
									AP3S1_K18_M1	KAILIFNNHGKPRLSKFYQPYSEDTQQQIIR	SUMO3	39	___1	KPKEGVKTENDHINLKVAGQDGSVVQFKIKR
									AP3S1_K41_M1	DTQQQIIRETFHLVSKRDENVCNFLEGGLLI	SUMO3;SUMO2	39	___1	GSVVQFKIKRHTPLSKLMKAYCERQGLSMRQ;GSVVQFKIKRHTPLSKLMKAYCERQLEMEDE
									AP4B1_K11_M1	_____MPYLGSEDVVKELKKALCNPHIQADR	SUMO3;SUMO2	39	___1	VQFKIKRHTPLSKLMKAYCERQGLSMRQIRF;VQFKIKRHTPLSKLMKAYCERQLEMEDEDTI
									AP4B1_K132_M1	VQEYIQQPILNGLRDKASYVRRVAVLGCAKM	SUMO3;SUMO4	39	___1	INLKVAGQDGSVVQFKIKRHTPLSKLMKAYC
									AP4B1_K209_M1	VINKPIAHHLLNRMSKLDQWGQAEVLNFLLR	FAM171A2	39	___1	ELQALTEKKLLELGVKPHPRAWFVSLDGRSN
									AP4B1_K278_M1	AKMFPHVQTDVLVRVKGPLLAACSSESRELC	SNRPG;SNRPGP15	39	___1	______MSKAHPPELKKFMDKKLSLKLNGGR
									AP4B1_K465_M1	IPNAPYVLEDFVENVKSETFPAVKMELLTAL	CLDN12	39	___1	IGMCNTAFRSSVPNIKLAKCL__________
									AP4B1_K473_M1	EDFVENVKSETFPAVKMELLTALLRLFLSRP	SUMF2	39	___1	PDSRDGDGPVREATVKPFAIDIFPVTNKDFR
									AP4B1_K530_M1	GLFYYRLLLVGIDEVKRILCSPKSDPTLGLL	RABL2A;RABL2B	39	___1	DDNVKIICLGDSAVGKSKLMERFLMDGFQPQ
									AP4E1_K181_M1	IPAVLPLIEDKLQHSKEIVRRKAVLALYKFH	RABL2A;RABL2B	39	___1	LVADINVTQKSFNFAKKFSLPLYFVSAADGT
									AP4E1_K286_M1	PWLQIQLLRILGLLGKDDQRTSELMYDVLDE	RABL2A;RABL2B	39	___1	PSELDQGKYDADDNVKIICLGDSAVGKSKLM
									AP4E1_K336_M1	VHTVYSIYPKSELLEKAAKCIGKFVLSPKIN	MATR3	39	___1	RIKKPEGKPDQKFDQKQELGRVIHLSNLPHS
									AP4M1_K163_M1	DLSSVGLFGAETQQSKVAPSSAASRPVLSSR	MATR3	39	___1	DKITPENLPQILLQLKRRRTEEGPTLSYGRD
									AP4M1_K184_M1	AASRPVLSSRSDQSQKNEVFLDVVERLSVLI	MATR3	39	___1	GYSDSAVLKLAEPYGKIKNYILMRMKSQAFI
									AP4M1_K18_M1	SQFFILSSKGDPLIYKDFRGDSGGRDVAELF	MATR3	39	___1	SDSAVLKLAEPYGKIKNYILMRMKSQAFIEM
									AP4M1_K217_M1	NGSLLKVDVQGEIRLKSFLPSGSEMRIGLTE	MATR3	39	___1	ALWFQGRCVKVDLSEKYKKLVLRIPNRGIDL
									AP4M1_K238_M1	GSEMRIGLTEEFCVGKSELRGYGPGIRVDEV	MATR3	39	___1	PALVFGKPVRVHLSQKYKRIKKPEGKPDQKF
									AP4M1_K324_M1	GRLQVYLKLRCDLLSKSQALNVRLHLPLPRG	MATR3	39	___1	LSNLPHSGYSDSAVLKLAEPYGKIKNYILMR
									AP4M1_K353_M1	RGVVSLSQELSSPEQKAELAEGALRWDLPRV	MATR3	40	___1	LSARDLDELSRYPEDKITPENLPQILLQLKR
									AP5B1_K161_M1	LQATACECLRELESCKPGLLGGSLGLLRGLL	NUDT19	40	___1	EVRRLANFASLSDLHKFCLGRALEGLERWLP
									AP5B1_K309_M1	GWALRGLQGQPPALFKPQLVRLLGTAQLTLL	NUDT19	40	___1	FSRTAFPSLPDTDDHKTDNTGTLPEDVAFRI
									AP5B1_K431_M1	LHLLCLLCAEEEEEEKGQLPSPRHYLEELLA	RAB34	40	___1	VRINSDDSNLYLTASKKKPTCCP________
									AP5B1_K44_M1	GEDLGRDLLSDLRSEKLSEQTKVSLLALSME	RAB34	40	___1	RINSDDSNLYLTASKKKPTCCP_________
									AP5B1_K520_M1	VDLLDQVDSELREPLKVVLRQVVVSRPGRDE	RAB34	40	___1	VAALTFEANVLAELEKSGARRIGDVVRINSD
									AP5B1_K674_M1	EAPALVRLSLGSHRVKGPLPVLKLQPEALEP	PIK3C3	40	___1	WKFRYYLTNQEKALTKFLKCVNWDLPQEAKQ
									AP5B1_K674_M2	EAPALVRLSLGSHRVKGPLPVLKLQPEALEP	PIK3C3	40	___1	NVQLKIWNEWLKLPVKYPDLPRNAQVALTIW
									AP5B1_K681_M1	LSLGSHRVKGPLPVLKLQPEALEPIYSLELR	PIK3C3	40	___1	LSDVELIPLPLEPQVKIRGIIPETATLFKSA
									AP5B1_K681_M2	LSLGSHRVKGPLPVLKLQPEALEPIYSLELR	HIF1A	40	___1	PLDSKTFLSRHSLDMKFSYCDERITELMGYE
									AP5B1_K839_M1	PPTSYCVAIHLPPDSKLLLRLEAALADGVPV	HIF1A	40	___1	EPIPHPSNIEIPLDSKTFLSRHSLDMKFSYC
									AP5M1_K220_M1	QPQKQPAWKTGTYKGKPQVSISITEKVKSMQ	HIF1A	40	___1	VDSDMVNEFKLELVEKLFAEDTEAKNPFSTQ
									AP5M1_K386_M1	HIPFYNRGPITHLEYKTSFGQLEVFREKSLL	HIF1A	40	___1	______MEGAGGANDKKNRISSERRKEKSRD
									AP5M1_K430_M1	ISLSGTVTFGAKSHEKQPFDPICTGETAYLK	HIF1A	40	___1	KPVESSDMKMTQLFTKVESEDTSSLFDKLKK
									AP5M1_K67_M1	NGASYVPVPEDGPFLKALLFELRLLDDDKDF	HIF1A	40	___1	LFTKVESEDTSSLFDKLKKEPDALTLLAPAA
									AP5S1_K51_M1	DDPRPHGAERDRLLRKEQILAVARQVESMCR	HIF1A	40	___1	TKVESEDTSSLFDKLKKEPDALTLLAPAAGD
									AP5Z1_K178_M1	LSPGTLQEDQATLLSKRLVDWLRYASLQQGL	HIF1A	40	___1	SIYEYYHALDSDHLTKTHHDMFTKGQVTTGQ
									AP5Z1_K30_M1	EIQDEELKKFCSRICKLLQAEDLGPDTLDSL	HIF1A	40	___1	LDSDHLTKTHHDMFTKGQVTTGQYRMLAKRG
									AP5Z1_K759_M1	AEAIRTRATELLTLLKMPSVAQFVLTPSTEV	HIF1A	40	___1	RRKEKSRDAARSRRSKESEVFYELAHQLPLP
									APAF1_K100_M1	ALLHDGIPVVSSSSGKDSVSGITSYVRTVLC	HIF1A	40	___1	ALSQRTTVPEEELNPKILALQNAQRKRKMEH
									APAF1_K1048_M1	QLDKCIFLRGHQETVKDFRLLKNSRLLSWSF	NAA20	40	___1	LAAKLMELLEEISERKGGFFVDLFVRVSNQV
									APAF1_K1099_M1	HQGTVLSCDISHDATKFSSTSADKTAKIWSF	NAA20	40	___1	DAYDMRKALSRDTEKKSIIPLPHPVRPEDIE
									APAF1_K1107_M1	DISHDATKFSSTSADKTAKIWSFDLLLPLHE	DRG2	40	___1	QLLDLPGIIEGAAQGKGRGRQVIAVARTADV
									APAF1_K139_M1	VVFVTRKKLVNAIQQKLSKLKGEPGWVTIHG	DRG2	40	___1	PSKSASSKGEGFDVMKSGDARVALIGFPSVG
									APAF1_K192_M1	CFPGGVHWVSVGKQDKSGLLMKLQNLCTRLD	DRG2	40	___1	KYRAQLLEPSKSASSKGEGFDVMKSGDARVA
									APAF1_K224_M1	DESFSQRLPLNIEEAKDRLRILMLRKHPRSL	MIF4GD	40	___1	EYKIQSFDAETQQLLKTALKGEQHAHDGPGE
									APAF1_K288_M1	VMGPKYVVPVESSLGKEKGLEILSLFVNMKK	RNF185	40	___1	NRQVCPVCKAGISRDKVIPLYGRGSTGQQDP
									APAF1_K302_M1	GKEKGLEILSLFVNMKKADLPEQAHSIIKEC	AHRR	40	___1	LRAKPRADTAATADAKVKATTSLCESELHGK
									APAF1_K380_M1	DEAMSISVEMLREDIKDYYTDLSILQKDVKV	EIF3L	40	___1	VDFYIDKDMIHIADTKVARRYGDFFIRQIHK
									APAF1_K391_M1	REDIKDYYTDLSILQKDVKVPTKVLCILWDM	EIF3L	40	___1	NVHPNYHKEPFLQQLKVFSDEVQQQAQLSTI
									APAF1_K394_M1	IKDYYTDLSILQKDVKVPTKVLCILWDMETE	EIF3L	40	___1	SPVVPNYDNVHPNYHKEPFLQQLKVFSDEVQ
									APAF1_K448_M1	FRYYLHDLQVDFLTEKNCSQLQDLHKKIITQ	EIF3L	40	___1	GDPQVYEELFSYSCPKFLSPVVPNYDNVHPN
									APAF1_K458_M1	DFLTEKNCSQLQDLHKKIITQFQRYHQPHTL	EIF3L	40	___1	FLILYKELYYRHIYAKVSGGPSLEQRFESYY
									APAF1_K513_M1	KELCALMFSLDWIKAKTELVGPAHLIHEFVE	EIF3L	40	___1	LLRLHSLLGDYYQAIKVLENIELNKKSMYSR
									APAF1_K643_M1	QRIASCGADKTLQVFKAETGEKLLEIKAHED	EIF3L	40	___1	DYYQAIKVLENIELNKKSMYSRVPECQVTTY
									APAF1_K679_M1	AFSTDDRFIATCSVDKKVKIWNSMTGELVHT	EIF3L	40	___1	TIRSFLKLYTTMPVAKLAGFLDLTEQEFRIQ
									APAF1_K733_M1	TGSSDCFLKLWDLNQKECRNTMFGHTNSVNH	EIF3L	40	___1	LQLREKYGDKMLRMQKGDPQVYEELFSYSCP
									APAF1_K756_M1	GHTNSVNHCRFSPDDKLLASCSADGTLKLWD	EIF3L	40	___1	QVIPEVIKNFIQYFHKTVSDLIDQKVYELQA
									APAF1_K784_M1	LWDATSANERKSINVKQFFLNLEDPQEDMEV	EIF3L	40	___1	FIQYFHKTVSDLIDQKVYELQASRVSSDVID
									APAF1_K874_M1	LSQYCVELWNTDSRSKVADCRGHLSWVHGVM	EIF3L	40	___1	KVARRYGDFFIRQIHKFEELNRTLKKMGQRP
									APBB1_K536_M1	SKLVDVPFQVEFPAPKNELVQKFQVYYLGNV	EIF3L	40	___1	EVQQQAQLSTIRSFLKLYTTMPVAKLAGFLD
									APC_K398_M1	ASAALHNIIHSQPDDKRGRREIRVLHLLEQI	EIF3L	40	___1	LYIQRTKSMFQRTTYKYEMINKQNEQMHALL
									APC_K534_M1	LCSMKGCMRALVAQLKSESEDLQQVIASVLR	EIF3L	40	___1	YYQAIKVLENIELNKKSMYSRVPECQVTTYY
									APC_K580_M1	EVGSVKALMECALEVKKESTLKSVLSALWNL	EIF3L	40	___1	YELQASRVSSDVIDQKVYEIQDIYENSWTKL
									APEH_K103_M1	TRGELLSRESPSGTMKAVLRKAGGTGPGEEK	EIF3L	40	___1	QKVYEIQDIYENSWTKLTERFFKNTPWPEAE
									APEH_K118_M1	KAVLRKAGGTGPGEEKQFLEVWEKNRKLKSF	EIF3L	40	___1	IDESIHLQLREKYGDKMLRMQKGDPQVYEEL
									APEH_K126_M1	GTGPGEEKQFLEVWEKNRKLKSFNLSALEKH	MIEF1	40	___1	DFLPSVTLGDTVLVAKPHRLAQYDNLWRLSL
									APEH_K131_M1	EEKQFLEVWEKNRKLKSFNLSALEKHGPVYE	DMC1	40	___1	IKGIQMTTRRALCNVKGLSEAKVDKIKEAAN
									APEH_K180_M1	VAEKKRPKAESFFQTKALDVSASDDEIARLK	POLR2F	40	___1	RPQANQKRITTPYMTKYERARVLGTRALQIA
									APEH_K195_M1	KALDVSASDDEIARLKKPDQAIKGDQFVFYE	EIF4ENIF1	40	___1	KDGDMTAFNKLVSTMKASGTLPSQPKVSRNL
									APEH_K195_M2	KALDVSASDDEIARLKKPDQAIKGDQFVFYE	COMMD6	40	___1	WKLGMAVSSDTCRSLKYPYVAVMLKVADHSG
									APEH_K196_M1	ALDVSASDDEIARLKKPDQAIKGDQFVFYED	HMOX1	40	___1	LAFFTFPNIASATKFKQLYRSRMN_______
									APEH_K196_M2	ALDVSASDDEIARLKKPDQAIKGDQFVFYED	MCM5	40	___1	RRFAIGSQVSEHSIIKDFTKQKYPEHAIHKV
									APEH_K291_M1	TNRRSALYYVDLIGGKCELLSDDSLAVSSPR	MCM5	40	___1	GDPGTAKSQLLKFVEKCSPIGVYTSGKGSSA
									APEH_K434_M1	LMVAQFSTPSLPPTLKVGFLPSAGKEQSVLW	MCM5	41	___1	RGDINLLMLGDPGTAKSQLLKFVEKCSPIGV
									APEH_K443_M1	SLPPTLKVGFLPSAGKEQSVLWVSLEEAEPI	MCM5	41	___1	VRQLEAIVRIAEALSKMKLQPFATEADVEEA
									APEH_K669_M1	AEMLDKSPIRYIPQVKTPLLLMLGQEDRRVP	MCM5	41	___1	FRRLAALPNVYEVISKSIAPSIFGGTDMKKA
									APEH_K686_M1	PLLLMLGQEDRRVPFKQGMEYYRALKTRNVP	MCM5	41	___1	CRVKCGPRLSAEAAEKLKNRYIIMRSGARQH
									APEX1_K141_M1	EGYSGVGLLSRQCPLKVSYGIGDEEHDQEGR	MCM5	41	___1	VKCGPRLSAEAAEKLKNRYIIMRSGARQHER
									APEX1_K228_M1	VAHEEIDLRNPKGNKKNAGFTPQERQGFGEL	MCM5	41	___1	VAIHEAMEQQTISIAKAGITTTLNSRCSVLA
									APEX1_K299_M1	YFLLSHSLLPALCDSKIRSKALGSDHCPITL	MCM5	41	___1	VLAAANSVFGRWDETKGEDNIDFMPTILSRF
									APEX1_K303_M1	SHSLLPALCDSKIRSKALGSDHCPITLYLAL	LOC553158;PRR5-ARHGAP8;ARHGAP8	41	___1	SVQTVREIQRLYNQGKPVNFDDYGDIHIPAV
									APEX1_K52_M1	AAGEGPALYEDPPDQKTSPSGKPATLKICSW	LOC553158;PRR5-ARHGAP8;ARHGAP8	41	___1	NFDDYGDIHIPAVILKTFLRELPQPLLTFQA
									APEX1_K58_M1	ALYEDPPDQKTSPSGKPATLKICSWNVDGLR	LOC553158;PRR5-ARHGAP8;ARHGAP8	41	___1	YDQLVIPPEVLRYDEKLQSLHEGRTPPPTKT
									APEX1_K63_M1	PPDQKTSPSGKPATLKICSWNVDGLRAWIKK	NHP2L1	41	___1	VNPKAYPLADAHLTKKLLDLVQQSCNYKQLR
									APEX1_K98_M1	WVKEEAPDILCLQETKCSENKLPAELQELPG	NHP2L1	41	___1	PVIACSVTIKEGSQLKQQIQSIQQSIERLLV
									APEX2_K338_M1	PLCTRFLPEFAGTQLKILRFLVPLEQSPVLE	NHP2L1	41	___1	SCNYKQLRKGANEATKTLNRGISEFIVMAAD
									APEX2_K50_M1	ILDELDADIVCLQETKVTRDALTEPLAIVEG	NHP2L1	41	___1	LTKKLLDLVQQSCNYKQLRKGANEATKTLNR
									APH1A_K95_M2	VLLQEVFRFAYYKLLKKADEGLASLSEDGRS	NHP2L1	41	___1	ACGVSRPVIACSVTIKEGSQLKQQIQSIQQS
									APH1A_K96_M1	LLQEVFRFAYYKLLKKADEGLASLSEDGRSP	CYB5R3	41	___1	TIEFRGPSGLLVYQGKGKFAIRPDKKSNPII
									APH1A_K96_M2	LLQEVFRFAYYKLLKKADEGLASLSEDGRSP	CYB5R3	41	___1	FQRSTPAITLESPDIKYPLRLIDREIISHDT
									APH1B_K38_M1	FVSVYIQEMFRFAYYKLLKKASEGLKSINPG	CYB5R3	41	___1	DDDKGFVDLVIKVYFKDTHPKFPAGGKMSQY
									APH1B_K48_M1	RFAYYKLLKKASEGLKSINPGETAPSMRLLA	XBP1	41	___1	EENQKLLLENQLLREKTHGLVVENQELRQRL
									API5_K130_M1	NLVNNALLSIFKMDAKGTLGGLFSQILQGED	XBP1	41	___1	RLGMDALVAEEEAEAKGNEVRPVAGSAESAA
									API5_K169_M1	FLSTKLKTLPDEVLTKEVEELILTESKKVLE	XBP1	41	___1	SELEQQVVDLEEENQKLLLENQLLREKTHGL
									API5_K36_M1	VGQHKDAYQVILDGVKGGTKEKRLAAQFIPK	CENPM	41	___1	_____MLKEDCASELKVHLAKSLPLPSSVNR
									API5_K84_M1	DLCEDEDVSIRRQAIKELPQFATGENLPRVA	PSMD10	41	___1	YSGKLEELKESILADKSLATRTDQDSRTALH
									APIP_K142_M1	LFPGREFKITHQEMIKGIKKCTSGGYYRYDD	PSMD10	41	___1	LMVCNLAYSGKLEELKESILADKSLATRTDQ
									APIP_K225_M1	MCECYDYLFDIAVSMKKVGLDPSQLPVGENG	MAD2L2	41	___1	LILYVREVYPVGIFQKRKKYNVPVQMSCHPE
									APIP_K65_M1	LKHGDEIYIAPSGVQKERIQPEDMFVCDINE	MAD2L2	41	___1	DEQDVHMHDPRLIPLKTMTSDILKMQLYVEE
									APLP2_K154_M1	VSDVLLVPEKCQFFHKERMEVCENHQHWHTV	MAD2L2	41	___1	QYIQDTLHCVKPLLEKNDVEKVVVVILDKEH
									APLP2_K392_M2	YFETSADDNEHARFQKAKEQLEIRHRNRMDR	MAD2L2	41	___1	LEKNDVEKVVVVILDKEHRPVEKFVFEITQP
									APLP2_K394_M2	ETSADDNEHARFQKAKEQLEIRHRNRMDRVK	MEAF6	41	___1	AAVSALAGVQDQLIEKREPGSGTESDTSPDF
									APLP2_K449_M1	FQAMVKALEKEAASEKQQLVETHLARVEAML	PISD	41	___1	VISPSDGRILNFGQVKNCEVEQVKGVTYSLE
									APLP2_K744_M1	VEVDPMLTPEERHLNKMQNHGYENPTYKYLE	PISD	41	___1	ILNFGQVKNCEVEQVKGVTYSLESFLGPRMC
									APLP2_K744_M2	VEVDPMLTPEERHLNKMQNHGYENPTYKYLE	RERE	41	___1	IREREIRERELRERMKPGFEVKPPELDPLHP
									APLP2_K756_M1	HLNKMQNHGYENPTYKYLEQMQI________	BMP7	41	___1	FHPRYHHREFRFDLSKIPEGEAVTAAEFRIY
									APLP2_K756_M2	HLNKMQNHGYENPTYKYLEQMQI________	BMP7	41	___1	LQLSVETLDGQSINPKLAGLIGRHGPQNKQP
									APLP2_K78_M1	VNIQTGKWEPDPTGTKSCFETKEEVLQYCQE	BMP7	41	___1	IPEGEAVTAAEFRIYKDYIRERFDNETFRIS
									APMAP_K123_M1	IGDVMFTGTADGRVVKLENGEIETIARFGSG	BMP7;BMP5	41	___1	NVAENSSSDQRQACKKHELYVSFRDLGWQDW
									APMAP_K183_M1	AYKGLFEVNPWKREVKLLLSSETPIEGKNMS	AP4B1	41	___1	IPNAPYVLEDFVENVKSETFPAVKMELLTAL
									APMAP_K220_M1	VTQDGRKIYFTDSSSKWQRRDYLLLVMEGTD	AP4B1	41	___1	GLFYYRLLLVGIDEVKRILCSPKSDPTLGLL
									APMAP_K250_M1	DDGRLLEYDTVTREVKVLLDQLRFPNGVQLS	AP4B1	41	___1	RLRYRNVIQRVIRMSKLDQWGQAEVLNFLLR
									APMAP_K87_M1	FKEPPLLLGVLHPNTKLRQAERLFENQLVGP	ARHGEF7	41	___1	TVIEEKSLVDTVYALKDEVQELRQDNKKMKK
									APOA1BP_K132_M1	PGNNGGDGLVCARHLKLFGYEPTIYYPKRPN	TMEM9	41	___1	LLYMAFLMLVDPLIRKPDAYTEQLHNEEENE
									APOA1BP_K245_M1	AGGIQPDLLISLTAPKKSATQFTGRYHYLGG	TMEM9;TMEM9B	41	___1	ANTVLERVEGAQQRWKLQVQEQRKTVFDRHK;RANVLNKVEYAQQRWKLQVQEQRKSVFDRHV
									APOA1BP_K269_M1	RYHYLGGRFVPPALEKKYQLNLPPYPDTECV	ADGRL2;LPHN2	41	___1	LVITLCKMVKHSNTLKPDSSRLENINNYRVC
									APOBEC3C_K10_M1	______MNPQIRNPMKAMYPGTFYFQFKNLW	UBE2J2	41	___1	KRQLAVQSLAFNLKDKVFCELFPEVVEEIKQ
									APOC1_K47_M1	SALDKLKEFGNTLEDKARELISRIKQSELSA	UBE2J2	41	___1	DKVFCELFPEVVEEIKQKQKAQDELSSRPQT
									APOC1_K56_M1	GNTLEDKARELISRIKQSELSAKMREDDISP	UBE2J2	41	___1	RGPEMTPYEGGYYHGKLIFPREFPFKPPSIY
									APOL2_K305_M1	RAQARNLDQSGTNVAKVMKEFVGGNTPNVLT	UBE2J2	41	___1	STSSKRAPTTATQRLKQDYLRIKKDPVPYIC
									APOL2_K415_M1	VVSLAYESKHLLEGAKSESAEELKKRAQELE	UBE2J2	41	___1	VFCELFPEVVEEIKQKQKAQDELSSRPQTLP
									APPBP2_K116_M1	FSRRCSYIAESDAAVKEKAIQVGFVLGGFLS	SEPT6;SEPT11	41	___1	CKLEEMGFKDTDPDSKPFSLQETYEAKRNEF
									APPBP2_K178_M1	VECCVRLLHVRNGNCKYHLGEETFKLAQTYM	SEPT6;SEPT11	41	___1	DPDSKPFSLQETYEAKRNEFLGELQKKEEEM
									APPBP2_K187_M1	VRNGNCKYHLGEETFKLAQTYMDKLSKHGQQ	SEPT6;SEPT11	41	___1	HYELYRRCKLEEMGFKDTDPDSKPFSLQETY
									APPBP2_K195_M1	HLGEETFKLAQTYMDKLSKHGQQANKAALYG	2020-09-06	41	___1	MKKLDSKVNIIPIIAKADAISKSELTKFKIK
									APPBP2_K205_M1	QTYMDKLSKHGQQANKAALYGELCALLFAKS	SFXN4	41	___1	MAAFNSINGNRSYTCKPLERSLLMAGAVASS
									APPBP2_K219_M1	NKAALYGELCALLFAKSHYDEAYKWCIEAMK	MXI1	41	___1	LGPDCTRHTTLGLLNKAKAHIKKLEEAERKS
									APPBP2_K243_M1	WCIEAMKEITAGLPVKVVVDVLRQASKACVV	MXI1	41	___1	NKAKAHIKKLEEAERKSQHQLENLEREQRFL
									APPBP2_K254_M1	GLPVKVVVDVLRQASKACVVKREFKKAEQLI	MXI1	41	___1	EKNRRAHLRLCLERLKVLIPLGPDCTRHTTL
									APPBP2_K270_M1	ACVVKREFKKAEQLIKHAVYLARDHFGSKHP	PABPC4	41	___1	FKSRKEREAELGAKAKEFTNVYIKNFGEEVD
									APPBP2_K283_M1	LIKHAVYLARDHFGSKHPKYSDTLLDYGFYL	PABPC4;PABPC1;PABPC3	41	___1	ADAERALDTMNFDVIKGKPIRIMWSQRDPSL;ADAERALDTMNFDVIKGKPVRIMWSQRDPSL
									APPBP2_K349_M1	EDLAYSSYVHQYSSGKFDNALFHAERAIGII	PABPC4	41	___1	GRFKSRKEREAELGAKAKEFTNVYIKNFGEE
									APPBP2_K379_M1	ITHILPEDHLLLASSKRVKALILEEIAIDCH	PABPC4	41	___1	KVERQAELKRKFEQLKQERISRYQGVNLYIK
									APPBP2_K382_M1	ILPEDHLLLASSKRVKALILEEIAIDCHNKE	PABPC4	41	___1	KPIRIMWSQRDPSLRKSGVGNVFIKNLDKSI
									APPBP2_K396_M1	VKALILEEIAIDCHNKETEQRLLQEAHDLHL	PABPC4;PABPC4L;PABPC1	41	___1	LRKSGVGNIFIKNLDKSIDNKALYDTFSAFG;LRKSGVGNVFIKNLDKSIDNKALYDTFSAFG;LRRSGIGNVFIKNLDKSIDNKTLYEHFSAFG
									APPBP2_K418_M1	LQEAHDLHLSSLQLAKKAFGEFNVQTAKHYG	PABPC4;PABPC1	41	___1	VGNIFIKNLDKSIDNKALYDTFSAFGNILSC;VGNVFIKNLDKSIDNKALYDTFSAFGNILSC
									APPBP2_K419_M1	QEAHDLHLSSLQLAKKAFGEFNVQTAKHYGN	PSEN2;PSEN1	41	___1	GYPGEELEEEEERGVKLGLGDFIFYSVLVGK
									APPBP2_K430_M1	QLAKKAFGEFNVQTAKHYGNLGRLYQSMRKF	ZNF678	41	___1	IQDLLPEQDMKDLCQKVTLTRHRSWGLDNLH
									APPBP2_K446_M1	HYGNLGRLYQSMRKFKEAEEMHIKAIQIKEQ	EYA3;EYA1	42	___1	EIFPIENIYSATKIGKESCFERIVSRFGKKV
									APPBP2_K454_M1	YQSMRKFKEAEEMHIKAIQIKEQLLGQEDYE	EYA3	42	___1	GLGEIFPIENIYSATKIGKESCFERIVSRFG
									APPBP2_K46_M1	DIRSLPENIQFDVYYKLYQQGRLCQLGSEFC	DEDD	42	___1	LRIITRHDLLPYVTLKRRRAVCPDLVDKYLE
									APPBP2_K504_M1	ENAEKLYLRSIAIGKKLFGEGYSGLEYDYRG	EPS15	42	___1	DPFVGSDPFKDDPFGKIDPFGGDPFKGSDPF
									APPBP2_K68_M1	LCQLGSEFCELEVFAKVLRALDKRHLLHHCF	EPS15	42	___1	DDPFGKIDPFGGDPFKGSDPFASDCFFRQST
									APPL1_K119_M1	STQLADAMMFPITQFKERDLKEILTLKEVFQ	EPS15	42	___1	NDPFQPFPGNDSPKEKDPEIFCDPFTSATTT
									APPL1_K124_M1	DAMMFPITQFKERDLKEILTLKEVFQIASND	EPS15	42	___1	PGKRSINKLDSPDPFKLNDPFQPFPGNDSPK
									APPL1_K130_M1	ITQFKERDLKEILTLKEVFQIASNDHDAAIN	EPS15	42	___1	NQQEQEDLELAIALSKSEISEA_________
									APPL1_K160_M1	NRYSRLSKKRENDKVKYEVTEDVYTSRKKQH	EPS15	42	___1	FRSATSSSVSNVVITKNVFEETSVKSEDEPP
									APPL1_K289_M1	NRNLTRKAGYLNARNKTGLVSSTWDRQFYFT	HNRNPC	42	___1	________MASNVTNKTDPRSMNSRVFIGNL
									APPL1_K350_M1	CEDRRYCFQITSFDGKKSSILQAESKKDHEE	HNRNPC;HNRNPCL4;HNRNPCL1;HNRNPCL3;HNRNPCL2	42	___1	KGDDLQAIKKELTQIKQKVDSLLENLEKIEK
									APPL1_K351_M1	EDRRYCFQITSFDGKKSSILQAESKKDHEEW	HNRNPC;HNRNPCL4;HNRNPCL1;HNRNPCL3;HNRNPCL2	42	___1	DDLQAIKKELTQIKQKVDSLLENLEKIEKEQ
									APPL1_K360_M1	TSFDGKKSSILQAESKKDHEEWICTINNISK	HNRNPC	42	___1	IEKEQSKQAVEMKNDKSEEEQSSSSVKKDET;KIEKEQSKQAEMKNDKSEEEQSSSSVKKDET
									APPL1_K490_M1	GGRRTNPFGESGGSTKSETEDSILHQLFIVR	HNRNPC	42	___1	KNDKSEEEQSSSSVKKDETNVKMESEGGADD
									APPL1_K63_M1	YDAQNELSAATHLTSKLLKEYEKQRFPLGGD	HNRNPC;HNRNPCL4;HNRNPCL1;HNRNPCL3;HNRNPCL2	42	___1	MNSRVFIGNLNTLVVKKSDVEAIFSKYGKIV
									APPL1_K66_M1	QNELSAATHLTSKLLKEYEKQRFPLGGDDEV	JMJD6	42	___1	VPKFFTDDLFQYAGEKRRPPYRWFVMGPPRS
									APPL2_K132_M1	LPKKKENEKVKTEVGKEVAAARRKQHLS___	JMJD6	42	___1	SYGEHPKRRKLLEDYKVPKFFTDDLFQYAGE
									APP_K143_M1	TNLHDYGMLLPCGIDKFRGVEFVCCPLAEES	NCBP2	42	___1	DEYRQDYDAGRGGYGKLAQNQ__________
									APP_K25_M1	MNVQNGKWDSDPSGTKTCIDTKEGILQYCQE	NCBP2	42	___1	RLDDRIIRTDWDAGFKEGRQYGRGRSGGQVR
									APP_K283_M1	YLETPGDENEHAHFQKAKERLEAKHRERMSQ	BCAT2	42	___1	DPAFIRAWVGGVGNYKLGGNYGPTVLVQQEA
									APP_K560_M1	GSGLTNIKTEEISEVKMDAEFRHDSGYEVHH	BCAT2	42	___1	GGNYGPTVLVQQEALKRGCEQVLWLYGPDHQ
									APP_K616_M1	VIATVIVITLVMLKKKQYTSIHHGVVEVDAA	BCAT2	42	___1	MENGPELILRFQKELKEIQYGIRAHEWMFPV
									APP_K641_M1	VEVDAAVTPEERHLSKMQQNGYENPTYKFFE	BCAT2	42	___1	RMLRSAMRLCLPSFDKLELLECIRRLIEVDK
									APP_K641_M2	VEVDAAVTPEERHLSKMQQNGYENPTYKFFE	TM2D3	42	___1	DCAVKPSVTCVDQDFKSQKNFIINMTCRFCW
									APP_K653_M1	HLSKMQQNGYENPTYKFFEQMQN________	TM2D3	42	___1	FSCTYGKPVTFDCAVKPSVTCVDQDFKSQKN
									APP_K653_M2	HLSKMQQNGYENPTYKFFEQMQN________	MORF4L1	42	___1	AKKNVDSILEDYANYKKSRGNTDNKEYAVNE
									APRT_K114_M1	ASYSLEYGKAELEIQKDALEPGQRVVVVDDL	MORF4L1	42	___1	KKNVDSILEDYANYKKSRGNTDNKEYAVNEV
									APRT_K163_M1	AEVLECVSLVELTSLKGREKLAPVPFFSLLQ	MORF4L1	42	___1	LKPWLVDDWDLITRQKQLFYLPAKKNVDSIL
									APRT_K34_M1	FPTPGVVFRDISPVLKDPASFRAAIGLLARH	MORF4L1	42	___1	WDLITRQKQLFYLPAKKNVDSILEDYANYKK
									APRT_K91_M1	AQELGLGCVLIRKRGKLPGPTLWASYSLEYG	MORF4L1	42	___1	MRGAAPGKKTSGLQQKNVEVKTKKNKQKTPG
									APTX_K186_M1	APIKKVYKDEQVVVIKDKYPKARYHWLVLPW	MORF4L1	42	___1	ALLLNYLHDFLKYLAKNSATLFSASDYEVAP
									APTX_K237_M1	HTVGEKVIVDFAGSSKLRFRLGYHAIPSMSH	MORF4L1	42	___1	VPESRVLKYVDTNLQKQRELQKANQEQYAEG
									APTX_K308_M1	EAGRVTVRDGMPELLKLPLRCHECQQLLPSI	USP30	42	___1	TLNGEKVEHQRTTFVKQLKLGKLPQCLCIHL
									APTX_K48_M1	LPHLEAVVIGRGPETKITDKKCSRQQVQLKA	CENPH	42	___1	XEDRMTLLLRLRAQTKQQLLEYKSMVDASEE
									AQR_K1030_M1	ELLRSGLDRSKYLLVKEAKIIAMTCTHAALK	CENPH	42	___1	LKQASESKLLEIQTEKNKQKIDLDSMENSER
									AQR_K1051_M1	AMTCTHAALKRHDLVKLGFKYDNILMEEAAQ	CENPH	42	___1	QASESKLLEIQTEKNKQKIDLDSMENSERIK
									AQR_K188_M1	PMWMGLQLARLELELKKTPKLRKFWNLIKKN	CENPH	42	___1	LEEKLLDIRKKRLQLKQASESKLLEIQTEKN
									AQR_K234_M1	RRFLSQLIQKFISVLKSVPLSEPVTMDKVHY	CENPH	42	___1	LILGSKVNWAEDPALKEIVLQLEKNVDMM__
									AQR_K246_M1	SVLKSVPLSEPVTMDKVHYCERFIELMIDLE	SLC12A6	42	___1	LGNRTLSSRHIDVCSKTKEINNMTVPSKLWG
									AQR_K44_M1	KYWAPHIKKKSPFDIKVIEDIYEKEIVKSRF	SLC12A6;SLC12A4	42	___1	LQSLTGAPRLLQAIAKDNIIPFLRVFGHSKA
									AQR_K52_M1	KKSPFDIKVIEDIYEKEIVKSRFAIRKIMLL	CDIPT	42	___1	WLHLHSSVVRGSESHKMIDLSGNPVLRIYYT
									AQR_K576_M1	VCFLITVRPTKPYGTKFDRRRPFIEQVGLVY	CNN2	42	___1	VGMTAPGTRRHIYDTKLGTDKCDNSSMSLQM
[truncated: 39,913 more rows]

## Sheet: Fig. 2b
Figure 2b
First, based on their replicate number, CV values of workflow (W) and analytical (A) replicates are calculated (row). Thereafter the median of analytical and workflow CV values is calculated (row). Median CV values are plotted. See also Supplementary Data 3.
DDA																			DIA
Gene Names	Proteins	Sequence	Modifications	Protein group IDs	GlyGly (K) site IDs	W1_A1	W1_A2	W2_A1	W2_A2	W3_A1	W3_A2	CV_A1	CV_A2	CV_A3	CV_W1	CV_W2	Median_CV_A	Median_CV_W	Genes	UniProtIds	PEP.PeptidePosition	EG.PrecursorId	W1_A1	W1_A2	W2_A1	W2_A2	W3_A1	W3_A2	CV_A1	CV_A2	CV_A3	CV_W1	CV_W2	Median_CV_A	Median_CV_W
RPL4	P36578;H3BM89;H3BU31	AAAAAAALQAKSDEK	GlyGly (K)	3147	10490;10491	56286000	130400000	121460000	17749000	69142000	31302000	0.56144	1.05359	0.532773	0.419471	1.02815	0.56144	0.723813	PDCD6	A0A024QZ42;O75340	43;113	_NELK[GlyGly (K)]QALSGFGYR_.3	7136.65	6516.37	7700.65	7242.61	7152.11	9018.5	0.0642501	0.0433479	0.163226	0.0438285	0.16954	0.0642501	0.106684
RPL4	P36578;H3BM89	AAAAAAALQAKSDEKAAVAGK	2 GlyGly (K)	3147	10490;10491	8947200	16190000	14125000	873760	4850100	3063200	0.407478	1.24944	0.319343	0.499378	1.23468	0.407478	0.867029	DNAJC8	O75937	34	_DSVLTSK[GlyGly (K)]NQIER_.3	3303.68	4400	4458.03	4500.27	4675.92	4022.16	0.201259	0.00666854	0.106295	0.177877	0.0585332	0.106295	0.118205
PPP2R1B	P30154;P30154-2;P30154-3;P30154-4;P30154-5;H0YDG7	AAAAHKVKELGENLPIEDR	2 GlyGly (K)	3068	10044;10045	3741200	4243000	9025000	2178600	1868700	4176200	0.0888821	0.864211	0.539843	0.760754	0.332071	0.539843	0.546413	CPD	O75976	275	_ATGIYSK[GlyGly (K)]TSDDEVFK_.3	1027.2	584.656	619.557	722.494	526.808	758.316	0.38828	0.108472	0.254763	0.367412	0.133173	0.254763	0.250293
PSMD4	P55036;H0Y3Y9	AAAASAAEAGIATTGTEDSDDALLKMTISQQEFGR	GlyGly (K)	3418	12258	109310000	42492000	100510000	79513000	110950000	56382000	0.622488	0.164947	0.461184	0.0525079	0.314514	0.461184	0.183511	WLS	Q5T9L3-2	174	_YYEC[Carbamidomethyl (C)]DVLPFM[Oxidation (M)]EIGSVAHK[GlyGly (K)]FYLLNIR_.4	8799.96	8595.44	6978.61	1910.03	10045.4	7173.97	0.0166271	0.80643	0.235827	0.17918	0.597634	0.235827	0.388407
VIMP	E9PJB8;E9PN30;Q9BQE4	AAAAVEPDVVVKR	GlyGly (K)	1305	3458	13780000	14934000	18750000	3855700	12435000	18954000	0.0568365	0.931788	0.29371	0.221932	0.621504	0.29371	0.421718	MPDZ	O75970;O75970-2;O75970-3;O75970-5	732;732;732;732	_SLVPGGIAEK[GlyGly (K)]DGR_.3	4361.62	3899.13	6607.21	3255.88	5295.33	5961.53	0.0791768	0.480529	0.0836954	0.208082	0.323293	0.0836954	0.265687
MAGED2	Q5H907;Q5H909;Q9UNF1-2;Q9UNF1	AAAEAAAEAKAR	GlyGly (K)	4130	15639	10176000	69564000	12949000	114640000	10801000	60207000	1.05326	1.12716	0.983983	0.128621	0.357238	1.05326	0.24293	FLOT1	O75955	153	_DIHDDQDYLHSLGK[GlyGly (K)]AR_.4	2467.06	2012.13	164.171	1503.66	1185.19	1132.51	0.143633	1.1358	0.0321443	0.907056	0.285002	0.143633	0.596029
HSPA1B;HSPA1A	P0DMV9;P0DMV8;A0A0G2JIW1;P0DMV8-2	AAAIGIDLGTTYSCVGVFQHGKVEIIANDQGNR	GlyGly (K)	2792	8432	12309000	4709500	9783500	9492600	14161000	NaN	0.631508	0.0213422	NaN	0.181834	0.47629	0.326425	0.329062	RNF187	Q5TA31	171	_ALTDYK[GlyGly (K)]K_.3	10808.3	9661.09	12212.7	10201.1	14385.1	10517	0.079257	0.126925	0.219676	0.144533	0.0427413	0.126925	0.0936371
FOCAD	Q5VW36;S4R400	AAAKESPVVK	GlyGly (K)	4267	16038	6718600	3883900	7879300	NaN	8082400	5146300	0.378106	NaN	0.313884	0.097327	0.197704	0.345995	0.147515	SMNDC1	O75940	197	_SIFASPESVTGK[GlyGly (K)]VGVGTC[Carbamidomethyl (C)]GIADK_.3	3425.2	2733.52	2501.1	3524.52	3311.3	2207.62	0.158827	0.240196	0.282815	0.163639	0.234906	0.240196	0.199273
PM20D2	Q8IYS1	AAALASGCTVEIKGGAHDYYNVLPNK	GlyGly (K)	4662	17621	NaN	13983000	NaN	6152100	NaN	13889000	NaN	NaN	NaN	NaN	0.396273	NaN	0.396273	RNF187	Q5TA31	131	_ENK[GlyGly (K)]GSVEIM[Oxidation (M)]R_.3	13117.8	13698.1	16889.6	15625.1	14130.2	14758.5	0.0306087	0.0549971	0.0307558	0.132687	0.0656804	0.0307558	0.0991837
SPTLC1	O15269;O15269-2	AAALASLKK	GlyGly (K)	2315	6249	7783500	5652800	9965200	6221500	7970500	7704500	0.224263	0.327083	0.0239988	0.141051	0.162307	0.224263	0.151679	RNF187	Q5TA31	141	_K[GlyGly (K)]DLNDAR_.3	1092.59	2063.45	2911.21	2290.32	1738.34	1477.17	0.435041	0.16881	0.114865	0.481679	0.215885	0.16881	0.348782
SHISA8	A0A087WXQ4;B8ZZ34	AAALKAAEAAPR	GlyGly (K)	160	470	2963600	1922500	3230200	3391100	2999300	2250900	0.301332	0.0343659	0.201592	0.047227	0.305686	0.201592	0.176457	RNF187	Q5TA31	148	_DLHGQAESAAAVWK[GlyGly (K)]GHVM[Oxidation (M)]DR_.4	61040.3	44605.8	45181.2	39530.2	41279.6	38508	0.219997	0.0943412	0.0491251	0.212866	0.0798833	0.0943412	0.146375
EFNB1	P98172	AAALSLSTLASPKGGSGTAGTEPSDIIIPLR	GlyGly (K)	3626	13460	4162600	3184300	4343900	5448700	NaN	NaN	0.188314	0.159551	NaN	0.0301413	0.370942	0.173933	0.200542	DNAJC8	O75937	207	_EWQK[GlyGly (K)]NFEESR_.3	3543.25	2615.06	3549.62	4080.48	3094.21	3032.86	0.213154	0.0983942	0.0141598	0.0768954	0.232803	0.0983942	0.154849
PPP2R1A;PPP2R1B	P30153;B3KQV6;C9J9C1;P30154;P30154-2;P30154-3;P30154-4	AAASKLGEFAK	GlyGly (K)	3067;3068	10024;10025;10046;10047	480530000	166700000	621090000	147680000	704530000	301760000	0.685726	0.870875	0.566042	0.188036	0.409035	0.685726	0.298536	RNF187	Q5TA31	180	_AFFVEEEEHFLQEAEK[GlyGly (K)]EEGLPEDELADPTER_.4	8889.77	8024.86	12101.2	9261.08	5170.05	5811.41	0.0723141	0.188021	0.0825954	0.397769	0.227006	0.0825954	0.312388
PPP2R1B	P30154;P30154-2;P30154-3;P30154-4	AAASKLGEFAKVLELDSVK	2 GlyGly (K)	3068	10046;10047;10048	4054000	3934900	5189000	3932300	5547100	NaN	0.0210834	0.194845	NaN	0.158114	0.000467378	0.107964	0.0792909	DNAJC8	O75937	144	_EGK[GlyGly (K)]PTIVEEDDPELFK_.3	868.754	847.45	1260.84	941.732	350.761	587.545	0.0175557	0.20489	0.356881	0.552125	0.231538	0.20489	0.391831
PDHA1	P08559;P08559-2;P08559-4;P08559-3	AAASTDYYKR	GlyGly (K)	2760	8285	18672000	25566000	27260000	25084000	19649000	22637000	0.220389	0.0587905	0.0999307	0.215079	0.0642891	0.0999307	0.139684	WLS	Q5T9L3-2	206	_K[GlyGly (K)]INVGIGEIK_.3	13335.7	10380.6	12103.9	9352.67	9451.87	10547.8	0.176212	0.181336	0.0774975	0.170649	0.0641179	0.176212	0.117383
SND1	Q7KZF4	AAATQPDAKDTPDEPWAFPAR	GlyGly (K)	4454	16865	8976900	8122700	9601500	6912200	7482400	6452700	0.0706462	0.230308	0.1045	0.125349	0.120444	0.1045	0.122897	CPSF3L	Q5TA45;Q5TA45-5	478;484	_LLHGTLIM[Oxidation (M)]K[GlyGly (K)]DSNFR_.4	10170.2	9484.37	13804.5	9167.15	9911.26	10523.8	0.0493456	0.285494	0.0423917	0.192726	0.0729706	0.0493456	0.132848
INTS1	Q8N201	AAAVQADDVEVLKVGR	GlyGly (K)	4695	17811	33726000	29727000	43103000	15031000	17059000	23316000	0.089128	0.682902	0.219164	0.42149	0.324701	0.219164	0.373095	CPSF3L	Q5TA45;Q5TA45-5	263;269	_VPIYFSTGLTEK[GlyGly (K)]ANHYYK_.4	4925.46	5579.19	4670.19	6175.03	4975.51	4093.67	0.08801	0.196231	0.137511	0.0337142	0.202911	0.137511	0.118313
SGTA	O43765;K7EMD6	AAAYSKLGNYAGAVQDCER	GlyGly (K)	2388	6574	22866000	39619000	67643000	13544000	21627000	36713000	0.379168	0.942362	0.365698	0.701389	0.476977	0.379168	0.589183	CPSF3L	Q5TA45;Q5TA45-5	530;536	_VYSHLK[GlyGly (K)]SVLK_.3	4336.14	5079.57	4456.78	3912.53	4597.44	4325.48	0.111661	0.091965	0.0431047	0.0292999	0.133306	0.091965	0.0813031
GRHPR	U3KQ56;Q9UBQ7	AADCEVEQWDSDEPIPAKELER	GlyGly (K)	5989	22997	5707400	6972900	5212000	3056100	NaN	6083100	0.141139	0.368755	NaN	0.0641612	0.382312	0.254947	0.223236	CPSF3L	Q5TA45;Q5TA45-5	492;498	_LVSSEQALK[GlyGly (K)]ELGLAEHQLR_.4	26847.3	30769.8	40808.9	34335.7	28291.2	34244.6	0.0962779	0.121825	0.134633	0.240067	0.0613886	0.121825	0.150728
VPS52	Q8N1B4;Q8N1B4-2	AADDSKEVESFQQLLNAR	GlyGly (K)	4691	17784	9802700	8227300	5915900	6901100	13649000	5375700	0.123569	0.108706	0.615001	0.394983	0.208782	0.123569	0.301882	DCTN3	O75935;O75935-3;X6RCK5	149;121;114	_ALLEEYNK[GlyGly (K)]TTM[Oxidation (M)]LLSK_.3	1562.09	1790.53	2021.29	1881.08	1418.52	729.205	0.0963628	0.0508127	0.453893	0.188845	0.436623	0.0963628	0.312734
OTULIN	Q96BN8	AADEIEKEK	GlyGly (K)	5045	19271;19272	6313300	NaN	13092000	NaN	13255000	NaN	NaN	NaN	NaN	0.363889	NaN	NaN	0.363889	DCTN3	O75935;O75935-3;X6RCK5	33;33;26	_VADGLVK[GlyGly (K)]VQVALGNISSK_.3	20337.8	24380.8	13776.2	20442.6	20599.1	21309	0.127861	0.275514	0.023956	0.211977	0.0938788	0.127861	0.152928
CDC73	Q6P1J9	AADEVLAEAKK	GlyGly (K)	4349	16318;16319	9651100	17312000	18028000	3145700	11282000	4735800	0.401814	0.994004	0.577965	0.341965	0.924134	0.577965	0.63305	DCTN3	O75935;O75935-3;X6RCK5	129;101;94	_LAQIHIQQQDQC[Carbamidomethyl (C)]VEITEESK[GlyGly (K)]ALLEEYNK_.4	11044.7	9133.03	11937.6	10379.6	7945.6	12306.9	0.133984	0.0987324	0.304546	0.20323	0.150762	0.133984	0.176996
CAND1	Q86VP6	AADIDQEVKER	GlyGly (K)	4570	17282	NaN	NaN	NaN	NaN	NaN	NaN	NaN	NaN	NaN	NaN	NaN	NaN	NaN	DCTN3	O75935;O75935-3;X6RCK5	32;32;25	_K[GlyGly (K)]VADGLVK_.2	11180.8	12786.4	11255.7	10531.4	10659.8	8629.21	0.0947425	0.047013	0.148877	0.0294206	0.195428	0.0947425	0.112424
DYNC2H1	Q8NCM8;Q8NCM8-2	AADLKDLNSR	GlyGly (K)	4779	18129	17432000	14802000	26947000	18511000	40580000	15506000	0.115387	0.262447	0.632243	0.410841	0.121051	0.262447	0.265946	CPTP	Q5TA50	56	_DVVSK[GlyGly (K)]LR_.2	19770.8	22012.3	16957.3	22877.7	25310.7	23047.7	0.0758646	0.210184	0.0661794	0.205526	0.0245206	0.0758646	0.115023
IPP	Q9Y573-2;Q9Y573	AADSPFSSDKHAQLILAQINK	GlyGly (K)	6283	24294	NaN	6976400	5814300	NaN	NaN	NaN	NaN	NaN	NaN	NaN	NaN	NaN	NaN	AGO1	Q5TA58;Q9UL18	761;836	_DPQALAK[GlyGly (K)]AVQVHQDTLR_.3	3920.3	4665.63	5096.75	3186.26	4013.65	3341.52	0.122765	0.326191	0.129233	0.150555	0.217898	0.129233	0.184226
MTA2	O94776;O94776-2	AAEADSKLK	GlyGly (K)	2558	7247	2532900	5389800	5801200	9488100	5739800	3929800	0.509961	0.341027	0.264719	0.3985	0.459645	0.341027	0.429072	AGO1	Q5TA58;Q9UL18	638;713	_LFC[Carbamidomethyl (C)]ADK[GlyGly (K)]NER_.3	1468.77	2150.08	1823.13	1562.93	1866.13	2481.23	0.266251	0.108676	0.200097	0.126831	0.225239	0.200097	0.176035
MTA1;MTA3	E7ESY4;Q13330;Q13330-3;Q13330-2;H0Y4T7;E7EQY4;D6W5A2;E7EV10;Q9BTC8-2;Q9BTC8;E9PCS8	AAEAESKLK	GlyGly (K)	1187;1094	2901	NaN	10864000	11716000	9078800	NaN	7127100	NaN	0.179351	NaN	NaN	0.207138	0.179351	0.207138	CPD	O75976	1358	_SLLSHEFQDETDTEEETLYSSK[GlyGly (K)]H_.4	3368.09	2794.92	4327.23	4489.66	3496.12	4587.56	0.131522	0.0260533	0.190944	0.139594	0.25469	0.131522	0.197142
TONSL	Q96HA7-2;Q96HA7;A0A087X1F6	AAEAYQKQLR	GlyGly (K)	5143	19544	26903000	12846000	28257000	34170000	20813000	17778000	0.500128	0.133952	0.111221	0.156575	0.516874	0.133952	0.336724	GLRX3	O76003	218	_ELEASEELDTIC[Carbamidomethyl (C)]PK[GlyGly (K)]APK_.3	11160.5	11620	19185.4	13143.6	12516.6	11611.2	0.0285241	0.264295	0.0530678	0.300654	0.0727618	0.0530678	0.186708
NUF2	Q9BZD4;E9PQC4	AAEDSYAKIDEK	GlyGly (K)	5483	20848;20849	4000100	2337600	5834800	6547700	4852900	2407700	0.370975	0.0814208	0.476274	0.187524	0.640411	0.370975	0.413968	TSTD2	Q5T7W7	376	_EVFQLK[GlyGly (K)]GGIHK_.3	1681.06	1825.66	1309.02	1844.29	1796.3	1919.83	0.0583144	0.24006	0.0470119	0.15962	0.0267651	0.0583144	0.0931923
MTHFD1	P11586;F5H2F4	AAEEIGIKATHIK	GlyGly (K)	2826	8662;8663	5391000	13301000	9953500	2191700	9222500	3277600	0.598461	0.903801	0.672583	0.299249	0.978876	0.672583	0.639062	WLS	Q5T9L3-2	207	_INVGIGEIK[GlyGly (K)]DIR_.3	70065.4	72074.8	56766.2	77415.3	74888.7	76897.7	0.0199931	0.217632	0.0187183	0.139586	0.0390297	0.0199931	0.0893078
PDCD6IP	Q8WUM4;Q8WUM4-2;Q8WUM4-3;C9IZF9;F8WEQ7;F8WBR8	AAEELSKLR	GlyGly (K)	4894	18669	4118600	7038600	7000800	1844400	5268500	2347900	0.37012	0.82443	0.542297	0.2656	0.765195	0.542297	0.515397	RSL1D1	O76021	250	_LLFVK[GlyGly (K)]TEK_.3	4157.04	4049.87	4306.36	4102.01	4052.47	4355.01	0.0184673	0.0343708	0.0508901	0.0305855	0.0391505	0.0343708	0.034868
MTR	Q99707;Q99707-2	AAEEVTLQTGIKR	GlyGly (K)	5302	20186	17732000	29893000	39719000	8127800	16651000	12772000	0.361118	0.933745	0.186444	0.527009	0.677053	0.361118	0.602031	GLRX3	O76003	140	_LTHAAPC[Carbamidomethyl (C)]M[Oxidation (M)]LFM[Oxidation (M)]K[GlyGly (K)]GTPQEPR_.4	2994.21	4217.85	3043.94	3011.34	2413.43	2819.52	0.239944	0.00761434	0.109746	0.124432	0.226311	0.109746	0.175372
IFT88	F5H6C2;Q13099-3;Q13099-2;Q13099	AAEFYKEALR	GlyGly (K)	1452	3897	4358600	6118800	7002000	1171700	5673200	5020700	0.237587	1.00876	0.0862898	0.232779	0.633057	0.237587	0.432918	MED4	Q5T911;Q9NPJ6;Q9NPJ6-2	119;141;95	_GAISSEEIIK[GlyGly (K)]YAHR_.3	22558.1	31245	31831	23632.2	28242.5	29055.6	0.228333	0.209054	0.0200697	0.169756	0.140083	0.209054	0.154919
TTC37	Q6PGP7;D6RDA0	AAELEPDQLLAWQGLANLYEKYNHINAK	GlyGly (K)	4379	16532	4710500	3097700	NaN	NaN	2926300	NaN	0.292109	NaN	NaN	0.330405	NaN	0.292109	0.330405	MED4	Q5T911;Q9NPJ6;Q9NPJ6-2	82;104;58	_DSDIQQLQK[GlyGly (K)]QLK_.3	14915.3	19613.7	19304.6	17423.1	20429.1	14611.6	0.192436	0.07245	0.234791	0.159942	0.145648	0.192436	0.152795
SLC44A2	Q8IWA5-3;Q8IWA5;Q8IWA5-2	AAENKFAK	GlyGly (K)	4625	17488	NaN	4021600	3654100	5272400	4080800	1873600	NaN	0.256385	0.524226	0.0780159	0.461789	0.390306	0.269902	MED4	Q5T911;Q9NPJ6;Q9NPJ6-2	51;73;27	_DGEFQELMK[GlyGly (K)]LALNQGK_.3	3919.35	2201.58	2418.48	3073.19	3264.64	2604.77	0.396883	0.1686	0.158995	0.235086	0.166079	0.1686	0.200583
NEK4	P51957-2;P51957	AAEQEAQLLSQLKHPNIVTYK	GlyGly (K)	3358	11837	NaN	21005000	11624000	15734000	15532000	11512000	NaN	0.212458	0.210218	0.203518	0.295713	0.211338	0.249616	MED4	Q5T911;Q9NPJ6;Q9NPJ6-2	118;140;94	_K[GlyGly (K)]GAISSEEIIK_.3	2879.67	2925.87	5243.47	2809.51	3670.75	2830.18	0.0112553	0.427436	0.182856	0.30607	0.0217423	0.182856	0.163906
SLC16A1	P53985	AAESPDQKDTDGGPKEEESPV	GlyGly (K)	3399	12148;12149	9189300	14099000	8607500	2852600	7776400	3392500	0.298148	0.710173	0.555092	0.0833028	0.935358	0.555092	0.50933	MED4	Q5T911;Q9NPJ6;Q9NPJ6-2	67;89;43	_IHHEM[Oxidation (M)]QVLEK[GlyGly (K)]EVEK_.4	1125.11	865.38	953.722	608.762	971.138	933.536	0.184537	0.312226	0.0279197	0.0927832	0.21339	0.184537	0.153087
GTF3C3	Q9Y5Q9	AAESYGKVVDLAPLHLDAR	GlyGly (K)	6299	24358	34661000	55496000	38730000	32967000	58311000	24985000	0.32682	0.113674	0.565814	0.288024	0.418419	0.32682	0.353222	GLRX3	O76003	241	_VLTNK[GlyGly (K)]ASVM[Oxidation (M)]LFM[Oxidation (M)]K_.3	1941.64	2040.72	787.266	2757.62	2139.63	1717.98	0.0351854	0.786063	0.154579	0.450057	0.244983	0.154579	0.34752
HNRNPM	P52272-2;P52272;A0A087X0X3;M0R019;M0R2T0;M0R0N3;M0QYQ7	AAEVLNKHSLSGR	GlyGly (K)	3364	11864	18970000	15695000	27487000	16305000	21319000	17788000	0.133609	0.36111	0.12769	0.19471	0.06486	0.133609	0.129785	GLRX3	O76003	59	_ELPQVSFVK[GlyGly (K)]LEAEGVPEVSEK_.3	4834.93	4970.14	3667.5	4367.3	3370.37	2473.45	0.0195016	0.123173	0.217057	0.195618	0.330913	0.123173	0.263265
SDHA	P31040-2;P31040;D6RFM5;A0A087X1I3;P31040-3	AAFGLSEAGFNTACVTKLFPTR	GlyGly (K)	3081	10142	12919000	10984000	7590200	8232400	12184000	8504100	0.114484	0.0573994	0.251554	0.264999	0.164099	0.114484	0.214549	ATAD3B	Q5T9A4;Q5T9A4-3	571;525	_WLK[GlyGly (K)]AEGPGR_.3	2784.63	3127.76	2572.11	2459.19	2644.65	3002.13	0.0820737	0.0317413	0.0895287	0.0405042	0.12411	0.0820737	0.0823072
MAGED1	Q9Y5V3;Q9Y5V3-2	AAFKSQNATPK	GlyGly (K)	6305	24377	9282300	NaN	7613000	NaN	NaN	NaN	NaN	NaN	NaN	0.139728	NaN	NaN	0.139728	GLRX3	O76003	100	_LDGAHAPELTK[GlyGly (K)]K_.4	1534.16	1083.01	954.209	1294	1312.21	1087.87	0.243782	0.213742	0.132192	0.230983	0.104278	0.213742	0.16763
ANXA7	P20073-2;P20073	AAFKTSYGK	GlyGly (K)	2945	9437	NaN	NaN	3449700	3142800	NaN	NaN	NaN	0.0658357	NaN	NaN	NaN	0.0658357	NaN	GLRX3	O76003	68	_LEAEGVPEVSEK[GlyGly (K)]YEISSVPTFLFFK_.3	9455.48	7988.54	5147.42	11163.1	8214.11	8291.16	0.118927	0.521593	0.00660149	0.291564	0.191528	0.118927	0.241546
COMMD3;COMMD3-BMI1	Q9UBI1;R4GMW6;H0Y6Z9;R4GMX3;R4GN54;H0Y4W0	AAFQSLLDAQADEAVLDHPDLKHIDPVVLK	GlyGly (K)	5982	22975;22976	NaN	NaN	14065000	9834100	11197000	4989000	NaN	0.250361	0.542409	0.160556	0.462252	0.396385	0.311404	WLS	Q5T9L3-2	199	_LPVNEK[GlyGly (K)]K_.2	20388.8	28598.7	22763.6	23464	13288.8	43210.8	0.23701	0.0214266	0.748963	0.262036	0.322611	0.23701	0.292324
GATAD2A	Q86YP4-2;Q86YP4;Q86YP4-3	AAFVKALQQEQEIEQR	GlyGly (K)	4599	17403	3408100	4882300	NaN	3258900	NaN	NaN	0.251476	NaN	NaN	NaN	0.282002	0.251476	0.282002	WLS	Q5T9L3-2	2	_AGAIIENM[Oxidation (M)]STK[GlyGly (K)]K_.3	33433	25698.1	28215	26080.6	36996.9	33976.9	0.184991	0.0555938	0.0601752	0.134325	0.163485	0.0601752	0.148905
UBXN6	Q9BZV1;Q9BZV1-2;K7EP32;K7ELN1	AAGAEPDSILKPELLSAIEK	GlyGly (K)	5492	20918	5681400	5168900	9799800	7259800	8874300	NaN	0.0667986	0.210562	NaN	0.266148	0.237915	0.13868	0.252032	WLS	Q5T9L3-2	158	_LK[GlyGly (K)]C[Carbamidomethyl (C)]TFTSPK_.3	24985.8	23888.5	22092.4	20482.2	24749.2	27489.8	0.0317513	0.0534886	0.0741931	0.0671005	0.146294	0.0534886	0.106697
EEF1A1;EEF1A1P5	P68104;Q5VTE0;A0A087WVQ9;P68104-2	AAGAGKVTK	GlyGly (K)	3586	13151	4235900	3646300	5946000	5683300	3819400	NaN	0.105785	0.0319464	NaN	0.241471	0.308776	0.0688658	0.275123	WLS	Q5T9L3-2	60	_WFVPWGPNHC[Carbamidomethyl (C)]DK[GlyGly (K)]IR_.4	12817.4	8866.86	9892.08	9347.88	10258.9	8802.34	0.257646	0.0400007	0.108069	0.145012	0.0331002	0.108069	0.0890562
USP34	Q70CQ2-3;Q70CQ2-2;Q70CQ2	AAGDHAKGLHIPR	GlyGly (K)	4438	16790	9541600	10025000	19701000	9368700	10024000	5915600	0.0349387	0.502657	0.364511	0.43788	0.261678	0.364511	0.349779	WLS	Q5T9L3-2	404	_NISGK[GlyGly (K)]QSSLPAM[Oxidation (M)]SK_.3	14357	14094.9	12631.7	10666.2	13366.9	12092.5	0.0130273	0.119307	0.0707905	0.0643639	0.14021	0.0707905	0.102287
MED12;TNRC11	Q93074-3;Q93074;Q93074-2;Q7Z3Z5	AAGEELEKGQHLGSSSR	GlyGly (K)	5007	19134	5389500	5040600	6534000	5430400	NaN	3133700	0.0473072	0.130448	NaN	0.135746	0.271015	0.0888774	0.203381	WLS	Q5T9L3-2	160	_C[Carbamidomethyl (C)]TFTSPK[GlyGly (K)]TPEHEGR_.4	5788.98	6439.64	5369.58	4776.63	6209.47	4711.71	0.0752475	0.0826473	0.193949	0.0725383	0.184471	0.0826473	0.128505
GART	P22102	AAGFKDPLLASGTDGVGTK	GlyGly (K)	2967	9520;9521	11944000	17106000	23394000	8709600	NaN	14086000	0.251297	0.646871	NaN	0.458225	0.319758	0.449084	0.388991	BCAS2	O75934	180	_EM[Oxidation (M)]ESNWVSLVSK[GlyGly (K)]NYEIER_.3	3245.01	3894.92	3436.36	3424.89	2826.16	4210.49	0.128729	0.00236445	0.27822	0.0984751	0.102857	0.128729	0.100666
HYKK	A0A0C4DGM4;A2RU49-2;A2RU49-3;A2RU49	AAGFPTASVCHTKGDNTASLVSVDSGSEIK	GlyGly (K)	463	1407	11048000	NaN	21191000	NaN	8228600	6452500	NaN	NaN	0.17109	0.505389	NaN	0.17109	0.505389	BCAS2	O75934	198	_TIVQLENEIYQIK[GlyGly (K)]QQHGEANK_.4	16600	14397.7	18735.6	15330.3	11472.8	14116.1	0.100474	0.141369	0.146087	0.239232	0.0434841	0.141369	0.141358
FBXO10	Q9UK96-2;Q9UK96	AAGIAVNENGKGLITENVIR	GlyGly (K)	6086	23418	2931200	6180100	4081900	2403900	4815200	2437800	0.504279	0.365884	0.463553	0.240865	0.590776	0.463553	0.41582	HPS1	Q5TAA8;Q92902;Q92902-2;Q92902-4	204;409;376;389	_LK[GlyGly (K)]EGPEPGASLR_.3	5238.86	7069.47	7926.75	7769.95	6981.23	6556.25	0.210335	0.0141273	0.0443963	0.203032	0.0854264	0.0443963	0.144229
RSL24D1	Q9UHA3;H3BMQ2	AAGKELTVDNSFEFEK	GlyGly (K)	6026	23158;23159	6709300	9313500	15073000	4304100	7281400	5358500	0.229853	0.785955	0.215143	0.482292	0.417518	0.229853	0.449905	IFFO2	Q5TF58	261	_LK[GlyGly (K)]AELVVFK_.3	847.389	173.82	761.699	252.478	1067.47	831.846	0.932787	0.710081	0.175443	0.176792	0.856891	0.710081	0.516841
RPL7A	P62424;Q5T8U3	AAGKGDVPTK	GlyGly (K)	3532	12854	780190000	860780000	980640000	1067200000	1249900000	408250000	0.0694537	0.0597773	0.717832	0.234854	0.43281	0.0694537	0.333832	DDI2	Q5TDH0	156	_NPPLAEALLSGDLEK[GlyGly (K)]FSR_.3	15532.3	15537.6	14534	20788.2	17006.1	15181.7	0.000241543	0.250405	0.0801614	0.0792618	0.182843	0.0801614	0.131052
MTMR8	Q96EF0	AAGKGYENEDNYANIR	GlyGly (K)	5089	19384	5658700	16418000	11961000	NaN	5084000	3430200	0.689231	NaN	0.274697	0.504152	0.9254	0.481964	0.714776	DDI2	Q5TDH0	330	_HQC[Carbamidomethyl (C)]SIDLK[GlyGly (K)]K_.3	4506.08	5638.82	5882.16	6367.33	9412.09	8333.55	0.157906	0.0560135	0.0859528	0.383415	0.205598	0.0859528	0.294506
GTF3C1	Q12789-3;Q12789	AAGKLDQPDR	GlyGly (K)	3740	13961	60146000	65808000	60267000	119960000	62636000	62735000	0.063573	0.468402	0.00111674	0.0230098	0.388588	0.063573	0.205799	DDI2	Q5TDH0	371	_EDVRPEEIADQELAEALQK[GlyGly (K)]SAEDAER_.4	3710.08	4551.53	4493.93	6362.15	2055.49	4088.95	0.144037	0.243371	0.468023	0.364012	0.240233	0.243371	0.302122
CENPB	P07199	AAGLPVKGIILK	GlyGly (K)	2735	8134	3592700	NaN	6722700	3737400	5769300	NaN	NaN	0.403615	NaN	0.29923	NaN	0.403615	0.29923	DHRS3	O75911	101	_EEVYQTAK[GlyGly (K)]AVR_.3	7153.42	6033.29	5254.15	6085.73	6760.58	6671.02	0.120128	0.103707	0.00942973	0.156911	0.0565232	0.103707	0.106717
EDRF1	Q3B7T1-5;Q3B7T1;H0Y353;Q3B7T1-3	AAHLEEFHYQTKEDQEILHSLHR	GlyGly (K)	4074	15458	12757000	NaN	NaN	NaN	NaN	NaN	NaN	NaN	NaN	NaN	NaN	NaN	NaN	DHRS3	O75911	131	_SLM[Oxidation (M)]DSDDDALLK[GlyGly (K)]SQHINTLGQFWTTK_.4	11329.2	6245.12	4769.91	9912.09	7420.48	6420.31	0.409117	0.49531	0.102195	0.420886	0.274841	0.409117	0.347864
RBM14	Q96PK6;Q96PK6-2	AAIAQLNGKEVK	GlyGly (K)	5224	19864	NaN	11610000	NaN	NaN	9445100	NaN	NaN	NaN	NaN	NaN	NaN	NaN	NaN	IFFO2	Q5TF58	48	_DDLGSNIHLLK[GlyGly (K)]GLNVR_.4	1257.52	864.498	998.357	1305.37	1107.43	901.361	0.261929	0.188471	0.145075	0.116066	0.238921	0.188471	0.177493
ANKIB1	H7C2V2;Q9P2G1	AAIDAVDNKK	GlyGly (K)	1934	5037;5038	3241200	2416600	4376200	4687400	3342400	2788600	0.206116	0.0485572	0.127743	0.171934	0.369351	0.127743	0.270642	IFFO2	Q5TF58	312	_NSEDVSK[GlyGly (K)]IFQVVPK_.3	2756.4	3166.84	2306.92	3567.39	2402.83	1899.34	0.0979949	0.303453	0.165506	0.0951206	0.302574	0.165506	0.198847
EIF2B4	A0A087WTA5;E7ERK9;Q9UI10-3;Q9UI10;Q9UI10-2	AAIDRYVQEK	GlyGly (K)	42	107	3816200	2099800	4973600	3371500	4636800	3076000	0.410304	0.271502	0.286187	0.133015	0.23359	0.286187	0.183303	IFFO2	Q5TF58	428	_DK[GlyGly (K)]EYQETIGQIELELATAK_.3	1344.09	2627.68	3133.12	2486.62	3344.62	2684.34	0.457045	0.162691	0.154881	0.421533	0.0391669	0.162691	0.23035
URB1	O60287	AAIEKAQAR	GlyGly (K)	2413	6669	47721000	56021000	76322000	94849000	63592000	50999000	0.113146	0.15307	0.155415	0.229103	0.356649	0.15307	0.292876	DHRS3	O75911	23	_AAVGLVLPAK[GlyGly (K)]LR_.3	19975.8	20847.4	22922.2	16827.9	19755.4	18346.3	0.030196	0.21682	0.0523022	0.0846639	0.108691	0.0523022	0.0966776
PHB	C9JW96;P35232	AAIISAEGDSKAAELIANSLATAGDGLIELR	GlyGly (K)	973	2682	8886100	7918200	8288100	5799200	7617700	3450900	0.0814564	0.249859	0.532384	0.0767845	0.390481	0.249859	0.233633	DHRS3	O75911	234	_FPNLFPPLK[GlyGly (K)]PETVAR_.3	57402.8	63945.1	59958.2	58141.3	59759.7	58771.1	0.0762453	0.0217566	0.011795	0.0240773	0.0528252	0.0217566	0.0384512
PRMT5	O14744-5;O14744;O14744-3;O14744-2;H0YJX6	AAILPTSIFLTNKK	GlyGly (K)	2263	6018	22806000	17741000	24348000	15813000	33771000	20460000	0.176659	0.300548	0.347119	0.220048	0.129672	0.300548	0.17486	IFFO2	Q5TF58	298	_IDITAK[GlyGly (K)]LC[Carbamidomethyl (C)]DVAQQR_.3	25666.6	23329	16214.7	20662.3	20166.6	26325.5	0.0674714	0.170563	0.187341	0.229516	0.120874	0.170563	0.175195
44M2.3;LOC81691	Q96IC2-2;Q96IC2;H3BM72;H3BV93	AAINLQDDPIIQKYGSK	GlyGly (K)	5160	19607	8434300	7532500	6140700	3407500	8306000	7729900	0.0798744	0.404823	0.0508065	0.168975	0.392163	0.0798744	0.280569	IFFO2	Q5TF58	204	_ALYNVLAK[GlyGly (K)]VK_.3	10399.7	9535.54	14957.1	10610.7	11407.6	9385.03	0.0613021	0.240405	0.137565	0.195343	0.0679071	0.137565	0.131625
KLHL24	Q6TFL4;Q6TFL4-2	AAIPIAKR	GlyGly (K)	4400	16629	NaN	6638700	6673900	1409000	5423800	2771600	NaN	0.921166	0.457669	0.146136	0.752256	0.689417	0.449196	STAM2	O75886	183	_QQHTETK[GlyGly (K)]SLYPSSEIQLNNK_.4	3075.67	4010.97	3088.73	3000	2236.41	1594.93	0.18665	0.0206076	0.236779	0.174398	0.422976	0.18665	0.298687
PAICS	P22234;E9PBS1	AAISNKITSCIFQLLQEAGIK	GlyGly (K)	2968	9548	3652800	NaN	6072400	3291800	369180	NaN	NaN	0.419936	NaN	0.85072	NaN	0.419936	0.85072	DEPDC1	Q5TB30	735	_VSTSQAAIAELLENIIK[GlyGly (K)]NR_.3	2490.45	3028.37	2531.4	1456.74	3180.36	1826.11	0.137843	0.38108	0.382545	0.141561	0.390627	0.38108	0.266094
NUTF2	H3BRV9;P61970	AAIVEKLSSLPFQK	GlyGly (K)	1860	4876;4877	41169000	5404100	45798000	31624000	71067000	29534000	1.08602	0.258907	0.583856	0.305491	0.656782	0.583856	0.481136	STAM2	O75886	190	_SLYPSSEIQLNNK[GlyGly (K)]VAR_.3	12408.6	13257.1	11248.8	11626.6	10366.1	12415.2	0.04675	0.0233595	0.127207	0.0903267	0.0655809	0.04675	0.0779538
SLC25A30;SLC25A14	Q5SVS4;A0A087WWR9;E5RIW6;F6SL11;Q5SVS4-2;O95258-2;O95258;O95258-3	AAIVVGVELPVYDITKK	GlyGly (K)	4172	15751	NaN	3616700	6056400	3215600	5887400	3511000	NaN	0.433294	0.357586	0.0200106	0.0602976	0.39544	0.0401541	STAM2	O75886	101	_AHPK[GlyGly (K)]VC[Carbamidomethyl (C)]EK_.3	5799.82	3104.46	4671.19	4391.86	3494.05	3544.88	0.428087	0.0435884	0.0102113	0.247683	0.177782	0.0435884	0.212732
MRPL28	Q13084;A2IDC7;Q4TT37;A2IDC6	AAIYDKYK	GlyGly (K)	3771	14100	NaN	NaN	4312000	NaN	6463200	541230	NaN	NaN	1.19566	0.282339	NaN	1.19566	0.282339	STAM2	O75886	123	_DPQFSLISATIK[GlyGly (K)]SM[Oxidation (M)]K_.3	52124.4	63181	75925.3	53960.9	59628.2	62454.1	0.135609	0.239151	0.0327352	0.194506	0.0856306	0.135609	0.140068
VDAC3	Q9Y277;Q9Y277-2;E5RJN6;E5RHZ6;E5RHE1;E5RFP6;E5RFL1	AAKDVFNK	GlyGly (K)	6185	23828;23829	9560400	10967000	12890000	11735000	11576000	6457700	0.0969062	0.0663316	0.40138	0.147862	0.293329	0.0969062	0.220596	FAM46A	Q5TF85;Q96IP4;Q96IP4-2	259;178;197	_ITPLTLK[GlyGly (K)]EAYVQK_.3	2700.21	3584.95	1638.91	2681.6	4004.65	4135.98	0.199074	0.341299	0.0228153	0.426048	0.211756	0.199074	0.318902
NDUFB10	O96000;H3BPJ9	AAKEAAAATS	GlyGly (K)	2657	7627	20053000	14131000	19788000	18622000	21367000	13690000	0.244997	0.0429308	0.309693	0.0414447	0.176288	0.244997	0.108866	STAM2	O75886	173	_AIELSLQEQK[GlyGly (K)]QQHTETK_.3	4207.99	3413.28	4015.76	4630.22	3476.04	3396.26	0.147466	0.100507	0.0164178	0.0973026	0.185555	0.100507	0.141429
VARS	P26640;H0Y426	AAKEFGVSPDK	GlyGly (K)	3025	9860	2471800	2610100	6215000	NaN	NaN	3617100	0.0384867	NaN	NaN	0.609394	0.228692	0.0384867	0.419043	STAM2	O75886	284	_K[GlyGly (K)]SEPEPVYIDEDK_.3	1777.63	1965.4	3369.52	2881.62	1663.44	1101.53	0.0709441	0.110379	0.287404	0.420119	0.448937	0.110379	0.434528
ABCE1	P61221;D6R9I9;D6RGF4;H0Y990	AAKGTVGSILDR	GlyGly (K)	3487	12596	12854000	25140000	26867000	4877700	9672200	10906000	0.45731	0.979614	0.0847915	0.555642	0.762716	0.45731	0.659179	STAM2	O75886	272	_LNVIDDDVEEIK[GlyGly (K)]K_.3	16880.5	20159.2	13060	19120.8	19009.2	16253.8	0.125184	0.266348	0.110504	0.184747	0.109274	0.125184	0.14701
PRDX6	P30041	AAKLAPEFAK	GlyGly (K)	3055	10005;10006	7330700	11768000	8837100	NaN	NaN	NaN	0.328572	NaN	NaN	0.131766	NaN	0.328572	0.131766	HEY2	Q5TF93;Q9UBP5	28;74	_LVPTAFEK[GlyGly (K)]QGSAK_.3	3579.13	5213.27	4801.99	4421.23	4475.81	5411.83	0.262843	0.0583817	0.133878	0.147754	0.104496	0.133878	0.126125
RGPD8;RGPD5;RGPD6;RANBP2;RGPD1;RGPD2	O14715;J3KQ37;F8W705;Q99666-2;C9J1W9;C9JF75;C9J6W1;Q7Z3J3-2;H0YBN8;P49792;Q99666;F8VYC4;P0DJD0;P0DJD1	AAKLFPGSPAIYK	GlyGly (K)	2259;3307;5300;1521	4069;4070	NaN	11633000	NaN	NaN	7340600	NaN	NaN	NaN	NaN	NaN	NaN	NaN	NaN	NT5DC1	Q5TFE4	172	_M[Oxidation (M)]SAFK[GlyGly (K)]ENC[Carbamidomethyl (C)]GIYFPEIK_.3	3293.95	3534.01	1407.96	3052.52	3013.75	2155.91	0.0497204	0.521416	0.234671	0.395695	0.239999	0.234671	0.317847
MOGS	Q13724-2;Q13724	AAKLHGELR	GlyGly (K)	3836	14397	5492700	NaN	NaN	6447000	6349500	5437200	NaN	NaN	0.109461	0.10232	0.120166	0.109461	0.111243	NT5DC1	Q5TFE4	65	_GLALDLEDGNFLK[GlyGly (K)]LANNGTVLR_.3	3770.93	2774.18	2645.65	2788.71	1744.14	2713.62	0.215369	0.0372298	0.307564	0.373294	0.0144367	0.215369	0.193865
VRK1	Q99986	AAKPEQIQK	GlyGly (K)	5322	20318	8175200	14195000	14022000	15393000	10235000	9980500	0.380564	0.0659149	0.017804	0.274321	0.215542	0.0659149	0.244932	ATRN	O75882	332	_EEYSNLK[GlyGly (K)]LPR_.3	1	723.698	2018.22	1428.11	1157.65	2037.82	1.41031	0.242152	0.389538	0.955871	0.470899	0.389538	0.713385
VRK3	M0R073;M0QYA8;Q8IV63-2;Q8IV63-3;Q8IV63	AAKPLQVNK	GlyGly (K)	2162	5633	NaN	2486500	NaN	NaN	NaN	3047200	NaN	NaN	NaN	NaN	0.143295	NaN	0.143295	NT5DC1	Q5TFE4	345	_SQRPEESEPLEK[GlyGly (K)]K_.3	4410.3	2635.32	3450.99	1922.15	1701.84	2761.05	0.356278	0.40239	0.335646	0.430807	0.185461	0.356278	0.308134
KIAA0196	Q12768;E7EQI7	AAKTALNNTLDLSNVR	GlyGly (K)	3736	13909	7673800	8524200	15542000	NaN	5647700	9495800	0.0742466	NaN	0.359364	0.543251	0.0762514	0.216806	0.309751	ARL6IP5	O75915	152	_M[Oxidation (M)]EGIGLK[GlyGly (K)]R_.2	19387.7	20297.3	17679.2	21346.1	21495.6	21242.6	0.0324176	0.132883	0.00837504	0.0979315	0.027571	0.0324176	0.0627513
RPL11	P62913;P62913-2;Q5VVC8;Q5VVC9	AAKVLEQLTGQTPVFSK	GlyGly (K)	3557	12991;12992	49514000	64267000	56741000	42131000	84229000	49843000	0.183369	0.208974	0.362709	0.288472	0.21575	0.208974	0.252111	DDI2	Q5TDH0	60	_SLASYGLK[GlyGly (K)]DGDVVILR_.3	36844.8	38173.5	35239	33718.3	35227.9	40246.8	0.0250488	0.0311873	0.0940418	0.0260078	0.0892435	0.0311873	0.0576257
CDK2	G3V5T9;P24941-2;P24941;E7ESI2	AALAHPFFQDVTKPVPHLR	GlyGly (K)	1619	4304	NaN	31642000	21192000	14944000	10995000	6779700	NaN	0.244521	0.335383	0.44803	0.712418	0.289952	0.580224	DDI2	Q5TDH0	140	_DM[Oxidation (M)]LLANPHELSLLK[GlyGly (K)]ER_.4	99424.6	111914	93952.7	74531.2	119152	138962	0.0835778	0.16302	0.10854	0.127232	0.298271	0.10854	0.212752
EML5	Q05BV3-2;Q05BV3;Q05BV3-5	AALAPGSKGLLLEDNPSIR	GlyGly (K)	3683	13688	3632900	6400500	5738900	3302100	8344300	4230600	0.390095	0.38117	0.46264	0.399655	0.342371	0.390095	0.371013	PIAS1	O75925;O75925-2	421;423	_EVQEVSASYNGVDGC[Carbamidomethyl (C)]LSSTLEHQVASHHQSSNK[GlyGly (K)]NK_.5	3297.45	3578.59	2252.82	1935.01	1904.21	1869.93	0.0578229	0.107323	0.0128469	0.291777	0.393411	0.0578229	0.342594
CCNA2	P20248	AALAVLKSGNPR	GlyGly (K)	2947	9444	3815200	6851800	6416800	NaN	3788300	5177200	0.402588	NaN	0.219084	0.323073	0.196878	0.310836	0.259975	PIAS1	O75925;O75925-2	314;316	_EK[GlyGly (K)]LTADPDSEIATTSLR_.3	28888.2	26907.3	36743.1	48103.5	27616	25916.9	0.0502089	0.189354	0.0448872	0.15904	0.372544	0.0502089	0.265792
DYNC2H1	Q8NCM8;Q8NCM8-2	AALCKTGK	GlyGly (K)	4779	18130	16063000	16226000	NaN	10257000	NaN	9403900	0.00713917	NaN	NaN	NaN	0.310729	0.00713917	0.310729	DEPDC1	Q5TB30	82	_NHVIEDIK[GlyGly (K)]GR_.3	10976.6	9776.84	12149.5	13017.2	10865.7	9778.64	0.0817539	0.0487562	0.0744662	0.0627847	0.172257	0.0744662	0.117521
MTR	Q99707;Q99707-2;B1ANE3	AALDHKADIIGLSGLITPSLDEMIFVAK	GlyGly (K)	5302	20187;20188	6102100	4933900	6464500	5820700	7136800	1247100	0.1497	0.0741112	0.993487	0.0799397	0.606276	0.1497	0.343108	DEPDC1	Q5TB30	770	_EYPLIYQK[GlyGly (K)]R_.3	5015.56	5460.79	5203.11	6155.2	6141.01	6039.71	0.0601029	0.118543	0.0117622	0.110573	0.0632233	0.0601029	0.0868979
SHMT2	P34897-3;P34897;P34897-2;G3V5L0;G3V4W5;G3V540;G3V241;G3V3Y8;G3V4T0;G3V4X0;G3V2W0;G3V2E4	AALEALGSCLNNKYSEGYPGK	GlyGly (K)	3116	10339;10340	23043000	29590000	22186000	11970000	24691000	25446000	0.175914	0.422989	0.0212963	0.0546258	0.412471	0.175914	0.233548	DEPDC1	Q5TB30	321	_IQDDPQSSK[GlyGly (K)]FLHLNNLNSFK_.4	5341.2	4741.42	4620.04	4338.78	4445.5	5785.84	0.0841256	0.0443976	0.185267	0.0988776	0.15072	0.0841256	0.124799
TRIM32	Q13049	AALEGVSKDLQAR	GlyGly (K)	3769	14091	12090000	2175900	3855800	NaN	NaN	NaN	0.982809	NaN	NaN	0.730281	NaN	0.982809	0.730281	PIAS1	O75925;O75925-2	398;400	_YC[Carbamidomethyl (C)]TDC[Carbamidomethyl (C)]DEIQFK[GlyGly (K)]EDGTWAPM[Oxidation (M)]R_.3	1643.98	2011.84	2780.09	2248.65	1056.66	1245.02	0.142303	0.149455	0.115731	0.479583	0.285871	0.142303	0.382727
OTUD6B	A0A087X0W9;Q8N6M0-2;Q8N6M0	AALEKER	GlyGly (K)	237	672	6410100	NaN	4315200	4201800	5288600	4365900	NaN	0.0188296	0.135159	0.19639	0.0270869	0.0769944	0.111738	PIAS1	O75925;O75925-2	141;143	_LPFYDLLDELIK[GlyGly (K)]PTSLASDNSQR_.3	2052.68	2899.6	4993.05	1610.29	2365.72	5007.36	0.241853	0.724475	0.506687	0.514754	0.540563	0.506687	0.527658
MPP2	B4DZ84;D3DX48;A0A0A0MRU0;A0A0D9SFF8;D3DX49;A0A0C4DH75;Q14168-6;Q14168-2;Q14168-3;Q14168;Q14168-4;Q14168-5	AALESGISTKQLTEADLR	GlyGly (K)	338	951	9919100	12013000	9941400	6417900	11017000	10405000	0.135018	0.304596	0.0404023	0.0609701	0.299691	0.135018	0.18033	GRTP1	Q5TC63	118	_TFPDNVK[GlyGly (K)]FR_.3	16381.2	16399.3	11081.7	16153.2	18371.9	6291.2	0.000782662	0.263346	0.692724	0.246638	0.445338	0.263346	0.345988
FAM213A	Q9BRX8-2;Q9BRX8	AALEYLEDIDLKTLEK	GlyGly (K)	5354	20435	3866200	2458400	4669200	NaN	5889100	NaN	0.314791	NaN	NaN	0.211845	NaN	0.314791	0.211845	PIAS1	O75925;O75925-2	47;49	_AGC[Carbamidomethyl (C)]SPAVQM[Oxidation (M)]K[GlyGly (K)]IK_.3	5907.94	5387.58	3388.9	5883.6	3584.61	5430.61	0.0651496	0.380484	0.28958	0.32635	0.0493606	0.28958	0.187855
MTR	Q99707;Q99707-2	AALFALQNLFEEKYAPR	GlyGly (K)	5302	20189	6899000	11477000	NaN	NaN	NaN	NaN	0.352322	NaN	NaN	NaN	NaN	0.352322	NaN	PIAS1	O75925;O75925-2	41;43	_ALHLLK[GlyGly (K)]AGC[Carbamidomethyl (C)]SPAVQM[Oxidation (M)]K_.4	11364.9	5452.44	13348.3	14332.1	11875.6	11688.8	0.497192	0.0502621	0.0112128	0.0844405	0.434593	0.0502621	0.259517
UMPS	P11172;E9PFD2;F2Z3P2;F2Z303;F8WDG4	AALGPLVTGLYDVQAFKFGDFVLK	GlyGly (K)	2814	8587;8588	10604000	5244900	11012000	4565600	4609000	1911400	0.478198	0.585237	0.585084	0.410082	0.450837	0.585084	0.43046	MLK4	Q5TCX8;Q5TCX8-2	284;284	_TLK[GlyGly (K)]ITDFGLAR_.3	6987.59	7757.9	3432.3	6990.61	7029.31	6281.15	0.0738794	0.482802	0.0794911	0.354995	0.105361	0.0794911	0.230178
FKBP8	Q14318;Q14318-2;A0A0A0MTJ1;Q14318-3;U3KQI1	AALKLEPSNK	GlyGly (K)	3877	14610;14611	NaN	11357000	11592000	2354600	8523300	4773700	NaN	0.936691	0.398792	0.215746	0.756107	0.667741	0.485926	MLK4	Q5TCX8;Q5TCX8-2	124;124	_LELK[GlyGly (K)]ELIGAGGFGQVYR_.3	2600.15	2619.15	3324.79	3219.74	1957.25	3108.59	0.0051492	0.0227016	0.321418	0.260403	0.107136	0.0227016	0.18377
DDX47	Q9H0S4;Q9H0S4-2;F5H1N9	AALKNPVK	GlyGly (K)	5542	21112	4771900	3431800	NaN	6424200	NaN	NaN	0.231016	NaN	NaN	NaN	0.429372	0.231016	0.429372	PIAS1	O75925;O75925-2	227;229	_PC[Carbamidomethyl (C)]SLPGYLPPTK[GlyGly (K)]NGVEPK_.3	16590.9	18259.6	10101.1	21140.1	15297.6	15319.3	0.0677179	0.49971	0.00100099	0.245415	0.159568	0.0677179	0.202491
C17orf53	Q8N3J3-4	AALKQLPR	GlyGly (K)	4701	17890	795840	1269600	1522400	NaN	1118900	677880	0.324385	NaN	0.347119	0.317725	0.429693	0.335752	0.373709	PIAS1	O75925;O75925-2	118;120	_HELELPHLTSALHPVHPDIK[GlyGly (K)]LQK_.4	2851.08	4336.48	1769.53	2911.73	4402.35	1943.5	0.292266	0.345061	0.547969	0.440003	0.392872	0.345061	0.416438
TPR	P12270;P12270-2	AALKQLQEIFENYK	GlyGly (K)	2839	8759	8453400	5761700	8849900	6926000	17170000	9991300	0.267788	0.172466	0.373775	0.428337	0.289013	0.267788	0.358675	ARL6IP5	O75915	148	_LENK[GlyGly (K)]M[Oxidation (M)]EGIGLK_.3	13611.9	15313.1	11688.9	13286.1	16401.6	17707	0.0831716	0.0904383	0.0541281	0.170462	0.143373	0.0831716	0.156917
RPL14	P50914	AALLKASPK	GlyGly (K)	3333	11675	25298000	21469000	21636000	31101000	36523000	34942000	0.115787	0.253817	0.0312862	0.278841	0.237939	0.115787	0.25839	ARL6IP5	O75915	28	_DISK[GlyGly (K)]WNNR_.3	8736.6	8233.77	6180.14	5691.63	6439.8	5836.48	0.041903	0.0581932	0.0695019	0.197647	0.21674	0.0581932	0.207193
TTC37	Q6PGP7	AALNELLKHIK	GlyGly (K)	4379	16533	3498000	3717800	3482500	2635000	NaN	NaN	0.0430783	0.195921	NaN	0.00314022	0.241045	0.1195	0.122093	ARL6IP5	O75915	179	_LTDYISK[GlyGly (K)]VK_.3	19778.7	19329.8	12309.8	14329.7	16132.9	13845.3	0.0162342	0.107231	0.107919	0.232353	0.191748	0.107231	0.212051
FASN	P49327	AALQEELQLCKGLVQALQTK	GlyGly (K)	3277	11297;11298	93530000	117630000	180860000	119490000	196300000	97483000	0.161406	0.288964	0.475686	0.35321	0.109422	0.288964	0.231316	RNF220	Q5TDE7;Q5TDE8;Q5VTB9;Q5VTB9-3	123;149;407;194	_PQYTEADVIPC[Carbamidomethyl (C)]TGEEPGEAK[GlyGly (K)]ER_.3	8588.96	8039.35	14615.1	9635.27	8023.71	6665.68	0.0467435	0.290408	0.130743	0.350966	0.183175	0.130743	0.267071
FASN	P49327	AALQEELQLCKGLVQALQTKVTQQGLK	2 GlyGly (K)	3277	11297;11298;11299	17032000	9614600	12976000	13960000	10836000	5005600	0.393663	0.0516627	0.520492	0.231147	0.47003	0.393663	0.350588	RNF220	Q5TDE7;Q5TDE8;Q5VTB9;Q5VTB9-3	161;187;445;232	_ITPEFSK[GlyGly (K)]WASDEM[Oxidation (M)]PSTSNGESSK_.3	7622.05	6945.73	11662.4	11172.5	7311.66	9437.44	0.0656556	0.0303382	0.17949	0.273793	0.231313	0.0656556	0.252553
RPS25	P62851	AALQELLSKGLIK	GlyGly (K)	3547	12946	18712000	15974000	22024000	15977000	32802000	19505000	0.111633	0.22504	0.359508	0.300551	0.118806	0.22504	0.209678	DDI2	Q5TDH0	192	_LFSADPFDLEAQAK[GlyGly (K)]IEEDIR_.3	9943.81	13756.5	12056.2	10620.8	11613.9	12512	0.227507	0.0895161	0.0526425	0.0994302	0.128406	0.0895161	0.113918
ATF6	P18850	AALSENEQLKK	GlyGly (K)	2930	9384;9385	6530600	7291200	7804900	7237800	6765700	4948100	0.0778228	0.0533149	0.21944	0.0964091	0.206033	0.0778228	0.151221	DDI2	Q5TDH0	278	_WAGIAK[GlyGly (K)]GVGTQK_.3	7539.53	8850.18	5385.37	7511.01	9188.27	7191.56	0.113091	0.233097	0.172394	0.25872	0.112089	0.172394	0.185405
TTC37	Q6PGP7	AALVDYLDGKAVDYIEK	GlyGly (K)	4379	16534	5671300	5483000	5024600	7555100	13777000	5045800	0.0238739	0.28448	0.656001	0.597875	0.222377	0.28448	0.410126	RSL1D1	O76021	90	_SDSEDIC[Carbamidomethyl (C)]LFTK[GlyGly (K)]DEPNSTPEK_.3	3681.33	3812.83	6300.07	4052.55	3226.74	2781.05	0.0248142	0.307022	0.104913	0.376769	0.190378	0.104913	0.283573
PSMA2	P25787	AANGVVLATEKK	GlyGly (K)	3014	9779;9780	54445000	76446000	69271000	49672000	57646000	26743000	0.23771	0.233029	0.517881	0.129052	0.488214	0.23771	0.308633	TSTD2	Q5T7W7	124	_SLSSADEK[GlyGly (K)]NPLK_.3	2976.9	2775.44	939.419	2221.46	1979.49	2523.39	0.0495272	0.573599	0.17082	0.518409	0.110648	0.17082	0.314528
YES1	J3QRU1;P07947	AANILVGENLVCKIADFGLAR	GlyGly (K)	2063	5428	2243500	3436100	4568700	2801700	4634400	1230400	0.296956	0.339047	0.820826	0.356914	0.456146	0.339047	0.40653	IDH1	O75874	110	_EAIIC[Carbamidomethyl (C)]K[GlyGly (K)]NIPR_.3	4747.37	3894.49	3877.92	4491.47	3684.68	3252.73	0.13957	0.103673	0.0880535	0.137953	0.159683	0.103673	0.148818
NAP1L2	Q9ULW6	AANLESKFLR	GlyGly (K)	6125	23534	6499800	4145400	7921400	1499100	3142200	NaN	0.312782	0.964121	NaN	0.419182	0.663023	0.638451	0.541102	USP1	O94782	733	_ISYVVQSLK[GlyGly (K)]EYEGK_.3	18588.4	16022.2	18084.8	18620.5	15187	17379.7	0.104856	0.0206413	0.0952194	0.106195	0.0749448	0.0952194	0.0905696
STK25;STK26	O00506;O00506-3;O00506-2;C9J6L2;C9JCC0;C9J232;H7C279;C9JDH9;C9JJV0;Q8NBY1;B4E0Y9;Q9P289;Q9P289-3;Q9P289-2	AANVLLSEQGDVKLADFGVAGQLTDTQIK	GlyGly (K)	2234;764	2197;2198	10235000	9820800	10548000	13062000	21652000	9012000	0.0292069	0.150586	0.582953	0.459748	0.201596	0.150586	0.330672	UBR4	Q5T4S7;Q5T4S7-2;Q5T4S7-3	629;629;629	_QAPGEK[GlyGly (K)]GNILASR_.3	4226.28	5008.05	4176.49	4025.88	4268.99	3378.45	0.119726	0.0259682	0.164683	0.0109598	0.198312	0.119726	0.104636
STK25;STK26	O00506;O00506-3;O00506-2;C9J6L2;C9JCC0;C9J232;H7C279;C9JDH9;C9JJV0;Q8NBY1;B4E0Y9;Q9P289;Q9P289-3;Q9P289-2	AANVLLSEQGDVKLADFGVAGQLTDTQIKR	2 GlyGly (K)	2234;764	2197;2198	6674300	NaN	7041800	NaN	NaN	NaN	NaN	NaN	NaN	0.0378915	NaN	NaN	0.0378915	UBR4	Q5T4S7;Q5T4S7-2;Q5T4S7-3	1131;1131;1131	_VQVSLDEHFSK[GlyGly (K)]M[Oxidation (M)]AAETDPHK_.4	2530.92	2019.62	2043.74	2242.77	2469.94	3077.23	0.158903	0.0656637	0.154826	0.113034	0.227863	0.154826	0.170449
MRPS7	J3QLS3;Q9Y2R9;J3QQS1;J3QKW2	AAPAGKTSSVFEDPVISK	GlyGly (K)	2054	5409;5410	13581000	19846000	31489000	10460000	15315000	NaN	0.265057	0.708944	NaN	0.490689	0.437993	0.487	0.464341	USP1	O94782	121	_EALK[GlyGly (K)]DEANQK_.3	1601.77	2177.46	1761.09	1121.05	759.834	1125.17	0.215427	0.314057	0.274092	0.391501	0.412824	0.274092	0.402163
HADHB	P55084;B5MD38;C9JEY0;C9JE81;F5GZQ3;C9K0M0	AAPAVQTKTK	GlyGly (K)	3424	12319	3010700	NaN	NaN	NaN	NaN	NaN	NaN	NaN	NaN	NaN	NaN	NaN	NaN	UBR4	Q5T4S7;Q5T4S7-2;Q5T4S7-3	4204;4204;4180	_GVLPYVGNLITK[GlyGly (K)]EIAR_.3	3084.4	2655.35	2263.45	2584.6	1904.04	1040.3	0.105714	0.0936824	0.414864	0.250294	0.43599	0.105714	0.343142
PIM1	P11309-2;P11309	AAPCNDLHATKLAPGK	GlyGly (K)	2819	8617	NaN	7242400	NaN	1468700	3824400	1228600	NaN	NaN	0.726502	NaN	1.02766	0.726502	1.02766	USP1	O94782	36	_ALDFTDSQENEEK[GlyGly (K)]ASEYR_.3	1557.83	1723.98	2268.41	1656.48	1762.08	1800.38	0.0715958	0.220487	0.0152026	0.19639	0.0416884	0.0715958	0.119039
CD46	P15529-15;P15529-12;P15529-14;P15529-11;P15529-13;P15529-10;P15529;P15529-9;P15529-8;P15529-16;P15529-7;P15529-4;P15529-6;P15529-3;P15529-5;P15529-2	AAPECKVVK	GlyGly (K)	2883;2884	9131	8297600	14425000	7125500	12514000	NaN	23145000	0.381358	0.388019	NaN	0.107475	0.339467	0.384688	0.223471	UBR4	Q5T4S7;Q5T4S7-2;Q5T4S7-3	3167;3167;3143	_LPYQIK[GlyGly (K)]K_.3	826.292	878.547	619.871	458.503	1364.06	901.642	0.0433467	0.211624	0.288635	0.410138	0.334276	0.211624	0.372207
NONO	Q15233;Q15233-2	AAPGAEFAPNKR	GlyGly (K)	3965	15046	9123100	NaN	NaN	3875600	11130000	5587900	NaN	NaN	0.468822	0.140136	0.255884	0.468822	0.19801	UBR4	Q5T4S7;Q5T4S7-2;Q5T4S7-3	3547;3547;3523	_LSSIK[GlyGly (K)]VDTR_.3	959.048	832.583	730.561	732.526	1004.44	294.922	0.099824	0.00189992	0.772231	0.163455	0.461194	0.099824	0.312324
DYNC2H1	Q8NCM8;Q8NCM8-2	AAPGQPLPPHGKPLGK	GlyGly (K)	4779	18131;18132	2624600	6373000	3826900	NaN	NaN	1534700	0.589161	NaN	NaN	0.263553	0.865282	0.589161	0.564417	USP1	O94782	676	_ADYELYNK[GlyGly (K)]ASNPDK_.3	2535.95	2164.26	2356.68	2925.73	2932.81	2412.65	0.111834	0.152346	0.137617	0.11303	0.155276	0.137617	0.134153
PRKAG1;PRKAG3	P54619-2;P54619;P54619-3;F8VYY9;H0YIC9;F8VSH3;F8VRY2;F8VSL2;F8VVA3;F8VZX1;B4DUK8;Q9UGI9-2;Q9UGI9	AAPLWDSKK	GlyGly (K)	3409	12207;12208	4298300	6660800	7518700	NaN	5519500	2574600	0.304868	NaN	0.514537	0.281335	0.625718	0.409703	0.453527	USP1	O94782	717	_ESSDQTGINISGFENK[GlyGly (K)]ISYVVQSLK_.3	4086.39	5249.68	6212.67	4986.57	6038.53	4820.92	0.176212	0.154829	0.158568	0.21678	0.0430791	0.158568	0.129929
CAPN15	O75808	AAQAFLSDWTASKGTHSPPLTPEVAGLHGPRPL	GlyGly (K)	2530	7148	5673600	15694000	8576800	4628200	7298100	3528900	0.6632	0.422883	0.49233	0.20257	0.846335	0.49233	0.524452	USP1	O94782	715	_NK[GlyGly (K)]ESSDQTGINISGFENK_.3	4540.41	5626.68	11256.4	8518.9	6018.79	6408.41	0.151097	0.195768	0.0443395	0.485292	0.218369	0.151097	0.35183
MTHFD1	P11586;F5H2F4	AAQAPSSFQLLYDLKLPVEDK	GlyGly (K)	2826	8664;8665	18988000	21492000	20945000	14138000	24191000	11151000	0.08748	0.274394	0.521797	0.122948	0.34129	0.274394	0.232119	USP1	O94782	54	_ASEIDQVVPAAQSSPINC[Carbamidomethyl (C)]EK[GlyGly (K)]R_.3	7216.01	7308.32	11879.1	9279.07	6711.43	6330.51	0.008988	0.173784	0.0413052	0.331203	0.196599	0.0413052	0.263901
IFT57	Q9NWB7	AAQAQLSEAKER	GlyGly (K)	5853	22445	7431500	15846000	25063000	16508000	7343300	5308400	0.511219	0.291035	0.227462	0.768499	0.500529	0.291035	0.634514	USP1	O94782	742	_EYEGK[GlyGly (K)]WLLFDDSEVK_.3	6136.88	6862.34	13403.2	10358.7	10046.6	8029.4	0.0789245	0.181196	0.157818	0.368748	0.211492	0.157818	0.29012
ALDOA	P04075;P04075-2;J3KPS3;H3BQN4;H3BR68	AAQEEYVKR	GlyGly (K)	2693	7785	18240000	24379000	26310000	23943000	26203000	17845000	0.203709	0.0666118	0.268344	0.196259	0.165629	0.203709	0.180944	MTA2	O94776	149	_VGC[Carbamidomethyl (C)]K[GlyGly (K)]YQAEIPDR_.3	32505.9	32870.2	31796.2	37048.7	29941.2	31657	0.00788058	0.107897	0.0393941	0.0421561	0.0835375	0.0393941	0.0628468
PEX10	D6RA89;D6RBB0;O60683;O60683-2;D6RIF5	AAQKDEYYR	GlyGly (K)	1033	2776	8489800	NaN	11424000	15845000	9500200	NaN	NaN	0.22928	NaN	0.15203	NaN	0.22928	0.15203	UBR4	Q5T4S7;Q5T4S7-2;Q5T4S7-3	3488;3488;3464	_EYSQK[GlyGly (K)]AVEILR_.3	4896.69	3249.64	6998.74	5063.25	4734.52	3772.09	0.285929	0.226928	0.160003	0.22785	0.231749	0.226928	0.229799
PRKDC	P78527;P78527-2	AAQKGFNK	GlyGly (K)	3604	13247;13248	165310000	152940000	116740000	136300000	79633000	99999000	0.0549688	0.109319	0.160338	0.356385	0.208654	0.109319	0.28252	MTA2	O94776	65	_EFEEESK[GlyGly (K)]QPGVSEQQR_.3	4258.98	4442.39	6743.91	5795.35	3845.35	3541.84	0.0298085	0.106981	0.0581038	0.316761	0.246952	0.0581038	0.281856
MAEA	E7ESC7;Q7L5Y9;Q7L5Y9-3;Q7L5Y9-2;B4DVN3;D6RIB6;Q7L5Y9-4;D6REW7;D6RDW4;Q7L5Y9-5;D6RE80;D6RA86	AAQKNIDR	GlyGly (K)	1182	3083	72907000	44457000	68769000	66616000	38876000	30710000	0.342817	0.02249	0.16596	0.308535	0.383328	0.16596	0.345932	MTA2	O94776	596	_LNPADAPNPVVFVATK[GlyGly (K)]DTR_.3	13793.4	13279	18364.4	17953.2	14697.5	13495	0.0268718	0.0160119	0.0603205	0.154988	0.176975	0.0268718	0.165981
WAPAL	Q8WVX6;Q7Z5K2;Q7Z5K2-2;Q7Z5K2-3	AAQLAESKTDELIK	GlyGly (K)	4509	17061	2195100	3250900	7005700	1339800	3206900	3215400	0.274169	0.960133	0.00187173	0.613237	0.42016	0.274169	0.516698	STK17B	O94768	54	_STGQEYAAK[GlyGly (K)]FLK_.3	8775.15	7761.39	10059.4	8511.99	10325.7	6549.78	0.0866972	0.117839	0.316434	0.0852996	0.130142	0.117839	0.107721
DICER1	Q9UPY3-2;Q9UPY3;H0YJZ6;Q9UPY3-3	AAQLFLCSLGLKVLPVIK	GlyGly (K)	6160	23691	2042400	1248500	1556300	1320500	3712300	907320	0.341166	0.115918	0.858694	0.464042	0.190478	0.341166	0.32726	STK17B	O94768	185	_K[GlyGly (K)]IGHAC[Carbamidomethyl (C)]ELR_.3	8253.86	7875.3	5508.4	11602.1	12125.4	10326.7	0.0331919	0.503657	0.113296	0.385251	0.190653	0.113296	0.287952
NCLN	K7EMW4;Q969V3-2;Q969V3;A0A0C4DGP7;K7ELZ9	AAQLVDKDSTFLSTLEHHLSR	GlyGly (K)	2117	5543	18072000	13074000	14261000	15209000	29021000	13537000	0.226939	0.0454929	0.514537	0.374658	0.080567	0.226939	0.227613	STK17B	O94768	75	_AEILHEIAVLELAK[GlyGly (K)]SC[Carbamidomethyl (C)]PR_.3	1709.28	2624.27	5702.77	3975.92	4511.45	4911.64	0.298599	0.252321	0.0600609	0.515833	0.299684	0.252321	0.407758
DUSP1	P28562	AAQVFFLKGGYEAFSASCPELCSK	GlyGly (K)	3045	9965	11726000	NaN	15564000	11274000	18568000	7701800	NaN	0.226059	0.584973	0.224353	0.266226	0.405516	0.24529	BLZF1	Q5T532;Q9H2G9	140;140	_LLQDK[GlyGly (K)]EGLSNQLR_.3	5559.89	6193.55	7847.87	6173.1	5831.5	3166.33	0.0762443	0.168924	0.418893	0.194907	0.336425	0.168924	0.265666
TUBGCP2	Q9BSJ2;Q9BSJ2-4;Q9BSJ2-3;F2Z2B9	AASAPYFEVLEKWIYR	GlyGly (K)	5361	20440	NaN	1246200	NaN	1435600	2611400	NaN	NaN	NaN	NaN	NaN	0.0998777	NaN	0.0998777	BLZF1	Q5T532;Q9H2G9	101;101	_SLGHHK[GlyGly (K)]GEFLGQSEGVIEPNK_.4	4966.52	5477.91	4385.46	4068.54	3339.81	5163.66	0.0692448	0.053017	0.303324	0.194851	0.150889	0.0692448	0.17287
POLD1	M0R2B7;P28340;M0QZR8;M0QXE6;M0QXQ2	AASDYAGKQAHVELAER	GlyGly (K)	2188	5677	68078000	120650000	120220000	29834000	76189000	34610000	0.393943	0.851861	0.530705	0.318247	0.828386	0.530705	0.573316	RECQL5	O94762	244	_DFC[Carbamidomethyl (C)]LK[GlyGly (K)]ALGQEADK_.3	2999.97	2495.44	2704.49	3599.18	2700.16	2675.52	0.12984	0.200721	0.00648101	0.061345	0.202556	0.12984	0.13195
VPS16	Q9H269	AASFGKCFLDR	GlyGly (K)	5554	21169	3363000	3995700	8670200	1214500	3294800	NaN	0.121594	1.06669	NaN	0.603599	0.754906	0.594144	0.679253	DDAH1	O94760	32	_SAK[GlyGly (K)]GEEVDVAR_.3	1305.13	2018.63	2676.06	2683.14	2674.15	2707.68	0.303586	0.0018682	0.00881067	0.356538	0.158284	0.00881067	0.257411
IDI1	Q13907;Q13907-2	AASGEIKITPWFK	GlyGly (K)	3847	14453	9923600	10241000	NaN	NaN	16660000	8980600	0.0222604	NaN	0.423559	0.358368	0.0927329	0.22291	0.22555	JTB	O76095;O76095-2	68;39	_AK[GlyGly (K)]TTPEC[Carbamidomethyl (C)]GPTGYVEK_.3	18535.7	16815.1	20012.7	18102	18386.1	19562	0.0688317	0.070893	0.0438237	0.0473722	0.0756806	0.0688317	0.0615264
CHID1	Q9BWS9;Q9BWS9-2;Q9BWS9-3;E9PPA0;E9PI70;E9PIP0;E9PRL3;E9PPH0;E9PKF1;E9PJ91;E9PQZ0	AASKTLLEK	GlyGly (K)	5442	20730	2370200	1866400	NaN	NaN	2561100	NaN	0.168173	NaN	NaN	0.0547469	NaN	0.168173	0.0547469	GOLPH3L	Q5T5I6;Q9H4A5	128;106	_VLLK[GlyGly (K)]SDSPTGDVLLDETLK_.3	14934.5	15114.3	11811.5	18089.3	9806.43	14424.3	0.00846335	0.296918	0.26952	0.212102	0.122674	0.26952	0.167388
SPTLC1	O15269	AASTIKEVAQAVLL	GlyGly (K)	2315	6250	3847400	3236100	2877600	2092600	5524600	2030900	0.122045	0.223363	0.653939	0.327969	0.276664	0.223363	0.302316	UBR4	Q5T4S7;Q5T4S7-2;Q5T4S7-3	2544;2544;2555	_DQALLSK[GlyGly (K)]AVQC[Carbamidomethyl (C)]LNTSSK_.3	5027.49	4101.91	3424.7	4640.59	3848.58	4546.82	0.143378	0.213202	0.117619	0.202549	0.0649656	0.143378	0.133757
TRMT6	Q9UJA5;Q9UJA5-2;Q9UJA5-3;Q9UJA5-4	AATACFGFPKSFLSGLYEFPLNK	GlyGly (K)	6064	23304;23305	NaN	NaN	13343000	NaN	11652000	1588600	NaN	NaN	1.07486	0.0956765	NaN	1.07486	0.0956765	USP1	O94782	684	_ASNPDK[GlyGly (K)]VASTAFAENR_.3	13993.4	15655.8	16258	19060.1	14581.1	22170	0.0792956	0.112201	0.292029	0.0786361	0.171828	0.112201	0.125232
CEP131	I3L2J8;Q9UPN4-3;Q9UPN4-2;Q9UPN4	AATCEGSESSGFGKLPK	GlyGly (K)	1969	5113	10740000	19960000	17793000	3136100	7115800	10847000	0.424725	0.990391	0.293758	0.456923	0.744335	0.424725	0.600629	WFS1	O76024	364	_VFQDSK[GlyGly (K)]AWENFR_.3	6700.42	6062.53	6672.29	4796.22	6495.53	5780.32	0.0706823	0.231344	0.0823945	0.0167711	0.11986	0.0823945	0.0683156
ABTB2	Q8N961-2;Q8N961	AATEKFNQDLGFR	GlyGly (K)	4747	18022	NaN	NaN	12006000	2189200	5201400	8446200	NaN	0.97801	0.336238	0.559245	0.832008	0.657124	0.695626	HECTD3	Q5T447	462	_DSESSK[GlyGly (K)]PSFM[Oxidation (M)]PR_.3	8492.54	6009.66	8105.82	7976.17	1899	5180.74	0.242124	0.0114016	0.655545	0.600119	0.224731	0.242124	0.412425
ADK	P55263-2;P55263;P55263-4;P55263-3	AATFFGCIGIDKFGEILK	GlyGly (K)	3427	12320;12321	2185300	1897900	NaN	NaN	4753200	1729000	0.0995408	NaN	0.659786	0.523392	0.0658581	0.379663	0.294625	ABCC10	Q5T3U5;Q5T3U5-2	1339;1311	_ENLDPQGLHK[GlyGly (K)]DR_.3	6110.03	6603.82	4702.04	5084.97	4972.06	5838.26	0.0549265	0.0553339	0.113317	0.142026	0.129987	0.0553339	0.136007
PHB	C9JW96;P35232;E9PCW0;C9JZ20;E7ESE2	AATFGLILDDVSLTHLTFGKEFTEAVEAK	GlyGly (K)	973	2684;2685	20330000	10790000	19952000	10921000	16222000	2082500	0.433535	0.413687	1.09242	0.12055	0.638685	0.433535	0.379617	ABCC10	Q5T3U5;Q5T3U5-2	682;654	_DNILFGK[GlyGly (K)]TFDAQLYK_.3	2069.2	2168.93	1928.94	2320.22	1993.4	1897.03	0.0332771	0.130227	0.0350319	0.0351538	0.100734	0.0350319	0.0679441
PHB	C9JW96;P35232;E9PCW0;C9JZ20;E7ESE2	AATFGLILDDVSLTHLTFGKEFTEAVEAKQVAQQEAER	2 GlyGly (K)	973	2684;2685	2531200	NaN	2887900	1554600	NaN	NaN	NaN	0.424439	NaN	0.0930874	NaN	0.424439	0.0930874	ABCC10	Q5T3U5;Q5T3U5-2	444;401	_IM[Oxidation (M)]ASNQEM[Oxidation (M)]LQHK[GlyGly (K)]DAR_.4	2350.66	2490.15	2410.82	1853.82	1238.62	1690.58	0.0407514	0.18471	0.218204	0.33004	0.210026	0.18471	0.270033
COQ10A	H0YHW3;H0YHF1;Q96MF6-3;Q96MF6-2;Q96MF6	AATKFGPETAIPR	GlyGly (K)	1748	4668	5592500	9887600	13892000	2806200	5612000	7828700	0.392387	0.938885	0.233238	0.572124	0.532478	0.392387	0.552301	GFPT2	O94808	34	_GYDSAGVAIDGNNHEVK[GlyGly (K)]ER_.4	3939.23	5315.95	7458.15	6197.12	4166.4	3082.69	0.210366	0.130598	0.211419	0.379602	0.32997	0.210366	0.354786
TMCO1	J3QQY2;J9JIE6;Q9UM00-2;Q9UM00	AATKQAGGFLGPPPPSGK	GlyGly (K)	2057	5422;5423	57322000	58626000	79892000	19977000	38560000	67115000	0.0159048	0.848437	0.382142	0.353213	0.51728	0.382142	0.435247	GFPT2	O94808	18	_EIFETLIK[GlyGly (K)]GLQR_.3	16328.5	14479.2	17987.7	14889.4	15055.1	13773.9	0.0848945	0.133274	0.0628467	0.0893563	0.0392332	0.0848945	0.0642948
TMCO1	J3QQY2;J9JIE6;Q9UM00-2;Q9UM00	AATKQAGGFLGPPPPSGKFS	2 GlyGly (K)	2057	5422;5423	18052000	23468000	26050000	9916800	14751000	15097000	0.184474	0.634357	0.0163937	0.296158	0.423123	0.184474	0.359641	PRKD3	O94806	612	_FPTK[GlyGly (K)]QESQLR_.3	3217.74	4737.27	6209.55	4751.62	5591.01	7291.32	0.270137	0.188103	0.186659	0.315484	0.262892	0.188103	0.289188
NUP107	P57740-2;P57740;P57740-3	AATLEGWKLYHDPNVNGGTELEPVEGNPYR	GlyGly (K)	3450	12399	12714000	16584000	20748000	16001000	17052000	10795000	0.186805	0.182679	0.317763	0.238821	0.220425	0.186805	0.229623	IBA57	Q5T440	284	_FLDPLPTSGITPGATVLTASGQTVGK[GlyGly (K)]FR_.3	2187.65	2554.15	1791.82	1882.58	1872.54	2551.57	0.109305	0.0349315	0.217059	0.107225	0.166129	0.109305	0.136677
GART	P22102	AAVAGLDKAER	GlyGly (K)	2967	9522	5377400	4181300	7542900	6708800	5764100	4379400	0.176963	0.0827688	0.193056	0.185436	0.276151	0.176963	0.230793	HECTD3	Q5T447	310	_VVVYGGEGDNLK[GlyGly (K)]K_.3	15746.1	10491	14646.2	13012.4	16316.3	17346.9	0.283261	0.0835383	0.0432948	0.0545245	0.254662	0.0835383	0.154593
UBA1	P22314-2;P22314;Q5JRR6	AAVATFLQSVQVPEFTPKSGVK	GlyGly (K)	2970	9567	52428000	38554000	71994000	49375000	56310000	48391000	0.215656	0.263561	0.106963	0.171955	0.131684	0.215656	0.151819	PRKD3	O94806	726	_IIGEK[GlyGly (K)]SFR_.3	5783.69	5391.66	6717.48	6297.95	7122.17	6704.99	0.0496106	0.0455839	0.0426676	0.104943	0.109646	0.0455839	0.107294
WDR35	Q9P2L0-2;Q9P2L0	AAVDTCVHLNQWNKAVELAK	GlyGly (K)	5967	22866;22867	8921400	NaN	NaN	7748900	15010000	9106100	NaN	NaN	0.346216	0.359803	0.113875	0.346216	0.236839	HECTD3	Q5T447	512	_YEK[GlyGly (K)]PLDYR_.3	9024.61	9126.61	9502.47	7857.52	9585.12	6549.15	0.00794719	0.134004	0.266112	0.0322905	0.164293	0.134004	0.0982917
MAT2A	P31153;P31153-2	AAVDYQKVVR	GlyGly (K)	3083	10162	NaN	NaN	18586000	3692100	NaN	5966600	NaN	0.945465	NaN	NaN	0.333029	0.945465	0.333029	ALDH1A2	O94788	75	_ADIDK[GlyGly (K)]AVQAAR_.3	3280.71	3212.86	2122.42	3758.96	2881.24	4187.56	0.0147757	0.393518	0.261348	0.213063	0.131332	0.261348	0.172197
TMEM102	Q8N9M5	AAVEEAKVAR	GlyGly (K)	4751	18032	NaN	1672100	NaN	1983100	1882400	1225800	NaN	NaN	0.298749	NaN	0.233964	0.298749	0.233964	ALDH1A2	O94788	413	_IAK[GlyGly (K)]EEIFGPVQEILR_.3	14662.6	5937.44	11888.3	11910	7266.4	7376.68	0.59899	0.00129145	0.0106505	0.331459	0.370717	0.0106505	0.351088
HAUS7	Q99871-3;Q99871;Q99871-2;A6NDA1	AAVEVFGKLK	GlyGly (K)	5313	20291;20292	213690000	201990000	89224000	78706000	49053000	274600000	0.0398054	0.0885768	0.985536	0.731658	0.53503	0.0885768	0.633344	ALDH1A2	O94788	348	_VVGSPFDPTTEQGPQIDK[GlyGly (K)]K_.3	11393.5	13837.7	10137.5	18616.2	15176.8	15095.3	0.137001	0.417014	0.00380777	0.214381	0.156278	0.137001	0.18533
DHRS3	O75911;O75911-2	AAVGLVLPAKLR	GlyGly (K)	2537	7187	9465300	10659000	6563200	2972400	20842000	10295000	0.083886	0.532547	0.479035	0.614061	0.543743	0.479035	0.578902	HECTD3	Q5T447	658	_ETFEFK[GlyGly (K)]FGK_.3	2686.82	2664.04	2230.12	2983.89	2891.6	3259.83	0.00602165	0.204446	0.0846572	0.130103	0.100418	0.0846572	0.11526
PDCD6IP	Q8WUM4;Q8WUM4-2;Q8WUM4-3;C9IZF9;F8WEQ7;F8WBR8	AAVGRPLDKHEGALETLLR	GlyGly (K)	4894	18670	6086500	5706200	10076000	2233900	3365200	2432100	0.0456066	0.900934	0.227624	0.518542	0.564019	0.227624	0.54128	ALDH1A2	O94788	385	_LEC[Carbamidomethyl (C)]GGK[GlyGly (K)]GLGR_.3	9014.55	18544	12498.9	13623.6	13998.6	12589.8	0.489019	0.060889	0.0749352	0.216015	0.213248	0.0749352	0.214632
DDX20	Q9UHI6;E9PJ60	AAVHTYGIASVPNQPLKK	GlyGly (K)	6037	23221	NaN	11403000	11697000	NaN	2726000	NaN	NaN	NaN	NaN	0.87963	NaN	NaN	0.87963	ALDH1A2	O94788	428	_FK[GlyGly (K)]TM[Oxidation (M)]DEVIER_.3	4338.96	3756.07	7688.52	5180.33	5091.26	4342.74	0.101831	0.275636	0.112209	0.307983	0.161713	0.112209	0.234848
BDH2;SLC9B2	Q9BUT1;D6R9P2;Q9BUT1-3	AAVIGLTKSVAADFIQQGIR	GlyGly (K)	5403	20593	3611300	3680200	6698700	3813000	9320900	2764200	0.0133634	0.388234	0.767273	0.436754	0.16702	0.388234	0.301887	COQ4	Q5T4B9;Q9Y3A0;Q9Y3A0-2	105;105;81	_ISTSTLDLGK[GlyGly (K)]LQSLPEGSLGR_.3	7789.89	5567.52	7284.31	6561.38	6559.47	5617.54	0.235293	0.0738405	0.109394	0.085763	0.0946541	0.109394	0.0902085
PSME4	Q14997;Q14997-2	AAVKCCPEESLK	GlyGly (K)	3920	14871	3343800	2508000	4733200	5098900	5752400	5505700	0.201989	0.052601	0.0309898	0.262274	0.372023	0.052601	0.317149	ZFYVE27	Q5T4F4;Q5T4F4-2;Q5T4F4-3;Q5T4F4-5;Q5T4F4-6	32;32;32;32;32	_SPAFDLFNLVLSYK[GlyGly (K)]R_.3	9753.09	11344.2	11819.9	10294.7	15194.7	16770.3	0.106657	0.0975404	0.0697079	0.224127	0.271465	0.0975404	0.247796
SMU1	Q2TAY7;Q2TAY7-2	AAVKDVEEEK	GlyGly (K)	4067	15438	19501000	29933000	33098000	59377000	24557000	27721000	0.29844	0.401883	0.0855919	0.26722	0.453026	0.29844	0.360123	ALDH1A2	O94788	371	_ILELIQSGVAEGAK[GlyGly (K)]LEC[Carbamidomethyl (C)]GGK_.3	10271.1	9436.83	7479.26	10442.1	10422.9	5084.96	0.0598624	0.233803	0.486782	0.176487	0.342189	0.233803	0.259338
USP48	Q86UV5-2;Q86UV5;Q86UV5-3;Q86UV5-8	AAVKGSDGFWVGK	GlyGly (K)	4554	17224	5089500	NaN	NaN	2695200	NaN	6259600	NaN	NaN	NaN	NaN	0.562919	NaN	0.562919	ALDH1A2	O94788	105	_LLDK[GlyGly (K)]LADLVER_.3	7923.55	6692.04	14650.8	11715.9	8261.68	8343.1	0.119162	0.157415	0.00693479	0.368736	0.287163	0.119162	0.32795
MDH2	P40926;P40926-2	AAVKGYLGPEQLPDCLK	GlyGly (K)	3180	10685;10686	14991000	18815000	12491000	14566000	21930000	17471000	0.15997	0.108456	0.160046	0.296914	0.128123	0.15997	0.212518	UBR4	Q5T4S7;Q5T4S7-2;Q5T4S7-3	237;237;237	_NVFIAQNVASLQELGGSEK[GlyGly (K)]LLR_.3	4634.17	4017.44	4720.06	5433.55	5137.18	3339.03	0.100811	0.0993762	0.300013	0.0557022	0.25067	0.100811	0.153186
ATP1A3;ATP1A2;ATP1A1	M0R116;A0A0A0MT26;P13637;P13637-2;P13637-3;H0Y7C1;B1AKY9;P50993;P05023-3;P05023-4;P05023;P05023-2	AAVPDAVGKCR	GlyGly (K)	366;2708	1036	72684000	76290000	135290000	108440000	127480000	122170000	0.0342318	0.155794	0.03008	0.305096	0.230188	0.0342318	0.267642	UBR4	Q5T4S7;Q5T4S7-2;Q5T4S7-3	913;913;913	_EVEENWSK[GlyGly (K)]HFSSDAVPHPR_.4	3184.44	3927.43	5120.4	3990.42	3249.18	3076.62	0.147746	0.1754	0.0385778	0.285489	0.139262	0.147746	0.212375
PGK1	P00558-2;P00558	AAVPSIKFCLDNGAK	GlyGly (K)	2677	7711	NaN	15007000	10010000	NaN	NaN	11285000	NaN	NaN	NaN	NaN	0.200202	NaN	0.200202	UBR4	Q5T4S7;Q5T4S7-2;Q5T4S7-3	1921;1921;1921	_ITVLQLSALLK[GlyGly (K)]QADSSK_.3	928.783	1738.17	633.843	1385.26	1731.94	1337.89	0.429197	0.526306	0.181531	0.517499	0.147074	0.429197	0.332286
DYNC2H1	Q8NCM8;Q8NCM8-2;Q8NCM8-3	AAVSQYEKIIAPAEQK	GlyGly (K)	4779	18133;18134	11116000	18221000	28897000	9062900	10094000	13943000	0.342502	0.738929	0.226455	0.63304	0.333448	0.342502	0.483244	UBR4	Q5T4S7;Q5T4S7-2;Q5T4S7-3	1065;1065;1065	_AEHASSLLELASTTK[GlyGly (K)]C[Carbamidomethyl (C)]SSVK_.3	9217.74	8356.58	4052.54	8514.01	8186.88	9861.95	0.0692975	0.502084	0.13125	0.382191	0.0928563	0.13125	0.237524
ASPM	Q8IZT6	AAVTIQSKYR	GlyGly (K)	4681	17690	NaN	NaN	5183000	1479400	2936700	NaN	NaN	0.786155	NaN	0.39124	NaN	0.786155	0.39124	ALDH1A2	O94788	259	_IAFTGSTEVGK[GlyGly (K)]LIQEAAGR_.3	10157.1	11814.6	14491.6	13915.4	13918	11472.5	0.106682	0.0286835	0.136212	0.183147	0.106667	0.106682	0.144907
ATRX	P46100-5;P46100-3;P46100-4;P46100;P46100-2	AAWAEYEAEKK	GlyGly (K)	3231	11044	2164700	NaN	2528500	608860	1953400	802890	NaN	0.865307	0.59031	0.1313	0.194369	0.727809	0.162834	GOLPH3L	Q5T5I6;Q9H4A5	46;46	_LTLM[Oxidation (M)]EEVLLLGLK[GlyGly (K)]DK_.3	5990.94	5523.25	5681.28	6220.72	5115.7	4121.39	0.0574432	0.0640967	0.152231	0.079309	0.202173	0.0640967	0.140741
C14orf80	Q86SX3-6;Q86SX3;C9IYA4;Q86SX3-4;Q86SX3-5;Q86SX3-3;Q86SX3-2	AAWEAKAGGCGR	GlyGly (K)	4535	17156	14974000	10864000	19813000	13778000	NaN	7980400	0.224956	0.254079	NaN	0.196722	0.266579	0.239518	0.231651	GOLPH3L	Q5T5I6;Q9H4A5	193;171	_GILTTEK[GlyGly (K)]QNFLLFDM[Oxidation (M)]TTHPVTNTTEK_.4	2351.17	2525.41	2904.11	3045.11	1988.57	2404.5	0.0505309	0.0335177	0.133897	0.190943	0.128035	0.0505309	0.159489
PGP	A6NDG6	AAYAEKLR	GlyGly (K)	577	1675	NaN	10619000	24902000	NaN	14941000	28156000	NaN	NaN	0.433646	0.353562	0.639615	0.433646	0.496589	GOLPH3L	Q5T5I6;Q9H4A5	132;110	_SDSPTGDVLLDETLK[GlyGly (K)]HIK_.4	6321.49	6374.21	4694.02	5884.69	5425.36	3062.63	0.005873	0.159175	0.393662	0.148738	0.349991	0.159175	0.249364
STXBP3	O00186	AAYIYFTDFCPDNLFNKIK	GlyGly (K)	2202	5735	3340600	NaN	4208300	2325200	4901300	NaN	NaN	0.407608	NaN	0.188425	NaN	0.407608	0.188425	KIF24	Q5T7B8;Q5T7B8-2;Q5T7B8-4	467;333;467	_QTK[GlyGly (K)]M[Oxidation (M)]EGAEINQSLLALK_.3	1186.4	996.71	1568.08	806.529	528.596	1162.34	0.122882	0.453547	0.530034	0.480481	0.180115	0.453547	0.330298
PFKM	P08237;P08237-3;F8VNX2;F8VZQ1;F8VW30;F8VSL1;F8VX13;F8VZI0;P08237-2	AAYNLVKR	GlyGly (K)	2755;2756	8227	8071600	4703900	9979100	4172400	12732000	6096200	0.372795	0.580286	0.498425	0.228337	0.199061	0.498425	0.213699	STC2	O76061	138	_EC[Carbamidomethyl (C)]YLK[GlyGly (K)]HDLC[Carbamidomethyl (C)]AAAQENTR_.4	4250.21	3865.54	3713.51	3639.66	2766.58	2171.58	0.0670315	0.0142043	0.170399	0.210025	0.285145	0.0670315	0.247585
UQCRC2	P22695;H3BRG4	AAYNQVKTIAQGNLSNTDVQAAK	GlyGly (K)	2977	9601;9602	5642600	10073000	12006000	5205900	5544600	7079400	0.398682	0.558729	0.171937	0.478915	0.329399	0.398682	0.404157	C9orf64	Q5T6V5	31	_VAELLLAK[GlyGly (K)]AAGPELR_.3	112127	83373.1	88535.8	108111	105784	113175	0.208	0.14078	0.0477354	0.119516	0.157027	0.14078	0.138271
STX12	Q86Y82	AAYYQKK	GlyGly (K)	4594	17394	34868000	28348000	26180000	25373000	35977000	14798000	0.14586	0.0221378	0.589889	0.165882	0.311798	0.14586	0.23884	C9orf64	Q5T6V5	9	_ESSK[GlyGly (K)]FIAENSR_.3	21149.8	15562.2	22167.3	20760.8	14854	21113.1	0.215244	0.0463368	0.246108	0.204299	0.162342	0.215244	0.183321
PSMC3	P17980;R4GNH3;E9PM69;E9PKD5;E9PMD8;E9PN50	ACAAQTKATFLK	GlyGly (K)	2919	9284;9285	36026000	NaN	65854000	14443000	55412000	14872000	NaN	0.905465	0.815722	0.288683	0.0206958	0.860594	0.154689	C9orf64	Q5T6V5	194	_DVTLFEGK[GlyGly (K)]R_.3	16220.1	16367	17845.1	13356.6	12782.2	15165.7	0.00637726	0.203439	0.120608	0.165537	0.101274	0.120608	0.133405
ARMC5	J3KQ26;Q96C12-4;Q96C12;Q96C12-3;Q96C12-2	ACAEQLSLGGGLGPLVSLASHPKR	GlyGly (K)	2022	5292	NaN	9274900	8620700	NaN	16318000	7406500	NaN	NaN	0.531213	0.436495	0.158399	0.531213	0.297447	C9orf64	Q5T6V5	158	_ILLEK[GlyGly (K)]FGGSFLNC[Carbamidomethyl (C)]VR_.3	8645.01	14093.6	13542.5	14268.7	10086.8	12006.3	0.338871	0.0369265	0.122872	0.233945	0.0935386	0.122872	0.163742
NELFB	Q8WX92	ACAVEVKR	GlyGly (K)	4924	18750	4056000	7460200	5218100	10804000	7453300	6056300	0.418043	0.493047	0.146241	0.309671	0.300858	0.418043	0.305265	C9orf64	Q5T6V5	46	_VEGWK[GlyGly (K)]ALHELNPR_.4	2486.73	2224.76	3359.46	2297.16	3976.04	2128.18	0.078633	0.265588	0.428108	0.228558	0.0382438	0.265588	0.133401
NAP1L2	Q9ULW6;Q9ULW6-2	ACCKNLEALVEDIDR	GlyGly (K)	6125	23535	4694100	6365100	6588500	5885400	8165300	3147400	0.213682	0.0797131	0.627293	0.268104	0.338211	0.213682	0.303157	C9orf64	Q5T6V5	262	_LLK[GlyGly (K)]GEM[Oxidation (M)]LSYGDR_.3	13539.5	6739.31	6814.47	7778.99	6023	6885.93	0.474233	0.0934688	0.094537	0.469747	0.0788713	0.094537	0.274309
HMGCR	P04035-2;P04035;P04035-3	ACDSAEVKAWLETSEGFAVIK	GlyGly (K)	2690	7767;7768	NaN	5818000	7270100	5052100	9458600	5425800	NaN	0.254559	0.383169	0.185012	0.0705062	0.318864	0.127759	WFS1	O76024	806	_ASSEFK[GlyGly (K)]SVLLSLR_.3	10644.6	9973.26	10591.1	11008.1	11768.7	13195.2	0.0460475	0.0272987	0.0808113	0.0604452	0.144394	0.0460475	0.10242
GPR75-ASB3;ASB3	H7BYZ6;A0A0A6YY97;A0A0B4J1W5;A0A0A6YYF3;Q9Y575-2;Q9Y575;Q9Y575-3	ACDTGLNKVSPVYSAVFGGHEDCLEILLR	GlyGly (K)	393	1159	7464200	3139700	7039500	3917600	NaN	NaN	0.576747	0.402938	NaN	0.0414113	0.155884	0.489843	0.0986474	KIF24	Q5T7B8;Q5T7B8-2;Q5T7B8-4	503;369;503	_LTQVLK[GlyGly (K)]DSFIGNAK_.3	3036.57	3184.7	2760.22	3964.12	3078.84	3810.99	0.0336731	0.253195	0.150281	0.0584905	0.113037	0.150281	0.0857638
MAGED1	Q9Y5V3;Q9Y5V3-2	ACFVLEKK	GlyGly (K)	6305	24378;24379	222180000	499600000	323700000	85207000	323830000	133540000	0.543561	0.824833	0.588387	0.202309	0.946297	0.588387	0.574303	KIF24	Q5T7B8;Q5T7B8-2;Q5T7B8-4	252;252;252	_ETLLVHEK[GlyGly (K)]K_.3	5669.62	7322.7	6433.42	5702.25	7922.21	8358.28	0.179937	0.0852061	0.0378791	0.171619	0.187816	0.0852061	0.179718
MAGED1	Q9Y5V3;Q9Y5V3-2	ACFVLEKKFGIQLK	2 GlyGly (K)	6305	24378;24379;24380	41674000	33571000	21069000	25820000	39055000	6815600	0.152294	0.143294	0.993957	0.330565	0.623797	0.152294	0.477181	PDE9A	O76083;O76083-11;O76083-12;O76083-13;O76083-14;O76083-15;O76083-16;O76083-2;O76083-3;O76083-4;O76083-5;O76083-6;O76083-8;O76083-9	225;91;123;158;184;199;117;165;98;97;172;124;139;65	_YSFLDNHK[GlyGly (K)]K_.3	3628.28	4737.4	3082.4	3078.96	3574.25	3650.16	0.187495	0.000789849	0.0148591	0.0877354	0.220423	0.0148591	0.154079
RETSAT	Q6NUM9;H7BZ81;Q6NUM9-2;H7C3J0;H0YGU3	ACGVSVKK	GlyGly (K)	4339	16269	3443500	3389300	NaN	7213800	2754200	2057200	0.011218	NaN	0.204869	0.157287	0.6343	0.108044	0.395793	ZNF618	Q5T7W0;Q5T7W0-2;Q5T7W0-4	770;677;737	_LFTAK[GlyGly (K)]ANDAGTVSK_.3	1711.02	1580.79	386.169	1301.92	1876.62	1464.01	0.0559495	0.767181	0.174674	0.616724	0.0966545	0.174674	0.356689
RBM24;RBM38	H0YA61;F6VZ39;A6NG75;H0Y8S7;Q9H0Z9-2;Q9BX46-5;Q9BX46-2;Q9BX46;Q9H0Z9	ACKDPNPIIDGR	GlyGly (K)	584	1702	1725500	2358800	2323500	465930	1790700	1013600	0.219284	0.94177	0.391893	0.168531	0.761296	0.391893	0.464914	ZNF618	Q5T7W0;Q5T7W0-2;Q5T7W0-4	578;485;545	_SYVLGVK[GlyGly (K)]GADIR_.3	1051.63	1686.07	1188.57	825.802	1155.84	1819.05	0.327735	0.254683	0.315276	0.063172	0.373486	0.315276	0.218329
VCP	P55072	ACKLAIR	GlyGly (K)	3422	12281	7277600	8635600	9926900	8904100	9502800	7179200	0.120686	0.0768126	0.196983	0.159848	0.112641	0.120686	0.136245	WFS1	O76024	140	_EAVK[GlyGly (K)]LLR_.2	3708.86	3735.23	3583.57	3534.24	3800.43	3522.88	0.00501016	0.00980142	0.053598	0.0294425	0.0332053	0.00980142	0.0313239
GUCD1	E7EX77;E9PGZ7;A0A087WVD9;Q96NT3-2;Q96NT3;Q96NT3-3	ACKVLVEK	GlyGly (K)	101	271	2878000	NaN	1985400	2260300	2332500	NaN	NaN	0.0915673	NaN	0.18759	NaN	0.0915673	0.18759	WFS1	O76024	792	_SREEDDVTK[GlyGly (K)]DIVLR_.4	1773.49	1631.1	1366.45	1247.16	1375.88	1475.27	0.059144	0.0645459	0.0492999	0.154344	0.133065	0.059144	0.143705
MKRN2	C9J494;Q9H000-2;Q9H000	ACKYFEQGK	GlyGly (K)	880	2525;2526	3525500	4147600	7062000	7303400	5558400	3001400	0.114658	0.0237648	0.422457	0.329775	0.462454	0.114658	0.396115	TSTD2	Q5T7W7	312	_NFYESK[GlyGly (K)]IGR_.3	8780.05	7867.49	10309.3	8120.37	8408.39	8624.25	0.0775222	0.167971	0.0179228	0.109918	0.0469593	0.0775222	0.0784386
IQGAP3	F2Z2E2;Q86VI3	ACLDHLAPDSKSSGK	GlyGly (K)	1375	3598	NaN	2560100	2916400	2452700	2359800	1108800	NaN	0.122138	0.510056	0.149189	0.396313	0.316097	0.272751	TSTD2	Q5T7W7	244	_TSK[GlyGly (K)]GGAHC[Carbamidomethyl (C)]FPELR_.4	3628.51	5055.13	5554.21	4571.31	3734.72	3606.29	0.232338	0.137281	0.0247408	0.251392	0.167226	0.137281	0.209309
CHD1L	A0A0A0MSH9;Q86WJ1-4;Q86WJ1-2;Q86WJ1;A0A087WTM4	ACLQQDLKQESR	GlyGly (K)	354	991	NaN	7559000	NaN	1986200	NaN	NaN	NaN	NaN	NaN	NaN	0.825664	NaN	0.825664	TSTD2	Q5T7W7	331	_K[GlyGly (K)]FSYFPSYVDK_.3	4141.9	4644.44	3905.18	4773.14	3795.77	4496.94	0.0808868	0.141444	0.119576	0.0448185	0.0297984	0.119576	0.0373085
NCOA4	Q13772;Q13772-3;Q13772-4;B4DF87;B4DZ85	ACNFFNNVGGNLKGLENWLLK	GlyGly (K)	3838	14400;14401	1513300	NaN	NaN	NaN	NaN	NaN	NaN	NaN	NaN	NaN	NaN	NaN	NaN	TSTD2	Q5T7W7	240	_DDFK[GlyGly (K)]TSK_.2	2714	2816.2	1829.63	3235.35	4757.35	4471.86	0.0261363	0.392497	0.0437466	0.484339	0.245395	0.0437466	0.364867
KDM3B	Q7LBC6;Q7LBC6-2;Q7LBC6-3	ACNLTDTQKEVK	GlyGly (K)	4475	16936	NaN	2010400	3850500	3973300	2855000	2018400	NaN	0.0221971	0.242773	0.209954	0.424006	0.132485	0.31698	TSTD2	Q5T7W7	332	_FSYFPSYVDK[GlyGly (K)]NLELFR_.3	2368.4	2733.66	3435.24	3692.23	2534.1	3470.93	0.101245	0.0509909	0.220626	0.206572	0.152138	0.101245	0.179355
VPS13A	Q96RL7-4;Q96RL7-2;Q96RL7-3;Q96RL7	ACPFLPVKR	GlyGly (K)	5244	19931	1836500	2356800	NaN	368950	1127600	1122100	0.175474	NaN	0.00345743	0.338226	0.782462	0.0894657	0.560344	STC2	O76061	101	_SFIK[GlyGly (K)]DALK_.2	6337.16	4938.6	7427.1	5772	5650.75	6920.81	0.175407	0.177335	0.142873	0.138415	0.169347	0.175407	0.153881
PI4KB	A0A0B4J1S8;Q9UBF8-2;Q9UBF8;A0A0A0MSL0	ACQEVLEKVK	GlyGly (K)	405	1189	NaN	2971800	3402600	NaN	1542000	703150	NaN	NaN	0.528389	0.532153	0.873034	0.528389	0.702594	STC2	O76061	95	_FDAQGK[GlyGly (K)]SFIK_.3	7827.49	8520.12	8970.93	7434.87	6801.13	9610.06	0.0599186	0.132412	0.242056	0.137981	0.127627	0.132412	0.132804
YWHAB	P31946-2;P31946	ACSLAKTAFDEAIAELDTLNEESYK	GlyGly (K)	3096	10220	NaN	9700000	18986000	11042000	12945000	1680400	NaN	0.374135	1.08924	0.267554	0.677294	0.731687	0.472424	GOLPH3L	Q5T5I6;Q9H4A5	200;178	_QNFLLFDM[Oxidation (M)]TTHPVTNTTEK[GlyGly (K)]QR_.4	3143.16	4431.19	7242.64	2361.48	3344.65	3684.62	0.240488	0.718754	0.0683977	0.504907	0.300121	0.240488	0.402514
YWHAZ	P63104;E7EX29;B0AZS6;P63104-2;H0YB80;B7Z2E6	ACSLAKTAFDEAIAELDTLSEESYK	GlyGly (K)	3570	13061	39747000	17013000	33530000	19751000	47528000	2770800	0.566433	0.36573	1.2584	0.17417	0.691783	0.566433	0.432977	PDE9A	O76083;O76083-11;O76083-12;O76083-13;O76083-14;O76083-15;O76083-16;O76083-2;O76083-3;O76083-4;O76083-5;O76083-6;O76083-8;O76083-9	507;373;405;440;466;481;399;447;380;379;454;406;421;347	_VTK[GlyGly (K)]ATAQIGFIK_.3	3226.13	1804.22	3071.25	3355.5	3574.65	3036.91	0.399751	0.0625509	0.115023	0.0783534	0.299868	0.115023	0.189111
UIMC1	Q96RL1;Q96RL1-2;Q96RL1-3;Q96RL1-4	ACSTVEGKWQQR	GlyGly (K)	5243	19912	NaN	NaN	NaN	3651500	NaN	NaN	NaN	NaN	NaN	NaN	NaN	NaN	NaN	SWT1	Q5T5J6	556	_AETTPLK[GlyGly (K)]ESYK_.3	1772.38	2457.82	3355.73	2494.11	1855.02	2102.03	0.229151	0.208299	0.0882756	0.382886	0.0921415	0.208299	0.237514
VAMP2;VAMP3	K7ENK9;K7EKX0;J3QRU4;F8WCA0;L7N2F9;Q15836;P63027	ADALQAGASQFETSAAKLK	GlyGly (K)	1567	4215	64425000	76267000	158870000	57344000	85666000	70185000	0.119034	0.664062	0.140477	0.481107	0.14221	0.140477	0.311658	PDE9A	O76083;O76083-11;O76083-12;O76083-13;O76083-14;O76083-15;O76083-16;O76083-2;O76083-3;O76083-4;O76083-5;O76083-6;O76083-8;O76083-9	175;41;73;108;134;149;67;115;48;47;122;74;89;15	_AEVANHLAVLEK[GlyGly (K)]R_.4	1698.05	2133.26	1973.67	2163.76	2013.23	1226.31	0.160643	0.0649724	0.343525	0.0906037	0.289307	0.160643	0.189955
RNASEH2A	O75792	ADALYPVVSAASICAKVAR	GlyGly (K)	2528	7131	21589000	21797000	15125000	18815000	34408000	24630000	0.00677999	0.153755	0.234225	0.413985	0.133709	0.153755	0.273847	SLC22A5	O76082;O76082-3	544;568	_DGQERPTILK[GlyGly (K)]STAF_.3	1932.52	2058.28	2060.51	1256.32	1775.01	1877.4	0.044567	0.342887	0.039643	0.0743764	0.243049	0.044567	0.158712
ALDOA	P04075;P04075-2;J3KPS3;H3BQN4;H3BPS8;H3BU78;H3BUH7;H3BR04;H3BMQ8	ADDGRPFPQVIKSK	GlyGly (K)	2693	7786;7787	7108200	9263200	10629000	1755600	3583300	2955100	0.186156	1.01327	0.135876	0.495699	0.865848	0.186156	0.680774	CCNJ	Q5T5M9;Q5T5M9-2;Q5T5M9-3	234;233;245	_LLIAHDNDVK[GlyGly (K)]EANK_.4	2066.93	3030.43	3096.36	2822.64	3198.05	3462.87	0.267313	0.065401	0.0562242	0.224522	0.105181	0.065401	0.164852
ATP6V0D1	F5GYQ1;P61421;J3QL14;R4GN72	ADDYEQVKNVADYYPEYK	GlyGly (K)	1408	3695;3696	68894000	81344000	149810000	67226000	46686000	54134000	0.117194	0.53812	0.104474	0.61354	0.2014	0.117194	0.40747	ZFAND5	O76080	201	_ENPVVVAEK[GlyGly (K)]IQR_.3	4304.05	4186.8	2741.56	4818.85	4376.65	5388.04	0.0195283	0.388568	0.14648	0.242626	0.125241	0.14648	0.183933
ATP6V0D1	F5GYQ1;P61421;J3QL14;R4GN72	ADDYEQVKNVADYYPEYKLLFEGAGSNPGDK	2 GlyGly (K)	1408	3695;3696;3697	7366700	3393800	NaN	5644600	6346000	2657200	0.522144	NaN	0.579433	0.105266	0.399213	0.550788	0.25224	MRPL2	Q5T653	112	_FRPEETK[GlyGly (K)]SGPFEEK_.3	5947.25	6694.63	3619.26	7157.63	4798.69	5384.08	0.0836069	0.464327	0.0813004	0.243093	0.143465	0.0836069	0.193279
SAMHD1	Q9Y3Z3;Q9Y3Z3-3;Q9Y3Z3-2;Q9Y3Z3-4	ADDYIEITGAGGKK	GlyGly (K)	6256	24125;24126	8674000	NaN	NaN	3575400	5209600	4990200	NaN	NaN	0.0304201	0.352891	0.233589	0.0304201	0.29324	MRPL2	Q5T653	294	_SYVK[GlyGly (K)]LPSASAQS_.2	1313.25	2292.11	2837.64	1999.32	2141.83	1748.66	0.38396	0.245107	0.142918	0.36383	0.135095	0.245107	0.249463
PITPNB	P48739;P48739-2;A0A0A0MSW4;P48739-3;B3KYB6	ADEDPALFQSVKTK	GlyGly (K)	3271	11264;11265	21554000	22341000	49860000	9821200	20495000	21079000	0.0253556	0.948765	0.0198658	0.543688	0.388399	0.0253556	0.466043	MRPL2	Q5T653	119	_SGPFEEK[GlyGly (K)]VIQVR_.3	17684.1	17836.9	18921.8	21782	18979	17044.4	0.00608376	0.0993757	0.0759499	0.0394891	0.134353	0.0759499	0.0869212
KIAA1429	Q69YN4-2;Q69YN4-3;Q69YN4;Q69YN4-4;H0YBN5	ADENNAKLQELGK	GlyGly (K)	4306	16163	3954300	10684000	11057000	2558900	6792900	3251000	0.65016	0.882654	0.498711	0.491893	0.819312	0.65016	0.655602	DCAF12	Q5T6F0	387	_LAGENLK[GlyGly (K)]LTTGK_.3	20783.5	23265.5	30384.5	28057	20005.2	20182.5	0.0796879	0.0563206	0.00624021	0.24367	0.166479	0.0563206	0.205074
KPNA2	P52292	ADFKTQK	GlyGly (K)	3365	11881	99129000	99440000	125660000	92789000	126090000	84224000	0.00221495	0.212803	0.281519	0.13204	0.0827776	0.212803	0.107409	DCAF12	Q5T6F0	66	_VLHGYAAQQLPSLLK[GlyGly (K)]ER_.4	5765.86	6381.19	6150.99	6879.77	5981.81	6351.69	0.0716392	0.0790943	0.0424121	0.0323546	0.0453897	0.0716392	0.0388722
FKBP4	Q02790;H0YFG2	ADFQKVLQLYPNNK	GlyGly (K)	3661	13599	NaN	8785200	8016000	5902500	NaN	6310800	NaN	0.214746	NaN	NaN	0.222856	0.214746	0.222856	DCAF12	Q5T6F0	229	_VPVYAHITHK[GlyGly (K)]ALK_.3	3336.03	2977.57	4204.52	4196.43	3554.91	3261.51	0.0802949	0.00136192	0.0608721	0.12213	0.18334	0.0608721	0.152735
MSH2	P43246;P43246-2;E9PHA6;V9H019;A0A087X1E7;A0A087X078;V9H0B2;V9H015	ADFSTKDIYQDLNR	GlyGly (K)	3215	10948	10480000	14779000	31106000	5951400	10537000	8304200	0.240695	0.95997	0.167593	0.684458	0.472338	0.240695	0.578398	ZFAND5	O76080	69	_ADTSLNNC[Carbamidomethyl (C)]EGAAGSTSEK[GlyGly (K)]SR_.3	552.145	507.962	800.771	699.643	487.17	527.74	0.058942	0.0953179	0.0565327	0.269858	0.182251	0.058942	0.226055
FKBP8	Q14318;Q14318-2;U3KQ64;M0R2K9	ADFVLAANSYDLAIKAITSSAK	GlyGly (K)	3877	14612	NaN	NaN	NaN	2610700	NaN	NaN	NaN	NaN	NaN	NaN	NaN	NaN	NaN	ZFAND5	O76080	184	_HNC[Carbamidomethyl (C)]PYDYK[GlyGly (K)]AEAAAK_.3	11457.1	12506.8	9593.46	11891.4	11854.6	10847	0.0619481	0.151262	0.0627681	0.110061	0.0714211	0.0627681	0.0907411
LAS1L	Q9Y4W2;Q9Y4W2-2;Q9Y4W2-3;Q9Y4W2-4	ADGDSKGSEEVDSHCK	GlyGly (K)	6275	24238	41938000	26350000	62443000	35064000	11398000	11629000	0.32282	0.397097	0.014187	0.665571	0.486499	0.32282	0.576035	UBAP2	Q5T6F2	854	_DGSLANNPYPGDVTK[GlyGly (K)]FGR_.3	5177.24	4532.37	7850.08	5195.99	6002.14	5321.34	0.0939262	0.287707	0.0850267	0.21577	0.0845167	0.0939262	0.150143
CD46	P15529-16;P15529-7;P15529-4;P15529-6;P15529-3;P15529-5;P15529-2;R4GN18	ADGGAEYATYQTKSTTPAEQR	GlyGly (K)	2884	9133	14155000	22265000	26939000	6408200	16097000	7271800	0.314917	0.870686	0.534076	0.361369	0.744144	0.534076	0.552757	XPNPEP1	Q5T6H7;Q9NQW7;Q9NQW7-2;Q9NQW7-3;Q9NQW7-4	67;138;138;181;181	_SAGHHLIPVK[GlyGly (K)]ENLVDK_.4	3294.99	2386.57	3520.39	3073.04	2779.64	3123.42	0.226115	0.0959519	0.0823605	0.118722	0.143881	0.0959519	0.131302
RPS21	P63220	ADGIVSKNF	GlyGly (K)	3576	13090	12117000	23838000	41206000	8543100	14174000	27141000	0.461021	0.928506	0.443861	0.721514	0.500104	0.461021	0.610809	RNF8	O76064;O76064-3	316;316	_TFQEEEQHLQGLEIAQGEK[GlyGly (K)]DLK_.4	831.806	962.38	1370.16	1992.17	913.255	1034.53	0.102921	0.261621	0.0880501	0.279445	0.432323	0.102921	0.355884
ITGAV	P06756-3;P06756-2;P06756	ADGKGVLPR	GlyGly (K)	2731	8105	2643400	1815300	3474700	3166300	NaN	NaN	0.262657	0.0656744	NaN	0.192157	0.383532	0.164166	0.287844	RNF8	O76064;O76064-3	156;156	_FSLDELAGPGAEGPSNLK[GlyGly (K)]SK_.3	3374.83	3430.53	3736.02	3868.9	3930.7	4266.19	0.0115742	0.0247122	0.0578817	0.0766354	0.108424	0.0247122	0.0925296
ATP5A1	P25705;P25705-2;P25705-3	ADGKISEQSDAK	GlyGly (K)	3012	9762	6514100	8445800	10763000	11159000	8532200	5875000	0.182611	0.0255464	0.260831	0.247043	0.311108	0.182611	0.279075	RNF8	O76064;O76064-3	207;207	_LTALEPSK[GlyGly (K)]TTGAPIYPGFPK_.3	6988.42	8268.08	8389.15	8572.37	7792.7	8012.85	0.118619	0.0152765	0.0196984	0.0910131	0.0338126	0.0196984	0.0624128
HLTF	A0A0C4DGA6;Q14527;Q14527-2	ADGLSKDASR	GlyGly (K)	452	1364	13142000	10979000	18465000	17498000	15867000	16144000	0.126817	0.0380264	0.0122376	0.168203	0.231292	0.0380264	0.199747	ERMARD	Q5T6L9	136	_ALGDVFLLIGK[GlyGly (K)]EC[Carbamidomethyl (C)]PFLLR_.3	4816.17	2724.05	2747.85	366.207	3410.81	1793.23	0.392391	1.0816	0.439585	0.288697	0.729556	0.439585	0.509126
SECISBP2	Q96T21;Q96T21-2;Q96T21-3	ADGTISSEIKSAR	GlyGly (K)	5268	20029	1310400	NaN	2935900	455110	2222700	1060000	NaN	1.03461	0.500901	0.377854	0.564608	0.767754	0.471231	ERMARD	Q5T6L9	495	_C[Carbamidomethyl (C)]VLK[GlyGly (K)]DLDR_.3	4695.18	4850.83	3580.24	4786.18	6568.84	5766.16	0.0230598	0.203845	0.0920283	0.305222	0.106747	0.0920283	0.205984
GSTCD	Q8NEC7;D6R9W2;Q8NEC7-3	ADGVGPPLTKGK	GlyGly (K)	4794	18281	NaN	NaN	NaN	698960	2703500	NaN	NaN	NaN	NaN	NaN	NaN	NaN	NaN	RNF8	O76064;O76064-3	360;360	_DFEAIIQAK[GlyGly (K)]NK_.2	14916.1	12669.9	25413.9	16098.5	13736.6	12930	0.11515	0.31735	0.0427733	0.3567	0.137331	0.11515	0.247015
GARS	P41250	ADHLLKAHLQK	GlyGly (K)	3193	10794	16995000	2939400	4265800	4788800	14384000	9126300	0.997152	0.081686	0.316266	0.56587	0.565263	0.316266	0.565566	IDH1	O75874	67	_HNVGVK[GlyGly (K)]C[Carbamidomethyl (C)]ATITPDEK_.3	3384.61	3064.82	2495.12	3270.91	2467.08	1979.73	0.070124	0.190273	0.154992	0.187555	0.250256	0.154992	0.218906
ALDH1A2	O94788;O94788-2;H0YMG7;O94788-3	ADIDKAVQAAR	GlyGly (K)	2560	7259	1430200	2041400	2882000	399960	1481900	1116800	0.248982	1.06952	0.198688	0.426474	0.693821	0.248982	0.560148	NT5DC1	Q5TFE4	177	_ENC[Carbamidomethyl (C)]GIYFPEIK[GlyGly (K)]R_.3	15900.1	17395.6	15042.7	14993.9	15321.6	14678.7	0.0635214	0.00229607	0.0303079	0.0283574	0.0947122	0.0303079	0.0615348
RPS18	P62269	ADIDLTKR	GlyGly (K)	3520	12817	33291000	78350000	53739000	13970000	40517000	21205000	0.570785	0.830641	0.442489	0.243898	0.931969	0.570785	0.587934	OFD1	O75665	213	_AEM[Oxidation (M)]C[Carbamidomethyl (C)]QK[GlyGly (K)]LK_.2	1072.81	2358.02	1856.06	1437.48	1280.38	1820	0.529772	0.179733	0.246142	0.289207	0.24706	0.246142	0.268134
EIF2S1	G3V4T5;P05198;H0YJS4	ADIEVACYGYEGIDAVKEALR	GlyGly (K)	1613	4289	8549400	9007000	11939000	11149000	24418000	6339600	0.0368609	0.04839	0.831233	0.558288	0.272816	0.04839	0.415552	PSMD4	Q5VWC4	258	_DSDDALLK[GlyGly (K)]M[Oxidation (M)]TISQQEFGR_.3	8609.29	5456.02	6307.71	5858.03	6482.25	7452.66	0.317049	0.0522733	0.0984844	0.179643	0.168812	0.0984844	0.174228
ATP5C1	P36542;P36542-2	ADIKGPEDK	GlyGly (K)	3144	10481	4528700	3799200	3060600	NaN	4775700	NaN	0.123881	NaN	NaN	0.224951	NaN	0.123881	0.224951	FOCAD	Q5VW36	546	_LLTSLWEK[GlyGly (K)]QDR_.3	8946.71	9926.21	12047.2	9961.38	9202.9	7877.07	0.0733968	0.134029	0.109778	0.170967	0.128943	0.109778	0.149955
TRIP13	Q15645	ADIKQYIGPPSAAAIFK	GlyGly (K)	3999	15190	19734000	17024000	20485000	18490000	33068000	22470000	0.104264	0.0723889	0.269866	0.306644	0.145801	0.104264	0.226223	FOCAD	Q5VW36	335	_LLSVTEDQK[GlyGly (K)]IPK_.3	5785.67	5324.35	3642.17	5698.2	4844	5175.53	0.0587221	0.3113	0.0467945	0.225838	0.0498742	0.0587221	0.137856
HNRNPM	P52272-2;P52272;A0A087X0X3;M0R019;M0R2T0;M0R0N3;M0QYQ7;M0QZM1	ADILEDKDGK	GlyGly (K)	3364	11865	1366600	11765000	22694000	24441000	14006000	10157000	1.11986	0.0524161	0.225275	0.845192	0.506272	0.225275	0.675732	CRTAP	O75718	308	_LNDLK[GlyGly (K)]NAAPC[Carbamidomethyl (C)]AVSYLLFDQNDK_.3	1722.85	1372.49	1595.31	1559.14	1873.82	1592.97	0.160076	0.0162152	0.114566	0.0805581	0.0787297	0.114566	0.0796439
RPL14	P50914;E7EPB3	ADINTKWAATR	GlyGly (K)	3333	11676	27061000	53133000	44347000	10581000	22554000	NaN	0.459777	0.869362	NaN	0.367298	0.944496	0.66457	0.655897	CRTAP	O75718	150	_FLQFAYFK[GlyGly (K)]ANNLPK_.3	3965.87	3267.33	2938.75	4297.28	3075.83	2956.7	0.136576	0.265512	0.0279269	0.167628	0.200083	0.136576	0.183856
PEX1	A0A0C4DG33;O43933;O43933-2	ADISIIKGR	GlyGly (K)	444	1320	NaN	15563000	16396000	NaN	NaN	10697000	NaN	NaN	NaN	NaN	0.262055	NaN	0.262055	CRTAP	O75718	190	_SLPGAEDYIK[GlyGly (K)]DLETK_.3	4074.97	7403.65	8407.39	7021.66	7895.4	9041.17	0.410107	0.127015	0.0956725	0.348528	0.137153	0.127015	0.242841
ITM2C	C9JG41;Q9NQX7-2;Q9NQX7-3;Q9NQX7	ADKASASAPAPASATEILLTPAR	GlyGly (K)	925	2591	20917000	24085000	17143000	13999000	27423000	26680000	0.0995562	0.142775	0.0194215	0.238237	0.310317	0.0995562	0.274277	FOCAD	Q5VW36	395	_DDHQK[GlyGly (K)]LSYK_.3	7981.93	11801.3	9189.58	10118.1	9836.51	16174.1	0.273031	0.0680082	0.344581	0.104559	0.246183	0.273031	0.175371
HTT	P42858	ADKNAIHNHIR	GlyGly (K)	3212	10928	NaN	8796900	5695800	NaN	NaN	3103600	NaN	NaN	NaN	NaN	0.676572	NaN	0.676572	FOCAD	Q5VW36	804	_SDQGK[GlyGly (K)]TVAGIPNFILK_.3	10979.4	11105.5	8051.44	10760.5	7807.39	11192.4	0.00807063	0.203657	0.251957	0.197311	0.02073	0.203657	0.10902
UBE2L3;hCG_1789329	P68036;P68036-3;A0A0B4J2G9;P68036-2	ADLAEEYSKDR	GlyGly (K)	3585	13139	100980000	124120000	201420000	53743000	82068000	48904000	0.145379	0.818484	0.358099	0.500556	0.556942	0.358099	0.528749	WDHD1	O75717	201	_LLAIPVEK[GlyGly (K)]SVK_.3	2791.4	3718.28	1344.23	3681	3787.07	3565.61	0.201362	0.657621	0.0425958	0.465127	0.0217775	0.201362	0.243453
UBE2L3;hCG_1789329	P68036;P68036-3;A0A0B4J2G9;P68036-2	ADLAEEYSKDRK	GlyGly (K)	3585	13139;13140	16305000	6222900	26658000	21473000	10990000	12747000	0.632915	0.152349	0.104679	0.443044	0.567578	0.152349	0.505311	RP2	O75695	269	_EVSM[Oxidation (M)]K[GlyGly (K)]AEDAQR_.3	9646.22	14505.9	9885.59	9839.65	14597.1	13353.6	0.284555	0.0032938	0.0629168	0.24541	0.193428	0.0629168	0.219419
RAB5A;RAB5B	P20339-2;P20339;P61020	ADLANKR	GlyGly (K)	2949;3476	9448	15692000	9974800	8375100	8000600	10670000	9799900	0.315012	0.032342	0.060113	0.323187	0.118035	0.060113	0.220611	GPR107	Q5VW38-2	425	_HLQEASATDGK[GlyGly (K)]AAINLAK_.3	5073.21	3855.03	3186.78	3749.55	4161.84	3343.03	0.192956	0.11474	0.154295	0.227838	0.0740841	0.154295	0.150961
BYSL	Q13895	ADLATDQKEALLELLR	GlyGly (K)	3846	14448	25615000	18819000	37514000	23431000	36654000	16711000	0.216298	0.326793	0.528505	0.1995	0.174872	0.326793	0.187186	NUP155	O75694;O75694-2	1127;1068	_SSTAISSIAADGEFLHELEEK[GlyGly (K)]M[Oxidation (M)]EVAR_.4	10636.5	12136.6	23229.3	10195	9031.83	12707	0.0931575	0.551493	0.239088	0.54375	0.112752	0.239088	0.328251
HSDL1	Q3SXM5;Q3SXM5-2;H3BQI7;H3BT52;H3BNH5	ADLIKQYGR	GlyGly (K)	4077	15464	26834000	56993000	38509000	9805200	32888000	16680000	0.508801	0.840194	0.462427	0.17832	0.916124	0.508801	0.547222	NUP155	O75694;O75694-2	766;707	_K[GlyGly (K)]FHEAQLSEK_.3	7738.57	27385.2	19750.5	15621.9	15084.5	27164.9	0.791047	0.165061	0.404369	0.426714	0.287672	0.404369	0.357193
HSP90AA1;HSP90AA2P;HSP90AB1	P07900;P07900-2;Q14568;P08238	ADLINNLGTIAKSGTK	GlyGly (K)	2748;2757	8189	61849000	75398000	46633000	42372000	91448000	48258000	0.139611	0.0677037	0.437203	0.341954	0.318308	0.139611	0.330131	PSMD4	Q5VWC4	238	_AAAASAAEAGIATTGTEGERDSDDALLK[GlyGly (K)]M[Oxidation (M)]TISQQEFGR_.4	1382.32	2658.04	2799.49	2025.81	2359.23	1084.75	0.446532	0.226751	0.523346	0.332664	0.411721	0.446532	0.372192
ANKRD27	Q96NW4	ADLIPLLLKHGANAGAR	GlyGly (K)	5219	19847	8394300	6378800	4992500	5044300	NaN	5101100	0.192942	0.00729877	NaN	0.359374	0.137001	0.10012	0.248188	FOCAD	Q5VW36	584	_LIAK[GlyGly (K)]AASIR_.3	11434.2	10985.9	9234.33	9708.22	12776.6	12097.2	0.0282738	0.0353795	0.0386263	0.160412	0.109369	0.0353795	0.13489
ASCC3	Q8N3C0	ADLIVTTPEKWDGVSR	GlyGly (K)	4700	17838	8928300	11298000	12833000	NaN	NaN	6894600	0.165688	NaN	NaN	0.253757	0.342301	0.165688	0.298029	SNX30	Q5VWJ9	141	_SK[GlyGly (K)]LEESQPTHLIPPLPEK_.4	7733.69	6784.88	12049.6	8395.81	6321.74	6791.26	0.0924212	0.252733	0.0506364	0.342933	0.126739	0.0924212	0.234836
RNF219	Q5W0B1	ADLNCSKNK	GlyGly (K)	4280	16081	NaN	NaN	NaN	17616000	NaN	NaN	NaN	NaN	NaN	NaN	NaN	NaN	NaN	SNX30	Q5VWJ9	159	_FVVK[GlyGly (K)]GVVDR_.3	8555.63	10645.6	6050.16	8626.17	12510.4	6064.58	0.153934	0.248225	0.490754	0.360348	0.271847	0.248225	0.316097
MYBBP1A	Q9BQG0;Q9BQG0-2;I3L1L3	ADLNIILSSPEQLELFLLAQQKVPSK	GlyGly (K)	5335	20373	1034000	NaN	2986000	1670500	1413000	NaN	NaN	0.399527	NaN	0.571549	NaN	0.399527	0.571549	NUP155	O75694;O75694-2	969;910	_LNSYK[GlyGly (K)]C[Carbamidomethyl (C)]ITDTLQELVNQSK_.3	26923.5	27358.6	23550.5	25254.3	22649.9	20933.9	0.0113363	0.0493702	0.0556811	0.0924243	0.133605	0.0493702	0.113015
TTC12	J3KR69;Q9H892;Q9H892-2;A8MTE9;E9PKU6;E9PIB6	ADLQEKEAHELLDSGK	GlyGly (K)	2030	5315	1156800	1716700	3933300	722290	1358100	3159000	0.275559	0.975398	0.563826	0.720284	0.656591	0.563826	0.688437	NUP155	O75694;O75694-2	1188;1129	_LYGEFADPFK[GlyGly (K)]LAEC[Carbamidomethyl (C)]K_.3	21907.6	26544.8	31035.1	31240.1	27745.8	32455.5	0.13535	0.00465466	0.110636	0.171873	0.10377	0.110636	0.137821
UQCRC1	P31930	ADLTEYLSTHYKAPR	GlyGly (K)	3092	10210	12903000	28271000	35813000	15522000	31772000	15508000	0.527848	0.558991	0.48648	0.455793	0.372575	0.527848	0.414184	NUP155	O75694;O75694-2	295;236	_SEK[GlyGly (K)]GVIQVYDLGQDGQGM[Oxidation (M)]SR_.3	29984.5	31406	28032	37342.6	25447.3	29474.8	0.032747	0.201411	0.103708	0.0818057	0.125234	0.103708	0.10352
ANKRD52	Q8NB46	ADLTVLDENKNTALHLACSK	GlyGly (K)	4758	18049	4476300	6307200	6154600	NaN	9052000	7122700	0.240115	NaN	0.168686	0.352808	0.0858749	0.204401	0.219341	FAM208B	Q5VWN6	23	_GK[GlyGly (K)]LIVQDR_.3	9182.91	10907.5	8834.13	12118.3	11574.3	12565.9	0.121401	0.221668	0.0580945	0.151216	0.0723159	0.121401	0.111766
SARS	Q5T5C7;P49591	ADNLNKLK	GlyGly (K)	3289	11427;11428	NaN	NaN	NaN	7753200	9846800	6524100	NaN	NaN	0.287034	NaN	0.121746	0.287034	0.121746	FAM208B	Q5VWN6	2008	_ESPTQISIGAFPSTK[GlyGly (K)]ISEAPFLHPAPR_.4	4625.53	11318.7	11339.5	11643.4	6603.36	9406.68	0.59367	0.0187008	0.247626	0.458624	0.112016	0.247626	0.28532
PYROXD1	Q8WU10;Q8WU10-2;H0YGU0	ADNVGSALGPDWHEGLNLKGTK	GlyGly (K)	4885	18615	6551900	6414400	6180500	NaN	NaN	NaN	0.0149969	NaN	NaN	0.0412522	NaN	0.0149969	0.0412522	FAM208B	Q5VWN6	209	_HFQELYK[GlyGly (K)]ADR_.3	8962.4	8474.57	6965.5	8898.21	9270.01	11801.1	0.0395651	0.172297	0.169877	0.148965	0.186198	0.169877	0.167582
CHTF18	E7EXA6;A0A0D9SF58;Q8WVB6;Q8WVB6-2;Q8WVB6-3	ADPGVLAALCEKTDNDIR	GlyGly (K)	498	1480	14281000	15895000	14129000	13747000	19959000	12418000	0.0756409	0.0193797	0.329388	0.2061	0.125143	0.0756409	0.165621	FAM208B	Q5VWN6	761	_YTNNPLEK[GlyGly (K)]TVVR_.3	6352.02	5612.93	4623.44	6995.48	6071.15	7506.25	0.0873574	0.288716	0.149479	0.163247	0.146094	0.149479	0.154671
HLA-F	A0A0G2JNF2;D0EV57;A0A0G2JPA3;A0A0G2JH66;P30511;P30511-3	ADPPKAHVAHHPISDHEATLR	GlyGly (K)	513	1519	4946300	4763000	4062800	4900800	5730700	2831600	0.0266987	0.132214	0.478837	0.169834	0.277765	0.132214	0.223799	FAM208B	Q5VWN6	158	_SPLSTGVK[GlyGly (K)]DLK_.3	2913.4	3543.04	3451.39	3508.39	3990.24	3311.19	0.137916	0.0115837	0.131525	0.155989	0.0362052	0.131525	0.0960969
HLA-B	P01889;Q31610;F6U0H7;P30480;P30486;P30460;P30479;P30462;P30466	ADPPKTHVTHHPISDHEATLR	GlyGly (K)	2683	7740	26008000	50434000	43813000	31156000	28393000	15948000	0.451893	0.238761	0.396921	0.295225	0.531577	0.396921	0.413401	CRTAP	O75718	200	_DLETK[GlyGly (K)]SYESLFIR_.3	41725.9	35807.5	31113.9	35932.2	35194.9	34266.1	0.107951	0.101633	0.0189099	0.148645	0.0262629	0.101633	0.0874539
MORF4L2	Q15014;A0A0A0MT59;Q5JXX2;A0A0E3D6L8;Q5JXX1	ADPTVESEEAFKNR	GlyGly (K)	3930	14920	10304000	19551000	19794000	3519400	9176700	5931500	0.438025	0.987233	0.303769	0.445461	0.894157	0.438025	0.669809	FOCAD	Q5VW36	909	_LGELELQLK[GlyGly (K)]HGK_.4	4935.94	5086.5	3098.68	3412.23	3930.3	4056	0.021246	0.0681048	0.02226	0.230675	0.201808	0.02226	0.216242
EPHA7	Q15375-2;Q15375	ADQEGDEELYFHFKFPGTK	GlyGly (K)	3974	15083	10809000	NaN	9862000	9313900	22968000	7829900	NaN	0.0404221	0.695129	0.502445	0.122417	0.367775	0.312431	MYSM1	Q5VVJ2	669	_DIDTQAK[GlyGly (K)]YQSYFSR_.3	65946.7	54700.9	73824.4	48111.5	47853.6	53733.5	0.131822	0.298218	0.0818554	0.212915	0.068187	0.131822	0.140551
GNB4	Q9HAV0	ADQELLLYSHDNIICGITSVAFSKSGR	GlyGly (K)	5672	21632	9818300	11790000	18644000	17778000	24128000	8086600	0.129043	0.0336255	0.704214	0.41184	0.389624	0.129043	0.400732	FOCAD	Q5VW36	1774	_DLLK[GlyGly (K)]ATLLSLR_.2	4031.02	4503.51	4236.4	3828.86	3472.98	3855.18	0.0782954	0.0714605	0.0737584	0.100948	0.0940651	0.0737584	0.0975064
ACLY	P53396-2;P53396;P53396-3	ADQKGVTIIGPATVGGIK	GlyGly (K)	3387	12037;12038	12598000	20620000	20909000	13853000	18237000	17338000	0.341526	0.287057	0.035738	0.245991	0.195943	0.287057	0.220967	ATP6AP2	O75787;O75787-2	134;102	_VYM[Oxidation (M)]VGK[GlyGly (K)]ANSVFEDLSVTLR_.3	46748	50035.1	43588.9	45703.9	50596.5	55364.3	0.0480306	0.0334984	0.0636327	0.074705	0.0960682	0.0480306	0.0853866
ATF4	P18848	ADSLAKEIQYLK	GlyGly (K)	2929	9371;9372	60005000	82044000	82168000	46004000	59479000	52597000	0.219416	0.399023	0.0868394	0.192664	0.318687	0.219416	0.255675	ATP6AP2	O75787;O75787-2	247;215	_FADDM[Oxidation (M)]YSLYGGNAVVELVTVK[GlyGly (K)]SFDTSLIR_.3	1121.96	1836.06	1317.59	3901.23	2087.57	2305.14	0.341409	0.700122	0.0700427	0.338284	0.403844	0.341409	0.371064
ACO1	P21399	ADSLQKNQDLEFER	GlyGly (K)	2959	9474	5239800	5725100	7598700	2345600	NaN	7272100	0.0625923	0.747062	NaN	0.259843	0.492624	0.404827	0.376233	ATP6AP2	O75787;O75787-2	202;170	_HLAK[GlyGly (K)]DHSPDLYSLELAGLDEIGK_.4	8785.21	6805.99	8629.06	8235.48	10250.6	6595.22	0.179527	0.0330044	0.306871	0.0970047	0.123735	0.179527	0.11037
DYNC2H1	Q8NCM8;Q8NCM8-2	ADSQQKIR	GlyGly (K)	4779	18135	NaN	14659000	9371900	18125000	6791300	NaN	NaN	0.450187	NaN	0.225792	0.149514	0.450187	0.187653	ATP6AP2	O75787;O75787-2	235;203	_DASK[GlyGly (K)]ILVDALQK_.3	8078.71	7000.12	6198.82	4727.01	7723.06	11078.9	0.101159	0.190507	0.252416	0.136176	0.423368	0.190507	0.279772
MCM7	P33993;P33993-2;C9J8M6	ADSVGKLVTVR	GlyGly (K)	3112	10298	45793000	59431000	84123000	23530000	30274000	52573000	0.183295	0.795997	0.380648	0.519097	0.421859	0.380648	0.470478	ATP6AP2	O75787;O75787-2	279;247	_TILEAK[GlyGly (K)]QAK_.3	8730.56	8252.46	7856.51	6005.15	9161.45	10516.1	0.0398131	0.188882	0.0973604	0.0774677	0.273131	0.0973604	0.1753
AHRR	D6RF73;D6RE68;A9YTQ3;A9YTQ3-3;A9YTQ3-2	ADTAATADAKVK	GlyGly (K)	654	1919	4014800	9706500	5686700	8740200	7213800	8544700	0.586627	0.299323	0.119439	0.283775	0.0691396	0.299323	0.176457	YOD1	Q5VVQ6	249	_FGEDAGYTK[GlyGly (K)]R_.3	7675.68	10276.6	9790.91	10208.9	10066.3	15133.6	0.204894	0.029558	0.284373	0.142522	0.237843	0.204894	0.190182
SCRN3	F8W0M9;C9JID8;A0A087WW14;Q0VDG4-2;Q0VDG4	ADTAEKALNVIVDLLEK	GlyGly (K)	118	288	4229400	NaN	5864000	NaN	NaN	NaN	NaN	NaN	NaN	0.229028	NaN	NaN	0.229028	ATP6AP2	O75787;O75787-2	206;174	_DHSPDLYSLELAGLDEIGK[GlyGly (K)]R_.3	24778.6	25892	22280.6	25734.6	27939.7	21157.4	0.0310754	0.101731	0.195361	0.113443	0.110845	0.101731	0.112144
2020-09-11	D6RDU5;D6RGI3;D6RER5;Q9NVA2;Q9NVA2-2	ADTIAKNELHK	GlyGly (K)	1061	2827	NaN	NaN	2662100	2357400	3242800	1820100	NaN	0.0858474	0.397401	0.139077	0.181893	0.241624	0.160485	CRTAP	O75718	164	_AIAAAHTFLLK[GlyGly (K)]HPDDEM[Oxidation (M)]M[Oxidation (M)]K_.4	764.447	1333.11	727.323	1152.76	985.975	351.597	0.383403	0.320017	0.670728	0.169331	0.552382	0.383403	0.360857
2020-09-08	A0A087X142;A6NMH6;A6NFQ9;F8W8I8;Q92599-2;Q92599-4;Q92599;Q92599-3	ADTISKSELHK	GlyGly (K)	240	695;696	14638000	8788300	23623000	19784000	16728000	10263000	0.353138	0.125076	0.338739	0.256511	0.461053	0.338739	0.358782	FOCAD	Q5VW36	1248	_AEDLGSK[GlyGly (K)]LLPAWIR_.3	11629.7	14188.4	11728.6	11931.7	8435.45	11452.9	0.140158	0.0121406	0.214563	0.17677	0.116643	0.140158	0.146706
2020-09-02	Q15019;Q15019-2;B5MCX3;Q15019-3;H7C2Y0;C9J2Q4	ADTLTLKER	GlyGly (K)	3932	14927	22317000	31568000	33311000	6533300	23775000	1357800	0.242793	0.950434	1.26141	0.225602	1.22834	0.950434	0.726972	FOCAD	Q5VW36	850	_DGK[GlyGly (K)]PLNR_.2	9791.37	11857.1	12079.7	11891.5	9495.07	12090	0.134948	0.011102	0.170016	0.135287	0.0105236	0.134948	0.0729052
2020-09-07	H0Y3Y4;E7ES33;E7EPK1;Q16181-2;Q16181;G3V1Q4	ADTLTPEECQQFKK	GlyGly (K)	1159	3032;3033	6350400	10637000	9833500	NaN	9396900	4448600	0.356863	NaN	0.505432	0.222534	0.580137	0.431147	0.401336	FOCAD	Q5VW36	1785	_VLPEFK[GlyGly (K)]K_.3	7603.26	9741.68	9390.89	6138.2	9606.97	7911.28	0.174356	0.296218	0.13689	0.124031	0.227204	0.174356	0.175617
STXBP2	Q15833;A0A087WWS7;M0R0M7;Q15833-2;Q15833-3	ADTPSLGEGPEKTR	GlyGly (K)	4013	15235	3796100	8025900	7264600	2414400	NaN	NaN	0.505992	0.70867	NaN	0.44348	0.760118	0.607331	0.601799	FOCAD	Q5VW36	578	_EVQWEK[GlyGly (K)]LIAK_.3	12322.3	7258.41	5830.13	8936.41	12177.1	10709.3	0.365739	0.297493	0.0907014	0.366678	0.192424	0.297493	0.279551
TRMT6	Q9UJA5;Q9UJA5-4	ADTSLKSNASTLESHETEEPAAK	GlyGly (K)	6064	23306	1945200	5824000	6318500	1895900	3184900	1708400	0.706051	0.761407	0.426724	0.59063	0.739447	0.706051	0.665038	FOCAD	Q5VW36	564	_FM[Oxidation (M)]AVSDVPSLSVGK[GlyGly (K)]EVQWEK_.3	3265.94	3965.72	3841.97	4730.91	3776.57	4300.99	0.136847	0.146643	0.0918136	0.0869283	0.0885324	0.136847	0.0877303
2020-09-10	E7EW69;E7EX04;B5ME97;Q9P0V9-3;Q9P0V9;Q9P0V9-2;F5H1F2;C9JEQ7	ADTVSKTELQK	GlyGly (K)	788	2287;2288	13103000	NaN	14522000	17483000	13718000	13996000	NaN	0.130838	0.014186	0.0516359	0.156656	0.0725123	0.104146	FOCAD	Q5VW36	500	_PLEPILYNDILYTLPK[GlyGly (K)]LGVHK_.4	4341.61	3876.03	3044.29	1796.84	4363.75	4426.45	0.080125	0.364411	0.0100875	0.192895	0.411977	0.080125	0.302436
EIF1AX;EIF1AY	X6RAC9;P47813;O14602;A6NJH9	ADVILKYNADEAR	GlyGly (K)	3250	11140	NaN	5115200	10731000	NaN	7140800	9611700	NaN	NaN	0.208589	0.284096	0.431796	0.208589	0.357946	FOCAD	Q5VW36	809	_TVAGIPNFILK[GlyGly (K)]M[Oxidation (M)]YETNK_.3	3364.61	5242.15	1572.84	4107.58	3582.86	2658.79	0.308506	0.631056	0.209372	0.388329	0.323486	0.308506	0.355907
LIG1	M0R0Q7;F5GZ28;P18858-2;P18858-3;P18858	AEAAEKGDVGLVAENSR	GlyGly (K)	1410	3706	1823900	2344800	4679000	2203700	1577400	1007500	0.176713	0.508609	0.311796	0.640061	0.396735	0.311796	0.518398	FOCAD	Q5VW36	1577	_SNIEK[GlyGly (K)]AAFVK_.2	1812.97	1613.65	1366.8	1692.69	1580.44	1910.93	0.0822599	0.150637	0.13387	0.140634	0.0885388	0.13387	0.114586
TRAPPC4	Q9Y296;E9PKS9;E9PQE8;J3KP27;Q9Y296-2;E9PN70;G3V1A0;G5EA23	AEAEKTFSYPLDLLLK	GlyGly (K)	6193	23872;23873	NaN	NaN	23415000	NaN	NaN	9127500	NaN	NaN	NaN	NaN	NaN	NaN	NaN	FOCAD	Q5VW36	921	_EEPEEVQYK[GlyGly (K)]K_.3	2120.05	2286.13	1885.57	2496.13	1676.01	2232.21	0.0533052	0.197063	0.201262	0.117292	0.0596374	0.197063	0.0884647
TRAPPC4	Q9Y296;E9PKS9;E9PQE8;J3KP27;Q9Y296-2;E9PN70;G3V1A0;G5EA23	AEAEKTFSYPLDLLLKLHDER	2 GlyGly (K)	6193	23872;23873	9198800	8609100	9919900	12630000	10276000	5377000	0.046831	0.169964	0.442614	0.0560111	0.409561	0.169964	0.232786	FOCAD	Q5VW36	820	_M[Oxidation (M)]YETNK[GlyGly (K)]QPGLK_.3	1665.32	1565.51	1578.43	1984.35	2213.97	1989.18	0.0436925	0.161128	0.0756315	0.189417	0.131735	0.0756315	0.160576
N4BP2	Q86UW6-2;Q86UW6;H0YA93	AEAFLHQQKR	GlyGly (K)	4555	17234	7792500	9274800	7130200	9712900	7232500	9077800	0.122825	0.216854	0.16	0.0482779	0.0347496	0.16	0.0415137	FOCAD	Q5VW36	1571	_IAQVTK[GlyGly (K)]SNIEK_.3	6644.74	4968.55	5266.12	5589.73	5503.48	5113.67	0.204118	0.0421566	0.0519222	0.126972	0.0622027	0.0519222	0.0945874
RPL29	P47914	AEAIKALVK	GlyGly (K)	3252	11154	22836000	50736000	44065000	9201100	30574000	16238000	0.536299	0.925636	0.433098	0.330658	0.875445	0.536299	0.603051	CRTAP	O75718	184	_NM[Oxidation (M)]AYYK[GlyGly (K)]SLPGAEDYIK_.3	25347.5	27796.5	40275.1	24733.5	21343.5	23807	0.0651689	0.338096	0.0771604	0.344175	0.0820544	0.0771604	0.213115
MRPS9	P82933	AEAIVYKHGSGR	GlyGly (K)	3611	13417	NaN	NaN	NaN	NaN	5740000	NaN	NaN	NaN	NaN	NaN	NaN	NaN	NaN	FAM208B	Q5VWN6	2121	_VM[Oxidation (M)]K[GlyGly (K)]NSNQFIFQDK_.3	4071.44	3436.65	3129.79	3415.07	2658.35	4297.22	0.119568	0.0616417	0.333216	0.218912	0.135403	0.119568	0.177158
TTC37	Q6PGP7;D6RCE2	AEALIKLSDYDSSEEAIR	GlyGly (K)	4379	16535	10131000	14784000	13527000	NaN	13032000	5900400	0.264111	NaN	0.532717	0.150005	0.607381	0.398414	0.378693	FAM208B	Q5VWN6	230	_M[Oxidation (M)]K[GlyGly (K)]DPTFLGK_.3	1646.65	1861.96	2112.84	1960.17	1833.16	2240.6	0.0867813	0.0530091	0.141446	0.125866	0.097231	0.0867813	0.111548
CAPN7	Q9Y6W3	AEALSEPLTKPVGK	GlyGly (K)	6331	24486;24487	5441900	NaN	13252000	2630200	9963500	5460900	NaN	0.945807	0.412829	0.410495	0.494768	0.679318	0.452631	NUP155	O75694;O75694-2	899;840	_ESLK[GlyGly (K)]EYQK_.3	19742.8	22698.9	22486	22445	19758	23137.8	0.0985012	0.00128895	0.111429	0.0764398	0.0153995	0.0985012	0.0459197
GOT2	P00505	AEAQIAAKNLDK	GlyGly (K)	2675	7705	NaN	9973500	8909800	NaN	5217300	3580900	NaN	NaN	0.263033	0.369643	0.666979	0.263033	0.518311	OFD1	O75665	252	_AC[Carbamidomethyl (C)]QAK[GlyGly (K)]SEALVLR_.3	24300.8	31548.4	30986.4	37552	32363.3	28111.9	0.183524	0.135474	0.0994197	0.147611	0.147446	0.135474	0.147529
ME1	P48163;P48163-2	AECSAEQCYKITK	GlyGly (K)	3257	11170	4187400	5494300	8838600	7996700	5897200	5367800	0.1909	0.070722	0.0664611	0.372974	0.235852	0.070722	0.304413	ZMYM4	Q5VZL5;Q5VZL5-2;Q5VZL5-4	1027;938;995	_VTESIEDIK[GlyGly (K)]EK_.3	5034.92	5996.92	6532.65	5030.11	3962.29	4698.33	0.123322	0.183772	0.12019	0.249396	0.128711	0.123322	0.189054
TBCA	E5RIW3;E5RJD8;O75347;O75347-2;E5RHG6;E5RIX8	AEDGENYDIKK	GlyGly (K)	1142	2996;2997	10129000	NaN	6695200	6461900	7276700	6336200	NaN	0.0250767	0.0977064	0.228761	0.0138901	0.0613915	0.121326	OFD1	O75665	431	_VK[GlyGly (K)]EM[Oxidation (M)]SDYSLLK_.3	1571.41	1285.82	1718	3013.64	1402.7	1405.46	0.141352	0.387245	0.0013864	0.100878	0.507391	0.141352	0.304134
FOCAD	Q5VW36;S4R400;S4R3N8	AEDLGSKLLPAWIR	GlyGly (K)	4267	16039	4815400	2982500	3427900	2748000	8254800	3816200	0.332412	0.15569	0.520017	0.451884	0.176421	0.332412	0.314152	OFD1	O75665	445	_LELLAQNK[GlyGly (K)]LLK_.3	4800.8	4046.97	2610.57	4043.94	5695.47	4615.01	0.120491	0.30462	0.148198	0.363278	0.0776418	0.148198	0.22046
YY1AP1	Q9H869-3;Q9H869-2;Q9H869-9;Q9H869-5;B0QZ55	AEDNLLALGLKHFEGTEFLNPLISK	GlyGly (K)	5637	21489	2421300	4057200	5402300	4888900	7903800	896490	0.357106	0.0705513	1.12608	0.523559	0.642022	0.357106	0.58279	RNF219	Q5W0B1	284	_GSEEDVVSK[GlyGly (K)]NQGDSAR_.3	3154.78	2219.39	3542.26	3825.48	2953.38	2791.51	0.246147	0.0543622	0.0398469	0.0930437	0.27637	0.0543622	0.184707
SETX	Q7Z333;Q7Z333-4;Q7Z333-3	AEDQIKISTR	GlyGly (K)	4485	16963	NaN	6846600	3706200	NaN	5701200	NaN	NaN	NaN	NaN	0.299908	NaN	NaN	0.299908	RNF219	Q5W0B1	243	_SDK[GlyGly (K)]YIEELESQVAQLK_.3	2017.17	2793.75	3463.98	2866.53	3727.62	2978.79	0.22828	0.133469	0.157909	0.300008	0.0323722	0.157909	0.16619
ATP6V1E1;ATP6V1E2	P36543-3;P36543;Q96A05	AEEEFNIEKGR	GlyGly (K)	3145	10485	NaN	2413600	4539000	NaN	3366600	NaN	NaN	NaN	NaN	0.209728	NaN	NaN	0.209728	RNF219	Q5W0B1	246	_YIEELESQVAQLK[GlyGly (K)]NSSEEK_.3	2098.05	2492.91	1239.7	2010.72	1710.22	839.31	0.121634	0.335462	0.483089	0.255454	0.477492	0.335462	0.366473
ASCC3	Q8N3C0	AEEFDQIKVR	GlyGly (K)	4700	17839	23733000	21010000	38546000	NaN	20311000	NaN	0.0860672	NaN	NaN	0.352065	NaN	0.0860672	0.352065	OFD1	O75665	307	_VEAFELNQK[GlyGly (K)]LQEEK_.3	10455.2	10318.8	14121.2	9847.97	10007.6	10204.9	0.00929233	0.252127	0.0138045	0.195777	0.0242613	0.0138045	0.110019
RPL11	P62913;P62913-2;Q5VVC8;Q5VVC9	AEEILEKGLK	GlyGly (K)	3557	12993;12994	39179000	75843000	97813000	3824500	36579000	25031000	0.45079	1.30778	0.265076	0.598498	1.06046	0.45079	0.82948	OFD1	O75665	170	_DSLAEK[GlyGly (K)]LQLIDDQFADAYPQR_.3	34957.6	61909.8	74246.2	65813.3	45019.7	54607.7	0.393488	0.0851485	0.136102	0.39699	0.0935893	0.136102	0.24529
RPL11	P62913;P62913-2;Q5VVC8;Q5VVC9	AEEILEKGLKVR	2 GlyGly (K)	3557	12993;12994	3034400	2589500	7548300	1031800	4165000	4976200	0.111877	1.07408	0.125499	0.47779	0.693225	0.125499	0.585507	RNF219	Q5W0B1	499	_LSEK[GlyGly (K)]SGLC[Carbamidomethyl (C)]LSK_.3	9927.85	9219.32	10222	12069.3	13920.7	10973.6	0.0523317	0.117196	0.167421	0.195938	0.133681	0.117196	0.16481
TRRAP	Q9Y4A5-2;Q9Y4A5;F2Z2U4;H0Y4W2	AEEIVAAQEKSFHHVTHDLVR	GlyGly (K)	6263	24151	16079000	22341000	47645000	5172200	19248000	21877000	0.2305	1.13724	0.0904065	0.628484	0.594119	0.2305	0.611302	OFD1	O75665	453	_LLK[GlyGly (K)]QQLEESR_.3	1285.25	2373.24	3067.19	2439.13	2290.81	2378.28	0.420568	0.161307	0.0264936	0.403457	0.0153006	0.161307	0.209379
STAMBP	F5H5B9;C9JK83;O95630-2;O95630;C9JZ93;C9JEK5	AEELKAELLK	GlyGly (K)	939	2617	16982000	14421000	33904000	5579400	7665200	9451500	0.115333	1.01453	0.147587	0.681548	0.451462	0.147587	0.566505	FAM160B1	Q5W0V3;Q5W0V3-2	346;346	_EDASAFPGK[GlyGly (K)]R_.3	2159.03	2204.78	2189.69	2578.68	2881.63	1960.12	0.0148262	0.115367	0.269163	0.169548	0.138586	0.115367	0.154067
ULK3	Q6PHR2-3;Q6PHR2;Q6PHR2-4	AEELKAIVSSSNQALLR	GlyGly (K)	4380	16555	6835100	9243600	3825100	4185400	16700000	NaN	0.211841	0.0636092	NaN	0.738452	0.532681	0.137725	0.635566	OFD1	O75665	191	_IK[GlyGly (K)]FESLEIK_.3	7966.39	7237.05	6967.04	7727.15	7485.65	6934.4	0.0678428	0.0731557	0.0540619	0.06688	0.0548052	0.0678428	0.0608426
PPP5C	H0YDU8;P53041	AEELKTQANDYFK	GlyGly (K)	1724	4634	5984100	8786200	13435000	1919900	5061800	1304800	0.268293	1.06056	0.834543	0.562632	1.03736	0.834543	0.799998	PAPD7	Q5XG87;Q5XG87-2	301;71	_HNVAEPC[Carbamidomethyl (C)]SIK[GlyGly (K)]VLDK_.3	5772.16	4909.98	4220.17	5732.35	5489.82	5498.89	0.114144	0.214874	0.00116657	0.160187	0.0787665	0.114144	0.119477
OGFOD1	Q8N543;A0A0A0MTR2;Q8N543-2	AEESKLPEILK	GlyGly (K)	4718	17925;17926	NaN	NaN	11705000	NaN	NaN	NaN	NaN	NaN	NaN	NaN	NaN	NaN	NaN	NUP155	O75694;O75694-2	1299;1240	_LLEVYDQLFK[GlyGly (K)]SR_.3	41563.6	42583.7	65715.1	43467.5	39238	30031.8	0.0171436	0.288168	0.187955	0.3002	0.194214	0.187955	0.247207
CCND1	P24385;F5H437	AEETCAPSVSYFKCVQK	GlyGly (K)	2996	9704;9705	NaN	18960000	40746000	11975000	20641000	NaN	NaN	0.771767	NaN	0.463172	0.319324	0.771767	0.391248	OFD1	O75665	134	_ENQK[GlyGly (K)]GFLM[Oxidation (M)]HFLK_.3	1918.6	1734.12	3802.96	1920.18	1768.88	804.664	0.0714236	0.465244	0.529856	0.454031	0.402078	0.465244	0.428055
MDN1	Q9NU22	AEFAKLVEEFR	GlyGly (K)	5799	22113	8565600	7396700	9331500	6930100	14574000	5896500	0.103561	0.208841	0.599489	0.302147	0.113891	0.208841	0.208019	RNF123	Q5XPI4;Q5XPI4-2	810;810	_VFSEK[GlyGly (K)]LDHLSR_.3	11876	14243.5	7699.31	10149.5	11477	14032.8	0.12819	0.194133	0.141689	0.222676	0.17998	0.141689	0.201328
CSNK1A1	P48729-3;P48729;P48729-2;E5RG27;D6RGE5	AEFIVGGKYK	GlyGly (K)	3269	11257	1756400	1835700	2530300	750210	NaN	1657700	0.0312205	0.767389	NaN	0.255315	0.41156	0.399305	0.333438	RNF123	Q5XPI4;Q5XPI4-2	986;986	_LPHLLK[GlyGly (K)]TK_.3	6703.66	7651.73	5471.3	6909.53	8074.68	5392.17	0.0933982	0.164282	0.281703	0.192937	0.173162	0.164282	0.18305
RNF10	Q8N5U6;Q8N5U6-2;F5H5P6	AEFSPAQFSGPKK	GlyGly (K)	4728	17952;17953	5391000	5543400	12128000	2742000	6587000	6950500	0.0197108	0.892657	0.0379735	0.44733	0.421846	0.0379735	0.434588	RNF123	Q5XPI4;Q5XPI4-2	615;615	_TLK[GlyGly (K)]DDLASK_.3	5677.09	5103.7	5097.06	4823.01	5315.97	5169.75	0.0752159	0.0390692	0.0197203	0.0546119	0.0365869	0.0390692	0.0455994
RNF10	Q8N5U6;Q8N5U6-2;F5H5P6	AEFSPAQFSGPKKINLNHLLNFTFEPR	2 GlyGly (K)	4728	17952;17953	56784000	51142000	35267000	35158000	78781000	25916000	0.0739302	0.00218884	0.714083	0.382085	0.341189	0.0739302	0.361637	RNF123	Q5XPI4;Q5XPI4-2	510;510	_LLLDNK[GlyGly (K)]DDNGGEASR_.3	1316.23	1651.17	1065	1661.96	1324.91	666.596	0.159627	0.309589	0.467483	0.119493	0.430873	0.309589	0.275183
ATXN10	Q9UBB4;Q9UBB4-2;B1AHE4	AEGDISNVANGFKSHLIR	GlyGly (K)	5974	22897	18014000	NaN	12601000	7164400	18365000	7795800	NaN	0.388988	0.571355	0.197915	0.0596873	0.480172	0.128801	RNF123	Q5XPI4;Q5XPI4-2	799;799	_DILAELTK[GlyGly (K)]SQK_.3	9492.3	7789.24	5636.48	10126.2	8059.48	5204.37	0.139368	0.402816	0.304416	0.252151	0.319463	0.304416	0.285807
SMARCD2	J3KMX2;B9EGA3;Q92925-3;Q92925-2;Q92925	AEGDSAGTAGTPGGTPAGDKVASWELR	GlyGly (K)	836	2388	2647500	3415500	5695500	4529400	3909600	1675700	0.179138	0.161284	0.56563	0.374977	0.448489	0.179138	0.411733	OFD1	O75665	31	_GILDTLK[GlyGly (K)]TQLR_.3	16125.7	16066.9	14340.9	15339.4	13987.6	10400.4	0.00258225	0.0475774	0.208016	0.0773456	0.221238	0.0475774	0.149292
HGS	O14964;O14964-2;I3L1P5	AEGKATSTTELPPEYLTSPLSQQSQLPPK	GlyGly (K)	2282	6113	6298500	NaN	5000800	6505400	8807500	3605900	NaN	0.184929	0.592599	0.288739	0.405538	0.388764	0.347138	OFD1	O75665	548	_QTQTALENEVYC[Carbamidomethyl (C)]NPK[GlyGly (K)]QSVIDR_.3	2330.29	1553.19	1964.83	2889.36	1364.03	1196.84	0.282992	0.269353	0.0923254	0.258636	0.474668	0.269353	0.366652
CAMTA1	G3V297;Q9Y6Y1-3;Q9Y6Y1-4;Q9Y6Y1-2;Q9Y6Y1	AEGKWLPK	GlyGly (K)	1594	4258	NaN	2581600	NaN	NaN	NaN	927110	NaN	NaN	NaN	NaN	0.666855	NaN	0.666855	OFD1	O75665	241	_ELTM[Oxidation (M)]FQNDFEK[GlyGly (K)]AC[Carbamidomethyl (C)]QAK_.3	1922.41	4411.39	1584.62	2555.62	2573.45	4367.12	0.55574	0.331673	0.36548	0.247981	0.280272	0.36548	0.264127
ALKBH2	S4R3T5;F5H5X2;Q6NS38;F5GZZ0;Q6NS38-2	AEGLDCSYTVLFGKAEADEIFQELEK	GlyGly (K)	1448	3892	4883400	4799900	4937000	NaN	8076100	1453800	0.0121949	NaN	0.982733	0.306434	0.756688	0.497464	0.531561	ZMYM4	Q5VZL5;Q5VZL5-2;Q5VZL5-4	1132;1043;1100	_GETEQDLEADFPSDSFDPLNK[GlyGly (K)]GQGIQAR_.3	2016.27	1880.3	2481.54	2532.98	909.716	1317.27	0.0493462	0.0145086	0.258812	0.447942	0.318506	0.0493462	0.383224
PARP2	G3V167;Q9UGN5-2;Q9UGN5	AEGLLQGKHSTK	GlyGly (K)	1583	4233	4325000	NaN	4892400	5683700	3858000	2615700	NaN	0.105811	0.271387	0.118852	0.522786	0.188599	0.320819	ZMYM4	Q5VZL5;Q5VZL5-2;Q5VZL5-4	1335;1246;1303	_FM[Oxidation (M)]IELTK[GlyGly (K)]LLK_.3	2225.47	2212.79	2839.4	2585.12	761.524	1658.36	0.00404176	0.066291	0.524125	0.549665	0.216697	0.066291	0.383181
EAF1	Q96JC9	AEGSSKIQAR	GlyGly (K)	5169	19652	NaN	14019000	NaN	1149600	NaN	NaN	NaN	NaN	NaN	NaN	1.19985	NaN	1.19985	ZMYM4	Q5VZL5;Q5VZL5-2;Q5VZL5-4	1472;1383;1440	_LYEFYLSK[GlyGly (K)]C[Carbamidomethyl (C)]SESVK_.3	1976.45	2056.07	2679.62	2090.17	2462.85	1479.86	0.0279201	0.174769	0.352591	0.151749	0.182867	0.174769	0.167308
UBR4	Q5T4S7-3;Q5T4S7-4;Q5T4S7;Q5T4S7-2;Q5T4S7-5	AEHASSLLELASTTKCSSVK	GlyGly (K)	4202	15835	5281300	6621000	14096000	1998800	3816400	6853600	0.159181	1.06295	0.402554	0.719226	0.530894	0.402554	0.62506	ZMYM4	Q5VZL5;Q5VZL5-2;Q5VZL5-4	1225;1136;1193	_EEQGDLK[GlyGly (K)]C[Carbamidomethyl (C)]GGVEQASSSPR_.3	4842.64	4048.17	5836.63	5693.27	4179.83	3384.88	0.126373	0.0175837	0.148617	0.16836	0.271627	0.126373	0.219994
TARS	P26639;P26639-2;D6RCA5;D6R9F8;D6RDJ6;D6RBR8	AEHDSILAEKAEK	GlyGly (K)	3024	9838	32974000	28756000	39947000	23523000	18071000	27172000	0.096633	0.365953	0.284481	0.368438	0.101328	0.284481	0.234883	NUP155	O75694;O75694-2	974;915	_C[Carbamidomethyl (C)]ITDTLQELVNQSK[GlyGly (K)]AAPQSPSVPK_.3	4863.4	6101.44	4506.73	5204.29	5250.14	4539.75	0.159679	0.101585	0.102621	0.0762932	0.148382	0.102621	0.112337
PPP2R5E	Q16537-3;Q16537-2;Q16537	AEHKQFLVK	GlyGly (K)	4030	15311	3661800	NaN	3854700	NaN	3805500	2939700	NaN	NaN	0.181526	0.026559	NaN	0.181526	0.026559	NUP155	O75694;O75694-2	472;413	_IITPLNK[GlyGly (K)]DHIPITDSPVVVQQHM[Oxidation (M)]LPPK_.5	14402.7	14938.5	15802.5	23398.1	11517.6	14435.4	0.0258211	0.274018	0.158995	0.157106	0.286269	0.158995	0.221688
SUN2	Q9UH99-3;Q9UH99;Q9UH99-2	AEHQQDSEDLFKK	GlyGly (K)	6024	23154	4225500	5152800	14571000	15600000	9658600	7277700	0.139833	0.0482326	0.19881	0.545589	0.590943	0.139833	0.568266	NUP155	O75694;O75694-2	538;479	_FFK[GlyGly (K)]LHQEDQAC[Carbamidomethyl (C)]ATC[Carbamidomethyl (C)]LILAC[Carbamidomethyl (C)]STAAC[Carbamidomethyl (C)]DR_.4	5611.87	3734.46	7272.9	5499.87	5166.31	5491.02	0.284074	0.196312	0.043088	0.18451	0.207135	0.196312	0.195822
E2F5	Q15329-2;Q15329;C9JYE9	AEIEDLELKER	GlyGly (K)	3971	15073	NaN	NaN	NaN	NaN	NaN	NaN	NaN	NaN	NaN	NaN	NaN	NaN	NaN	NUP155	O75694;O75694-2	444;385	_PM[Oxidation (M)]M[Oxidation (M)]ETQM[Oxidation (M)]TAGVDGHSWALSAIDELK[GlyGly (K)]VDK_.4	10207.1	7953.76	15121.1	8933.79	7380.34	8090.85	0.175472	0.363761	0.064947	0.359265	0.063738	0.175472	0.211502
ZBTB33	Q86T24	AEIFAEILNYIYSSKIVR	GlyGly (K)	4537	17160	2404400	NaN	2014700	1211900	NaN	NaN	NaN	0.351866	NaN	0.124713	NaN	0.351866	0.124713	NUP155	O75694;O75694-2	925;866	_FYEGVVELSLTAAEK[GlyGly (K)]K_.3	10447.6	9949.26	11036	11083.2	10992	7442.36	0.0345519	0.00301236	0.272315	0.0302783	0.196284	0.0345519	0.113281
RNASEH1	O60930	AEIHAACKAIEQAK	GlyGly (K)	2459	6850;6851	5760100	5776700	9357100	6464800	4571700	2730800	0.00203487	0.258523	0.356512	0.379657	0.398175	0.258523	0.388916	NUP155	O75694;O75694-2	903;844	_EYQK[GlyGly (K)]ISNQVDLSNVC[Carbamidomethyl (C)]AQYR_.3	9449.7	10064.2	13325.6	11586.2	8026.73	8769.31	0.0445316	0.0987406	0.0625248	0.2671	0.139053	0.0625248	0.203077
HNRNPA0	Q13151	AEIIADKQSGK	GlyGly (K)	3780	14130;14131	21457000	13517000	37213000	32895000	24201000	18141000	0.321063	0.0871024	0.202403	0.304709	0.470343	0.202403	0.387526	NUP155	O75694;O75694-2	940;881	_K[GlyGly (K)]DPQGLGLHFYK_.4	1526.09	1447.55	1503.31	1403.43	839.904	647.488	0.0373524	0.0485903	0.182949	0.302194	0.385645	0.0485903	0.343919
PTGES2	Q9H7Z7;X6RJ95	AEIKFSSYR	GlyGly (K)	5628	21467	9663200	15428000	14523000	NaN	7975700	3490100	0.324921	NaN	0.553262	0.317082	0.892412	0.439092	0.604747	FAM46C	Q5VWP2	230	_LIATK[GlyGly (K)]NPEEIR_.3	9810.17	9343.7	10500.5	8797.87	11908	10037.3	0.0344416	0.124772	0.120556	0.0995543	0.0661316	0.120556	0.082843
JAM3	Q9BX67;H0YD98	AEILGKTSLK	GlyGly (K)	5445	20738	861600	1939000	1499000	NaN	354560	398430	0.544053	NaN	0.0823936	0.633616	0.93209	0.313223	0.782853	FAM46C	Q5VWP2	129	_ISPVTLK[GlyGly (K)]EAYVQK_.3	3708.15	4032.49	1899.17	3328.99	3700.48	4102.53	0.0592557	0.386766	0.072867	0.335915	0.111955	0.072867	0.223935
STK17B	O94768;U3KQF8	AEILHEIAVLELAKSCPR	GlyGly (K)	2557	7242	12128000	11170000	10699000	10064000	15250000	8070800	0.0581516	0.0432512	0.435359	0.18337	0.160788	0.0581516	0.172079	NUP155	O75694;O75694-2	1121;1062	_AILSAK[GlyGly (K)]SSTAISSIAADGEFLHELEEK_.3	1497.54	1727.18	1658.79	963.634	1398.51	1293.19	0.10071	0.37488	0.0553361	0.0865257	0.288373	0.10071	0.18745
MCM4	P33991;E5RG31	AEINILLCGDPGTSKSQLLQYVYNLVPR	GlyGly (K)	3111	10275	NaN	NaN	2383300	NaN	NaN	NaN	NaN	NaN	NaN	NaN	NaN	NaN	NaN	NUP155	O75694;O75694-2	1382;1323	_SLQAK[GlyGly (K)]LER_.3	5848.91	6878.78	8171.59	6406.93	6136.14	3699.04	0.114432	0.171184	0.350434	0.188462	0.303079	0.171184	0.245771
TBP	Q32MN6;P20226-2;P20226;H0Y6D8	AEIYEAFENIYPILKGFR	GlyGly (K)	2946	9439	8244000	11076000	22009000	15079000	18368000	2183100	0.207301	0.26425	1.11376	0.440082	0.698775	0.26425	0.569429	NUP155	O75694;O75694-2	767;708	_FHEAQLSEK[GlyGly (K)]ISLQAIQQLVR_.4	46298.2	19862	17867.6	14593.3	18757.1	18187.5	0.565089	0.142651	0.0218027	0.584777	0.153413	0.142651	0.369095
CCT7	Q99832;Q99832-3;Q99832-4;Q99832-2	AEKDNAEIR	GlyGly (K)	5312	20260	4752500	NaN	NaN	NaN	NaN	NaN	NaN	NaN	NaN	NaN	NaN	NaN	NaN	NUP155	O75694;O75694-2	941;882	_DPQGLGLHFYK[GlyGly (K)]HGEPEEDIVGLQAFQER_.5	5579.47	6156.42	8777.49	6778.81	6550.41	4327.35	0.0695238	0.181699	0.28902	0.235268	0.22145	0.181699	0.228359
GTF2H2;GTF2H2C	Q13888;Q6P1K8;R4GMS9;D6RJD3;D6RID8	AEKLTELSGNPR	GlyGly (K)	3845	14439	2361800	4799900	NaN	NaN	2559900	1685700	0.481449	NaN	0.291197	0.0569225	0.679065	0.386323	0.367994	CHIC1	Q5VXU3-2	173	_SIQK[GlyGly (K)]LIEWENNR_.3	10109.2	7787.42	15671.3	8744.86	8999.33	8105.33	0.183471	0.401188	0.0739163	0.308369	0.059378	0.183471	0.183874
POLD1	M0R2B7;P28340;M0QZR8;M0QZB4	AELAKETDPLR	GlyGly (K)	2188	5678	7922500	18194000	17491000	3939400	9451500	7848800	0.556204	0.894284	0.131013	0.442291	0.736983	0.556204	0.589637	NUP155	O75694;O75694-2	813;754	_ELQEQLK[GlyGly (K)]ITTFK_.3	34734.9	34933.9	35153.5	36054.1	34351.7	36235.3	0.00403976	0.0178857	0.0377381	0.011541	0.0197226	0.0178857	0.0156318
POLD1	M0R2B7;P28340;M0QZR8;M0QZB4	AELAKETDPLRR	GlyGly (K)	2188	5678	2655200	5915300	11385000	2260600	4358300	2816400	0.537947	0.945642	0.303926	0.754551	0.537459	0.537947	0.646005	NUP155	O75694;O75694-2	1067;1008	_M[Oxidation (M)]AK[GlyGly (K)]VDQNR_.2	22315.2	14844.6	15339.1	8371	20856.4	3986.74	0.284311	0.415621	0.960317	0.188659	0.602412	0.415621	0.395535
INTS10	Q9NVR2;H0YBW3	AELANSTEVLESFKLAR	GlyGly (K)	5841	22395	2290200	3000800	1136200	NaN	NaN	NaN	0.189934	NaN	NaN	0.476302	NaN	0.189934	0.476302	NUP155	O75694;O75694-2	820;761	_ITTFK[GlyGly (K)]DLVIR_.2	3437.16	6552.06	3073.71	3872.95	5478.15	5689.34	0.440988	0.16271	0.0267451	0.324318	0.254596	0.16271	0.289457
APRT	P07741;H3BQB1;P07741-2;H3BQZ9	AELEIQKDALEPGQR	GlyGly (K)	2746	8170	27296000	36041000	52149000	17450000	25385000	24894000	0.195262	0.705065	0.0138105	0.427296	0.358108	0.195262	0.392702	NAA35	Q5VZE5	467	_VDAALHTM[Oxidation (M)]LLK[GlyGly (K)]QEPQR_.4	4602.35	4550.29	6103.63	5656.35	4752.32	3511.55	0.00804447	0.0537878	0.212335	0.160472	0.234559	0.0537878	0.197516
PRRC2A	P48634-4;P48634-2;P48634-3;P48634	AELHPVELKPFQDYQK	GlyGly (K)	3264	11207;11208	1772500	4384400	9284900	8152900	29985000	11304000	0.599942	0.0918057	0.639854	1.06799	0.435931	0.599942	0.751959	NAA35	Q5VZE5	83	_VLNFEQAIK[GlyGly (K)]DGTIK_.3	2808.59	3912.06	1691.33	3701.81	3642.94	3085.38	0.232202	0.527197	0.117193	0.360764	0.120471	0.232202	0.240618
GMPS	P49915;P49915-2	AELIKTHHNDTELIR	GlyGly (K)	3314	11578	11093000	9113000	11635000	3135400	11790000	3020800	0.13858	0.813807	0.83733	0.0318068	0.684657	0.813807	0.358232	RNASEH2A	O75792	65	_VADSK[GlyGly (K)]TLLESER_.3	153660	162158	183610	170530	182204	186934	0.0380536	0.052233	0.018123	0.0976008	0.0727645	0.0380536	0.0851827
DSP	P15924-2;P15924-3;P15924	AELIVQPELKYGDGIQLTR	GlyGly (K)	2887	9157	7152000	4350100	9629600	5870200	NaN	NaN	0.344501	0.343011	NaN	0.208792	0.210341	0.343756	0.209566	MYSM1	Q5VVJ2	127	_ELFEQGLAK[GlyGly (K)]FGR_.3	4905.76	4489.29	3159.88	5033.22	3839.34	3785.93	0.0626907	0.323358	0.00990561	0.221771	0.140965	0.0626907	0.181368
SESN2	P58004	AELKDYLR	GlyGly (K)	3452	12427	10492000	12029000	18943000	3508200	8709700	12655000	0.0965164	0.972247	0.261155	0.429953	0.543745	0.261155	0.486849	IDH1	O75874	375	_DLAAC[Carbamidomethyl (C)]IK[GlyGly (K)]GLPNVQR_.3	5504.64	3950.36	4213.44	6281.62	4884.15	5280.01	0.232479	0.278687	0.0550787	0.13267	0.226174	0.232479	0.179422
DHX32	Q7L7V1-2;Q7L7V1;X6R717	AELLEIIKR	GlyGly (K)	4471	16930	11167000	13016000	9529600	4396400	12958000	12593000	0.108129	0.521287	0.0202023	0.152856	0.485815	0.108129	0.319336	VPS53	Q5VIR6;Q5VIR6-3;Q5VIR6-4	103;103;103	_AIQQLFGK[GlyGly (K)]IK_.3	3399.32	4105.12	3045.19	4066.65	3764.55	3405.18	0.133009	0.203121	0.0708843	0.105699	0.101962	0.133009	0.103831
EFCAB7	A8K855-2;A8K855	AELLKSFK	GlyGly (K)	622	1822	4124300	NaN	5068100	NaN	NaN	NaN	NaN	NaN	NaN	0.1452	NaN	NaN	0.1452	ZMPSTE24	O75844	226	_FTPLPEGK[GlyGly (K)]LK_.3	22468.7	23583.2	21536.8	20562.1	24698.2	21051.6	0.0342263	0.0327445	0.112724	0.0709346	0.0746124	0.0342263	0.0727735
NUP205	Q92621	AELLKTLAAFGK	GlyGly (K)	4965	18910;18911	14586000	16106000	15273000	9665000	18408000	10954000	0.0700379	0.318025	0.35902	0.126638	0.278402	0.318025	0.20252	TMEM164;RP13-360B22.2	Q5U3C3;Q9H617	70;70	_GSPGSQPEQVTQRPEEGK[GlyGly (K)]ESLSK_.4	966.259	704.889	536.484	647.29	225.236	246.268	0.221185	0.132375	0.0630802	0.645993	0.468874	0.132375	0.557434
PGAP1	Q75T13-3;Q75T13;Q75T13-2;Q75T13-4	AELLPTIKYLTLR	GlyGly (K)	4449	16836	9367200	9604900	7736400	9261300	14071000	7591800	0.0177186	0.126872	0.422982	0.316525	0.122103	0.126872	0.219314	RIF1	Q5UIP0;Q5UIP0-2	240;240	_LFM[Oxidation (M)]SK[GlyGly (K)]NETYVLK_.3	5373.92	5015.03	4846.14	5646.17	6656.38	4263.88	0.0488539	0.107832	0.309837	0.165491	0.139097	0.107832	0.152294
HEATR1	Q9H583;Q5T3Q7	AELSKNGEWYEVLK	GlyGly (K)	5596	21323	19972000	15742000	16828000	11352000	15736000	11789000	0.167501	0.274813	0.202794	0.125587	0.186583	0.202794	0.156085	RIF1	Q5UIP0;Q5UIP0-2	877;877	_VYSC[Carbamidomethyl (C)]LNNK[GlyGly (K)]LEK_.3	3089.4	1731.04	1911.28	2815.62	3071.24	2105.87	0.398514	0.270565	0.263706	0.250872	0.248406	0.270565	0.249639
NOL6	Q9H6R4-4;Q9H6R4;A0A0A0MRW6;Q9H6R4-2;Q9H6R4-3	AELYKEPTNEELNR	GlyGly (K)	5608	21416	3480700	9287100	7811100	2480800	4884500	3159800	0.643141	0.732438	0.303208	0.409743	0.753434	0.643141	0.581588	RIF1	Q5UIP0;Q5UIP0-2	37;37	_M[Oxidation (M)]TGEEGK[GlyGly (K)]EVITEIEK_.3	1241.17	1232.63	2513.34	2159.11	1597.46	1253.06	0.00487824	0.107213	0.170866	0.36787	0.34174	0.107213	0.354805
ABCC4	O15439;O15439-4;O15439-3;O15439-2	AENDAQKPSLTR	GlyGly (K)	2328	6345	3780900	3044200	7434900	6024100	3680900	4005800	0.15265	0.148241	0.0597757	0.430785	0.348978	0.148241	0.389881	RIF1	Q5UIP0;Q5UIP0-2	44;44	_EVITEIEK[GlyGly (K)]K_.2	1285.98	1559.57	1873.77	2048.32	916.745	1491.83	0.135974	0.0629386	0.337664	0.355197	0.178615	0.135974	0.266906
WDR26	Q9H7D7;C9JCS7;Q9H7D7-4	AENDLNELKPLVHSPHAIVVR	GlyGly (K)	5620	21446	5030900	6360300	10287000	6353100	15651000	5819700	0.165045	0.334335	0.64756	0.514401	0.0501899	0.334335	0.282295	ZMPSTE24	O75844	252	_VYVVEGSK[GlyGly (K)]R_.3	23754.5	19393.4	17554.7	17848.5	20922.7	22196.9	0.14294	0.0117378	0.0417908	0.149623	0.111256	0.0417908	0.130439
TPR	P12270;P12270-2	AENEKIQNEQLEK	GlyGly (K)	2839	8760;8761	2760500	5464900	6692000	NaN	NaN	2435100	0.464974	NaN	NaN	0.588202	0.542378	0.464974	0.56529	ZMPSTE24	O75844	326	_NEEVLAVLGHELGHWK[GlyGly (K)]LGHTVK_.5	1745.97	941.658	1730.61	1063.36	1728.1	1837.18	0.423223	0.337739	0.0432668	0.00557498	0.379255	0.337739	0.192415
GAPDH	P04406;P04406-2	AENGKLVINGNPITIFQER	GlyGly (K)	2699	7819	8819100	4878000	7430400	7629400	9709400	6822200	0.406915	0.0186874	0.246989	0.132734	0.219505	0.246989	0.17612	ZMPSTE24	O75844	153	_HGFNQQTLGFFM[Oxidation (M)]K[GlyGly (K)]DAIK_.3	3362.29	3894.74	2636.69	2800.57	2316.11	2652.61	0.103761	0.0426249	0.0957758	0.193383	0.217742	0.0957758	0.205562
NEK2	P51955;P51955-4;F6U4U2;P51955-2	AENLLKNYSLLK	GlyGly (K)	3357	11823;11824	5101300	7662300	4478300	3623800	6539000	6656200	0.28376	0.149152	0.0125611	0.196701	0.351505	0.149152	0.274103	ZMPSTE24	O75844	304	_NEEEGNSEEIK[GlyGly (K)]AK_.3	9885.58	8070.04	9375.31	11628.2	5164.85	7194.2	0.142994	0.151689	0.232214	0.318206	0.261967	0.151689	0.290087
PGK1	P00558-2;P00558	AEPAKIEAFR	GlyGly (K)	2677	7712	NaN	2762600	3294800	NaN	1512300	1973400	NaN	NaN	0.187077	0.524398	0.235662	0.187077	0.38003	ZMPSTE24	O75844	236	_EEIEVM[Oxidation (M)]AK[GlyGly (K)]SIDFPLTK_.3	9123.54	9562.86	12861.7	10662.7	11154.2	11039.9	0.0332484	0.132196	0.00728495	0.169411	0.0736352	0.0332484	0.121523
HOXB9	P17482	AEPLLGAPGELLKQGTPEYSLETSAGR	GlyGly (K)	2911	9247	4179800	3989700	6208500	4341800	11439000	7408300	0.032908	0.250222	0.302445	0.514782	0.358393	0.250222	0.436588	ZMPSTE24	O75844	430	_DLYSALIK[GlyGly (K)]LNK_.3	19658.2	17206	16400.1	17307.4	18307.2	14567.9	0.0940729	0.038068	0.160857	0.0903294	0.0949361	0.0940729	0.0926327
HLA-C	A0A087WWL9;A2AEA2;O19617;P10321	AEPPKTHVTHHPLSDHEATLR	GlyGly (K)	131;2336	394	45422000	42637000	69447000	30822000	28770000	2941000	0.0447267	0.544775	1.15189	0.427103	0.800366	0.544775	0.613735	VPS53	Q5VIR6;Q5VIR6-3;Q5VIR6-4	131;131;131	_DIK[GlyGly (K)]QLDHAK_.3	2082.57	1417.29	1722.02	1541.46	1905.94	2177.04	0.268827	0.0782435	0.0938979	0.0947149	0.238066	0.0938979	0.16639
ATR	Q13535-2;Q13535;Q13535-3	AEPSLKEQILEHESLGLLR	GlyGly (K)	3824	14309	20770000	15737000	41337000	19714000	38211000	12854000	0.194969	0.500885	0.702246	0.331428	0.213922	0.500885	0.272675	MYLIP	Q5TIA5;Q8WY64	192;373	_VLQEK[GlyGly (K)]LR_.2	1481.35	1662.83	1897.52	1794.7	2241.17	1951.24	0.0816254	0.0393821	0.0977995	0.203104	0.0800825	0.0816254	0.141593
ATF4	P18848	AEQEALTGECKELEK	GlyGly (K)	2929	9373	8097700	23467000	16078000	4304700	20209000	8784200	0.688601	0.816867	0.557272	0.41614	0.822604	0.688601	0.619372	AP1G2	O75843	579	_AAILEK[GlyGly (K)]M[Oxidation (M)]PLVER_.3	11887	11879.3	8562.68	11635.9	8084.41	10973.5	0.000456923	0.215173	0.214389	0.217759	0.0407746	0.214389	0.129267
NPEPPS;NPEPPSL1	E9PLK3;P55786;P55786-2;A6NEC2;A6NEC2-2	AEQGKFALEVAAK	GlyGly (K)	1333;578	1677;1678;3537	16871000	34858000	46365000	8626600	16015000	NaN	0.491745	0.970515	NaN	0.654154	0.853102	0.73113	0.753628	MANEAL	Q5VSG8	28	_TLK[GlyGly (K)]APDGLPALGPGLELAPFER_.3	8615.26	11851.3	9913.45	11140.5	10692.4	10673.9	0.223606	0.0824208	0.0012225	0.107728	0.0528351	0.0824208	0.0802815
ELP6	Q0PNE2;Q0PNE2-2;H7BZM9	AEQGKLTLLCDAK	GlyGly (K)	3722	13850	NaN	11940000	20103000	10151000	7462100	NaN	NaN	0.465203	NaN	0.648535	0.114528	0.465203	0.381531	STRIP1	Q5VSL9;Q5VSL9-2	735;640	_TM[Oxidation (M)]SAIYQK[GlyGly (K)]VR_.3	2211.39	2189.53	2248.66	2322.56	3399.54	2548.8	0.00702439	0.0228656	0.202264	0.25783	0.0771726	0.0228656	0.167501
STOML2	Q9UJZ1-2;Q9UJZ1;A0A087WYB4;F2Z2I8	AEQINQAAGEASAVLAKAK	GlyGly (K)	6080	23404	NaN	7810100	NaN	4533900	4215600	NaN	NaN	NaN	NaN	NaN	0.375344	NaN	0.375344	STRIP1	Q5VSL9;Q5VSL9-2	99;4	_K[GlyGly (K)]C[Carbamidomethyl (C)]FEEDFR_.3	524.687	507.433	379.901	568.242	342.422	229.539	0.0236427	0.280922	0.279111	0.231563	0.415045	0.279111	0.323304
APPBP2	Q92624	AEQLIKHAVYLAR	GlyGly (K)	4966	18946	3439900	3283700	3255000	NaN	1216200	3189100	0.0328544	NaN	0.633351	0.46793	0.0206687	0.333103	0.244299	STRIP1	Q5VSL9;Q5VSL9-2	527;432	_ILLAAAPTSK[GlyGly (K)]AK_.3	15152.2	15692.2	10766.3	17841.8	17157.8	17844.5	0.0247566	0.349767	0.0277433	0.22765	0.0725123	0.0277433	0.150081
NCOA4	Q13772;Q13772-3;Q13772-4;Q13772-2	AEQQIKDNLR	GlyGly (K)	3838	14402	25037000	25399000	41227000	29576000	32995000	16572000	0.0101504	0.232716	0.46857	0.244675	0.278381	0.232716	0.261528	AP1G2	O75843	138	_DLAPEVEK[GlyGly (K)]LLLQPSPYVR_.3	4810.56	1892.35	1557.39	2422.27	640.619	1193.86	0.615698	0.307347	0.426499	0.938001	0.335553	0.426499	0.636777
KDM5C;KDM5D	P41229-2;P41229-5;P41229;P41229-3;P41229-4;Q9BY66-2;Q9BY66;Q9BY66-3;E9PFH2	AESFDTWANKVR	GlyGly (K)	3191	10772	11229000	6846800	18171000	NaN	7522700	9056200	0.342854	NaN	0.130811	0.439199	0.196476	0.236832	0.317837	AP1G2	O75843	2	_VVPSLK[GlyGly (K)]LQDLIEEIR_.3	1840.2	3024.34	2541.77	2230.72	2894.29	2459.32	0.34425	0.0921723	0.114902	0.221236	0.158866	0.114902	0.190051
APEH	C9JIF9;P13798;H7C1U0;H7C393;C9JLK2	AESFFQTKALDVSASDDEIAR	GlyGly (K)	929	2598	52169000	75069000	66133000	38199000	62955000	47646000	0.254527	0.378644	0.19575	0.121142	0.35705	0.254527	0.239096	AP1G2	O75843	26	_EVIQK[GlyGly (K)]EC[Carbamidomethyl (C)]AHIR_.3	3795.56	3842.62	4156.87	4069.6	3074.12	3187.67	0.00871332	0.0150018	0.0256432	0.149983	0.123771	0.0150018	0.136877
CNOT10	Q9H9A5-3;Q9H9A5-2;Q9H9A5;Q9H9A5-6;Q9H9A5-4;E9PCN5;H7C1X9	AESGALIEAAKSK	GlyGly (K)	5652	21557;21558	7589500	17435000	14979000	NaN	8875400	6621700	0.5564	NaN	0.205665	0.376655	0.635678	0.381033	0.506166	PSMD10	O75832	19	_LEELK[GlyGly (K)]ESILADK_.3	3735.14	3763.89	4609.57	4840.72	4073.05	4697.5	0.00542323	0.0345907	0.10069	0.106532	0.13188	0.0345907	0.119206
SMC1A	Q14683;G8JLG1	AESLIGVYPEQGDCVISKVLTFDLTK	GlyGly (K)	3904	14741;14742	19559000	9692400	12569000	13975000	22406000	7595200	0.477019	0.074909	0.69816	0.278459	0.312036	0.477019	0.295247	PSMD10	O75832	207	_TPLQVAK[GlyGly (K)]GGLGLILK_.3	4490.16	5199.73	5577.2	3823.64	4434.31	5229.64	0.10356	0.263797	0.116387	0.133295	0.169072	0.116387	0.151183
KDM5B	Q9UGL1;Q9UGL1-2;B3KV94	AESYNEWALNVNEALEAKINK	GlyGly (K)	6017	23114	5720300	3737700	5148600	NaN	5526700	4818800	0.29645	NaN	0.0967688	0.0532038	0.178684	0.196609	0.115944	PSMD10	O75832	24	_ESILADK[GlyGly (K)]SLATR_.2	21229	17239.6	37508.5	20016.4	20329.4	23681.9	0.146661	0.430034	0.107728	0.366872	0.159082	0.146661	0.262977
PGAM1;PGAM4	P18669;Q8N0Y7	AETAAKHGEAQVK	GlyGly (K)	2927	9361	110440000	101820000	91203000	41075000	43440000	53064000	0.057432	0.53593	0.141034	0.422272	0.492556	0.141034	0.457414	ABHD17B	Q5VST6	200	_VAFPDTK[GlyGly (K)]K_.3	44692	43649.8	42645.1	41498.5	44584.8	40578.6	0.0166839	0.0192712	0.0665263	0.026199	0.0376109	0.0192712	0.0319049
POLE	Q07864;F5H1D6	AETDLKTICR	GlyGly (K)	3699	13735	18947000	23799000	28440000	6969300	24233000	9570700	0.160524	0.857519	0.613413	0.199248	0.673755	0.613413	0.436501	ZMPSTE24	O75844	244	_SIDFPLTK[GlyGly (K)]VYVVEGSK_.3	32999.2	30310.5	16147.4	28335.4	29016.1	34966.2	0.0600581	0.387485	0.131515	0.338051	0.109104	0.131515	0.223577
SWT1	Q5T5J6	AETTPLKESYK	GlyGly (K)	4205	15859	2307700	4158400	2854900	NaN	3261000	NaN	0.40477	NaN	NaN	0.170374	NaN	0.40477	0.170374	ZMPSTE24	O75844	47	_TTTHVPPELGQIM[Oxidation (M)]DSETFEK[GlyGly (K)]SR_.4	9751.8	12140.5	12609.7	10494.5	14379.8	10636	0.154304	0.129472	0.211649	0.190674	0.082251	0.154304	0.136463
ABT1	Q9ULW3	AEVAQAKR	GlyGly (K)	6124	23533	6708600	9657100	12274000	7474300	5228600	6342700	0.25479	0.343716	0.136162	0.460309	0.215312	0.25479	0.33781	MYSM1	Q5VVJ2	68	_M[Oxidation (M)]LLEEEYYLSK[GlyGly (K)]K_.3	59966	58410.3	53452.2	65779.9	63560.4	69419.7	0.0185856	0.146219	0.0623119	0.0868558	0.0869121	0.0623119	0.086884
CCAR1	Q8IX12-2;Q8IX12	AEVEQKLQLLEEK	GlyGly (K)	4639	17542	7836800	8467000	12672000	4614600	5302700	8929000	0.0546644	0.659174	0.360348	0.435161	0.322868	0.360348	0.379014	PRR14L	Q5THK1;Q5THK1-4	1546;1546	_SSAFLK[GlyGly (K)]SSSNPIPTK_.3	6616.26	7765.36	4638.05	7241.24	7196	5462.53	0.112996	0.309907	0.193664	0.218074	0.176905	0.193664	0.197489
TMPO	G5E972;P42167;H0YJH7	AEVGEKTEER	GlyGly (K)	1631	4355	12797000	13516000	14038000	11340000	12091000	4838900	0.0386432	0.150349	0.605793	0.0759653	0.456102	0.150349	0.266033	IDH1	O75874	50	_DATNDQVTK[GlyGly (K)]DAAEAIK_.3	614.411	899.989	1233.14	1451.08	1563.92	1311.18	0.266685	0.114826	0.124316	0.423843	0.234659	0.124316	0.329251
INTS9	Q9NV88-3;Q9NV88-2;Q9NV88;G3XAN1	AEVLALPFKR	GlyGly (K)	5822	22245	3169500	3754600	3191500	2921800	5607100	NaN	0.119504	0.0623908	NaN	0.351194	0.176406	0.0909473	0.2638	IDH1	O75874	225	_DIFQEIYDK[GlyGly (K)]QYK_.3	1409.86	1400.81	1223.53	2275.36	1798.44	1541.22	0.00455061	0.42514	0.108922	0.198557	0.270058	0.108922	0.234308
CCNF	P41002	AEVNGLKASR	GlyGly (K)	3184	10728	11006000	NaN	19967000	NaN	NaN	NaN	NaN	NaN	NaN	0.409155	NaN	NaN	0.409155	SC5D	O75845	264	_GPLSYVK[GlyGly (K)]EM[Oxidation (M)]TEGK_.3	14260.5	10465	11610.5	14381.9	12797.6	7969.06	0.21709	0.150786	0.328822	0.102982	0.295515	0.21709	0.199248
EIF4A1	P60842;J3KT12;P60842-2;J3QS69;J3KTB5;J3KSZ0;J3QL43;J3QR64;J3QLN6;J3KS25;J3QKZ9	AEVQKLQMEAPHIIVGTPGR	GlyGly (K)	3466	12468	12229000	12653000	9576000	7684100	13231000	9462800	0.0240988	0.155014	0.234824	0.161716	0.253455	0.155014	0.207585	C6orf106	Q5TH58;Q9H6K1;Q9H6K1-2	132;206;140	_VEGNFNPFASPQK[GlyGly (K)]NR_.3	4888.15	4636.43	3297.53	3544.09	4972.83	4248.01	0.0373762	0.0509657	0.111168	0.215162	0.133654	0.0509657	0.174408
NPLOC4	Q8TAT6;Q8TAT6-2	AEVVDEIAAKLGLR	GlyGly (K)	4825	18407	11125000	9066400	11786000	13667000	27359000	9297300	0.144185	0.104512	0.696827	0.548309	0.242774	0.144185	0.395542	C6orf106	Q5TH58;Q9H6K1;Q9H6K1-2	147;221;155	_QSDENNLK[GlyGly (K)]DPGGSEFDSISK_.3	2778.99	2956.38	2087.91	3509.09	2407.94	1724.01	0.0437401	0.359096	0.234084	0.142624	0.334765	0.234084	0.238695
LAS1L	Q9Y4W2;Q9Y4W2-2;Q9Y4W2-3;Q9Y4W2-4	AEWDQVTVYLFCDDHKLQR	GlyGly (K)	6275	24239	30896000	17856000	22356000	18351000	31870000	11090000	0.378268	0.139139	0.684063	0.18448	0.257319	0.378268	0.2209	VPS13D	Q5THJ4;Q5THJ4-2	695;695	_LLVGDFIEESK[GlyGly (K)]R_.3	1572.01	1413.77	1784.84	8442.5	6162.78	5585.37	0.0749479	0.920605	0.069508	0.816596	0.686738	0.0749479	0.751667
WDR26	Q9H7D7;Q9H7D7-2	AEWEGKGTASR	GlyGly (K)	5620;5621	21447	4788700	8904300	7592100	7310200	NaN	2849200	0.425059	0.026752	NaN	0.320222	0.493917	0.225906	0.40707	SC5D	O75845	287	_NEK[GlyGly (K)]LFNGEFTK_.3	8404.15	11653.6	11025.2	10934.2	10185.3	10798.4	0.229111	0.00586107	0.0413259	0.135582	0.0412979	0.0413259	0.0884399
MOV10	Q5JR04;Q9HCE1;Q9HCE1-2	AEYLHGKHGVDVEVQGPHEAR	GlyGly (K)	4137	15660	NaN	9273900	6091200	NaN	4156600	1496900	NaN	NaN	0.66532	0.266978	1.02113	0.66532	0.644052	SC5D	O75845	256	_NPSSFEGK[GlyGly (K)]GPLSYVK_.3	88484.4	84256.8	56627.9	78988.5	76728.3	96306.1	0.0346115	0.233178	0.16001	0.217851	0.102608	0.16001	0.160229
SPC25	Q9HBM1;C9JW94	AFAEKLSVK	GlyGly (K)	5686	21695	1558500	2991100	2101100	781690	1443900	984880	0.445314	0.647264	0.267275	0.206364	0.770029	0.445314	0.488197	SC5D	O75845	250	_IGGSFK[GlyGly (K)]NPSSFEGK_.2	3507.76	5734.05	2953.24	4102.58	3097.26	3920.45	0.340674	0.230365	0.16589	0.0903104	0.217778	0.230365	0.154044
RAB11B	Q15907;Q15907-2;M0R2D0	AFAEKNNLSFIETSALDSTNVEEAFK	GlyGly (K)	4016	15253	14532000	13278000	11534000	9719200	20660000	9348400	0.0637693	0.120759	0.533085	0.298652	0.201231	0.120759	0.249942	PRR14L	Q5THK1;Q5THK1-4	1609;1609	_TTK[GlyGly (K)]ESALLNK_.3	8124.09	8188.17	7810.83	7829.16	8829.32	10804.5	0.00555538	0.00165658	0.142269	0.0631954	0.181655	0.00555538	0.122425
TARDBP	B1AKP7;G3V162;A0A087X260;A0A087WYY0;Q13148;A0A087WXQ5;A0A087WV68;A0A087WXV3;A0A087WW61;A0A087WX67;Q13148-4;A0A087WZC9;A0A087WYE7	AFAFVTFADDQIAQSLCGEDLIIKGISVHISNAEPK	GlyGly (K)	193	569	6673300	NaN	13559000	NaN	4935900	NaN	NaN	NaN	NaN	0.543603	NaN	NaN	0.543603	PRR14L	Q5THK1;Q5THK1-4	1619;1619	_LSILASK[GlyGly (K)]LAPAM[Oxidation (M)]K_.3	7380.59	7898.19	6577.32	9359.15	5987.62	10759	0.0479095	0.246862	0.40293	0.105168	0.153178	0.246862	0.129173
ANAPC5	F5H0F9;Q9UJX4;Q9UJX4-3;H0YFB5;F5H0N1	AFAGKTANK	GlyGly (K)	1421	3746;3747	114420000	116140000	130490000	90861000	98837000	70467000	0.0105502	0.25319	0.236978	0.138129	0.24738	0.236978	0.192754	PRR14L	Q5THK1;Q5THK1-4	1944;1944	_LEPPFPALVPK[GlyGly (K)]SC[Carbamidomethyl (C)]LVAESAVSK_.3	5770.85	6172.21	7208.76	7898.88	5215.47	5287.25	0.0475265	0.0646014	0.00966557	0.169611	0.205839	0.0475265	0.187725
RDH11	Q8TC12;Q8TC12-3;Q8TC12-2;H0YJ46	AFAKGFLAEEK	GlyGly (K)	4840	18458	26244000	28976000	50257000	9108700	20880000	34600000	0.069968	0.980237	0.34973	0.481941	0.552762	0.34973	0.517352	DHX35	Q5THR1;Q9H5Z1;Q9H5Z1-2	149;149;118	_IK[GlyGly (K)]FLTDGM[Oxidation (M)]LVR_.3	2084.13	2371.17	3390.64	2614.38	2353.33	2898.25	0.0911148	0.182813	0.146743	0.264379	0.100382	0.146743	0.182381
GTPBP3	Q969Y2-3;Q969Y2;Q969Y2-4;Q969Y2-2;M0R0S9	AFANGKLNLTEVEGLADLIHAETEAQR	GlyGly (K)	5026	19199	9694400	6504100	11794000	7328100	8894700	3468400	0.27853	0.330285	0.620714	0.147855	0.352483	0.330285	0.250169	PRR14L	Q5THK1;Q5THK1-4	1576;1576	_LEPETAPTK[GlyGly (K)]SLVSHIPK_.4	3552.54	3230.03	5162.73	5696.64	4021.96	4049.15	0.0672457	0.0695315	0.0047642	0.195041	0.29045	0.0672457	0.242745
YARS	P54577;A0A0C4DGZ5	AFCEPGNVENNGVLSFIKHVLFPLK	GlyGly (K)	3408	12197	1560000	NaN	2394000	NaN	NaN	NaN	NaN	NaN	NaN	0.298294	NaN	NaN	0.298294	PRR14L	Q5THK1;Q5THK1-4	1977;1977	_GLDELDGVK[GlyGly (K)]AAC[Carbamidomethyl (C)]PC[Carbamidomethyl (C)]PQSSPPEQK_.3	3209.07	2802.42	3812.43	2965.73	2952.03	2889.12	0.0956668	0.176657	0.0152328	0.13285	0.0283152	0.0956668	0.0805829
ESPL1	Q14674;Q14674-2	AFCLEALKLTTK	GlyGly (K)	3899	14690;14691	4103700	NaN	5388100	NaN	9622200	NaN	NaN	NaN	NaN	0.453225	NaN	NaN	0.453225	PRR14L	Q5THK1;Q5THK1-4	1495;1495	_AQDPSSAGC[Carbamidomethyl (C)]DQIHGAFAK[GlyGly (K)]K_.4	1347.2	1957.44	3790.64	3325.06	2361.15	1790.72	0.261152	0.0925324	0.194299	0.491104	0.357061	0.194299	0.424082
IMMT	B9A067;Q16891-3;Q16891-2;Q16891-4;Q16891;C9J406;H7C463	AFDSAVAKALEHHR	GlyGly (K)	835	2385	5106600	3648800	8693400	941210	3640000	3308400	0.235471	1.1379	0.0674908	0.447209	0.56017	0.235471	0.503689	PRR14L	Q5THK1;Q5THK1-4	1865;1865	_SPASIADK[GlyGly (K)]VFC[Carbamidomethyl (C)]SLPYSVGR_.3	18885.7	16992.4	17711.5	19410.6	17423.9	14385.6	0.0746272	0.0647294	0.135077	0.0430068	0.148443	0.0746272	0.095725
MAP3K6	H0Y894;O95382-2;O95382-3;O95382	AFDVEPSLHSGINAAVLLIAAGQHFEDSKELR	GlyGly (K)	1691	4573	4886600	NaN	NaN	NaN	NaN	NaN	NaN	NaN	NaN	NaN	NaN	NaN	NaN	ZMPSTE24	O75844	428	_AK[GlyGly (K)]DLYSALIK_.3	3866.86	3955.51	2817.23	3462.26	3559.56	3524.46	0.016027	0.145268	0.00700777	0.158038	0.0736489	0.016027	0.115844
PA2G4	Q9UQ80;Q9UQ80-2	AFEDEKK	GlyGly (K)	6166	23705	26026000	22764000	23603000	21260000	23069000	17642000	0.0945514	0.0738582	0.188522	0.0650302	0.128079	0.0945514	0.0965546	DHX35	Q5THR1;Q9H5Z1;Q9H5Z1-2	425;425;394	_SNLAPVILQLK[GlyGly (K)]ALGIDNVLR_.3	18915.3	21104.3	23784.5	12312.4	24794.5	32367.7	0.0773577	0.449456	0.187364	0.139729	0.458451	0.187364	0.29909
VCP	P55072	AFEEAEKNAPAIIFIDELDAIAPK	GlyGly (K)	3422	12282;12283	12270000	17112000	28546000	11133000	30989000	NaN	0.233055	0.620623	NaN	0.425142	0.299366	0.426839	0.362254	DHX35	Q5THR1;Q9H5Z1;Q9H5Z1-2	182;182;151	_TLYTDIAIGLLK[GlyGly (K)]K_.3	5543.75	4936.85	5125.38	5718.44	5650.13	4674.14	0.0818925	0.0773445	0.13369	0.0509951	0.106307	0.0818925	0.078651
VCP	P55072	AFEEAEKNAPAIIFIDELDAIAPKR	2 GlyGly (K)	3422	12282;12283	3500800	3318000	NaN	3363300	5757000	2428600	0.0379126	NaN	0.575043	0.344655	0.173567	0.306478	0.259111	DHX35	Q5THR1;Q9H5Z1;Q9H5Z1-2	564;564;533	_WC[Carbamidomethyl (C)]QEHFLNYK[GlyGly (K)]GLVR_.4	4398.07	4327.78	2883.3	4568.38	4512.69	3298.79	0.0113928	0.319804	0.219768	0.231333	0.165895	0.219768	0.198614
MFAP3L;MFAP3	D6RAB5;P55082-2;O75121-2;P55082;O75121	AFEIAKR	GlyGly (K)	1035	2777	6665100	16156000	10849000	2653500	7817400	3377500	0.588147	0.858373	0.560877	0.255944	1.02699	0.588147	0.641469	DHX35	Q5THR1;Q9H5Z1;Q9H5Z1-2	312;312;281	_VLPM[Oxidation (M)]YAGLPSFEQM[Oxidation (M)]K[GlyGly (K)]VFER_.3	3674.17	3861.96	3556.71	4002.51	3660.97	2581.61	0.0352395	0.0834038	0.24452	0.017723	0.224853	0.0834038	0.121288
CDC45	O75419-2;O75419;O75419-3	AFEKAAESTSSR	GlyGly (K)	2491	6945	76759000	112620000	90890000	153440000	74414000	84507000	0.267797	0.362047	0.0898161	0.110462	0.296615	0.267797	0.203539	ZMPSTE24	O75844	234	_LK[GlyGly (K)]EEIEVM[Oxidation (M)]AK_.3	6616.48	5610.81	7028.94	7184.28	7682.51	7573.69	0.116316	0.0154567	0.0100879	0.075611	0.153066	0.0154567	0.114338
PLAA	Q9Y263;E5RIM3	AFEKELSHATIDSK	GlyGly (K)	6181	23791;23792	2396300	6297500	6627200	1400300	2563800	2106000	0.634605	0.920829	0.138641	0.620288	0.810085	0.634605	0.715186	DHX35	Q5THR1;Q9H5Z1;Q9H5Z1-2	588;588;557	_LLVK[GlyGly (K)]FQVPR_.3	5195.09	6638.65	6005.14	6614.34	6053.98	7215.8	0.172515	0.0682705	0.12382	0.0838747	0.0498984	0.12382	0.0668865
COPZ1	F8VVA7;P61923;P61923-4;P61923-5;F8VXB1;F8VUC5;F8W156;F8VXR1;F8VYZ4;P61923-3;F8VYE0	AFEKNIFNK	GlyGly (K)	1508	4052	16403000	16910000	24115000	5034900	10088000	15380000	0.0215233	0.925675	0.29386	0.416458	0.519214	0.29386	0.467836	ABHD17B	Q5VST6	277	_LK[GlyGly (K)]QFVSQELVNL_.2	2931.76	1602.1	2268.23	3071.24	2572.11	2738.13	0.414751	0.212687	0.0442153	0.128211	0.311789	0.212687	0.22
PGAP1	Q75T13-3;Q75T13;B4DYY6;Q75T13-2;Q75T13-4;A6NI33	AFFDLIDADTKQITQNSK	GlyGly (K)	4449	16837	4443900	7837900	4118200	6411100	9252800	4075300	0.390809	0.307964	0.549372	0.484155	0.310982	0.390809	0.397569	EIF3G	O75821	181	_ELAEQLGLSTGEK[GlyGly (K)]EK_.3	3313.35	3677.32	3206.13	3976.28	3519.93	2894.32	0.0736306	0.151644	0.137934	0.0476622	0.158914	0.137934	0.103288
RNPEP	Q9H4A4;A6NKB8;C9JMZ3;A0A087WU27;A0A087WUS4	AFFPCFDTPAVKYK	GlyGly (K)	5591	21294;21295	28623000	24563000	30478000	21062000	43955000	17947000	0.107955	0.258367	0.594179	0.243596	0.156195	0.258367	0.199895	CDKAL1	Q5VV42	398	_PGTPAAK[GlyGly (K)]M[Oxidation (M)]EQVPAQVK_.3	5262.89	4669.34	4687.33	4905.89	3456.12	5477.95	0.0845122	0.0322199	0.320045	0.206544	0.0828544	0.0845122	0.144699
PAM	P19021-2;P19021	AFGDSEHKLETSSGR	GlyGly (K)	2931	9390	2364300	3058300	3048300	4223500	2413600	2307100	0.180995	0.228552	0.031905	0.146229	0.302107	0.180995	0.224168	CDC123	O75794	25	_SVILPLPQNVK[GlyGly (K)]DYLLDDGTLVVSGR_.3	18722.6	22157.1	20135.9	26092.6	17971.8	15292.2	0.118814	0.182229	0.113923	0.0580042	0.258068	0.118814	0.158036
PDP1	Q9P0J1;Q9P0J1-2	AFGDVKFK	GlyGly (K)	5937	22753	1896300	4666600	2696600	NaN	1789100	1744100	0.596961	NaN	0.0180119	0.233111	0.644709	0.307486	0.43891	CDC123	O75794	322	_LIDFLK[GlyGly (K)]LK_.3	16018	15914.9	21397.4	19056.9	18612	18489.9	0.00456741	0.0818195	0.0046531	0.14405	0.0939667	0.0046531	0.119008
APPBP2	Q92624	AFGEFNVQTAKHYGNLGR	GlyGly (K)	4966	18947	9556800	13736000	31705000	8775300	8462300	10103000	0.253739	0.801068	0.12498	0.791245	0.236222	0.253739	0.513734	RNASEH2A	O75792	166	_AK[GlyGly (K)]ADALYPVVSAASIC[Carbamidomethyl (C)]AK_.3	76916.2	88968.1	119679	87335.3	87177.6	62942.8	0.102746	0.220958	0.228306	0.236013	0.18279	0.220958	0.209402
OTUB1	F5GYN4;J3KR44;F5H6Q1;Q96FW1;F5GYJ8	AFGFSHLEALLDDSKELQR	GlyGly (K)	1407	3688	22727000	8982400	35501000	34480000	56774000	13850000	0.612998	0.0206329	0.859534	0.448672	0.708563	0.612998	0.578617	LRCH2	Q5VUJ6;Q5VUJ6-2	191;191	_LVSIPEEIGK[GlyGly (K)]LK_.3	8723.43	9599.48	8600.24	9141.64	7374.44	9958.7	0.067616	0.0431554	0.21085	0.0905931	0.0428072	0.067616	0.0667002
CPSF2	Q9P2I0;H0YJF4	AFGGKDIK	GlyGly (K)	5960	22816;22817	8208700	6204600	11273000	6270000	7519300	NaN	0.19664	0.403312	NaN	0.222008	0.00741423	0.299976	0.114711	RNASEH2A	O75792	153	_LQQSFPGIEVTVK[GlyGly (K)]AK_.3	95165.3	100778	78010.8	97087.9	89657.8	87737.3	0.0405084	0.15408	0.0153109	0.0999696	0.0706078	0.0405084	0.0852887
SDHA	P31040-2;P31040;D6RFM5	AFGGQSLKFGK	GlyGly (K)	3081	10143	8243000	9271800	17011000	2934900	600480	11166000	0.0830693	0.99803	1.26987	0.952836	0.553306	0.99803	0.753071	OTUD1	Q5VV17	324	_AVSK[GlyGly (K)]TVYGDQSLHR_.4	7317.32	7723.9	6467.32	6183.89	7196.68	7276.8	0.0382273	0.0316829	0.00782873	0.0657583	0.112193	0.0316829	0.0889756
CDK14	E7EUK8;O94921-3;O94921-2;O94921	AFGKNNSYGK	GlyGly (K)	1201	3148	NaN	NaN	NaN	NaN	NaN	3916500	NaN	NaN	NaN	NaN	NaN	NaN	NaN	CDKAL1	Q5VV42	509	_GEVSGLTK[GlyGly (K)]DFR_.3	10817.3	11517.5	13716.3	10269.4	12373.1	12306.2	0.0443416	0.203231	0.00383672	0.117932	0.0903671	0.0443416	0.10415
TKT	P29401;P29401-2;A0A0B4J1R6;E9PFF2	AFGQAKHQPTAIIAK	GlyGly (K)	3053	9978;9979	9193500	12566000	9958600	2249100	13005000	5361600	0.219189	0.893115	0.588536	0.188107	0.786843	0.588536	0.487475	CDKAL1	Q5VV42	146	_QDYLK[GlyGly (K)]GLSIIGVQQIDR_.3	7587.46	7418.43	9325.29	9676.59	6638	8275.67	0.0159305	0.0261459	0.155295	0.173597	0.134794	0.0261459	0.154196
WDR35	Q9P2L0-2;Q9P2L0	AFGTCSKAFIK	GlyGly (K)	5967	22868	4447700	5152100	8468500	2585200	3751000	5506600	0.10377	0.752711	0.26819	0.45835	0.361122	0.26819	0.409736	CDKAL1	Q5VV42	489	_GQPVSDAK[GlyGly (K)]VYTPSISK_.3	6593.12	5810.62	4485.5	7340.57	5566.27	8446.01	0.0892164	0.341421	0.290643	0.189954	0.183827	0.290643	0.18689
XYLB	O75191-2;O75191	AFHGLAGGTDVPFSEVVKLAPNPR	GlyGly (K)	2477	6907	38666000	50204000	27154000	32634000	64979000	39782000	0.183607	0.129623	0.340145	0.444708	0.216173	0.183607	0.33044	CDKAL1	Q5VV42	42	_NTQK[GlyGly (K)]YLQEEENSPPSDSTIPGIQK_.3	7719.75	5990.68	7059.94	6846.65	4073.96	5954.55	0.178352	0.0216902	0.265199	0.309114	0.0806113	0.178352	0.194863
NCAPD3	P42695;G3V1A9;E9PKK4	AFHIWSKK	GlyGly (K)	3207	10893	4525600	11009000	6367600	2022500	5371500	3136900	0.590225	0.732399	0.371421	0.170065	0.908894	0.590225	0.53948	CDKAL1	Q5VV42	497	_VYTPSISK[GlyGly (K)]PLAK_.3	4904.42	6094.04	5021.44	4636.53	4573.46	4488.1	0.152965	0.0563615	0.0133227	0.048074	0.17494	0.0563615	0.111507
FADS2	O95864;O95864-4;O95864-2;O95864-3	AFHPDLEFVGKFLK	GlyGly (K)	2649	7584;7585	100960000	66987000	69757000	50236000	104410000	30889000	0.286073	0.230071	0.768479	0.208148	0.365896	0.286073	0.287022	CDKAL1	Q5VV42	423	_VFHSYSPYDHK[GlyGly (K)]IGER_.4	3337.63	4025.54	3877.01	4382.76	4360.74	3574.51	0.132123	0.0865919	0.14012	0.132644	0.101402	0.132123	0.117023
FANCA	O15360;H3BS03;H3BSA3;H3BT40;O15360-3;H3BNS0	AFHVCAAILECLEKR	GlyGly (K)	2321;2322	6285	9910400	6548500	4044000	5688800	4845400	3947600	0.288868	0.238996	0.144397	0.507606	0.24562	0.238996	0.376613	EIF3G	O75821	196	_LPGELEPVQATQNK[GlyGly (K)]TGK_.3	6438.98	6128.65	6605.97	7025.22	5444	7279.81	0.0349217	0.0434972	0.204045	0.101936	0.0887771	0.0434972	0.0953568
FAM129B	Q96TA1-2;Q96TA1	AFILPKAEVCVR	GlyGly (K)	5271	20048	NaN	NaN	4043600	NaN	3983500	NaN	NaN	NaN	NaN	0.0105884	NaN	NaN	0.0105884	CDKAL1	Q5VV42	290	_LGM[Oxidation (M)]TNPPYILEHLEEM[Oxidation (M)]AK[GlyGly (K)]ILNHPR_.5	2779.93	2211.39	2262.08	1533.44	1522.11	2045.86	0.161085	0.271493	0.207592	0.288919	0.183118	0.207592	0.236019
ECD	O95905;O95905-3;O95905-2	AFISKVSTHK	GlyGly (K)	2652	7600;7601	11214000	NaN	NaN	NaN	NaN	9738300	NaN	NaN	NaN	NaN	NaN	NaN	NaN	CDKAL1	Q5VV42	467	_NPAFM[Oxidation (M)]GK[GlyGly (K)]M[Oxidation (M)]VEVDIYESGK_.3	1221.52	1063.32	361.325	564.577	1276.95	1408.03	0.0979236	0.310445	0.0690379	0.538553	0.419045	0.0979236	0.478799
HNRNPM	P52272-2;P52272;A0A087X0X3;M0R019;M0R2T0;M0R0N3;M0QYQ7;M0R0Y6	AFITNIPFDVKWQSLK	GlyGly (K)	3364	11866;11867	91669000	67041000	71185000	69099000	102970000	52300000	0.219452	0.0210291	0.461507	0.181835	0.145873	0.219452	0.163854	CDKAL1	Q5VV42	505	_PLAK[GlyGly (K)]GEVSGLTK_.3	10575.2	10324.8	9331.45	8742.52	9185.33	7260.6	0.0169478	0.0460813	0.16551	0.0787619	0.174608	0.0460813	0.126685
ADSS	P30520	AFKELPVNAQNYVR	GlyGly (K)	3075	10101	10372000	17366000	27518000	9028900	11171000	11390000	0.356587	0.715452	0.0137278	0.591723	0.341182	0.356587	0.466453	RNASEH2A	O75792	192	_K[GlyGly (K)]WQFVEK_.3	4186	4803.46	4532.48	2963.1	2774.86	4569.9	0.0971376	0.2961	0.345629	0.24301	0.243653	0.2961	0.243332
PDE9A	O76083-9;O76083-11;O76083-4;O76083-3;O76083-16;O76083-12;O76083-6;O76083-8;O76083-13;O76083-2;O76083-5;O76083-14;O76083-15;O76083	AFKINELK	GlyGly (K)	2552	7237	NaN	NaN	NaN	NaN	1182100	2241200	NaN	NaN	0.437529	NaN	NaN	0.437529	NaN	RNASEH2A	O75792	168	_ADALYPVVSAASIC[Carbamidomethyl (C)]AK[GlyGly (K)]VAR_.3	28557.7	21829.5	20290.9	26586.6	22526.2	28793.5	0.188839	0.189932	0.172708	0.179736	0.138284	0.188839	0.15901
TP73	A0A0C4DFW9;O15350-12;O15350-4;O15350-10;O15350-9;O15350-3;O15350-2;O15350-6;O15350-5;O15350-13;O15350-11;O15350-8;O15350	AFKQSPPAVPALGAGVK	GlyGly (K)	438	1306	3001400	2764400	5768300	2271700	1804800	1641100	0.0581305	0.615042	0.0671832	0.576746	0.252977	0.0671832	0.414861	CDKAL1	Q5VV42	336	_EYC[Carbamidomethyl (C)]VADFK[GlyGly (K)]R_.3	6101.22	5313.72	6719.97	5724.63	5752.4	7036	0.0975651	0.113111	0.141948	0.0791476	0.149303	0.113111	0.114225
CAPNS1	A0A0C4DGQ5;P04632;K7EIV0;K7EKD8;K7ELJ7;K7EMQ1	AFKSLDK	GlyGly (K)	465	1410	NaN	3647300	5491700	328430	NaN	NaN	NaN	1.25461	NaN	NaN	1.18056	1.25461	1.18056	CDKAL1	Q5VV42	314	_VYAFLHIPVQSASDSVLM[Oxidation (M)]EM[Oxidation (M)]K[GlyGly (K)]R_.4	3628.83	4505.94	1451.83	3534.55	3850.83	3870.65	0.152484	0.590691	0.0036306	0.445266	0.124248	0.152484	0.284757
CNOT11	Q9UKZ1;H7C0C7	AFKSPLSSPQQTQLLGELEK	GlyGly (K)	6102	23477	6109700	9648500	8048600	5909300	11347000	7287900	0.317588	0.216754	0.308048	0.311452	0.248314	0.308048	0.279883	RNASEH2A	O75792	218	_AWLK[GlyGly (K)]EHVEPVFGFPQFVR_.4	38292	49015.7	51928.4	42810.4	46390.3	38733.7	0.173702	0.136109	0.127203	0.150606	0.11897	0.136109	0.134788
GSTP1	P09211;A8MX94	AFLASPEYVNLPINGNGKQ	GlyGly (K)	2772	8344	3461500	3195000	3405500	3192700	4661800	2309800	0.0566195	0.0456101	0.477111	0.18468	0.176053	0.0566195	0.180367	RNASEH2A	O75792	57	_LADLEALK[GlyGly (K)]VADSK_.2	4866.1	7249.07	4237.51	8612.22	6702.77	7483.56	0.278165	0.481471	0.0778363	0.243132	0.0936587	0.278165	0.168395
EIF4G2	H0Y3P2;D3DQV9;P78344-2;P78344;H0YCH5	AFLDNGPKTINQIR	GlyGly (K)	1017	2739	NaN	NaN	7031000	2466600	NaN	3171600	NaN	0.679649	NaN	NaN	0.176833	0.679649	0.176833	CDKAL1	Q5VV42-2	328	_PGTPAAK[GlyGly (K)]M[Oxidation (M)]EQVPAQVIGER_.3	10737.1	11196.3	11976.3	9808.09	7389.86	7294.16	0.0296142	0.140759	0.0092162	0.236446	0.209689	0.0296142	0.223067
OGT	O15294;O15294-3;O15294-2;O15294-4	AFLDSLPDVKIVK	GlyGly (K)	2318	6263;6264	17254000	17222000	12812000	14193000	19115000	8835900	0.00131265	0.072321	0.520085	0.197538	0.316507	0.072321	0.257023	ZNF318	Q5VUA4	537	_FLYGDEEEDLK[GlyGly (K)]AESVPK_.3	1130.81	822.264	539.003	1603.58	1039.67	869.59	0.22342	0.702676	0.125983	0.352813	0.3988	0.22342	0.375806
ACP1	P24666;P24666-3;P24666-2	AFLEKAH	GlyGly (K)	3001	9721	2703300	3755800	5082000	NaN	4305500	4371100	0.230444	NaN	0.0106923	0.300973	0.107072	0.120568	0.204022	ZNF318	Q5VUA4	478	_DNLDLK[GlyGly (K)]AEGPER_.3	3635.89	4733.69	7074.55	5135.23	4683.76	4841.34	0.185497	0.224624	0.0233959	0.343472	0.0423871	0.185497	0.19293
SLC27A2	O14975-2;O14975	AFLEKAR	GlyGly (K)	2284	6124	1500400	1585100	1914900	NaN	NaN	2077100	0.0388215	NaN	NaN	0.171637	0.189993	0.0388215	0.180815	CDC123	O75794	126	_TLSDIFLLFK[GlyGly (K)]SSDFITR_.3	5526.63	3619.51	6151.87	1213.69	5338.93	4528.31	0.294887	0.948148	0.116182	0.075036	0.548862	0.294887	0.311949
YPEL5	P62699	AFLFNKVVNLQYSEVQDR	GlyGly (K)	3535	12880	NaN	3900700	5164300	4511000	5603700	2887100	NaN	0.0954912	0.452472	0.0577085	0.21779	0.273982	0.137749	CDC123	O75794	194	_DYTQYYDHISK[GlyGly (K)]QK_.3	3295.6	2580.82	3309.06	4516.07	3407.17	3627.9	0.172019	0.21814	0.044373	0.018249	0.270974	0.172019	0.144612
PRKDC	P78527;P78527-2	AFLGELKTQMTSAVR	GlyGly (K)	3604	13249	17715000	15985000	9180900	14134000	18022000	6681900	0.0725991	0.300441	0.649182	0.335154	0.401449	0.300441	0.368301	CEP350	Q5VT06	1379	_DLALLK[GlyGly (K)]LK_.2	9658.53	10477.4	5597.31	10163.9	8870.56	8016.5	0.0575092	0.40975	0.0715238	0.267792	0.140223	0.0715238	0.204008
RPL34	P49207	AFLIEEQKIVVK	GlyGly (K)	3274	11285;11286	29093000	48663000	34378000	32941000	50908000	31007000	0.355936	0.030188	0.343579	0.298489	0.25798	0.343579	0.278235	CEP350	Q5VT06	825	_IEALK[GlyGly (K)]ATAASLSSR_.3	3093.46	5103.74	3955.95	4077.74	4528.36	4653.29	0.346821	0.021439	0.0192417	0.187166	0.111517	0.021439	0.149341
VCPIP1	Q96JH7	AFLIEPEHVNTVGYGKDR	GlyGly (K)	5171	19663	12477000	31403000	29139000	16162000	9000300	8481900	0.609968	0.405118	0.0419357	0.63802	0.62447	0.405118	0.631245	CEP350	Q5VT06	340	_GFNPSETK[GlyGly (K)]IR_.3	3428.51	3318.54	3580.25	3592.81	3220.25	2943.57	0.0230512	0.00247629	0.0634819	0.0530076	0.099216	0.0230512	0.0761118
CDC25B	B4DIG0;P30305-3;P30305-2;P30305;P30305-4;G8JLH2	AFLLQTVDGKHQDLK	GlyGly (K)	730	2100	10750000	16865000	18793000	9048400	9946600	NaN	0.31316	0.49498	NaN	0.371647	0.426588	0.40407	0.399118	RPP40	O75818;O75818-2	200;177	_YQIQEHQPK[GlyGly (K)]VALSTLR_.4	5151.36	6137.63	5115.01	4725.3	4074.72	4517.03	0.123554	0.056008	0.072805	0.127894	0.171984	0.072805	0.149939
FAM208A	Q9UK61-3;Q9UK61-4;Q9UK61	AFLPIKLPEK	GlyGly (K)	6084	23410	4784300	7674400	5117600	3243800	9831600	4833800	0.328061	0.316927	0.481948	0.429133	0.427474	0.328061	0.428304	RPP40	O75818;O75818-2	71;71	_NLPLHELITPEFISTFIK[GlyGly (K)]K_.4	1153.55	1152.56	518.075	829.407	1581.2	1085.36	0.000609053	0.32675	0.262966	0.493358	0.166775	0.262966	0.330066
PDCD11	Q14690	AFLPLLKAQEYIR	GlyGly (K)	3907	14787	9835000	6801100	8079700	7780000	13996000	5270900	0.257908	0.0267243	0.640433	0.285664	0.191105	0.257908	0.238384	CAPN15	O75808	31	_HK[GlyGly (K)]PDLNHILR_.4	1121.94	1663.62	1219.13	660.904	607.811	434.617	0.27501	0.419915	0.234964	0.334199	0.711203	0.27501	0.522701
PIK3C2A	O00443	AFLWEKR	GlyGly (K)	2225	5824	6179600	8270700	10734000	1919400	3928500	4975700	0.204651	0.985168	0.166322	0.499053	0.628334	0.204651	0.563694	RPRD2	Q5VT52;Q5VT52-2;Q5VT52-3	113;76;113	_DPSVSK[GlyGly (K)]SVER_.2	3246.86	3116.17	3372.39	3892.94	3386.99	3326.62	0.0290462	0.101326	0.0127171	0.0230964	0.116608	0.0290462	0.0698521
VAMP7	P51809;P51809-3;P51809-2	AFNFLNEIKK	GlyGly (K)	3354	11817;11818	NaN	6033200	NaN	3947900	10600000	7559500	NaN	NaN	0.236786	NaN	0.31008	0.236786	0.31008	CAPN15	O75808	1054	_AAQAFLSDWTASK[GlyGly (K)]GTHSPPLTPEVAGLHGPRPL_.5	3176.75	2626.95	2172.51	2664.09	2256.34	2360.33	0.133972	0.143736	0.0318553	0.219776	0.0649677	0.133972	0.142372
EEF1G	P26641;P26641-2	AFNQGKIFK	GlyGly (K)	3026	9867	5869300	11387000	11511000	2696900	8144700	4188700	0.452195	0.87733	0.453616	0.333599	0.76292	0.453616	0.548259	CAPN15	O75808	783	_YFDSVDIC[Carbamidomethyl (C)]K[GlyGly (K)]VHSDWQEAR_.4	10579.2	9525.01	9337.81	8500.18	7988.29	8132.24	0.0741539	0.0664084	0.0126286	0.139309	0.0827767	0.0664084	0.111043
C1orf109	V9GYT8;V9GYI2;V9GY35;V9GYN4;V9GYQ8;Q9NX04;Q9NX04-2	AFPDLKER	GlyGly (K)	5867	22505	NaN	20617000	18556000	NaN	9355100	6959900	NaN	NaN	0.20762	0.466196	0.700371	0.20762	0.583283	2020-03-01	Q5VT66;Q5VT66-2	133;133	_DLLLPIK[GlyGly (K)]TPTTNAVHK_.4	1969.08	990.385	1338.02	1229.43	1157.49	1550.02	0.467679	0.0598148	0.205027	0.286336	0.223463	0.205027	0.254899
BUB3	O43684-2;O43684;J3QT28	AFPNKQGYVLSSIEGR	GlyGly (K)	2382	6554	15766000	18067000	20944000	13778000	12711000	16537000	0.0961814	0.291868	0.184997	0.252638	0.13478	0.184997	0.193709	CAPN15	O75808	682	_M[Oxidation (M)]LSSK[GlyGly (K)]EAGFLM[Oxidation (M)]GASC[Carbamidomethyl (C)]GGGNM[Oxidation (M)]K_.3	1141.63	2321.57	742.019	1049.47	1665.79	1298.02	0.481836	0.242707	0.175485	0.391568	0.433223	0.242707	0.412396
LANCL1	O43813;E9PHS0;F8WDS9	AFPNPYADYNKSLAEGYFDAAGR	GlyGly (K)	2395	6605	11974000	8790900	NaN	10349000	22069000	7822100	0.216788	NaN	0.674052	0.419366	0.14185	0.44542	0.280608	CAPN15	O75808	670	_EEPVDTDLIWAK[GlyGly (K)]M[Oxidation (M)]LSSK_.3	3027.85	3031.11	4442.4	3230	1750.9	1755.05	0.000760687	0.223475	0.00167338	0.438016	0.299527	0.00167338	0.368772
TTC27	Q6P3X3	AFQCLSKAYK	GlyGly (K)	4365	16463	13609000	29087000	24054000	6112100	15934000	6773400	0.512676	0.841132	0.570521	0.306951	0.934744	0.570521	0.620847	CAPN15	O75808	286	_LAELLSGK[GlyGly (K)]R_.2	11742.2	13256.2	17796.5	11576.6	13590.8	13716.6	0.0856516	0.299465	0.00651292	0.215817	0.087657	0.0856516	0.151737
NR2F6	P10588	AFQEQVDKLGR	GlyGly (K)	2799	8492	6846800	16691000	13563000	2921800	NaN	3367200	0.591466	0.912897	NaN	0.465372	1.02144	0.752182	0.743407	ANGEL2	Q5VTE6	369	_LNYEGLPIGK[GlyGly (K)]VSGQEQSSR_.3	37987.6	35807.2	69111.4	39770.4	27838.8	27191.9	0.0417852	0.381096	0.0166245	0.478137	0.187732	0.0417852	0.332935
SRP68	Q9UHB9-4;Q9UHB9;Q9UHB9-2;Q9UHB9-3	AFQKEIGLK	GlyGly (K)	6029	23168	2108200	3469100	2553500	NaN	NaN	NaN	0.345078	NaN	NaN	0.13509	NaN	0.345078	0.13509	ANGEL2	Q5VTE6	201	_FPNILK[GlyGly (K)]EIK_.3	5928.94	8288.84	5233.86	5462.7	5983.58	7124.06	0.234734	0.0302547	0.123049	0.0731299	0.204113	0.123049	0.138621
UTP14A;UTP14C	Q9BVJ6-3;Q9BVJ6;Q9BVJ6-2;Q5TAP6	AFQKLTTPK	GlyGly (K)	5419	20643	2053600	2404600	2427700	NaN	NaN	NaN	0.111343	NaN	NaN	0.118059	NaN	0.111343	0.118059	ANGEL2	Q5VTE6	146	_TK[GlyGly (K)]ILGDK_.2	3900.63	5193.62	4352.9	4943.61	6195.19	5752.41	0.201068	0.0898612	0.0524106	0.25236	0.0781844	0.0898612	0.165272
TSPYL1	Q9H0U9	AFQQLEHKFGR	GlyGly (K)	5544	21123	186140000	93591000	265340000	27393000	88461000	192400000	0.467893	1.14954	0.523362	0.492277	0.794924	0.523362	0.643601	ANGEL2	Q5VTE6	488	_EDVAGHPGAEVALVGGLK[GlyGly (K)]LLAR_.4	4450.25	4671.85	5421.41	6125.11	4965.53	4366.44	0.0343555	0.0861882	0.0907897	0.0982435	0.185914	0.0861882	0.142079
ECT2	Q9H8V3-2;Q9H8V3-4;Q9H8V3;Q9H8V3-3;H7C103	AFSFSKTPK	GlyGly (K)	5645	21517	NaN	2989800	3676900	674220	1952100	NaN	NaN	0.97594	NaN	0.433334	0.893752	0.97594	0.663543	ANGEL2	Q5VTE6	420	_TDSDLTQTQLK[GlyGly (K)]QTEVLVTAEK_.3	5130.14	4195.55	4434.35	4285.36	3159.94	3224.64	0.141726	0.0241639	0.0143304	0.235569	0.15075	0.0241639	0.193159
ESD	P10768;X6RA14;H7BZT7;U3KQT1	AFSGYLGTDQSKWK	GlyGly (K)	2806	8507;8508	NaN	NaN	NaN	NaN	NaN	NaN	NaN	NaN	NaN	NaN	NaN	NaN	NaN	ANGEL2	Q5VTE6	417	_VEK[GlyGly (K)]TDSDLTQTQLK_.3	1276.63	1502.6	970.357	1856.03	1704.33	1070.06	0.114985	0.443155	0.323316	0.279901	0.266658	0.323316	0.273279
PFAS	O15067;J3KTQ5	AFSITQGLLKDR	GlyGly (K)	2293	6165	70695000	78426000	60858000	59230000	86453000	50230000	0.0733182	0.0191721	0.374787	0.177671	0.229958	0.0733182	0.203815	ANGEL2	Q5VTE6	366	_EGK[GlyGly (K)]LNYEGLPIGK_.3	19723.1	19690.5	33054.5	23290	22393.7	17034.8	0.00117084	0.245083	0.192215	0.281495	0.156933	0.192215	0.219214
PMPCB	O75439;G3V0E4;F8WAZ6	AFSKDLPR	GlyGly (K)	2496	6968	NaN	2062400	2397200	289930	2285300	1001600	NaN	1.10904	0.552322	0.0337962	0.797823	0.83068	0.41581	CDC123	O75794	20	_GVTIK[GlyGly (K)]SVILPLPQNVK_.3	9456.44	11208.2	6750.18	11533.6	11161.3	10787.5	0.119882	0.369989	0.0240873	0.243836	0.0334707	0.119882	0.138654
TUBD1	Q9UJT1-2;Q9UJT1;Q9UJT1-3;Q9UJT1-6;Q9UJT1-4	AFSKYEK	GlyGly (K)	6071	23336	NaN	7485200	8277400	10743000	7333600	2936500	NaN	0.183323	0.60549	0.0854996	0.555784	0.394406	0.320642	PRPF38B	Q5VTL8	93	_VTHVEPWEK[GlyGly (K)]GSR_.4	3004.09	3069.01	2925.27	2434.76	2510.55	2080.56	0.0151191	0.12942	0.13245	0.0942442	0.19809	0.12942	0.146167
AKAP11	Q9UKA4	AFSLKER	GlyGly (K)	6089	23424	1451800	NaN	2556600	488190	1589700	NaN	NaN	0.960714	NaN	0.322615	NaN	0.960714	0.322615	PRPF38B	Q5VTL8	221	_IPVPVQK[GlyGly (K)]NIDQQIK_.3	2592.71	3294.96	2566.45	3297.13	2455.69	2158	0.168681	0.176229	0.091249	0.0286503	0.225272	0.168681	0.126961
SYNCRIP	O60506-4;O60506-3;O60506-2;O60506;B7Z645;O60506-5	AFSQFGKLER	GlyGly (K)	2427	6772	50743000	42190000	92489000	13375000	46463000	48958000	0.130156	1.05687	0.0369778	0.402137	0.542338	0.130156	0.472237	CDC123	O75794	184	_ENK[GlyGly (K)]LIGISQR_.3	6783.45	5822.18	7805.28	5824.31	5242.29	5305.28	0.107844	0.205547	0.0084461	0.195185	0.0529237	0.107844	0.124054
IDI1	Q13907;Q13907-2;C9JKM8;C9JD53	AFSVFLFNTENKLLLQQR	GlyGly (K)	3847	14454	13153000	10367000	13015000	8932300	11738000	6594700	0.167517	0.263076	0.396762	0.0617452	0.2206	0.263076	0.141173	GFPT2	O94808	624	_DDTESSK[GlyGly (K)]FAYK_.2	721.513	464.685	598.929	636.876	620.27	735.274	0.306197	0.0434245	0.119981	0.101233	0.223692	0.119981	0.162462
QSOX2	A0A087X176;Q6ZRP7	AFTKEFTTGENFK	GlyGly (K)	243	707;708	4399500	NaN	6465300	1128300	2581000	5271700	NaN	0.99395	0.484575	0.433621	0.915571	0.739263	0.674596	GFPT2	O94808	152	_LIK[GlyGly (K)]YVFDNR_.3	1355.35	1677.26	1058.09	1364.51	773.926	1528.18	0.150116	0.178877	0.463346	0.273648	0.102692	0.178877	0.18817
GART	P22102;P22102-2;F8WD69;C9JBJ1;C9JTV6;H7C366	AFTKPEEACSFILSADFPALVVK	GlyGly (K)	2967	9523	6578100	6924800	8572500	4624000	9591300	3991900	0.0363113	0.423144	0.582981	0.185842	0.297968	0.423144	0.241905	MOV10	Q5JR04;Q9HCE1	660;716	_GPDGYDPQFITK[GlyGly (K)]LLR_.3	9367.78	9864.44	11029.2	9427.67	8367.85	9600.98	0.0365213	0.110714	0.0970514	0.140201	0.0228355	0.0970514	0.0815185
RPP14	P86397	AFTQTDVATFSELTGDVNPLHLNEDFAKHTK	GlyGly (K)	3623	13442	NaN	4880500	7141300	9849200	13590000	NaN	NaN	0.225394	NaN	0.439907	0.47705	0.225394	0.458478	RBBP7	Q5JP01	232	_DSSVK[GlyGly (K)]LYQTR_.3	8173.61	9263.25	12779.8	10330.5	9705.3	9159.11	0.0883749	0.149883	0.0409461	0.229538	0.0676469	0.0883749	0.148592
KIAA2013	Q8IYS2;Q8IYS2-2;A0A0G2JP75	AFTSTLEKVGDHQFLLYSGR	GlyGly (K)	4663	17626	2950300	3678300	3526100	3087200	NaN	NaN	0.155319	0.0938561	NaN	0.125734	0.123559	0.124588	0.124647	C3orf38	Q5JPI3;Q5JPI3-2	107;105	_LK[GlyGly (K)]ETPEPVTK_.3	2943.79	3050.73	3039.42	3929.67	3608.76	2918.36	0.0252269	0.180654	0.149589	0.11244	0.166587	0.149589	0.139513
C16orf58	H3BSM7;Q96GQ5;H3BTA0;H3BS97	AFTVKPEGR	GlyGly (K)	1866	4893	NaN	11018000	19894000	12917000	22360000	10082000	NaN	0.300721	0.535223	0.0825354	0.127392	0.417972	0.104964	CSPG5	O95196-2;O95196-3	495;357	_IQEVLK[GlyGly (K)]SC[Carbamidomethyl (C)]LK_.3	9058.6	8681.82	7693.88	6948.04	7396.73	9429.15	0.0300359	0.0720379	0.170825	0.110096	0.152379	0.0720379	0.131237
RPS2	P15880;H0YEN5;E9PMM9;E9PPT0;I3L404;E9PM36	AFVAIGDYNGHVGLGVKCSK	GlyGly (K)	2886	9142;9143	19322000	28486000	28873000	13582000	15461000	14136000	0.271081	0.509357	0.0633116	0.325385	0.451006	0.271081	0.388195	POLL	Q5JQP2;Q9UGP5	16;16	_IHADASSK[GlyGly (K)]VLAK_.3	1966.71	2137.85	1311.68	1849.12	1427.75	993.967	0.0589646	0.240463	0.253318	0.222811	0.358279	0.240463	0.290545
C1QBP	Q07021	AFVDFLSDEIKEER	GlyGly (K)	3693	13720	9849500	6460100	7425600	6797000	NaN	NaN	0.293897	0.0625044	NaN	0.198431	0.0359391	0.1782	0.117185	CSPG5	O95196-2;O95196-3	501;363	_SC[Carbamidomethyl (C)]LK[GlyGly (K)]EEESFNIQNSM[Oxidation (M)]SPK_.3	8795.31	5685.62	5564.52	6165.48	5920.4	7152.58	0.303694	0.0724539	0.133295	0.262057	0.118075	0.133295	0.190066
OCRL	Q01968;Q01968-2	AFVDFNEGEIKFIPTYK	GlyGly (K)	3652;3653	13567	7663800	6821300	9502300	5936500	9813600	7216900	0.0822552	0.326632	0.21563	0.129186	0.0984632	0.21563	0.113824	NDUFB8	O95169	171	_GGDPSK[GlyGly (K)]EPER_.3	1804.87	3982.57	4325.75	3400.45	2622.08	3891.78	0.53214	0.169368	0.275662	0.440831	0.083332	0.275662	0.262082
PREP	P48147	AFVEAQNKITVPFLEQCPIR	GlyGly (K)	3256	11167	4240000	5011200	6847400	5700600	7348900	6096700	0.117892	0.129249	0.131707	0.271599	0.0980422	0.129249	0.184821	DPCD	Q5JQQ4;Q9BVM2	114;114	_DVYSVSVDQK[GlyGly (K)]ER_.3	1378.69	2030.01	2321.94	1808.28	2052.49	2314.31	0.270223	0.175879	0.0847913	0.253353	0.123683	0.175879	0.188518
PGM3	O95394;O95394-3;A0A087WT27;J3KN95;O95394-4;D6RIS6	AFVELTKQASCSGDEYR	GlyGly (K)	2614	7462	7715400	9389800	16874000	3234500	7572400	9734400	0.138435	0.959254	0.176666	0.497125	0.490722	0.176666	0.493924	DPCD	Q5JQQ4;Q9BVM2	12;12	_TAQK[GlyGly (K)]TALLQDGR_.3	4904.97	4577.35	3898.55	4564.08	4379.95	3303.99	0.0488611	0.111217	0.198028	0.114544	0.176299	0.111217	0.145422
VPS45	Q9NRW7;A0A087WU65;Q9NRW7-2;Q5T4Q0	AFVENYPQFKK	GlyGly (K)	5769	21959;21960	16891000	18020000	27668000	4796800	6911400	16504000	0.0457348	0.996302	0.579362	0.605058	0.55212	0.579362	0.578589	MOV10	Q5JR04;Q9HCE1	424;480	_DVPLLPSDVK[GlyGly (K)]LK_.3	22393	20220.9	15896.6	25195.2	17710.7	22161.6	0.0720845	0.320018	0.157868	0.179573	0.111297	0.157868	0.145435
PNPLA3	Q9NST1-2;Q9NST1	AFVPPDLKVLGEICLR	GlyGly (K)	5788	22075	2047400	1464900	NaN	1536300	3965200	1191800	0.234541	NaN	0.760555	0.451083	0.130092	0.497548	0.290587	MOV10	Q5JR04;Q9HCE1	753;809	_LLLAPSSK[GlyGly (K)]K_.3	14513.2	12948.9	9861.69	12378.5	15687.3	13517.8	0.0805537	0.160039	0.105054	0.230711	0.0439949	0.105054	0.137353
USP13	Q92995-2;Q92995;H7C5J3	AFVSKSHPEFSSNR	GlyGly (K)	5001	19088	7248300	14301000	11828000	3529800	10847000	6244300	0.462847	0.764135	0.380849	0.24175	0.698072	0.462847	0.469911	MOV10	Q5JR04;Q9HCE1	786;842	_YC[Carbamidomethyl (C)]ITK[GlyGly (K)]LDR_.3	5163.59	5614.52	4319.52	5803.73	3838.35	3385.03	0.0591664	0.207344	0.0887532	0.151076	0.272605	0.0887532	0.211841
ACSM4	P0C7M7	AFVVLAAPFK	GlyGly (K)	2788	8426	NaN	47592000	45269000	26802000	37008000	37436000	NaN	0.362369	0.00813072	0.141994	0.278885	0.18525	0.21044	RTN3	O95197;O95197-2;O95197-4;O95197-7	997;978;220;885	_YK[GlyGly (K)]TQIDHYVGIAR_.3	20163.4	19391.1	11854.7	16961.4	21270.3	26040	0.0276148	0.250621	0.142576	0.289729	0.225982	0.142576	0.257855
PELO	Q9BRX2	AFYGLKQVEK	GlyGly (K)	5352	20426	8658700	14266000	12143000	3956200	7643900	7188800	0.345912	0.719159	0.0433912	0.248876	0.622528	0.345912	0.435702	MOV10	Q5JR04;Q9HCE1	224;280	_AK[GlyGly (K)]GYDLELSM[Oxidation (M)]ALGTYYPPPR_.3	8340.58	8277.66	9482.08	7084.24	7295.67	4326.82	0.00535433	0.204695	0.361248	0.130609	0.30876	0.204695	0.219684
SLC25A1	P53007;B4DP62	AFYKGTVPR	GlyGly (K)	3384	12029	1694800	3428900	NaN	548660	3346300	NaN	0.478636	NaN	NaN	0.463306	1.02406	0.478636	0.743685	MOV10	Q5JR04;Q9HCE1	279;335	_NYEVK[GlyGly (K)]LR_.2	5405.78	4383.89	5145.81	4297.07	5571.79	4737.09	0.147622	0.127112	0.114508	0.0399504	0.0521082	0.127112	0.0460293
HSP90B1	P14625	AFYKSFSK	GlyGly (K)	2871	9061	2399900	7968900	3473600	NaN	3505300	NaN	0.759563	NaN	NaN	0.201279	NaN	0.759563	0.201279	MOV10	Q5JR04;Q9HCE1	659;715	_K[GlyGly (K)]GPDGYDPQFITK_.3	2644.49	3341.58	1852.17	2378.47	2529.64	1996.44	0.164687	0.175931	0.166604	0.182811	0.26949	0.166604	0.22615
YARS	P54577;A0A0C4DGZ5	AGAEVVKQVEHPLLSGLLYPGLQALDEEYLK	GlyGly (K)	3408	12198	NaN	NaN	NaN	6272900	NaN	NaN	NaN	NaN	NaN	NaN	NaN	NaN	NaN	NDUFB8	O95169	28	_TASHM[Oxidation (M)]TK[GlyGly (K)]DM[Oxidation (M)]FPGPYPR_.4	5138.86	2857.43	3997.42	4736.67	5203.06	6230.95	0.40349	0.119698	0.127134	0.14191	0.366816	0.127134	0.254363
WRAP73	A0A0A0MRV3;Q9P2S5;Q5T0D5	AGAGPLPSSESKYEIASVPVSLQTLK	GlyGly (K)	340	954;955	19952000	18670000	10808000	19403000	34290000	16885000	0.0469427	0.402342	0.480985	0.545873	0.0706963	0.402342	0.308285	NDUFB8	O95169	59	_VEDYEPYPDDGM[Oxidation (M)]GYGDYPK[GlyGly (K)]LPDR_.3	14598	12874.7	21455.4	16591.6	14432.8	14740.6	0.0887117	0.180788	0.0149252	0.238145	0.126121	0.0887117	0.182133
WRAP73	A0A0A0MRV3;Q9P2S5;Q5T0D5	AGAGPLPSSESKYEIASVPVSLQTLKPVTDR	2 GlyGly (K)	340	954;955	12311000	10528000	11151000	NaN	21302000	5245600	0.110405	NaN	0.855338	0.372365	0.473604	0.482872	0.422984	MOV10	Q5JR04;Q9HCE1	546;602	_K[GlyGly (K)]GEYVFPAK_.3	2806.18	3551.38	3553.28	3389.91	3731.19	4879.91	0.165768	0.0332761	0.188656	0.145925	0.207501	0.165768	0.176713
RPLP0;RPLP0P6	P05388;F8VWS0;P05388-2;F8VU65;F8VW21;F8VPE8;G3V210;Q8NHW5	AGAIAPCEVTVPAQNTGLGPEKTSFFQALGITTK	GlyGly (K)	2714	7945	NaN	NaN	4800500	NaN	6567000	1408100	NaN	NaN	0.914821	0.219768	NaN	0.914821	0.219768	MOV10	Q5JR04;Q9HCE1	897;953	_LDLQQGQNLLQGLSK[GlyGly (K)]LSPSTSGPHSHDYLPQER_.5	5760.73	4863.97	2947.47	3263.23	3648.27	3371.25	0.119365	0.0719024	0.05581	0.355557	0.233414	0.0719024	0.294485
C15orf39	H3BMJ2;Q6ZRI6-2;Q6ZRI6	AGAIFVPIHLVKER	GlyGly (K)	1817	4791	121720000	32342000	NaN	NaN	NaN	40775000	0.820446	NaN	NaN	NaN	0.163109	0.820446	0.163109	IKBKAP	O95163	934	_FTIDK[GlyGly (K)]YLK_.3	2978.52	2589.68	2675.1	1494.62	1832.41	1653.25	0.0987573	0.400375	0.0726915	0.237972	0.309426	0.0987573	0.273699
MIB1	Q86YT6	AGAKLDIQDK	GlyGly (K)	4601	17408	2269200	2356500	3184900	2170600	3432600	2001500	0.0266902	0.267844	0.372441	0.206881	0.0815946	0.267844	0.144238	IKBKAP	O95163	847	_TTPELEIVLQK[GlyGly (K)]VHELQGNAPSDPDAVSAEEALK_.4	4794.47	5753.89	6365.29	5187.29	5351.79	4376.12	0.12863	0.144204	0.141839	0.144694	0.135629	0.141839	0.140161
DCTN4	Q9UJW0;Q9UJW0-2;Q9UJW0-3;E5RK21	AGASISTLAGLSLKEGEDQK	GlyGly (K)	6073	23340	27141000	30916000	27233000	21610000	40793000	27900000	0.0919554	0.16281	0.265434	0.247635	0.177108	0.16281	0.212371	IKBKAP	O95163	667	_DASFK[GlyGly (K)]TLQAGLSSNHVSHGEVLR_.4	33301.1	32166.4	46774.8	32011.1	25850.3	26667.8	0.0245125	0.26501	0.0220135	0.300371	0.103387	0.0245125	0.201879
ENO1	P06733;P06733-2;K7EM90	AGAVEKGVPLYR	GlyGly (K)	2728	8025	32812000	39798000	74466000	518200	31848000	29495000	0.136065	1.39467	0.0542465	0.524676	0.875201	0.136065	0.699938	MOV10	Q5JR04;Q9HCE1	716;772	_QGFPIIFHGVM[Oxidation (M)]GK[GlyGly (K)]DER_.4	8545.06	3364.24	5555.95	7695.39	9655.89	7464.79	0.615215	0.228326	0.180991	0.26777	0.394628	0.228326	0.331199
SEC11L3;SEC11C	B4DI03;K7EJQ7;Q9BY50;A0A0A0MR04	AGAVGAHLPASGLDIFGDLKK	GlyGly (K)	729	2092;2093	43370000	39386000	41137000	31320000	70650000	33160000	0.0680824	0.191608	0.51073	0.31773	0.122092	0.191608	0.219911	TTC32	Q5I0X7	118	_VLDLNPGFQDATLSLK[GlyGly (K)]QTILDK_.3	6940.01	5319.48	7611.15	7184.03	7257.61	5509.24	0.186939	0.0408273	0.193671	0.0461834	0.170899	0.186939	0.108541
ZRANB3	Q5FWF4-3;Q5FWF4;F8WCT9;Q5FWF4-5	AGAVKDYIK	GlyGly (K)	4128	15609	2668300	NaN	5262800	1963300	4095600	NaN	NaN	0.645742	NaN	0.324134	NaN	0.645742	0.324134	HERC4	Q5GLZ8;Q5GLZ8-2	27;27	_K[GlyGly (K)]SDFFINK_.2	1244.33	1051.39	833.34	1256.14	537.73	1792.8	0.118858	0.286164	0.761601	0.407052	0.280137	0.286164	0.343595
LCMT2	O60294;H3BU01	AGAVQNTNDSSALSKR	GlyGly (K)	2414	6706	13275000	5405600	10210000	12492000	6170300	5586800	0.595752	0.142156	0.0701868	0.36049	0.516093	0.142156	0.438291	SNX4	O95219	134	_AEFVWHK[GlyGly (K)]LSADNM[Oxidation (M)]DPDFVER_.4	5679.63	6761.59	7516.8	7694.4	6683.64	6223.89	0.122988	0.0165121	0.050372	0.138818	0.107938	0.050372	0.123378
NCDN	Q9UBB6-2;Q9UBB6;Q9UBB6-3;C9J5H8	AGDIDAKTR	GlyGly (K)	5975	22910	9893400	13666000	20362000	NaN	12756000	5885300	0.22646	NaN	0.521242	0.377373	0.562805	0.373851	0.470089	HERC4	Q5GLZ8;Q5GLZ8-2	217;217	_NK[GlyGly (K)]FGQLGLNDENDR_.3	3540.67	3078.53	2193.41	5098.3	3624.46	3641.57	0.0987374	0.563398	0.0033293	0.257451	0.264584	0.0987374	0.261017
ESPL1	Q14674;Q14674-2	AGDKELQLK	GlyGly (K)	3899	14692;14693	3205600	2584700	4312600	3243800	3566800	2789700	0.151648	0.200031	0.172892	0.152781	0.117416	0.172892	0.135098	SNX4	O95219	352	_TFSLK[GlyGly (K)]GM[Oxidation (M)]TTK_.3	2744.57	2890.83	2781.51	2169.52	3379.47	3209.74	0.0367051	0.17481	0.0364296	0.120052	0.19332	0.0367051	0.156686
ESPL1	Q14674;Q14674-2	AGDKELQLK	2 GlyGly (K)	3899	14692;14693	NaN	NaN	NaN	NaN	NaN	NaN	NaN	NaN	NaN	NaN	NaN	NaN	NaN	HERC4	Q5GLZ8;Q5GLZ8-2	729;721	_TK[GlyGly (K)]NIDYK_.2	1	1735.76	1504.51	1571.6	925.989	1258.19	1.41259	0.0308435	0.215095	0.935693	0.159438	0.215095	0.547566
IFT172	Q9UG01-2;Q9UG01	AGDLFEKIHNPQK	GlyGly (K)	6012	23072;23073	11730000	20065000	20401000	4638200	11177000	12067000	0.370733	0.890283	0.0541495	0.358357	0.629462	0.370733	0.493909	HERC4	Q5GLZ8;Q5GLZ8-2	955;947	_NTEYK[GlyGly (K)]GEYWAEHPTIK_.4	4543.77	3716.48	2829.02	3715.84	3722.67	3986.5	0.141639	0.191624	0.0483976	0.231887	0.0410061	0.141639	0.136446
ANAPC7	Q9UJX3;Q9UJX3-2	AGDNKNSVLK	GlyGly (K)	6075	23370;23371	36826000	21721000	26445000	26537000	23027000	22196000	0.364864	0.0024557	0.025987	0.24982	0.113012	0.025987	0.181416	HERC4	Q5GLZ8;Q5GLZ8-2	1034;1026	_YTEK[GlyGly (K)]ETLR_.3	14646.6	18744.3	12618.5	10192.3	16472.1	15235.9	0.173551	0.150417	0.0551387	0.132225	0.291964	0.150417	0.212094
ADH5	P11766;D6RFE4	AGDTVIPLYIPQCGECKFCLNPK	GlyGly (K)	2828	8693	6465600	6666200	7072200	7152100	9254100	6839100	0.0216034	0.00794385	0.212222	0.193034	0.0357683	0.0216034	0.114401	SNX4	O95219	58	_IEISVSEAEK[GlyGly (K)]R_.3	2528.13	2525.67	2269.43	2554.75	3442.97	3802.35	0.000686052	0.083644	0.0701475	0.22447	0.246152	0.0701475	0.235311
TNKS2	Q9H2K2	AGDVETVKK	GlyGly (K)	5559	21188;21189	7253600	12489000	13192000	29017000	22969000	13070000	0.375025	0.530217	0.388449	0.548349	0.515569	0.388449	0.531959	HERC4	Q5GLZ8;Q5GLZ8-2	166;166	_YGQLGLGTDC[Carbamidomethyl (C)]K[GlyGly (K)]K_.3	11000.7	11304.5	11065.9	11609.8	13692.5	9190.88	0.0192636	0.0339191	0.278206	0.128832	0.123093	0.0339191	0.125963
NSUN6	Q8TEA1;U3KQU2	AGDVISVYSDIKGK	GlyGly (K)	4865	18535;18536	4984700	5148100	7126600	2000900	3101300	NaN	0.0228054	0.794175	NaN	0.397177	0.622578	0.40849	0.509878	SNX4	O95219	375	_IK[GlyGly (K)]VLEEQINEGEQQLK_.3	3063.61	3814.99	3879.23	5305.02	4099.79	3940.16	0.154482	0.219547	0.0280795	0.148287	0.189854	0.154482	0.169071
ANKRD42	E9PKE2;E9PP91;E9PIL2;Q8N9B4-2;F8W6I9	AGDVKQLSEIVVR	GlyGly (K)	1299	3452	6466000	6721800	10422000	3416000	7071700	5755000	0.0274311	0.715998	0.145173	0.266795	0.320844	0.145173	0.29382	HERC4	Q5GLZ8;Q5GLZ8-2	465;465	_LLFHK[GlyGly (K)]LIQPDHPQISQQVAASLEK_.4	10268.4	5623.66	6527.68	7226.5	7908.54	8274.4	0.413331	0.0718529	0.0319727	0.229707	0.189592	0.0718529	0.209649
KDM4B	A0A0C4DFL8;F5GX28;O94953;K7EQ54	AGEGQAPSTFSKLK	GlyGly (K)	422	1246;1247	4605600	8348300	8500200	2236300	4594100	3243800	0.408601	0.825082	0.243638	0.381676	0.710901	0.408601	0.546289	HERC4	Q5GLZ8;Q5GLZ8-2	28;28	_SDFFINK[GlyGly (K)]R_.3	10677.6	9979.84	7474.23	11471.1	11147.6	6944.78	0.047768	0.298355	0.328518	0.204679	0.243694	0.298355	0.224187
PAPSS1	O43252	AGEIKGFTGIDSEYEKPEAPELVLK	GlyGly (K)	2345	6424	9958700	11508000	8999400	5388300	NaN	4758400	0.102067	0.354947	NaN	0.0715607	0.516522	0.228507	0.294041	HERC4	Q5GLZ8;Q5GLZ8-2	177;177	_K[GlyGly (K)]QTSPQLLK_.3	2994.85	3974.93	3081.93	2590.41	3300.21	3480.39	0.198865	0.122546	0.0375793	0.0503281	0.209525	0.122546	0.129926
SEC11L3;SEC11C	B4DI03;K7EJQ7;Q9BY50	AGEIVVFKVEGR	GlyGly (K)	729	2094	23737000	25000000	32713000	11761000	20722000	19690000	0.0366488	0.666246	0.0361147	0.24248	0.35407	0.0366488	0.298275	SNX4	O95219	398	_EFVK[GlyGly (K)]NAWADIER_.3	18917	18580.2	23546.5	26978.6	23076.6	23189.1	0.0127028	0.0960639	0.00343815	0.116633	0.183533	0.0127028	0.150083
DTL	F5GZ90;Q9NZJ0;Q9NZJ0-2	AGELIGTCKGHQCSLK	GlyGly (K)	1411	3708	9094600	23193000	14388000	13311000	12993000	4302900	0.617517	0.0549878	0.710553	0.225651	0.694619	0.617517	0.460135	RTN3	O95197;O95197-2;O95197-4;O95197-7	1010;991;233;898	_DQTK[GlyGly (K)]SIVEK_.3	10241.9	16327.1	14868.6	13393.5	17719.4	15192	0.323903	0.0738134	0.1086	0.264328	0.0988094	0.1086	0.181569
IFT172	Q9UG01-2;Q9UG01	AGELQESQGDGLAAISLYLKAGLPAK	GlyGly (K)	6012	23074	4451300	6426100	8925400	4948500	10435000	3368600	0.256752	0.405379	0.72397	0.392055	0.311134	0.405379	0.351595	HERC4	Q5GLZ8;Q5GLZ8-2	908;900	_SVASLFDAFHAGFHK[GlyGly (K)]VC[Carbamidomethyl (C)]GGK_.4	17022.4	9986.19	16309.2	14939	11764.8	13493.5	0.368429	0.0620127	0.09679	0.189726	0.198881	0.09679	0.194304
DYNC2H1	Q8NCM8;Q8NCM8-2	AGEQSVLLKTK	GlyGly (K)	4779	18136	NaN	8620700	6735800	NaN	8068300	NaN	NaN	NaN	NaN	0.127292	NaN	NaN	0.127292	HERC4	Q5GLZ8;Q5GLZ8-2	231;231	_YVPNLLK[GlyGly (K)]SLR_.3	3941.31	4741.99	2860.47	4380.18	5698.37	4680.2	0.130404	0.296824	0.13874	0.343752	0.0420655	0.13874	0.192909
USP11	G5E9A6;P51784	AGESWFLVEKHWYK	GlyGly (K)	1633	4369	4181700	6130000	4109900	NaN	9284700	3915600	0.267203	NaN	0.575218	0.506448	0.311742	0.42121	0.409095	LETM1	O95202	157	_VLDELK[GlyGly (K)]HYYHGFR_.4	801.217	1324.94	824.363	1365.86	1626.44	471.347	0.348352	0.349641	0.7787	0.433487	0.479151	0.349641	0.456319
PDP2	Q9P2J9;H3BV50;H3BTU5;H3BSA5;H3BQX2	AGETTHKILDLESR	GlyGly (K)	5964	22861	3751300	6772000	7621300	1131000	3730700	3017100	0.405948	1.04872	0.149557	0.444999	0.788902	0.405948	0.61695	RTN3	O95197-5	203	_DPSK[GlyGly (K)]TPWNR_.3	2145.28	2312.94	1618.6	2197.36	1921.11	1105.71	0.0531856	0.214492	0.380981	0.139479	0.355845	0.214492	0.247662
NONO	Q15233;Q15233-2;H7C367;C9JYS8;C9IZL7	AGEVFIHKDK	GlyGly (K)	3965	15047;15048	56985000	48740000	89650000	81952000	62422000	51801000	0.110288	0.0634411	0.1315	0.251157	0.301742	0.110288	0.276449	RTN3	O95197-5	102	_SVIQAVQK[GlyGly (K)]SEEGHPFK_.4	3319.95	2988.03	2773.76	2773.58	3491.07	2380.83	0.0744153	4.51863e-05	0.267397	0.117262	0.113455	0.0744153	0.115359
NONO	Q15233;Q15233-2;H7C367;C9JYS8;C9IZL7	AGEVFIHKDKGFGFIR	2 GlyGly (K)	3965	15047;15048	3691900	5754600	13389000	NaN	3512400	4633000	0.308802	NaN	0.19456	0.823251	0.1527	0.251681	0.487975	RTN3	O95197;O95197-2;O95197-4;O95197-7	1019;1000;242;907	_IQAK[GlyGly (K)]LPGIAK_.3	18875.2	23030.1	17699.8	20781.3	25781	21696.7	0.140219	0.113248	0.121658	0.210057	0.0517884	0.121658	0.130923
RCC2	Q9P258	AGGAAVVITEPEHTKER	GlyGly (K)	5953	22786	11362000	23625000	23153000	6750200	18676000	6138200	0.495684	0.775738	0.714556	0.335702	0.815377	0.714556	0.575539	RTN3	O95197;O95197-2;O95197-4;O95197-7	1023;1004;246;911	_LPGIAK[GlyGly (K)]K_.2	17288.2	15231.1	12470	12412.6	15092.7	15661	0.0894569	0.00326576	0.0261329	0.16135	0.122241	0.0261329	0.141795
RETSAT	Q6NUM9;H7BZ81;Q6NUM9-2;H7C3J0;H0YGU3	AGGAVLTKATVQSVLLDSAGK	GlyGly (K)	4339	16270	6993500	6502500	5291800	4959300	NaN	NaN	0.0514507	0.0458708	NaN	0.19589	0.190408	0.0486607	0.193149	RTN3	O95197;O95197-2;O95197-4;O95197-7	1014;995;237;902	_SIVEK[GlyGly (K)]IQAK_.3	3325.34	3599.52	2731.8	2423.07	3428.3	1823.78	0.0559947	0.0846985	0.432046	0.118901	0.345397	0.0846985	0.232149
AARS	P49588;P49588-2	AGGKHNDLDDVGK	GlyGly (K)	3288	11416	3982400	5483100	3563000	6872100	4570600	2756500	0.224215	0.448465	0.350142	0.125326	0.415648	0.350142	0.270487	DCAF17	Q5H9S7	133	_ISATTGK[GlyGly (K)]ILEK_.3	2645.63	2517.5	1256.5	2130.19	2042.48	1015.75	0.0350969	0.364835	0.474788	0.351529	0.412995	0.364835	0.382262
RPL18	G3V203;J3QQ67;Q07020;Q07020-2;H0YHA7;F8VUA6	AGGKILTFDQLALDSPK	GlyGly (K)	1593	4249;4250	55498000	53871000	33278000	40330000	101670000	38721000	0.0210382	0.135488	0.63411	0.549574	0.18781	0.135488	0.368692	MOV10	Q5JR04;Q9HCE1	59;115	_AEYLHGK[GlyGly (K)]HGVDVEVQGPHEAR_.5	5970.14	4618.53	2781.21	4604.94	3399.5	2993.53	0.180521	0.349186	0.089805	0.417537	0.229425	0.180521	0.323481
RPL18	G3V203;J3QQ67;Q07020;Q07020-2;H0YHA7;F8VUA6	AGGKILTFDQLALDSPKGCGTVLLSGPR	2 GlyGly (K)	1593	4249;4250	14682000	22005000	14643000	17211000	31342000	16997000	0.282288	0.114011	0.41968	0.476203	0.151119	0.282288	0.313661	MOV10	Q5JR04;Q9HCE1	650;706	_LLTYNSLYK[GlyGly (K)]K_.3	3387.18	3343.15	4994.72	3584.37	3800.64	4515.26	0.0092522	0.232487	0.12153	0.205563	0.162273	0.12153	0.183918
NPEPPS	E9PLK3;P55786;P55786-2	AGHKATLEEAR	GlyGly (K)	1333	3538	10863000	11252000	NaN	NaN	12837000	NaN	0.0248758	NaN	NaN	0.117791	NaN	0.0248758	0.117791	MOV10	Q5JR04;Q9HCE1	797;853	_GLDDIK[GlyGly (K)]DLK_.3	3791.08	3410.52	2646.66	3065.73	3227.01	2880.34	0.0747324	0.10375	0.0802747	0.177624	0.086267	0.0802747	0.131945
TTC14	C9JBA2;C9J974;Q96N46-3;Q96N46-2;Q96N46	AGIKDIDR	GlyGly (K)	903	2551	3699700	3438000	3595100	3259500	3905000	2443200	0.0518514	0.0692396	0.325651	0.0422293	0.174073	0.0692396	0.108151	UBE4B	O95155;O95155-2;O95155-3;O95155-4	949;820;704;1000	_TQK[GlyGly (K)]FFEM[Oxidation (M)]IENHPLSTK_.4	6117.17	5000.51	7654.21	4922.36	7216.9	6626.61	0.142043	0.307191	0.0603029	0.113199	0.174419	0.142043	0.143809
EXO1	Q9UQ84-4;Q9UQ84;Q5T398;Q5T397	AGIVQAIITEDSDLLAFGCKK	GlyGly (K)	6167	23716;23717	6543900	3218800	6449400	3660700	3508000	1830200	0.48167	0.390087	0.444488	0.31382	0.329006	0.444488	0.321413	RRP12	Q5JTH9	667	_TLITK[GlyGly (K)]GC[Carbamidomethyl (C)]QAEADR_.3	6261.2	9073.76	8565.16	9868.23	7455.43	8305.87	0.259378	0.0999721	0.0763075	0.155136	0.0860123	0.0999721	0.120574
RECQL4	A0A087WZ30;O94761;V9GYB6	AGKAEGTAPLHIFPR	GlyGly (K)	196	589	6147200	5851500	12272000	2445900	NaN	6744600	0.0348524	0.94417	NaN	0.470258	0.452419	0.489511	0.461338	RRP12	Q5JTH9	598	_SK[GlyGly (K)]AM[Oxidation (M)]DLAQAGSTVESK_.3	1224.76	1197.06	2572.07	2284.88	1196.4	1177.8	0.0161754	0.0836207	0.0110768	0.472351	0.407976	0.0161754	0.440164
KDM4A	O75164	AGKDNTVIDHTLPTPEAAEFLK	GlyGly (K)	2472	6891;6892	17845000	18423000	17605000	13448000	13940000	14850000	0.0225382	0.189318	0.0447007	0.132936	0.164716	0.0447007	0.148826	RRP12	Q5JTH9	794	_VLEEVC[Carbamidomethyl (C)]ASPQGPGALFVQSHLEDLK[GlyGly (K)]K_.4	1441.88	1163.06	1276.59	2453.63	1125.3	2141.07	0.151372	0.446243	0.439789	0.123583	0.350799	0.439789	0.237191
BRCA2	P51587	AGKEEFYR	GlyGly (K)	3346	11787	NaN	NaN	4556100	4621700	NaN	NaN	NaN	0.0101083	NaN	NaN	NaN	0.0101083	NaN	RRP12	Q5JTH9	685	_FAK[GlyGly (K)]NFLPILFNLYGQPVAAGDTPAPR_.3	1448.69	1059.47	2296.69	1750.33	1378.52	1450.01	0.219461	0.190925	0.0357477	0.299218	0.24396	0.190925	0.271589
SLC29A1	Q99808;Q99808-2	AGKEESGVSVSNSQPTNESHSIK	GlyGly (K)	5310	20248	25144000	19336000	38349000	26945000	17146000	12852000	0.184662	0.247001	0.202435	0.398351	0.35787	0.202435	0.37811	RRP12	Q5JTH9	853	_EFITALIPEVILC[Carbamidomethyl (C)]TK[GlyGly (K)]EVSVGAR_.3	1543.19	1384.36	1302.28	282.965	1528.98	1519.22	0.0767235	0.909342	0.00452612	0.0927013	0.638481	0.0767235	0.365591
PFKM	P08237;P08237-3;F8VNX2;F8VZQ1;P08237-2	AGKITDEEATK	GlyGly (K)	2755;2756	8228;8229	44703000	54781000	57964000	83255000	39492000	45915000	0.143264	0.253272	0.106355	0.200983	0.318169	0.143264	0.259576	RRP12	Q5JTH9	957	_DVVK[GlyGly (K)]SALGFIK_.3	2731.12	3145.68	3942.11	4470.9	3529.39	3505.63	0.0997595	0.0888898	0.00477777	0.181023	0.184838	0.0888898	0.182931
RPS15A	H3BN98;I3L246;P62244;I3L3P7	AGKIVVNLTGR	GlyGly (K)	1829;3515	4814	2961000	2802300	NaN	NaN	4415500	NaN	0.0389422	NaN	NaN	0.278855	NaN	0.0389422	0.278855	RRP12	Q5JTH9	393	_VM[Oxidation (M)]EK[GlyGly (K)]AHINLVR_.4	1363.24	948.185	646.135	826.255	1102.02	615.9	0.253945	0.173003	0.400178	0.349935	0.210964	0.253945	0.28045
MYH9;MYH10	P35579;P35579-2;P35580;P35580-5;P35580-2;P35580-3;P35580-4	AGKLDPHLVLDQLR	GlyGly (K)	3128;3129	10404	28669000	21095000	21508000	11994000	35452000	16753000	0.215241	0.401613	0.506549	0.244293	0.273991	0.401613	0.259142	UBE4B	O95155;O95155-2;O95155-3;O95155-4	952;823;707;1003	_FFEM[Oxidation (M)]IENHPLSTK[GlyGly (K)]LLVPSLM[Oxidation (M)]K_.4	15716.5	16628.6	16559.3	16114.9	16070.1	16872.7	0.0398777	0.0192366	0.0344535	0.0262619	0.0233884	0.0344535	0.0248251
THOC2	Q8NI27;A0A0C4DG98	AGKSFDLLILK	GlyGly (K)	4816	18350;18351	4386500	8402000	6113400	4443300	9034700	5086800	0.444053	0.223733	0.395367	0.360827	0.355391	0.395367	0.358109	RRP12	Q5JTH9	178	_VPSPVLIK[GlyGly (K)]K_.3	2731.79	2511.07	2227.46	2198.92	2686.95	2073	0.0595367	0.00911805	0.182408	0.109517	0.0997501	0.0595367	0.104634
DNMT3B	Q9UBC3-7;Q9UBC3-8;Q9UBC3-3;Q9UBC3-2;Q9UBC3-6;Q9UBC3;Q9UBC3-4;Q9UBC3-5	AGKTFPSSPGDSLEDQLK	GlyGly (K)	5978	22937	NaN	NaN	NaN	NaN	3657700	4582700	NaN	NaN	0.158748	NaN	NaN	0.158748	NaN	RRP12	Q5JTH9	7	_LPSGVSAK[GlyGly (K)]LK_.3	1395.57	1914.7	2718.92	2046	1734.2	1750.6	0.221783	0.199718	0.00665393	0.352622	0.077744	0.199718	0.215183
PYCRL	A0A0A0MQS1;Q53H96-2;Q53H96	AGKVEAQHILASAPTDR	GlyGly (K)	289	832	4356100	NaN	6703100	NaN	NaN	4145300	NaN	NaN	NaN	0.300127	NaN	NaN	0.300127	UBE4B	O95155;O95155-2;O95155-3;O95155-4	1211;1082;966;1262	_VEEIVAK[GlyGly (K)]NAR_.3	14149.7	12768.1	13627.8	13170.8	11059.8	13254.9	0.0725896	0.0241166	0.127678	0.127767	0.0199198	0.0725896	0.0738435
KDM4A	O75164	AGLAKVVPPK	GlyGly (K)	2472	6893	2462700	NaN	NaN	NaN	2727300	NaN	NaN	NaN	NaN	0.0721004	NaN	NaN	0.0721004	UBE4B	O95155;O95155-2;O95155-3;O95155-4	176;176;60;176	_DVIFLSSLSAQFK[GlyGly (K)]QNPK_.3	1976.91	1496.03	1900.3	3565.85	2634.8	3380.92	0.195818	0.430914	0.175404	0.186011	0.406986	0.195818	0.296498
MCM8	Q9UJA3-3;Q9UJA3;Q9UJA3-4	AGLALALFGGSQKYADDK	GlyGly (K)	6063	23299	5412900	3243200	3330900	4750300	7424500	4048000	0.354481	0.248396	0.416221	0.379799	0.187883	0.354481	0.283841	GMEB2	Q5JTV1;Q9UKD1	126;177	_STK[GlyGly (K)]IDLSGAR_.3	5215.96	4326.52	5993.08	5309.32	4931.11	4918.85	0.131817	0.0855555	0.00175922	0.102169	0.101997	0.0855555	0.102083
NEIL3	Q8TAT5	AGLALSKHYK	GlyGly (K)	4824	18389	6311600	7803700	9955600	7586000	9280800	6268600	0.149494	0.191038	0.273959	0.227648	0.115052	0.191038	0.17135	IKBKAP	O95163	825	_AVM[Oxidation (M)]ESINPHK[GlyGly (K)]YC[Carbamidomethyl (C)]LSILTSHVK_.4	2789.75	1984.68	3075.86	2250.27	2187.47	2614.63	0.238469	0.219212	0.125799	0.168933	0.138518	0.219212	0.153725
KLRG2	A4D1S0-2;A4D1S0	AGLDGDEKLPR	GlyGly (K)	570	1646	6844700	11723000	11628000	NaN	11416000	6587700	0.371557	NaN	0.379269	0.271258	0.396621	0.375413	0.33394	UBE4B	O95155;O95155-2;O95155-3;O95155-4	607;478;362;658	_VVEK[GlyGly (K)]YFSGPAITLENTR_.3	12959.7	15825.4	17706.6	13015.4	14579.8	9646.51	0.140793	0.21595	0.28798	0.159991	0.241143	0.21595	0.200567
RNF25	Q96BH1	AGLGTAMLYELIEKGK	GlyGly (K)	5040	19258;19259	4748100	5519200	7584400	5162200	9601300	3589400	0.106211	0.268739	0.644553	0.333472	0.215843	0.268739	0.274657	UBE4B	O95155;O95155-2;O95155-3;O95155-4	1197;1068;952;1248	_STIAIEK[GlyGly (K)]FK_.3	6286.28	7733.35	5715.6	6558.89	6210.81	5899.7	0.145972	0.0971602	0.0363296	0.0510635	0.137998	0.0971602	0.0945308
ASNSD1	C9IYZ1;Q9NWL6;U3KQP1	AGLKELQAVSPSR	GlyGly (K)	847	2432	5440300	7182900	12880000	NaN	6447500	4673200	0.195229	NaN	0.225637	0.488873	0.299361	0.210433	0.394117	CEP78	Q5JTW2-2;Q5JTW2-3	404;403	_GFPLIK[GlyGly (K)]TR_.3	2435.94	2901.4	2014.34	3245.68	3878.57	4698.1	0.123329	0.331061	0.135133	0.352128	0.263788	0.135133	0.307958
PRKDC	P78527;P78527-2	AGLLHNILPSQSTDLHHSVGTELLSLVYKGIAPGDER	GlyGly (K)	3604	13250	226370000	27011000	316440000	92826000	78029000	NaN	1.1127	0.772695	NaN	0.581728	0.776692	0.942696	0.67921	UBE4B	O95155;O95155-2;O95155-3;O95155-4	1135;1006;890;1186	_DLK[GlyGly (K)]VENPEK_.2	6311.31	5473.77	5695.31	6793.46	5110.24	5916.82	0.100504	0.124354	0.103443	0.105264	0.110803	0.103443	0.108034
CLTCL1	P53675;P53675-2;A0A087WX41;H0Y529	AGLLQQALEHYTDLYDIKR	GlyGly (K)	3395	12120	20992000	17694000	31662000	15575000	27831000	12722000	0.120562	0.481624	0.526899	0.201474	0.16275	0.481624	0.182112	CEP78	Q5JTW2-2;Q5JTW2-3	617;616	_FQK[GlyGly (K)]ITGDAR_.3	3077.57	3213.21	2765.45	2058.65	2209.16	2004.81	0.0304917	0.207203	0.0685796	0.163889	0.281444	0.0685796	0.222667
EXOSC6	Q5RKV6	AGLLSQAKGSAYLEAGGTK	GlyGly (K)	4164	15731	3800300	3374800	6193000	2100600	2532900	3315700	0.0838661	0.697831	0.189284	0.445145	0.245432	0.189284	0.345289	UBE4B	O95155;O95155-2;O95155-3;O95155-4	1167;1038;922;1218	_FAK[GlyGly (K)]AIADDQR_.3	14706	13908.5	15286.9	13521.6	17327.1	15451.3	0.0394163	0.0866577	0.0809273	0.0872711	0.0714249	0.0809273	0.079348
TOMM20	Q15388	AGLSKLPDLK	GlyGly (K)	3977	15110;15111	75951000	77672000	164380000	20536000	61523000	91218000	0.0158431	1.1001	0.274943	0.553467	0.594127	0.274943	0.573797	UBE4B	O95155;O95155-2;O95155-3;O95155-4	701;572;456;752	_IK[GlyGly (K)]LETVDPTYIFHPR_.3	3188.82	5688.81	2399.55	4317.45	4395.25	6710.66	0.398251	0.403799	0.294841	0.302022	0.215504	0.398251	0.258763
TOMM20	Q15388	AGLSKLPDLKDAEAVQK	2 GlyGly (K)	3977	15110;15111	2886300	15807000	21781000	7596600	3018400	17563000	0.977496	0.682825	0.999406	1.17796	0.389596	0.977496	0.78378	SNUPN	O95149	212	_LPEEEGLGEK[GlyGly (K)]TK_.3	19714.3	20750.2	30520.4	29937	21123.9	24464.8	0.0362053	0.0136484	0.103641	0.246968	0.184478	0.0362053	0.215723
WRN	Q14191	AGLTPEVQKIIADVIR	GlyGly (K)	3868	14567	1962900	NaN	2769200	1993200	NaN	NaN	NaN	0.230436	NaN	0.240967	NaN	0.230436	0.240967	IQSEC2	Q5JU85;Q5JU85-2	1136;1146	_DLSDAGK[GlyGly (K)]R_.2	867334	747102	862250	493685	787080	455561	0.105321	0.384406	0.377293	0.0535697	0.280249	0.377293	0.166909
KHSRP;FUBP1	A0A087WTP3;Q92945;M0R0I5;M0QYH3;M0QXW7;E9PEB5;Q96AE4;Q96AE4-2;C9JSZ1	AGLVIGKGGETIK	GlyGly (K)	49;1258	117;118	4519200	5828500	6410300	1481900	3654400	5732500	0.178941	0.883126	0.313083	0.289931	0.570946	0.313083	0.430438	AMER1	Q5JTC6;Q5JTC6-2	697;697	_DFRPLEK[GlyGly (K)]R_.3	2415.64	3584.77	5253.99	4052.84	2326.13	3612.37	0.275548	0.18252	0.306311	0.499762	0.0700359	0.275548	0.284899
RPL7	P18124;A8MUD9;C9JZ88;C9JIJ5	AGNFYVPAEPKLAFVIR	GlyGly (K)	2925	9343	NaN	13129000	20448000	12943000	21661000	11661000	NaN	0.31786	0.424408	0.0407381	0.063548	0.371134	0.0521431	AMER1	Q5JTC6;Q5JTC6-2	55;55	_TAM[Oxidation (M)]K[GlyGly (K)]LFGGK_.3	7078.4	6797.81	8133.31	6915.68	8237.92	11438.2	0.0285969	0.114426	0.23002	0.0820551	0.315577	0.114426	0.198816
MIS18BP1	Q6P0N0	AGNTKEAVVHLR	GlyGly (K)	4346	16301	2653900	1755000	3996100	3068900	2961800	3091000	0.288334	0.185599	0.0301871	0.219448	0.289975	0.185599	0.254711	UBE4B	O95155;O95155-2;O95155-3;O95155-4	795;666;550;846	_NNESQWK[GlyGly (K)]DSPLATR_.3	7028.02	6775.08	6047.07	6253.72	5179.72	5203.53	0.0259147	0.0237577	0.00324316	0.15197	0.131711	0.0237577	0.141841
DHX34	Q14147;H7C504	AGPAPPGASDGVDIQDVKFK	GlyGly (K)	3862	14521;14522	23850000	14873000	29243000	13936000	18080000	15909000	0.327852	0.50134	0.0903309	0.235309	0.0662092	0.327852	0.150759	IKBKAP	O95163	967	_DK[GlyGly (K)]NLYNEALK_.3	2338.42	3167.76	2999.74	3825.42	2965.44	3066.52	0.213009	0.171085	0.0236981	0.134512	0.122881	0.171085	0.128696
USMG5	Q96IX5	AGPESDAQYQFTGIKK	GlyGly (K)	5163	19622;19623	12481000	10120000	16164000	4397700	10937000	13927000	0.147735	0.809275	0.170065	0.203536	0.505889	0.170065	0.354713	IKBKAP	O95163	479	_TPHLEK[GlyGly (K)]R_.3	3530.1	4379.84	2930.91	3952.25	3008.17	4019.27	0.151924	0.209845	0.203476	0.103263	0.0558584	0.203476	0.0795606
SREBF1	B5MD58;P36956;P36956-4	AGPGGKGGAVAELEPR	GlyGly (K)	784	2264	NaN	19265000	16230000	NaN	5711000	5312600	NaN	NaN	0.0511106	0.678005	0.802832	0.0511106	0.740418	IKBKAP	O95163	946	_AIGHLSK[GlyGly (K)]C[Carbamidomethyl (C)]GPEYFPEC[Carbamidomethyl (C)]LNLIK_.4	7507.05	9839.36	9776.5	7878.59	10036.7	8062.37	0.190148	0.152027	0.154272	0.152798	0.126015	0.154272	0.139406
FAM60A	Q9NP50;F5H6U2;F5GZ82	AGPSLKTTLK	GlyGly (K)	5710	21781	10799000	12929000	19767000	4234900	15890000	4398600	0.12695	0.915165	0.801006	0.290447	0.69189	0.801006	0.491169	IKBKAP	O95163	916	_EYLPFLNTLK[GlyGly (K)]K_.3	15329.4	15887.5	21277.5	14434.1	12855.5	8892.62	0.025284	0.271007	0.257696	0.262549	0.282386	0.257696	0.272467
TTC27	Q6P3X3;H7C3A3	AGQHGKAEEILR	GlyGly (K)	4365	16464	26673000	22665000	36032000	44114000	29219000	17448000	0.114884	0.142611	0.356713	0.157921	0.503369	0.142611	0.330645	MIA3	Q5JRA6;Q5JRA6-2	1200;1200	_TVLVVK[GlyGly (K)]DR_.3	2040.84	1412.46	1	1080.14	1801.85	2121.88	0.257336	1.4116	0.115346	0.870361	0.345948	0.257336	0.608154
SUPT20H	B4E2D5;R4GND2;F6S7C4;Q8NEM7-2;Q8NEM7;Q8NEM7-3	AGQHYDLKISK	GlyGly (K)	767	2216	NaN	NaN	NaN	3992500	2775500	2026900	NaN	NaN	0.220448	NaN	0.461803	0.220448	0.461803	MIA3	Q5JRA6;Q5JRA6-2	1208;1208	_VYQVTEQQISEK[GlyGly (K)]LK_.3	4983.02	3181.82	3049.72	1972.05	4158.75	5039.26	0.311981	0.303492	0.13538	0.238724	0.454707	0.303492	0.346716
CLTCL1	P53675;P53675-2;A0A087WXH4	AGQLPLVKPYLR	GlyGly (K)	3395	12121	5260300	6859500	5893700	4426000	9695900	7782700	0.186605	0.201134	0.154799	0.345188	0.272819	0.186605	0.309003	IKBKAP	O95163	436	_SNDLAVLDASNQISVYK[GlyGly (K)]C[Carbamidomethyl (C)]GDC[Carbamidomethyl (C)]PSADPTVK_.3	3278.99	2747.94	4643.63	4353.83	2059	3064.93	0.124611	0.0455497	0.277638	0.388611	0.250982	0.124611	0.319796
TBC1D24	Q9ULP9-2;Q9ULP9;A0A0D9SFR5;H3BQ06	AGQPLESDSVKQDIR	GlyGly (K)	6121	23531	8874600	24540000	17347000	4452900	10240000	7400000	0.66301	0.836472	0.227685	0.374277	0.894166	0.66301	0.634221	IKBKAP	O95163	789	_EEDVTK[GlyGly (K)]TM[Oxidation (M)]YPAPVTSSVYLSR_.3	11651.5	10205.1	12711.6	12023	8761.31	6171.29	0.0935901	0.0393682	0.245292	0.185171	0.316377	0.0935901	0.250774
MPST	P25325;P25325-2;B1AH49	AGQPLQLLDASWYLPKLGR	GlyGly (K)	3007	9748	2725700	2565900	4312700	1932300	6820900	1653000	0.0427076	0.539054	0.862473	0.446948	0.228135	0.539054	0.337542	TMEM255A	Q5JRV8-3	117	_HIDLK[GlyGly (K)]PLYANR_.3	5244.65	6623.15	8810.62	5213.65	6372.77	5073.38	0.164267	0.36272	0.160544	0.267666	0.152064	0.164267	0.209865
CNP	P09543;P09543-2	AGQVFLEELGNHKAFK	GlyGly (K)	2776	8356;8357	8365800	12944000	11902000	NaN	19421000	28584000	0.30383	NaN	0.269939	0.426763	0.532612	0.286885	0.479687	IKBKAP	O95163	1051	_TLAGK[GlyGly (K)]LVEQR_.2	3186.95	4817.17	7202.33	5378.1	4184.06	5963.23	0.288037	0.205069	0.247961	0.430393	0.106397	0.247961	0.268395
ASCC3	Q8N3C0	AGRPQFDDQGKAVILVHDIK	GlyGly (K)	4700	17840	5056600	7843600	11244000	3995000	3349900	8904700	0.305531	0.672724	0.641039	0.634119	0.37362	0.641039	0.503869	PITRM1	Q5JRX3;Q5JRX3-2	184;184	_LEHENPSDPQTPLVFK[GlyGly (K)]GVVFNEM[Oxidation (M)]K_.4	4143.12	3646.45	2590.71	3715.76	2499.88	4459.99	0.090172	0.25229	0.398284	0.300081	0.114452	0.25229	0.207267
ASCC3	Q8N3C0	AGRPQFDKFGEGIIITTHDK	GlyGly (K)	4700	17841;17842	3423900	NaN	6489700	1417800	2743300	2549700	NaN	0.907082	0.0517271	0.47304	0.403465	0.479404	0.438253	PITRM1	Q5JRX3;Q5JRX3-2	484;484	_FLQEK[GlyGly (K)]VK_.2	1468.4	1768.63	1417.72	1583.99	1655.8	2170.83	0.131165	0.0783347	0.190341	0.0828353	0.162978	0.131165	0.122906
RPP30	P78346;P78346-2;Q5VU11	AGSDLKALR	GlyGly (K)	3597	13187	3485900	25045000	42907000	37170000	42190000	31682000	1.06864	0.101319	0.201166	0.763883	0.193986	0.201166	0.478934	PITRM1	Q5JRX3;Q5JRX3-2	476;476	_QC[Carbamidomethyl (C)]LQENPK[GlyGly (K)]FLQEK_.3	1000.15	628.037	1359.26	852.592	834.94	1096.07	0.323209	0.323953	0.191245	0.251759	0.272536	0.323209	0.262148
DYNC2H1	Q8NCM8;Q8NCM8-2;Q8NCM8-3	AGSGGKSQITWDNPK	GlyGly (K)	4779	18137	2990300	8637200	7253000	1841200	4239000	NaN	0.686813	0.841574	NaN	0.453952	0.91722	0.764194	0.685586	PITRM1	Q5JRX3;Q5JRX3-2	872;873	_TVPYTDPDHASLK[GlyGly (K)]ILAR_.4	4817.98	4433.28	2788.12	3841.68	4749.28	5681.36	0.0588076	0.224736	0.126373	0.279866	0.201878	0.126373	0.240872
ENDOG	Q14249	AGSLKAITAGSK	GlyGly (K)	3874	14604	16958000	10986000	23840000	7212700	19096000	1821800	0.302236	0.757247	1.16788	0.176425	0.690167	0.757247	0.433296	PITRM1	Q5JRX3;Q5JRX3-2	200;200	_GVVFNEM[Oxidation (M)]K[GlyGly (K)]GAFTDNER_.3	11492.6	11699.4	9772.23	12453	10263.9	12468.3	0.0126084	0.170583	0.137142	0.0843161	0.0360119	0.137142	0.060164
TAOK2	Q9UL54-2;Q9UL54-4;Q9UL54	AGSLKDPDVAELFFK	GlyGly (K)	6107	23492	6321500	NaN	6561300	4245100	7574100	1794100	NaN	0.303117	0.872543	0.0975023	0.573956	0.58783	0.335729	IKBKAP	O95163	697	_IVTVVPQDTK[GlyGly (K)]LVLQM[Oxidation (M)]PR_.3	33829.6	28339.9	28779.8	31280.5	30108.7	27773.7	0.124878	0.0588824	0.0570501	0.0846961	0.0646257	0.0588824	0.0746609
NIT2	Q9NQR4	AGTEEAIVYSDIDLKK	GlyGly (K)	5737	21851	4577000	4492400	3906700	1139500	NaN	1957600	0.0131919	0.775517	NaN	0.111737	0.691019	0.394354	0.401378	PITRM1	Q5JRX3;Q5JRX3-2	535;535	_QQIYEK[GlyGly (K)]GLELR_.3	2578.49	3218.81	3118.03	3312.47	2707.71	2864.36	0.156201	0.0427606	0.0397567	0.10056	0.0754704	0.0427606	0.088015
TOPORS	Q9NS56-2;Q9NS56	AGTSKLQQTVPADASPDSK	GlyGly (K)	5779	22011	4174600	4507100	8871000	NaN	4065900	1061200	0.0541629	NaN	0.82879	0.480972	0.875175	0.441476	0.678074	PITRM1	Q5JRX3;Q5JRX3-2	944;945	_SGK[GlyGly (K)]FTQQDIDEAK_.3	2888.34	2458.36	3734.66	2832.31	2658.48	2047.1	0.113731	0.194324	0.183746	0.183188	0.160575	0.183746	0.171881
CAMKMT	Q7Z624;A0A0C4DGY0	AGVFKTQK	GlyGly (K)	4513	17066	5620500	6252300	7113300	6412100	NaN	5212500	0.0752561	0.0733174	NaN	0.16579	0.109311	0.0742867	0.13755	PITRM1	Q5JRX3;Q5JRX3-2	514;514	_QAQVEATK[GlyGly (K)]LK_.3	2319.63	2661.5	1911.35	2882.56	2707.5	2989.22	0.0970621	0.286511	0.0699372	0.172136	0.058765	0.0970621	0.11545
CKB	P12277;H0YJG0;H0YJK0	AGVHIKLPNLGK	GlyGly (K)	2840	8788;8789	19274000	7656200	34786000	11073000	12455000	20309000	0.610098	0.731269	0.339007	0.516155	0.503017	0.610098	0.509586	NXPH4	O95158	230	_AFNC[Carbamidomethyl (C)]HVEYEK[GlyGly (K)]TNR_.4	259.802	341.59	261.805	254.617	1	515.365	0.192329	0.0196842	1.40874	0.861073	0.358303	0.192329	0.609688
NAT14	Q8WUY8	AGVKDTENR	GlyGly (K)	4901	18689	43824000	28641000	NaN	32504000	NaN	8272800	0.296309	NaN	NaN	NaN	0.562629	0.296309	0.562629	UBE4B	O95155;O95155-2;O95155-3;O95155-4	1206;1077;961;1257	_LLAEK[GlyGly (K)]VEEIVAK_.3	3940.31	3430.73	2591.16	3531.73	3398.37	3807.76	0.0977673	0.217245	0.0803434	0.20511	0.0543625	0.0977673	0.129736
GLUD1;GLUD2	P00367;P00367-2;P00367-3;P49448	AGVKINPK	GlyGly (K)	2667	7661;7662	6241500	12659000	8913900	11396000	8316400	7310500	0.480184	0.172833	0.0910326	0.179272	0.267391	0.172833	0.223332	UBE4B	O95155;O95155-2;O95155-3;O95155-4	973;844;728;1024	_FYTDVEHTGATSEFYDK[GlyGly (K)]FTIR_.4	3689.88	3414.9	2715.2	4371.48	3764.12	3957.41	0.054736	0.330526	0.0354009	0.17268	0.122548	0.054736	0.147614
AP3M1	Q9Y2T2	AGVKYTNNEAYFDVVEEIDAIIDK	GlyGly (K)	6212	23956	NaN	3896200	NaN	6959300	6837300	1359700	NaN	NaN	0.94504	NaN	0.688632	0.94504	0.688632	UBE4B	O95155;O95155-2;O95155-3;O95155-4	1181;1052;936;1232	_ELFEEVISK[GlyGly (K)]M[Oxidation (M)]R_.3	6112.99	6119.75	4704.07	5236.16	6068.59	5407.82	0.000781038	0.0757014	0.0814258	0.142298	0.0838445	0.0757014	0.113071
[truncated: 47,443 more rows]

## Sheet: Fig. 2c
Figure 2c
See sheet "Fig. 2b" for filtering
	DIA				DIA
[truncated: 3 more rows]

## Sheet: Fig. 2d
Coefficient of variation (top of plots)
[truncated: 99 more rows]

[truncated: 25 more sheets: Fig. 3b, Fig. 3c,e, Supp. Fig. 3b, 4, Fig. 3d, Fig. 4b, Fig. 4c, Fig. 4d, Fig. 4e, Fig. 4f, Fig. 4g, Supp. Fig. 1b, Supp. Fig. 2a, Supp. Fig. 2b, Supp. Fig. 2c, Supp. Fig. 2d-f, Supp. Fig. 2g, Supp. Fig. 2h, Supp. Fig. 3a, Supp. Fig. 3c, Supp. Fig. 3d, Supp. Fig. 5a …]
